# Supplementary material for: COZOID: contact zone identifier for visual analysis of protein-protein interactions
Source: BMC Bioinformatics. 2018 Apr 6;19:125. doi: 10.1186/s12859-018-2113-6 (PMC5889581; doi:10.1186/s12859-018-2113-6)
Supplement: Supplementary file 3 — Example data. Testing dataset used in the manuscript. (ZIP 2662 kb) [file 12859_2018_2113_MOESM3_ESM.zip › Test_data_COZOID/cluster5_1.pdb]

REMARK FILENAME="/data/home/enm009/home_crm01_775553980/CREAM775553980/DIRAC_"
REMARK ===============================================================
REMARK HADDOCK run for complex
REMARK final NOE weights: unambig 50 amb: 50
REMARK ===============================================================
REMARK            total,bonds,angles,improper,dihe,vdw,elec,air,cdih,coup,sani,vean,dani
REMARK energies: -262.918, 0, 0, 0, 0, -28.8905, -237.34, 3.31271, 0, 0, 0, 0, 0
REMARK ===============================================================
REMARK            bonds,angles,impropers,dihe,air,cdih,coup,sani,vean,dani
REMARK rms-dev.: 0,0,0,0,7.138957E-02,0,0, 0, 0, 0
REMARK ===============================================================
REMARK               air,cdih,coup,sani,vean,dani
REMARK               >0.3,>5,>1,>0,>5,>0.2
REMARK violations.: 0, 0, 0, 0, 0, 0
REMARK ===============================================================
REMARK                        CVpartition#,violations,rms
REMARK AIRs cross-validation: 1, 1, 0.770303
REMARK ===============================================================
REMARK NCS energy: 0
REMARK ===============================================================
REMARK Symmetry energy: 0
REMARK ===============================================================
REMARK Desolvation energy: 11.5632
REMARK Internal energy free molecules: 9703.6
REMARK Internal energy complex: -16741.7
REMARK Binding energy: -26699.9
REMARK ===============================================================
REMARK buried surface area: 1518
REMARK ===============================================================
REMARK water - chain1: 0 0 0
REMARK water - chain2: 0 0 0
REMARK water - chain3: 0 0 0
REMARK water - chain4: 0 0 0
REMARK water - chain5: 0 0 0
REMARK water - chain6: 0 0 0
REMARK ===============================================================
REMARK water - water: 0 0 0
REMARK ===============================================================
REMARK DATE:08-Dec-2015  20:03:51       created by user: enm009
REMARK VERSION:1.2
ATOM      1  C   GLY A  78     -10.035  33.081  18.066  1.00 10.00      A   
ATOM      2  O   GLY A  78     -11.119  32.775  17.571  1.00 10.00      A   
ATOM      3  N   GLY A  78     -10.563  31.909  20.196  1.00 10.00      A   
ATOM      4  HT1 GLY A  78     -11.273  31.314  19.722  1.00 10.00      A   
ATOM      5  HT2 GLY A  78     -11.032  32.762  20.562  1.00 10.00      A   
ATOM      6  HT3 GLY A  78     -10.158  31.381  20.993  1.00 10.00      A   
ATOM      7  CA  GLY A  78      -9.494  32.289  19.240  1.00 10.00      A   
ATOM      8  N   PRO A  79      -9.315  34.126  17.614  1.00 10.00      A   
ATOM      9  CA  PRO A  79      -9.736  34.946  16.473  1.00 10.00      A   
ATOM     10  CB  PRO A  79      -8.766  36.137  16.491  1.00 10.00      A   
ATOM     11  CG  PRO A  79      -8.054  36.052  17.799  1.00 10.00      A   
ATOM     12  CD  PRO A  79      -8.048  34.603  18.183  1.00 10.00      A   
ATOM     13  C   PRO A  79      -9.585  34.162  15.167  1.00 10.00      A   
ATOM     14  O   PRO A  79      -8.524  34.181  14.537  1.00 10.00      A   
ATOM     15  N   ARG A  80     -10.643  33.461  14.778  1.00 10.00      A   
ATOM     16  HN  ARG A  80     -11.459  33.493  15.320  1.00 10.00      A   
ATOM     17  CA  ARG A  80     -10.627  32.650  13.566  1.00 10.00      A   
ATOM     18  CB  ARG A  80     -11.669  31.530  13.649  1.00 10.00      A   
ATOM     19  CG  ARG A  80     -11.892  30.953  15.037  1.00 10.00      A   
ATOM     20  CD  ARG A  80     -10.899  29.850  15.362  1.00 10.00      A   
ATOM     21  NE  ARG A  80     -11.488  28.843  16.247  1.00 10.00      A   
ATOM     22  HE  ARG A  80     -12.458  28.896  16.402  1.00 10.00      A   
ATOM     23  CZ  ARG A  80     -10.806  27.855  16.828  1.00 10.00      A   
ATOM     24  NH1 ARG A  80      -9.490  27.760  16.680  1.00 10.00      A   
ATOM     25 HH11 ARG A  80      -8.964  26.969  17.139  1.00 10.00      A   
ATOM     26 HH12 ARG A  80      -8.972  28.463  16.114  1.00 10.00      A   
ATOM     27  NH2 ARG A  80     -11.446  26.966  17.572  1.00 10.00      A   
ATOM     28 HH21 ARG A  80     -10.923  26.189  18.031  1.00 10.00      A   
ATOM     29 HH22 ARG A  80     -12.489  27.034  17.699  1.00 10.00      A   
ATOM     30  C   ARG A  80     -10.897  33.491  12.323  1.00 10.00      A   
ATOM     31  O   ARG A  80     -12.052  33.752  11.980  1.00 10.00      A   
ATOM     32  N   SER A  81      -9.834  33.922  11.663  1.00 10.00      A   
ATOM     33  HN  SER A  81      -8.940  33.712  12.005  1.00 10.00      A   
ATOM     34  CA  SER A  81      -9.961  34.713  10.449  1.00 10.00      A   
ATOM     35  CB  SER A  81      -8.624  35.386  10.133  1.00 10.00      A   
ATOM     36  OG  SER A  81      -7.930  35.708  11.327  1.00 10.00      A   
ATOM     37  HG  SER A  81      -8.423  36.386  11.810  1.00 10.00      A   
ATOM     38  C   SER A  81     -10.389  33.815   9.286  1.00 10.00      A   
ATOM     39  O   SER A  81     -10.212  32.595   9.345  1.00 10.00      A   
ATOM     40  N   GLN A  82     -10.947  34.416   8.235  1.00 10.00      A   
ATOM     41  HN  GLN A  82     -11.060  35.393   8.248  1.00 10.00      A   
ATOM     42  CA  GLN A  82     -11.399  33.662   7.065  1.00 10.00      A   
ATOM     43  CB  GLN A  82     -11.992  34.596   6.005  1.00 10.00      A   
ATOM     44  CG  GLN A  82     -12.210  33.948   4.643  1.00 10.00      A   
ATOM     45  CD  GLN A  82     -13.249  34.667   3.807  1.00 10.00      A   
ATOM     46  OE1 GLN A  82     -13.473  35.865   3.963  1.00 10.00      A   
ATOM     47  NE2 GLN A  82     -13.885  33.938   2.904  1.00 10.00      A   
ATOM     48 HE21 GLN A  82     -13.648  32.987   2.826  1.00 10.00      A   
ATOM     49 HE22 GLN A  82     -14.566  34.376   2.350  1.00 10.00      A   
ATOM     50  C   GLN A  82     -10.271  32.818   6.476  1.00 10.00      A   
ATOM     51  O   GLN A  82     -10.496  31.698   6.016  1.00 10.00      A   
ATOM     52  N   LYS A  83      -9.060  33.364   6.508  1.00 10.00      A   
ATOM     53  HN  LYS A  83      -8.957  34.269   6.876  1.00 10.00      A   
ATOM     54  CA  LYS A  83      -7.881  32.671   5.999  1.00 10.00      A   
ATOM     55  CB  LYS A  83      -6.635  33.529   6.257  1.00 10.00      A   
ATOM     56  CG  LYS A  83      -5.311  32.877   5.883  1.00 10.00      A   
ATOM     57  CD  LYS A  83      -5.055  32.933   4.387  1.00 10.00      A   
ATOM     58  CE  LYS A  83      -3.641  32.487   4.059  1.00 10.00      A   
ATOM     59  NZ  LYS A  83      -3.357  32.567   2.605  1.00 10.00      A   
ATOM     60  HZ1 LYS A  83      -2.368  32.307   2.418  1.00 10.00      A   
ATOM     61  HZ2 LYS A  83      -3.518  33.533   2.259  1.00 10.00      A   
ATOM     62  HZ3 LYS A  83      -3.978  31.917   2.082  1.00 10.00      A   
ATOM     63  C   LYS A  83      -7.729  31.309   6.677  1.00 10.00      A   
ATOM     64  O   LYS A  83      -7.454  30.303   6.021  1.00 10.00      A   
ATOM     65  N   GLN A  84      -7.946  31.289   7.990  1.00 10.00      A   
ATOM     66  HN  GLN A  84      -8.207  32.120   8.438  1.00 10.00      A   
ATOM     67  CA  GLN A  84      -7.830  30.069   8.781  1.00 10.00      A   
ATOM     68  CB  GLN A  84      -7.779  30.410  10.272  1.00 10.00      A   
ATOM     69  CG  GLN A  84      -6.789  31.503  10.642  1.00 10.00      A   
ATOM     70  CD  GLN A  84      -6.975  31.976  12.071  1.00 10.00      A   
ATOM     71  OE1 GLN A  84      -7.398  31.212  12.937  1.00 10.00      A   
ATOM     72  NE2 GLN A  84      -6.673  33.238  12.329  1.00 10.00      A   
ATOM     73 HE21 GLN A  84      -6.347  33.799  11.592  1.00 10.00      A   
ATOM     74 HE22 GLN A  84      -6.794  33.565  13.248  1.00 10.00      A   
ATOM     75  C   GLN A  84      -9.009  29.137   8.520  1.00 10.00      A   
ATOM     76  O   GLN A  84      -8.844  27.920   8.436  1.00 10.00      A   
ATOM     77  N   LEU A  85     -10.196  29.719   8.391  1.00 10.00      A   
ATOM     78  HN  LEU A  85     -10.255  30.697   8.460  1.00 10.00      A   
ATOM     79  CA  LEU A  85     -11.413  28.950   8.150  1.00 10.00      A   
ATOM     80  CB  LEU A  85     -12.638  29.870   8.132  1.00 10.00      A   
ATOM     81  CG  LEU A  85     -12.922  30.638   9.427  1.00 10.00      A   
ATOM     82  CD1 LEU A  85     -14.086  31.597   9.236  1.00 10.00      A   
ATOM     83  CD2 LEU A  85     -13.200  29.677  10.573  1.00 10.00      A   
ATOM     84  C   LEU A  85     -11.323  28.154   6.852  1.00 10.00      A   
ATOM     85  O   LEU A  85     -11.620  26.958   6.826  1.00 10.00      A   
ATOM     86  N   GLU A  86     -10.898  28.819   5.781  1.00 10.00      A   
ATOM     87  HN  GLU A  86     -10.675  29.773   5.865  1.00 10.00      A   
ATOM     88  CA  GLU A  86     -10.765  28.170   4.482  1.00 10.00      A   
ATOM     89  CB  GLU A  86     -10.426  29.187   3.396  1.00 10.00      A   
ATOM     90  CG  GLU A  86     -11.493  30.248   3.183  1.00 10.00      A   
ATOM     91  CD  GLU A  86     -11.169  31.168   2.026  1.00 10.00      A   
ATOM     92  OE1 GLU A  86      -9.970  31.374   1.738  1.00 10.00      A   
ATOM     93  OE2 GLU A  86     -12.112  31.691   1.391  1.00 10.00      A   
ATOM     94  C   GLU A  86      -9.706  27.075   4.528  1.00 10.00      A   
ATOM     95  O   GLU A  86      -9.862  26.019   3.918  1.00 10.00      A   
ATOM     96  N   LEU A  87      -8.632  27.331   5.261  1.00 10.00      A   
ATOM     97  HN  LEU A  87      -8.561  28.195   5.721  1.00 10.00      A   
ATOM     98  CA  LEU A  87      -7.556  26.361   5.396  1.00 10.00      A   
ATOM     99  CB  LEU A  87      -6.369  26.986   6.134  1.00 10.00      A   
ATOM    100  CG  LEU A  87      -5.146  26.087   6.346  1.00 10.00      A   
ATOM    101  CD1 LEU A  87      -4.448  25.799   5.024  1.00 10.00      A   
ATOM    102  CD2 LEU A  87      -4.184  26.722   7.337  1.00 10.00      A   
ATOM    103  C   LEU A  87      -8.050  25.124   6.144  1.00 10.00      A   
ATOM    104  O   LEU A  87      -7.741  23.991   5.771  1.00 10.00      A   
ATOM    105  N   LYS A  88      -8.840  25.351   7.187  1.00 10.00      A   
ATOM    106  HN  LYS A  88      -9.066  26.278   7.423  1.00 10.00      A   
ATOM    107  CA  LYS A  88      -9.372  24.264   7.995  1.00 10.00      A   
ATOM    108  CB  LYS A  88     -10.037  24.800   9.265  1.00 10.00      A   
ATOM    109  CG  LYS A  88     -10.000  23.832  10.436  1.00 10.00      A   
ATOM    110  CD  LYS A  88      -8.579  23.382  10.739  1.00 10.00      A   
ATOM    111  CE  LYS A  88      -8.545  22.438  11.929  1.00 10.00      A   
ATOM    112  NZ  LYS A  88      -7.263  21.691  12.015  1.00 10.00      A   
ATOM    113  HZ1 LYS A  88      -7.016  21.291  11.077  1.00 10.00      A   
ATOM    114  HZ2 LYS A  88      -7.353  20.907  12.691  1.00 10.00      A   
ATOM    115  HZ3 LYS A  88      -6.496  22.317  12.325  1.00 10.00      A   
ATOM    116  C   LYS A  88     -10.339  23.384   7.205  1.00 10.00      A   
ATOM    117  O   LYS A  88     -10.282  22.159   7.299  1.00 10.00      A   
ATOM    118  N   VAL A  89     -11.219  23.999   6.420  1.00 10.00      A   
ATOM    119  HN  VAL A  89     -11.226  24.981   6.375  1.00 10.00      A   
ATOM    120  CA  VAL A  89     -12.176  23.231   5.625  1.00 10.00      A   
ATOM    121  CB  VAL A  89     -13.345  24.075   5.062  1.00 10.00      A   
ATOM    122  CG1 VAL A  89     -14.136  24.714   6.192  1.00 10.00      A   
ATOM    123  CG2 VAL A  89     -12.862  25.128   4.078  1.00 10.00      A   
ATOM    124  C   VAL A  89     -11.470  22.458   4.513  1.00 10.00      A   
ATOM    125  O   VAL A  89     -11.928  21.396   4.091  1.00 10.00      A   
ATOM    126  N   SER A  90     -10.341  22.990   4.058  1.00 10.00      A   
ATOM    127  HN  SER A  90     -10.031  23.846   4.428  1.00 10.00      A   
ATOM    128  CA  SER A  90      -9.555  22.342   3.019  1.00 10.00      A   
ATOM    129  CB  SER A  90      -8.482  23.301   2.494  1.00 10.00      A   
ATOM    130  OG  SER A  90      -7.912  22.834   1.283  1.00 10.00      A   
ATOM    131  HG  SER A  90      -6.951  22.839   1.360  1.00 10.00      A   
ATOM    132  C   SER A  90      -8.914  21.081   3.595  1.00 10.00      A   
ATOM    133  O   SER A  90      -8.789  20.057   2.918  1.00 10.00      A   
ATOM    134  N   GLU A  91      -8.516  21.166   4.859  1.00 10.00      A   
ATOM    135  HN  GLU A  91      -8.623  22.018   5.337  1.00 10.00      A   
ATOM    136  CA  GLU A  91      -7.915  20.040   5.553  1.00 10.00      A   
ATOM    137  CB  GLU A  91      -7.313  20.511   6.880  1.00 10.00      A   
ATOM    138  CG  GLU A  91      -6.554  19.440   7.644  1.00 10.00      A   
ATOM    139  CD  GLU A  91      -6.022  19.938   8.972  1.00 10.00      A   
ATOM    140  OE1 GLU A  91      -4.840  19.675   9.281  1.00 10.00      A   
ATOM    141  OE2 GLU A  91      -6.782  20.593   9.714  1.00 10.00      A   
ATOM    142  C   GLU A  91      -8.981  18.976   5.798  1.00 10.00      A   
ATOM    143  O   GLU A  91      -8.725  17.776   5.673  1.00 10.00      A   
ATOM    144  N   LEU A  92     -10.186  19.439   6.125  1.00 10.00      A   
ATOM    145  HN  LEU A  92     -10.313  20.410   6.206  1.00 10.00      A   
ATOM    146  CA  LEU A  92     -11.317  18.558   6.382  1.00 10.00      A   
ATOM    147  CB  LEU A  92     -12.559  19.375   6.755  1.00 10.00      A   
ATOM    148  CG  LEU A  92     -12.616  19.918   8.183  1.00 10.00      A   
ATOM    149  CD1 LEU A  92     -13.783  20.884   8.338  1.00 10.00      A   
ATOM    150  CD2 LEU A  92     -12.735  18.777   9.180  1.00 10.00      A   
ATOM    151  C   LEU A  92     -11.626  17.689   5.171  1.00 10.00      A   
ATOM    152  O   LEU A  92     -11.620  16.460   5.262  1.00 10.00      A   
ATOM    153  N   VAL A  93     -11.875  18.330   4.031  1.00 10.00      A   
ATOM    154  HN  VAL A  93     -11.839  19.313   4.015  1.00 10.00      A   
ATOM    155  CA  VAL A  93     -12.195  17.604   2.805  1.00 10.00      A   
ATOM    156  CB  VAL A  93     -12.595  18.532   1.633  1.00 10.00      A   
ATOM    157  CG1 VAL A  93     -13.880  19.276   1.953  1.00 10.00      A   
ATOM    158  CG2 VAL A  93     -11.482  19.506   1.283  1.00 10.00      A   
ATOM    159  C   VAL A  93     -11.055  16.682   2.381  1.00 10.00      A   
ATOM    160  O   VAL A  93     -11.292  15.588   1.869  1.00 10.00      A   
ATOM    161  N   GLN A  94      -9.821  17.119   2.614  1.00 10.00      A   
ATOM    162  HN  GLN A  94      -9.695  17.999   3.032  1.00 10.00      A   
ATOM    163  CA  GLN A  94      -8.651  16.327   2.262  1.00 10.00      A   
ATOM    164  CB  GLN A  94      -7.371  17.147   2.439  1.00 10.00      A   
ATOM    165  CG  GLN A  94      -6.587  17.345   1.151  1.00 10.00      A   
ATOM    166  CD  GLN A  94      -5.719  18.592   1.163  1.00 10.00      A   
ATOM    167  OE1 GLN A  94      -4.619  18.597   0.611  1.00 10.00      A   
ATOM    168  NE2 GLN A  94      -6.213  19.663   1.770  1.00 10.00      A   
ATOM    169 HE21 GLN A  94      -7.107  19.597   2.178  1.00 10.00      A   
ATOM    170 HE22 GLN A  94      -5.671  20.482   1.783  1.00 10.00      A   
ATOM    171  C   GLN A  94      -8.599  15.047   3.094  1.00 10.00      A   
ATOM    172  O   GLN A  94      -8.365  13.963   2.564  1.00 10.00      A   
ATOM    173  N   PHE A  95      -8.840  15.182   4.396  1.00 10.00      A   
ATOM    174  HN  PHE A  95      -9.020  16.079   4.759  1.00 10.00      A   
ATOM    175  CA  PHE A  95      -8.836  14.040   5.306  1.00 10.00      A   
ATOM    176  CB  PHE A  95      -9.023  14.513   6.753  1.00 10.00      A   
ATOM    177  CG  PHE A  95      -9.165  13.398   7.753  1.00 10.00      A   
ATOM    178  CD1 PHE A  95      -8.097  12.563   8.040  1.00 10.00      A   
ATOM    179  CD2 PHE A  95     -10.368  13.188   8.409  1.00 10.00      A   
ATOM    180  CE1 PHE A  95      -8.225  11.541   8.963  1.00 10.00      A   
ATOM    181  CE2 PHE A  95     -10.504  12.167   9.331  1.00 10.00      A   
ATOM    182  CZ  PHE A  95      -9.431  11.343   9.608  1.00 10.00      A   
ATOM    183  C   PHE A  95      -9.934  13.050   4.930  1.00 10.00      A   
ATOM    184  O   PHE A  95      -9.721  11.834   4.941  1.00 10.00      A   
ATOM    185  N   LEU A  96     -11.106  13.580   4.593  1.00 10.00      A   
ATOM    186  HN  LEU A  96     -11.210  14.557   4.612  1.00 10.00      A   
ATOM    187  CA  LEU A  96     -12.239  12.751   4.205  1.00 10.00      A   
ATOM    188  CB  LEU A  96     -13.467  13.619   3.914  1.00 10.00      A   
ATOM    189  CG  LEU A  96     -14.022  14.427   5.091  1.00 10.00      A   
ATOM    190  CD1 LEU A  96     -15.075  15.416   4.613  1.00 10.00      A   
ATOM    191  CD2 LEU A  96     -14.599  13.505   6.153  1.00 10.00      A   
ATOM    192  C   LEU A  96     -11.898  11.910   2.980  1.00 10.00      A   
ATOM    193  O   LEU A  96     -12.125  10.703   2.965  1.00 10.00      A   
ATOM    194  N   LEU A  97     -11.322  12.554   1.971  1.00 10.00      A   
ATOM    195  HN  LEU A  97     -11.147  13.518   2.059  1.00 10.00      A   
ATOM    196  CA  LEU A  97     -10.948  11.875   0.732  1.00 10.00      A   
ATOM    197  CB  LEU A  97     -10.405  12.879  -0.287  1.00 10.00      A   
ATOM    198  CG  LEU A  97     -11.420  13.859  -0.874  1.00 10.00      A   
ATOM    199  CD1 LEU A  97     -10.706  15.008  -1.564  1.00 10.00      A   
ATOM    200  CD2 LEU A  97     -12.352  13.148  -1.845  1.00 10.00      A   
ATOM    201  C   LEU A  97      -9.918  10.773   0.969  1.00 10.00      A   
ATOM    202  O   LEU A  97      -9.911   9.760   0.272  1.00 10.00      A   
ATOM    203  N   ILE A  98      -9.053  10.974   1.950  1.00 10.00      A   
ATOM    204  HN  ILE A  98      -9.112  11.800   2.475  1.00 10.00      A   
ATOM    205  CA  ILE A  98      -8.016   9.998   2.265  1.00 10.00      A   
ATOM    206  CB  ILE A  98      -6.945  10.584   3.221  1.00 10.00      A   
ATOM    207  CG1 ILE A  98      -6.175  11.724   2.544  1.00 10.00      A   
ATOM    208  CG2 ILE A  98      -5.986   9.502   3.705  1.00 10.00      A   
ATOM    209  CD1 ILE A  98      -5.424  11.311   1.295  1.00 10.00      A   
ATOM    210  C   ILE A  98      -8.604   8.722   2.868  1.00 10.00      A   
ATOM    211  O   ILE A  98      -8.314   7.616   2.410  1.00 10.00      A   
ATOM    212  N   LYS A  99      -9.453   8.877   3.874  1.00 10.00      A   
ATOM    213  HN  LYS A  99      -9.692   9.785   4.169  1.00 10.00      A   
ATOM    214  CA  LYS A  99     -10.039   7.725   4.546  1.00 10.00      A   
ATOM    215  CB  LYS A  99     -10.405   8.040   5.996  1.00 10.00      A   
ATOM    216  CG  LYS A  99      -9.231   7.951   6.963  1.00 10.00      A   
ATOM    217  CD  LYS A  99      -8.542   6.594   6.887  1.00 10.00      A   
ATOM    218  CE  LYS A  99      -7.502   6.438   7.987  1.00 10.00      A   
ATOM    219  NZ  LYS A  99      -6.741   5.165   7.865  1.00 10.00      A   
ATOM    220  HZ1 LYS A  99      -6.163   5.173   7.000  1.00 10.00      A   
ATOM    221  HZ2 LYS A  99      -7.390   4.355   7.824  1.00 10.00      A   
ATOM    222  HZ3 LYS A  99      -6.111   5.045   8.684  1.00 10.00      A   
ATOM    223  C   LYS A  99     -11.213   7.099   3.796  1.00 10.00      A   
ATOM    224  O   LYS A  99     -11.407   5.881   3.856  1.00 10.00      A   
ATOM    225  N   ASP A 100     -11.998   7.911   3.095  1.00 10.00      A   
ATOM    226  HN  ASP A 100     -11.812   8.879   3.082  1.00 10.00      A   
ATOM    227  CA  ASP A 100     -13.146   7.390   2.355  1.00 10.00      A   
ATOM    228  CB  ASP A 100     -14.043   8.501   1.810  1.00 10.00      A   
ATOM    229  CG  ASP A 100     -15.234   7.952   1.042  1.00 10.00      A   
ATOM    230  OD1 ASP A 100     -16.185   7.452   1.681  1.00 10.00      A   
ATOM    231  OD2 ASP A 100     -15.216   8.001  -0.207  1.00 10.00      A   
ATOM    232  C   ASP A 100     -12.717   6.459   1.232  1.00 10.00      A   
ATOM    233  O   ASP A 100     -13.414   5.503   0.912  1.00 10.00      A   
ATOM    234  N   GLN A 101     -11.554   6.722   0.654  1.00 10.00      A   
ATOM    235  HN  GLN A 101     -11.033   7.494   0.959  1.00 10.00      A   
ATOM    236  CA  GLN A 101     -11.036   5.894  -0.431  1.00 10.00      A   
ATOM    237  CB  GLN A 101      -9.745   6.479  -0.999  1.00 10.00      A   
ATOM    238  CG  GLN A 101      -9.968   7.608  -1.990  1.00 10.00      A   
ATOM    239  CD  GLN A 101      -8.672   8.153  -2.549  1.00 10.00      A   
ATOM    240  OE1 GLN A 101      -8.163   7.660  -3.551  1.00 10.00      A   
ATOM    241  NE2 GLN A 101      -8.130   9.174  -1.902  1.00 10.00      A   
ATOM    242 HE21 GLN A 101      -8.593   9.514  -1.101  1.00 10.00      A   
ATOM    243 HE22 GLN A 101      -7.294   9.550  -2.248  1.00 10.00      A   
ATOM    244  C   GLN A 101     -10.814   4.451   0.026  1.00 10.00      A   
ATOM    245  O   GLN A 101     -10.784   3.528  -0.787  1.00 10.00      A   
ATOM    246  N   LYS A 102     -10.675   4.268   1.333  1.00 10.00      A   
ATOM    247  HN  LYS A 102     -10.713   5.045   1.928  1.00 10.00      A   
ATOM    248  CA  LYS A 102     -10.466   2.947   1.906  1.00 10.00      A   
ATOM    249  CB  LYS A 102      -9.555   3.056   3.141  1.00 10.00      A   
ATOM    250  CG  LYS A 102      -9.118   1.724   3.740  1.00 10.00      A   
ATOM    251  CD  LYS A 102     -10.057   1.273   4.849  1.00 10.00      A   
ATOM    252  CE  LYS A 102     -10.196  -0.239   4.870  1.00 10.00      A   
ATOM    253  NZ  LYS A 102     -11.567  -0.659   5.256  1.00 10.00      A   
ATOM    254  HZ1 LYS A 102     -12.275  -0.090   4.738  1.00 10.00      A   
ATOM    255  HZ2 LYS A 102     -11.711  -0.528   6.274  1.00 10.00      A   
ATOM    256  HZ3 LYS A 102     -11.712  -1.662   5.022  1.00 10.00      A   
ATOM    257  C   LYS A 102     -11.804   2.313   2.287  1.00 10.00      A   
ATOM    258  O   LYS A 102     -11.928   1.086   2.332  1.00 10.00      A   
ATOM    259  N   LYS A 103     -12.803   3.163   2.532  1.00 10.00      A   
ATOM    260  HN  LYS A 103     -12.639   4.125   2.423  1.00 10.00      A   
ATOM    261  CA  LYS A 103     -14.139   2.719   2.942  1.00 10.00      A   
ATOM    262  CB  LYS A 103     -14.800   1.798   1.904  1.00 10.00      A   
ATOM    263  CG  LYS A 103     -15.879   2.474   1.067  1.00 10.00      A   
ATOM    264  CD  LYS A 103     -15.274   3.291  -0.062  1.00 10.00      A   
ATOM    265  CE  LYS A 103     -16.119   4.515  -0.383  1.00 10.00      A   
ATOM    266  NZ  LYS A 103     -15.323   5.566  -1.071  1.00 10.00      A   
ATOM    267  HZ1 LYS A 103     -15.693   6.518  -0.832  1.00 10.00      A   
ATOM    268  HZ2 LYS A 103     -15.362   5.438  -2.100  1.00 10.00      A   
ATOM    269  HZ3 LYS A 103     -14.329   5.518  -0.766  1.00 10.00      A   
ATOM    270  C   LYS A 103     -14.088   2.051   4.313  1.00 10.00      A   
ATOM    271  O   LYS A 103     -13.729   0.880   4.438  1.00 10.00      A   
ATOM    272  N   ILE A 104     -14.427   2.809   5.341  1.00 10.00      A   
ATOM    273  HN  ILE A 104     -14.705   3.733   5.187  1.00 10.00      A   
ATOM    274  CA  ILE A 104     -14.399   2.290   6.706  1.00 10.00      A   
ATOM    275  CB  ILE A 104     -13.601   3.187   7.675  1.00 10.00      A   
ATOM    276  CG1 ILE A 104     -12.311   3.687   7.016  1.00 10.00      A   
ATOM    277  CG2 ILE A 104     -13.285   2.430   8.959  1.00 10.00      A   
ATOM    278  CD1 ILE A 104     -11.612   4.780   7.795  1.00 10.00      A   
ATOM    279  C   ILE A 104     -15.804   1.987   7.252  1.00 10.00      A   
ATOM    280  O   ILE A 104     -16.065   0.856   7.653  1.00 10.00      A   
ATOM    281  N   PRO A 105     -16.733   2.972   7.299  1.00 10.00      A   
ATOM    282  CA  PRO A 105     -16.521   4.347   6.846  1.00 10.00      A   
ATOM    283  CB  PRO A 105     -17.922   4.762   6.413  1.00 10.00      A   
ATOM    284  CG  PRO A 105     -18.834   4.036   7.348  1.00 10.00      A   
ATOM    285  CD  PRO A 105     -18.111   2.786   7.792  1.00 10.00      A   
ATOM    286  C   PRO A 105     -16.025   5.257   7.977  1.00 10.00      A   
ATOM    287  O   PRO A 105     -15.790   4.804   9.098  1.00 10.00      A   
ATOM    288  N   ILE A 106     -15.885   6.539   7.670  1.00 10.00      A   
ATOM    289  HN  ILE A 106     -16.142   6.848   6.778  1.00 10.00      A   
ATOM    290  CA  ILE A 106     -15.393   7.511   8.638  1.00 10.00      A   
ATOM    291  CB  ILE A 106     -14.874   8.788   7.942  1.00 10.00      A   
ATOM    292  CG1 ILE A 106     -14.195   8.436   6.613  1.00 10.00      A   
ATOM    293  CG2 ILE A 106     -13.904   9.526   8.853  1.00 10.00      A   
ATOM    294  CD1 ILE A 106     -13.911   9.631   5.730  1.00 10.00      A   
ATOM    295  C   ILE A 106     -16.472   7.892   9.644  1.00 10.00      A   
ATOM    296  O   ILE A 106     -17.613   8.178   9.274  1.00 10.00      A   
ATOM    297  N   LYS A 107     -16.103   7.884  10.916  1.00 10.00      A   
ATOM    298  HN  LYS A 107     -15.182   7.636  11.144  1.00 10.00      A   
ATOM    299  CA  LYS A 107     -17.023   8.235  11.984  1.00 10.00      A   
ATOM    300  CB  LYS A 107     -16.910   7.224  13.127  1.00 10.00      A   
ATOM    301  CG  LYS A 107     -17.167   5.787  12.705  1.00 10.00      A   
ATOM    302  CD  LYS A 107     -16.707   4.809  13.771  1.00 10.00      A   
ATOM    303  CE  LYS A 107     -16.763   3.379  13.262  1.00 10.00      A   
ATOM    304  NZ  LYS A 107     -16.073   2.435  14.179  1.00 10.00      A   
ATOM    305  HZ1 LYS A 107     -16.412   2.570  15.152  1.00 10.00      A   
ATOM    306  HZ2 LYS A 107     -15.044   2.600  14.160  1.00 10.00      A   
ATOM    307  HZ3 LYS A 107     -16.261   1.453  13.893  1.00 10.00      A   
ATOM    308  C   LYS A 107     -16.725   9.638  12.497  1.00 10.00      A   
ATOM    309  O   LYS A 107     -15.604  10.131  12.356  1.00 10.00      A   
ATOM    310  N   ARG A 108     -17.733  10.272  13.088  1.00 10.00      A   
ATOM    311  HN  ARG A 108     -18.606   9.820  13.145  1.00 10.00      A   
ATOM    312  CA  ARG A 108     -17.598  11.626  13.632  1.00 10.00      A   
ATOM    313  CB  ARG A 108     -18.912  12.055  14.293  1.00 10.00      A   
ATOM    314  CG  ARG A 108     -18.940  13.487  14.809  1.00 10.00      A   
ATOM    315  CD  ARG A 108     -20.374  13.968  14.962  1.00 10.00      A   
ATOM    316  NE  ARG A 108     -20.521  15.011  15.976  1.00 10.00      A   
ATOM    317  HE  ARG A 108     -19.718  15.529  16.212  1.00 10.00      A   
ATOM    318  CZ  ARG A 108     -21.675  15.303  16.581  1.00 10.00      A   
ATOM    319  NH1 ARG A 108     -22.770  14.598  16.314  1.00 10.00      A   
ATOM    320 HH11 ARG A 108     -22.731  13.799  15.637  1.00 10.00      A   
ATOM    321 HH12 ARG A 108     -23.676  14.838  16.774  1.00 10.00      A   
ATOM    322  NH2 ARG A 108     -21.729  16.287  17.470  1.00 10.00      A   
ATOM    323 HH21 ARG A 108     -20.869  16.836  17.697  1.00 10.00      A   
ATOM    324 HH22 ARG A 108     -22.627  16.514  17.948  1.00 10.00      A   
ATOM    325  C   ARG A 108     -16.446  11.719  14.631  1.00 10.00      A   
ATOM    326  O   ARG A 108     -15.710  12.707  14.656  1.00 10.00      A   
ATOM    327  N   ALA A 109     -16.288  10.675  15.435  1.00 10.00      A   
ATOM    328  HN  ALA A 109     -16.898   9.915  15.350  1.00 10.00      A   
ATOM    329  CA  ALA A 109     -15.234  10.628  16.439  1.00 10.00      A   
ATOM    330  CB  ALA A 109     -15.403   9.400  17.320  1.00 10.00      A   
ATOM    331  C   ALA A 109     -13.852  10.638  15.791  1.00 10.00      A   
ATOM    332  O   ALA A 109     -12.942  11.318  16.265  1.00 10.00      A   
ATOM    333  N   ASP A 110     -13.713   9.894  14.695  1.00 10.00      A   
ATOM    334  HN  ASP A 110     -14.483   9.390  14.362  1.00 10.00      A   
ATOM    335  CA  ASP A 110     -12.444   9.804  13.974  1.00 10.00      A   
ATOM    336  CB  ASP A 110     -12.517   8.750  12.865  1.00 10.00      A   
ATOM    337  CG  ASP A 110     -12.307   7.337  13.370  1.00 10.00      A   
ATOM    338  OD1 ASP A 110     -11.154   6.853  13.336  1.00 10.00      A   
ATOM    339  OD2 ASP A 110     -13.293   6.699  13.789  1.00 10.00      A   
ATOM    340  C   ASP A 110     -12.046  11.148  13.381  1.00 10.00      A   
ATOM    341  O   ASP A 110     -10.864  11.467  13.284  1.00 10.00      A   
ATOM    342  N   ILE A 111     -13.038  11.929  12.977  1.00 10.00      A   
ATOM    343  HN  ILE A 111     -13.960  11.611  13.068  1.00 10.00      A   
ATOM    344  CA  ILE A 111     -12.793  13.243  12.399  1.00 10.00      A   
ATOM    345  CB  ILE A 111     -14.024  13.742  11.610  1.00 10.00      A   
ATOM    346  CG1 ILE A 111     -14.457  12.701  10.574  1.00 10.00      A   
ATOM    347  CG2 ILE A 111     -13.725  15.071  10.932  1.00 10.00      A   
ATOM    348  CD1 ILE A 111     -15.797  12.996   9.933  1.00 10.00      A   
ATOM    349  C   ILE A 111     -12.461  14.252  13.497  1.00 10.00      A   
ATOM    350  O   ILE A 111     -11.514  15.038  13.376  1.00 10.00      A   
ATOM    351  N   LEU A 112     -13.242  14.212  14.573  1.00 10.00      A   
ATOM    352  HN  LEU A 112     -13.967  13.548  14.609  1.00 10.00      A   
ATOM    353  CA  LEU A 112     -13.057  15.116  15.701  1.00 10.00      A   
ATOM    354  CB  LEU A 112     -14.138  14.873  16.758  1.00 10.00      A   
ATOM    355  CG  LEU A 112     -14.131  15.818  17.960  1.00 10.00      A   
ATOM    356  CD1 LEU A 112     -15.065  16.996  17.725  1.00 10.00      A   
ATOM    357  CD2 LEU A 112     -14.502  15.074  19.232  1.00 10.00      A   
ATOM    358  C   LEU A 112     -11.675  14.946  16.326  1.00 10.00      A   
ATOM    359  O   LEU A 112     -10.920  15.912  16.463  1.00 10.00      A   
ATOM    360  N   LYS A 113     -11.341  13.707  16.669  1.00 10.00      A   
ATOM    361  HN  LYS A 113     -11.974  12.972  16.494  1.00 10.00      A   
ATOM    362  CA  LYS A 113     -10.060  13.399  17.289  1.00 10.00      A   
ATOM    363  CB  LYS A 113     -10.180  12.142  18.160  1.00 10.00      A   
ATOM    364  CG  LYS A 113      -9.423  12.212  19.481  1.00 10.00      A   
ATOM    365  CD  LYS A 113      -7.950  11.879  19.302  1.00 10.00      A   
ATOM    366  CE  LYS A 113      -7.201  11.937  20.624  1.00 10.00      A   
ATOM    367  NZ  LYS A 113      -5.768  11.568  20.466  1.00 10.00      A   
ATOM    368  HZ1 LYS A 113      -5.276  12.275  19.884  1.00 10.00      A   
ATOM    369  HZ2 LYS A 113      -5.687  10.641  20.003  1.00 10.00      A   
ATOM    370  HZ3 LYS A 113      -5.305  11.518  21.396  1.00 10.00      A   
ATOM    371  C   LYS A 113      -8.965  13.227  16.238  1.00 10.00      A   
ATOM    372  O   LYS A 113      -8.229  12.238  16.239  1.00 10.00      A   
ATOM    373  N   HIS A 114      -8.858  14.194  15.340  1.00 10.00      A   
ATOM    374  HN  HIS A 114      -9.470  14.960  15.386  1.00 10.00      A   
ATOM    375  CA  HIS A 114      -7.848  14.148  14.297  1.00 10.00      A   
ATOM    376  CB  HIS A 114      -8.230  13.161  13.191  1.00 10.00      A   
ATOM    377  CG  HIS A 114      -7.053  12.489  12.551  1.00 10.00      A   
ATOM    378  ND1 HIS A 114      -6.769  11.148  12.684  1.00 10.00      A   
ATOM    379  HD1 HIS A 114      -7.295  10.496  13.194  1.00 10.00      A   
ATOM    380  CD2 HIS A 114      -6.071  13.000  11.764  1.00 10.00      A   
ATOM    381  CE1 HIS A 114      -5.648  10.892  11.994  1.00 10.00      A   
ATOM    382  NE2 HIS A 114      -5.184  11.984  11.416  1.00 10.00      A   
ATOM    383  C   HIS A 114      -7.597  15.529  13.709  1.00 10.00      A   
ATOM    384  O   HIS A 114      -6.579  16.156  13.996  1.00 10.00      A   
ATOM    385  N   VAL A 115      -8.537  16.004  12.903  1.00 10.00      A   
ATOM    386  HN  VAL A 115      -9.340  15.466  12.733  1.00 10.00      A   
ATOM    387  CA  VAL A 115      -8.399  17.304  12.261  1.00 10.00      A   
ATOM    388  CB  VAL A 115      -8.859  17.277  10.786  1.00 10.00      A   
ATOM    389  CG1 VAL A 115      -7.824  16.576   9.919  1.00 10.00      A   
ATOM    390  CG2 VAL A 115     -10.215  16.597  10.652  1.00 10.00      A   
ATOM    391  C   VAL A 115      -9.132  18.409  13.014  1.00 10.00      A   
ATOM    392  O   VAL A 115      -8.698  19.558  13.004  1.00 10.00      A   
ATOM    393  N   ILE A 116     -10.234  18.062  13.672  1.00 10.00      A   
ATOM    394  HN  ILE A 116     -10.524  17.125  13.661  1.00 10.00      A   
ATOM    395  CA  ILE A 116     -11.021  19.046  14.414  1.00 10.00      A   
ATOM    396  CB  ILE A 116     -12.374  18.465  14.883  1.00 10.00      A   
ATOM    397  CG1 ILE A 116     -13.218  18.042  13.676  1.00 10.00      A   
ATOM    398  CG2 ILE A 116     -13.136  19.465  15.740  1.00 10.00      A   
ATOM    399  CD1 ILE A 116     -13.524  19.169  12.709  1.00 10.00      A   
ATOM    400  C   ILE A 116     -10.235  19.610  15.599  1.00 10.00      A   
ATOM    401  O   ILE A 116      -9.844  20.780  15.592  1.00 10.00      A   
ATOM    402  N   GLY A 117     -10.002  18.773  16.605  1.00 10.00      A   
ATOM    403  HN  GLY A 117     -10.342  17.853  16.551  1.00 10.00      A   
ATOM    404  CA  GLY A 117      -9.252  19.193  17.776  1.00 10.00      A   
ATOM    405  C   GLY A 117      -9.878  20.358  18.525  1.00 10.00      A   
ATOM    406  O   GLY A 117     -10.841  20.183  19.273  1.00 10.00      A   
ATOM    407  N   ASP A 118      -9.331  21.550  18.318  1.00 10.00      A   
ATOM    408  HN  ASP A 118      -8.582  21.627  17.687  1.00 10.00      A   
ATOM    409  CA  ASP A 118      -9.816  22.754  18.989  1.00 10.00      A   
ATOM    410  CB  ASP A 118      -8.676  23.756  19.198  1.00 10.00      A   
ATOM    411  CG  ASP A 118      -8.200  24.391  17.906  1.00 10.00      A   
ATOM    412  OD1 ASP A 118      -8.269  25.634  17.784  1.00 10.00      A   
ATOM    413  OD2 ASP A 118      -7.747  23.649  17.010  1.00 10.00      A   
ATOM    414  C   ASP A 118     -10.950  23.419  18.220  1.00 10.00      A   
ATOM    415  O   ASP A 118     -11.618  24.311  18.742  1.00 10.00      A   
ATOM    416  N   TYR A 119     -11.176  22.977  16.991  1.00 10.00      A   
ATOM    417  HN  TYR A 119     -10.615  22.254  16.629  1.00 10.00      A   
ATOM    418  CA  TYR A 119     -12.232  23.545  16.158  1.00 10.00      A   
ATOM    419  CB  TYR A 119     -11.862  23.436  14.679  1.00 10.00      A   
ATOM    420  CG  TYR A 119     -11.331  24.721  14.087  1.00 10.00      A   
ATOM    421  CD1 TYR A 119     -12.192  25.657  13.533  1.00 10.00      A   
ATOM    422  CD2 TYR A 119      -9.970  24.997  14.079  1.00 10.00      A   
ATOM    423  CE1 TYR A 119     -11.715  26.832  12.988  1.00 10.00      A   
ATOM    424  CE2 TYR A 119      -9.483  26.171  13.536  1.00 10.00      A   
ATOM    425  CZ  TYR A 119     -10.361  27.085  12.991  1.00 10.00      A   
ATOM    426  OH  TYR A 119      -9.883  28.256  12.449  1.00 10.00      A   
ATOM    427  HH  TYR A 119      -9.173  28.058  11.833  1.00 10.00      A   
ATOM    428  C   TYR A 119     -13.584  22.886  16.422  1.00 10.00      A   
ATOM    429  O   TYR A 119     -14.439  22.819  15.540  1.00 10.00      A   
ATOM    430  N   LYS A 120     -13.776  22.408  17.645  1.00 10.00      A   
ATOM    431  HN  LYS A 120     -13.062  22.499  18.309  1.00 10.00      A   
ATOM    432  CA  LYS A 120     -15.026  21.761  18.025  1.00 10.00      A   
ATOM    433  CB  LYS A 120     -14.794  20.714  19.123  1.00 10.00      A   
ATOM    434  CG  LYS A 120     -13.870  21.160  20.248  1.00 10.00      A   
ATOM    435  CD  LYS A 120     -13.755  20.089  21.323  1.00 10.00      A   
ATOM    436  CE  LYS A 120     -12.679  20.432  22.343  1.00 10.00      A   
ATOM    437  NZ  LYS A 120     -11.343  19.903  21.948  1.00 10.00      A   
ATOM    438  HZ1 LYS A 120     -11.287  18.883  22.158  1.00 10.00      A   
ATOM    439  HZ2 LYS A 120     -10.590  20.396  22.470  1.00 10.00      A   
ATOM    440  HZ3 LYS A 120     -11.187  20.041  20.927  1.00 10.00      A   
ATOM    441  C   LYS A 120     -16.058  22.796  18.463  1.00 10.00      A   
ATOM    442  O   LYS A 120     -17.203  22.463  18.770  1.00 10.00      A   
ATOM    443  N   ASP A 121     -15.643  24.053  18.462  1.00 10.00      A   
ATOM    444  HN  ASP A 121     -14.727  24.251  18.167  1.00 10.00      A   
ATOM    445  CA  ASP A 121     -16.501  25.161  18.853  1.00 10.00      A   
ATOM    446  CB  ASP A 121     -15.677  26.395  19.265  1.00 10.00      A   
ATOM    447  CG  ASP A 121     -14.576  26.781  18.283  1.00 10.00      A   
ATOM    448  OD1 ASP A 121     -13.918  27.821  18.506  1.00 10.00      A   
ATOM    449  OD2 ASP A 121     -14.347  26.050  17.299  1.00 10.00      A   
ATOM    450  C   ASP A 121     -17.482  25.511  17.741  1.00 10.00      A   
ATOM    451  O   ASP A 121     -18.669  25.719  17.992  1.00 10.00      A   
ATOM    452  N   ILE A 122     -16.982  25.564  16.513  1.00 10.00      A   
ATOM    453  HN  ILE A 122     -16.018  25.398  16.383  1.00 10.00      A   
ATOM    454  CA  ILE A 122     -17.811  25.880  15.356  1.00 10.00      A   
ATOM    455  CB  ILE A 122     -17.253  27.082  14.563  1.00 10.00      A   
ATOM    456  CG1 ILE A 122     -15.770  26.879  14.232  1.00 10.00      A   
ATOM    457  CG2 ILE A 122     -17.461  28.376  15.336  1.00 10.00      A   
ATOM    458  CD1 ILE A 122     -15.207  27.924  13.292  1.00 10.00      A   
ATOM    459  C   ILE A 122     -17.931  24.671  14.433  1.00 10.00      A   
ATOM    460  O   ILE A 122     -18.107  24.814  13.223  1.00 10.00      A   
ATOM    461  N   PHE A 123     -17.854  23.485  15.031  1.00 10.00      A   
ATOM    462  HN  PHE A 123     -17.732  23.458  16.002  1.00 10.00      A   
ATOM    463  CA  PHE A 123     -17.934  22.220  14.298  1.00 10.00      A   
ATOM    464  CB  PHE A 123     -17.926  21.020  15.260  1.00 10.00      A   
ATOM    465  CG  PHE A 123     -18.107  19.685  14.589  1.00 10.00      A   
ATOM    466  CD1 PHE A 123     -17.063  19.098  13.894  1.00 10.00      A   
ATOM    467  CD2 PHE A 123     -19.320  19.017  14.655  1.00 10.00      A   
ATOM    468  CE1 PHE A 123     -17.224  17.873  13.275  1.00 10.00      A   
ATOM    469  CE2 PHE A 123     -19.489  17.792  14.039  1.00 10.00      A   
ATOM    470  CZ  PHE A 123     -18.438  17.218  13.348  1.00 10.00      A   
ATOM    471  C   PHE A 123     -19.108  22.139  13.304  1.00 10.00      A   
ATOM    472  O   PHE A 123     -18.883  21.882  12.124  1.00 10.00      A   
ATOM    473  N   PRO A 124     -20.369  22.359  13.749  1.00 10.00      A   
ATOM    474  CA  PRO A 124     -21.547  22.278  12.864  1.00 10.00      A   
ATOM    475  CB  PRO A 124     -22.699  22.759  13.751  1.00 10.00      A   
ATOM    476  CG  PRO A 124     -22.243  22.468  15.136  1.00 10.00      A   
ATOM    477  CD  PRO A 124     -20.759  22.693  15.135  1.00 10.00      A   
ATOM    478  C   PRO A 124     -21.434  23.160  11.620  1.00 10.00      A   
ATOM    479  O   PRO A 124     -21.830  22.755  10.524  1.00 10.00      A   
ATOM    480  N   ASP A 125     -20.886  24.356  11.791  1.00 10.00      A   
ATOM    481  HN  ASP A 125     -20.573  24.613  12.683  1.00 10.00      A   
ATOM    482  CA  ASP A 125     -20.730  25.295  10.682  1.00 10.00      A   
ATOM    483  CB  ASP A 125     -20.555  26.719  11.215  1.00 10.00      A   
ATOM    484  CG  ASP A 125     -20.413  27.753  10.113  1.00 10.00      A   
ATOM    485  OD1 ASP A 125     -21.407  28.010   9.398  1.00 10.00      A   
ATOM    486  OD2 ASP A 125     -19.315  28.333   9.974  1.00 10.00      A   
ATOM    487  C   ASP A 125     -19.545  24.914   9.801  1.00 10.00      A   
ATOM    488  O   ASP A 125     -19.638  24.925   8.572  1.00 10.00      A   
ATOM    489  N   LEU A 126     -18.437  24.560  10.439  1.00 10.00      A   
ATOM    490  HN  LEU A 126     -18.434  24.563  11.424  1.00 10.00      A   
ATOM    491  CA  LEU A 126     -17.220  24.177   9.732  1.00 10.00      A   
ATOM    492  CB  LEU A 126     -16.085  23.964  10.735  1.00 10.00      A   
ATOM    493  CG  LEU A 126     -14.661  23.999  10.177  1.00 10.00      A   
ATOM    494  CD1 LEU A 126     -14.250  25.425   9.838  1.00 10.00      A   
ATOM    495  CD2 LEU A 126     -13.689  23.379  11.166  1.00 10.00      A   
ATOM    496  C   LEU A 126     -17.433  22.908   8.904  1.00 10.00      A   
ATOM    497  O   LEU A 126     -16.989  22.820   7.758  1.00 10.00      A   
ATOM    498  N   PHE A 127     -18.129  21.937   9.485  1.00 10.00      A   
ATOM    499  HN  PHE A 127     -18.469  22.074  10.399  1.00 10.00      A   
ATOM    500  CA  PHE A 127     -18.399  20.670   8.812  1.00 10.00      A   
ATOM    501  CB  PHE A 127     -19.038  19.673   9.785  1.00 10.00      A   
ATOM    502  CG  PHE A 127     -18.952  18.240   9.340  1.00 10.00      A   
ATOM    503  CD1 PHE A 127     -17.743  17.564   9.372  1.00 10.00      A   
ATOM    504  CD2 PHE A 127     -20.078  17.568   8.894  1.00 10.00      A   
ATOM    505  CE1 PHE A 127     -17.657  16.246   8.968  1.00 10.00      A   
ATOM    506  CE2 PHE A 127     -19.999  16.250   8.488  1.00 10.00      A   
ATOM    507  CZ  PHE A 127     -18.787  15.588   8.525  1.00 10.00      A   
ATOM    508  C   PHE A 127     -19.295  20.868   7.592  1.00 10.00      A   
ATOM    509  O   PHE A 127     -19.119  20.206   6.569  1.00 10.00      A   
ATOM    510  N   LYS A 128     -20.247  21.788   7.700  1.00 10.00      A   
ATOM    511  HN  LYS A 128     -20.335  22.291   8.538  1.00 10.00      A   
ATOM    512  CA  LYS A 128     -21.165  22.066   6.602  1.00 10.00      A   
ATOM    513  CB  LYS A 128     -22.246  23.061   7.028  1.00 10.00      A   
ATOM    514  CG  LYS A 128     -23.245  23.379   5.929  1.00 10.00      A   
ATOM    515  CD  LYS A 128     -24.446  24.133   6.463  1.00 10.00      A   
ATOM    516  CE  LYS A 128     -25.425  24.456   5.349  1.00 10.00      A   
ATOM    517  NZ  LYS A 128     -26.634  25.149   5.859  1.00 10.00      A   
ATOM    518  HZ1 LYS A 128     -27.179  24.516   6.478  1.00 10.00      A   
ATOM    519  HZ2 LYS A 128     -27.242  25.440   5.065  1.00 10.00      A   
ATOM    520  HZ3 LYS A 128     -26.361  25.995   6.399  1.00 10.00      A   
ATOM    521  C   LYS A 128     -20.418  22.588   5.379  1.00 10.00      A   
ATOM    522  O   LYS A 128     -20.729  22.225   4.242  1.00 10.00      A   
ATOM    523  N   ARG A 129     -19.417  23.427   5.625  1.00 10.00      A   
ATOM    524  HN  ARG A 129     -19.211  23.662   6.556  1.00 10.00      A   
ATOM    525  CA  ARG A 129     -18.616  24.004   4.553  1.00 10.00      A   
ATOM    526  CB  ARG A 129     -17.637  25.037   5.108  1.00 10.00      A   
ATOM    527  CG  ARG A 129     -18.288  26.146   5.913  1.00 10.00      A   
ATOM    528  CD  ARG A 129     -17.248  27.136   6.400  1.00 10.00      A   
ATOM    529  NE  ARG A 129     -17.780  28.042   7.410  1.00 10.00      A   
ATOM    530  HE  ARG A 129     -18.301  27.645   8.148  1.00 10.00      A   
ATOM    531  CZ  ARG A 129     -17.584  29.355   7.408  1.00 10.00      A   
ATOM    532  NH1 ARG A 129     -16.932  29.942   6.410  1.00 10.00      A   
ATOM    533 HH11 ARG A 129     -16.774  30.975   6.421  1.00 10.00      A   
ATOM    534 HH12 ARG A 129     -16.587  29.378   5.602  1.00 10.00      A   
ATOM    535  NH2 ARG A 129     -18.065  30.081   8.400  1.00 10.00      A   
ATOM    536 HH21 ARG A 129     -18.599  29.614   9.176  1.00 10.00      A   
ATOM    537 HH22 ARG A 129     -17.919  31.113   8.417  1.00 10.00      A   
ATOM    538  C   ARG A 129     -17.853  22.916   3.808  1.00 10.00      A   
ATOM    539  O   ARG A 129     -17.660  22.992   2.595  1.00 10.00      A   
ATOM    540  N   ALA A 130     -17.421  21.903   4.543  1.00 10.00      A   
ATOM    541  HN  ALA A 130     -17.603  21.899   5.507  1.00 10.00      A   
ATOM    542  CA  ALA A 130     -16.689  20.796   3.951  1.00 10.00      A   
ATOM    543  CB  ALA A 130     -16.086  19.914   5.034  1.00 10.00      A   
ATOM    544  C   ALA A 130     -17.606  19.983   3.043  1.00 10.00      A   
ATOM    545  O   ALA A 130     -17.208  19.557   1.959  1.00 10.00      A   
ATOM    546  N   ALA A 131     -18.847  19.803   3.487  1.00 10.00      A   
ATOM    547  HN  ALA A 131     -19.104  20.193   4.350  1.00 10.00      A   
ATOM    548  CA  ALA A 131     -19.838  19.042   2.734  1.00 10.00      A   
ATOM    549  CB  ALA A 131     -21.105  18.859   3.556  1.00 10.00      A   
ATOM    550  C   ALA A 131     -20.160  19.702   1.395  1.00 10.00      A   
ATOM    551  O   ALA A 131     -20.222  19.031   0.362  1.00 10.00      A   
ATOM    552  N   GLU A 132     -20.355  21.017   1.413  1.00 10.00      A   
ATOM    553  HN  GLU A 132     -20.286  21.502   2.264  1.00 10.00      A   
ATOM    554  CA  GLU A 132     -20.672  21.752   0.190  1.00 10.00      A   
ATOM    555  CB  GLU A 132     -21.201  23.163   0.483  1.00 10.00      A   
ATOM    556  CG  GLU A 132     -20.345  23.986   1.431  1.00 10.00      A   
ATOM    557  CD  GLU A 132     -20.923  25.360   1.702  1.00 10.00      A   
ATOM    558  OE1 GLU A 132     -21.960  25.450   2.383  1.00 10.00      A   
ATOM    559  OE2 GLU A 132     -20.336  26.361   1.237  1.00 10.00      A   
ATOM    560  C   GLU A 132     -19.485  21.784  -0.770  1.00 10.00      A   
ATOM    561  O   GLU A 132     -19.652  21.643  -1.981  1.00 10.00      A   
ATOM    562  N   ARG A 133     -18.283  21.941  -0.226  1.00 10.00      A   
ATOM    563  HN  ARG A 133     -18.205  22.032   0.751  1.00 10.00      A   
ATOM    564  CA  ARG A 133     -17.076  21.982  -1.046  1.00 10.00      A   
ATOM    565  CB  ARG A 133     -15.864  22.427  -0.226  1.00 10.00      A   
ATOM    566  CG  ARG A 133     -15.785  23.926   0.001  1.00 10.00      A   
ATOM    567  CD  ARG A 133     -15.933  24.691  -1.307  1.00 10.00      A   
ATOM    568  NE  ARG A 133     -16.005  26.136  -1.100  1.00 10.00      A   
ATOM    569  HE  ARG A 133     -15.227  26.671  -1.389  1.00 10.00      A   
ATOM    570  CZ  ARG A 133     -17.053  26.758  -0.555  1.00 10.00      A   
ATOM    571  NH1 ARG A 133     -18.119  26.058  -0.181  1.00 10.00      A   
ATOM    572 HH11 ARG A 133     -18.144  25.029  -0.326  1.00 10.00      A   
ATOM    573 HH12 ARG A 133     -18.944  26.534   0.264  1.00 10.00      A   
ATOM    574  NH2 ARG A 133     -17.036  28.076  -0.398  1.00 10.00      A   
ATOM    575 HH21 ARG A 133     -16.202  28.629  -0.695  1.00 10.00      A   
ATOM    576 HH22 ARG A 133     -17.859  28.569   0.013  1.00 10.00      A   
ATOM    577  C   ARG A 133     -16.798  20.630  -1.688  1.00 10.00      A   
ATOM    578  O   ARG A 133     -16.462  20.550  -2.870  1.00 10.00      A   
ATOM    579  N   LEU A 134     -16.960  19.572  -0.904  1.00 10.00      A   
ATOM    580  HN  LEU A 134     -17.248  19.708   0.026  1.00 10.00      A   
ATOM    581  CA  LEU A 134     -16.721  18.214  -1.374  1.00 10.00      A   
ATOM    582  CB  LEU A 134     -16.919  17.226  -0.220  1.00 10.00      A   
ATOM    583  CG  LEU A 134     -16.351  15.820  -0.416  1.00 10.00      A   
ATOM    584  CD1 LEU A 134     -14.840  15.871  -0.580  1.00 10.00      A   
ATOM    585  CD2 LEU A 134     -16.732  14.929   0.754  1.00 10.00      A   
ATOM    586  C   LEU A 134     -17.645  17.858  -2.536  1.00 10.00      A   
ATOM    587  O   LEU A 134     -17.235  17.196  -3.491  1.00 10.00      A   
ATOM    588  N   GLN A 135     -18.885  18.321  -2.458  1.00 10.00      A   
ATOM    589  HN  GLN A 135     -19.146  18.856  -1.676  1.00 10.00      A   
ATOM    590  CA  GLN A 135     -19.876  18.050  -3.493  1.00 10.00      A   
ATOM    591  CB  GLN A 135     -21.288  18.236  -2.925  1.00 10.00      A   
ATOM    592  CG  GLN A 135     -22.411  18.097  -3.942  1.00 10.00      A   
ATOM    593  CD  GLN A 135     -22.530  16.693  -4.505  1.00 10.00      A   
ATOM    594  OE1 GLN A 135     -23.225  15.847  -3.946  1.00 10.00      A   
ATOM    595  NE2 GLN A 135     -21.864  16.441  -5.622  1.00 10.00      A   
ATOM    596 HE21 GLN A 135     -21.335  17.168  -6.021  1.00 10.00      A   
ATOM    597 HE22 GLN A 135     -21.925  15.540  -6.004  1.00 10.00      A   
ATOM    598  C   GLN A 135     -19.680  18.942  -4.721  1.00 10.00      A   
ATOM    599  O   GLN A 135     -20.032  18.563  -5.839  1.00 10.00      A   
ATOM    600  N   TYR A 136     -19.103  20.114  -4.519  1.00 10.00      A   
ATOM    601  HN  TYR A 136     -18.812  20.357  -3.614  1.00 10.00      A   
ATOM    602  CA  TYR A 136     -18.901  21.053  -5.613  1.00 10.00      A   
ATOM    603  CB  TYR A 136     -18.975  22.492  -5.100  1.00 10.00      A   
ATOM    604  CG  TYR A 136     -19.006  23.532  -6.195  1.00 10.00      A   
ATOM    605  CD1 TYR A 136     -17.929  24.383  -6.401  1.00 10.00      A   
ATOM    606  CD2 TYR A 136     -20.113  23.660  -7.025  1.00 10.00      A   
ATOM    607  CE1 TYR A 136     -17.954  25.333  -7.402  1.00 10.00      A   
ATOM    608  CE2 TYR A 136     -20.146  24.607  -8.028  1.00 10.00      A   
ATOM    609  CZ  TYR A 136     -19.064  25.440  -8.212  1.00 10.00      A   
ATOM    610  OH  TYR A 136     -19.091  26.381  -9.210  1.00 10.00      A   
ATOM    611  HH  TYR A 136     -19.898  26.905  -9.132  1.00 10.00      A   
ATOM    612  C   TYR A 136     -17.590  20.825  -6.363  1.00 10.00      A   
ATOM    613  O   TYR A 136     -17.566  20.800  -7.593  1.00 10.00      A   
ATOM    614  N   VAL A 137     -16.504  20.654  -5.625  1.00 10.00      A   
ATOM    615  HN  VAL A 137     -16.584  20.651  -4.645  1.00 10.00      A   
ATOM    616  CA  VAL A 137     -15.192  20.470  -6.236  1.00 10.00      A   
ATOM    617  CB  VAL A 137     -14.048  20.864  -5.272  1.00 10.00      A   
ATOM    618  CG1 VAL A 137     -12.699  20.793  -5.976  1.00 10.00      A   
ATOM    619  CG2 VAL A 137     -14.280  22.258  -4.708  1.00 10.00      A   
ATOM    620  C   VAL A 137     -14.969  19.049  -6.752  1.00 10.00      A   
ATOM    621  O   VAL A 137     -14.701  18.847  -7.937  1.00 10.00      A   
ATOM    622  N   PHE A 138     -15.093  18.068  -5.868  1.00 10.00      A   
ATOM    623  HN  PHE A 138     -15.349  18.281  -4.946  1.00 10.00      A   
ATOM    624  CA  PHE A 138     -14.862  16.676  -6.244  1.00 10.00      A   
ATOM    625  CB  PHE A 138     -14.115  15.932  -5.134  1.00 10.00      A   
ATOM    626  CG  PHE A 138     -12.697  16.398  -4.946  1.00 10.00      A   
ATOM    627  CD1 PHE A 138     -11.665  15.823  -5.668  1.00 10.00      A   
ATOM    628  CD2 PHE A 138     -12.398  17.413  -4.049  1.00 10.00      A   
ATOM    629  CE1 PHE A 138     -10.361  16.251  -5.502  1.00 10.00      A   
ATOM    630  CE2 PHE A 138     -11.097  17.845  -3.878  1.00 10.00      A   
ATOM    631  CZ  PHE A 138     -10.077  17.263  -4.605  1.00 10.00      A   
ATOM    632  C   PHE A 138     -16.143  15.946  -6.633  1.00 10.00      A   
ATOM    633  O   PHE A 138     -16.095  14.878  -7.241  1.00 10.00      A   
ATOM    634  N   GLY A 139     -17.284  16.517  -6.275  1.00 10.00      A   
ATOM    635  HN  GLY A 139     -17.267  17.359  -5.778  1.00 10.00      A   
ATOM    636  CA  GLY A 139     -18.553  15.901  -6.610  1.00 10.00      A   
ATOM    637  C   GLY A 139     -18.879  14.707  -5.735  1.00 10.00      A   
ATOM    638  O   GLY A 139     -19.402  13.700  -6.215  1.00 10.00      A   
ATOM    639  N   TYR A 140     -18.570  14.810  -4.451  1.00 10.00      A   
ATOM    640  HN  TYR A 140     -18.147  15.635  -4.123  1.00 10.00      A   
ATOM    641  CA  TYR A 140     -18.845  13.729  -3.516  1.00 10.00      A   
ATOM    642  CB  TYR A 140     -17.561  13.241  -2.843  1.00 10.00      A   
ATOM    643  CG  TYR A 140     -16.657  12.435  -3.753  1.00 10.00      A   
ATOM    644  CD1 TYR A 140     -16.952  11.115  -4.068  1.00 10.00      A   
ATOM    645  CD2 TYR A 140     -15.510  12.996  -4.295  1.00 10.00      A   
ATOM    646  CE1 TYR A 140     -16.127  10.378  -4.899  1.00 10.00      A   
ATOM    647  CE2 TYR A 140     -14.680  12.268  -5.127  1.00 10.00      A   
ATOM    648  CZ  TYR A 140     -14.993  10.961  -5.425  1.00 10.00      A   
ATOM    649  OH  TYR A 140     -14.169  10.233  -6.255  1.00 10.00      A   
ATOM    650  HH  TYR A 140     -14.694   9.829  -6.953  1.00 10.00      A   
ATOM    651  C   TYR A 140     -19.859  14.167  -2.470  1.00 10.00      A   
ATOM    652  O   TYR A 140     -19.633  15.128  -1.737  1.00 10.00      A   
ATOM    653  N   LYS A 141     -20.979  13.464  -2.417  1.00 10.00      A   
ATOM    654  HN  LYS A 141     -21.103  12.709  -3.036  1.00 10.00      A   
ATOM    655  CA  LYS A 141     -22.032  13.777  -1.468  1.00 10.00      A   
ATOM    656  CB  LYS A 141     -23.383  13.270  -1.981  1.00 10.00      A   
ATOM    657  CG  LYS A 141     -24.582  13.819  -1.225  1.00 10.00      A   
ATOM    658  CD  LYS A 141     -25.887  13.295  -1.801  1.00 10.00      A   
ATOM    659  CE  LYS A 141     -27.083  14.035  -1.222  1.00 10.00      A   
ATOM    660  NZ  LYS A 141     -28.367  13.584  -1.824  1.00 10.00      A   
ATOM    661  HZ1 LYS A 141     -28.411  13.864  -2.825  1.00 10.00      A   
ATOM    662  HZ2 LYS A 141     -29.169  14.014  -1.321  1.00 10.00      A   
ATOM    663  HZ3 LYS A 141     -28.452  12.550  -1.763  1.00 10.00      A   
ATOM    664  C   LYS A 141     -21.726  13.172  -0.104  1.00 10.00      A   
ATOM    665  O   LYS A 141     -21.799  11.956   0.079  1.00 10.00      A   
ATOM    666  N   LEU A 142     -21.357  14.025   0.838  1.00 10.00      A   
ATOM    667  HN  LEU A 142     -21.287  14.976   0.616  1.00 10.00      A   
ATOM    668  CA  LEU A 142     -21.046  13.590   2.190  1.00 10.00      A   
ATOM    669  CB  LEU A 142     -20.075  14.574   2.847  1.00 10.00      A   
ATOM    670  CG  LEU A 142     -19.713  14.309   4.311  1.00 10.00      A   
ATOM    671  CD1 LEU A 142     -18.894  13.035   4.442  1.00 10.00      A   
ATOM    672  CD2 LEU A 142     -18.960  15.494   4.895  1.00 10.00      A   
ATOM    673  C   LEU A 142     -22.326  13.481   3.012  1.00 10.00      A   
ATOM    674  O   LEU A 142     -22.845  14.481   3.513  1.00 10.00      A   
ATOM    675  N   VAL A 143     -22.837  12.268   3.139  1.00 10.00      A   
ATOM    676  HN  VAL A 143     -22.372  11.505   2.729  1.00 10.00      A   
ATOM    677  CA  VAL A 143     -24.064  12.034   3.888  1.00 10.00      A   
ATOM    678  CB  VAL A 143     -25.221  11.589   2.967  1.00 10.00      A   
ATOM    679  CG1 VAL A 143     -25.655  12.726   2.055  1.00 10.00      A   
ATOM    680  CG2 VAL A 143     -24.823  10.368   2.151  1.00 10.00      A   
ATOM    681  C   VAL A 143     -23.857  10.984   4.969  1.00 10.00      A   
ATOM    682  O   VAL A 143     -22.769  10.423   5.102  1.00 10.00      A   
ATOM    683  N   GLU A 144     -24.905  10.730   5.736  1.00 10.00      A   
ATOM    684  HN  GLU A 144     -25.743  11.212   5.573  1.00 10.00      A   
ATOM    685  CA  GLU A 144     -24.856   9.741   6.798  1.00 10.00      A   
ATOM    686  CB  GLU A 144     -25.536  10.279   8.062  1.00 10.00      A   
ATOM    687  CG  GLU A 144     -25.557   9.300   9.226  1.00 10.00      A   
ATOM    688  CD  GLU A 144     -26.112   9.906  10.497  1.00 10.00      A   
ATOM    689  OE1 GLU A 144     -25.460   9.767  11.552  1.00 10.00      A   
ATOM    690  OE2 GLU A 144     -27.202  10.515  10.449  1.00 10.00      A   
ATOM    691  C   GLU A 144     -25.536   8.461   6.331  1.00 10.00      A   
ATOM    692  O   GLU A 144     -26.558   8.512   5.649  1.00 10.00      A   
ATOM    693  N   LEU A 145     -24.953   7.319   6.677  1.00 10.00      A   
ATOM    694  HN  LEU A 145     -24.128   7.348   7.208  1.00 10.00      A   
ATOM    695  CA  LEU A 145     -25.511   6.027   6.289  1.00 10.00      A   
ATOM    696  CB  LEU A 145     -24.512   4.902   6.582  1.00 10.00      A   
ATOM    697  CG  LEU A 145     -24.181   3.963   5.415  1.00 10.00      A   
ATOM    698  CD1 LEU A 145     -23.055   3.013   5.797  1.00 10.00      A   
ATOM    699  CD2 LEU A 145     -25.414   3.182   4.983  1.00 10.00      A   
ATOM    700  C   LEU A 145     -26.832   5.771   7.014  1.00 10.00      A   
ATOM    701  O   LEU A 145     -27.908   5.902   6.430  1.00 10.00      A   
ATOM    702  N   GLU A 146     -26.740   5.413   8.287  1.00 10.00      A   
ATOM    703  HN  GLU A 146     -25.856   5.327   8.695  1.00 10.00      A   
ATOM    704  CA  GLU A 146     -27.918   5.154   9.097  1.00 10.00      A   
ATOM    705  CB  GLU A 146     -27.658   3.988  10.055  1.00 10.00      A   
ATOM    706  CG  GLU A 146     -27.475   2.644   9.366  1.00 10.00      A   
ATOM    707  CD  GLU A 146     -28.778   2.080   8.844  1.00 10.00      A   
ATOM    708  OE1 GLU A 146     -29.141   2.375   7.689  1.00 10.00      A   
ATOM    709  OE2 GLU A 146     -29.455   1.339   9.596  1.00 10.00      A   
ATOM    710  C   GLU A 146     -28.273   6.412   9.879  1.00 10.00      A   
ATOM    711  O   GLU A 146     -27.431   6.948  10.596  1.00 10.00      A   
ATOM    712  N   PRO A 147     -29.516   6.899   9.735  1.00 10.00      A   
ATOM    713  CA  PRO A 147     -29.995   8.117  10.406  1.00 10.00      A   
ATOM    714  CB  PRO A 147     -31.512   8.017  10.257  1.00 10.00      A   
ATOM    715  CG  PRO A 147     -31.702   7.276   8.980  1.00 10.00      A   
ATOM    716  CD  PRO A 147     -30.566   6.292   8.894  1.00 10.00      A   
ATOM    717  C   PRO A 147     -29.610   8.203  11.885  1.00 10.00      A   
ATOM    718  O   PRO A 147     -30.048   7.391  12.703  1.00 10.00      A   
ATOM    719  N   LYS A 148     -28.771   9.187  12.201  1.00 10.00      A   
ATOM    720  HN  LYS A 148     -28.422   9.760  11.476  1.00 10.00      A   
ATOM    721  CA  LYS A 148     -28.310   9.434  13.565  1.00 10.00      A   
ATOM    722  CB  LYS A 148     -29.465   9.771  14.515  1.00 10.00      A   
ATOM    723  CG  LYS A 148     -30.020  11.175  14.334  1.00 10.00      A   
ATOM    724  CD  LYS A 148     -31.121  11.473  15.338  1.00 10.00      A   
ATOM    725  CE  LYS A 148     -31.537  12.936  15.284  1.00 10.00      A   
ATOM    726  NZ  LYS A 148     -32.710  13.224  16.153  1.00 10.00      A   
ATOM    727  HZ1 LYS A 148     -32.481  13.017  17.146  1.00 10.00      A   
ATOM    728  HZ2 LYS A 148     -33.522  12.641  15.870  1.00 10.00      A   
ATOM    729  HZ3 LYS A 148     -32.975  14.228  16.075  1.00 10.00      A   
ATOM    730  C   LYS A 148     -27.429   8.314  14.111  1.00 10.00      A   
ATOM    731  O   LYS A 148     -27.808   7.602  15.046  1.00 10.00      A   
ATOM    732  N   SER A 149     -26.258   8.161  13.511  1.00 10.00      A   
ATOM    733  HN  SER A 149     -26.033   8.747  12.747  1.00 10.00      A   
ATOM    734  CA  SER A 149     -25.296   7.152  13.933  1.00 10.00      A   
ATOM    735  CB  SER A 149     -25.334   5.943  12.995  1.00 10.00      A   
ATOM    736  OG  SER A 149     -26.670   5.559  12.727  1.00 10.00      A   
ATOM    737  HG  SER A 149     -27.048   6.168  12.075  1.00 10.00      A   
ATOM    738  C   SER A 149     -23.889   7.742  13.975  1.00 10.00      A   
ATOM    739  O   SER A 149     -22.962   7.122  14.494  1.00 10.00      A   
ATOM    740  N   ASN A 150     -23.743   8.941  13.410  1.00 10.00      A   
ATOM    741  HN  ASN A 150     -24.527   9.366  12.983  1.00 10.00      A   
ATOM    742  CA  ASN A 150     -22.460   9.646  13.373  1.00 10.00      A   
ATOM    743  CB  ASN A 150     -21.868   9.836  14.775  1.00 10.00      A   
ATOM    744  CG  ASN A 150     -22.594  10.908  15.564  1.00 10.00      A   
ATOM    745  OD1 ASN A 150     -22.772  12.031  15.093  1.00 10.00      A   
ATOM    746  ND2 ASN A 150     -23.033  10.567  16.766  1.00 10.00      A   
ATOM    747 HD21 ASN A 150     -22.866   9.651  17.081  1.00 10.00      A   
ATOM    748 HD22 ASN A 150     -23.515  11.241  17.290  1.00 10.00      A   
ATOM    749  C   ASN A 150     -21.474   8.964  12.428  1.00 10.00      A   
ATOM    750  O   ASN A 150     -20.255   9.080  12.581  1.00 10.00      A   
ATOM    751  N   THR A 151     -22.021   8.261  11.445  1.00 10.00      A   
ATOM    752  HN  THR A 151     -22.999   8.215  11.387  1.00 10.00      A   
ATOM    753  CA  THR A 151     -21.224   7.561  10.448  1.00 10.00      A   
ATOM    754  CB  THR A 151     -21.639   6.079  10.356  1.00 10.00      A   
ATOM    755  OG1 THR A 151     -23.067   5.982  10.446  1.00 10.00      A   
ATOM    756  HG1 THR A 151     -23.464   6.693   9.932  1.00 10.00      A   
ATOM    757  CG2 THR A 151     -21.002   5.271  11.476  1.00 10.00      A   
ATOM    758  C   THR A 151     -21.429   8.216   9.087  1.00 10.00      A   
ATOM    759  O   THR A 151     -22.538   8.199   8.547  1.00 10.00      A   
ATOM    760  N   TYR A 152     -20.369   8.779   8.531  1.00 10.00      A   
ATOM    761  HN  TYR A 152     -19.495   8.715   8.979  1.00 10.00      A   
ATOM    762  CA  TYR A 152     -20.460   9.462   7.252  1.00 10.00      A   
ATOM    763  CB  TYR A 152     -19.740  10.809   7.315  1.00 10.00      A   
ATOM    764  CG  TYR A 152     -20.168  11.666   8.484  1.00 10.00      A   
ATOM    765  CD1 TYR A 152     -19.381  11.763   9.624  1.00 10.00      A   
ATOM    766  CD2 TYR A 152     -21.363  12.373   8.449  1.00 10.00      A   
ATOM    767  CE1 TYR A 152     -19.772  12.539  10.696  1.00 10.00      A   
ATOM    768  CE2 TYR A 152     -21.761  13.153   9.516  1.00 10.00      A   
ATOM    769  CZ  TYR A 152     -20.961  13.232  10.638  1.00 10.00      A   
ATOM    770  OH  TYR A 152     -21.352  14.007  11.705  1.00 10.00      A   
ATOM    771  HH  TYR A 152     -22.304  13.938  11.817  1.00 10.00      A   
ATOM    772  C   TYR A 152     -19.906   8.613   6.117  1.00 10.00      A   
ATOM    773  O   TYR A 152     -18.974   7.830   6.306  1.00 10.00      A   
ATOM    774  N   ILE A 153     -20.499   8.770   4.944  1.00 10.00      A   
ATOM    775  HN  ILE A 153     -21.247   9.406   4.868  1.00 10.00      A   
ATOM    776  CA  ILE A 153     -20.080   8.040   3.760  1.00 10.00      A   
ATOM    777  CB  ILE A 153     -20.898   6.736   3.577  1.00 10.00      A   
ATOM    778  CG1 ILE A 153     -20.313   5.860   2.463  1.00 10.00      A   
ATOM    779  CG2 ILE A 153     -22.372   7.027   3.329  1.00 10.00      A   
ATOM    780  CD1 ILE A 153     -18.922   5.339   2.755  1.00 10.00      A   
ATOM    781  C   ILE A 153     -20.210   8.939   2.529  1.00 10.00      A   
ATOM    782  O   ILE A 153     -21.126   9.765   2.447  1.00 10.00      A   
ATOM    783  N   LEU A 154     -19.282   8.801   1.593  1.00 10.00      A   
ATOM    784  HN  LEU A 154     -18.561   8.142   1.722  1.00 10.00      A   
ATOM    785  CA  LEU A 154     -19.292   9.611   0.384  1.00 10.00      A   
ATOM    786  CB  LEU A 154     -17.864   9.970  -0.040  1.00 10.00      A   
ATOM    787  CG  LEU A 154     -17.211  11.176   0.649  1.00 10.00      A   
ATOM    788  CD1 LEU A 154     -17.000  10.917   2.134  1.00 10.00      A   
ATOM    789  CD2 LEU A 154     -15.892  11.520  -0.025  1.00 10.00      A   
ATOM    790  C   LEU A 154     -20.006   8.910  -0.767  1.00 10.00      A   
ATOM    791  O   LEU A 154     -19.747   7.740  -1.061  1.00 10.00      A   
ATOM    792  N   ILE A 155     -20.922   9.624  -1.398  1.00 10.00      A   
ATOM    793  HN  ILE A 155     -21.120  10.533  -1.079  1.00 10.00      A   
ATOM    794  CA  ILE A 155     -21.659   9.101  -2.539  1.00 10.00      A   
ATOM    795  CB  ILE A 155     -23.182   9.079  -2.278  1.00 10.00      A   
ATOM    796  CG1 ILE A 155     -23.502   8.204  -1.060  1.00 10.00      A   
ATOM    797  CG2 ILE A 155     -23.927   8.577  -3.510  1.00 10.00      A   
ATOM    798  CD1 ILE A 155     -24.972   8.152  -0.706  1.00 10.00      A   
ATOM    799  C   ILE A 155     -21.356   9.958  -3.766  1.00 10.00      A   
ATOM    800  O   ILE A 155     -21.578  11.167  -3.754  1.00 10.00      A   
ATOM    801  N   ASN A 156     -20.828   9.339  -4.810  1.00 10.00      A   
ATOM    802  HN  ASN A 156     -20.676   8.372  -4.769  1.00 10.00      A   
ATOM    803  CA  ASN A 156     -20.485  10.067  -6.027  1.00 10.00      A   
ATOM    804  CB  ASN A 156     -19.181   9.546  -6.639  1.00 10.00      A   
ATOM    805  CG  ASN A 156     -18.817  10.255  -7.933  1.00 10.00      A   
ATOM    806  OD1 ASN A 156     -19.154   9.797  -9.023  1.00 10.00      A   
ATOM    807  ND2 ASN A 156     -18.133  11.383  -7.821  1.00 10.00      A   
ATOM    808 HD21 ASN A 156     -17.902  11.699  -6.924  1.00 10.00      A   
ATOM    809 HD22 ASN A 156     -17.886  11.857  -8.641  1.00 10.00      A   
ATOM    810  C   ASN A 156     -21.611  10.017  -7.050  1.00 10.00      A   
ATOM    811  O   ASN A 156     -21.946   8.953  -7.573  1.00 10.00      A   
ATOM    812  N   THR A 157     -22.194  11.171  -7.325  1.00 10.00      A   
ATOM    813  HN  THR A 157     -21.906  11.981  -6.852  1.00 10.00      A   
ATOM    814  CA  THR A 157     -23.272  11.275  -8.291  1.00 10.00      A   
ATOM    815  CB  THR A 157     -24.330  12.274  -7.798  1.00 10.00      A   
ATOM    816  OG1 THR A 157     -23.718  13.214  -6.898  1.00 10.00      A   
ATOM    817  HG1 THR A 157     -23.849  14.106  -7.239  1.00 10.00      A   
ATOM    818  CG2 THR A 157     -25.449  11.543  -7.073  1.00 10.00      A   
ATOM    819  C   THR A 157     -22.725  11.731  -9.643  1.00 10.00      A   
ATOM    820  O   THR A 157     -23.362  12.509 -10.354  1.00 10.00      A   
ATOM    821  N   LEU A 158     -21.531  11.236  -9.974  1.00 10.00      A   
ATOM    822  HN  LEU A 158     -21.093  10.619  -9.350  1.00 10.00      A   
ATOM    823  CA  LEU A 158     -20.848  11.566 -11.222  1.00 10.00      A   
ATOM    824  CB  LEU A 158     -20.503  13.055 -11.309  1.00 10.00      A   
ATOM    825  CG  LEU A 158     -19.524  13.458 -12.416  1.00 10.00      A   
ATOM    826  CD1 LEU A 158     -19.297  14.960 -12.403  1.00 10.00      A   
ATOM    827  CD2 LEU A 158     -18.205  12.711 -12.270  1.00 10.00      A   
ATOM    828  C   LEU A 158     -21.623  11.096 -12.451  1.00 10.00      A   
ATOM    829  O   LEU A 158     -22.490  11.797 -12.971  1.00 10.00      A   
ATOM    830  N   GLU A 159     -21.300   9.899 -12.913  1.00 10.00      A   
ATOM    831  HN  GLU A 159     -20.602   9.389 -12.460  1.00 10.00      A   
ATOM    832  CA  GLU A 159     -21.962   9.329 -14.078  1.00 10.00      A   
ATOM    833  CB  GLU A 159     -20.980   8.540 -14.946  1.00 10.00      A   
ATOM    834  CG  GLU A 159     -21.418   8.384 -16.389  1.00 10.00      A   
ATOM    835  CD  GLU A 159     -20.957   9.533 -17.258  1.00 10.00      A   
ATOM    836  OE1 GLU A 159     -19.989   9.346 -18.021  1.00 10.00      A   
ATOM    837  OE2 GLU A 159     -21.556  10.626 -17.180  1.00 10.00      A   
ATOM    838  C   GLU A 159     -23.176   8.476 -13.681  1.00 10.00      A   
ATOM    839  O   GLU A 159     -24.274   8.694 -14.198  1.00 10.00      A   
ATOM    840  N   PRO A 160     -23.019   7.490 -12.765  1.00 10.00      A   
ATOM    841  CA  PRO A 160     -21.757   7.147 -12.116  1.00 10.00      A   
ATOM    842  CB  PRO A 160     -22.219   6.741 -10.714  1.00 10.00      A   
ATOM    843  CG  PRO A 160     -23.600   6.188 -10.900  1.00 10.00      A   
ATOM    844  CD  PRO A 160     -24.105   6.643 -12.252  1.00 10.00      A   
ATOM    845  C   PRO A 160     -21.042   5.973 -12.803  1.00 10.00      A   
ATOM    846  O   PRO A 160     -21.682   5.048 -13.313  1.00 10.00      A   
ATOM    847  N   VAL A 161     -19.717   6.024 -12.821  1.00 10.00      A   
ATOM    848  HN  VAL A 161     -19.260   6.779 -12.397  1.00 10.00      A   
ATOM    849  CA  VAL A 161     -18.913   4.978 -13.441  1.00 10.00      A   
ATOM    850  CB  VAL A 161     -18.968   5.038 -14.987  1.00 10.00      A   
ATOM    851  CG1 VAL A 161     -18.254   6.275 -15.521  1.00 10.00      A   
ATOM    852  CG2 VAL A 161     -18.377   3.775 -15.595  1.00 10.00      A   
ATOM    853  C   VAL A 161     -17.461   5.082 -12.980  1.00 10.00      A   
ATOM    854  O   VAL A 161     -17.109   5.999 -12.233  1.00 10.00      A   
ATOM    855  N   GLU A 166     -19.322  -4.223 -15.270  1.00 10.00      A   
ATOM    856  HN  GLU A 166     -19.979  -4.413 -15.968  1.00 10.00      A   
ATOM    857  CA  GLU A 166     -18.190  -5.121 -15.104  1.00 10.00      A   
ATOM    858  CB  GLU A 166     -16.945  -4.540 -15.789  1.00 10.00      A   
ATOM    859  CG  GLU A 166     -16.612  -5.156 -17.143  1.00 10.00      A   
ATOM    860  CD  GLU A 166     -17.837  -5.482 -17.977  1.00 10.00      A   
ATOM    861  OE1 GLU A 166     -18.171  -6.678 -18.098  1.00 10.00      A   
ATOM    862  OE2 GLU A 166     -18.470  -4.550 -18.517  1.00 10.00      A   
ATOM    863  C   GLU A 166     -17.906  -5.368 -13.624  1.00 10.00      A   
ATOM    864  O   GLU A 166     -18.548  -6.206 -12.989  1.00 10.00      A   
ATOM    865  N   MET A 167     -16.962  -4.613 -13.072  1.00 10.00      A   
ATOM    866  HN  MET A 167     -16.509  -3.932 -13.627  1.00 10.00      A   
ATOM    867  CA  MET A 167     -16.593  -4.757 -11.669  1.00 10.00      A   
ATOM    868  CB  MET A 167     -15.259  -4.056 -11.409  1.00 10.00      A   
ATOM    869  CG  MET A 167     -14.798  -4.094  -9.955  1.00 10.00      A   
ATOM    870  SD  MET A 167     -14.329  -5.752  -9.414  1.00 10.00      A   
ATOM    871  CE  MET A 167     -13.622  -5.391  -7.807  1.00 10.00      A   
ATOM    872  C   MET A 167     -17.680  -4.162 -10.773  1.00 10.00      A   
ATOM    873  O   MET A 167     -17.964  -2.964 -10.853  1.00 10.00      A   
ATOM    874  N   ARG A 168     -18.287  -5.000  -9.937  1.00 10.00      A   
ATOM    875  HN  ARG A 168     -18.015  -5.940  -9.906  1.00 10.00      A   
ATOM    876  CA  ARG A 168     -19.342  -4.539  -9.049  1.00 10.00      A   
ATOM    877  CB  ARG A 168     -20.696  -5.162  -9.409  1.00 10.00      A   
ATOM    878  CG  ARG A 168     -20.678  -6.674  -9.549  1.00 10.00      A   
ATOM    879  CD  ARG A 168     -20.871  -7.095 -11.000  1.00 10.00      A   
ATOM    880  NE  ARG A 168     -22.194  -6.718 -11.514  1.00 10.00      A   
ATOM    881  HE  ARG A 168     -22.943  -6.753 -10.881  1.00 10.00      A   
ATOM    882  CZ  ARG A 168     -22.435  -6.345 -12.785  1.00 10.00      A   
ATOM    883  NH1 ARG A 168     -21.437  -6.249 -13.662  1.00 10.00      A   
ATOM    884 HH11 ARG A 168     -20.455  -6.459 -13.367  1.00 10.00      A   
ATOM    885 HH12 ARG A 168     -21.628  -5.960 -14.647  1.00 10.00      A   
ATOM    886  NH2 ARG A 168     -23.673  -6.052 -13.176  1.00 10.00      A   
ATOM    887 HH21 ARG A 168     -23.856  -5.776 -14.167  1.00 10.00      A   
ATOM    888 HH22 ARG A 168     -24.465  -6.097 -12.501  1.00 10.00      A   
ATOM    889  C   ARG A 168     -18.998  -4.790  -7.589  1.00 10.00      A   
ATOM    890  O   ARG A 168     -18.624  -5.895  -7.213  1.00 10.00      A   
ATOM    891  N   GLY A 169     -19.130  -3.750  -6.783  1.00 10.00      A   
ATOM    892  HN  GLY A 169     -19.436  -2.890  -7.158  1.00 10.00      A   
ATOM    893  CA  GLY A 169     -18.842  -3.843  -5.370  1.00 10.00      A   
ATOM    894  C   GLY A 169     -19.491  -2.711  -4.607  1.00 10.00      A   
ATOM    895  O   GLY A 169     -20.068  -1.813  -5.212  1.00 10.00      A   
ATOM    896  N   GLN A 171      -4.903  -4.168 -15.802  1.00 10.00      A   
ATOM    897  HN  GLN A 171      -5.040  -4.341 -16.755  1.00 10.00      A   
ATOM    898  CA  GLN A 171      -5.210  -2.848 -15.270  1.00 10.00      A   
ATOM    899  CB  GLN A 171      -3.926  -2.041 -15.063  1.00 10.00      A   
ATOM    900  CG  GLN A 171      -4.137  -0.595 -14.637  1.00 10.00      A   
ATOM    901  CD  GLN A 171      -3.008   0.317 -15.082  1.00 10.00      A   
ATOM    902  OE1 GLN A 171      -1.867  -0.119 -15.255  1.00 10.00      A   
ATOM    903  NE2 GLN A 171      -3.323   1.592 -15.265  1.00 10.00      A   
ATOM    904 HE21 GLN A 171      -4.255   1.867 -15.103  1.00 10.00      A   
ATOM    905 HE22 GLN A 171      -2.615   2.218 -15.552  1.00 10.00      A   
ATOM    906  C   GLN A 171      -6.008  -2.970 -13.973  1.00 10.00      A   
ATOM    907  O   GLN A 171      -6.746  -2.064 -13.586  1.00 10.00      A   
ATOM    908  N   GLY A 172      -5.860  -4.108 -13.309  1.00 10.00      A   
ATOM    909  HN  GLY A 172      -5.239  -4.787 -13.650  1.00 10.00      A   
ATOM    910  CA  GLY A 172      -6.587  -4.343 -12.081  1.00 10.00      A   
ATOM    911  C   GLY A 172      -5.780  -5.125 -11.057  1.00 10.00      A   
ATOM    912  O   GLY A 172      -4.711  -5.654 -11.371  1.00 10.00      A   
ATOM    913  N   THR A 173      -6.299  -5.202  -9.834  1.00 10.00      A   
ATOM    914  HN  THR A 173      -7.156  -4.764  -9.651  1.00 10.00      A   
ATOM    915  CA  THR A 173      -5.634  -5.916  -8.753  1.00 10.00      A   
ATOM    916  CB  THR A 173      -5.783  -5.151  -7.425  1.00 10.00      A   
ATOM    917  OG1 THR A 173      -6.506  -3.939  -7.666  1.00 10.00      A   
ATOM    918  HG1 THR A 173      -6.049  -3.431  -8.349  1.00 10.00      A   
ATOM    919  CG2 THR A 173      -4.415  -4.802  -6.858  1.00 10.00      A   
ATOM    920  C   THR A 173      -6.213  -7.326  -8.597  1.00 10.00      A   
ATOM    921  O   THR A 173      -7.429  -7.509  -8.583  1.00 10.00      A   
ATOM    922  N   PRO A 174      -5.347  -8.345  -8.472  1.00 10.00      A   
ATOM    923  CA  PRO A 174      -5.782  -9.742  -8.343  1.00 10.00      A   
ATOM    924  CB  PRO A 174      -4.508 -10.520  -8.668  1.00 10.00      A   
ATOM    925  CG  PRO A 174      -3.399  -9.624  -8.234  1.00 10.00      A   
ATOM    926  CD  PRO A 174      -3.875  -8.214  -8.461  1.00 10.00      A   
ATOM    927  C   PRO A 174      -6.274 -10.096  -6.941  1.00 10.00      A   
ATOM    928  O   PRO A 174      -6.901 -11.137  -6.738  1.00 10.00      A   
ATOM    929  N   THR A 175      -6.002  -9.222  -5.979  1.00 10.00      A   
ATOM    930  HN  THR A 175      -5.518  -8.400  -6.204  1.00 10.00      A   
ATOM    931  CA  THR A 175      -6.402  -9.446  -4.595  1.00 10.00      A   
ATOM    932  CB  THR A 175      -5.921  -8.296  -3.697  1.00 10.00      A   
ATOM    933  OG1 THR A 175      -5.301  -7.293  -4.515  1.00 10.00      A   
ATOM    934  HG1 THR A 175      -4.343  -7.347  -4.415  1.00 10.00      A   
ATOM    935  CG2 THR A 175      -4.917  -8.805  -2.675  1.00 10.00      A   
ATOM    936  C   THR A 175      -7.916  -9.589  -4.468  1.00 10.00      A   
ATOM    937  O   THR A 175      -8.412 -10.565  -3.911  1.00 10.00      A   
ATOM    938  N   THR A 176      -8.641  -8.620  -5.011  1.00 10.00      A   
ATOM    939  HN  THR A 176      -8.181  -7.866  -5.449  1.00 10.00      A   
ATOM    940  CA  THR A 176     -10.094  -8.629  -4.961  1.00 10.00      A   
ATOM    941  CB  THR A 176     -10.692  -7.265  -5.380  1.00 10.00      A   
ATOM    942  OG1 THR A 176     -12.114  -7.270  -5.202  1.00 10.00      A   
ATOM    943  HG1 THR A 176     -12.455  -8.160  -5.361  1.00 10.00      A   
ATOM    944  CG2 THR A 176     -10.358  -6.934  -6.831  1.00 10.00      A   
ATOM    945  C   THR A 176     -10.668  -9.748  -5.833  1.00 10.00      A   
ATOM    946  O   THR A 176     -11.809 -10.166  -5.647  1.00 10.00      A   
ATOM    947  N   GLY A 177      -9.860 -10.235  -6.774  1.00 10.00      A   
ATOM    948  HN  GLY A 177      -8.955  -9.872  -6.861  1.00 10.00      A   
ATOM    949  CA  GLY A 177     -10.299 -11.299  -7.654  1.00 10.00      A   
ATOM    950  C   GLY A 177     -10.535 -12.589  -6.897  1.00 10.00      A   
ATOM    951  O   GLY A 177     -11.530 -13.275  -7.122  1.00 10.00      A   
ATOM    952  N   LEU A 178      -9.626 -12.907  -5.984  1.00 10.00      A   
ATOM    953  HN  LEU A 178      -8.858 -12.313  -5.847  1.00 10.00      A   
ATOM    954  CA  LEU A 178      -9.740 -14.117  -5.181  1.00 10.00      A   
ATOM    955  CB  LEU A 178      -8.421 -14.422  -4.459  1.00 10.00      A   
ATOM    956  CG  LEU A 178      -7.390 -15.261  -5.224  1.00 10.00      A   
ATOM    957  CD1 LEU A 178      -8.012 -16.540  -5.760  1.00 10.00      A   
ATOM    958  CD2 LEU A 178      -6.739 -14.461  -6.344  1.00 10.00      A   
ATOM    959  C   LEU A 178     -10.872 -13.981  -4.172  1.00 10.00      A   
ATOM    960  O   LEU A 178     -11.601 -14.936  -3.909  1.00 10.00      A   
ATOM    961  N   LEU A 179     -11.021 -12.779  -3.626  1.00 10.00      A   
ATOM    962  HN  LEU A 179     -10.413 -12.057  -3.892  1.00 10.00      A   
ATOM    963  CA  LEU A 179     -12.066 -12.503  -2.646  1.00 10.00      A   
ATOM    964  CB  LEU A 179     -11.889 -11.104  -2.051  1.00 10.00      A   
ATOM    965  CG  LEU A 179     -12.796 -10.752  -0.868  1.00 10.00      A   
ATOM    966  CD1 LEU A 179     -12.430 -11.577   0.359  1.00 10.00      A   
ATOM    967  CD2 LEU A 179     -12.725  -9.265  -0.561  1.00 10.00      A   
ATOM    968  C   LEU A 179     -13.450 -12.638  -3.278  1.00 10.00      A   
ATOM    969  O   LEU A 179     -14.380 -13.156  -2.656  1.00 10.00      A   
ATOM    970  N   MET A 180     -13.568 -12.182  -4.523  1.00 10.00      A   
ATOM    971  HN  MET A 180     -12.788 -11.775  -4.957  1.00 10.00      A   
ATOM    972  CA  MET A 180     -14.828 -12.249  -5.257  1.00 10.00      A   
ATOM    973  CB  MET A 180     -14.677 -11.595  -6.632  1.00 10.00      A   
ATOM    974  CG  MET A 180     -15.994 -11.305  -7.332  1.00 10.00      A   
ATOM    975  SD  MET A 180     -16.985 -10.073  -6.465  1.00 10.00      A   
ATOM    976  CE  MET A 180     -18.239  -9.729  -7.694  1.00 10.00      A   
ATOM    977  C   MET A 180     -15.290 -13.696  -5.414  1.00 10.00      A   
ATOM    978  O   MET A 180     -16.481 -13.993  -5.326  1.00 10.00      A   
ATOM    979  N   ILE A 181     -14.335 -14.591  -5.638  1.00 10.00      A   
ATOM    980  HN  ILE A 181     -13.404 -14.288  -5.701  1.00 10.00      A   
ATOM    981  CA  ILE A 181     -14.632 -16.009  -5.794  1.00 10.00      A   
ATOM    982  CB  ILE A 181     -13.373 -16.802  -6.214  1.00 10.00      A   
ATOM    983  CG1 ILE A 181     -12.801 -16.247  -7.524  1.00 10.00      A   
ATOM    984  CG2 ILE A 181     -13.689 -18.286  -6.358  1.00 10.00      A   
ATOM    985  CD1 ILE A 181     -11.440 -16.801  -7.887  1.00 10.00      A   
ATOM    986  C   ILE A 181     -15.176 -16.581  -4.485  1.00 10.00      A   
ATOM    987  O   ILE A 181     -16.140 -17.350  -4.479  1.00 10.00      A   
ATOM    988  N   VAL A 182     -14.566 -16.174  -3.378  1.00 10.00      A   
ATOM    989  HN  VAL A 182     -13.819 -15.542  -3.454  1.00 10.00      A   
ATOM    990  CA  VAL A 182     -14.973 -16.638  -2.057  1.00 10.00      A   
ATOM    991  CB  VAL A 182     -14.071 -16.065  -0.940  1.00 10.00      A   
ATOM    992  CG1 VAL A 182     -14.515 -16.563   0.429  1.00 10.00      A   
ATOM    993  CG2 VAL A 182     -12.613 -16.420  -1.193  1.00 10.00      A   
ATOM    994  C   VAL A 182     -16.429 -16.281  -1.767  1.00 10.00      A   
ATOM    995  O   VAL A 182     -17.239 -17.157  -1.463  1.00 10.00      A   
ATOM    996  N   LEU A 183     -16.763 -14.996  -1.883  1.00 10.00      A   
ATOM    997  HN  LEU A 183     -16.078 -14.343  -2.151  1.00 10.00      A   
ATOM    998  CA  LEU A 183     -18.125 -14.538  -1.618  1.00 10.00      A   
ATOM    999  CB  LEU A 183     -18.221 -13.006  -1.612  1.00 10.00      A   
ATOM   1000  CG  LEU A 183     -17.810 -12.275  -2.894  1.00 10.00      A   
ATOM   1001  CD1 LEU A 183     -19.020 -12.006  -3.779  1.00 10.00      A   
ATOM   1002  CD2 LEU A 183     -17.092 -10.978  -2.559  1.00 10.00      A   
ATOM   1003  C   LEU A 183     -19.130 -15.163  -2.582  1.00 10.00      A   
ATOM   1004  O   LEU A 183     -20.291 -15.387  -2.224  1.00 10.00      A   
ATOM   1005  N   GLY A 184     -18.676 -15.445  -3.798  1.00 10.00      A   
ATOM   1006  HN  GLY A 184     -17.744 -15.232  -4.025  1.00 10.00      A   
ATOM   1007  CA  GLY A 184     -19.537 -16.055  -4.790  1.00 10.00      A   
ATOM   1008  C   GLY A 184     -19.910 -17.473  -4.405  1.00 10.00      A   
ATOM   1009  O   GLY A 184     -21.083 -17.852  -4.459  1.00 10.00      A   
ATOM   1010  N   LEU A 185     -18.909 -18.248  -3.994  1.00 10.00      A   
ATOM   1011  HN  LEU A 185     -17.999 -17.878  -3.972  1.00 10.00      A   
ATOM   1012  CA  LEU A 185     -19.122 -19.631  -3.582  1.00 10.00      A   
ATOM   1013  CB  LEU A 185     -17.790 -20.314  -3.255  1.00 10.00      A   
ATOM   1014  CG  LEU A 185     -16.825 -20.527  -4.422  1.00 10.00      A   
ATOM   1015  CD1 LEU A 185     -15.497 -21.075  -3.921  1.00 10.00      A   
ATOM   1016  CD2 LEU A 185     -17.432 -21.456  -5.464  1.00 10.00      A   
ATOM   1017  C   LEU A 185     -20.057 -19.699  -2.379  1.00 10.00      A   
ATOM   1018  O   LEU A 185     -20.850 -20.629  -2.253  1.00 10.00      A   
ATOM   1019  N   ILE A 186     -19.962 -18.707  -1.497  1.00 10.00      A   
ATOM   1020  HN  ILE A 186     -19.299 -17.998  -1.646  1.00 10.00      A   
ATOM   1021  CA  ILE A 186     -20.814 -18.651  -0.315  1.00 10.00      A   
ATOM   1022  CB  ILE A 186     -20.509 -17.404   0.550  1.00 10.00      A   
ATOM   1023  CG1 ILE A 186     -19.065 -17.438   1.057  1.00 10.00      A   
ATOM   1024  CG2 ILE A 186     -21.480 -17.304   1.719  1.00 10.00      A   
ATOM   1025  CD1 ILE A 186     -18.618 -16.156   1.728  1.00 10.00      A   
ATOM   1026  C   ILE A 186     -22.282 -18.623  -0.731  1.00 10.00      A   
ATOM   1027  O   ILE A 186     -23.084 -19.437  -0.277  1.00 10.00      A   
ATOM   1028  N   PHE A 187     -22.612 -17.702  -1.628  1.00 10.00      A   
ATOM   1029  HN  PHE A 187     -21.912 -17.112  -1.984  1.00 10.00      A   
ATOM   1030  CA  PHE A 187     -23.978 -17.552  -2.107  1.00 10.00      A   
ATOM   1031  CB  PHE A 187     -24.117 -16.267  -2.932  1.00 10.00      A   
ATOM   1032  CG  PHE A 187     -25.540 -15.864  -3.208  1.00 10.00      A   
ATOM   1033  CD1 PHE A 187     -26.286 -15.204  -2.246  1.00 10.00      A   
ATOM   1034  CD2 PHE A 187     -26.129 -16.143  -4.431  1.00 10.00      A   
ATOM   1035  CE1 PHE A 187     -27.594 -14.831  -2.497  1.00 10.00      A   
ATOM   1036  CE2 PHE A 187     -27.435 -15.773  -4.688  1.00 10.00      A   
ATOM   1037  CZ  PHE A 187     -28.169 -15.116  -3.720  1.00 10.00      A   
ATOM   1038  C   PHE A 187     -24.410 -18.762  -2.931  1.00 10.00      A   
ATOM   1039  O   PHE A 187     -25.529 -19.256  -2.783  1.00 10.00      A   
ATOM   1040  N   MET A 188     -23.505 -19.249  -3.772  1.00 10.00      A   
ATOM   1041  HN  MET A 188     -22.619 -18.821  -3.820  1.00 10.00      A   
ATOM   1042  CA  MET A 188     -23.780 -20.396  -4.634  1.00 10.00      A   
ATOM   1043  CB  MET A 188     -22.618 -20.621  -5.610  1.00 10.00      A   
ATOM   1044  CG  MET A 188     -22.872 -21.699  -6.654  1.00 10.00      A   
ATOM   1045  SD  MET A 188     -21.549 -21.821  -7.876  1.00 10.00      A   
ATOM   1046  CE  MET A 188     -21.689 -20.231  -8.694  1.00 10.00      A   
ATOM   1047  C   MET A 188     -24.050 -21.666  -3.825  1.00 10.00      A   
ATOM   1048  O   MET A 188     -24.785 -22.549  -4.264  1.00 10.00      A   
ATOM   1049  N   LYS A 189     -23.465 -21.745  -2.637  1.00 10.00      A   
ATOM   1050  HN  LYS A 189     -22.891 -21.007  -2.335  1.00 10.00      A   
ATOM   1051  CA  LYS A 189     -23.636 -22.908  -1.775  1.00 10.00      A   
ATOM   1052  CB  LYS A 189     -22.346 -23.203  -1.012  1.00 10.00      A   
ATOM   1053  CG  LYS A 189     -21.276 -23.897  -1.839  1.00 10.00      A   
ATOM   1054  CD  LYS A 189     -19.951 -23.952  -1.094  1.00 10.00      A   
ATOM   1055  CE  LYS A 189     -20.098 -24.632   0.259  1.00 10.00      A   
ATOM   1056  NZ  LYS A 189     -20.172 -26.110   0.139  1.00 10.00      A   
ATOM   1057  HZ1 LYS A 189     -20.952 -26.478   0.721  1.00 10.00      A   
ATOM   1058  HZ2 LYS A 189     -19.277 -26.539   0.467  1.00 10.00      A   
ATOM   1059  HZ3 LYS A 189     -20.332 -26.381  -0.849  1.00 10.00      A   
ATOM   1060  C   LYS A 189     -24.801 -22.747  -0.803  1.00 10.00      A   
ATOM   1061  O   LYS A 189     -24.987 -23.572   0.092  1.00 10.00      A   
ATOM   1062  N   GLY A 190     -25.577 -21.683  -0.973  1.00 10.00      A   
ATOM   1063  HN  GLY A 190     -25.373 -21.047  -1.692  1.00 10.00      A   
ATOM   1064  CA  GLY A 190     -26.722 -21.457  -0.107  1.00 10.00      A   
ATOM   1065  C   GLY A 190     -26.387 -20.642   1.128  1.00 10.00      A   
ATOM   1066  O   GLY A 190     -26.877 -20.935   2.220  1.00 10.00      A   
ATOM   1067  N   ASN A 191     -25.530 -19.636   0.955  1.00 10.00      A   
ATOM   1068  HN  ASN A 191     -25.145 -19.496   0.064  1.00 10.00      A   
ATOM   1069  CA  ASN A 191     -25.119 -18.741   2.047  1.00 10.00      A   
ATOM   1070  CB  ASN A 191     -26.336 -18.016   2.650  1.00 10.00      A   
ATOM   1071  CG  ASN A 191     -25.975 -16.754   3.418  1.00 10.00      A   
ATOM   1072  OD1 ASN A 191     -25.753 -15.698   2.827  1.00 10.00      A   
ATOM   1073  ND2 ASN A 191     -25.934 -16.847   4.741  1.00 10.00      A   
ATOM   1074 HD21 ASN A 191     -26.133 -17.716   5.151  1.00 10.00      A   
ATOM   1075 HD22 ASN A 191     -25.701 -16.047   5.254  1.00 10.00      A   
ATOM   1076  C   ASN A 191     -24.332 -19.487   3.128  1.00 10.00      A   
ATOM   1077  O   ASN A 191     -24.167 -18.999   4.244  1.00 10.00      A   
ATOM   1078  N   THR A 192     -23.835 -20.668   2.793  1.00 10.00      A   
ATOM   1079  HN  THR A 192     -23.972 -21.008   1.884  1.00 10.00      A   
ATOM   1080  CA  THR A 192     -23.079 -21.466   3.745  1.00 10.00      A   
ATOM   1081  CB  THR A 192     -23.938 -22.621   4.298  1.00 10.00      A   
ATOM   1082  OG1 THR A 192     -25.297 -22.175   4.433  1.00 10.00      A   
ATOM   1083  HG1 THR A 192     -25.503 -21.555   3.720  1.00 10.00      A   
ATOM   1084  CG2 THR A 192     -23.422 -23.058   5.659  1.00 10.00      A   
ATOM   1085  C   THR A 192     -21.808 -22.026   3.109  1.00 10.00      A   
ATOM   1086  O   THR A 192     -21.871 -22.763   2.127  1.00 10.00      A   
ATOM   1087  N   LEU A 193     -20.659 -21.659   3.669  1.00 10.00      A   
ATOM   1088  HN  LEU A 193     -20.677 -21.065   4.449  1.00 10.00      A   
ATOM   1089  CA  LEU A 193     -19.369 -22.114   3.161  1.00 10.00      A   
ATOM   1090  CB  LEU A 193     -18.785 -21.062   2.205  1.00 10.00      A   
ATOM   1091  CG  LEU A 193     -18.074 -21.568   0.940  1.00 10.00      A   
ATOM   1092  CD1 LEU A 193     -17.348 -20.426   0.249  1.00 10.00      A   
ATOM   1093  CD2 LEU A 193     -17.104 -22.694   1.253  1.00 10.00      A   
ATOM   1094  C   LEU A 193     -18.397 -22.333   4.318  1.00 10.00      A   
ATOM   1095  O   LEU A 193     -18.188 -21.434   5.137  1.00 10.00      A   
ATOM   1096  N   LYS A 194     -17.816 -23.525   4.395  1.00 10.00      A   
ATOM   1097  HN  LYS A 194     -18.036 -24.217   3.727  1.00 10.00      A   
ATOM   1098  CA  LYS A 194     -16.858 -23.830   5.448  1.00 10.00      A   
ATOM   1099  CB  LYS A 194     -16.908 -25.309   5.825  1.00 10.00      A   
ATOM   1100  CG  LYS A 194     -17.907 -25.639   6.916  1.00 10.00      A   
ATOM   1101  CD  LYS A 194     -17.690 -27.048   7.431  1.00 10.00      A   
ATOM   1102  CE  LYS A 194     -18.537 -27.330   8.657  1.00 10.00      A   
ATOM   1103  NZ  LYS A 194     -18.249 -28.675   9.219  1.00 10.00      A   
ATOM   1104  HZ1 LYS A 194     -17.297 -28.692   9.642  1.00 10.00      A   
ATOM   1105  HZ2 LYS A 194     -18.292 -29.392   8.467  1.00 10.00      A   
ATOM   1106  HZ3 LYS A 194     -18.946 -28.915   9.951  1.00 10.00      A   
ATOM   1107  C   LYS A 194     -15.445 -23.450   5.023  1.00 10.00      A   
ATOM   1108  O   LYS A 194     -15.087 -23.559   3.849  1.00 10.00      A   
ATOM   1109  N   GLU A 195     -14.646 -23.012   5.985  1.00 10.00      A   
ATOM   1110  HN  GLU A 195     -14.996 -22.942   6.899  1.00 10.00      A   
ATOM   1111  CA  GLU A 195     -13.269 -22.611   5.722  1.00 10.00      A   
ATOM   1112  CB  GLU A 195     -12.652 -21.991   6.980  1.00 10.00      A   
ATOM   1113  CG  GLU A 195     -11.260 -21.414   6.780  1.00 10.00      A   
ATOM   1114  CD  GLU A 195     -10.572 -21.092   8.089  1.00 10.00      A   
ATOM   1115  OE1 GLU A 195     -10.045 -22.023   8.733  1.00 10.00      A   
ATOM   1116  OE2 GLU A 195     -10.555 -19.908   8.484  1.00 10.00      A   
ATOM   1117  C   GLU A 195     -12.429 -23.800   5.255  1.00 10.00      A   
ATOM   1118  O   GLU A 195     -11.564 -23.663   4.389  1.00 10.00      A   
ATOM   1119  N   THR A 196     -12.702 -24.965   5.824  1.00 10.00      A   
ATOM   1120  HN  THR A 196     -13.417 -25.013   6.494  1.00 10.00      A   
ATOM   1121  CA  THR A 196     -11.974 -26.179   5.492  1.00 10.00      A   
ATOM   1122  CB  THR A 196     -12.470 -27.348   6.355  1.00 10.00      A   
ATOM   1123  OG1 THR A 196     -13.733 -26.991   6.943  1.00 10.00      A   
ATOM   1124  HG1 THR A 196     -14.176 -27.788   7.253  1.00 10.00      A   
ATOM   1125  CG2 THR A 196     -11.465 -27.650   7.453  1.00 10.00      A   
ATOM   1126  C   THR A 196     -12.097 -26.548   4.016  1.00 10.00      A   
ATOM   1127  O   THR A 196     -11.096 -26.826   3.354  1.00 10.00      A   
ATOM   1128  N   GLU A 197     -13.322 -26.544   3.507  1.00 10.00      A   
ATOM   1129  HN  GLU A 197     -14.077 -26.298   4.080  1.00 10.00      A   
ATOM   1130  CA  GLU A 197     -13.567 -26.889   2.113  1.00 10.00      A   
ATOM   1131  CB  GLU A 197     -15.059 -27.161   1.877  1.00 10.00      A   
ATOM   1132  CG  GLU A 197     -15.974 -26.013   2.276  1.00 10.00      A   
ATOM   1133  CD  GLU A 197     -17.436 -26.274   1.980  1.00 10.00      A   
ATOM   1134  OE1 GLU A 197     -17.737 -26.955   0.978  1.00 10.00      A   
ATOM   1135  OE2 GLU A 197     -18.297 -25.788   2.745  1.00 10.00      A   
ATOM   1136  C   GLU A 197     -13.070 -25.792   1.176  1.00 10.00      A   
ATOM   1137  O   GLU A 197     -12.508 -26.073   0.120  1.00 10.00      A   
ATOM   1138  N   ALA A 198     -13.260 -24.546   1.591  1.00 10.00      A   
ATOM   1139  HN  ALA A 198     -13.695 -24.395   2.459  1.00 10.00      A   
ATOM   1140  CA  ALA A 198     -12.858 -23.394   0.796  1.00 10.00      A   
ATOM   1141  CB  ALA A 198     -13.386 -22.109   1.411  1.00 10.00      A   
ATOM   1142  C   ALA A 198     -11.348 -23.310   0.594  1.00 10.00      A   
ATOM   1143  O   ALA A 198     -10.874 -23.295  -0.540  1.00 10.00      A   
ATOM   1144  N   TRP A 199     -10.594 -23.274   1.686  1.00 10.00      A   
ATOM   1145  HN  TRP A 199     -11.022 -23.333   2.571  1.00 10.00      A   
ATOM   1146  CA  TRP A 199      -9.141 -23.156   1.602  1.00 10.00      A   
ATOM   1147  CB  TRP A 199      -8.520 -22.967   2.988  1.00 10.00      A   
ATOM   1148  CG  TRP A 199      -7.061 -22.617   2.950  1.00 10.00      A   
ATOM   1149  CD1 TRP A 199      -6.470 -21.619   2.225  1.00 10.00      A   
ATOM   1150  CD2 TRP A 199      -6.007 -23.261   3.676  1.00 10.00      A   
ATOM   1151  NE1 TRP A 199      -5.113 -21.610   2.446  1.00 10.00      A   
ATOM   1152  HE1 TRP A 199      -4.467 -20.992   2.033  1.00 10.00      A   
ATOM   1153  CE2 TRP A 199      -4.805 -22.607   3.335  1.00 10.00      A   
ATOM   1154  CE3 TRP A 199      -5.962 -24.328   4.578  1.00 10.00      A   
ATOM   1155  CZ2 TRP A 199      -3.575 -22.986   3.864  1.00 10.00      A   
ATOM   1156  CZ3 TRP A 199      -4.742 -24.700   5.103  1.00 10.00      A   
ATOM   1157  CH2 TRP A 199      -3.565 -24.032   4.745  1.00 10.00      A   
ATOM   1158  C   TRP A 199      -8.495 -24.333   0.870  1.00 10.00      A   
ATOM   1159  O   TRP A 199      -7.592 -24.139   0.056  1.00 10.00      A   
ATOM   1160  N   ASP A 200      -8.974 -25.542   1.142  1.00 10.00      A   
ATOM   1161  HN  ASP A 200      -9.720 -25.633   1.774  1.00 10.00      A   
ATOM   1162  CA  ASP A 200      -8.421 -26.741   0.512  1.00 10.00      A   
ATOM   1163  CB  ASP A 200      -9.002 -28.007   1.146  1.00 10.00      A   
ATOM   1164  CG  ASP A 200      -8.176 -29.247   0.856  1.00 10.00      A   
ATOM   1165  OD1 ASP A 200      -6.980 -29.116   0.516  1.00 10.00      A   
ATOM   1166  OD2 ASP A 200      -8.718 -30.364   0.992  1.00 10.00      A   
ATOM   1167  C   ASP A 200      -8.669 -26.736  -0.992  1.00 10.00      A   
ATOM   1168  O   ASP A 200      -7.904 -27.320  -1.761  1.00 10.00      A   
ATOM   1169  N   PHE A 201      -9.742 -26.078  -1.406  1.00 10.00      A   
ATOM   1170  HN  PHE A 201     -10.323 -25.645  -0.742  1.00 10.00      A   
ATOM   1171  CA  PHE A 201     -10.079 -25.983  -2.819  1.00 10.00      A   
ATOM   1172  CB  PHE A 201     -11.594 -25.826  -2.996  1.00 10.00      A   
ATOM   1173  CG  PHE A 201     -12.067 -25.908  -4.424  1.00 10.00      A   
ATOM   1174  CD1 PHE A 201     -12.361 -24.758  -5.137  1.00 10.00      A   
ATOM   1175  CD2 PHE A 201     -12.223 -27.136  -5.049  1.00 10.00      A   
ATOM   1176  CE1 PHE A 201     -12.800 -24.828  -6.446  1.00 10.00      A   
ATOM   1177  CE2 PHE A 201     -12.661 -27.213  -6.359  1.00 10.00      A   
ATOM   1178  CZ  PHE A 201     -12.950 -26.058  -7.058  1.00 10.00      A   
ATOM   1179  C   PHE A 201      -9.347 -24.802  -3.453  1.00 10.00      A   
ATOM   1180  O   PHE A 201      -8.793 -24.912  -4.545  1.00 10.00      A   
ATOM   1181  N   LEU A 202      -9.333 -23.681  -2.745  1.00 10.00      A   
ATOM   1182  HN  LEU A 202      -9.785 -23.668  -1.869  1.00 10.00      A   
ATOM   1183  CA  LEU A 202      -8.683 -22.465  -3.221  1.00 10.00      A   
ATOM   1184  CB  LEU A 202      -8.983 -21.287  -2.287  1.00 10.00      A   
ATOM   1185  CG  LEU A 202     -10.073 -20.309  -2.743  1.00 10.00      A   
ATOM   1186  CD1 LEU A 202      -9.661 -19.608  -4.026  1.00 10.00      A   
ATOM   1187  CD2 LEU A 202     -11.413 -21.013  -2.919  1.00 10.00      A   
ATOM   1188  C   LEU A 202      -7.177 -22.650  -3.393  1.00 10.00      A   
ATOM   1189  O   LEU A 202      -6.577 -22.049  -4.283  1.00 10.00      A   
ATOM   1190  N   ARG A 203      -6.577 -23.495  -2.555  1.00 10.00      A   
ATOM   1191  HN  ARG A 203      -7.111 -23.937  -1.855  1.00 10.00      A   
ATOM   1192  CA  ARG A 203      -5.140 -23.760  -2.631  1.00 10.00      A   
ATOM   1193  CB  ARG A 203      -4.692 -24.703  -1.509  1.00 10.00      A   
ATOM   1194  CG  ARG A 203      -4.272 -24.006  -0.219  1.00 10.00      A   
ATOM   1195  CD  ARG A 203      -2.981 -23.216  -0.395  1.00 10.00      A   
ATOM   1196  NE  ARG A 203      -1.907 -24.035  -0.963  1.00 10.00      A   
ATOM   1197  HE  ARG A 203      -2.054 -24.407  -1.862  1.00 10.00      A   
ATOM   1198  CZ  ARG A 203      -0.756 -24.308  -0.344  1.00 10.00      A   
ATOM   1199  NH1 ARG A 203      -0.517 -23.826   0.874  1.00 10.00      A   
ATOM   1200 HH11 ARG A 203       0.382 -24.041   1.359  1.00 10.00      A   
ATOM   1201 HH12 ARG A 203      -1.223 -23.227   1.350  1.00 10.00      A   
ATOM   1202  NH2 ARG A 203       0.154 -25.063  -0.957  1.00 10.00      A   
ATOM   1203 HH21 ARG A 203       1.055 -25.296  -0.483  1.00 10.00      A   
ATOM   1204 HH22 ARG A 203      -0.027 -25.422  -1.922  1.00 10.00      A   
ATOM   1205  C   ARG A 203      -4.752 -24.340  -3.994  1.00 10.00      A   
ATOM   1206  O   ARG A 203      -3.616 -24.187  -4.442  1.00 10.00      A   
ATOM   1207  N   ARG A 204      -5.704 -24.998  -4.651  1.00 10.00      A   
ATOM   1208  HN  ARG A 204      -6.598 -25.075  -4.251  1.00 10.00      A   
ATOM   1209  CA  ARG A 204      -5.463 -25.592  -5.959  1.00 10.00      A   
ATOM   1210  CB  ARG A 204      -5.813 -27.086  -5.960  1.00 10.00      A   
ATOM   1211  CG  ARG A 204      -7.075 -27.434  -5.194  1.00 10.00      A   
ATOM   1212  CD  ARG A 204      -7.633 -28.777  -5.631  1.00 10.00      A   
ATOM   1213  NE  ARG A 204      -8.411 -28.680  -6.866  1.00 10.00      A   
ATOM   1214  HE  ARG A 204      -8.003 -28.201  -7.624  1.00 10.00      A   
ATOM   1215  CZ  ARG A 204      -9.633 -29.192  -7.025  1.00 10.00      A   
ATOM   1216  NH1 ARG A 204     -10.224 -29.841  -6.022  1.00 10.00      A   
ATOM   1217 HH11 ARG A 204      -9.732 -29.953  -5.106  1.00 10.00      A   
ATOM   1218 HH12 ARG A 204     -11.177 -30.241  -6.144  1.00 10.00      A   
ATOM   1219  NH2 ARG A 204     -10.266 -29.046  -8.180  1.00 10.00      A   
ATOM   1220 HH21 ARG A 204      -9.809 -28.531  -8.968  1.00 10.00      A   
ATOM   1221 HH22 ARG A 204     -11.227 -29.442  -8.309  1.00 10.00      A   
ATOM   1222  C   ARG A 204      -6.252 -24.858  -7.037  1.00 10.00      A   
ATOM   1223  O   ARG A 204      -6.383 -25.339  -8.162  1.00 10.00      A   
ATOM   1224  N   LEU A 205      -6.764 -23.686  -6.689  1.00 10.00      A   
ATOM   1225  HN  LEU A 205      -6.597 -23.340  -5.781  1.00 10.00      A   
ATOM   1226  CA  LEU A 205      -7.545 -22.880  -7.621  1.00 10.00      A   
ATOM   1227  CB  LEU A 205      -8.980 -22.727  -7.116  1.00 10.00      A   
ATOM   1228  CG  LEU A 205      -9.983 -22.130  -8.103  1.00 10.00      A   
ATOM   1229  CD1 LEU A 205     -10.429 -23.175  -9.113  1.00 10.00      A   
ATOM   1230  CD2 LEU A 205     -11.177 -21.554  -7.362  1.00 10.00      A   
ATOM   1231  C   LEU A 205      -6.914 -21.503  -7.797  1.00 10.00      A   
ATOM   1232  O   LEU A 205      -5.725 -21.326  -7.536  1.00 10.00      A   
ATOM   1233  N   VAL A 207       0.744 -17.072  -2.453  1.00 10.00      A   
ATOM   1234  HN  VAL A 207       1.007 -17.458  -1.587  1.00 10.00      A   
ATOM   1235  CA  VAL A 207       1.187 -15.726  -2.795  1.00 10.00      A   
ATOM   1236  CB  VAL A 207       2.399 -15.751  -3.755  1.00 10.00      A   
ATOM   1237  CG1 VAL A 207       2.939 -14.345  -3.988  1.00 10.00      A   
ATOM   1238  CG2 VAL A 207       3.489 -16.662  -3.203  1.00 10.00      A   
ATOM   1239  C   VAL A 207       0.048 -14.925  -3.424  1.00 10.00      A   
ATOM   1240  O   VAL A 207      -0.185 -13.773  -3.061  1.00 10.00      A   
ATOM   1241  N   TYR A 208      -0.650 -15.571  -4.346  1.00 10.00      A   
ATOM   1242  HN  TYR A 208      -0.419 -16.496  -4.555  1.00 10.00      A   
ATOM   1243  CA  TYR A 208      -1.762 -14.944  -5.057  1.00 10.00      A   
ATOM   1244  CB  TYR A 208      -2.933 -14.642  -4.120  1.00 10.00      A   
ATOM   1245  CG  TYR A 208      -3.702 -15.857  -3.649  1.00 10.00      A   
ATOM   1246  CD1 TYR A 208      -3.589 -17.082  -4.299  1.00 10.00      A   
ATOM   1247  CD2 TYR A 208      -4.545 -15.776  -2.549  1.00 10.00      A   
ATOM   1248  CE1 TYR A 208      -4.296 -18.189  -3.869  1.00 10.00      A   
ATOM   1249  CE2 TYR A 208      -5.255 -16.879  -2.114  1.00 10.00      A   
ATOM   1250  CZ  TYR A 208      -5.126 -18.083  -2.777  1.00 10.00      A   
ATOM   1251  OH  TYR A 208      -5.832 -19.182  -2.343  1.00 10.00      A   
ATOM   1252  HH  TYR A 208      -6.757 -19.092  -2.598  1.00 10.00      A   
ATOM   1253  C   TYR A 208      -1.324 -13.673  -5.781  1.00 10.00      A   
ATOM   1254  O   TYR A 208      -1.141 -13.663  -7.004  1.00 10.00      A   
ATOM   1255  N   PRO A 219      -2.787 -19.945   1.345  1.00 10.00      A   
ATOM   1256  CA  PRO A 219      -2.186 -19.000   2.285  1.00 10.00      A   
ATOM   1257  CB  PRO A 219      -1.099 -18.362   1.418  1.00 10.00      A   
ATOM   1258  CG  PRO A 219      -1.679 -18.343   0.031  1.00 10.00      A   
ATOM   1259  CD  PRO A 219      -2.747 -19.416  -0.032  1.00 10.00      A   
ATOM   1260  C   PRO A 219      -3.185 -17.935   2.733  1.00 10.00      A   
ATOM   1261  O   PRO A 219      -2.919 -17.161   3.655  1.00 10.00      A   
ATOM   1262  N   LYS A 220      -4.348 -17.923   2.090  1.00 10.00      A   
ATOM   1263  HN  LYS A 220      -4.506 -18.594   1.390  1.00 10.00      A   
ATOM   1264  CA  LYS A 220      -5.388 -16.951   2.386  1.00 10.00      A   
ATOM   1265  CB  LYS A 220      -6.536 -17.051   1.378  1.00 10.00      A   
ATOM   1266  CG  LYS A 220      -7.553 -15.922   1.471  1.00 10.00      A   
ATOM   1267  CD  LYS A 220      -6.914 -14.565   1.209  1.00 10.00      A   
ATOM   1268  CE  LYS A 220      -7.828 -13.428   1.649  1.00 10.00      A   
ATOM   1269  NZ  LYS A 220      -8.026 -13.412   3.125  1.00 10.00      A   
ATOM   1270  HZ1 LYS A 220      -8.365 -14.341   3.453  1.00 10.00      A   
ATOM   1271  HZ2 LYS A 220      -8.729 -12.696   3.384  1.00 10.00      A   
ATOM   1272  HZ3 LYS A 220      -7.128 -13.188   3.612  1.00 10.00      A   
ATOM   1273  C   LYS A 220      -5.915 -17.087   3.807  1.00 10.00      A   
ATOM   1274  O   LYS A 220      -6.346 -16.101   4.402  1.00 10.00      A   
ATOM   1275  N   LYS A 221      -5.870 -18.301   4.353  1.00 10.00      A   
ATOM   1276  HN  LYS A 221      -5.510 -19.045   3.833  1.00 10.00      A   
ATOM   1277  CA  LYS A 221      -6.353 -18.541   5.711  1.00 10.00      A   
ATOM   1278  CB  LYS A 221      -6.245 -20.025   6.094  1.00 10.00      A   
ATOM   1279  CG  LYS A 221      -7.079 -20.424   7.312  1.00 10.00      A   
ATOM   1280  CD  LYS A 221      -6.355 -20.134   8.624  1.00 10.00      A   
ATOM   1281  CE  LYS A 221      -7.282 -20.264   9.826  1.00 10.00      A   
ATOM   1282  NZ  LYS A 221      -8.309 -19.184   9.880  1.00 10.00      A   
ATOM   1283  HZ1 LYS A 221      -8.862 -19.164   8.995  1.00 10.00      A   
ATOM   1284  HZ2 LYS A 221      -7.851 -18.252  10.018  1.00 10.00      A   
ATOM   1285  HZ3 LYS A 221      -8.959 -19.351  10.672  1.00 10.00      A   
ATOM   1286  C   LYS A 221      -5.608 -17.676   6.719  1.00 10.00      A   
ATOM   1287  O   LYS A 221      -6.223 -17.066   7.586  1.00 10.00      A   
ATOM   1288  N   LEU A 222      -4.286 -17.620   6.589  1.00 10.00      A   
ATOM   1289  HN  LEU A 222      -3.856 -18.118   5.863  1.00 10.00      A   
ATOM   1290  CA  LEU A 222      -3.464 -16.829   7.496  1.00 10.00      A   
ATOM   1291  CB  LEU A 222      -1.983 -17.200   7.353  1.00 10.00      A   
ATOM   1292  CG  LEU A 222      -1.595 -18.635   7.730  1.00 10.00      A   
ATOM   1293  CD1 LEU A 222      -0.111 -18.865   7.496  1.00 10.00      A   
ATOM   1294  CD2 LEU A 222      -1.961 -18.937   9.174  1.00 10.00      A   
ATOM   1295  C   LEU A 222      -3.664 -15.338   7.247  1.00 10.00      A   
ATOM   1296  O   LEU A 222      -3.784 -14.548   8.183  1.00 10.00      A   
ATOM   1297  N   ILE A 223      -3.720 -14.960   5.976  1.00 10.00      A   
ATOM   1298  HN  ILE A 223      -3.619 -15.635   5.272  1.00 10.00      A   
ATOM   1299  CA  ILE A 223      -3.909 -13.565   5.601  1.00 10.00      A   
ATOM   1300  CB  ILE A 223      -3.323 -13.256   4.207  1.00 10.00      A   
ATOM   1301  CG1 ILE A 223      -2.000 -14.008   4.017  1.00 10.00      A   
ATOM   1302  CG2 ILE A 223      -3.099 -11.757   4.051  1.00 10.00      A   
ATOM   1303  CD1 ILE A 223      -1.423 -13.901   2.623  1.00 10.00      A   
ATOM   1304  C   ILE A 223      -5.389 -13.171   5.656  1.00 10.00      A   
ATOM   1305  O   ILE A 223      -5.968 -12.693   4.676  1.00 10.00      A   
ATOM   1306  N   THR A 224      -6.002 -13.420   6.802  1.00 10.00      A   
ATOM   1307  HN  THR A 224      -5.495 -13.860   7.522  1.00 10.00      A   
ATOM   1308  CA  THR A 224      -7.396 -13.076   7.035  1.00 10.00      A   
ATOM   1309  CB  THR A 224      -8.300 -14.326   7.067  1.00 10.00      A   
ATOM   1310  OG1 THR A 224      -8.265 -14.970   5.786  1.00 10.00      A   
ATOM   1311  HG1 THR A 224      -7.448 -15.483   5.710  1.00 10.00      A   
ATOM   1312  CG2 THR A 224      -9.737 -13.944   7.394  1.00 10.00      A   
ATOM   1313  C   THR A 224      -7.506 -12.320   8.355  1.00 10.00      A   
ATOM   1314  O   THR A 224      -7.883 -11.149   8.383  1.00 10.00      A   
ATOM   1315  N   GLU A 225      -7.131 -12.989   9.439  1.00 10.00      A   
ATOM   1316  HN  GLU A 225      -6.825 -13.928   9.347  1.00 10.00      A   
ATOM   1317  CA  GLU A 225      -7.160 -12.392  10.768  1.00 10.00      A   
ATOM   1318  CB  GLU A 225      -7.036 -13.476  11.848  1.00 10.00      A   
ATOM   1319  CG  GLU A 225      -7.907 -14.708  11.617  1.00 10.00      A   
ATOM   1320  CD  GLU A 225      -7.203 -15.784  10.808  1.00 10.00      A   
ATOM   1321  OE1 GLU A 225      -7.398 -16.986  11.099  1.00 10.00      A   
ATOM   1322  OE2 GLU A 225      -6.439 -15.435   9.887  1.00 10.00      A   
ATOM   1323  C   GLU A 225      -6.005 -11.406  10.883  1.00 10.00      A   
ATOM   1324  O   GLU A 225      -5.963 -10.557  11.774  1.00 10.00      A   
ATOM   1325  N   ASP A 226      -5.075 -11.540   9.952  1.00 10.00      A   
ATOM   1326  HN  ASP A 226      -5.181 -12.252   9.289  1.00 10.00      A   
ATOM   1327  CA  ASP A 226      -3.903 -10.687   9.877  1.00 10.00      A   
ATOM   1328  CB  ASP A 226      -2.923 -11.301   8.868  1.00 10.00      A   
ATOM   1329  CG  ASP A 226      -1.759 -10.401   8.516  1.00 10.00      A   
ATOM   1330  OD1 ASP A 226      -1.919  -9.527   7.640  1.00 10.00      A   
ATOM   1331  OD2 ASP A 226      -0.670 -10.586   9.089  1.00 10.00      A   
ATOM   1332  C   ASP A 226      -4.303  -9.281   9.434  1.00 10.00      A   
ATOM   1333  O   ASP A 226      -3.797  -8.282   9.945  1.00 10.00      A   
ATOM   1334  N   PHE A 227      -5.257  -9.216   8.511  1.00 10.00      A   
ATOM   1335  HN  PHE A 227      -5.655 -10.046   8.182  1.00 10.00      A   
ATOM   1336  CA  PHE A 227      -5.727  -7.944   7.976  1.00 10.00      A   
ATOM   1337  CB  PHE A 227      -6.421  -8.151   6.629  1.00 10.00      A   
ATOM   1338  CG  PHE A 227      -5.486  -8.156   5.451  1.00 10.00      A   
ATOM   1339  CD1 PHE A 227      -4.228  -7.580   5.541  1.00 10.00      A   
ATOM   1340  CD2 PHE A 227      -5.870  -8.727   4.249  1.00 10.00      A   
ATOM   1341  CE1 PHE A 227      -3.371  -7.574   4.459  1.00 10.00      A   
ATOM   1342  CE2 PHE A 227      -5.016  -8.727   3.160  1.00 10.00      A   
ATOM   1343  CZ  PHE A 227      -3.765  -8.149   3.265  1.00 10.00      A   
ATOM   1344  C   PHE A 227      -6.653  -7.206   8.938  1.00 10.00      A   
ATOM   1345  O   PHE A 227      -7.047  -6.067   8.676  1.00 10.00      A   
ATOM   1346  N   VAL A 228      -6.976  -7.843  10.058  1.00 10.00      A   
ATOM   1347  HN  VAL A 228      -6.603  -8.736  10.223  1.00 10.00      A   
ATOM   1348  CA  VAL A 228      -7.862  -7.247  11.059  1.00 10.00      A   
ATOM   1349  CB  VAL A 228      -8.381  -8.303  12.069  1.00 10.00      A   
ATOM   1350  CG1 VAL A 228      -9.424  -7.714  13.009  1.00 10.00      A   
ATOM   1351  CG2 VAL A 228      -8.973  -9.487  11.322  1.00 10.00      A   
ATOM   1352  C   VAL A 228      -7.173  -6.078  11.774  1.00 10.00      A   
ATOM   1353  O   VAL A 228      -7.782  -5.369  12.572  1.00 10.00      A   
ATOM   1354  N   ARG A 229      -5.894  -5.882  11.465  1.00 10.00      A   
ATOM   1355  HN  ARG A 229      -5.460  -6.498  10.837  1.00 10.00      A   
ATOM   1356  CA  ARG A 229      -5.117  -4.792  12.039  1.00 10.00      A   
ATOM   1357  CB  ARG A 229      -3.723  -4.754  11.404  1.00 10.00      A   
ATOM   1358  CG  ARG A 229      -2.704  -5.660  12.074  1.00 10.00      A   
ATOM   1359  CD  ARG A 229      -2.086  -4.987  13.288  1.00 10.00      A   
ATOM   1360  NE  ARG A 229      -2.202  -5.810  14.491  1.00 10.00      A   
ATOM   1361  HE  ARG A 229      -2.526  -6.731  14.375  1.00 10.00      A   
ATOM   1362  CZ  ARG A 229      -1.902  -5.383  15.717  1.00 10.00      A   
ATOM   1363  NH1 ARG A 229      -1.438  -4.153  15.901  1.00 10.00      A   
ATOM   1364 HH11 ARG A 229      -1.295  -3.515  15.084  1.00 10.00      A   
ATOM   1365 HH12 ARG A 229      -1.222  -3.812  16.863  1.00 10.00      A   
ATOM   1366  NH2 ARG A 229      -2.055  -6.195  16.756  1.00 10.00      A   
ATOM   1367 HH21 ARG A 229      -1.819  -5.867  17.719  1.00 10.00      A   
ATOM   1368 HH22 ARG A 229      -2.414  -7.167  16.618  1.00 10.00      A   
ATOM   1369  C   ARG A 229      -5.824  -3.455  11.815  1.00 10.00      A   
ATOM   1370  O   ARG A 229      -6.142  -2.740  12.766  1.00 10.00      A   
ATOM   1371  N   GLN A 230      -6.064  -3.127  10.548  1.00 10.00      A   
ATOM   1372  HN  GLN A 230      -5.774  -3.733   9.839  1.00 10.00      A   
ATOM   1373  CA  GLN A 230      -6.739  -1.883  10.183  1.00 10.00      A   
ATOM   1374  CB  GLN A 230      -5.845  -0.658  10.434  1.00 10.00      A   
ATOM   1375  CG  GLN A 230      -4.352  -0.915  10.288  1.00 10.00      A   
ATOM   1376  CD  GLN A 230      -3.911  -1.046   8.846  1.00 10.00      A   
ATOM   1377  OE1 GLN A 230      -4.465  -0.408   7.954  1.00 10.00      A   
ATOM   1378  NE2 GLN A 230      -2.916  -1.882   8.611  1.00 10.00      A   
ATOM   1379 HE21 GLN A 230      -2.526  -2.365   9.370  1.00 10.00      A   
ATOM   1380 HE22 GLN A 230      -2.583  -1.966   7.684  1.00 10.00      A   
ATOM   1381  C   GLN A 230      -7.227  -1.915   8.735  1.00 10.00      A   
ATOM   1382  O   GLN A 230      -7.579  -0.882   8.161  1.00 10.00      A   
ATOM   1383  N   ARG A 231      -7.263  -3.108   8.150  1.00 10.00      A   
ATOM   1384  HN  ARG A 231      -7.012  -3.904   8.666  1.00 10.00      A   
ATOM   1385  CA  ARG A 231      -7.706  -3.266   6.771  1.00 10.00      A   
ATOM   1386  CB  ARG A 231      -6.721  -4.134   5.979  1.00 10.00      A   
ATOM   1387  CG  ARG A 231      -5.338  -3.524   5.818  1.00 10.00      A   
ATOM   1388  CD  ARG A 231      -5.385  -2.255   4.983  1.00 10.00      A   
ATOM   1389  NE  ARG A 231      -4.138  -1.501   5.066  1.00 10.00      A   
ATOM   1390  HE  ARG A 231      -3.377  -1.932   5.530  1.00 10.00      A   
ATOM   1391  CZ  ARG A 231      -3.969  -0.274   4.578  1.00 10.00      A   
ATOM   1392  NH1 ARG A 231      -4.960   0.342   3.937  1.00 10.00      A   
ATOM   1393 HH11 ARG A 231      -5.875  -0.136   3.807  1.00 10.00      A   
ATOM   1394 HH12 ARG A 231      -4.825   1.307   3.566  1.00 10.00      A   
ATOM   1395  NH2 ARG A 231      -2.805   0.337   4.740  1.00 10.00      A   
ATOM   1396 HH21 ARG A 231      -2.647   1.292   4.357  1.00 10.00      A   
ATOM   1397 HH22 ARG A 231      -2.030  -0.139   5.276  1.00 10.00      A   
ATOM   1398  C   ARG A 231      -9.098  -3.879   6.737  1.00 10.00      A   
ATOM   1399  O   ARG A 231     -10.009  -3.348   6.098  1.00 10.00      A   
ATOM   1400  N   TYR A 232      -9.250  -4.992   7.439  1.00 10.00      A   
ATOM   1401  HN  TYR A 232      -8.482  -5.352   7.938  1.00 10.00      A   
ATOM   1402  CA  TYR A 232     -10.520  -5.694   7.515  1.00 10.00      A   
ATOM   1403  CB  TYR A 232     -10.424  -7.054   6.818  1.00 10.00      A   
ATOM   1404  CG  TYR A 232     -10.512  -6.988   5.312  1.00 10.00      A   
ATOM   1405  CD1 TYR A 232      -9.367  -7.022   4.526  1.00 10.00      A   
ATOM   1406  CD2 TYR A 232     -11.742  -6.900   4.672  1.00 10.00      A   
ATOM   1407  CE1 TYR A 232      -9.443  -6.970   3.149  1.00 10.00      A   
ATOM   1408  CE2 TYR A 232     -11.828  -6.847   3.294  1.00 10.00      A   
ATOM   1409  CZ  TYR A 232     -10.676  -6.883   2.539  1.00 10.00      A   
ATOM   1410  OH  TYR A 232     -10.757  -6.833   1.167  1.00 10.00      A   
ATOM   1411  HH  TYR A 232     -11.261  -6.059   0.903  1.00 10.00      A   
ATOM   1412  C   TYR A 232     -10.913  -5.887   8.970  1.00 10.00      A   
ATOM   1413  O   TYR A 232     -10.147  -5.556   9.872  1.00 10.00      A   
ATOM   1414  N   LEU A 233     -12.102  -6.422   9.191  1.00 10.00      A   
ATOM   1415  HN  LEU A 233     -12.667  -6.665   8.430  1.00 10.00      A   
ATOM   1416  CA  LEU A 233     -12.594  -6.661  10.537  1.00 10.00      A   
ATOM   1417  CB  LEU A 233     -13.362  -5.436  11.046  1.00 10.00      A   
ATOM   1418  CG  LEU A 233     -13.660  -5.389  12.549  1.00 10.00      A   
ATOM   1419  CD1 LEU A 233     -12.372  -5.460  13.355  1.00 10.00      A   
ATOM   1420  CD2 LEU A 233     -14.434  -4.126  12.897  1.00 10.00      A   
ATOM   1421  C   LEU A 233     -13.491  -7.890  10.540  1.00 10.00      A   
ATOM   1422  O   LEU A 233     -14.486  -7.940   9.814  1.00 10.00      A   
ATOM   1423  N   GLU A 234     -13.124  -8.886  11.333  1.00 10.00      A   
ATOM   1424  HN  GLU A 234     -12.324  -8.788  11.889  1.00 10.00      A   
ATOM   1425  CA  GLU A 234     -13.897 -10.113  11.417  1.00 10.00      A   
ATOM   1426  CB  GLU A 234     -12.984 -11.341  11.529  1.00 10.00      A   
ATOM   1427  CG  GLU A 234     -11.920 -11.247  12.612  1.00 10.00      A   
ATOM   1428  CD  GLU A 234     -12.170 -12.193  13.770  1.00 10.00      A   
ATOM   1429  OE1 GLU A 234     -12.067 -13.423  13.576  1.00 10.00      A   
ATOM   1430  OE2 GLU A 234     -12.450 -11.711  14.889  1.00 10.00      A   
ATOM   1431  C   GLU A 234     -14.883 -10.059  12.574  1.00 10.00      A   
ATOM   1432  O   GLU A 234     -14.687  -9.315  13.538  1.00 10.00      A   
ATOM   1433  N   TYR A 235     -15.949 -10.832  12.462  1.00 10.00      A   
ATOM   1434  HN  TYR A 235     -16.050 -11.395  11.667  1.00 10.00      A   
ATOM   1435  CA  TYR A 235     -16.971 -10.881  13.489  1.00 10.00      A   
ATOM   1436  CB  TYR A 235     -18.132  -9.941  13.151  1.00 10.00      A   
ATOM   1437  CG  TYR A 235     -17.911  -8.513  13.592  1.00 10.00      A   
ATOM   1438  CD1 TYR A 235     -17.902  -8.178  14.940  1.00 10.00      A   
ATOM   1439  CD2 TYR A 235     -17.712  -7.500  12.664  1.00 10.00      A   
ATOM   1440  CE1 TYR A 235     -17.702  -6.875  15.352  1.00 10.00      A   
ATOM   1441  CE2 TYR A 235     -17.509  -6.194  13.067  1.00 10.00      A   
ATOM   1442  CZ  TYR A 235     -17.506  -5.888  14.412  1.00 10.00      A   
ATOM   1443  OH  TYR A 235     -17.304  -4.590  14.818  1.00 10.00      A   
ATOM   1444  HH  TYR A 235     -16.758  -4.587  15.613  1.00 10.00      A   
ATOM   1445  C   TYR A 235     -17.481 -12.299  13.662  1.00 10.00      A   
ATOM   1446  O   TYR A 235     -17.651 -13.034  12.687  1.00 10.00      A   
ATOM   1447  N   ARG A 236     -17.704 -12.684  14.908  1.00 10.00      A   
ATOM   1448  HN  ARG A 236     -17.535 -12.054  15.641  1.00 10.00      A   
ATOM   1449  CA  ARG A 236     -18.203 -14.013  15.220  1.00 10.00      A   
ATOM   1450  CB  ARG A 236     -17.309 -14.686  16.264  1.00 10.00      A   
ATOM   1451  CG  ARG A 236     -15.845 -14.805  15.861  1.00 10.00      A   
ATOM   1452  CD  ARG A 236     -15.652 -15.762  14.694  1.00 10.00      A   
ATOM   1453  NE  ARG A 236     -16.276 -17.067  14.935  1.00 10.00      A   
ATOM   1454  HE  ARG A 236     -17.242 -17.139  14.757  1.00 10.00      A   
ATOM   1455  CZ  ARG A 236     -15.620 -18.147  15.370  1.00 10.00      A   
ATOM   1456  NH1 ARG A 236     -14.323 -18.079  15.645  1.00 10.00      A   
ATOM   1457 HH11 ARG A 236     -13.807 -17.180  15.529  1.00 10.00      A   
ATOM   1458 HH12 ARG A 236     -13.814 -18.924  15.993  1.00 10.00      A   
ATOM   1459  NH2 ARG A 236     -16.265 -19.295  15.545  1.00 10.00      A   
ATOM   1460 HH21 ARG A 236     -15.753 -20.135  15.893  1.00 10.00      A   
ATOM   1461 HH22 ARG A 236     -17.288 -19.364  15.340  1.00 10.00      A   
ATOM   1462  C   ARG A 236     -19.633 -13.926  15.739  1.00 10.00      A   
ATOM   1463  O   ARG A 236     -20.106 -12.838  16.079  1.00 10.00      A   
ATOM   1464  N   TYR A 246     -17.285 -16.550  11.759  1.00 10.00      A   
ATOM   1465  HN  TYR A 246     -16.321 -16.446  11.610  1.00 10.00      A   
ATOM   1466  CA  TYR A 246     -18.053 -17.425  10.881  1.00 10.00      A   
ATOM   1467  CB  TYR A 246     -17.218 -17.855   9.666  1.00 10.00      A   
ATOM   1468  CG  TYR A 246     -16.573 -16.715   8.901  1.00 10.00      A   
ATOM   1469  CD1 TYR A 246     -17.241 -16.085   7.859  1.00 10.00      A   
ATOM   1470  CD2 TYR A 246     -15.293 -16.273   9.219  1.00 10.00      A   
ATOM   1471  CE1 TYR A 246     -16.655 -15.049   7.157  1.00 10.00      A   
ATOM   1472  CE2 TYR A 246     -14.700 -15.237   8.523  1.00 10.00      A   
ATOM   1473  CZ  TYR A 246     -15.386 -14.628   7.492  1.00 10.00      A   
ATOM   1474  OH  TYR A 246     -14.799 -13.595   6.793  1.00 10.00      A   
ATOM   1475  HH  TYR A 246     -15.417 -12.859   6.733  1.00 10.00      A   
ATOM   1476  C   TYR A 246     -19.353 -16.757  10.440  1.00 10.00      A   
ATOM   1477  O   TYR A 246     -20.206 -17.381   9.808  1.00 10.00      A   
ATOM   1478  N   GLU A 247     -19.504 -15.488  10.791  1.00 10.00      A   
ATOM   1479  HN  GLU A 247     -18.794 -15.043  11.303  1.00 10.00      A   
ATOM   1480  CA  GLU A 247     -20.695 -14.739  10.429  1.00 10.00      A   
ATOM   1481  CB  GLU A 247     -21.191 -13.909  11.618  1.00 10.00      A   
ATOM   1482  CG  GLU A 247     -22.669 -13.550  11.555  1.00 10.00      A   
ATOM   1483  CD  GLU A 247     -23.554 -14.545  12.284  1.00 10.00      A   
ATOM   1484  OE1 GLU A 247     -23.195 -15.740  12.348  1.00 10.00      A   
ATOM   1485  OE2 GLU A 247     -24.615 -14.131  12.801  1.00 10.00      A   
ATOM   1486  C   GLU A 247     -20.413 -13.834   9.232  1.00 10.00      A   
ATOM   1487  O   GLU A 247     -19.564 -12.945   9.300  1.00 10.00      A   
ATOM   1488  N   PHE A 248     -21.110 -14.083   8.134  1.00 10.00      A   
ATOM   1489  HN  PHE A 248     -21.752 -14.823   8.135  1.00 10.00      A   
ATOM   1490  CA  PHE A 248     -20.953 -13.291   6.923  1.00 10.00      A   
ATOM   1491  CB  PHE A 248     -20.121 -14.054   5.885  1.00 10.00      A   
ATOM   1492  CG  PHE A 248     -19.671 -13.215   4.722  1.00 10.00      A   
ATOM   1493  CD1 PHE A 248     -18.573 -12.378   4.840  1.00 10.00      A   
ATOM   1494  CD2 PHE A 248     -20.342 -13.264   3.511  1.00 10.00      A   
ATOM   1495  CE1 PHE A 248     -18.152 -11.604   3.775  1.00 10.00      A   
ATOM   1496  CE2 PHE A 248     -19.929 -12.493   2.442  1.00 10.00      A   
ATOM   1497  CZ  PHE A 248     -18.831 -11.662   2.574  1.00 10.00      A   
ATOM   1498  C   PHE A 248     -22.324 -12.943   6.354  1.00 10.00      A   
ATOM   1499  O   PHE A 248     -23.219 -13.790   6.315  1.00 10.00      A   
ATOM   1500  N   GLN A 249     -22.492 -11.696   5.932  1.00 10.00      A   
ATOM   1501  HN  GLN A 249     -21.743 -11.065   5.991  1.00 10.00      A   
ATOM   1502  CA  GLN A 249     -23.760 -11.242   5.376  1.00 10.00      A   
ATOM   1503  CB  GLN A 249     -24.551 -10.443   6.418  1.00 10.00      A   
ATOM   1504  CG  GLN A 249     -25.073 -11.295   7.568  1.00 10.00      A   
ATOM   1505  CD  GLN A 249     -25.508 -10.488   8.778  1.00 10.00      A   
ATOM   1506  OE1 GLN A 249     -26.413 -10.887   9.509  1.00 10.00      A   
ATOM   1507  NE2 GLN A 249     -24.862  -9.361   9.011  1.00 10.00      A   
ATOM   1508 HE21 GLN A 249     -24.139  -9.100   8.396  1.00 10.00      A   
ATOM   1509 HE22 GLN A 249     -25.126  -8.831   9.793  1.00 10.00      A   
ATOM   1510  C   GLN A 249     -23.552 -10.422   4.104  1.00 10.00      A   
ATOM   1511  O   GLN A 249     -22.416 -10.202   3.677  1.00 10.00      A   
ATOM   1512  N   TRP A 250     -24.655  -9.981   3.505  1.00 10.00      A   
ATOM   1513  HN  TRP A 250     -25.526 -10.198   3.897  1.00 10.00      A   
ATOM   1514  CA  TRP A 250     -24.611  -9.190   2.277  1.00 10.00      A   
ATOM   1515  CB  TRP A 250     -26.027  -8.962   1.741  1.00 10.00      A   
ATOM   1516  CG  TRP A 250     -26.471  -9.975   0.730  1.00 10.00      A   
ATOM   1517  CD1 TRP A 250     -26.565 -11.326   0.903  1.00 10.00      A   
ATOM   1518  CD2 TRP A 250     -26.889  -9.713  -0.615  1.00 10.00      A   
ATOM   1519  NE1 TRP A 250     -27.018 -11.921  -0.249  1.00 10.00      A   
ATOM   1520  HE1 TRP A 250     -27.168 -12.884  -0.373  1.00 10.00      A   
ATOM   1521  CE2 TRP A 250     -27.221 -10.952  -1.196  1.00 10.00      A   
ATOM   1522  CE3 TRP A 250     -27.016  -8.551  -1.385  1.00 10.00      A   
ATOM   1523  CZ2 TRP A 250     -27.670 -11.063  -2.509  1.00 10.00      A   
ATOM   1524  CZ3 TRP A 250     -27.461  -8.663  -2.687  1.00 10.00      A   
ATOM   1525  CH2 TRP A 250     -27.784  -9.910  -3.236  1.00 10.00      A   
ATOM   1526  C   TRP A 250     -23.918  -7.848   2.498  1.00 10.00      A   
ATOM   1527  O   TRP A 250     -22.810  -7.617   2.012  1.00 10.00      A   
ATOM   1528  N   GLY A 251     -24.578  -6.966   3.232  1.00 10.00      A   
ATOM   1529  HN  GLY A 251     -25.463  -7.199   3.584  1.00 10.00      A   
ATOM   1530  CA  GLY A 251     -24.016  -5.659   3.504  1.00 10.00      A   
ATOM   1531  C   GLY A 251     -24.927  -4.543   3.036  1.00 10.00      A   
ATOM   1532  O   GLY A 251     -25.650  -4.706   2.053  1.00 10.00      A   
ATOM   1533  N   PRO A 252     -24.918  -3.395   3.730  1.00 10.00      A   
ATOM   1534  CA  PRO A 252     -25.763  -2.246   3.379  1.00 10.00      A   
ATOM   1535  CB  PRO A 252     -25.412  -1.191   4.437  1.00 10.00      A   
ATOM   1536  CG  PRO A 252     -24.107  -1.631   5.011  1.00 10.00      A   
ATOM   1537  CD  PRO A 252     -24.094  -3.129   4.920  1.00 10.00      A   
ATOM   1538  C   PRO A 252     -25.485  -1.710   1.972  1.00 10.00      A   
ATOM   1539  O   PRO A 252     -26.408  -1.504   1.188  1.00 10.00      A   
ATOM   1540  N   ARG A 253     -24.211  -1.514   1.645  1.00 10.00      A   
ATOM   1541  HN  ARG A 253     -23.510  -1.740   2.294  1.00 10.00      A   
ATOM   1542  CA  ARG A 253     -23.830  -0.993   0.334  1.00 10.00      A   
ATOM   1543  CB  ARG A 253     -22.354  -0.591   0.317  1.00 10.00      A   
ATOM   1544  CG  ARG A 253     -22.085   0.841   0.756  1.00 10.00      A   
ATOM   1545  CD  ARG A 253     -22.527   1.840  -0.304  1.00 10.00      A   
ATOM   1546  NE  ARG A 253     -21.975   3.176  -0.063  1.00 10.00      A   
ATOM   1547  HE  ARG A 253     -21.758   3.408   0.863  1.00 10.00      A   
ATOM   1548  CZ  ARG A 253     -21.750   4.079  -1.024  1.00 10.00      A   
ATOM   1549  NH1 ARG A 253     -22.051   3.805  -2.286  1.00 10.00      A   
ATOM   1550 HH11 ARG A 253     -22.473   2.872  -2.543  1.00 10.00      A   
ATOM   1551 HH12 ARG A 253     -21.887   4.513  -3.035  1.00 10.00      A   
ATOM   1552  NH2 ARG A 253     -21.225   5.260  -0.714  1.00 10.00      A   
ATOM   1553 HH21 ARG A 253     -21.042   5.969  -1.459  1.00 10.00      A   
ATOM   1554 HH22 ARG A 253     -20.993   5.488   0.273  1.00 10.00      A   
ATOM   1555  C   ARG A 253     -24.108  -2.014  -0.762  1.00 10.00      A   
ATOM   1556  O   ARG A 253     -24.497  -1.659  -1.874  1.00 10.00      A   
ATOM   1557  N   THR A 254     -23.928  -3.283  -0.430  1.00 10.00      A   
ATOM   1558  HN  THR A 254     -23.633  -3.501   0.478  1.00 10.00      A   
ATOM   1559  CA  THR A 254     -24.149  -4.369  -1.373  1.00 10.00      A   
ATOM   1560  CB  THR A 254     -23.711  -5.708  -0.754  1.00 10.00      A   
ATOM   1561  OG1 THR A 254     -22.823  -5.448   0.348  1.00 10.00      A   
ATOM   1562  HG1 THR A 254     -22.721  -6.257   0.870  1.00 10.00      A   
ATOM   1563  CG2 THR A 254     -22.991  -6.561  -1.786  1.00 10.00      A   
ATOM   1564  C   THR A 254     -25.620  -4.453  -1.785  1.00 10.00      A   
ATOM   1565  O   THR A 254     -25.943  -4.890  -2.888  1.00 10.00      A   
ATOM   1566  N   ASN A 255     -26.503  -4.006  -0.898  1.00 10.00      A   
ATOM   1567  HN  ASN A 255     -26.182  -3.647  -0.042  1.00 10.00      A   
ATOM   1568  CA  ASN A 255     -27.939  -4.037  -1.161  1.00 10.00      A   
ATOM   1569  CB  ASN A 255     -28.709  -4.289   0.141  1.00 10.00      A   
ATOM   1570  CG  ASN A 255     -29.994  -5.069  -0.070  1.00 10.00      A   
ATOM   1571  OD1 ASN A 255     -30.569  -5.072  -1.157  1.00 10.00      A   
ATOM   1572  ND2 ASN A 255     -30.461  -5.731   0.976  1.00 10.00      A   
ATOM   1573 HD21 ASN A 255     -29.962  -5.683   1.816  1.00 10.00      A   
ATOM   1574 HD22 ASN A 255     -31.293  -6.246   0.866  1.00 10.00      A   
ATOM   1575  C   ASN A 255     -28.411  -2.731  -1.800  1.00 10.00      A   
ATOM   1576  O   ASN A 255     -29.582  -2.586  -2.153  1.00 10.00      A   
ATOM   1577  N   LEU A 256     -27.495  -1.781  -1.948  1.00 10.00      A   
ATOM   1578  HN  LEU A 256     -26.574  -1.953  -1.655  1.00 10.00      A   
ATOM   1579  CA  LEU A 256     -27.827  -0.491  -2.541  1.00 10.00      A   
ATOM   1580  CB  LEU A 256     -27.373   0.658  -1.635  1.00 10.00      A   
ATOM   1581  CG  LEU A 256     -28.109   0.804  -0.300  1.00 10.00      A   
ATOM   1582  CD1 LEU A 256     -27.487   1.910   0.537  1.00 10.00      A   
ATOM   1583  CD2 LEU A 256     -29.591   1.067  -0.524  1.00 10.00      A   
ATOM   1584  C   LEU A 256     -27.212  -0.346  -3.928  1.00 10.00      A   
ATOM   1585  O   LEU A 256     -27.885   0.052  -4.879  1.00 10.00      A   
ATOM   1586  N   GLU A 257     -25.932  -0.677  -4.037  1.00 10.00      A   
ATOM   1587  HN  GLU A 257     -25.447  -0.984  -3.238  1.00 10.00      A   
ATOM   1588  CA  GLU A 257     -25.220  -0.585  -5.306  1.00 10.00      A   
ATOM   1589  CB  GLU A 257     -23.708  -0.613  -5.068  1.00 10.00      A   
ATOM   1590  CG  GLU A 257     -22.989   0.674  -5.441  1.00 10.00      A   
ATOM   1591  CD  GLU A 257     -23.363   1.840  -4.551  1.00 10.00      A   
ATOM   1592  OE1 GLU A 257     -23.712   2.913  -5.086  1.00 10.00      A   
ATOM   1593  OE2 GLU A 257     -23.306   1.692  -3.312  1.00 10.00      A   
ATOM   1594  C   GLU A 257     -25.614  -1.729  -6.232  1.00 10.00      A   
ATOM   1595  O   GLU A 257     -25.464  -1.635  -7.453  1.00 10.00      A   
ATOM   1596  N   LEU A 258     -26.123  -2.805  -5.648  1.00 10.00      A   
ATOM   1597  HN  LEU A 258     -26.239  -2.813  -4.675  1.00 10.00      A   
ATOM   1598  CA  LEU A 258     -26.525  -3.970  -6.415  1.00 10.00      A   
ATOM   1599  CB  LEU A 258     -25.538  -5.120  -6.185  1.00 10.00      A   
ATOM   1600  CG  LEU A 258     -24.212  -5.045  -6.946  1.00 10.00      A   
ATOM   1601  CD1 LEU A 258     -23.171  -5.932  -6.283  1.00 10.00      A   
ATOM   1602  CD2 LEU A 258     -24.412  -5.452  -8.398  1.00 10.00      A   
ATOM   1603  C   LEU A 258     -27.931  -4.420  -6.045  1.00 10.00      A   
ATOM   1604  O   LEU A 258     -28.610  -3.790  -5.234  1.00 10.00      A   
ATOM   1605  N   SER A 259     -28.357  -5.509  -6.666  1.00 10.00      A   
ATOM   1606  HN  SER A 259     -27.761  -5.948  -7.304  1.00 10.00      A   
ATOM   1607  CA  SER A 259     -29.668  -6.092  -6.429  1.00 10.00      A   
ATOM   1608  CB  SER A 259     -30.645  -5.644  -7.522  1.00 10.00      A   
ATOM   1609  OG  SER A 259     -30.254  -4.399  -8.082  1.00 10.00      A   
ATOM   1610  HG  SER A 259     -30.173  -3.743  -7.377  1.00 10.00      A   
ATOM   1611  C   SER A 259     -29.521  -7.610  -6.448  1.00 10.00      A   
ATOM   1612  O   SER A 259     -28.544  -8.127  -6.998  1.00 10.00      A   
ATOM   1613  N   LYS A 260     -30.482  -8.326  -5.875  1.00 10.00      A   
ATOM   1614  HN  LYS A 260     -31.268  -7.865  -5.491  1.00 10.00      A   
ATOM   1615  CA  LYS A 260     -30.414  -9.785  -5.827  1.00 10.00      A   
ATOM   1616  CB  LYS A 260     -31.541 -10.360  -4.971  1.00 10.00      A   
ATOM   1617  CG  LYS A 260     -31.500  -9.924  -3.519  1.00 10.00      A   
ATOM   1618  CD  LYS A 260     -32.648 -10.533  -2.738  1.00 10.00      A   
ATOM   1619  CE  LYS A 260     -32.651 -10.049  -1.300  1.00 10.00      A   
ATOM   1620  NZ  LYS A 260     -33.705 -10.723  -0.499  1.00 10.00      A   
ATOM   1621  HZ1 LYS A 260     -34.644 -10.369  -0.770  1.00 10.00      A   
ATOM   1622  HZ2 LYS A 260     -33.555 -10.545   0.513  1.00 10.00      A   
ATOM   1623  HZ3 LYS A 260     -33.674 -11.756  -0.666  1.00 10.00      A   
ATOM   1624  C   LYS A 260     -30.452 -10.390  -7.225  1.00 10.00      A   
ATOM   1625  O   LYS A 260     -29.698 -11.314  -7.536  1.00 10.00      A   
ATOM   1626  N   MET A 261     -31.325  -9.851  -8.066  1.00 10.00      A   
ATOM   1627  HN  MET A 261     -31.901  -9.121  -7.752  1.00 10.00      A   
ATOM   1628  CA  MET A 261     -31.465 -10.325  -9.437  1.00 10.00      A   
ATOM   1629  CB  MET A 261     -32.612  -9.587 -10.133  1.00 10.00      A   
ATOM   1630  CG  MET A 261     -32.875 -10.043 -11.559  1.00 10.00      A   
ATOM   1631  SD  MET A 261     -33.691 -11.647 -11.648  1.00 10.00      A   
ATOM   1632  CE  MET A 261     -35.389 -11.172 -11.341  1.00 10.00      A   
ATOM   1633  C   MET A 261     -30.160 -10.137 -10.212  1.00 10.00      A   
ATOM   1634  O   MET A 261     -29.768 -10.990 -11.008  1.00 10.00      A   
ATOM   1635  N   LYS A 262     -29.480  -9.026  -9.951  1.00 10.00      A   
ATOM   1636  HN  LYS A 262     -29.830  -8.401  -9.285  1.00 10.00      A   
ATOM   1637  CA  LYS A 262     -28.222  -8.722 -10.622  1.00 10.00      A   
ATOM   1638  CB  LYS A 262     -27.765  -7.299 -10.294  1.00 10.00      A   
ATOM   1639  CG  LYS A 262     -28.629  -6.212 -10.910  1.00 10.00      A   
ATOM   1640  CD  LYS A 262     -28.088  -4.829 -10.589  1.00 10.00      A   
ATOM   1641  CE  LYS A 262     -28.918  -3.744 -11.254  1.00 10.00      A   
ATOM   1642  NZ  LYS A 262     -28.409  -2.385 -10.944  1.00 10.00      A   
ATOM   1643  HZ1 LYS A 262     -27.406  -2.307 -11.210  1.00 10.00      A   
ATOM   1644  HZ2 LYS A 262     -28.503  -2.187  -9.929  1.00 10.00      A   
ATOM   1645  HZ3 LYS A 262     -28.952  -1.671 -11.471  1.00 10.00      A   
ATOM   1646  C   LYS A 262     -27.137  -9.720 -10.236  1.00 10.00      A   
ATOM   1647  O   LYS A 262     -26.372 -10.174 -11.087  1.00 10.00      A   
ATOM   1648  N   VAL A 263     -27.080 -10.061  -8.952  1.00 10.00      A   
ATOM   1649  HN  VAL A 263     -27.723  -9.667  -8.322  1.00 10.00      A   
ATOM   1650  CA  VAL A 263     -26.089 -11.008  -8.457  1.00 10.00      A   
ATOM   1651  CB  VAL A 263     -26.129 -11.130  -6.917  1.00 10.00      A   
ATOM   1652  CG1 VAL A 263     -25.149 -12.188  -6.430  1.00 10.00      A   
ATOM   1653  CG2 VAL A 263     -25.823  -9.787  -6.270  1.00 10.00      A   
ATOM   1654  C   VAL A 263     -26.300 -12.379  -9.090  1.00 10.00      A   
ATOM   1655  O   VAL A 263     -25.347 -13.014  -9.547  1.00 10.00      A   
ATOM   1656  N   LEU A 264     -27.557 -12.814  -9.133  1.00 10.00      A   
ATOM   1657  HN  LEU A 264     -28.270 -12.252  -8.759  1.00 10.00      A   
ATOM   1658  CA  LEU A 264     -27.904 -14.103  -9.717  1.00 10.00      A   
ATOM   1659  CB  LEU A 264     -29.401 -14.392  -9.566  1.00 10.00      A   
ATOM   1660  CG  LEU A 264     -29.854 -14.930  -8.206  1.00 10.00      A   
ATOM   1661  CD1 LEU A 264     -31.344 -15.228  -8.222  1.00 10.00      A   
ATOM   1662  CD2 LEU A 264     -29.066 -16.176  -7.830  1.00 10.00      A   
ATOM   1663  C   LEU A 264     -27.500 -14.166 -11.184  1.00 10.00      A   
ATOM   1664  O   LEU A 264     -26.917 -15.150 -11.631  1.00 10.00      A   
ATOM   1665  N   LYS A 265     -27.796 -13.102 -11.924  1.00 10.00      A   
ATOM   1666  HN  LYS A 265     -28.258 -12.342 -11.507  1.00 10.00      A   
ATOM   1667  CA  LYS A 265     -27.458 -13.040 -13.340  1.00 10.00      A   
ATOM   1668  CB  LYS A 265     -28.048 -11.786 -13.985  1.00 10.00      A   
ATOM   1669  CG  LYS A 265     -29.558 -11.824 -14.141  1.00 10.00      A   
ATOM   1670  CD  LYS A 265     -30.092 -10.494 -14.642  1.00 10.00      A   
ATOM   1671  CE  LYS A 265     -31.601 -10.535 -14.808  1.00 10.00      A   
ATOM   1672  NZ  LYS A 265     -32.146  -9.214 -15.214  1.00 10.00      A   
ATOM   1673  HZ1 LYS A 265     -31.990  -8.512 -14.462  1.00 10.00      A   
ATOM   1674  HZ2 LYS A 265     -33.166  -9.289 -15.393  1.00 10.00      A   
ATOM   1675  HZ3 LYS A 265     -31.677  -8.888 -16.083  1.00 10.00      A   
ATOM   1676  C   LYS A 265     -25.948 -13.076 -13.550  1.00 10.00      A   
ATOM   1677  O   LYS A 265     -25.464 -13.676 -14.507  1.00 10.00      A   
ATOM   1678  N   PHE A 266     -25.213 -12.438 -12.647  1.00 10.00      A   
ATOM   1679  HN  PHE A 266     -25.662 -11.981 -11.903  1.00 10.00      A   
ATOM   1680  CA  PHE A 266     -23.760 -12.398 -12.732  1.00 10.00      A   
ATOM   1681  CB  PHE A 266     -23.187 -11.433 -11.689  1.00 10.00      A   
ATOM   1682  CG  PHE A 266     -21.689 -11.312 -11.717  1.00 10.00      A   
ATOM   1683  CD1 PHE A 266     -21.054 -10.641 -12.749  1.00 10.00      A   
ATOM   1684  CD2 PHE A 266     -20.918 -11.867 -10.708  1.00 10.00      A   
ATOM   1685  CE1 PHE A 266     -19.677 -10.525 -12.777  1.00 10.00      A   
ATOM   1686  CE2 PHE A 266     -19.541 -11.755 -10.730  1.00 10.00      A   
ATOM   1687  CZ  PHE A 266     -18.920 -11.083 -11.767  1.00 10.00      A   
ATOM   1688  C   PHE A 266     -23.165 -13.790 -12.550  1.00 10.00      A   
ATOM   1689  O   PHE A 266     -22.404 -14.263 -13.395  1.00 10.00      A   
ATOM   1690  N   VAL A 267     -23.531 -14.451 -11.457  1.00 10.00      A   
ATOM   1691  HN  VAL A 267     -24.161 -14.030 -10.828  1.00 10.00      A   
ATOM   1692  CA  VAL A 267     -23.019 -15.787 -11.172  1.00 10.00      A   
ATOM   1693  CB  VAL A 267     -23.311 -16.251  -9.728  1.00 10.00      A   
ATOM   1694  CG1 VAL A 267     -22.487 -15.447  -8.733  1.00 10.00      A   
ATOM   1695  CG2 VAL A 267     -24.791 -16.140  -9.406  1.00 10.00      A   
ATOM   1696  C   VAL A 267     -23.528 -16.815 -12.182  1.00 10.00      A   
ATOM   1697  O   VAL A 267     -22.868 -17.821 -12.439  1.00 10.00      A   
ATOM   1698  N   ALA A 268     -24.690 -16.541 -12.771  1.00 10.00      A   
ATOM   1699  HN  ALA A 268     -25.170 -15.720 -12.522  1.00 10.00      A   
ATOM   1700  CA  ALA A 268     -25.279 -17.433 -13.765  1.00 10.00      A   
ATOM   1701  CB  ALA A 268     -26.682 -16.976 -14.128  1.00 10.00      A   
ATOM   1702  C   ALA A 268     -24.411 -17.504 -15.014  1.00 10.00      A   
ATOM   1703  O   ALA A 268     -24.427 -18.496 -15.739  1.00 10.00      A   
ATOM   1704  N   LYS A 269     -23.645 -16.449 -15.256  1.00 10.00      A   
ATOM   1705  HN  LYS A 269     -23.671 -15.683 -14.640  1.00 10.00      A   
ATOM   1706  CA  LYS A 269     -22.768 -16.400 -16.415  1.00 10.00      A   
ATOM   1707  CB  LYS A 269     -22.625 -14.967 -16.932  1.00 10.00      A   
ATOM   1708  CG  LYS A 269     -23.947 -14.296 -17.265  1.00 10.00      A   
ATOM   1709  CD  LYS A 269     -23.745 -13.085 -18.159  1.00 10.00      A   
ATOM   1710  CE  LYS A 269     -23.610 -13.490 -19.619  1.00 10.00      A   
ATOM   1711  NZ  LYS A 269     -24.874 -14.063 -20.156  1.00 10.00      A   
ATOM   1712  HZ1 LYS A 269     -25.073 -14.980 -19.709  1.00 10.00      A   
ATOM   1713  HZ2 LYS A 269     -24.798 -14.202 -21.183  1.00 10.00      A   
ATOM   1714  HZ3 LYS A 269     -25.670 -13.419 -19.965  1.00 10.00      A   
ATOM   1715  C   LYS A 269     -21.401 -16.993 -16.091  1.00 10.00      A   
ATOM   1716  O   LYS A 269     -20.526 -17.072 -16.951  1.00 10.00      A   
ATOM   1717  N   VAL A 270     -21.218 -17.404 -14.845  1.00 10.00      A   
ATOM   1718  HN  VAL A 270     -21.948 -17.309 -14.194  1.00 10.00      A   
ATOM   1719  CA  VAL A 270     -19.961 -17.999 -14.421  1.00 10.00      A   
ATOM   1720  CB  VAL A 270     -19.663 -17.726 -12.929  1.00 10.00      A   
ATOM   1721  CG1 VAL A 270     -18.321 -18.319 -12.524  1.00 10.00      A   
ATOM   1722  CG2 VAL A 270     -19.684 -16.232 -12.647  1.00 10.00      A   
ATOM   1723  C   VAL A 270     -19.991 -19.501 -14.679  1.00 10.00      A   
ATOM   1724  O   VAL A 270     -19.047 -20.066 -15.233  1.00 10.00      A   
ATOM   1725  N   HIS A 271     -21.088 -20.139 -14.285  1.00 10.00      A   
ATOM   1726  HN  HIS A 271     -21.808 -19.636 -13.845  1.00 10.00      A   
ATOM   1727  CA  HIS A 271     -21.247 -21.575 -14.479  1.00 10.00      A   
ATOM   1728  CB  HIS A 271     -21.903 -22.220 -13.248  1.00 10.00      A   
ATOM   1729  CG  HIS A 271     -23.363 -21.917 -13.100  1.00 10.00      A   
ATOM   1730  ND1 HIS A 271     -23.796 -20.727 -12.583  1.00 10.00      A   
ATOM   1731  CD2 HIS A 271     -24.437 -22.668 -13.449  1.00 10.00      A   
ATOM   1732  CE1 HIS A 271     -25.111 -20.773 -12.632  1.00 10.00      A   
ATOM   1733  NE2 HIS A 271     -25.554 -21.925 -13.151  1.00 10.00      A   
ATOM   1734  HE2 HIS A 271     -26.429 -22.040 -13.583  1.00 10.00      A   
ATOM   1735  C   HIS A 271     -22.066 -21.863 -15.736  1.00 10.00      A   
ATOM   1736  O   HIS A 271     -22.141 -23.008 -16.184  1.00 10.00      A   
ATOM   1737  N   ASN A 272     -22.674 -20.805 -16.281  1.00 10.00      A   
ATOM   1738  HN  ASN A 272     -22.567 -19.935 -15.848  1.00 10.00      A   
ATOM   1739  CA  ASN A 272     -23.506 -20.879 -17.488  1.00 10.00      A   
ATOM   1740  CB  ASN A 272     -22.829 -21.654 -18.626  1.00 10.00      A   
ATOM   1741  CG  ASN A 272     -23.628 -21.623 -19.915  1.00 10.00      A   
ATOM   1742  OD1 ASN A 272     -24.267 -20.622 -20.243  1.00 10.00      A   
ATOM   1743  ND2 ASN A 272     -23.603 -22.724 -20.652  1.00 10.00      A   
ATOM   1744 HD21 ASN A 272     -23.076 -23.485 -20.326  1.00 10.00      A   
ATOM   1745 HD22 ASN A 272     -24.111 -22.735 -21.490  1.00 10.00      A   
ATOM   1746  C   ASN A 272     -24.906 -21.424 -17.199  1.00 10.00      A   
ATOM   1747  O   ASN A 272     -25.061 -22.422 -16.495  1.00 10.00      A   
ATOM   1748  N   GLN A 273     -25.916 -20.738 -17.746  1.00 10.00      A   
ATOM   1749  HN  GLN A 273     -25.703 -19.943 -18.275  1.00 10.00      A   
ATOM   1750  CA  GLN A 273     -27.326 -21.112 -17.587  1.00 10.00      A   
ATOM   1751  CB  GLN A 273     -27.585 -22.593 -17.909  1.00 10.00      A   
ATOM   1752  CG  GLN A 273     -28.890 -23.138 -17.350  1.00 10.00      A   
ATOM   1753  CD  GLN A 273     -29.128 -24.585 -17.722  1.00 10.00      A   
ATOM   1754  OE1 GLN A 273     -29.835 -24.883 -18.683  1.00 10.00      A   
ATOM   1755  NE2 GLN A 273     -28.527 -25.494 -16.974  1.00 10.00      A   
ATOM   1756 HE21 GLN A 273     -27.963 -25.185 -16.230  1.00 10.00      A   
ATOM   1757 HE22 GLN A 273     -28.665 -26.440 -17.193  1.00 10.00      A   
ATOM   1758  C   GLN A 273     -27.904 -20.708 -16.230  1.00 10.00      A   
ATOM   1759  O   GLN A 273     -27.535 -21.250 -15.185  1.00 10.00      A   
ATOM   1760  N   ASP A 274     -28.823 -19.748 -16.261  1.00 10.00      A   
ATOM   1761  HN  ASP A 274     -29.067 -19.350 -17.123  1.00 10.00      A   
ATOM   1762  CA  ASP A 274     -29.474 -19.261 -15.049  1.00 10.00      A   
ATOM   1763  CB  ASP A 274     -29.940 -17.797 -15.167  1.00 10.00      A   
ATOM   1764  CG  ASP A 274     -30.921 -17.546 -16.295  1.00 10.00      A   
ATOM   1765  OD1 ASP A 274     -32.135 -17.427 -16.020  1.00 10.00      A   
ATOM   1766  OD2 ASP A 274     -30.480 -17.464 -17.464  1.00 10.00      A   
ATOM   1767  C   ASP A 274     -30.590 -20.177 -14.515  1.00 10.00      A   
ATOM   1768  O   ASP A 274     -30.682 -20.367 -13.304  1.00 10.00      A   
ATOM   1769  N   PRO A 275     -31.449 -20.787 -15.376  1.00 10.00      A   
ATOM   1770  CA  PRO A 275     -32.539 -21.659 -14.908  1.00 10.00      A   
ATOM   1771  CB  PRO A 275     -33.452 -21.811 -16.137  1.00 10.00      A   
ATOM   1772  CG  PRO A 275     -32.915 -20.869 -17.163  1.00 10.00      A   
ATOM   1773  CD  PRO A 275     -31.464 -20.685 -16.842  1.00 10.00      A   
ATOM   1774  C   PRO A 275     -32.055 -23.036 -14.442  1.00 10.00      A   
ATOM   1775  O   PRO A 275     -32.730 -24.043 -14.654  1.00 10.00      A   
ATOM   1776  N   LYS A 276     -30.898 -23.074 -13.796  1.00 10.00      A   
ATOM   1777  HN  LYS A 276     -30.410 -22.235 -13.643  1.00 10.00      A   
ATOM   1778  CA  LYS A 276     -30.346 -24.326 -13.300  1.00 10.00      A   
ATOM   1779  CB  LYS A 276     -28.816 -24.340 -13.431  1.00 10.00      A   
ATOM   1780  CG  LYS A 276     -28.142 -25.630 -12.974  1.00 10.00      A   
ATOM   1781  CD  LYS A 276     -28.678 -26.848 -13.713  1.00 10.00      A   
ATOM   1782  CE  LYS A 276     -29.369 -27.819 -12.764  1.00 10.00      A   
ATOM   1783  NZ  LYS A 276     -28.441 -28.361 -11.734  1.00 10.00      A   
ATOM   1784  HZ1 LYS A 276     -28.914 -29.106 -11.183  1.00 10.00      A   
ATOM   1785  HZ2 LYS A 276     -28.142 -27.601 -11.081  1.00 10.00      A   
ATOM   1786  HZ3 LYS A 276     -27.596 -28.764 -12.186  1.00 10.00      A   
ATOM   1787  C   LYS A 276     -30.785 -24.569 -11.856  1.00 10.00      A   
ATOM   1788  O   LYS A 276     -31.855 -25.124 -11.613  1.00 10.00      A   
ATOM   1789  N   ASP A 277     -29.968 -24.135 -10.904  1.00 10.00      A   
ATOM   1790  HN  ASP A 277     -29.128 -23.698 -11.156  1.00 10.00      A   
ATOM   1791  CA  ASP A 277     -30.284 -24.309  -9.488  1.00 10.00      A   
ATOM   1792  CB  ASP A 277     -29.068 -24.836  -8.718  1.00 10.00      A   
ATOM   1793  CG  ASP A 277     -28.725 -26.270  -9.060  1.00 10.00      A   
ATOM   1794  OD1 ASP A 277     -29.308 -27.189  -8.454  1.00 10.00      A   
ATOM   1795  OD2 ASP A 277     -27.862 -26.487  -9.936  1.00 10.00      A   
ATOM   1796  C   ASP A 277     -30.741 -22.992  -8.883  1.00 10.00      A   
ATOM   1797  O   ASP A 277     -31.161 -22.935  -7.726  1.00 10.00      A   
ATOM   1798  N   TRP A 278     -30.660 -21.939  -9.688  1.00 10.00      A   
ATOM   1799  HN  TRP A 278     -30.327 -22.066 -10.598  1.00 10.00      A   
ATOM   1800  CA  TRP A 278     -31.050 -20.600  -9.265  1.00 10.00      A   
ATOM   1801  CB  TRP A 278     -30.549 -19.529 -10.235  1.00 10.00      A   
ATOM   1802  CG  TRP A 278     -29.059 -19.350 -10.245  1.00 10.00      A   
ATOM   1803  CD1 TRP A 278     -28.305 -18.900 -11.288  1.00 10.00      A   
ATOM   1804  CD2 TRP A 278     -28.140 -19.611  -9.172  1.00 10.00      A   
ATOM   1805  NE1 TRP A 278     -26.980 -18.859 -10.934  1.00 10.00      A   
ATOM   1806  HE1 TRP A 278     -26.245 -18.567 -11.513  1.00 10.00      A   
ATOM   1807  CE2 TRP A 278     -26.851 -19.293  -9.643  1.00 10.00      A   
ATOM   1808  CE3 TRP A 278     -28.277 -20.082  -7.862  1.00 10.00      A   
ATOM   1809  CZ2 TRP A 278     -25.713 -19.430  -8.852  1.00 10.00      A   
ATOM   1810  CZ3 TRP A 278     -27.147 -20.215  -7.080  1.00 10.00      A   
ATOM   1811  CH2 TRP A 278     -25.881 -19.891  -7.578  1.00 10.00      A   
ATOM   1812  C   TRP A 278     -32.550 -20.419  -8.984  1.00 10.00      A   
ATOM   1813  O   TRP A 278     -32.886 -19.615  -8.126  1.00 10.00      A   
ATOM   1814  N   PRO A 279     -33.479 -21.111  -9.712  1.00 10.00      A   
ATOM   1815  CA  PRO A 279     -34.931 -21.002  -9.496  1.00 10.00      A   
ATOM   1816  CB  PRO A 279     -35.492 -22.307 -10.082  1.00 10.00      A   
ATOM   1817  CG  PRO A 279     -34.327 -23.019 -10.697  1.00 10.00      A   
ATOM   1818  CD  PRO A 279     -33.226 -22.009 -10.840  1.00 10.00      A   
ATOM   1819  C   PRO A 279     -35.348 -20.851  -8.031  1.00 10.00      A   
ATOM   1820  O   PRO A 279     -36.287 -20.117  -7.729  1.00 10.00      A   
ATOM   1821  N   ALA A 280     -34.656 -21.541  -7.127  1.00 10.00      A   
ATOM   1822  HN  ALA A 280     -33.918 -22.114  -7.424  1.00 10.00      A   
ATOM   1823  CA  ALA A 280     -34.963 -21.458  -5.703  1.00 10.00      A   
ATOM   1824  CB  ALA A 280     -34.078 -22.412  -4.914  1.00 10.00      A   
ATOM   1825  C   ALA A 280     -34.791 -20.026  -5.198  1.00 10.00      A   
ATOM   1826  O   ALA A 280     -35.686 -19.464  -4.568  1.00 10.00      A   
ATOM   1827  N   GLN A 281     -33.635 -19.440  -5.487  1.00 10.00      A   
ATOM   1828  HN  GLN A 281     -32.956 -19.945  -5.990  1.00 10.00      A   
ATOM   1829  CA  GLN A 281     -33.335 -18.073  -5.082  1.00 10.00      A   
ATOM   1830  CB  GLN A 281     -31.821 -17.824  -5.109  1.00 10.00      A   
ATOM   1831  CG  GLN A 281     -31.009 -18.717  -4.177  1.00 10.00      A   
ATOM   1832  CD  GLN A 281     -30.521 -19.996  -4.838  1.00 10.00      A   
ATOM   1833  OE1 GLN A 281     -31.166 -20.537  -5.734  1.00 10.00      A   
ATOM   1834  NE2 GLN A 281     -29.373 -20.490  -4.398  1.00 10.00      A   
ATOM   1835 HE21 GLN A 281     -28.908 -20.014  -3.678  1.00 10.00      A   
ATOM   1836 HE22 GLN A 281     -29.036 -21.311  -4.811  1.00 10.00      A   
ATOM   1837  C   GLN A 281     -34.042 -17.087  -6.008  1.00 10.00      A   
ATOM   1838  O   GLN A 281     -34.368 -15.967  -5.614  1.00 10.00      A   
ATOM   1839  N   TYR A 282     -34.280 -17.525  -7.243  1.00 10.00      A   
ATOM   1840  HN  TYR A 282     -33.972 -18.427  -7.490  1.00 10.00      A   
ATOM   1841  CA  TYR A 282     -34.957 -16.710  -8.248  1.00 10.00      A   
ATOM   1842  CB  TYR A 282     -35.109 -17.488  -9.559  1.00 10.00      A   
ATOM   1843  CG  TYR A 282     -34.307 -16.935 -10.717  1.00 10.00      A   
ATOM   1844  CD1 TYR A 282     -34.474 -15.624 -11.148  1.00 10.00      A   
ATOM   1845  CD2 TYR A 282     -33.391 -17.730 -11.391  1.00 10.00      A   
ATOM   1846  CE1 TYR A 282     -33.751 -15.124 -12.217  1.00 10.00      A   
ATOM   1847  CE2 TYR A 282     -32.662 -17.238 -12.458  1.00 10.00      A   
ATOM   1848  CZ  TYR A 282     -32.847 -15.936 -12.867  1.00 10.00      A   
ATOM   1849  OH  TYR A 282     -32.130 -15.446 -13.935  1.00 10.00      A   
ATOM   1850  HH  TYR A 282     -32.148 -16.091 -14.656  1.00 10.00      A   
ATOM   1851  C   TYR A 282     -36.328 -16.268  -7.754  1.00 10.00      A   
ATOM   1852  O   TYR A 282     -36.816 -15.201  -8.129  1.00 10.00      A   
ATOM   1853  N   CYS A 283     -36.941 -17.102  -6.916  1.00 10.00      A   
ATOM   1854  HN  CYS A 283     -36.499 -17.949  -6.680  1.00 10.00      A   
ATOM   1855  CA  CYS A 283     -38.248 -16.805  -6.348  1.00 10.00      A   
ATOM   1856  CB  CYS A 283     -38.657 -17.900  -5.363  1.00 10.00      A   
ATOM   1857  SG  CYS A 283     -38.775 -19.551  -6.086  1.00 10.00      A   
ATOM   1858  HG  CYS A 283     -38.844 -19.410  -7.405  1.00 10.00      A   
ATOM   1859  C   CYS A 283     -38.240 -15.447  -5.650  1.00 10.00      A   
ATOM   1860  O   CYS A 283     -39.069 -14.584  -5.940  1.00 10.00      A   
ATOM   1861  N   GLU A 284     -37.280 -15.244  -4.751  1.00 10.00      A   
ATOM   1862  HN  GLU A 284     -36.628 -15.954  -4.570  1.00 10.00      A   
ATOM   1863  CA  GLU A 284     -37.184 -13.982  -4.032  1.00 10.00      A   
ATOM   1864  CB  GLU A 284     -36.487 -14.139  -2.676  1.00 10.00      A   
ATOM   1865  CG  GLU A 284     -35.007 -14.481  -2.742  1.00 10.00      A   
ATOM   1866  CD  GLU A 284     -34.323 -14.306  -1.401  1.00 10.00      A   
ATOM   1867  OE1 GLU A 284     -33.669 -13.264  -1.192  1.00 10.00      A   
ATOM   1868  OE2 GLU A 284     -34.454 -15.199  -0.539  1.00 10.00      A   
ATOM   1869  C   GLU A 284     -36.524 -12.903  -4.884  1.00 10.00      A   
ATOM   1870  O   GLU A 284     -36.665 -11.711  -4.608  1.00 10.00      A   
ATOM   1871  N   ALA A 285     -35.803 -13.328  -5.917  1.00 10.00      A   
ATOM   1872  HN  ALA A 285     -35.705 -14.295  -6.064  1.00 10.00      A   
ATOM   1873  CA  ALA A 285     -35.143 -12.398  -6.826  1.00 10.00      A   
ATOM   1874  CB  ALA A 285     -34.145 -13.124  -7.710  1.00 10.00      A   
ATOM   1875  C   ALA A 285     -36.187 -11.686  -7.679  1.00 10.00      A   
ATOM   1876  O   ALA A 285     -36.080 -10.490  -7.946  1.00 10.00      A   
ATOM   1877  N   LEU A 286     -37.203 -12.434  -8.097  1.00 10.00      A   
ATOM   1878  HN  LEU A 286     -37.217 -13.391  -7.871  1.00 10.00      A   
ATOM   1879  CA  LEU A 286     -38.286 -11.876  -8.895  1.00 10.00      A   
ATOM   1880  CB  LEU A 286     -39.249 -12.980  -9.341  1.00 10.00      A   
ATOM   1881  CG  LEU A 286     -39.241 -13.333 -10.832  1.00 10.00      A   
ATOM   1882  CD1 LEU A 286     -39.461 -12.090 -11.683  1.00 10.00      A   
ATOM   1883  CD2 LEU A 286     -37.948 -14.035 -11.219  1.00 10.00      A   
ATOM   1884  C   LEU A 286     -39.029 -10.829  -8.079  1.00 10.00      A   
ATOM   1885  O   LEU A 286     -39.491  -9.816  -8.607  1.00 10.00      A   
ATOM   1886  N   ALA A 287     -39.136 -11.084  -6.780  1.00 10.00      A   
ATOM   1887  HN  ALA A 287     -38.765 -11.919  -6.427  1.00 10.00      A   
ATOM   1888  CA  ALA A 287     -39.795 -10.161  -5.874  1.00 10.00      A   
ATOM   1889  CB  ALA A 287     -40.178 -10.869  -4.581  1.00 10.00      A   
ATOM   1890  C   ALA A 287     -38.872  -8.982  -5.588  1.00 10.00      A   
ATOM   1891  O   ALA A 287     -39.324  -7.853  -5.421  1.00 10.00      A   
ATOM   1892  N   ASP A 288     -37.569  -9.255  -5.556  1.00 10.00      A   
ATOM   1893  HN  ASP A 288     -37.272 -10.179  -5.705  1.00 10.00      A   
ATOM   1894  CA  ASP A 288     -36.566  -8.225  -5.302  1.00 10.00      A   
ATOM   1895  CB  ASP A 288     -35.169  -8.840  -5.182  1.00 10.00      A   
ATOM   1896  CG  ASP A 288     -34.109  -7.830  -4.782  1.00 10.00      A   
ATOM   1897  OD1 ASP A 288     -34.151  -7.344  -3.632  1.00 10.00      A   
ATOM   1898  OD2 ASP A 288     -33.217  -7.540  -5.606  1.00 10.00      A   
ATOM   1899  C   ASP A 288     -36.578  -7.181  -6.405  1.00 10.00      A   
ATOM   1900  O   ASP A 288     -36.552  -5.983  -6.132  1.00 10.00      A   
ATOM   1901  N   GLU A 289     -36.635  -7.643  -7.650  1.00 10.00      A   
ATOM   1902  HN  GLU A 289     -36.651  -8.613  -7.800  1.00 10.00      A   
ATOM   1903  CA  GLU A 289     -36.662  -6.744  -8.797  1.00 10.00      A   
ATOM   1904  CB  GLU A 289     -36.630  -7.531 -10.109  1.00 10.00      A   
ATOM   1905  CG  GLU A 289     -36.344  -6.674 -11.332  1.00 10.00      A   
ATOM   1906  CD  GLU A 289     -35.252  -7.250 -12.210  1.00 10.00      A   
ATOM   1907  OE1 GLU A 289     -35.582  -7.938 -13.200  1.00 10.00      A   
ATOM   1908  OE2 GLU A 289     -34.060  -7.007 -11.928  1.00 10.00      A   
ATOM   1909  C   GLU A 289     -37.890  -5.839  -8.735  1.00 10.00      A   
ATOM   1910  O   GLU A 289     -37.792  -4.627  -8.938  1.00 10.00      A   
ATOM   1911  N   GLU A 290     -39.040  -6.425  -8.419  1.00 10.00      A   
ATOM   1912  HN  GLU A 290     -39.056  -7.393  -8.256  1.00 10.00      A   
ATOM   1913  CA  GLU A 290     -40.280  -5.662  -8.313  1.00 10.00      A   
ATOM   1914  CB  GLU A 290     -41.498  -6.587  -8.253  1.00 10.00      A   
ATOM   1915  CG  GLU A 290     -41.881  -7.190  -9.595  1.00 10.00      A   
ATOM   1916  CD  GLU A 290     -43.244  -7.852  -9.578  1.00 10.00      A   
ATOM   1917  OE1 GLU A 290     -43.373  -8.970 -10.123  1.00 10.00      A   
ATOM   1918  OE2 GLU A 290     -44.192  -7.256  -9.027  1.00 10.00      A   
ATOM   1919  C   GLU A 290     -40.242  -4.741  -7.095  1.00 10.00      A   
ATOM   1920  O   GLU A 290     -40.850  -3.672  -7.089  1.00 10.00      A   
ATOM   1921  N   ASN A 291     -39.504  -5.157  -6.073  1.00 10.00      A   
ATOM   1922  HN  ASN A 291     -39.049  -6.026  -6.138  1.00 10.00      A   
ATOM   1923  CA  ASN A 291     -39.364  -4.373  -4.849  1.00 10.00      A   
ATOM   1924  CB  ASN A 291     -38.700  -5.212  -3.751  1.00 10.00      A   
ATOM   1925  CG  ASN A 291     -39.088  -4.783  -2.345  1.00 10.00      A   
ATOM   1926  OD1 ASN A 291     -39.447  -3.632  -2.104  1.00 10.00      A   
ATOM   1927  ND2 ASN A 291     -39.016  -5.713  -1.403  1.00 10.00      A   
ATOM   1928 HD21 ASN A 291     -38.723  -6.613  -1.661  1.00 10.00      A   
ATOM   1929 HD22 ASN A 291     -39.256  -5.466  -0.484  1.00 10.00      A   
ATOM   1930  C   ASN A 291     -38.537  -3.119  -5.121  1.00 10.00      A   
ATOM   1931  O   ASN A 291     -38.677  -2.106  -4.439  1.00 10.00      A   
ATOM   1932  N   ARG A 292     -37.681  -3.191  -6.137  1.00 10.00      A   
ATOM   1933  HN  ARG A 292     -37.614  -4.030  -6.646  1.00 10.00      A   
ATOM   1934  CA  ARG A 292     -36.839  -2.060  -6.510  1.00 10.00      A   
ATOM   1935  CB  ARG A 292     -35.639  -2.514  -7.353  1.00 10.00      A   
ATOM   1936  CG  ARG A 292     -34.786  -3.596  -6.719  1.00 10.00      A   
ATOM   1937  CD  ARG A 292     -34.191  -3.142  -5.400  1.00 10.00      A   
ATOM   1938  NE  ARG A 292     -33.736  -4.279  -4.609  1.00 10.00      A   
ATOM   1939  HE  ARG A 292     -34.247  -5.118  -4.694  1.00 10.00      A   
ATOM   1940  CZ  ARG A 292     -32.689  -4.254  -3.789  1.00 10.00      A   
ATOM   1941  NH1 ARG A 292     -31.963  -3.146  -3.654  1.00 10.00      A   
ATOM   1942 HH11 ARG A 292     -31.137  -3.131  -3.010  1.00 10.00      A   
ATOM   1943 HH12 ARG A 292     -32.212  -2.285  -4.191  1.00 10.00      A   
ATOM   1944  NH2 ARG A 292     -32.368  -5.346  -3.112  1.00 10.00      A   
ATOM   1945 HH21 ARG A 292     -32.940  -6.224  -3.230  1.00 10.00      A   
ATOM   1946 HH22 ARG A 292     -31.555  -5.339  -2.451  1.00 10.00      A   
ATOM   1947  C   ARG A 292     -37.643  -1.037  -7.302  1.00 10.00      A   
ATOM   1948  O   ARG A 292     -37.195   0.087  -7.515  1.00 10.00      A   
ATOM   1949  N   ALA A 293     -38.833  -1.435  -7.737  1.00 10.00      A   
ATOM   1950  HN  ALA A 293     -39.143  -2.344  -7.525  1.00 10.00      A   
ATOM   1951  CA  ALA A 293     -39.692  -0.557  -8.518  1.00 10.00      A   
ATOM   1952  CB  ALA A 293     -40.607  -1.370  -9.420  1.00 10.00      A   
ATOM   1953  C   ALA A 293     -40.505   0.377  -7.629  1.00 10.00      A   
ATOM   1954  O   ALA A 293     -40.984   1.415  -8.089  1.00 10.00      A   
ATOM   1955  N   ARG A 294     -40.658   0.013  -6.363  1.00 10.00      A   
ATOM   1956  HN  ARG A 294     -40.236  -0.813  -6.046  1.00 10.00      A   
ATOM   1957  CB  ARG A 294     -42.785   0.188  -5.132  1.00 10.00      A   
ATOM   1958  CG  ARG A 294     -43.634   0.965  -4.134  1.00 10.00      A   
ATOM   1959  CD  ARG A 294     -44.908   0.213  -3.784  1.00 10.00      A   
ATOM   1960  NE  ARG A 294     -45.607   0.816  -2.648  1.00 10.00      A   
ATOM   1961  HE  ARG A 294     -45.273   1.683  -2.320  1.00 10.00      A   
ATOM   1962  CZ  ARG A 294     -46.660   0.265  -2.043  1.00 10.00      A   
ATOM   1963  NH1 ARG A 294     -47.118  -0.914  -2.439  1.00 10.00      A   
ATOM   1964 HH11 ARG A 294     -46.650  -1.425  -3.219  1.00 10.00      A   
ATOM   1965 HH12 ARG A 294     -47.954  -1.334  -1.978  1.00 10.00      A   
ATOM   1966  NH2 ARG A 294     -47.241   0.888  -1.026  1.00 10.00      A   
ATOM   1967 HH21 ARG A 294     -48.066   0.459  -0.550  1.00 10.00      A   
ATOM   1968 HH22 ARG A 294     -46.873   1.806  -0.694  1.00 10.00      A   
ATOM   1969  CA  ARG A 294     -41.420   0.825  -5.424  1.00 10.00      A   
ATOM   1970  C   ARG A 294     -40.637   1.035  -4.134  1.00 10.00      A   
ATOM   1971  O   ARG A 294     -40.571   0.099  -3.314  1.00 10.00      A   
ATOM   1972  OXT ARG A 294     -40.085   2.133  -3.947  1.00 10.00      A   
ATOM   1973  C   GLY B   9      -2.449  25.410 -12.411  1.00 10.00      B   
ATOM   1974  O   GLY B   9      -3.449  25.396 -11.689  1.00 10.00      B   
ATOM   1975  N   GLY B   9      -1.367  27.103 -10.962  1.00 10.00      B   
ATOM   1976  HT1 GLY B   9      -1.880  27.866 -11.447  1.00 10.00      B   
ATOM   1977  HT2 GLY B   9      -0.459  27.474 -10.621  1.00 10.00      B   
ATOM   1978  HT3 GLY B   9      -1.927  26.791 -10.146  1.00 10.00      B   
ATOM   1979  CA  GLY B   9      -1.142  25.971 -11.893  1.00 10.00      B   
ATOM   1980  N   VAL B  10      -2.441  24.945 -13.657  1.00 10.00      B   
ATOM   1981  HN  VAL B  10      -1.605  24.975 -14.173  1.00 10.00      B   
ATOM   1982  CA  VAL B  10      -3.635  24.384 -14.281  1.00 10.00      B   
ATOM   1983  CB  VAL B  10      -3.433  24.126 -15.792  1.00 10.00      B   
ATOM   1984  CG1 VAL B  10      -3.197  25.435 -16.528  1.00 10.00      B   
ATOM   1985  CG2 VAL B  10      -2.282  23.158 -16.038  1.00 10.00      B   
ATOM   1986  C   VAL B  10      -4.070  23.095 -13.593  1.00 10.00      B   
ATOM   1987  O   VAL B  10      -3.238  22.328 -13.107  1.00 10.00      B   
ATOM   1988  N   MET B  11      -5.373  22.866 -13.546  1.00 10.00      B   
ATOM   1989  HN  MET B  11      -5.990  23.515 -13.951  1.00 10.00      B   
ATOM   1990  CA  MET B  11      -5.911  21.673 -12.914  1.00 10.00      B   
ATOM   1991  CB  MET B  11      -6.284  21.965 -11.459  1.00 10.00      B   
ATOM   1992  CG  MET B  11      -5.804  20.921 -10.466  1.00 10.00      B   
ATOM   1993  SD  MET B  11      -4.103  21.201  -9.937  1.00 10.00      B   
ATOM   1994  CE  MET B  11      -3.984  20.058  -8.563  1.00 10.00      B   
ATOM   1995  C   MET B  11      -7.135  21.171 -13.666  1.00 10.00      B   
ATOM   1996  O   MET B  11      -8.225  21.732 -13.542  1.00 10.00      B   
ATOM   1997  N   THR B  12      -6.953  20.122 -14.450  1.00 10.00      B   
ATOM   1998  HN  THR B  12      -6.057  19.714 -14.506  1.00 10.00      B   
ATOM   1999  CA  THR B  12      -8.046  19.542 -15.217  1.00 10.00      B   
ATOM   2000  CB  THR B  12      -7.572  19.130 -16.624  1.00 10.00      B   
ATOM   2001  OG1 THR B  12      -6.241  19.617 -16.834  1.00 10.00      B   
ATOM   2002  HG1 THR B  12      -6.167  20.504 -16.470  1.00 10.00      B   
ATOM   2003  CG2 THR B  12      -8.488  19.717 -17.688  1.00 10.00      B   
ATOM   2004  C   THR B  12      -8.601  18.319 -14.490  1.00 10.00      B   
ATOM   2005  O   THR B  12      -8.129  17.974 -13.405  1.00 10.00      B   
ATOM   2006  N   ASP B  13      -9.591  17.658 -15.083  1.00 10.00      B   
ATOM   2007  HN  ASP B  13      -9.924  17.968 -15.953  1.00 10.00      B   
ATOM   2008  CA  ASP B  13     -10.193  16.474 -14.466  1.00 10.00      B   
ATOM   2009  CB  ASP B  13     -11.463  16.036 -15.200  1.00 10.00      B   
ATOM   2010  CG  ASP B  13     -12.332  15.126 -14.351  1.00 10.00      B   
ATOM   2011  OD1 ASP B  13     -12.361  13.904 -14.607  1.00 10.00      B   
ATOM   2012  OD2 ASP B  13     -12.993  15.633 -13.421  1.00 10.00      B   
ATOM   2013  C   ASP B  13      -9.196  15.325 -14.403  1.00 10.00      B   
ATOM   2014  O   ASP B  13      -9.218  14.518 -13.473  1.00 10.00      B   
ATOM   2015  N   VAL B  14      -8.314  15.263 -15.397  1.00 10.00      B   
ATOM   2016  HN  VAL B  14      -8.366  15.925 -16.120  1.00 10.00      B   
ATOM   2017  CA  VAL B  14      -7.288  14.225 -15.453  1.00 10.00      B   
ATOM   2018  CB  VAL B  14      -6.453  14.292 -16.752  1.00 10.00      B   
ATOM   2019  CG1 VAL B  14      -7.250  13.752 -17.927  1.00 10.00      B   
ATOM   2020  CG2 VAL B  14      -5.984  15.713 -17.033  1.00 10.00      B   
ATOM   2021  C   VAL B  14      -6.362  14.309 -14.241  1.00 10.00      B   
ATOM   2022  O   VAL B  14      -5.893  13.292 -13.732  1.00 10.00      B   
ATOM   2023  N   HIS B  15      -6.117  15.530 -13.775  1.00 10.00      B   
ATOM   2024  HN  HIS B  15      -6.525  16.301 -14.220  1.00 10.00      B   
ATOM   2025  CA  HIS B  15      -5.260  15.750 -12.619  1.00 10.00      B   
ATOM   2026  CB  HIS B  15      -4.908  17.233 -12.470  1.00 10.00      B   
ATOM   2027  CG  HIS B  15      -3.987  17.753 -13.531  1.00 10.00      B   
ATOM   2028  ND1 HIS B  15      -4.358  18.788 -14.354  1.00 10.00      B   
ATOM   2029  CD2 HIS B  15      -2.731  17.353 -13.856  1.00 10.00      B   
ATOM   2030  CE1 HIS B  15      -3.329  18.995 -15.158  1.00 10.00      B   
ATOM   2031  NE2 HIS B  15      -2.322  18.152 -14.895  1.00 10.00      B   
ATOM   2032  HE2 HIS B  15      -1.401  18.231 -15.231  1.00 10.00      B   
ATOM   2033  C   HIS B  15      -5.950  15.252 -11.357  1.00 10.00      B   
ATOM   2034  O   HIS B  15      -5.305  14.725 -10.453  1.00 10.00      B   
ATOM   2035  N   ARG B  16      -7.269  15.413 -11.315  1.00 10.00      B   
ATOM   2036  HN  ARG B  16      -7.722  15.833 -12.075  1.00 10.00      B   
ATOM   2037  CA  ARG B  16      -8.060  14.974 -10.173  1.00 10.00      B   
ATOM   2038  CB  ARG B  16      -9.523  15.390 -10.342  1.00 10.00      B   
ATOM   2039  CG  ARG B  16      -9.730  16.877 -10.563  1.00 10.00      B   
ATOM   2040  CD  ARG B  16     -11.161  17.170 -10.976  1.00 10.00      B   
ATOM   2041  NE  ARG B  16     -11.366  18.586 -11.275  1.00 10.00      B   
ATOM   2042  HE  ARG B  16     -10.738  19.227 -10.872  1.00 10.00      B   
ATOM   2043  CZ  ARG B  16     -12.360  19.049 -12.031  1.00 10.00      B   
ATOM   2044  NH1 ARG B  16     -13.179  18.209 -12.654  1.00 10.00      B   
ATOM   2045 HH11 ARG B  16     -13.040  17.170 -12.577  1.00 10.00      B   
ATOM   2046 HH12 ARG B  16     -13.975  18.579 -13.217  1.00 10.00      B   
ATOM   2047  NH2 ARG B  16     -12.512  20.355 -12.201  1.00 10.00      B   
ATOM   2048 HH21 ARG B  16     -11.852  21.023 -11.747  1.00 10.00      B   
ATOM   2049 HH22 ARG B  16     -13.297  20.720 -12.788  1.00 10.00      B   
ATOM   2050  C   ARG B  16      -7.973  13.461 -10.040  1.00 10.00      B   
ATOM   2051  O   ARG B  16      -7.762  12.934  -8.950  1.00 10.00      B   
ATOM   2052  N   ARG B  17      -8.124  12.777 -11.169  1.00 10.00      B   
ATOM   2053  HN  ARG B  17      -8.287  13.268 -12.004  1.00 10.00      B   
ATOM   2054  CA  ARG B  17      -8.059  11.321 -11.206  1.00 10.00      B   
ATOM   2055  CB  ARG B  17      -8.321  10.806 -12.625  1.00 10.00      B   
ATOM   2056  CG  ARG B  17      -9.741  11.021 -13.123  1.00 10.00      B   
ATOM   2057  CD  ARG B  17     -10.673   9.910 -12.661  1.00 10.00      B   
ATOM   2058  NE  ARG B  17     -10.924   9.958 -11.221  1.00 10.00      B   
ATOM   2059  HE  ARG B  17     -11.072  10.847 -10.821  1.00 10.00      B   
ATOM   2060  CZ  ARG B  17     -10.964   8.881 -10.435  1.00 10.00      B   
ATOM   2061  NH1 ARG B  17     -10.785   7.669 -10.951  1.00 10.00      B   
ATOM   2062 HH11 ARG B  17     -10.619   7.553 -11.974  1.00 10.00      B   
ATOM   2063 HH12 ARG B  17     -10.809   6.827 -10.341  1.00 10.00      B   
ATOM   2064  NH2 ARG B  17     -11.185   9.016  -9.134  1.00 10.00      B   
ATOM   2065 HH21 ARG B  17     -11.221   8.179  -8.517  1.00 10.00      B   
ATOM   2066 HH22 ARG B  17     -11.320   9.973  -8.720  1.00 10.00      B   
ATOM   2067  C   ARG B  17      -6.703  10.826 -10.719  1.00 10.00      B   
ATOM   2068  O   ARG B  17      -6.626   9.906  -9.904  1.00 10.00      B   
ATOM   2069  N   PHE B  18      -5.642  11.457 -11.212  1.00 10.00      B   
ATOM   2070  HN  PHE B  18      -5.777  12.190 -11.850  1.00 10.00      B   
ATOM   2071  CA  PHE B  18      -4.285  11.087 -10.838  1.00 10.00      B   
ATOM   2072  CB  PHE B  18      -3.261  11.860 -11.675  1.00 10.00      B   
ATOM   2073  CG  PHE B  18      -1.840  11.422 -11.452  1.00 10.00      B   
ATOM   2074  CD1 PHE B  18      -0.969  12.200 -10.705  1.00 10.00      B   
ATOM   2075  CD2 PHE B  18      -1.377  10.229 -11.983  1.00 10.00      B   
ATOM   2076  CE1 PHE B  18       0.336  11.797 -10.493  1.00 10.00      B   
ATOM   2077  CE2 PHE B  18      -0.074   9.819 -11.776  1.00 10.00      B   
ATOM   2078  CZ  PHE B  18       0.785  10.604 -11.030  1.00 10.00      B   
ATOM   2079  C   PHE B  18      -4.043  11.320  -9.352  1.00 10.00      B   
ATOM   2080  O   PHE B  18      -3.488  10.464  -8.666  1.00 10.00      B   
ATOM   2081  N   LEU B  19      -4.470  12.479  -8.860  1.00 10.00      B   
ATOM   2082  HN  LEU B  19      -4.909  13.123  -9.462  1.00 10.00      B   
ATOM   2083  CA  LEU B  19      -4.298  12.824  -7.453  1.00 10.00      B   
ATOM   2084  CB  LEU B  19      -4.840  14.223  -7.160  1.00 10.00      B   
ATOM   2085  CG  LEU B  19      -4.006  15.398  -7.675  1.00 10.00      B   
ATOM   2086  CD1 LEU B  19      -4.703  16.713  -7.370  1.00 10.00      B   
ATOM   2087  CD2 LEU B  19      -2.611  15.375  -7.068  1.00 10.00      B   
ATOM   2088  C   LEU B  19      -4.974  11.805  -6.548  1.00 10.00      B   
ATOM   2089  O   LEU B  19      -4.383  11.341  -5.576  1.00 10.00      B   
ATOM   2090  N   GLN B  20      -6.211  11.456  -6.879  1.00 10.00      B   
ATOM   2091  HN  GLN B  20      -6.627  11.858  -7.673  1.00 10.00      B   
ATOM   2092  CA  GLN B  20      -6.966  10.491  -6.091  1.00 10.00      B   
ATOM   2093  CB  GLN B  20      -8.399  10.358  -6.610  1.00 10.00      B   
ATOM   2094  CG  GLN B  20      -9.233  11.620  -6.473  1.00 10.00      B   
ATOM   2095  CD  GLN B  20     -10.688  11.385  -6.817  1.00 10.00      B   
ATOM   2096  OE1 GLN B  20     -11.092  11.484  -7.976  1.00 10.00      B   
ATOM   2097  NE2 GLN B  20     -11.487  11.062  -5.814  1.00 10.00      B   
ATOM   2098 HE21 GLN B  20     -11.099  10.995  -4.918  1.00 10.00      B   
ATOM   2099 HE22 GLN B  20     -12.440  10.901  -6.009  1.00 10.00      B   
ATOM   2100  C   GLN B  20      -6.280   9.129  -6.086  1.00 10.00      B   
ATOM   2101  O   GLN B  20      -6.017   8.569  -5.024  1.00 10.00      B   
ATOM   2102  N   LEU B  21      -5.959   8.622  -7.272  1.00 10.00      B   
ATOM   2103  HN  LEU B  21      -6.159   9.139  -8.085  1.00 10.00      B   
ATOM   2104  CA  LEU B  21      -5.308   7.320  -7.401  1.00 10.00      B   
ATOM   2105  CB  LEU B  21      -5.126   6.949  -8.875  1.00 10.00      B   
ATOM   2106  CG  LEU B  21      -6.411   6.741  -9.681  1.00 10.00      B   
ATOM   2107  CD1 LEU B  21      -6.089   6.471 -11.143  1.00 10.00      B   
ATOM   2108  CD2 LEU B  21      -7.239   5.608  -9.093  1.00 10.00      B   
ATOM   2109  C   LEU B  21      -3.965   7.291  -6.675  1.00 10.00      B   
ATOM   2110  O   LEU B  21      -3.570   6.267  -6.115  1.00 10.00      B   
ATOM   2111  N   LEU B  22      -3.271   8.422  -6.681  1.00 10.00      B   
ATOM   2112  HN  LEU B  22      -3.635   9.205  -7.152  1.00 10.00      B   
ATOM   2113  CA  LEU B  22      -1.979   8.529  -6.019  1.00 10.00      B   
ATOM   2114  CB  LEU B  22      -1.235   9.778  -6.502  1.00 10.00      B   
ATOM   2115  CG  LEU B  22       0.211   9.937  -6.025  1.00 10.00      B   
ATOM   2116  CD1 LEU B  22       1.097   8.848  -6.613  1.00 10.00      B   
ATOM   2117  CD2 LEU B  22       0.746  11.317  -6.376  1.00 10.00      B   
ATOM   2118  C   LEU B  22      -2.148   8.572  -4.501  1.00 10.00      B   
ATOM   2119  O   LEU B  22      -1.225   8.256  -3.755  1.00 10.00      B   
ATOM   2120  N   MET B  23      -3.337   8.955  -4.053  1.00 10.00      B   
ATOM   2121  HN  MET B  23      -4.041   9.180  -4.699  1.00 10.00      B   
ATOM   2122  CA  MET B  23      -3.629   9.045  -2.626  1.00 10.00      B   
ATOM   2123  CB  MET B  23      -4.722  10.083  -2.359  1.00 10.00      B   
ATOM   2124  CG  MET B  23      -4.246  11.523  -2.428  1.00 10.00      B   
ATOM   2125  SD  MET B  23      -5.598  12.705  -2.262  1.00 10.00      B   
ATOM   2126  CE  MET B  23      -4.697  14.252  -2.302  1.00 10.00      B   
ATOM   2127  C   MET B  23      -4.057   7.701  -2.058  1.00 10.00      B   
ATOM   2128  O   MET B  23      -3.919   7.455  -0.861  1.00 10.00      B   
ATOM   2129  N   THR B  24      -4.582   6.833  -2.914  1.00 10.00      B   
ATOM   2130  HN  THR B  24      -4.673   7.080  -3.862  1.00 10.00      B   
ATOM   2131  CA  THR B  24      -5.033   5.520  -2.475  1.00 10.00      B   
ATOM   2132  CB  THR B  24      -5.964   4.865  -3.509  1.00 10.00      B   
ATOM   2133  OG1 THR B  24      -6.283   5.812  -4.537  1.00 10.00      B   
ATOM   2134  HG1 THR B  24      -6.763   6.560  -4.152  1.00 10.00      B   
ATOM   2135  CG2 THR B  24      -7.249   4.392  -2.843  1.00 10.00      B   
ATOM   2136  C   THR B  24      -3.854   4.592  -2.194  1.00 10.00      B   
ATOM   2137  O   THR B  24      -3.978   3.632  -1.431  1.00 10.00      B   
ATOM   2138  N   HIS B  25      -2.716   4.887  -2.807  1.00 10.00      B   
ATOM   2139  HN  HIS B  25      -2.679   5.675  -3.390  1.00 10.00      B   
ATOM   2140  CA  HIS B  25      -1.516   4.083  -2.629  1.00 10.00      B   
ATOM   2141  CB  HIS B  25      -0.898   3.734  -3.984  1.00 10.00      B   
ATOM   2142  CG  HIS B  25      -1.149   2.322  -4.419  1.00 10.00      B   
ATOM   2143  ND1 HIS B  25      -2.417   1.868  -4.693  1.00 10.00      B   
ATOM   2144  CD2 HIS B  25      -0.267   1.312  -4.609  1.00 10.00      B   
ATOM   2145  CE1 HIS B  25      -2.281   0.602  -5.042  1.00 10.00      B   
ATOM   2146  NE2 HIS B  25      -0.998   0.221  -5.005  1.00 10.00      B   
ATOM   2147  HE2 HIS B  25      -0.631  -0.614  -5.376  1.00 10.00      B   
ATOM   2148  C   HIS B  25      -0.501   4.808  -1.754  1.00 10.00      B   
ATOM   2149  O   HIS B  25      -0.569   6.028  -1.587  1.00 10.00      B   
ATOM   2150  N   GLY B  26       0.438   4.056  -1.193  1.00 10.00      B   
ATOM   2151  HN  GLY B  26       0.448   3.089  -1.365  1.00 10.00      B   
ATOM   2152  CA  GLY B  26       1.448   4.649  -0.338  1.00 10.00      B   
ATOM   2153  C   GLY B  26       2.767   4.845  -1.054  1.00 10.00      B   
ATOM   2154  O   GLY B  26       3.530   5.756  -0.731  1.00 10.00      B   
ATOM   2155  N   VAL B  27       3.039   3.986  -2.024  1.00 10.00      B   
ATOM   2156  HN  VAL B  27       2.392   3.280  -2.231  1.00 10.00      B   
ATOM   2157  CA  VAL B  27       4.273   4.060  -2.791  1.00 10.00      B   
ATOM   2158  CB  VAL B  27       5.472   3.477  -2.002  1.00 10.00      B   
ATOM   2159  CG1 VAL B  27       5.274   2.000  -1.689  1.00 10.00      B   
ATOM   2160  CG2 VAL B  27       6.786   3.709  -2.734  1.00 10.00      B   
ATOM   2161  C   VAL B  27       4.111   3.337  -4.127  1.00 10.00      B   
ATOM   2162  O   VAL B  27       3.452   2.298  -4.203  1.00 10.00      B   
ATOM   2163  N   LEU B  28       4.697   3.903  -5.174  1.00 10.00      B   
ATOM   2164  HN  LEU B  28       5.202   4.734  -5.047  1.00 10.00      B   
ATOM   2165  CA  LEU B  28       4.629   3.325  -6.510  1.00 10.00      B   
ATOM   2166  CB  LEU B  28       3.510   3.987  -7.321  1.00 10.00      B   
ATOM   2167  CG  LEU B  28       2.073   3.634  -6.930  1.00 10.00      B   
ATOM   2168  CD1 LEU B  28       1.092   4.569  -7.618  1.00 10.00      B   
ATOM   2169  CD2 LEU B  28       1.766   2.186  -7.280  1.00 10.00      B   
ATOM   2170  C   LEU B  28       5.961   3.518  -7.222  1.00 10.00      B   
ATOM   2171  O   LEU B  28       6.631   4.533  -7.026  1.00 10.00      B   
ATOM   2172  N   GLU B  29       6.349   2.547  -8.039  1.00 10.00      B   
ATOM   2173  HN  GLU B  29       5.776   1.755  -8.156  1.00 10.00      B   
ATOM   2174  CA  GLU B  29       7.605   2.631  -8.772  1.00 10.00      B   
ATOM   2175  CB  GLU B  29       8.160   1.235  -9.056  1.00 10.00      B   
ATOM   2176  CG  GLU B  29       8.690   0.522  -7.822  1.00 10.00      B   
ATOM   2177  CD  GLU B  29       9.075  -0.914  -8.100  1.00 10.00      B   
ATOM   2178  OE1 GLU B  29       8.747  -1.788  -7.272  1.00 10.00      B   
ATOM   2179  OE2 GLU B  29       9.697  -1.173  -9.152  1.00 10.00      B   
ATOM   2180  C   GLU B  29       7.428   3.417 -10.068  1.00 10.00      B   
ATOM   2181  O   GLU B  29       6.326   3.875 -10.377  1.00 10.00      B   
ATOM   2182  N   GLU B  30       8.512   3.562 -10.827  1.00 10.00      B   
ATOM   2183  HN  GLU B  30       9.357   3.160 -10.533  1.00 10.00      B   
ATOM   2184  CA  GLU B  30       8.481   4.306 -12.085  1.00 10.00      B   
ATOM   2185  CB  GLU B  30       9.868   4.346 -12.727  1.00 10.00      B   
ATOM   2186  CG  GLU B  30      10.954   4.926 -11.838  1.00 10.00      B   
ATOM   2187  CD  GLU B  30      12.247   5.166 -12.590  1.00 10.00      B   
ATOM   2188  OE1 GLU B  30      12.754   4.211 -13.218  1.00 10.00      B   
ATOM   2189  OE2 GLU B  30      12.752   6.310 -12.563  1.00 10.00      B   
ATOM   2190  C   GLU B  30       7.475   3.715 -13.066  1.00 10.00      B   
ATOM   2191  O   GLU B  30       6.659   4.432 -13.643  1.00 10.00      B   
ATOM   2192  N   TRP B  31       7.527   2.401 -13.242  1.00 10.00      B   
ATOM   2193  HN  TRP B  31       8.191   1.878 -12.747  1.00 10.00      B   
ATOM   2194  CA  TRP B  31       6.619   1.721 -14.157  1.00 10.00      B   
ATOM   2195  CB  TRP B  31       7.085   0.290 -14.470  1.00 10.00      B   
ATOM   2196  CG  TRP B  31       7.326  -0.577 -13.268  1.00 10.00      B   
ATOM   2197  CD1 TRP B  31       8.262  -0.396 -12.291  1.00 10.00      B   
ATOM   2198  CD2 TRP B  31       6.630  -1.783 -12.932  1.00 10.00      B   
ATOM   2199  NE1 TRP B  31       8.181  -1.402 -11.363  1.00 10.00      B   
ATOM   2200  HE1 TRP B  31       8.752  -1.487 -10.553  1.00 10.00      B   
ATOM   2201  CE2 TRP B  31       7.187  -2.269 -11.734  1.00 10.00      B   
ATOM   2202  CE3 TRP B  31       5.583  -2.494 -13.526  1.00 10.00      B   
ATOM   2203  CZ2 TRP B  31       6.736  -3.436 -11.121  1.00 10.00      B   
ATOM   2204  CZ3 TRP B  31       5.137  -3.651 -12.917  1.00 10.00      B   
ATOM   2205  CH2 TRP B  31       5.711  -4.110 -11.726  1.00 10.00      B   
ATOM   2206  C   TRP B  31       5.179   1.751 -13.652  1.00 10.00      B   
ATOM   2207  O   TRP B  31       4.237   1.662 -14.436  1.00 10.00      B   
ATOM   2208  N   ASP B  32       5.018   1.906 -12.341  1.00 10.00      B   
ATOM   2209  HN  ASP B  32       5.808   1.987 -11.772  1.00 10.00      B   
ATOM   2210  CA  ASP B  32       3.695   1.961 -11.732  1.00 10.00      B   
ATOM   2211  CB  ASP B  32       3.783   1.797 -10.213  1.00 10.00      B   
ATOM   2212  CG  ASP B  32       3.889   0.355  -9.760  1.00 10.00      B   
ATOM   2213  OD1 ASP B  32       3.027  -0.463 -10.143  1.00 10.00      B   
ATOM   2214  OD2 ASP B  32       4.828   0.042  -8.998  1.00 10.00      B   
ATOM   2215  C   ASP B  32       3.016   3.285 -12.061  1.00 10.00      B   
ATOM   2216  O   ASP B  32       1.925   3.313 -12.630  1.00 10.00      B   
ATOM   2217  N   VAL B  33       3.683   4.385 -11.715  1.00 10.00      B   
ATOM   2218  HN  VAL B  33       4.556   4.296 -11.271  1.00 10.00      B   
ATOM   2219  CA  VAL B  33       3.146   5.721 -11.969  1.00 10.00      B   
ATOM   2220  CB  VAL B  33       3.969   6.841 -11.292  1.00 10.00      B   
ATOM   2221  CG1 VAL B  33       3.867   6.743  -9.778  1.00 10.00      B   
ATOM   2222  CG2 VAL B  33       5.424   6.809 -11.738  1.00 10.00      B   
ATOM   2223  C   VAL B  33       3.004   5.999 -13.464  1.00 10.00      B   
ATOM   2224  O   VAL B  33       2.106   6.729 -13.888  1.00 10.00      B   
ATOM   2225  N   LYS B  34       3.884   5.397 -14.260  1.00 10.00      B   
ATOM   2226  HN  LYS B  34       4.581   4.833 -13.859  1.00 10.00      B   
ATOM   2227  CA  LYS B  34       3.855   5.564 -15.708  1.00 10.00      B   
ATOM   2228  CB  LYS B  34       5.057   4.860 -16.342  1.00 10.00      B   
ATOM   2229  CG  LYS B  34       5.242   5.133 -17.826  1.00 10.00      B   
ATOM   2230  CD  LYS B  34       5.731   6.550 -18.074  1.00 10.00      B   
ATOM   2231  CE  LYS B  34       6.053   6.768 -19.541  1.00 10.00      B   
ATOM   2232  NZ  LYS B  34       6.511   8.155 -19.814  1.00 10.00      B   
ATOM   2233  HZ1 LYS B  34       7.395   8.352 -19.302  1.00 10.00      B   
ATOM   2234  HZ2 LYS B  34       5.787   8.838 -19.513  1.00 10.00      B   
ATOM   2235  HZ3 LYS B  34       6.679   8.279 -20.833  1.00 10.00      B   
ATOM   2236  C   LYS B  34       2.558   4.997 -16.279  1.00 10.00      B   
ATOM   2237  O   LYS B  34       1.974   5.556 -17.209  1.00 10.00      B   
ATOM   2238  N   ARG B  35       2.104   3.893 -15.694  1.00 10.00      B   
ATOM   2239  HN  ARG B  35       2.610   3.506 -14.945  1.00 10.00      B   
ATOM   2240  CA  ARG B  35       0.877   3.240 -16.130  1.00 10.00      B   
ATOM   2241  CB  ARG B  35       0.920   1.748 -15.798  1.00 10.00      B   
ATOM   2242  CG  ARG B  35       1.880   0.948 -16.666  1.00 10.00      B   
ATOM   2243  CD  ARG B  35       2.070  -0.462 -16.129  1.00 10.00      B   
ATOM   2244  NE  ARG B  35       0.804  -1.187 -16.023  1.00 10.00      B   
ATOM   2245  HE  ARG B  35       0.004  -0.757 -16.406  1.00 10.00      B   
ATOM   2246  CZ  ARG B  35       0.672  -2.377 -15.437  1.00 10.00      B   
ATOM   2247  NH1 ARG B  35       1.729  -2.993 -14.921  1.00 10.00      B   
ATOM   2248 HH11 ARG B  35       1.622  -3.921 -14.452  1.00 10.00      B   
ATOM   2249 HH12 ARG B  35       2.672  -2.560 -14.990  1.00 10.00      B   
ATOM   2250  NH2 ARG B  35      -0.521  -2.952 -15.380  1.00 10.00      B   
ATOM   2251 HH21 ARG B  35      -1.350  -2.474 -15.795  1.00 10.00      B   
ATOM   2252 HH22 ARG B  35      -0.635  -3.881 -14.919  1.00 10.00      B   
ATOM   2253  C   ARG B  35      -0.344   3.888 -15.484  1.00 10.00      B   
ATOM   2254  O   ARG B  35      -1.471   3.717 -15.948  1.00 10.00      B   
ATOM   2255  N   LEU B  36      -0.113   4.629 -14.411  1.00 10.00      B   
ATOM   2256  HN  LEU B  36       0.803   4.712 -14.076  1.00 10.00      B   
ATOM   2257  CA  LEU B  36      -1.190   5.308 -13.707  1.00 10.00      B   
ATOM   2258  CB  LEU B  36      -0.761   5.638 -12.274  1.00 10.00      B   
ATOM   2259  CG  LEU B  36      -1.882   5.998 -11.298  1.00 10.00      B   
ATOM   2260  CD1 LEU B  36      -2.728   4.773 -10.980  1.00 10.00      B   
ATOM   2261  CD2 LEU B  36      -1.311   6.606 -10.026  1.00 10.00      B   
ATOM   2262  C   LEU B  36      -1.580   6.584 -14.442  1.00 10.00      B   
ATOM   2263  O   LEU B  36      -2.764   6.865 -14.638  1.00 10.00      B   
ATOM   2264  N   GLN B  37      -0.572   7.342 -14.864  1.00 10.00      B   
ATOM   2265  HN  GLN B  37       0.350   7.048 -14.686  1.00 10.00      B   
ATOM   2266  CA  GLN B  37      -0.790   8.595 -15.578  1.00 10.00      B   
ATOM   2267  CB  GLN B  37       0.546   9.292 -15.846  1.00 10.00      B   
ATOM   2268  CG  GLN B  37       0.414  10.652 -16.514  1.00 10.00      B   
ATOM   2269  CD  GLN B  37       1.600  10.988 -17.398  1.00 10.00      B   
ATOM   2270  OE1 GLN B  37       2.245  10.102 -17.957  1.00 10.00      B   
ATOM   2271  NE2 GLN B  37       1.889  12.273 -17.538  1.00 10.00      B   
ATOM   2272 HE21 GLN B  37       1.329  12.926 -17.070  1.00 10.00      B   
ATOM   2273 HE22 GLN B  37       2.649  12.518 -18.107  1.00 10.00      B   
ATOM   2274  C   GLN B  37      -1.528   8.358 -16.893  1.00 10.00      B   
ATOM   2275  O   GLN B  37      -2.465   9.085 -17.233  1.00 10.00      B   
ATOM   2276  N   THR B  38      -1.112   7.327 -17.617  1.00 10.00      B   
ATOM   2277  HN  THR B  38      -0.379   6.773 -17.280  1.00 10.00      B   
ATOM   2278  CA  THR B  38      -1.718   6.991 -18.898  1.00 10.00      B   
ATOM   2279  CB  THR B  38      -0.952   5.845 -19.578  1.00 10.00      B   
ATOM   2280  OG1 THR B  38      -0.317   5.043 -18.571  1.00 10.00      B   
ATOM   2281  HG1 THR B  38       0.603   5.321 -18.463  1.00 10.00      B   
ATOM   2282  CG2 THR B  38       0.106   6.394 -20.522  1.00 10.00      B   
ATOM   2283  C   THR B  38      -3.187   6.603 -18.731  1.00 10.00      B   
ATOM   2284  O   THR B  38      -4.025   6.927 -19.574  1.00 10.00      B   
ATOM   2285  N   HIS B  39      -3.485   5.923 -17.631  1.00 10.00      B   
ATOM   2286  HN  HIS B  39      -2.767   5.698 -17.001  1.00 10.00      B   
ATOM   2287  CA  HIS B  39      -4.845   5.492 -17.334  1.00 10.00      B   
ATOM   2288  CB  HIS B  39      -4.843   4.572 -16.107  1.00 10.00      B   
ATOM   2289  CG  HIS B  39      -6.047   3.686 -15.981  1.00 10.00      B   
ATOM   2290  ND1 HIS B  39      -6.202   2.846 -14.905  1.00 10.00      B   
ATOM   2291  CD2 HIS B  39      -7.109   3.542 -16.814  1.00 10.00      B   
ATOM   2292  CE1 HIS B  39      -7.345   2.214 -15.102  1.00 10.00      B   
ATOM   2293  NE2 HIS B  39      -7.929   2.603 -16.243  1.00 10.00      B   
ATOM   2294  HE2 HIS B  39      -8.852   2.399 -16.519  1.00 10.00      B   
ATOM   2295  C   HIS B  39      -5.746   6.699 -17.083  1.00 10.00      B   
ATOM   2296  O   HIS B  39      -6.883   6.746 -17.550  1.00 10.00      B   
ATOM   2297  N   CYS B  40      -5.220   7.680 -16.360  1.00 10.00      B   
ATOM   2298  HN  CYS B  40      -4.301   7.587 -16.025  1.00 10.00      B   
ATOM   2299  CA  CYS B  40      -5.971   8.889 -16.046  1.00 10.00      B   
ATOM   2300  CB  CYS B  40      -5.179   9.769 -15.076  1.00 10.00      B   
ATOM   2301  SG  CYS B  40      -4.652   8.919 -13.570  1.00 10.00      B   
ATOM   2302  HG  CYS B  40      -3.879   7.899 -13.924  1.00 10.00      B   
ATOM   2303  C   CYS B  40      -6.308   9.673 -17.312  1.00 10.00      B   
ATOM   2304  O   CYS B  40      -7.404  10.220 -17.443  1.00 10.00      B   
ATOM   2305  N   TYR B  41      -5.367   9.710 -18.249  1.00 10.00      B   
ATOM   2306  HN  TYR B  41      -4.519   9.242 -18.094  1.00 10.00      B   
ATOM   2307  CA  TYR B  41      -5.565  10.422 -19.503  1.00 10.00      B   
ATOM   2308  CB  TYR B  41      -4.231  10.663 -20.213  1.00 10.00      B   
ATOM   2309  CG  TYR B  41      -3.537  11.938 -19.796  1.00 10.00      B   
ATOM   2310  CD1 TYR B  41      -2.510  11.921 -18.863  1.00 10.00      B   
ATOM   2311  CD2 TYR B  41      -3.906  13.163 -20.340  1.00 10.00      B   
ATOM   2312  CE1 TYR B  41      -1.871  13.087 -18.482  1.00 10.00      B   
ATOM   2313  CE2 TYR B  41      -3.275  14.333 -19.966  1.00 10.00      B   
ATOM   2314  CZ  TYR B  41      -2.258  14.289 -19.038  1.00 10.00      B   
ATOM   2315  OH  TYR B  41      -1.624  15.451 -18.664  1.00 10.00      B   
ATOM   2316  HH  TYR B  41      -2.272  16.083 -18.342  1.00 10.00      B   
ATOM   2317  C   TYR B  41      -6.531   9.681 -20.425  1.00 10.00      B   
ATOM   2318  O   TYR B  41      -7.179  10.287 -21.277  1.00 10.00      B   
ATOM   2319  N   LYS B  42      -6.637   8.371 -20.234  1.00 10.00      B   
ATOM   2320  HN  LYS B  42      -6.105   7.947 -19.525  1.00 10.00      B   
ATOM   2321  CA  LYS B  42      -7.517   7.542 -21.051  1.00 10.00      B   
ATOM   2322  CB  LYS B  42      -7.194   6.058 -20.859  1.00 10.00      B   
ATOM   2323  CG  LYS B  42      -6.787   5.333 -22.134  1.00 10.00      B   
ATOM   2324  CD  LYS B  42      -7.926   5.286 -23.142  1.00 10.00      B   
ATOM   2325  CE  LYS B  42      -7.612   4.342 -24.292  1.00 10.00      B   
ATOM   2326  NZ  LYS B  42      -7.852   2.919 -23.931  1.00 10.00      B   
ATOM   2327  HZ1 LYS B  42      -7.524   2.296 -24.696  1.00 10.00      B   
ATOM   2328  HZ2 LYS B  42      -8.868   2.752 -23.780  1.00 10.00      B   
ATOM   2329  HZ3 LYS B  42      -7.342   2.676 -23.058  1.00 10.00      B   
ATOM   2330  C   LYS B  42      -8.989   7.805 -20.741  1.00 10.00      B   
ATOM   2331  O   LYS B  42      -9.867   7.473 -21.539  1.00 10.00      B   
ATOM   2332  N   VAL B  43      -9.253   8.390 -19.582  1.00 10.00      B   
ATOM   2333  HN  VAL B  43      -8.511   8.611 -18.979  1.00 10.00      B   
ATOM   2334  CA  VAL B  43     -10.620   8.698 -19.180  1.00 10.00      B   
ATOM   2335  CB  VAL B  43     -10.729   8.949 -17.659  1.00 10.00      B   
ATOM   2336  CG1 VAL B  43     -12.188   9.025 -17.222  1.00 10.00      B   
ATOM   2337  CG2 VAL B  43      -9.992   7.865 -16.885  1.00 10.00      B   
ATOM   2338  C   VAL B  43     -11.144   9.913 -19.945  1.00 10.00      B   
ATOM   2339  O   VAL B  43     -12.326   9.990 -20.279  1.00 10.00      B   
ATOM   2340  N   HIS B  44     -10.247  10.846 -20.240  1.00 10.00      B   
ATOM   2341  HN  HIS B  44      -9.311  10.707 -19.981  1.00 10.00      B   
ATOM   2342  CA  HIS B  44     -10.610  12.058 -20.968  1.00 10.00      B   
ATOM   2343  CB  HIS B  44     -10.230  13.301 -20.164  1.00 10.00      B   
ATOM   2344  CG  HIS B  44     -11.370  14.248 -19.935  1.00 10.00      B   
ATOM   2345  ND1 HIS B  44     -11.224  15.605 -20.116  1.00 10.00      B   
ATOM   2346  CD2 HIS B  44     -12.639  13.986 -19.539  1.00 10.00      B   
ATOM   2347  CE1 HIS B  44     -12.397  16.138 -19.831  1.00 10.00      B   
ATOM   2348  NE2 HIS B  44     -13.281  15.198 -19.477  1.00 10.00      B   
ATOM   2349  HE2 HIS B  44     -14.204  15.349 -19.176  1.00 10.00      B   
ATOM   2350  C   HIS B  44      -9.931  12.083 -22.330  1.00 10.00      B   
ATOM   2351  O   HIS B  44     -10.272  11.291 -23.213  1.00 10.00      B   
ATOM   2352  N   ASN B  47      -5.840  16.973 -20.544  1.00 10.00      B   
ATOM   2353  HN  ASN B  47      -5.917  17.376 -19.654  1.00 10.00      B   
ATOM   2354  CA  ASN B  47      -4.846  17.475 -21.482  1.00 10.00      B   
ATOM   2355  CB  ASN B  47      -5.434  17.657 -22.880  1.00 10.00      B   
ATOM   2356  CG  ASN B  47      -5.501  16.360 -23.658  1.00 10.00      B   
ATOM   2357  OD1 ASN B  47      -6.571  15.765 -23.813  1.00 10.00      B   
ATOM   2358  ND2 ASN B  47      -4.366  15.913 -24.160  1.00 10.00      B   
ATOM   2359 HD21 ASN B  47      -3.550  16.438 -24.010  1.00 10.00      B   
ATOM   2360 HD22 ASN B  47      -4.382  15.072 -24.663  1.00 10.00      B   
ATOM   2361  C   ASN B  47      -4.225  18.772 -20.993  1.00 10.00      B   
ATOM   2362  O   ASN B  47      -4.858  19.830 -21.021  1.00 10.00      B   
ATOM   2363  N   ALA B  48      -2.983  18.677 -20.543  1.00 10.00      B   
ATOM   2364  HN  ALA B  48      -2.540  17.801 -20.553  1.00 10.00      B   
ATOM   2365  CA  ALA B  48      -2.243  19.824 -20.045  1.00 10.00      B   
ATOM   2366  CB  ALA B  48      -2.469  19.984 -18.546  1.00 10.00      B   
ATOM   2367  C   ALA B  48      -0.762  19.626 -20.336  1.00 10.00      B   
ATOM   2368  O   ALA B  48      -0.316  18.498 -20.577  1.00 10.00      B   
ATOM   2369  N   THR B  49      -0.006  20.716 -20.322  1.00 10.00      B   
ATOM   2370  HN  THR B  49      -0.423  21.585 -20.135  1.00 10.00      B   
ATOM   2371  CA  THR B  49       1.423  20.655 -20.588  1.00 10.00      B   
ATOM   2372  CB  THR B  49       2.000  22.037 -20.982  1.00 10.00      B   
ATOM   2373  OG1 THR B  49       3.343  21.888 -21.465  1.00 10.00      B   
ATOM   2374  HG1 THR B  49       3.390  22.200 -22.380  1.00 10.00      B   
ATOM   2375  CG2 THR B  49       1.990  23.003 -19.800  1.00 10.00      B   
ATOM   2376  C   THR B  49       2.179  20.079 -19.393  1.00 10.00      B   
ATOM   2377  O   THR B  49       1.760  20.236 -18.243  1.00 10.00      B   
ATOM   2378  N   VAL B  50       3.272  19.386 -19.675  1.00 10.00      B   
ATOM   2379  HN  VAL B  50       3.546  19.289 -20.613  1.00 10.00      B   
ATOM   2380  CA  VAL B  50       4.091  18.780 -18.635  1.00 10.00      B   
ATOM   2381  CB  VAL B  50       4.048  17.235 -18.703  1.00 10.00      B   
ATOM   2382  CG1 VAL B  50       4.854  16.614 -17.568  1.00 10.00      B   
ATOM   2383  CG2 VAL B  50       2.615  16.725 -18.679  1.00 10.00      B   
ATOM   2384  C   VAL B  50       5.534  19.245 -18.793  1.00 10.00      B   
ATOM   2385  O   VAL B  50       6.083  19.223 -19.898  1.00 10.00      B   
ATOM   2386  N   ASP B  51       6.143  19.682 -17.704  1.00 10.00      B   
ATOM   2387  HN  ASP B  51       5.663  19.682 -16.848  1.00 10.00      B   
ATOM   2388  CA  ASP B  51       7.521  20.147 -17.748  1.00 10.00      B   
ATOM   2389  CB  ASP B  51       7.826  21.156 -16.630  1.00 10.00      B   
ATOM   2390  CG  ASP B  51       7.085  20.882 -15.337  1.00 10.00      B   
ATOM   2391  OD1 ASP B  51       6.549  21.841 -14.739  1.00 10.00      B   
ATOM   2392  OD2 ASP B  51       7.024  19.712 -14.924  1.00 10.00      B   
ATOM   2393  C   ASP B  51       8.496  18.978 -17.718  1.00 10.00      B   
ATOM   2394  O   ASP B  51       9.114  18.656 -18.732  1.00 10.00      B   
ATOM   2395  N   LYS B  52       8.617  18.341 -16.563  1.00 10.00      B   
ATOM   2396  HN  LYS B  52       8.075  18.641 -15.790  1.00 10.00      B   
ATOM   2397  CA  LYS B  52       9.515  17.204 -16.395  1.00 10.00      B   
ATOM   2398  CB  LYS B  52      10.984  17.655 -16.479  1.00 10.00      B   
ATOM   2399  CG  LYS B  52      11.996  16.525 -16.351  1.00 10.00      B   
ATOM   2400  CD  LYS B  52      13.369  16.926 -16.866  1.00 10.00      B   
ATOM   2401  CE  LYS B  52      14.311  15.733 -16.893  1.00 10.00      B   
ATOM   2402  NZ  LYS B  52      15.521  15.999 -17.712  1.00 10.00      B   
ATOM   2403  HZ1 LYS B  52      15.250  16.394 -18.634  1.00 10.00      B   
ATOM   2404  HZ2 LYS B  52      16.047  15.117 -17.869  1.00 10.00      B   
ATOM   2405  HZ3 LYS B  52      16.145  16.677 -17.227  1.00 10.00      B   
ATOM   2406  C   LYS B  52       9.249  16.525 -15.058  1.00 10.00      B   
ATOM   2407  O   LYS B  52       8.766  17.166 -14.127  1.00 10.00      B   
ATOM   2408  N   LEU B  53       9.558  15.235 -14.970  1.00 10.00      B   
ATOM   2409  HN  LEU B  53       9.935  14.776 -15.756  1.00 10.00      B   
ATOM   2410  CA  LEU B  53       9.352  14.479 -13.742  1.00 10.00      B   
ATOM   2411  CB  LEU B  53       9.829  13.035 -13.920  1.00 10.00      B   
ATOM   2412  CG  LEU B  53       9.529  12.067 -12.771  1.00 10.00      B   
ATOM   2413  CD1 LEU B  53       8.027  11.899 -12.589  1.00 10.00      B   
ATOM   2414  CD2 LEU B  53      10.197  10.723 -13.017  1.00 10.00      B   
ATOM   2415  C   LEU B  53      10.080  15.136 -12.569  1.00 10.00      B   
ATOM   2416  O   LEU B  53       9.493  15.361 -11.515  1.00 10.00      B   
ATOM   2417  N   GLU B  54      11.353  15.462 -12.772  1.00 10.00      B   
ATOM   2418  HN  GLU B  54      11.760  15.276 -13.643  1.00 10.00      B   
ATOM   2419  CA  GLU B  54      12.159  16.089 -11.729  1.00 10.00      B   
ATOM   2420  CB  GLU B  54      13.630  16.148 -12.146  1.00 10.00      B   
ATOM   2421  CG  GLU B  54      14.232  14.780 -12.431  1.00 10.00      B   
ATOM   2422  CD  GLU B  54      15.731  14.817 -12.649  1.00 10.00      B   
ATOM   2423  OE1 GLU B  54      16.323  13.747 -12.912  1.00 10.00      B   
ATOM   2424  OE2 GLU B  54      16.327  15.906 -12.559  1.00 10.00      B   
ATOM   2425  C   GLU B  54      11.629  17.479 -11.364  1.00 10.00      B   
ATOM   2426  O   GLU B  54      11.654  17.873 -10.197  1.00 10.00      B   
ATOM   2427  N   ASP B  55      11.135  18.203 -12.364  1.00 10.00      B   
ATOM   2428  HN  ASP B  55      11.137  17.829 -13.268  1.00 10.00      B   
ATOM   2429  CA  ASP B  55      10.584  19.542 -12.153  1.00 10.00      B   
ATOM   2430  CB  ASP B  55      10.265  20.215 -13.495  1.00 10.00      B   
ATOM   2431  CG  ASP B  55      11.466  20.860 -14.165  1.00 10.00      B   
ATOM   2432  OD1 ASP B  55      11.549  22.110 -14.178  1.00 10.00      B   
ATOM   2433  OD2 ASP B  55      12.319  20.127 -14.702  1.00 10.00      B   
ATOM   2434  C   ASP B  55       9.310  19.457 -11.320  1.00 10.00      B   
ATOM   2435  O   ASP B  55       9.138  20.188 -10.342  1.00 10.00      B   
ATOM   2436  N   PHE B  56       8.427  18.544 -11.713  1.00 10.00      B   
ATOM   2437  HN  PHE B  56       8.628  17.999 -12.508  1.00 10.00      B   
ATOM   2438  CA  PHE B  56       7.164  18.337 -11.018  1.00 10.00      B   
ATOM   2439  CB  PHE B  56       6.284  17.347 -11.789  1.00 10.00      B   
ATOM   2440  CG  PHE B  56       4.812  17.485 -11.510  1.00 10.00      B   
ATOM   2441  CD1 PHE B  56       4.123  16.497 -10.825  1.00 10.00      B   
ATOM   2442  CD2 PHE B  56       4.117  18.606 -11.935  1.00 10.00      B   
ATOM   2443  CE1 PHE B  56       2.770  16.623 -10.570  1.00 10.00      B   
ATOM   2444  CE2 PHE B  56       2.765  18.739 -11.684  1.00 10.00      B   
ATOM   2445  CZ  PHE B  56       2.090  17.747 -11.001  1.00 10.00      B   
ATOM   2446  C   PHE B  56       7.406  17.835  -9.599  1.00 10.00      B   
ATOM   2447  O   PHE B  56       6.785  18.315  -8.650  1.00 10.00      B   
ATOM   2448  N   ILE B  57       8.323  16.879  -9.461  1.00 10.00      B   
ATOM   2449  HN  ILE B  57       8.785  16.539 -10.262  1.00 10.00      B   
ATOM   2450  CA  ILE B  57       8.659  16.316  -8.156  1.00 10.00      B   
ATOM   2451  CB  ILE B  57       9.717  15.190  -8.271  1.00 10.00      B   
ATOM   2452  CG1 ILE B  57       9.073  13.903  -8.800  1.00 10.00      B   
ATOM   2453  CG2 ILE B  57      10.410  14.933  -6.938  1.00 10.00      B   
ATOM   2454  CD1 ILE B  57      10.061  12.787  -9.070  1.00 10.00      B   
ATOM   2455  C   ILE B  57       9.154  17.410  -7.216  1.00 10.00      B   
ATOM   2456  O   ILE B  57       8.774  17.453  -6.045  1.00 10.00      B   
ATOM   2457  N   ASN B  58       9.983  18.308  -7.746  1.00 10.00      B   
ATOM   2458  HN  ASN B  58      10.242  18.221  -8.690  1.00 10.00      B   
ATOM   2459  CA  ASN B  58      10.525  19.410  -6.958  1.00 10.00      B   
ATOM   2460  CB  ASN B  58      11.492  20.252  -7.793  1.00 10.00      B   
ATOM   2461  CG  ASN B  58      12.244  21.265  -6.952  1.00 10.00      B   
ATOM   2462  OD1 ASN B  58      12.946  20.901  -6.011  1.00 10.00      B   
ATOM   2463  ND2 ASN B  58      12.102  22.538  -7.283  1.00 10.00      B   
ATOM   2464 HD21 ASN B  58      11.524  22.760  -8.046  1.00 10.00      B   
ATOM   2465 HD22 ASN B  58      12.581  23.210  -6.755  1.00 10.00      B   
ATOM   2466  C   ASN B  58       9.402  20.291  -6.418  1.00 10.00      B   
ATOM   2467  O   ASN B  58       9.432  20.717  -5.261  1.00 10.00      B   
ATOM   2468  N   ASN B  59       8.406  20.548  -7.262  1.00 10.00      B   
ATOM   2469  HN  ASN B  59       8.443  20.178  -8.172  1.00 10.00      B   
ATOM   2470  CA  ASN B  59       7.262  21.371  -6.874  1.00 10.00      B   
ATOM   2471  CB  ASN B  59       6.306  21.564  -8.057  1.00 10.00      B   
ATOM   2472  CG  ASN B  59       5.077  22.379  -7.692  1.00 10.00      B   
ATOM   2473  OD1 ASN B  59       5.150  23.598  -7.544  1.00 10.00      B   
ATOM   2474  ND2 ASN B  59       3.935  21.715  -7.563  1.00 10.00      B   
ATOM   2475 HD21 ASN B  59       3.941  20.744  -7.711  1.00 10.00      B   
ATOM   2476 HD22 ASN B  59       3.130  22.221  -7.324  1.00 10.00      B   
ATOM   2477  C   ASN B  59       6.523  20.741  -5.698  1.00 10.00      B   
ATOM   2478  O   ASN B  59       6.235  21.406  -4.704  1.00 10.00      B   
ATOM   2479  N   ILE B  60       6.242  19.448  -5.814  1.00 10.00      B   
ATOM   2480  HN  ILE B  60       6.507  18.974  -6.634  1.00 10.00      B   
ATOM   2481  CA  ILE B  60       5.550  18.716  -4.759  1.00 10.00      B   
ATOM   2482  CB  ILE B  60       5.220  17.270  -5.194  1.00 10.00      B   
ATOM   2483  CG1 ILE B  60       4.572  17.251  -6.581  1.00 10.00      B   
ATOM   2484  CG2 ILE B  60       4.310  16.601  -4.172  1.00 10.00      B   
ATOM   2485  CD1 ILE B  60       4.438  15.866  -7.176  1.00 10.00      B   
ATOM   2486  C   ILE B  60       6.416  18.668  -3.502  1.00 10.00      B   
ATOM   2487  O   ILE B  60       5.931  18.872  -2.387  1.00 10.00      B   
ATOM   2488  N   ASN B  61       7.706  18.417  -3.701  1.00 10.00      B   
ATOM   2489  HN  ASN B  61       8.026  18.267  -4.621  1.00 10.00      B   
ATOM   2490  CA  ASN B  61       8.664  18.338  -2.602  1.00 10.00      B   
ATOM   2491  CB  ASN B  61      10.069  18.041  -3.134  1.00 10.00      B   
ATOM   2492  CG  ASN B  61      10.843  17.088  -2.244  1.00 10.00      B   
ATOM   2493  OD1 ASN B  61      10.695  15.870  -2.353  1.00 10.00      B   
ATOM   2494  ND2 ASN B  61      11.684  17.628  -1.373  1.00 10.00      B   
ATOM   2495 HD21 ASN B  61      11.765  18.608  -1.348  1.00 10.00      B   
ATOM   2496 HD22 ASN B  61      12.196  17.025  -0.784  1.00 10.00      B   
ATOM   2497  C   ASN B  61       8.681  19.626  -1.790  1.00 10.00      B   
ATOM   2498  O   ASN B  61       8.798  19.593  -0.569  1.00 10.00      B   
ATOM   2499  N   SER B  62       8.543  20.757  -2.477  1.00 10.00      B   
ATOM   2500  HN  SER B  62       8.442  20.712  -3.453  1.00 10.00      B   
ATOM   2501  CA  SER B  62       8.542  22.061  -1.821  1.00 10.00      B   
ATOM   2502  CB  SER B  62       8.528  23.186  -2.861  1.00 10.00      B   
ATOM   2503  OG  SER B  62       9.597  23.039  -3.785  1.00 10.00      B   
ATOM   2504  HG  SER B  62       9.649  22.118  -4.074  1.00 10.00      B   
ATOM   2505  C   SER B  62       7.358  22.207  -0.862  1.00 10.00      B   
ATOM   2506  O   SER B  62       7.449  22.893   0.156  1.00 10.00      B   
ATOM   2507  N   VAL B  63       6.252  21.553  -1.183  1.00 10.00      B   
ATOM   2508  HN  VAL B  63       6.233  21.012  -2.002  1.00 10.00      B   
ATOM   2509  CA  VAL B  63       5.063  21.616  -0.342  1.00 10.00      B   
ATOM   2510  CB  VAL B  63       3.772  21.395  -1.162  1.00 10.00      B   
ATOM   2511  CG1 VAL B  63       2.542  21.749  -0.338  1.00 10.00      B   
ATOM   2512  CG2 VAL B  63       3.805  22.204  -2.452  1.00 10.00      B   
ATOM   2513  C   VAL B  63       5.145  20.577   0.776  1.00 10.00      B   
ATOM   2514  O   VAL B  63       4.715  20.823   1.902  1.00 10.00      B   
ATOM   2515  N   LEU B  64       5.729  19.425   0.461  1.00 10.00      B   
ATOM   2516  HN  LEU B  64       6.068  19.297  -0.453  1.00 10.00      B   
ATOM   2517  CA  LEU B  64       5.870  18.336   1.425  1.00 10.00      B   
ATOM   2518  CB  LEU B  64       6.352  17.063   0.728  1.00 10.00      B   
ATOM   2519  CG  LEU B  64       5.393  16.441  -0.289  1.00 10.00      B   
ATOM   2520  CD1 LEU B  64       6.023  15.217  -0.936  1.00 10.00      B   
ATOM   2521  CD2 LEU B  64       4.069  16.079   0.369  1.00 10.00      B   
ATOM   2522  C   LEU B  64       6.810  18.697   2.578  1.00 10.00      B   
ATOM   2523  O   LEU B  64       6.786  18.054   3.630  1.00 10.00      B   
ATOM   2524  N   GLU B  65       7.628  19.728   2.379  1.00 10.00      B   
ATOM   2525  HN  GLU B  65       7.604  20.195   1.517  1.00 10.00      B   
ATOM   2526  CA  GLU B  65       8.572  20.177   3.401  1.00 10.00      B   
ATOM   2527  CB  GLU B  65       9.361  21.396   2.914  1.00 10.00      B   
ATOM   2528  CG  GLU B  65      10.182  21.159   1.659  1.00 10.00      B   
ATOM   2529  CD  GLU B  65      11.181  22.267   1.404  1.00 10.00      B   
ATOM   2530  OE1 GLU B  65      12.334  22.150   1.872  1.00 10.00      B   
ATOM   2531  OE2 GLU B  65      10.824  23.261   0.737  1.00 10.00      B   
ATOM   2532  C   GLU B  65       7.855  20.520   4.706  1.00 10.00      B   
ATOM   2533  O   GLU B  65       8.382  20.299   5.796  1.00 10.00      B   
ATOM   2534  N   SER B  66       6.638  21.036   4.588  1.00 10.00      B   
ATOM   2535  HN  SER B  66       6.258  21.168   3.692  1.00 10.00      B   
ATOM   2536  CA  SER B  66       5.848  21.422   5.749  1.00 10.00      B   
ATOM   2537  CB  SER B  66       4.717  22.342   5.302  1.00 10.00      B   
ATOM   2538  OG  SER B  66       5.009  22.904   4.032  1.00 10.00      B   
ATOM   2539  HG  SER B  66       4.186  23.032   3.542  1.00 10.00      B   
ATOM   2540  C   SER B  66       5.280  20.204   6.480  1.00 10.00      B   
ATOM   2541  O   SER B  66       4.677  20.335   7.546  1.00 10.00      B   
ATOM   2542  N   LEU B  67       5.470  19.026   5.900  1.00 10.00      B   
ATOM   2543  HN  LEU B  67       5.952  18.984   5.045  1.00 10.00      B   
ATOM   2544  CA  LEU B  67       4.980  17.791   6.495  1.00 10.00      B   
ATOM   2545  CB  LEU B  67       4.067  17.050   5.514  1.00 10.00      B   
ATOM   2546  CG  LEU B  67       2.817  17.805   5.053  1.00 10.00      B   
ATOM   2547  CD1 LEU B  67       2.086  17.022   3.976  1.00 10.00      B   
ATOM   2548  CD2 LEU B  67       1.896  18.085   6.230  1.00 10.00      B   
ATOM   2549  C   LEU B  67       6.140  16.897   6.922  1.00 10.00      B   
ATOM   2550  O   LEU B  67       5.931  15.789   7.414  1.00 10.00      B   
ATOM   2551  N   TYR B  68       7.360  17.401   6.724  1.00 10.00      B   
ATOM   2552  HN  TYR B  68       7.439  18.292   6.325  1.00 10.00      B   
ATOM   2553  CA  TYR B  68       8.589  16.683   7.085  1.00 10.00      B   
ATOM   2554  CB  TYR B  68       8.636  16.350   8.582  1.00 10.00      B   
ATOM   2555  CG  TYR B  68       8.397  17.535   9.489  1.00 10.00      B   
ATOM   2556  CD1 TYR B  68       9.287  18.601   9.526  1.00 10.00      B   
ATOM   2557  CD2 TYR B  68       7.278  17.587  10.308  1.00 10.00      B   
ATOM   2558  CE1 TYR B  68       9.068  19.685  10.356  1.00 10.00      B   
ATOM   2559  CE2 TYR B  68       7.050  18.664  11.139  1.00 10.00      B   
ATOM   2560  CZ  TYR B  68       7.946  19.710  11.158  1.00 10.00      B   
ATOM   2561  OH  TYR B  68       7.722  20.785  11.990  1.00 10.00      B   
ATOM   2562  HH  TYR B  68       7.647  21.589  11.459  1.00 10.00      B   
ATOM   2563  C   TYR B  68       8.803  15.422   6.247  1.00 10.00      B   
ATOM   2564  O   TYR B  68       9.508  14.503   6.665  1.00 10.00      B   
ATOM   2565  N   ILE B  69       8.209  15.387   5.062  1.00 10.00      B   
ATOM   2566  HN  ILE B  69       7.675  16.156   4.772  1.00 10.00      B   
ATOM   2567  CA  ILE B  69       8.347  14.245   4.168  1.00 10.00      B   
ATOM   2568  CB  ILE B  69       7.037  13.433   4.051  1.00 10.00      B   
ATOM   2569  CG1 ILE B  69       5.859  14.344   3.685  1.00 10.00      B   
ATOM   2570  CG2 ILE B  69       6.759  12.667   5.338  1.00 10.00      B   
ATOM   2571  CD1 ILE B  69       4.581  13.601   3.360  1.00 10.00      B   
ATOM   2572  C   ILE B  69       8.760  14.724   2.786  1.00 10.00      B   
ATOM   2573  O   ILE B  69       8.637  15.909   2.480  1.00 10.00      B   
ATOM   2574  N   GLU B  70       9.259  13.818   1.960  1.00 10.00      B   
ATOM   2575  HN  GLU B  70       9.356  12.888   2.262  1.00 10.00      B   
ATOM   2576  CA  GLU B  70       9.677  14.177   0.615  1.00 10.00      B   
ATOM   2577  CB  GLU B  70      11.013  14.925   0.643  1.00 10.00      B   
ATOM   2578  CG  GLU B  70      12.205  14.087   1.078  1.00 10.00      B   
ATOM   2579  CD  GLU B  70      13.520  14.817   0.896  1.00 10.00      B   
ATOM   2580  OE1 GLU B  70      13.496  16.015   0.525  1.00 10.00      B   
ATOM   2581  OE2 GLU B  70      14.584  14.200   1.119  1.00 10.00      B   
ATOM   2582  C   GLU B  70       9.776  12.952  -0.281  1.00 10.00      B   
ATOM   2583  O   GLU B  70       9.640  11.814   0.180  1.00 10.00      B   
ATOM   2584  N   ILE B  71      10.002  13.194  -1.564  1.00 10.00      B   
ATOM   2585  HN  ILE B  71      10.092  14.129  -1.864  1.00 10.00      B   
ATOM   2586  CA  ILE B  71      10.139  12.122  -2.536  1.00 10.00      B   
ATOM   2587  CB  ILE B  71       9.526  12.508  -3.901  1.00 10.00      B   
ATOM   2588  CG1 ILE B  71       8.125  13.100  -3.700  1.00 10.00      B   
ATOM   2589  CG2 ILE B  71       9.466  11.293  -4.816  1.00 10.00      B   
ATOM   2590  CD1 ILE B  71       7.515  13.688  -4.955  1.00 10.00      B   
ATOM   2591  C   ILE B  71      11.620  11.795  -2.706  1.00 10.00      B   
ATOM   2592  O   ILE B  71      12.318  12.401  -3.521  1.00 10.00      B   
ATOM   2593  N   LYS B  72      12.091  10.848  -1.913  1.00 10.00      B   
ATOM   2594  HN  LYS B  72      11.474  10.395  -1.298  1.00 10.00      B   
ATOM   2595  CA  LYS B  72      13.488  10.444  -1.933  1.00 10.00      B   
ATOM   2596  CB  LYS B  72      13.829   9.713  -0.631  1.00 10.00      B   
ATOM   2597  CG  LYS B  72      15.310   9.439  -0.419  1.00 10.00      B   
ATOM   2598  CD  LYS B  72      15.539   8.699   0.890  1.00 10.00      B   
ATOM   2599  CE  LYS B  72      17.013   8.412   1.127  1.00 10.00      B   
ATOM   2600  NZ  LYS B  72      17.736   9.588   1.680  1.00 10.00      B   
ATOM   2601  HZ1 LYS B  72      18.305   9.296   2.512  1.00 10.00      B   
ATOM   2602  HZ2 LYS B  72      17.063  10.322   1.974  1.00 10.00      B   
ATOM   2603  HZ3 LYS B  72      18.377   9.985   0.963  1.00 10.00      B   
ATOM   2604  C   LYS B  72      13.800   9.554  -3.130  1.00 10.00      B   
ATOM   2605  O   LYS B  72      13.147   8.531  -3.342  1.00 10.00      B   
ATOM   2606  N   ARG B  73      14.792   9.961  -3.913  1.00 10.00      B   
ATOM   2607  HN  ARG B  73      15.253  10.800  -3.700  1.00 10.00      B   
ATOM   2608  CA  ARG B  73      15.216   9.195  -5.077  1.00 10.00      B   
ATOM   2609  CB  ARG B  73      15.667  10.127  -6.207  1.00 10.00      B   
ATOM   2610  CG  ARG B  73      16.214   9.403  -7.431  1.00 10.00      B   
ATOM   2611  CD  ARG B  73      16.602  10.379  -8.533  1.00 10.00      B   
ATOM   2612  NE  ARG B  73      15.780  10.212  -9.732  1.00 10.00      B   
ATOM   2613  HE  ARG B  73      15.197   9.420  -9.769  1.00 10.00      B   
ATOM   2614  CZ  ARG B  73      15.768  11.060 -10.761  1.00 10.00      B   
ATOM   2615  NH1 ARG B  73      16.551  12.137 -10.756  1.00 10.00      B   
ATOM   2616 HH11 ARG B  73      17.182  12.329  -9.945  1.00 10.00      B   
ATOM   2617 HH12 ARG B  73      16.540  12.799 -11.574  1.00 10.00      B   
ATOM   2618  NH2 ARG B  73      14.969  10.832 -11.798  1.00 10.00      B   
ATOM   2619 HH21 ARG B  73      14.961  11.489 -12.606  1.00 10.00      B   
ATOM   2620 HH22 ARG B  73      14.337   9.992 -11.803  1.00 10.00      B   
ATOM   2621  C   ARG B  73      16.351   8.256  -4.687  1.00 10.00      B   
ATOM   2622  O   ARG B  73      17.433   8.702  -4.301  1.00 10.00      B   
ATOM   2623  N   GLY B  74      16.097   6.962  -4.773  1.00 10.00      B   
ATOM   2624  HN  GLY B  74      15.210   6.663  -5.087  1.00 10.00      B   
ATOM   2625  CA  GLY B  74      17.101   5.986  -4.418  1.00 10.00      B   
ATOM   2626  C   GLY B  74      17.558   5.157  -5.596  1.00 10.00      B   
ATOM   2627  O   GLY B  74      17.148   5.397  -6.735  1.00 10.00      B   
ATOM   2628  N   VAL B  75      18.401   4.176  -5.315  1.00 10.00      B   
ATOM   2629  HN  VAL B  75      18.671   4.033  -4.384  1.00 10.00      B   
ATOM   2630  CA  VAL B  75      18.940   3.299  -6.339  1.00 10.00      B   
ATOM   2631  CB  VAL B  75      20.292   3.845  -6.862  1.00 10.00      B   
ATOM   2632  CG1 VAL B  75      21.322   3.945  -5.744  1.00 10.00      B   
ATOM   2633  CG2 VAL B  75      20.822   3.021  -8.024  1.00 10.00      B   
ATOM   2634  C   VAL B  75      19.125   1.892  -5.764  1.00 10.00      B   
ATOM   2635  O   VAL B  75      19.389   1.734  -4.572  1.00 10.00      B   
ATOM   2636  N   THR B  76      18.941   0.880  -6.596  1.00 10.00      B   
ATOM   2637  HN  THR B  76      18.690   1.062  -7.527  1.00 10.00      B   
ATOM   2638  CA  THR B  76      19.101  -0.500  -6.164  1.00 10.00      B   
ATOM   2639  CB  THR B  76      18.330  -1.449  -7.095  1.00 10.00      B   
ATOM   2640  OG1 THR B  76      17.969  -0.739  -8.293  1.00 10.00      B   
ATOM   2641  HG1 THR B  76      17.034  -0.880  -8.481  1.00 10.00      B   
ATOM   2642  CG2 THR B  76      17.072  -1.959  -6.409  1.00 10.00      B   
ATOM   2643  C   THR B  76      20.579  -0.887  -6.155  1.00 10.00      B   
ATOM   2644  O   THR B  76      21.321  -0.533  -7.072  1.00 10.00      B   
ATOM   2645  N   GLU B  77      20.994  -1.608  -5.117  1.00 10.00      B   
ATOM   2646  HN  GLU B  77      20.352  -1.852  -4.418  1.00 10.00      B   
ATOM   2647  CA  GLU B  77      22.383  -2.037  -4.976  1.00 10.00      B   
ATOM   2648  CB  GLU B  77      22.595  -2.740  -3.628  1.00 10.00      B   
ATOM   2649  CG  GLU B  77      22.009  -2.029  -2.419  1.00 10.00      B   
ATOM   2650  CD  GLU B  77      22.361  -2.726  -1.117  1.00 10.00      B   
ATOM   2651  OE1 GLU B  77      21.693  -3.722  -0.776  1.00 10.00      B   
ATOM   2652  OE2 GLU B  77      23.315  -2.288  -0.438  1.00 10.00      B   
ATOM   2653  C   GLU B  77      22.796  -2.997  -6.089  1.00 10.00      B   
ATOM   2654  O   GLU B  77      23.880  -2.877  -6.655  1.00 10.00      B   
ATOM   2655  N   ASP B  78      21.921  -3.937  -6.406  1.00 10.00      B   
ATOM   2656  HN  ASP B  78      21.050  -3.955  -5.952  1.00 10.00      B   
ATOM   2657  CA  ASP B  78      22.209  -4.955  -7.412  1.00 10.00      B   
ATOM   2658  CB  ASP B  78      21.632  -6.299  -6.958  1.00 10.00      B   
ATOM   2659  CG  ASP B  78      20.114  -6.294  -6.878  1.00 10.00      B   
ATOM   2660  OD1 ASP B  78      19.508  -7.357  -7.126  1.00 10.00      B   
ATOM   2661  OD2 ASP B  78      19.531  -5.232  -6.561  1.00 10.00      B   
ATOM   2662  C   ASP B  78      21.677  -4.611  -8.802  1.00 10.00      B   
ATOM   2663  O   ASP B  78      22.089  -5.217  -9.795  1.00 10.00      B   
ATOM   2664  N   ASP B  79      20.765  -3.656  -8.884  1.00 10.00      B   
ATOM   2665  HN  ASP B  79      20.477  -3.202  -8.069  1.00 10.00      B   
ATOM   2666  CA  ASP B  79      20.187  -3.278 -10.172  1.00 10.00      B   
ATOM   2667  CB  ASP B  79      18.658  -3.252 -10.108  1.00 10.00      B   
ATOM   2668  CG  ASP B  79      18.008  -3.160 -11.476  1.00 10.00      B   
ATOM   2669  OD1 ASP B  79      17.617  -2.048 -11.878  1.00 10.00      B   
ATOM   2670  OD2 ASP B  79      17.866  -4.209 -12.144  1.00 10.00      B   
ATOM   2671  C   ASP B  79      20.732  -1.946 -10.674  1.00 10.00      B   
ATOM   2672  O   ASP B  79      21.514  -1.907 -11.623  1.00 10.00      B   
ATOM   2673  N   GLY B  80      20.324  -0.859 -10.037  1.00 10.00      B   
ATOM   2674  HN  GLY B  80      19.698  -0.943  -9.286  1.00 10.00      B   
ATOM   2675  CA  GLY B  80      20.789   0.451 -10.445  1.00 10.00      B   
ATOM   2676  C   GLY B  80      19.648   1.337 -10.892  1.00 10.00      B   
ATOM   2677  O   GLY B  80      19.857   2.483 -11.294  1.00 10.00      B   
ATOM   2678  N   ARG B  81      18.441   0.799 -10.826  1.00 10.00      B   
ATOM   2679  HN  ARG B  81      18.350  -0.126 -10.514  1.00 10.00      B   
ATOM   2680  CA  ARG B  81      17.246   1.531 -11.216  1.00 10.00      B   
ATOM   2681  CB  ARG B  81      16.087   0.560 -11.418  1.00 10.00      B   
ATOM   2682  CG  ARG B  81      15.349   0.745 -12.728  1.00 10.00      B   
ATOM   2683  CD  ARG B  81      14.434  -0.431 -13.004  1.00 10.00      B   
ATOM   2684  NE  ARG B  81      15.139  -1.708 -12.921  1.00 10.00      B   
ATOM   2685  HE  ARG B  81      16.089  -1.687 -12.619  1.00 10.00      B   
ATOM   2686  CZ  ARG B  81      14.590  -2.881 -13.218  1.00 10.00      B   
ATOM   2687  NH1 ARG B  81      13.321  -2.947 -13.609  1.00 10.00      B   
ATOM   2688 HH11 ARG B  81      12.890  -3.870 -13.842  1.00 10.00      B   
ATOM   2689 HH12 ARG B  81      12.748  -2.076 -13.683  1.00 10.00      B   
ATOM   2690  NH2 ARG B  81      15.310  -3.991 -13.120  1.00 10.00      B   
ATOM   2691 HH21 ARG B  81      14.888  -4.916 -13.350  1.00 10.00      B   
ATOM   2692 HH22 ARG B  81      16.315  -3.942 -12.806  1.00 10.00      B   
ATOM   2693  C   ARG B  81      16.860   2.555 -10.157  1.00 10.00      B   
ATOM   2694  O   ARG B  81      16.981   2.294  -8.957  1.00 10.00      B   
ATOM   2695  N   PRO B  82      16.400   3.735 -10.590  1.00 10.00      B   
ATOM   2696  CA  PRO B  82      15.976   4.800  -9.687  1.00 10.00      B   
ATOM   2697  CB  PRO B  82      15.909   6.045 -10.588  1.00 10.00      B   
ATOM   2698  CG  PRO B  82      16.448   5.622 -11.916  1.00 10.00      B   
ATOM   2699  CD  PRO B  82      16.262   4.138 -11.993  1.00 10.00      B   
ATOM   2700  C   PRO B  82      14.597   4.512  -9.103  1.00 10.00      B   
ATOM   2701  O   PRO B  82      13.662   4.170  -9.826  1.00 10.00      B   
ATOM   2702  N   ILE B  83      14.475   4.637  -7.794  1.00 10.00      B   
ATOM   2703  HN  ILE B  83      15.260   4.899  -7.265  1.00 10.00      B   
ATOM   2704  CA  ILE B  83      13.206   4.403  -7.121  1.00 10.00      B   
ATOM   2705  CB  ILE B  83      13.250   3.160  -6.209  1.00 10.00      B   
ATOM   2706  CG1 ILE B  83      14.591   3.077  -5.474  1.00 10.00      B   
ATOM   2707  CG2 ILE B  83      12.994   1.896  -7.021  1.00 10.00      B   
ATOM   2708  CD1 ILE B  83      14.706   1.894  -4.537  1.00 10.00      B   
ATOM   2709  C   ILE B  83      12.809   5.627  -6.310  1.00 10.00      B   
ATOM   2710  O   ILE B  83      13.670   6.332  -5.786  1.00 10.00      B   
ATOM   2711  N   TYR B  84      11.515   5.886  -6.220  1.00 10.00      B   
ATOM   2712  HN  TYR B  84      10.872   5.280  -6.648  1.00 10.00      B   
ATOM   2713  CA  TYR B  84      11.020   7.042  -5.487  1.00 10.00      B   
ATOM   2714  CB  TYR B  84      10.336   8.022  -6.447  1.00 10.00      B   
ATOM   2715  CG  TYR B  84      11.077   8.211  -7.753  1.00 10.00      B   
ATOM   2716  CD1 TYR B  84      10.578   7.693  -8.942  1.00 10.00      B   
ATOM   2717  CD2 TYR B  84      12.286   8.892  -7.795  1.00 10.00      B   
ATOM   2718  CE1 TYR B  84      11.262   7.846 -10.133  1.00 10.00      B   
ATOM   2719  CE2 TYR B  84      12.973   9.053  -8.982  1.00 10.00      B   
ATOM   2720  CZ  TYR B  84      12.460   8.527 -10.148  1.00 10.00      B   
ATOM   2721  OH  TYR B  84      13.153   8.679 -11.332  1.00 10.00      B   
ATOM   2722  HH  TYR B  84      13.010   7.887 -11.892  1.00 10.00      B   
ATOM   2723  C   TYR B  84      10.048   6.608  -4.401  1.00 10.00      B   
ATOM   2724  O   TYR B  84       9.217   5.727  -4.623  1.00 10.00      B   
ATOM   2725  N   ALA B  85      10.161   7.219  -3.229  1.00 10.00      B   
ATOM   2726  HN  ALA B  85      10.850   7.909  -3.112  1.00 10.00      B   
ATOM   2727  CA  ALA B  85       9.290   6.891  -2.109  1.00 10.00      B   
ATOM   2728  CB  ALA B  85       9.860   5.717  -1.323  1.00 10.00      B   
ATOM   2729  C   ALA B  85       9.106   8.095  -1.194  1.00 10.00      B   
ATOM   2730  O   ALA B  85       9.969   8.972  -1.129  1.00 10.00      B   
ATOM   2731  N   LEU B  86       7.975   8.136  -0.503  1.00 10.00      B   
ATOM   2732  HN  LEU B  86       7.321   7.416  -0.617  1.00 10.00      B   
ATOM   2733  CA  LEU B  86       7.678   9.224   0.421  1.00 10.00      B   
ATOM   2734  CB  LEU B  86       6.165   9.398   0.578  1.00 10.00      B   
ATOM   2735  CG  LEU B  86       5.384   9.700  -0.703  1.00 10.00      B   
ATOM   2736  CD1 LEU B  86       3.887   9.608  -0.452  1.00 10.00      B   
ATOM   2737  CD2 LEU B  86       5.755  11.071  -1.247  1.00 10.00      B   
ATOM   2738  C   LEU B  86       8.321   8.939   1.770  1.00 10.00      B   
ATOM   2739  O   LEU B  86       7.702   8.342   2.653  1.00 10.00      B   
ATOM   2740  N   VAL B  87       9.566   9.358   1.915  1.00 10.00      B   
ATOM   2741  HN  VAL B  87       9.989   9.851   1.176  1.00 10.00      B   
ATOM   2742  CA  VAL B  87      10.322   9.133   3.139  1.00 10.00      B   
ATOM   2743  CB  VAL B  87      11.814   8.856   2.831  1.00 10.00      B   
ATOM   2744  CG1 VAL B  87      12.573   8.437   4.082  1.00 10.00      B   
ATOM   2745  CG2 VAL B  87      11.947   7.791   1.753  1.00 10.00      B   
ATOM   2746  C   VAL B  87      10.197  10.322   4.089  1.00 10.00      B   
ATOM   2747  O   VAL B  87       9.995  11.456   3.656  1.00 10.00      B   
ATOM   2748  N   ASN B  88      10.299  10.040   5.381  1.00 10.00      B   
ATOM   2749  HN  ASN B  88      10.456   9.111   5.648  1.00 10.00      B   
ATOM   2750  CA  ASN B  88      10.212  11.061   6.418  1.00 10.00      B   
ATOM   2751  CB  ASN B  88       9.585  10.439   7.677  1.00 10.00      B   
ATOM   2752  CG  ASN B  88       9.093  11.454   8.698  1.00 10.00      B   
ATOM   2753  OD1 ASN B  88       9.722  12.481   8.936  1.00 10.00      B   
ATOM   2754  ND2 ASN B  88       7.961  11.161   9.319  1.00 10.00      B   
ATOM   2755 HD21 ASN B  88       7.509  10.320   9.090  1.00 10.00      B   
ATOM   2756 HD22 ASN B  88       7.620  11.799   9.979  1.00 10.00      B   
ATOM   2757  C   ASN B  88      11.615  11.581   6.728  1.00 10.00      B   
ATOM   2758  O   ASN B  88      12.591  10.847   6.595  1.00 10.00      B   
ATOM   2759  N   LEU B  89      11.714  12.842   7.132  1.00 10.00      B   
ATOM   2760  HN  LEU B  89      10.894  13.384   7.213  1.00 10.00      B   
ATOM   2761  CA  LEU B  89      13.004  13.448   7.456  1.00 10.00      B   
ATOM   2762  CB  LEU B  89      12.978  14.963   7.225  1.00 10.00      B   
ATOM   2763  CG  LEU B  89      13.390  15.448   5.830  1.00 10.00      B   
ATOM   2764  CD1 LEU B  89      12.337  15.092   4.790  1.00 10.00      B   
ATOM   2765  CD2 LEU B  89      13.655  16.946   5.841  1.00 10.00      B   
ATOM   2766  C   LEU B  89      13.435  13.134   8.891  1.00 10.00      B   
ATOM   2767  O   LEU B  89      14.500  13.559   9.339  1.00 10.00      B   
ATOM   2768  N   ALA B  90      12.597  12.405   9.613  1.00 10.00      B   
ATOM   2769  HN  ALA B  90      11.748  12.119   9.212  1.00 10.00      B   
ATOM   2770  CA  ALA B  90      12.898  12.027  10.987  1.00 10.00      B   
ATOM   2771  CB  ALA B  90      11.662  12.170  11.863  1.00 10.00      B   
ATOM   2772  C   ALA B  90      13.427  10.596  11.041  1.00 10.00      B   
ATOM   2773  O   ALA B  90      13.175   9.803  10.136  1.00 10.00      B   
ATOM   2774  N   THR B  91      14.155  10.270  12.104  1.00 10.00      B   
ATOM   2775  HN  THR B  91      14.331  10.949  12.790  1.00 10.00      B   
ATOM   2776  CA  THR B  91      14.718   8.935  12.276  1.00 10.00      B   
ATOM   2777  CB  THR B  91      15.795   8.934  13.385  1.00 10.00      B   
ATOM   2778  OG1 THR B  91      16.705  10.028  13.178  1.00 10.00      B   
ATOM   2779  HG1 THR B  91      17.606   9.746  13.417  1.00 10.00      B   
ATOM   2780  CG2 THR B  91      16.576   7.628  13.389  1.00 10.00      B   
ATOM   2781  C   THR B  91      13.627   7.919  12.627  1.00 10.00      B   
ATOM   2782  O   THR B  91      13.819   6.709  12.502  1.00 10.00      B   
ATOM   2783  N   THR B  92      12.472   8.417  13.043  1.00 10.00      B   
ATOM   2784  HN  THR B  92      12.362   9.389  13.097  1.00 10.00      B   
ATOM   2785  CA  THR B  92      11.364   7.561  13.425  1.00 10.00      B   
ATOM   2786  CB  THR B  92      10.409   8.306  14.365  1.00 10.00      B   
ATOM   2787  OG1 THR B  92      11.067   9.490  14.846  1.00 10.00      B   
ATOM   2788  HG1 THR B  92      11.807   9.236  15.412  1.00 10.00      B   
ATOM   2789  CG2 THR B  92      10.044   7.424  15.548  1.00 10.00      B   
ATOM   2790  C   THR B  92      10.596   7.029  12.211  1.00 10.00      B   
ATOM   2791  O   THR B  92       9.404   7.303  12.036  1.00 10.00      B   
ATOM   2792  N   SER B  93      11.286   6.263  11.377  1.00 10.00      B   
ATOM   2793  HN  SER B  93      12.243   6.108  11.551  1.00 10.00      B   
ATOM   2794  CA  SER B  93      10.677   5.675  10.193  1.00 10.00      B   
ATOM   2795  CB  SER B  93      11.762   5.314   9.180  1.00 10.00      B   
ATOM   2796  OG  SER B  93      12.736   6.343   9.094  1.00 10.00      B   
ATOM   2797  HG  SER B  93      13.064   6.395   8.184  1.00 10.00      B   
ATOM   2798  C   SER B  93       9.866   4.435  10.575  1.00 10.00      B   
ATOM   2799  O   SER B  93       9.068   3.928   9.789  1.00 10.00      B   
ATOM   2800  N   ILE B  94      10.075   3.969  11.804  1.00 10.00      B   
ATOM   2801  HN  ILE B  94      10.727   4.428  12.372  1.00 10.00      B   
ATOM   2802  CA  ILE B  94       9.383   2.796  12.338  1.00 10.00      B   
ATOM   2803  CB  ILE B  94       9.815   2.530  13.801  1.00 10.00      B   
ATOM   2804  CG1 ILE B  94       8.931   1.471  14.471  1.00 10.00      B   
ATOM   2805  CG2 ILE B  94       9.838   3.825  14.605  1.00 10.00      B   
ATOM   2806  CD1 ILE B  94       9.223   1.269  15.942  1.00 10.00      B   
ATOM   2807  C   ILE B  94       7.857   2.947  12.261  1.00 10.00      B   
ATOM   2808  O   ILE B  94       7.132   1.970  12.045  1.00 10.00      B   
ATOM   2809  N   SER B  95       7.380   4.179  12.402  1.00 10.00      B   
ATOM   2810  HN  SER B  95       8.007   4.918  12.545  1.00 10.00      B   
ATOM   2811  CA  SER B  95       5.952   4.471  12.358  1.00 10.00      B   
ATOM   2812  CB  SER B  95       5.722   5.962  12.609  1.00 10.00      B   
ATOM   2813  OG  SER B  95       6.835   6.531  13.287  1.00 10.00      B   
ATOM   2814  HG  SER B  95       7.280   7.156  12.701  1.00 10.00      B   
ATOM   2815  C   SER B  95       5.324   4.052  11.025  1.00 10.00      B   
ATOM   2816  O   SER B  95       4.127   3.774  10.953  1.00 10.00      B   
ATOM   2817  N   LYS B  96       6.143   3.988   9.976  1.00 10.00      B   
ATOM   2818  HN  LYS B  96       7.096   4.202  10.097  1.00 10.00      B   
ATOM   2819  CA  LYS B  96       5.669   3.603   8.650  1.00 10.00      B   
ATOM   2820  CB  LYS B  96       6.756   3.844   7.597  1.00 10.00      B   
ATOM   2821  CG  LYS B  96       6.986   5.306   7.250  1.00 10.00      B   
ATOM   2822  CD  LYS B  96       5.750   5.926   6.616  1.00 10.00      B   
ATOM   2823  CE  LYS B  96       6.121   7.055   5.667  1.00 10.00      B   
ATOM   2824  NZ  LYS B  96       6.792   6.550   4.440  1.00 10.00      B   
ATOM   2825  HZ1 LYS B  96       7.707   6.099   4.686  1.00 10.00      B   
ATOM   2826  HZ2 LYS B  96       6.980   7.335   3.780  1.00 10.00      B   
ATOM   2827  HZ3 LYS B  96       6.196   5.848   3.963  1.00 10.00      B   
ATOM   2828  C   LYS B  96       5.235   2.141   8.616  1.00 10.00      B   
ATOM   2829  O   LYS B  96       4.418   1.745   7.788  1.00 10.00      B   
ATOM   2830  N   MET B  97       5.781   1.342   9.520  1.00 10.00      B   
ATOM   2831  HN  MET B  97       6.420   1.714  10.168  1.00 10.00      B   
ATOM   2832  CA  MET B  97       5.451  -0.074   9.575  1.00 10.00      B   
ATOM   2833  CB  MET B  97       6.716  -0.921   9.727  1.00 10.00      B   
ATOM   2834  CG  MET B  97       7.630  -0.897   8.513  1.00 10.00      B   
ATOM   2835  SD  MET B  97       9.064  -1.976   8.698  1.00 10.00      B   
ATOM   2836  CE  MET B  97       8.287  -3.588   8.619  1.00 10.00      B   
ATOM   2837  C   MET B  97       4.472  -0.376  10.703  1.00 10.00      B   
ATOM   2838  O   MET B  97       3.585  -1.210  10.551  1.00 10.00      B   
ATOM   2839  N   ALA B  98       4.627   0.329  11.820  1.00 10.00      B   
ATOM   2840  HN  ALA B  98       5.346   0.996  11.864  1.00 10.00      B   
ATOM   2841  CA  ALA B  98       3.773   0.133  12.993  1.00 10.00      B   
ATOM   2842  CB  ALA B  98       4.323   0.915  14.177  1.00 10.00      B   
ATOM   2843  C   ALA B  98       2.313   0.509  12.730  1.00 10.00      B   
ATOM   2844  O   ALA B  98       1.412   0.078  13.453  1.00 10.00      B   
ATOM   2845  N   THR B  99       2.081   1.306  11.699  1.00 10.00      B   
ATOM   2846  HN  THR B  99       2.832   1.619  11.156  1.00 10.00      B   
ATOM   2847  CA  THR B  99       0.732   1.735  11.359  1.00 10.00      B   
ATOM   2848  CB  THR B  99       0.761   3.071  10.580  1.00 10.00      B   
ATOM   2849  OG1 THR B  99       1.448   4.061  11.362  1.00 10.00      B   
ATOM   2850  HG1 THR B  99       2.389   4.057  11.134  1.00 10.00      B   
ATOM   2851  CG2 THR B  99      -0.645   3.571  10.275  1.00 10.00      B   
ATOM   2852  C   THR B  99      -0.020   0.665  10.557  1.00 10.00      B   
ATOM   2853  O   THR B  99      -1.251   0.643  10.536  1.00 10.00      B   
ATOM   2854  N   ASP B 100       0.714  -0.251   9.936  1.00 10.00      B   
ATOM   2855  HN  ASP B 100       1.688  -0.244  10.039  1.00 10.00      B   
ATOM   2856  CA  ASP B 100       0.082  -1.287   9.127  1.00 10.00      B   
ATOM   2857  CB  ASP B 100       0.508  -1.185   7.660  1.00 10.00      B   
ATOM   2858  CG  ASP B 100      -0.614  -0.697   6.762  1.00 10.00      B   
ATOM   2859  OD1 ASP B 100      -0.668   0.516   6.474  1.00 10.00      B   
ATOM   2860  OD2 ASP B 100      -1.458  -1.524   6.340  1.00 10.00      B   
ATOM   2861  C   ASP B 100       0.332  -2.692   9.660  1.00 10.00      B   
ATOM   2862  O   ASP B 100      -0.614  -3.411   9.993  1.00 10.00      B   
ATOM   2863  N   PHE B 101       1.602  -3.068   9.757  1.00 10.00      B   
ATOM   2864  HN  PHE B 101       2.305  -2.428   9.525  1.00 10.00      B   
ATOM   2865  CA  PHE B 101       1.984  -4.396  10.225  1.00 10.00      B   
ATOM   2866  CB  PHE B 101       3.449  -4.681   9.877  1.00 10.00      B   
ATOM   2867  CG  PHE B 101       3.767  -4.567   8.414  1.00 10.00      B   
ATOM   2868  CD1 PHE B 101       3.468  -5.601   7.545  1.00 10.00      B   
ATOM   2869  CD2 PHE B 101       4.371  -3.426   7.907  1.00 10.00      B   
ATOM   2870  CE1 PHE B 101       3.762  -5.502   6.199  1.00 10.00      B   
ATOM   2871  CE2 PHE B 101       4.667  -3.320   6.561  1.00 10.00      B   
ATOM   2872  CZ  PHE B 101       4.362  -4.361   5.707  1.00 10.00      B   
ATOM   2873  C   PHE B 101       1.773  -4.543  11.726  1.00 10.00      B   
ATOM   2874  O   PHE B 101       1.674  -3.553  12.455  1.00 10.00      B   
ATOM   2875  N   ALA B 102       1.705  -5.785  12.181  1.00 10.00      B   
ATOM   2876  HN  ALA B 102       1.794  -6.537  11.540  1.00 10.00      B   
ATOM   2877  CA  ALA B 102       1.512  -6.076  13.590  1.00 10.00      B   
ATOM   2878  CB  ALA B 102       0.962  -7.481  13.773  1.00 10.00      B   
ATOM   2879  C   ALA B 102       2.818  -5.895  14.356  1.00 10.00      B   
ATOM   2880  O   ALA B 102       3.899  -5.897  13.766  1.00 10.00      B   
ATOM   2881  N   GLU B 103       2.715  -5.753  15.672  1.00 10.00      B   
ATOM   2882  HN  GLU B 103       1.830  -5.778  16.085  1.00 10.00      B   
ATOM   2883  CA  GLU B 103       3.887  -5.550  16.515  1.00 10.00      B   
ATOM   2884  CB  GLU B 103       3.477  -5.272  17.958  1.00 10.00      B   
ATOM   2885  CG  GLU B 103       4.556  -4.587  18.776  1.00 10.00      B   
ATOM   2886  CD  GLU B 103       4.089  -4.233  20.167  1.00 10.00      B   
ATOM   2887  OE1 GLU B 103       3.618  -3.097  20.369  1.00 10.00      B   
ATOM   2888  OE2 GLU B 103       4.191  -5.092  21.067  1.00 10.00      B   
ATOM   2889  C   GLU B 103       4.869  -6.720  16.445  1.00 10.00      B   
ATOM   2890  O   GLU B 103       6.085  -6.522  16.476  1.00 10.00      B   
ATOM   2891  N   ASN B 104       4.346  -7.936  16.348  1.00 10.00      B   
ATOM   2892  HN  ASN B 104       3.373  -8.042  16.325  1.00 10.00      B   
ATOM   2893  CA  ASN B 104       5.200  -9.118  16.265  1.00 10.00      B   
ATOM   2894  CB  ASN B 104       4.416 -10.419  16.478  1.00 10.00      B   
ATOM   2895  CG  ASN B 104       3.278 -10.635  15.499  1.00 10.00      B   
ATOM   2896  OD1 ASN B 104       2.721  -9.688  14.949  1.00 10.00      B   
ATOM   2897  ND2 ASN B 104       2.914 -11.890  15.291  1.00 10.00      B   
ATOM   2898 HD21 ASN B 104       3.394 -12.596  15.773  1.00 10.00      B   
ATOM   2899 HD22 ASN B 104       2.177 -12.063  14.664  1.00 10.00      B   
ATOM   2900  C   ASN B 104       5.974  -9.139  14.952  1.00 10.00      B   
ATOM   2901  O   ASN B 104       7.112  -9.607  14.895  1.00 10.00      B   
ATOM   2902  N   GLU B 105       5.357  -8.607  13.903  1.00 10.00      B   
ATOM   2903  HN  GLU B 105       4.444  -8.265  14.008  1.00 10.00      B   
ATOM   2904  CA  GLU B 105       5.999  -8.532  12.599  1.00 10.00      B   
ATOM   2905  CB  GLU B 105       5.007  -8.065  11.537  1.00 10.00      B   
ATOM   2906  CG  GLU B 105       3.814  -8.981  11.347  1.00 10.00      B   
ATOM   2907  CD  GLU B 105       2.944  -8.545  10.190  1.00 10.00      B   
ATOM   2908  OE1 GLU B 105       3.248  -8.918   9.039  1.00 10.00      B   
ATOM   2909  OE2 GLU B 105       1.956  -7.822  10.427  1.00 10.00      B   
ATOM   2910  C   GLU B 105       7.158  -7.550  12.669  1.00 10.00      B   
ATOM   2911  O   GLU B 105       8.209  -7.761  12.063  1.00 10.00      B   
ATOM   2912  N   LEU B 106       6.955  -6.481  13.436  1.00 10.00      B   
ATOM   2913  HN  LEU B 106       6.089  -6.378  13.888  1.00 10.00      B   
ATOM   2914  CA  LEU B 106       7.973  -5.457  13.619  1.00 10.00      B   
ATOM   2915  CB  LEU B 106       7.419  -4.294  14.446  1.00 10.00      B   
ATOM   2916  CG  LEU B 106       6.154  -3.623  13.908  1.00 10.00      B   
ATOM   2917  CD1 LEU B 106       5.620  -2.604  14.901  1.00 10.00      B   
ATOM   2918  CD2 LEU B 106       6.423  -2.975  12.560  1.00 10.00      B   
ATOM   2919  C   LEU B 106       9.189  -6.051  14.312  1.00 10.00      B   
ATOM   2920  O   LEU B 106      10.329  -5.691  14.010  1.00 10.00      B   
ATOM   2921  N   ASP B 107       8.934  -6.962  15.246  1.00 10.00      B   
ATOM   2922  HN  ASP B 107       8.000  -7.184  15.455  1.00 10.00      B   
ATOM   2923  CA  ASP B 107      10.005  -7.629  15.974  1.00 10.00      B   
ATOM   2924  CB  ASP B 107       9.478  -8.340  17.221  1.00 10.00      B   
ATOM   2925  CG  ASP B 107      10.595  -8.958  18.035  1.00 10.00      B   
ATOM   2926  OD1 ASP B 107      11.472  -8.211  18.512  1.00 10.00      B   
ATOM   2927  OD2 ASP B 107      10.610 -10.190  18.198  1.00 10.00      B   
ATOM   2928  C   ASP B 107      10.726  -8.618  15.068  1.00 10.00      B   
ATOM   2929  O   ASP B 107      11.954  -8.727  15.099  1.00 10.00      B   
ATOM   2930  N   LEU B 108       9.953  -9.333  14.253  1.00 10.00      B   
ATOM   2931  HN  LEU B 108       8.977  -9.217  14.294  1.00 10.00      B   
ATOM   2932  CA  LEU B 108      10.514 -10.300  13.315  1.00 10.00      B   
ATOM   2933  CB  LEU B 108       9.399 -11.058  12.589  1.00 10.00      B   
ATOM   2934  CG  LEU B 108       9.849 -12.077  11.537  1.00 10.00      B   
ATOM   2935  CD1 LEU B 108      10.667 -13.189  12.175  1.00 10.00      B   
ATOM   2936  CD2 LEU B 108       8.652 -12.650  10.795  1.00 10.00      B   
ATOM   2937  C   LEU B 108      11.410  -9.587  12.309  1.00 10.00      B   
ATOM   2938  O   LEU B 108      12.468 -10.092  11.927  1.00 10.00      B   
ATOM   2939  N   PHE B 109      10.979  -8.400  11.894  1.00 10.00      B   
ATOM   2940  HN  PHE B 109      10.114  -8.069  12.220  1.00 10.00      B   
ATOM   2941  CA  PHE B 109      11.738  -7.590  10.955  1.00 10.00      B   
ATOM   2942  CB  PHE B 109      10.959  -6.322  10.589  1.00 10.00      B   
ATOM   2943  CG  PHE B 109      11.536  -5.559   9.428  1.00 10.00      B   
ATOM   2944  CD1 PHE B 109      12.215  -4.368   9.632  1.00 10.00      B   
ATOM   2945  CD2 PHE B 109      11.400  -6.034   8.134  1.00 10.00      B   
ATOM   2946  CE1 PHE B 109      12.747  -3.665   8.568  1.00 10.00      B   
ATOM   2947  CE2 PHE B 109      11.929  -5.336   7.065  1.00 10.00      B   
ATOM   2948  CZ  PHE B 109      12.605  -4.151   7.283  1.00 10.00      B   
ATOM   2949  C   PHE B 109      13.087  -7.225  11.564  1.00 10.00      B   
ATOM   2950  O   PHE B 109      14.096  -7.147  10.864  1.00 10.00      B   
ATOM   2951  N   ARG B 110      13.099  -7.020  12.880  1.00 10.00      B   
ATOM   2952  HN  ARG B 110      12.263  -7.111  13.387  1.00 10.00      B   
ATOM   2953  CA  ARG B 110      14.329  -6.680  13.585  1.00 10.00      B   
ATOM   2954  CB  ARG B 110      14.052  -6.253  15.031  1.00 10.00      B   
ATOM   2955  CG  ARG B 110      13.164  -5.027  15.183  1.00 10.00      B   
ATOM   2956  CD  ARG B 110      13.494  -3.954  14.154  1.00 10.00      B   
ATOM   2957  NE  ARG B 110      13.188  -2.602  14.633  1.00 10.00      B   
ATOM   2958  HE  ARG B 110      13.951  -1.996  14.772  1.00 10.00      B   
ATOM   2959  CZ  ARG B 110      11.956  -2.144  14.885  1.00 10.00      B   
ATOM   2960  NH1 ARG B 110      10.888  -2.920  14.709  1.00 10.00      B   
ATOM   2961 HH11 ARG B 110      10.997  -3.901  14.361  1.00 10.00      B   
ATOM   2962 HH12 ARG B 110       9.934  -2.556  14.932  1.00 10.00      B   
ATOM   2963  NH2 ARG B 110      11.793  -0.895  15.307  1.00 10.00      B   
ATOM   2964 HH21 ARG B 110      12.625  -0.264  15.429  1.00 10.00      B   
ATOM   2965 HH22 ARG B 110      10.839  -0.536  15.530  1.00 10.00      B   
ATOM   2966  C   ARG B 110      15.272  -7.872  13.577  1.00 10.00      B   
ATOM   2967  O   ARG B 110      16.473  -7.723  13.362  1.00 10.00      B   
ATOM   2968  N   LYS B 111      14.709  -9.057  13.811  1.00 10.00      B   
ATOM   2969  HN  LYS B 111      13.742  -9.098  13.981  1.00 10.00      B   
ATOM   2970  CA  LYS B 111      15.484 -10.293  13.824  1.00 10.00      B   
ATOM   2971  CB  LYS B 111      14.571 -11.495  14.095  1.00 10.00      B   
ATOM   2972  CG  LYS B 111      13.757 -11.397  15.377  1.00 10.00      B   
ATOM   2973  CD  LYS B 111      14.604 -11.681  16.609  1.00 10.00      B   
ATOM   2974  CE  LYS B 111      13.805 -11.465  17.885  1.00 10.00      B   
ATOM   2975  NZ  LYS B 111      13.493 -10.029  18.104  1.00 10.00      B   
ATOM   2976  HZ1 LYS B 111      12.495  -9.914  18.397  1.00 10.00      B   
ATOM   2977  HZ2 LYS B 111      13.647  -9.491  17.229  1.00 10.00      B   
ATOM   2978  HZ3 LYS B 111      14.106  -9.637  18.846  1.00 10.00      B   
ATOM   2979  C   LYS B 111      16.190 -10.481  12.488  1.00 10.00      B   
ATOM   2980  O   LYS B 111      17.384 -10.773  12.437  1.00 10.00      B   
ATOM   2981  N   ALA B 112      15.439 -10.292  11.411  1.00 10.00      B   
ATOM   2982  HN  ALA B 112      14.492 -10.057  11.524  1.00 10.00      B   
ATOM   2983  CA  ALA B 112      15.978 -10.429  10.068  1.00 10.00      B   
ATOM   2984  CB  ALA B 112      14.855 -10.356   9.043  1.00 10.00      B   
ATOM   2985  C   ALA B 112      17.022  -9.348   9.800  1.00 10.00      B   
ATOM   2986  O   ALA B 112      18.103  -9.632   9.289  1.00 10.00      B   
ATOM   2987  N   LEU B 113      16.698  -8.114  10.177  1.00 10.00      B   
ATOM   2988  HN  LEU B 113      15.824  -7.961  10.600  1.00 10.00      B   
ATOM   2989  CA  LEU B 113      17.596  -6.978   9.980  1.00 10.00      B   
ATOM   2990  CB  LEU B 113      16.963  -5.689  10.512  1.00 10.00      B   
ATOM   2991  CG  LEU B 113      17.782  -4.406  10.335  1.00 10.00      B   
ATOM   2992  CD1 LEU B 113      17.903  -4.045   8.861  1.00 10.00      B   
ATOM   2993  CD2 LEU B 113      17.166  -3.262  11.127  1.00 10.00      B   
ATOM   2994  C   LEU B 113      18.951  -7.212  10.644  1.00 10.00      B   
ATOM   2995  O   LEU B 113      19.995  -6.946  10.046  1.00 10.00      B   
ATOM   2996  N   GLU B 114      18.928  -7.721  11.873  1.00 10.00      B   
ATOM   2997  HN  GLU B 114      18.059  -7.915  12.294  1.00 10.00      B   
ATOM   2998  CA  GLU B 114      20.154  -7.991  12.618  1.00 10.00      B   
ATOM   2999  CB  GLU B 114      19.841  -8.505  14.026  1.00 10.00      B   
ATOM   3000  CG  GLU B 114      19.193  -7.471  14.934  1.00 10.00      B   
ATOM   3001  CD  GLU B 114      19.471  -7.729  16.400  1.00 10.00      B   
ATOM   3002  OE1 GLU B 114      18.612  -8.322  17.083  1.00 10.00      B   
ATOM   3003  OE2 GLU B 114      20.556  -7.333  16.876  1.00 10.00      B   
ATOM   3004  C   GLU B 114      21.049  -8.982  11.879  1.00 10.00      B   
ATOM   3005  O   GLU B 114      22.275  -8.909  11.966  1.00 10.00      B   
ATOM   3006  N   LEU B 115      20.432  -9.900  11.148  1.00 10.00      B   
ATOM   3007  HN  LEU B 115      19.451  -9.906  11.118  1.00 10.00      B   
ATOM   3008  CA  LEU B 115      21.173 -10.898  10.388  1.00 10.00      B   
ATOM   3009  CB  LEU B 115      20.313 -12.143  10.152  1.00 10.00      B   
ATOM   3010  CG  LEU B 115      19.985 -12.982  11.389  1.00 10.00      B   
ATOM   3011  CD1 LEU B 115      18.908 -14.007  11.070  1.00 10.00      B   
ATOM   3012  CD2 LEU B 115      21.236 -13.667  11.920  1.00 10.00      B   
ATOM   3013  C   LEU B 115      21.652 -10.326   9.057  1.00 10.00      B   
ATOM   3014  O   LEU B 115      22.751 -10.639   8.596  1.00 10.00      B   
ATOM   3015  N   ILE B 116      20.826  -9.471   8.458  1.00 10.00      B   
ATOM   3016  HN  ILE B 116      19.972  -9.252   8.893  1.00 10.00      B   
ATOM   3017  CA  ILE B 116      21.144  -8.849   7.173  1.00 10.00      B   
ATOM   3018  CB  ILE B 116      19.991  -7.936   6.688  1.00 10.00      B   
ATOM   3019  CG1 ILE B 116      18.718  -8.747   6.422  1.00 10.00      B   
ATOM   3020  CG2 ILE B 116      20.392  -7.150   5.448  1.00 10.00      B   
ATOM   3021  CD1 ILE B 116      18.868  -9.798   5.345  1.00 10.00      B   
ATOM   3022  C   ILE B 116      22.433  -8.033   7.250  1.00 10.00      B   
ATOM   3023  O   ILE B 116      23.347  -8.222   6.448  1.00 10.00      B   
ATOM   3024  N   ILE B 117      22.505  -7.141   8.231  1.00 10.00      B   
ATOM   3025  HN  ILE B 117      21.751  -7.055   8.856  1.00 10.00      B   
ATOM   3026  CA  ILE B 117      23.676  -6.289   8.405  1.00 10.00      B   
ATOM   3027  CB  ILE B 117      23.401  -5.104   9.356  1.00 10.00      B   
ATOM   3028  CG1 ILE B 117      22.779  -5.590  10.670  1.00 10.00      B   
ATOM   3029  CG2 ILE B 117      22.506  -4.073   8.677  1.00 10.00      B   
ATOM   3030  CD1 ILE B 117      22.376  -4.477  11.612  1.00 10.00      B   
ATOM   3031  C   ILE B 117      24.892  -7.079   8.883  1.00 10.00      B   
ATOM   3032  O   ILE B 117      26.029  -6.755   8.533  1.00 10.00      B   
ATOM   3033  N   ASP B 118      24.647  -8.126   9.667  1.00 10.00      B   
ATOM   3034  HN  ASP B 118      23.718  -8.345   9.898  1.00 10.00      B   
ATOM   3035  CA  ASP B 118      25.728  -8.958  10.185  1.00 10.00      B   
ATOM   3036  CB  ASP B 118      25.213  -9.934  11.243  1.00 10.00      B   
ATOM   3037  CG  ASP B 118      26.325 -10.764  11.855  1.00 10.00      B   
ATOM   3038  OD1 ASP B 118      26.293 -12.004  11.721  1.00 10.00      B   
ATOM   3039  OD2 ASP B 118      27.235 -10.180  12.481  1.00 10.00      B   
ATOM   3040  C   ASP B 118      26.401  -9.725   9.056  1.00 10.00      B   
ATOM   3041  O   ASP B 118      27.626  -9.851   9.019  1.00 10.00      B   
ATOM   3042  N   SER B 119      25.588 -10.234   8.142  1.00 10.00      B   
ATOM   3043  HN  SER B 119      24.619 -10.103   8.238  1.00 10.00      B   
ATOM   3044  CA  SER B 119      26.088 -10.974   6.996  1.00 10.00      B   
ATOM   3045  CB  SER B 119      24.916 -11.600   6.232  1.00 10.00      B   
ATOM   3046  OG  SER B 119      25.363 -12.359   5.123  1.00 10.00      B   
ATOM   3047  HG  SER B 119      24.721 -13.056   4.932  1.00 10.00      B   
ATOM   3048  C   SER B 119      26.875 -10.032   6.089  1.00 10.00      B   
ATOM   3049  O   SER B 119      26.439  -8.912   5.820  1.00 10.00      B   
ATOM   3050  N   GLU B 120      28.040 -10.469   5.630  1.00 10.00      B   
ATOM   3051  HN  GLU B 120      28.351 -11.367   5.874  1.00 10.00      B   
ATOM   3052  CA  GLU B 120      28.865  -9.634   4.769  1.00 10.00      B   
ATOM   3053  CB  GLU B 120      30.335 -10.054   4.822  1.00 10.00      B   
ATOM   3054  CG  GLU B 120      31.305  -8.995   4.311  1.00 10.00      B   
ATOM   3055  CD  GLU B 120      30.965  -7.592   4.789  1.00 10.00      B   
ATOM   3056  OE1 GLU B 120      30.993  -6.656   3.966  1.00 10.00      B   
ATOM   3057  OE2 GLU B 120      30.671  -7.411   5.992  1.00 10.00      B   
ATOM   3058  C   GLU B 120      28.340  -9.618   3.337  1.00 10.00      B   
ATOM   3059  O   GLU B 120      28.580  -8.671   2.590  1.00 10.00      B   
ATOM   3060  N   THR B 121      27.612 -10.660   2.960  1.00 10.00      B   
ATOM   3061  HN  THR B 121      27.449 -11.396   3.592  1.00 10.00      B   
ATOM   3062  CA  THR B 121      27.051 -10.740   1.622  1.00 10.00      B   
ATOM   3063  CB  THR B 121      26.830 -12.201   1.191  1.00 10.00      B   
ATOM   3064  OG1 THR B 121      26.527 -12.998   2.343  1.00 10.00      B   
ATOM   3065  HG1 THR B 121      26.076 -13.805   2.062  1.00 10.00      B   
ATOM   3066  CG2 THR B 121      28.071 -12.754   0.507  1.00 10.00      B   
ATOM   3067  C   THR B 121      25.728  -9.983   1.556  1.00 10.00      B   
ATOM   3068  O   THR B 121      25.207  -9.714   0.475  1.00 10.00      B   
ATOM   3069  N   GLY B 122      25.198  -9.643   2.726  1.00 10.00      B   
ATOM   3070  HN  GLY B 122      25.666  -9.886   3.550  1.00 10.00      B   
ATOM   3071  CA  GLY B 122      23.943  -8.920   2.798  1.00 10.00      B   
ATOM   3072  C   GLY B 122      22.752  -9.825   2.574  1.00 10.00      B   
ATOM   3073  O   GLY B 122      21.684  -9.370   2.169  1.00 10.00      B   
ATOM   3074  N   PHE B 123      22.938 -11.113   2.840  1.00 10.00      B   
ATOM   3075  HN  PHE B 123      23.811 -11.412   3.171  1.00 10.00      B   
ATOM   3076  CA  PHE B 123      21.877 -12.091   2.658  1.00 10.00      B   
ATOM   3077  CB  PHE B 123      22.161 -12.977   1.444  1.00 10.00      B   
ATOM   3078  CG  PHE B 123      21.901 -12.309   0.127  1.00 10.00      B   
ATOM   3079  CD1 PHE B 123      22.949 -11.854  -0.653  1.00 10.00      B   
ATOM   3080  CD2 PHE B 123      20.606 -12.137  -0.329  1.00 10.00      B   
ATOM   3081  CE1 PHE B 123      22.711 -11.239  -1.865  1.00 10.00      B   
ATOM   3082  CE2 PHE B 123      20.362 -11.522  -1.540  1.00 10.00      B   
ATOM   3083  CZ  PHE B 123      21.416 -11.072  -2.309  1.00 10.00      B   
ATOM   3084  C   PHE B 123      21.707 -12.961   3.893  1.00 10.00      B   
ATOM   3085  O   PHE B 123      22.688 -13.375   4.517  1.00 10.00      B   
ATOM   3086  N   ALA B 124      20.460 -13.233   4.238  1.00 10.00      B   
ATOM   3087  HN  ALA B 124      19.726 -12.854   3.704  1.00 10.00      B   
ATOM   3088  CA  ALA B 124      20.141 -14.067   5.385  1.00 10.00      B   
ATOM   3089  CB  ALA B 124      19.584 -13.222   6.522  1.00 10.00      B   
ATOM   3090  C   ALA B 124      19.143 -15.148   4.984  1.00 10.00      B   
ATOM   3091  O   ALA B 124      18.047 -14.844   4.509  1.00 10.00      B   
ATOM   3092  N   SER B 125      19.542 -16.404   5.149  1.00 10.00      B   
ATOM   3093  HN  SER B 125      20.443 -16.577   5.497  1.00 10.00      B   
ATOM   3094  CA  SER B 125      18.695 -17.541   4.815  1.00 10.00      B   
ATOM   3095  CB  SER B 125      19.456 -18.833   5.111  1.00 10.00      B   
ATOM   3096  OG  SER B 125      20.824 -18.555   5.377  1.00 10.00      B   
ATOM   3097  HG  SER B 125      20.999 -18.676   6.324  1.00 10.00      B   
ATOM   3098  C   SER B 125      17.388 -17.500   5.607  1.00 10.00      B   
ATOM   3099  O   SER B 125      17.386 -17.179   6.798  1.00 10.00      B   
ATOM   3100  N   SER B 126      16.285 -17.831   4.940  1.00 10.00      B   
ATOM   3101  HN  SER B 126      16.358 -18.078   3.991  1.00 10.00      B   
ATOM   3102  CA  SER B 126      14.965 -17.826   5.564  1.00 10.00      B   
ATOM   3103  CB  SER B 126      13.909 -18.312   4.570  1.00 10.00      B   
ATOM   3104  OG  SER B 126      14.488 -19.159   3.589  1.00 10.00      B   
ATOM   3105  HG  SER B 126      14.836 -18.620   2.866  1.00 10.00      B   
ATOM   3106  C   SER B 126      14.927 -18.671   6.835  1.00 10.00      B   
ATOM   3107  O   SER B 126      14.390 -18.243   7.856  1.00 10.00      B   
ATOM   3108  N   THR B 127      15.512 -19.861   6.769  1.00 10.00      B   
ATOM   3109  HN  THR B 127      15.916 -20.148   5.922  1.00 10.00      B   
ATOM   3110  CA  THR B 127      15.551 -20.768   7.907  1.00 10.00      B   
ATOM   3111  CB  THR B 127      16.279 -22.066   7.529  1.00 10.00      B   
ATOM   3112  OG1 THR B 127      16.149 -22.267   6.115  1.00 10.00      B   
ATOM   3113  HG1 THR B 127      16.946 -22.702   5.780  1.00 10.00      B   
ATOM   3114  CG2 THR B 127      15.668 -23.251   8.261  1.00 10.00      B   
ATOM   3115  C   THR B 127      16.238 -20.127   9.114  1.00 10.00      B   
ATOM   3116  O   THR B 127      15.845 -20.363  10.255  1.00 10.00      B   
ATOM   3117  N   ASN B 128      17.243 -19.293   8.851  1.00 10.00      B   
ATOM   3118  HN  ASN B 128      17.489 -19.120   7.918  1.00 10.00      B   
ATOM   3119  CA  ASN B 128      17.977 -18.615   9.915  1.00 10.00      B   
ATOM   3120  CB  ASN B 128      19.211 -17.894   9.364  1.00 10.00      B   
ATOM   3121  CG  ASN B 128      20.356 -18.837   9.051  1.00 10.00      B   
ATOM   3122  OD1 ASN B 128      21.093 -18.634   8.085  1.00 10.00      B   
ATOM   3123  ND2 ASN B 128      20.519 -19.869   9.868  1.00 10.00      B   
ATOM   3124 HD21 ASN B 128      19.897 -19.968  10.624  1.00 10.00      B   
ATOM   3125 HD22 ASN B 128      21.256 -20.492   9.689  1.00 10.00      B   
ATOM   3126  C   ASN B 128      17.073 -17.630  10.635  1.00 10.00      B   
ATOM   3127  O   ASN B 128      17.170 -17.448  11.846  1.00 10.00      B   
ATOM   3128  N   ILE B 129      16.184 -17.003   9.879  1.00 10.00      B   
ATOM   3129  HN  ILE B 129      16.161 -17.184   8.916  1.00 10.00      B   
ATOM   3130  CA  ILE B 129      15.242 -16.052  10.445  1.00 10.00      B   
ATOM   3131  CB  ILE B 129      14.535 -15.239   9.340  1.00 10.00      B   
ATOM   3132  CG1 ILE B 129      15.570 -14.633   8.387  1.00 10.00      B   
ATOM   3133  CG2 ILE B 129      13.669 -14.146   9.952  1.00 10.00      B   
ATOM   3134  CD1 ILE B 129      14.972 -14.025   7.137  1.00 10.00      B   
ATOM   3135  C   ILE B 129      14.202 -16.810  11.264  1.00 10.00      B   
ATOM   3136  O   ILE B 129      13.771 -16.355  12.324  1.00 10.00      B   
ATOM   3137  N   LEU B 130      13.832 -17.989  10.772  1.00 10.00      B   
ATOM   3138  HN  LEU B 130      14.225 -18.292   9.925  1.00 10.00      B   
ATOM   3139  CA  LEU B 130      12.853 -18.839  11.441  1.00 10.00      B   
ATOM   3140  CB  LEU B 130      12.479 -20.034  10.558  1.00 10.00      B   
ATOM   3141  CG  LEU B 130      11.917 -19.704   9.173  1.00 10.00      B   
ATOM   3142  CD1 LEU B 130      11.656 -20.978   8.384  1.00 10.00      B   
ATOM   3143  CD2 LEU B 130      10.650 -18.871   9.289  1.00 10.00      B   
ATOM   3144  C   LEU B 130      13.385 -19.330  12.785  1.00 10.00      B   
ATOM   3145  O   LEU B 130      12.615 -19.654  13.690  1.00 10.00      B   
ATOM   3146  N   ASN B 131      14.707 -19.372  12.909  1.00 10.00      B   
ATOM   3147  HN  ASN B 131      15.264 -19.106  12.145  1.00 10.00      B   
ATOM   3148  CA  ASN B 131      15.354 -19.815  14.138  1.00 10.00      B   
ATOM   3149  CB  ASN B 131      16.874 -19.926  13.945  1.00 10.00      B   
ATOM   3150  CG  ASN B 131      17.309 -21.006  12.966  1.00 10.00      B   
ATOM   3151  OD1 ASN B 131      18.277 -20.827  12.225  1.00 10.00      B   
ATOM   3152  ND2 ASN B 131      16.619 -22.138  12.965  1.00 10.00      B   
ATOM   3153 HD21 ASN B 131      15.869 -22.228  13.589  1.00 10.00      B   
ATOM   3154 HD22 ASN B 131      16.890 -22.841  12.336  1.00 10.00      B   
ATOM   3155  C   ASN B 131      15.069 -18.848  15.283  1.00 10.00      B   
ATOM   3156  O   ASN B 131      14.967 -19.254  16.443  1.00 10.00      B   
ATOM   3157  N   LEU B 132      14.920 -17.571  14.948  1.00 10.00      B   
ATOM   3158  HN  LEU B 132      14.973 -17.315  14.001  1.00 10.00      B   
ATOM   3159  CA  LEU B 132      14.674 -16.539  15.948  1.00 10.00      B   
ATOM   3160  CB  LEU B 132      15.412 -15.251  15.577  1.00 10.00      B   
ATOM   3161  CG  LEU B 132      16.942 -15.328  15.544  1.00 10.00      B   
ATOM   3162  CD1 LEU B 132      17.536 -14.021  15.037  1.00 10.00      B   
ATOM   3163  CD2 LEU B 132      17.493 -15.669  16.921  1.00 10.00      B   
ATOM   3164  C   LEU B 132      13.186 -16.255  16.141  1.00 10.00      B   
ATOM   3165  O   LEU B 132      12.812 -15.440  16.984  1.00 10.00      B   
ATOM   3166  N   VAL B 133      12.338 -16.934  15.373  1.00 10.00      B   
ATOM   3167  HN  VAL B 133      12.694 -17.580  14.724  1.00 10.00      B   
ATOM   3168  CA  VAL B 133      10.887 -16.738  15.466  1.00 10.00      B   
ATOM   3169  CB  VAL B 133      10.137 -17.516  14.356  1.00 10.00      B   
ATOM   3170  CG1 VAL B 133       8.627 -17.467  14.555  1.00 10.00      B   
ATOM   3171  CG2 VAL B 133      10.502 -16.960  12.991  1.00 10.00      B   
ATOM   3172  C   VAL B 133      10.361 -17.143  16.843  1.00 10.00      B   
ATOM   3173  O   VAL B 133       9.380 -16.591  17.339  1.00 10.00      B   
ATOM   3174  N   ASP B 134      11.046 -18.082  17.479  1.00 10.00      B   
ATOM   3175  HN  ASP B 134      11.843 -18.459  17.054  1.00 10.00      B   
ATOM   3176  CA  ASP B 134      10.640 -18.562  18.796  1.00 10.00      B   
ATOM   3177  CB  ASP B 134      11.414 -19.824  19.178  1.00 10.00      B   
ATOM   3178  CG  ASP B 134      10.558 -20.800  19.957  1.00 10.00      B   
ATOM   3179  OD1 ASP B 134       9.706 -21.465  19.336  1.00 10.00      B   
ATOM   3180  OD2 ASP B 134      10.727 -20.908  21.190  1.00 10.00      B   
ATOM   3181  C   ASP B 134      10.825 -17.490  19.867  1.00 10.00      B   
ATOM   3182  O   ASP B 134      10.247 -17.573  20.952  1.00 10.00      B   
ATOM   3183  N   GLN B 135      11.622 -16.478  19.553  1.00 10.00      B   
ATOM   3184  HN  GLN B 135      12.036 -16.452  18.663  1.00 10.00      B   
ATOM   3185  CA  GLN B 135      11.888 -15.397  20.491  1.00 10.00      B   
ATOM   3186  CB  GLN B 135      13.389 -15.112  20.572  1.00 10.00      B   
ATOM   3187  CG  GLN B 135      14.176 -16.162  21.340  1.00 10.00      B   
ATOM   3188  CD  GLN B 135      13.706 -16.308  22.776  1.00 10.00      B   
ATOM   3189  OE1 GLN B 135      13.242 -15.349  23.395  1.00 10.00      B   
ATOM   3190  NE2 GLN B 135      13.822 -17.509  23.316  1.00 10.00      B   
ATOM   3191 HE21 GLN B 135      14.203 -18.230  22.767  1.00 10.00      B   
ATOM   3192 HE22 GLN B 135      13.524 -17.633  24.244  1.00 10.00      B   
ATOM   3193  C   GLN B 135      11.131 -14.128  20.119  1.00 10.00      B   
ATOM   3194  O   GLN B 135      11.404 -13.057  20.661  1.00 10.00      B   
ATOM   3195  N   LEU B 136      10.182 -14.253  19.198  1.00 10.00      B   
ATOM   3196  HN  LEU B 136      10.017 -15.132  18.794  1.00 10.00      B   
ATOM   3197  CA  LEU B 136       9.386 -13.111  18.761  1.00 10.00      B   
ATOM   3198  CB  LEU B 136       8.424 -13.507  17.642  1.00 10.00      B   
ATOM   3199  CG  LEU B 136       8.656 -12.824  16.293  1.00 10.00      B   
ATOM   3200  CD1 LEU B 136      10.069 -13.082  15.794  1.00 10.00      B   
ATOM   3201  CD2 LEU B 136       7.630 -13.287  15.272  1.00 10.00      B   
ATOM   3202  C   LEU B 136       8.625 -12.489  19.924  1.00 10.00      B   
ATOM   3203  O   LEU B 136       8.058 -13.196  20.760  1.00 10.00      B   
ATOM   3204  N   LYS B 137       8.636 -11.169  19.983  1.00 10.00      B   
ATOM   3205  HN  LYS B 137       9.123 -10.662  19.290  1.00 10.00      B   
ATOM   3206  CA  LYS B 137       7.960 -10.447  21.048  1.00 10.00      B   
ATOM   3207  CB  LYS B 137       8.686  -9.136  21.348  1.00 10.00      B   
ATOM   3208  CG  LYS B 137      10.106  -9.314  21.862  1.00 10.00      B   
ATOM   3209  CD  LYS B 137      10.609  -8.047  22.532  1.00 10.00      B   
ATOM   3210  CE  LYS B 137      10.767  -6.908  21.538  1.00 10.00      B   
ATOM   3211  NZ  LYS B 137      12.031  -7.007  20.766  1.00 10.00      B   
ATOM   3212  HZ1 LYS B 137      12.764  -7.481  21.331  1.00 10.00      B   
ATOM   3213  HZ2 LYS B 137      12.369  -6.059  20.512  1.00 10.00      B   
ATOM   3214  HZ3 LYS B 137      11.875  -7.555  19.887  1.00 10.00      B   
ATOM   3215  C   LYS B 137       6.496 -10.175  20.720  1.00 10.00      B   
ATOM   3216  O   LYS B 137       6.183  -9.287  19.923  1.00 10.00      B   
ATOM   3217  N   GLY B 138       5.602 -10.935  21.343  1.00 10.00      B   
ATOM   3218  HN  GLY B 138       5.913 -11.639  21.951  1.00 10.00      B   
ATOM   3219  CA  GLY B 138       4.183 -10.748  21.120  1.00 10.00      B   
ATOM   3220  C   GLY B 138       3.583 -11.811  20.224  1.00 10.00      B   
ATOM   3221  O   GLY B 138       3.857 -11.840  19.030  1.00 10.00      B   
ATOM   3222  N   LYS B 139       2.768 -12.683  20.816  1.00 10.00      B   
ATOM   3223  HN  LYS B 139       2.614 -12.598  21.779  1.00 10.00      B   
ATOM   3224  CA  LYS B 139       2.101 -13.766  20.094  1.00 10.00      B   
ATOM   3225  CB  LYS B 139       1.127 -13.235  19.036  1.00 10.00      B   
ATOM   3226  CG  LYS B 139       0.282 -14.319  18.382  1.00 10.00      B   
ATOM   3227  CD  LYS B 139       0.155 -14.105  16.881  1.00 10.00      B   
ATOM   3228  CE  LYS B 139      -0.653 -15.220  16.234  1.00 10.00      B   
ATOM   3229  NZ  LYS B 139      -0.800 -15.027  14.766  1.00 10.00      B   
ATOM   3230  HZ1 LYS B 139      -1.653 -15.513  14.421  1.00 10.00      B   
ATOM   3231  HZ2 LYS B 139       0.031 -15.414  14.262  1.00 10.00      B   
ATOM   3232  HZ3 LYS B 139      -0.879 -14.016  14.542  1.00 10.00      B   
ATOM   3233  C   LYS B 139       3.094 -14.741  19.467  1.00 10.00      B   
ATOM   3234  O   LYS B 139       3.638 -14.488  18.392  1.00 10.00      B   
ATOM   3235  N   LYS B 140       3.332 -15.849  20.149  1.00 10.00      B   
ATOM   3236  HN  LYS B 140       2.891 -15.981  21.013  1.00 10.00      B   
ATOM   3237  CA  LYS B 140       4.242 -16.870  19.652  1.00 10.00      B   
ATOM   3238  CB  LYS B 140       4.529 -17.908  20.741  1.00 10.00      B   
ATOM   3239  CG  LYS B 140       5.664 -18.860  20.409  1.00 10.00      B   
ATOM   3240  CD  LYS B 140       6.239 -19.490  21.666  1.00 10.00      B   
ATOM   3241  CE  LYS B 140       7.460 -20.330  21.341  1.00 10.00      B   
ATOM   3242  NZ  LYS B 140       8.406 -20.406  22.482  1.00 10.00      B   
ATOM   3243  HZ1 LYS B 140       8.388 -19.519  23.023  1.00 10.00      B   
ATOM   3244  HZ2 LYS B 140       9.378 -20.562  22.131  1.00 10.00      B   
ATOM   3245  HZ3 LYS B 140       8.147 -21.191  23.112  1.00 10.00      B   
ATOM   3246  C   LYS B 140       3.652 -17.534  18.412  1.00 10.00      B   
ATOM   3247  O   LYS B 140       2.872 -18.480  18.511  1.00 10.00      B   
ATOM   3248  N   MET B 141       4.010 -17.009  17.250  1.00 10.00      B   
ATOM   3249  HN  MET B 141       4.621 -16.243  17.247  1.00 10.00      B   
ATOM   3250  CA  MET B 141       3.517 -17.531  15.983  1.00 10.00      B   
ATOM   3251  CB  MET B 141       3.626 -16.472  14.882  1.00 10.00      B   
ATOM   3252  CG  MET B 141       5.055 -16.156  14.467  1.00 10.00      B   
ATOM   3253  SD  MET B 141       5.171 -15.453  12.808  1.00 10.00      B   
ATOM   3254  CE  MET B 141       4.252 -13.928  13.005  1.00 10.00      B   
ATOM   3255  C   MET B 141       4.267 -18.791  15.566  1.00 10.00      B   
ATOM   3256  O   MET B 141       5.306 -19.132  16.137  1.00 10.00      B   
ATOM   3257  N   ARG B 142       3.727 -19.483  14.573  1.00 10.00      B   
ATOM   3258  HN  ARG B 142       2.894 -19.165  14.168  1.00 10.00      B   
ATOM   3259  CA  ARG B 142       4.343 -20.697  14.063  1.00 10.00      B   
ATOM   3260  CB  ARG B 142       3.302 -21.566  13.349  1.00 10.00      B   
ATOM   3261  CG  ARG B 142       2.489 -22.473  14.260  1.00 10.00      B   
ATOM   3262  CD  ARG B 142       1.532 -21.687  15.144  1.00 10.00      B   
ATOM   3263  NE  ARG B 142       0.261 -22.389  15.330  1.00 10.00      B   
ATOM   3264  HE  ARG B 142      -0.458 -22.191  14.687  1.00 10.00      B   
ATOM   3265  CZ  ARG B 142       0.021 -23.267  16.302  1.00 10.00      B   
ATOM   3266  NH1 ARG B 142       0.966 -23.568  17.187  1.00 10.00      B   
ATOM   3267 HH11 ARG B 142       1.901 -23.114  17.131  1.00 10.00      B   
ATOM   3268 HH12 ARG B 142       0.779 -24.258  17.940  1.00 10.00      B   
ATOM   3269  NH2 ARG B 142      -1.168 -23.852  16.382  1.00 10.00      B   
ATOM   3270 HH21 ARG B 142      -1.361 -24.546  17.133  1.00 10.00      B   
ATOM   3271 HH22 ARG B 142      -1.914 -23.611  15.695  1.00 10.00      B   
ATOM   3272  C   ARG B 142       5.439 -20.328  13.079  1.00 10.00      B   
ATOM   3273  O   ARG B 142       5.401 -19.254  12.476  1.00 10.00      B   
ATOM   3274  N   LYS B 143       6.408 -21.216  12.905  1.00 10.00      B   
ATOM   3275  HN  LYS B 143       6.384 -22.061  13.407  1.00 10.00      B   
ATOM   3276  CA  LYS B 143       7.502 -20.965  11.977  1.00 10.00      B   
ATOM   3277  CB  LYS B 143       8.604 -22.019  12.117  1.00 10.00      B   
ATOM   3278  CG  LYS B 143       9.581 -21.753  13.258  1.00 10.00      B   
ATOM   3279  CD  LYS B 143       9.067 -22.316  14.576  1.00 10.00      B   
ATOM   3280  CE  LYS B 143       9.946 -21.895  15.744  1.00 10.00      B   
ATOM   3281  NZ  LYS B 143       9.646 -22.684  16.973  1.00 10.00      B   
ATOM   3282  HZ1 LYS B 143      10.292 -23.495  17.045  1.00 10.00      B   
ATOM   3283  HZ2 LYS B 143       8.670 -23.038  16.940  1.00 10.00      B   
ATOM   3284  HZ3 LYS B 143       9.758 -22.088  17.827  1.00 10.00      B   
ATOM   3285  C   LYS B 143       6.977 -20.915  10.546  1.00 10.00      B   
ATOM   3286  O   LYS B 143       7.545 -20.248   9.685  1.00 10.00      B   
ATOM   3287  N   LYS B 144       5.872 -21.615  10.314  1.00 10.00      B   
ATOM   3288  HN  LYS B 144       5.475 -22.129  11.045  1.00 10.00      B   
ATOM   3289  CA  LYS B 144       5.242 -21.646   9.002  1.00 10.00      B   
ATOM   3290  CB  LYS B 144       4.267 -22.822   8.907  1.00 10.00      B   
ATOM   3291  CG  LYS B 144       4.910 -24.189   9.093  1.00 10.00      B   
ATOM   3292  CD  LYS B 144       3.902 -25.306   8.872  1.00 10.00      B   
ATOM   3293  CE  LYS B 144       3.370 -25.295   7.448  1.00 10.00      B   
ATOM   3294  NZ  LYS B 144       2.381 -26.376   7.212  1.00 10.00      B   
ATOM   3295  HZ1 LYS B 144       2.100 -26.384   6.212  1.00 10.00      B   
ATOM   3296  HZ2 LYS B 144       1.537 -26.225   7.798  1.00 10.00      B   
ATOM   3297  HZ3 LYS B 144       2.796 -27.301   7.449  1.00 10.00      B   
ATOM   3298  C   LYS B 144       4.502 -20.339   8.750  1.00 10.00      B   
ATOM   3299  O   LYS B 144       4.330 -19.914   7.609  1.00 10.00      B   
ATOM   3300  N   GLU B 145       4.077 -19.704   9.836  1.00 10.00      B   
ATOM   3301  HN  GLU B 145       4.259 -20.092  10.716  1.00 10.00      B   
ATOM   3302  CA  GLU B 145       3.364 -18.439   9.756  1.00 10.00      B   
ATOM   3303  CB  GLU B 145       2.702 -18.123  11.102  1.00 10.00      B   
ATOM   3304  CG  GLU B 145       1.695 -16.984  11.061  1.00 10.00      B   
ATOM   3305  CD  GLU B 145       1.012 -16.769  12.398  1.00 10.00      B   
ATOM   3306  OE1 GLU B 145       0.515 -17.757  12.980  1.00 10.00      B   
ATOM   3307  OE2 GLU B 145       0.965 -15.614  12.874  1.00 10.00      B   
ATOM   3308  C   GLU B 145       4.342 -17.334   9.376  1.00 10.00      B   
ATOM   3309  O   GLU B 145       4.012 -16.429   8.607  1.00 10.00      B   
ATOM   3310  N   ALA B 146       5.559 -17.440   9.896  1.00 10.00      B   
ATOM   3311  HN  ALA B 146       5.761 -18.197  10.484  1.00 10.00      B   
ATOM   3312  CA  ALA B 146       6.603 -16.463   9.624  1.00 10.00      B   
ATOM   3313  CB  ALA B 146       7.844 -16.768  10.445  1.00 10.00      B   
ATOM   3314  C   ALA B 146       6.937 -16.424   8.138  1.00 10.00      B   
ATOM   3315  O   ALA B 146       7.358 -15.394   7.617  1.00 10.00      B   
ATOM   3316  N   GLU B 147       6.732 -17.549   7.458  1.00 10.00      B   
ATOM   3317  HN  GLU B 147       6.394 -18.337   7.931  1.00 10.00      B   
ATOM   3318  CA  GLU B 147       6.997 -17.637   6.028  1.00 10.00      B   
ATOM   3319  CB  GLU B 147       6.713 -19.047   5.514  1.00 10.00      B   
ATOM   3320  CG  GLU B 147       7.641 -20.119   6.054  1.00 10.00      B   
ATOM   3321  CD  GLU B 147       7.282 -21.493   5.533  1.00 10.00      B   
ATOM   3322  OE1 GLU B 147       7.357 -21.704   4.305  1.00 10.00      B   
ATOM   3323  OE2 GLU B 147       6.914 -22.367   6.342  1.00 10.00      B   
ATOM   3324  C   GLU B 147       6.125 -16.643   5.274  1.00 10.00      B   
ATOM   3325  O   GLU B 147       6.599 -15.924   4.394  1.00 10.00      B   
ATOM   3326  N   GLN B 148       4.851 -16.595   5.643  1.00 10.00      B   
ATOM   3327  HN  GLN B 148       4.541 -17.181   6.366  1.00 10.00      B   
ATOM   3328  CA  GLN B 148       3.906 -15.691   5.006  1.00 10.00      B   
ATOM   3329  CB  GLN B 148       2.464 -16.055   5.373  1.00 10.00      B   
ATOM   3330  CG  GLN B 148       1.790 -17.007   4.395  1.00 10.00      B   
ATOM   3331  CD  GLN B 148       2.494 -18.348   4.289  1.00 10.00      B   
ATOM   3332  OE1 GLN B 148       2.207 -19.274   5.043  1.00 10.00      B   
ATOM   3333  NE2 GLN B 148       3.414 -18.463   3.348  1.00 10.00      B   
ATOM   3334 HE21 GLN B 148       3.592 -17.689   2.774  1.00 10.00      B   
ATOM   3335 HE22 GLN B 148       3.883 -19.321   3.263  1.00 10.00      B   
ATOM   3336  C   GLN B 148       4.208 -14.245   5.378  1.00 10.00      B   
ATOM   3337  O   GLN B 148       4.026 -13.336   4.570  1.00 10.00      B   
ATOM   3338  N   VAL B 149       4.679 -14.042   6.602  1.00 10.00      B   
ATOM   3339  HN  VAL B 149       4.792 -14.808   7.206  1.00 10.00      B   
ATOM   3340  CA  VAL B 149       5.022 -12.705   7.074  1.00 10.00      B   
ATOM   3341  CB  VAL B 149       5.306 -12.684   8.590  1.00 10.00      B   
ATOM   3342  CG1 VAL B 149       5.665 -11.280   9.051  1.00 10.00      B   
ATOM   3343  CG2 VAL B 149       4.101 -13.203   9.362  1.00 10.00      B   
ATOM   3344  C   VAL B 149       6.235 -12.174   6.313  1.00 10.00      B   
ATOM   3345  O   VAL B 149       6.241 -11.033   5.853  1.00 10.00      B   
ATOM   3346  N   LEU B 150       7.252 -13.019   6.167  1.00 10.00      B   
ATOM   3347  HN  LEU B 150       7.189 -13.919   6.562  1.00 10.00      B   
ATOM   3348  CA  LEU B 150       8.462 -12.644   5.446  1.00 10.00      B   
ATOM   3349  CB  LEU B 150       9.499 -13.767   5.505  1.00 10.00      B   
ATOM   3350  CG  LEU B 150      10.129 -14.040   6.873  1.00 10.00      B   
ATOM   3351  CD1 LEU B 150      11.001 -15.286   6.821  1.00 10.00      B   
ATOM   3352  CD2 LEU B 150      10.937 -12.838   7.339  1.00 10.00      B   
ATOM   3353  C   LEU B 150       8.128 -12.317   3.996  1.00 10.00      B   
ATOM   3354  O   LEU B 150       8.660 -11.365   3.423  1.00 10.00      B   
ATOM   3355  N   GLN B 151       7.230 -13.107   3.417  1.00 10.00      B   
ATOM   3356  HN  GLN B 151       6.846 -13.850   3.931  1.00 10.00      B   
ATOM   3357  CA  GLN B 151       6.804 -12.904   2.039  1.00 10.00      B   
ATOM   3358  CB  GLN B 151       5.937 -14.076   1.575  1.00 10.00      B   
ATOM   3359  CG  GLN B 151       5.872 -14.243   0.065  1.00 10.00      B   
ATOM   3360  CD  GLN B 151       7.182 -14.734  -0.525  1.00 10.00      B   
ATOM   3361  OE1 GLN B 151       8.034 -13.944  -0.933  1.00 10.00      B   
ATOM   3362  NE2 GLN B 151       7.354 -16.047  -0.565  1.00 10.00      B   
ATOM   3363 HE21 GLN B 151       6.636 -16.619  -0.215  1.00 10.00      B   
ATOM   3364 HE22 GLN B 151       8.192 -16.392  -0.935  1.00 10.00      B   
ATOM   3365  C   GLN B 151       6.026 -11.596   1.920  1.00 10.00      B   
ATOM   3366  O   GLN B 151       6.117 -10.891   0.910  1.00 10.00      B   
ATOM   3367  N   LYS B 152       5.269 -11.273   2.968  1.00 10.00      B   
ATOM   3368  HN  LYS B 152       5.237 -11.881   3.741  1.00 10.00      B   
ATOM   3369  CA  LYS B 152       4.481 -10.047   3.000  1.00 10.00      B   
ATOM   3370  CB  LYS B 152       3.647  -9.975   4.285  1.00 10.00      B   
ATOM   3371  CG  LYS B 152       2.500  -8.976   4.228  1.00 10.00      B   
ATOM   3372  CD  LYS B 152       2.106  -8.488   5.615  1.00 10.00      B   
ATOM   3373  CE  LYS B 152       1.345  -9.548   6.397  1.00 10.00      B   
ATOM   3374  NZ  LYS B 152       0.986  -9.075   7.760  1.00 10.00      B   
ATOM   3375  HZ1 LYS B 152       0.370  -9.775   8.237  1.00 10.00      B   
ATOM   3376  HZ2 LYS B 152       0.479  -8.172   7.707  1.00 10.00      B   
ATOM   3377  HZ3 LYS B 152       1.850  -8.944   8.337  1.00 10.00      B   
ATOM   3378  C   LYS B 152       5.401  -8.835   2.903  1.00 10.00      B   
ATOM   3379  O   LYS B 152       5.074  -7.843   2.250  1.00 10.00      B   
ATOM   3380  N   PHE B 153       6.560  -8.932   3.548  1.00 10.00      B   
ATOM   3381  HN  PHE B 153       6.757  -9.751   4.054  1.00 10.00      B   
ATOM   3382  CA  PHE B 153       7.542  -7.856   3.526  1.00 10.00      B   
ATOM   3383  CB  PHE B 153       8.673  -8.128   4.523  1.00 10.00      B   
ATOM   3384  CG  PHE B 153       8.256  -8.063   5.965  1.00 10.00      B   
ATOM   3385  CD1 PHE B 153       7.419  -7.056   6.416  1.00 10.00      B   
ATOM   3386  CD2 PHE B 153       8.715  -9.004   6.873  1.00 10.00      B   
ATOM   3387  CE1 PHE B 153       7.044  -6.989   7.744  1.00 10.00      B   
ATOM   3388  CE2 PHE B 153       8.344  -8.943   8.202  1.00 10.00      B   
ATOM   3389  CZ  PHE B 153       7.507  -7.936   8.639  1.00 10.00      B   
ATOM   3390  C   PHE B 153       8.113  -7.687   2.122  1.00 10.00      B   
ATOM   3391  O   PHE B 153       8.324  -6.569   1.657  1.00 10.00      B   
ATOM   3392  N   VAL B 154       8.360  -8.806   1.453  1.00 10.00      B   
ATOM   3393  HN  VAL B 154       8.183  -9.670   1.885  1.00 10.00      B   
ATOM   3394  CA  VAL B 154       8.894  -8.787   0.095  1.00 10.00      B   
ATOM   3395  CB  VAL B 154       9.194 -10.216  -0.407  1.00 10.00      B   
ATOM   3396  CG1 VAL B 154       9.696 -10.195  -1.844  1.00 10.00      B   
ATOM   3397  CG2 VAL B 154      10.203 -10.899   0.502  1.00 10.00      B   
ATOM   3398  C   VAL B 154       7.906  -8.112  -0.855  1.00 10.00      B   
ATOM   3399  O   VAL B 154       8.274  -7.235  -1.640  1.00 10.00      B   
ATOM   3400  N   GLN B 155       6.641  -8.500  -0.748  1.00 10.00      B   
ATOM   3401  HN  GLN B 155       6.408  -9.188  -0.086  1.00 10.00      B   
ATOM   3402  CA  GLN B 155       5.593  -7.947  -1.596  1.00 10.00      B   
ATOM   3403  CB  GLN B 155       4.323  -8.794  -1.504  1.00 10.00      B   
ATOM   3404  CG  GLN B 155       4.499 -10.223  -1.994  1.00 10.00      B   
ATOM   3405  CD  GLN B 155       4.826 -10.300  -3.473  1.00 10.00      B   
ATOM   3406  OE1 GLN B 155       5.989 -10.222  -3.873  1.00 10.00      B   
ATOM   3407  NE2 GLN B 155       3.802 -10.459  -4.295  1.00 10.00      B   
ATOM   3408 HE21 GLN B 155       2.903 -10.516  -3.911  1.00 10.00      B   
ATOM   3409 HE22 GLN B 155       3.986 -10.520  -5.258  1.00 10.00      B   
ATOM   3410  C   GLN B 155       5.302  -6.483  -1.271  1.00 10.00      B   
ATOM   3411  O   GLN B 155       4.712  -5.765  -2.080  1.00 10.00      B   
ATOM   3412  N   ASN B 156       5.719  -6.039  -0.091  1.00 10.00      B   
ATOM   3413  HN  ASN B 156       6.181  -6.656   0.519  1.00 10.00      B   
ATOM   3414  CA  ASN B 156       5.507  -4.653   0.318  1.00 10.00      B   
ATOM   3415  CB  ASN B 156       5.134  -4.561   1.802  1.00 10.00      B   
ATOM   3416  CG  ASN B 156       4.288  -3.337   2.127  1.00 10.00      B   
ATOM   3417  OD1 ASN B 156       4.805  -2.285   2.507  1.00 10.00      B   
ATOM   3418  ND2 ASN B 156       2.976  -3.466   1.987  1.00 10.00      B   
ATOM   3419 HD21 ASN B 156       2.625  -4.330   1.686  1.00 10.00      B   
ATOM   3420 HD22 ASN B 156       2.411  -2.692   2.189  1.00 10.00      B   
ATOM   3421  C   ASN B 156       6.750  -3.821   0.013  1.00 10.00      B   
ATOM   3422  O   ASN B 156       6.856  -2.662   0.414  1.00 10.00      B   
ATOM   3423  N   LYS B 157       7.687  -4.441  -0.706  1.00 10.00      B   
ATOM   3424  HN  LYS B 157       7.534  -5.374  -0.971  1.00 10.00      B   
ATOM   3425  CA  LYS B 157       8.933  -3.797  -1.114  1.00 10.00      B   
ATOM   3426  CB  LYS B 157       8.666  -2.553  -1.977  1.00 10.00      B   
ATOM   3427  CG  LYS B 157       7.818  -2.832  -3.212  1.00 10.00      B   
ATOM   3428  CD  LYS B 157       7.481  -1.553  -3.963  1.00 10.00      B   
ATOM   3429  CE  LYS B 157       6.329  -1.766  -4.938  1.00 10.00      B   
ATOM   3430  NZ  LYS B 157       6.670  -2.734  -6.013  1.00 10.00      B   
ATOM   3431  HZ1 LYS B 157       6.841  -3.677  -5.609  1.00 10.00      B   
ATOM   3432  HZ2 LYS B 157       7.533  -2.424  -6.516  1.00 10.00      B   
ATOM   3433  HZ3 LYS B 157       5.892  -2.800  -6.698  1.00 10.00      B   
ATOM   3434  C   LYS B 157       9.853  -3.482   0.068  1.00 10.00      B   
ATOM   3435  O   LYS B 157      10.512  -2.444   0.096  1.00 10.00      B   
ATOM   3436  N   TRP B 158       9.894  -4.383   1.039  1.00 10.00      B   
ATOM   3437  HN  TRP B 158       9.326  -5.181   0.979  1.00 10.00      B   
ATOM   3438  CA  TRP B 158      10.754  -4.206   2.206  1.00 10.00      B   
ATOM   3439  CB  TRP B 158       9.996  -4.484   3.507  1.00 10.00      B   
ATOM   3440  CG  TRP B 158       9.014  -3.421   3.886  1.00 10.00      B   
ATOM   3441  CD1 TRP B 158       7.658  -3.510   3.834  1.00 10.00      B   
ATOM   3442  CD2 TRP B 158       9.309  -2.109   4.386  1.00 10.00      B   
ATOM   3443  NE1 TRP B 158       7.086  -2.340   4.262  1.00 10.00      B   
ATOM   3444  HE1 TRP B 158       6.122  -2.163   4.310  1.00 10.00      B   
ATOM   3445  CE2 TRP B 158       8.078  -1.462   4.604  1.00 10.00      B   
ATOM   3446  CE3 TRP B 158      10.492  -1.417   4.660  1.00 10.00      B   
ATOM   3447  CZ2 TRP B 158       7.996  -0.162   5.094  1.00 10.00      B   
ATOM   3448  CZ3 TRP B 158      10.408  -0.125   5.145  1.00 10.00      B   
ATOM   3449  CH2 TRP B 158       9.169   0.490   5.353  1.00 10.00      B   
ATOM   3450  C   TRP B 158      11.972  -5.119   2.121  1.00 10.00      B   
ATOM   3451  O   TRP B 158      13.086  -4.725   2.469  1.00 10.00      B   
ATOM   3452  N   LEU B 159      11.759  -6.336   1.641  1.00 10.00      B   
ATOM   3453  HN  LEU B 159      10.858  -6.583   1.343  1.00 10.00      B   
ATOM   3454  CA  LEU B 159      12.834  -7.310   1.521  1.00 10.00      B   
ATOM   3455  CB  LEU B 159      12.679  -8.405   2.585  1.00 10.00      B   
ATOM   3456  CG  LEU B 159      12.743  -7.960   4.050  1.00 10.00      B   
ATOM   3457  CD1 LEU B 159      12.362  -9.109   4.970  1.00 10.00      B   
ATOM   3458  CD2 LEU B 159      14.130  -7.438   4.396  1.00 10.00      B   
ATOM   3459  C   LEU B 159      12.834  -7.944   0.137  1.00 10.00      B   
ATOM   3460  O   LEU B 159      11.824  -7.923  -0.561  1.00 10.00      B   
ATOM   3461  N   ILE B 160      13.974  -8.492  -0.256  1.00 10.00      B   
ATOM   3462  HN  ILE B 160      14.753  -8.452   0.345  1.00 10.00      B   
ATOM   3463  CA  ILE B 160      14.110  -9.154  -1.549  1.00 10.00      B   
ATOM   3464  CB  ILE B 160      15.157  -8.457  -2.450  1.00 10.00      B   
ATOM   3465  CG1 ILE B 160      14.857  -6.963  -2.579  1.00 10.00      B   
ATOM   3466  CG2 ILE B 160      15.209  -9.111  -3.826  1.00 10.00      B   
ATOM   3467  CD1 ILE B 160      15.920  -6.181  -3.325  1.00 10.00      B   
ATOM   3468  C   ILE B 160      14.537 -10.602  -1.330  1.00 10.00      B   
ATOM   3469  O   ILE B 160      15.477 -10.866  -0.582  1.00 10.00      B   
ATOM   3470  N   GLU B 161      13.846 -11.531  -1.969  1.00 10.00      B   
ATOM   3471  HN  GLU B 161      13.113 -11.263  -2.561  1.00 10.00      B   
ATOM   3472  CA  GLU B 161      14.161 -12.945  -1.826  1.00 10.00      B   
ATOM   3473  CB  GLU B 161      12.872 -13.772  -1.750  1.00 10.00      B   
ATOM   3474  CG  GLU B 161      13.067 -15.221  -1.320  1.00 10.00      B   
ATOM   3475  CD  GLU B 161      13.181 -16.173  -2.493  1.00 10.00      B   
ATOM   3476  OE1 GLU B 161      12.449 -15.991  -3.486  1.00 10.00      B   
ATOM   3477  OE2 GLU B 161      13.998 -17.111  -2.426  1.00 10.00      B   
ATOM   3478  C   GLU B 161      15.042 -13.419  -2.976  1.00 10.00      B   
ATOM   3479  O   GLU B 161      14.650 -13.345  -4.142  1.00 10.00      B   
ATOM   3480  N   LYS B 162      16.237 -13.887  -2.645  1.00 10.00      B   
ATOM   3481  HN  LYS B 162      16.499 -13.916  -1.695  1.00 10.00      B   
ATOM   3482  CA  LYS B 162      17.167 -14.376  -3.645  1.00 10.00      B   
ATOM   3483  CB  LYS B 162      18.408 -13.488  -3.756  1.00 10.00      B   
ATOM   3484  CG  LYS B 162      18.151 -12.163  -4.453  1.00 10.00      B   
ATOM   3485  CD  LYS B 162      19.423 -11.597  -5.059  1.00 10.00      B   
ATOM   3486  CE  LYS B 162      19.179 -10.220  -5.650  1.00 10.00      B   
ATOM   3487  NZ  LYS B 162      20.408  -9.641  -6.245  1.00 10.00      B   
ATOM   3488  HZ1 LYS B 162      20.755 -10.245  -7.015  1.00 10.00      B   
ATOM   3489  HZ2 LYS B 162      21.153  -9.554  -5.527  1.00 10.00      B   
ATOM   3490  HZ3 LYS B 162      20.199  -8.691  -6.634  1.00 10.00      B   
ATOM   3491  C   LYS B 162      17.545 -15.825  -3.383  1.00 10.00      B   
ATOM   3492  O   LYS B 162      18.590 -16.117  -2.793  1.00 10.00      B   
ATOM   3493  N   GLU B 163      16.653 -16.714  -3.798  1.00 10.00      B   
ATOM   3494  HN  GLU B 163      15.827 -16.384  -4.211  1.00 10.00      B   
ATOM   3495  CA  GLU B 163      16.834 -18.155  -3.672  1.00 10.00      B   
ATOM   3496  CB  GLU B 163      17.929 -18.667  -4.616  1.00 10.00      B   
ATOM   3497  CG  GLU B 163      17.861 -18.081  -6.022  1.00 10.00      B   
ATOM   3498  CD  GLU B 163      16.452 -18.051  -6.587  1.00 10.00      B   
ATOM   3499  OE1 GLU B 163      15.984 -19.090  -7.091  1.00 10.00      B   
ATOM   3500  OE2 GLU B 163      15.807 -16.980  -6.540  1.00 10.00      B   
ATOM   3501  C   GLU B 163      17.073 -18.614  -2.235  1.00 10.00      B   
ATOM   3502  O   GLU B 163      18.151 -19.101  -1.895  1.00 10.00      B   
ATOM   3503  N   GLY B 164      16.064 -18.441  -1.395  1.00 10.00      B   
ATOM   3504  HN  GLY B 164      15.237 -18.004  -1.719  1.00 10.00      B   
ATOM   3505  CA  GLY B 164      16.159 -18.868  -0.011  1.00 10.00      B   
ATOM   3506  C   GLY B 164      16.681 -17.791   0.917  1.00 10.00      B   
ATOM   3507  O   GLY B 164      16.235 -17.680   2.061  1.00 10.00      B   
ATOM   3508  N   GLU B 165      17.625 -17.002   0.431  1.00 10.00      B   
ATOM   3509  HN  GLU B 165      17.930 -17.134  -0.493  1.00 10.00      B   
ATOM   3510  CA  GLU B 165      18.215 -15.937   1.225  1.00 10.00      B   
ATOM   3511  CB  GLU B 165      19.700 -15.785   0.898  1.00 10.00      B   
ATOM   3512  CG  GLU B 165      20.533 -17.018   1.207  1.00 10.00      B   
ATOM   3513  CD  GLU B 165      22.003 -16.802   0.929  1.00 10.00      B   
ATOM   3514  OE1 GLU B 165      22.422 -16.964  -0.237  1.00 10.00      B   
ATOM   3515  OE2 GLU B 165      22.748 -16.467   1.873  1.00 10.00      B   
ATOM   3516  C   GLU B 165      17.490 -14.619   0.994  1.00 10.00      B   
ATOM   3517  O   GLU B 165      17.148 -14.276  -0.138  1.00 10.00      B   
ATOM   3518  N   PHE B 166      17.253 -13.892   2.070  1.00 10.00      B   
ATOM   3519  HN  PHE B 166      17.548 -14.223   2.949  1.00 10.00      B   
ATOM   3520  CA  PHE B 166      16.571 -12.612   1.992  1.00 10.00      B   
ATOM   3521  CB  PHE B 166      15.512 -12.502   3.093  1.00 10.00      B   
ATOM   3522  CG  PHE B 166      14.274 -13.315   2.843  1.00 10.00      B   
ATOM   3523  CD1 PHE B 166      13.229 -12.797   2.095  1.00 10.00      B   
ATOM   3524  CD2 PHE B 166      14.151 -14.594   3.358  1.00 10.00      B   
ATOM   3525  CE1 PHE B 166      12.087 -13.541   1.865  1.00 10.00      B   
ATOM   3526  CE2 PHE B 166      13.012 -15.342   3.132  1.00 10.00      B   
ATOM   3527  CZ  PHE B 166      11.978 -14.816   2.384  1.00 10.00      B   
ATOM   3528  C   PHE B 166      17.563 -11.467   2.124  1.00 10.00      B   
ATOM   3529  O   PHE B 166      18.623 -11.618   2.731  1.00 10.00      B   
ATOM   3530  N   THR B 167      17.217 -10.337   1.532  1.00 10.00      B   
ATOM   3531  HN  THR B 167      16.377 -10.304   1.025  1.00 10.00      B   
ATOM   3532  CA  THR B 167      18.041  -9.144   1.592  1.00 10.00      B   
ATOM   3533  CB  THR B 167      18.959  -9.010   0.354  1.00 10.00      B   
ATOM   3534  OG1 THR B 167      19.974  -8.028   0.598  1.00 10.00      B   
ATOM   3535  HG1 THR B 167      20.714  -8.439   1.074  1.00 10.00      B   
ATOM   3536  CG2 THR B 167      18.169  -8.624  -0.889  1.00 10.00      B   
ATOM   3537  C   THR B 167      17.137  -7.920   1.734  1.00 10.00      B   
ATOM   3538  O   THR B 167      15.912  -8.042   1.663  1.00 10.00      B   
ATOM   3539  N   LEU B 168      17.730  -6.753   1.927  1.00 10.00      B   
ATOM   3540  HN  LEU B 168      18.710  -6.710   1.929  1.00 10.00      B   
ATOM   3541  CA  LEU B 168      16.963  -5.528   2.094  1.00 10.00      B   
ATOM   3542  CB  LEU B 168      17.743  -4.530   2.955  1.00 10.00      B   
ATOM   3543  CG  LEU B 168      16.906  -3.519   3.744  1.00 10.00      B   
ATOM   3544  CD1 LEU B 168      16.020  -4.225   4.761  1.00 10.00      B   
ATOM   3545  CD2 LEU B 168      17.804  -2.502   4.429  1.00 10.00      B   
ATOM   3546  C   LEU B 168      16.612  -4.907   0.745  1.00 10.00      B   
ATOM   3547  O   LEU B 168      17.438  -4.865  -0.164  1.00 10.00      B   
ATOM   3548  N   HIS B 169      15.377  -4.436   0.620  1.00 10.00      B   
ATOM   3549  HN  HIS B 169      14.758  -4.499   1.381  1.00 10.00      B   
ATOM   3550  CA  HIS B 169      14.921  -3.812  -0.615  1.00 10.00      B   
ATOM   3551  CB  HIS B 169      13.397  -3.938  -0.738  1.00 10.00      B   
ATOM   3552  CG  HIS B 169      12.838  -3.613  -2.095  1.00 10.00      B   
ATOM   3553  ND1 HIS B 169      12.725  -2.315  -2.538  1.00 10.00      B   
ATOM   3554  CD2 HIS B 169      12.364  -4.450  -3.051  1.00 10.00      B   
ATOM   3555  CE1 HIS B 169      12.191  -2.390  -3.743  1.00 10.00      B   
ATOM   3556  NE2 HIS B 169      11.954  -3.659  -4.096  1.00 10.00      B   
ATOM   3557  HE2 HIS B 169      11.392  -3.950  -4.847  1.00 10.00      B   
ATOM   3558  C   HIS B 169      15.325  -2.345  -0.623  1.00 10.00      B   
ATOM   3559  O   HIS B 169      15.457  -1.732   0.436  1.00 10.00      B   
ATOM   3560  N   GLY B 170      15.510  -1.790  -1.817  1.00 10.00      B   
ATOM   3561  HN  GLY B 170      15.373  -2.335  -2.620  1.00 10.00      B   
ATOM   3562  CA  GLY B 170      15.899  -0.400  -1.950  1.00 10.00      B   
ATOM   3563  C   GLY B 170      14.939   0.542  -1.248  1.00 10.00      B   
ATOM   3564  O   GLY B 170      15.358   1.545  -0.675  1.00 10.00      B   
ATOM   3565  N   ARG B 171      13.649   0.210  -1.281  1.00 10.00      B   
ATOM   3566  HN  ARG B 171      13.376  -0.613  -1.748  1.00 10.00      B   
ATOM   3567  CA  ARG B 171      12.633   1.034  -0.636  1.00 10.00      B   
ATOM   3568  CB  ARG B 171      11.228   0.508  -0.955  1.00 10.00      B   
ATOM   3569  CG  ARG B 171      10.098   1.340  -0.367  1.00 10.00      B   
ATOM   3570  CD  ARG B 171       9.260   0.531   0.611  1.00 10.00      B   
ATOM   3571  NE  ARG B 171       8.450   1.394   1.469  1.00 10.00      B   
ATOM   3572  HE  ARG B 171       8.828   2.273   1.708  1.00 10.00      B   
ATOM   3573  CZ  ARG B 171       7.250   1.066   1.950  1.00 10.00      B   
ATOM   3574  NH1 ARG B 171       6.704  -0.112   1.661  1.00 10.00      B   
ATOM   3575 HH11 ARG B 171       7.210  -0.795   1.052  1.00 10.00      B   
ATOM   3576 HH12 ARG B 171       5.770  -0.370   2.047  1.00 10.00      B   
ATOM   3577  NH2 ARG B 171       6.610   1.924   2.735  1.00 10.00      B   
ATOM   3578 HH21 ARG B 171       5.670   1.692   3.113  1.00 10.00      B   
ATOM   3579 HH22 ARG B 171       7.067   2.840   2.989  1.00 10.00      B   
ATOM   3580  C   ARG B 171      12.862   1.066   0.872  1.00 10.00      B   
ATOM   3581  O   ARG B 171      12.717   2.107   1.512  1.00 10.00      B   
ATOM   3582  N   ALA B 172      13.246  -0.079   1.425  1.00 10.00      B   
ATOM   3583  HN  ALA B 172      13.364  -0.869   0.854  1.00 10.00      B   
ATOM   3584  CA  ALA B 172      13.509  -0.189   2.851  1.00 10.00      B   
ATOM   3585  CB  ALA B 172      13.682  -1.644   3.247  1.00 10.00      B   
ATOM   3586  C   ALA B 172      14.748   0.612   3.223  1.00 10.00      B   
ATOM   3587  O   ALA B 172      14.788   1.263   4.265  1.00 10.00      B   
ATOM   3588  N   ILE B 173      15.753   0.563   2.356  1.00 10.00      B   
ATOM   3589  HN  ILE B 173      15.658   0.014   1.546  1.00 10.00      B   
ATOM   3590  CA  ILE B 173      16.998   1.288   2.577  1.00 10.00      B   
ATOM   3591  CB  ILE B 173      18.055   0.936   1.505  1.00 10.00      B   
ATOM   3592  CG1 ILE B 173      18.255  -0.579   1.427  1.00 10.00      B   
ATOM   3593  CG2 ILE B 173      19.379   1.628   1.804  1.00 10.00      B   
ATOM   3594  CD1 ILE B 173      19.116  -1.027   0.266  1.00 10.00      B   
ATOM   3595  C   ILE B 173      16.748   2.793   2.555  1.00 10.00      B   
ATOM   3596  O   ILE B 173      17.395   3.547   3.270  1.00 10.00      B   
ATOM   3597  N   LEU B 174      15.790   3.218   1.740  1.00 10.00      B   
ATOM   3598  HN  LEU B 174      15.300   2.564   1.198  1.00 10.00      B   
ATOM   3599  CA  LEU B 174      15.460   4.632   1.625  1.00 10.00      B   
ATOM   3600  CB  LEU B 174      14.619   4.890   0.371  1.00 10.00      B   
ATOM   3601  CG  LEU B 174      15.291   4.601  -0.971  1.00 10.00      B   
ATOM   3602  CD1 LEU B 174      14.372   4.991  -2.120  1.00 10.00      B   
ATOM   3603  CD2 LEU B 174      16.625   5.323  -1.071  1.00 10.00      B   
ATOM   3604  C   LEU B 174      14.710   5.138   2.851  1.00 10.00      B   
ATOM   3605  O   LEU B 174      15.050   6.180   3.409  1.00 10.00      B   
ATOM   3606  N   GLU B 175      13.694   4.392   3.263  1.00 10.00      B   
ATOM   3607  HN  GLU B 175      13.485   3.563   2.782  1.00 10.00      B   
ATOM   3608  CA  GLU B 175      12.876   4.774   4.406  1.00 10.00      B   
ATOM   3609  CB  GLU B 175      11.582   3.951   4.437  1.00 10.00      B   
ATOM   3610  CG  GLU B 175      10.654   4.203   3.259  1.00 10.00      B   
ATOM   3611  CD  GLU B 175       9.250   4.569   3.695  1.00 10.00      B   
ATOM   3612  OE1 GLU B 175       9.107   5.449   4.568  1.00 10.00      B   
ATOM   3613  OE2 GLU B 175       8.279   3.985   3.160  1.00 10.00      B   
ATOM   3614  C   GLU B 175      13.620   4.628   5.730  1.00 10.00      B   
ATOM   3615  O   GLU B 175      13.551   5.506   6.590  1.00 10.00      B   
ATOM   3616  N   MET B 176      14.355   3.534   5.881  1.00 10.00      B   
ATOM   3617  HN  MET B 176      14.422   2.891   5.137  1.00 10.00      B   
ATOM   3618  CA  MET B 176      15.071   3.267   7.123  1.00 10.00      B   
ATOM   3619  CB  MET B 176      14.935   1.789   7.508  1.00 10.00      B   
ATOM   3620  CG  MET B 176      13.503   1.286   7.606  1.00 10.00      B   
ATOM   3621  SD  MET B 176      12.619   1.955   9.026  1.00 10.00      B   
ATOM   3622  CE  MET B 176      11.003   1.223   8.782  1.00 10.00      B   
ATOM   3623  C   MET B 176      16.547   3.648   7.057  1.00 10.00      B   
ATOM   3624  O   MET B 176      17.339   3.192   7.882  1.00 10.00      B   
ATOM   3625  N   GLU B 177      16.913   4.497   6.102  1.00 10.00      B   
ATOM   3626  HN  GLU B 177      16.234   4.846   5.487  1.00 10.00      B   
ATOM   3627  CA  GLU B 177      18.305   4.925   5.945  1.00 10.00      B   
ATOM   3628  CB  GLU B 177      18.437   5.937   4.802  1.00 10.00      B   
ATOM   3629  CG  GLU B 177      19.862   6.417   4.563  1.00 10.00      B   
ATOM   3630  CD  GLU B 177      19.959   7.494   3.501  1.00 10.00      B   
ATOM   3631  OE1 GLU B 177      19.184   8.470   3.559  1.00 10.00      B   
ATOM   3632  OE2 GLU B 177      20.829   7.382   2.612  1.00 10.00      B   
ATOM   3633  C   GLU B 177      18.840   5.538   7.235  1.00 10.00      B   
ATOM   3634  O   GLU B 177      19.807   5.049   7.827  1.00 10.00      B   
ATOM   3635  N   GLN B 178      18.190   6.604   7.668  1.00 10.00      B   
ATOM   3636  HN  GLN B 178      17.421   6.939   7.146  1.00 10.00      B   
ATOM   3637  CA  GLN B 178      18.578   7.312   8.875  1.00 10.00      B   
ATOM   3638  CB  GLN B 178      17.855   8.662   8.950  1.00 10.00      B   
ATOM   3639  CG  GLN B 178      16.341   8.560   9.092  1.00 10.00      B   
ATOM   3640  CD  GLN B 178      15.612   8.539   7.759  1.00 10.00      B   
ATOM   3641  OE1 GLN B 178      16.143   8.079   6.751  1.00 10.00      B   
ATOM   3642  NE2 GLN B 178      14.387   9.027   7.751  1.00 10.00      B   
ATOM   3643 HE21 GLN B 178      14.015   9.368   8.596  1.00 10.00      B   
ATOM   3644 HE22 GLN B 178      13.899   9.042   6.901  1.00 10.00      B   
ATOM   3645  C   GLN B 178      18.293   6.498  10.135  1.00 10.00      B   
ATOM   3646  O   GLN B 178      18.909   6.720  11.175  1.00 10.00      B   
ATOM   3647  N   TYR B 179      17.371   5.550  10.033  1.00 10.00      B   
ATOM   3648  HN  TYR B 179      16.939   5.396   9.166  1.00 10.00      B   
ATOM   3649  CA  TYR B 179      16.996   4.725  11.172  1.00 10.00      B   
ATOM   3650  CB  TYR B 179      15.618   4.092  10.952  1.00 10.00      B   
ATOM   3651  CG  TYR B 179      15.116   3.277  12.126  1.00 10.00      B   
ATOM   3652  CD1 TYR B 179      14.751   1.946  11.967  1.00 10.00      B   
ATOM   3653  CD2 TYR B 179      15.010   3.840  13.391  1.00 10.00      B   
ATOM   3654  CE1 TYR B 179      14.293   1.201  13.037  1.00 10.00      B   
ATOM   3655  CE2 TYR B 179      14.555   3.102  14.466  1.00 10.00      B   
ATOM   3656  CZ  TYR B 179      14.197   1.782  14.283  1.00 10.00      B   
ATOM   3657  OH  TYR B 179      13.741   1.041  15.349  1.00 10.00      B   
ATOM   3658  HH  TYR B 179      13.510   1.637  16.075  1.00 10.00      B   
ATOM   3659  C   TYR B 179      18.037   3.649  11.472  1.00 10.00      B   
ATOM   3660  O   TYR B 179      18.591   3.600  12.571  1.00 10.00      B   
ATOM   3661  N   ILE B 180      18.312   2.800  10.489  1.00 10.00      B   
ATOM   3662  HN  ILE B 180      17.863   2.911   9.619  1.00 10.00      B   
ATOM   3663  CA  ILE B 180      19.270   1.708  10.657  1.00 10.00      B   
ATOM   3664  CB  ILE B 180      19.362   0.816   9.397  1.00 10.00      B   
ATOM   3665  CG1 ILE B 180      17.971   0.322   8.992  1.00 10.00      B   
ATOM   3666  CG2 ILE B 180      20.281  -0.371   9.650  1.00 10.00      B   
ATOM   3667  CD1 ILE B 180      17.935  -0.382   7.650  1.00 10.00      B   
ATOM   3668  C   ILE B 180      20.659   2.219  11.035  1.00 10.00      B   
ATOM   3669  O   ILE B 180      21.324   1.645  11.899  1.00 10.00      B   
ATOM   3670  N   ARG B 181      21.078   3.318  10.413  1.00 10.00      B   
ATOM   3671  HN  ARG B 181      20.488   3.755   9.759  1.00 10.00      B   
ATOM   3672  CA  ARG B 181      22.399   3.893  10.682  1.00 10.00      B   
ATOM   3673  CB  ARG B 181      22.696   5.060   9.741  1.00 10.00      B   
ATOM   3674  CG  ARG B 181      22.917   4.653   8.295  1.00 10.00      B   
ATOM   3675  CD  ARG B 181      23.685   5.720   7.534  1.00 10.00      B   
ATOM   3676  NE  ARG B 181      23.025   7.025   7.585  1.00 10.00      B   
ATOM   3677  HE  ARG B 181      22.210   7.098   8.136  1.00 10.00      B   
ATOM   3678  CZ  ARG B 181      23.464   8.106   6.935  1.00 10.00      B   
ATOM   3679  NH1 ARG B 181      24.580   8.050   6.223  1.00 10.00      B   
ATOM   3680 HH11 ARG B 181      25.127   7.167   6.170  1.00 10.00      B   
ATOM   3681 HH12 ARG B 181      24.926   8.899   5.719  1.00 10.00      B   
ATOM   3682  NH2 ARG B 181      22.800   9.253   7.023  1.00 10.00      B   
ATOM   3683 HH21 ARG B 181      21.939   9.321   7.610  1.00 10.00      B   
ATOM   3684 HH22 ARG B 181      23.138  10.096   6.503  1.00 10.00      B   
ATOM   3685  C   ARG B 181      22.554   4.340  12.133  1.00 10.00      B   
ATOM   3686  O   ARG B 181      23.664   4.354  12.669  1.00 10.00      B   
ATOM   3687  N   GLU B 182      21.444   4.703  12.765  1.00 10.00      B   
ATOM   3688  HN  GLU B 182      20.588   4.665  12.290  1.00 10.00      B   
ATOM   3689  CA  GLU B 182      21.471   5.151  14.149  1.00 10.00      B   
ATOM   3690  CB  GLU B 182      20.466   6.283  14.377  1.00 10.00      B   
ATOM   3691  CG  GLU B 182      20.835   7.582  13.677  1.00 10.00      B   
ATOM   3692  CD  GLU B 182      20.273   8.806  14.370  1.00 10.00      B   
ATOM   3693  OE1 GLU B 182      20.827   9.201  15.419  1.00 10.00      B   
ATOM   3694  OE2 GLU B 182      19.282   9.385  13.866  1.00 10.00      B   
ATOM   3695  C   GLU B 182      21.213   3.999  15.114  1.00 10.00      B   
ATOM   3696  O   GLU B 182      21.654   4.033  16.262  1.00 10.00      B   
ATOM   3697  N   THR B 183      20.509   2.975  14.642  1.00 10.00      B   
ATOM   3698  HN  THR B 183      20.192   3.002  13.715  1.00 10.00      B   
ATOM   3699  CA  THR B 183      20.197   1.815  15.470  1.00 10.00      B   
ATOM   3700  CB  THR B 183      19.034   0.992  14.880  1.00 10.00      B   
ATOM   3701  OG1 THR B 183      17.945   1.868  14.550  1.00 10.00      B   
ATOM   3702  HG1 THR B 183      18.282   2.631  14.066  1.00 10.00      B   
ATOM   3703  CG2 THR B 183      18.549  -0.045  15.881  1.00 10.00      B   
ATOM   3704  C   THR B 183      21.427   0.922  15.652  1.00 10.00      B   
ATOM   3705  O   THR B 183      21.732   0.487  16.763  1.00 10.00      B   
ATOM   3706  N   TYR B 184      22.132   0.655  14.557  1.00 10.00      B   
ATOM   3707  HN  TYR B 184      21.843   1.027  13.695  1.00 10.00      B   
ATOM   3708  CA  TYR B 184      23.330  -0.174  14.607  1.00 10.00      B   
ATOM   3709  CB  TYR B 184      23.038  -1.585  14.084  1.00 10.00      B   
ATOM   3710  CG  TYR B 184      22.202  -2.434  15.017  1.00 10.00      B   
ATOM   3711  CD1 TYR B 184      20.962  -2.922  14.624  1.00 10.00      B   
ATOM   3712  CD2 TYR B 184      22.654  -2.747  16.292  1.00 10.00      B   
ATOM   3713  CE1 TYR B 184      20.197  -3.699  15.474  1.00 10.00      B   
ATOM   3714  CE2 TYR B 184      21.897  -3.522  17.149  1.00 10.00      B   
ATOM   3715  CZ  TYR B 184      20.670  -3.995  16.736  1.00 10.00      B   
ATOM   3716  OH  TYR B 184      19.913  -4.766  17.587  1.00 10.00      B   
ATOM   3717  HH  TYR B 184      20.048  -5.705  17.375  1.00 10.00      B   
ATOM   3718  C   TYR B 184      24.462   0.462  13.803  1.00 10.00      B   
ATOM   3719  O   TYR B 184      24.786   0.006  12.709  1.00 10.00      B   
ATOM   3720  N   PRO B 185      25.094   1.516  14.347  1.00 10.00      B   
ATOM   3721  CA  PRO B 185      26.184   2.228  13.667  1.00 10.00      B   
ATOM   3722  CB  PRO B 185      26.358   3.490  14.514  1.00 10.00      B   
ATOM   3723  CG  PRO B 185      25.906   3.092  15.875  1.00 10.00      B   
ATOM   3724  CD  PRO B 185      24.798   2.098  15.670  1.00 10.00      B   
ATOM   3725  C   PRO B 185      27.491   1.436  13.627  1.00 10.00      B   
ATOM   3726  O   PRO B 185      28.499   1.910  13.094  1.00 10.00      B   
ATOM   3727  N   ASP B 186      27.482   0.236  14.189  1.00 10.00      B   
ATOM   3728  HN  ASP B 186      26.659  -0.093  14.609  1.00 10.00      B   
ATOM   3729  CA  ASP B 186      28.677  -0.593  14.208  1.00 10.00      B   
ATOM   3730  CB  ASP B 186      29.063  -0.944  15.646  1.00 10.00      B   
ATOM   3731  CG  ASP B 186      30.532  -0.719  15.917  1.00 10.00      B   
ATOM   3732  OD1 ASP B 186      30.933   0.451  16.090  1.00 10.00      B   
ATOM   3733  OD2 ASP B 186      31.294  -1.703  15.961  1.00 10.00      B   
ATOM   3734  C   ASP B 186      28.497  -1.864  13.389  1.00 10.00      B   
ATOM   3735  O   ASP B 186      29.474  -2.494  12.987  1.00 10.00      B   
ATOM   3736  N   ALA B 187      27.249  -2.233  13.134  1.00 10.00      B   
ATOM   3737  HN  ALA B 187      26.509  -1.681  13.461  1.00 10.00      B   
ATOM   3738  CA  ALA B 187      26.954  -3.443  12.376  1.00 10.00      B   
ATOM   3739  CB  ALA B 187      25.778  -4.183  12.995  1.00 10.00      B   
ATOM   3740  C   ALA B 187      26.690  -3.146  10.903  1.00 10.00      B   
ATOM   3741  O   ALA B 187      26.800  -4.030  10.054  1.00 10.00      B   
ATOM   3742  N   VAL B 188      26.338  -1.904  10.603  1.00 10.00      B   
ATOM   3743  HN  VAL B 188      26.274  -1.238  11.316  1.00 10.00      B   
ATOM   3744  CA  VAL B 188      26.057  -1.508   9.230  1.00 10.00      B   
ATOM   3745  CB  VAL B 188      25.181  -0.239   9.155  1.00 10.00      B   
ATOM   3746  CG1 VAL B 188      23.809  -0.496   9.756  1.00 10.00      B   
ATOM   3747  CG2 VAL B 188      25.860   0.940   9.837  1.00 10.00      B   
ATOM   3748  C   VAL B 188      27.345  -1.283   8.447  1.00 10.00      B   
ATOM   3749  O   VAL B 188      28.406  -1.043   9.027  1.00 10.00      B   
ATOM   3750  N   LYS B 189      27.250  -1.367   7.129  1.00 10.00      B   
ATOM   3751  HN  LYS B 189      26.380  -1.558   6.723  1.00 10.00      B   
ATOM   3752  CA  LYS B 189      28.401  -1.165   6.268  1.00 10.00      B   
ATOM   3753  CB  LYS B 189      28.506  -2.290   5.234  1.00 10.00      B   
ATOM   3754  CG  LYS B 189      28.228  -3.680   5.785  1.00 10.00      B   
ATOM   3755  CD  LYS B 189      28.308  -4.728   4.689  1.00 10.00      B   
ATOM   3756  CE  LYS B 189      27.519  -5.975   5.052  1.00 10.00      B   
ATOM   3757  NZ  LYS B 189      28.065  -6.664   6.253  1.00 10.00      B   
ATOM   3758  HZ1 LYS B 189      27.553  -7.557   6.412  1.00 10.00      B   
ATOM   3759  HZ2 LYS B 189      27.956  -6.063   7.093  1.00 10.00      B   
ATOM   3760  HZ3 LYS B 189      29.082  -6.876   6.118  1.00 10.00      B   
ATOM   3761  C   LYS B 189      28.277   0.173   5.556  1.00 10.00      B   
ATOM   3762  O   LYS B 189      27.192   0.546   5.106  1.00 10.00      B   
ATOM   3763  N   ILE B 190      29.378   0.898   5.472  1.00 10.00      B   
ATOM   3764  HN  ILE B 190      30.208   0.558   5.863  1.00 10.00      B   
ATOM   3765  CA  ILE B 190      29.386   2.188   4.805  1.00 10.00      B   
ATOM   3766  CB  ILE B 190      30.060   3.288   5.654  1.00 10.00      B   
ATOM   3767  CG1 ILE B 190      31.376   2.789   6.263  1.00 10.00      B   
ATOM   3768  CG2 ILE B 190      29.112   3.777   6.739  1.00 10.00      B   
ATOM   3769  CD1 ILE B 190      32.207   3.882   6.903  1.00 10.00      B   
ATOM   3770  C   ILE B 190      30.066   2.086   3.445  1.00 10.00      B   
ATOM   3771  O   ILE B 190      31.201   1.625   3.338  1.00 10.00      B   
ATOM   3772  N   CYS B 191      29.355   2.496   2.411  1.00 10.00      B   
ATOM   3773  HN  CYS B 191      28.447   2.844   2.563  1.00 10.00      B   
ATOM   3774  CA  CYS B 191      29.875   2.456   1.057  1.00 10.00      B   
ATOM   3775  CB  CYS B 191      28.716   2.465   0.057  1.00 10.00      B   
ATOM   3776  SG  CYS B 191      29.188   2.825  -1.652  1.00 10.00      B   
ATOM   3777  HG  CYS B 191      30.255   3.618  -1.629  1.00 10.00      B   
ATOM   3778  C   CYS B 191      30.787   3.645   0.798  1.00 10.00      B   
ATOM   3779  O   CYS B 191      30.397   4.789   1.016  1.00 10.00      B   
ATOM   3780  N   ASN B 192      31.999   3.370   0.338  1.00 10.00      B   
ATOM   3781  HN  ASN B 192      32.259   2.431   0.205  1.00 10.00      B   
ATOM   3782  CA  ASN B 192      32.958   4.425   0.035  1.00 10.00      B   
ATOM   3783  CB  ASN B 192      34.365   3.836  -0.126  1.00 10.00      B   
ATOM   3784  CG  ASN B 192      35.466   4.831   0.201  1.00 10.00      B   
ATOM   3785  OD1 ASN B 192      35.921   5.580  -0.663  1.00 10.00      B   
ATOM   3786  ND2 ASN B 192      35.905   4.841   1.452  1.00 10.00      B   
ATOM   3787 HD21 ASN B 192      35.504   4.213   2.089  1.00 10.00      B   
ATOM   3788 HD22 ASN B 192      36.614   5.479   1.691  1.00 10.00      B   
ATOM   3789  C   ASN B 192      32.536   5.156  -1.240  1.00 10.00      B   
ATOM   3790  O   ASN B 192      31.578   4.746  -1.902  1.00 10.00      B   
ATOM   3791  N   ILE B 193      33.237   6.239  -1.569  1.00 10.00      B   
ATOM   3792  HN  ILE B 193      33.983   6.511  -0.992  1.00 10.00      B   
ATOM   3793  CA  ILE B 193      32.946   7.042  -2.763  1.00 10.00      B   
ATOM   3794  CB  ILE B 193      32.880   6.201  -4.061  1.00 10.00      B   
ATOM   3795  CG1 ILE B 193      34.215   5.489  -4.311  1.00 10.00      B   
ATOM   3796  CG2 ILE B 193      32.507   7.072  -5.255  1.00 10.00      B   
ATOM   3797  CD1 ILE B 193      35.414   6.414  -4.343  1.00 10.00      B   
ATOM   3798  C   ILE B 193      31.677   7.878  -2.593  1.00 10.00      B   
ATOM   3799  O   ILE B 193      31.726   9.105  -2.627  1.00 10.00      B   
ATOM   3800  N   CYS B 194      30.547   7.211  -2.403  1.00 10.00      B   
ATOM   3801  HN  CYS B 194      30.570   6.229  -2.388  1.00 10.00      B   
ATOM   3802  CA  CYS B 194      29.276   7.901  -2.216  1.00 10.00      B   
ATOM   3803  CB  CYS B 194      28.124   7.089  -2.809  1.00 10.00      B   
ATOM   3804  SG  CYS B 194      28.223   6.866  -4.601  1.00 10.00      B   
ATOM   3805  HG  CYS B 194      27.544   7.855  -5.167  1.00 10.00      B   
ATOM   3806  C   CYS B 194      29.025   8.186  -0.739  1.00 10.00      B   
ATOM   3807  O   CYS B 194      28.258   9.084  -0.391  1.00 10.00      B   
ATOM   3808  N   HIS B 195      29.690   7.413   0.120  1.00 10.00      B   
ATOM   3809  HN  HIS B 195      30.285   6.721  -0.232  1.00 10.00      B   
ATOM   3810  CA  HIS B 195      29.569   7.561   1.570  1.00 10.00      B   
ATOM   3811  CB  HIS B 195      30.202   8.872   2.049  1.00 10.00      B   
ATOM   3812  CG  HIS B 195      31.645   9.009   1.668  1.00 10.00      B   
ATOM   3813  ND1 HIS B 195      32.026   9.714   0.552  1.00 10.00      B   
ATOM   3814  CD2 HIS B 195      32.747   8.503   2.272  1.00 10.00      B   
ATOM   3815  CE1 HIS B 195      33.342   9.624   0.498  1.00 10.00      B   
ATOM   3816  NE2 HIS B 195      33.824   8.901   1.518  1.00 10.00      B   
ATOM   3817  HE2 HIS B 195      34.766   8.865   1.801  1.00 10.00      B   
ATOM   3818  C   HIS B 195      28.121   7.432   2.031  1.00 10.00      B   
ATOM   3819  O   HIS B 195      27.539   8.363   2.588  1.00 10.00      B   
ATOM   3820  N   SER B 196      27.545   6.267   1.791  1.00 10.00      B   
ATOM   3821  HN  SER B 196      28.065   5.558   1.358  1.00 10.00      B   
ATOM   3822  CA  SER B 196      26.166   6.002   2.165  1.00 10.00      B   
ATOM   3823  CB  SER B 196      25.257   6.157   0.941  1.00 10.00      B   
ATOM   3824  OG  SER B 196      25.606   7.311   0.190  1.00 10.00      B   
ATOM   3825  HG  SER B 196      26.117   7.914   0.745  1.00 10.00      B   
ATOM   3826  C   SER B 196      26.035   4.599   2.753  1.00 10.00      B   
ATOM   3827  O   SER B 196      27.017   3.859   2.829  1.00 10.00      B   
ATOM   3828  N   LEU B 197      24.827   4.246   3.175  1.00 10.00      B   
ATOM   3829  HN  LEU B 197      24.088   4.883   3.089  1.00 10.00      B   
ATOM   3830  CA  LEU B 197      24.565   2.931   3.752  1.00 10.00      B   
ATOM   3831  CB  LEU B 197      23.169   2.900   4.386  1.00 10.00      B   
ATOM   3832  CG  LEU B 197      22.771   1.603   5.099  1.00 10.00      B   
ATOM   3833  CD1 LEU B 197      23.651   1.365   6.316  1.00 10.00      B   
ATOM   3834  CD2 LEU B 197      21.302   1.635   5.494  1.00 10.00      B   
ATOM   3835  C   LEU B 197      24.680   1.851   2.681  1.00 10.00      B   
ATOM   3836  O   LEU B 197      24.270   2.060   1.539  1.00 10.00      B   
ATOM   3837  N   LEU B 198      25.253   0.713   3.044  1.00 10.00      B   
ATOM   3838  HN  LEU B 198      25.584   0.611   3.965  1.00 10.00      B   
ATOM   3839  CA  LEU B 198      25.419  -0.392   2.114  1.00 10.00      B   
ATOM   3840  CB  LEU B 198      26.875  -0.464   1.647  1.00 10.00      B   
ATOM   3841  CG  LEU B 198      27.277  -1.720   0.874  1.00 10.00      B   
ATOM   3842  CD1 LEU B 198      26.714  -1.694  -0.536  1.00 10.00      B   
ATOM   3843  CD2 LEU B 198      28.786  -1.871   0.849  1.00 10.00      B   
ATOM   3844  C   LEU B 198      25.023  -1.712   2.761  1.00 10.00      B   
ATOM   3845  O   LEU B 198      25.344  -1.963   3.926  1.00 10.00      B   
ATOM   3846  N   ILE B 199      24.317  -2.540   2.007  1.00 10.00      B   
ATOM   3847  HN  ILE B 199      24.066  -2.265   1.088  1.00 10.00      B   
ATOM   3848  CA  ILE B 199      23.889  -3.844   2.483  1.00 10.00      B   
ATOM   3849  CB  ILE B 199      22.368  -4.044   2.292  1.00 10.00      B   
ATOM   3850  CG1 ILE B 199      21.574  -3.017   3.110  1.00 10.00      B   
ATOM   3851  CG2 ILE B 199      21.949  -5.464   2.648  1.00 10.00      B   
ATOM   3852  CD1 ILE B 199      21.821  -3.085   4.603  1.00 10.00      B   
ATOM   3853  C   ILE B 199      24.651  -4.933   1.731  1.00 10.00      B   
ATOM   3854  O   ILE B 199      25.319  -5.775   2.337  1.00 10.00      B   
ATOM   3855  N   GLN B 200      24.558  -4.896   0.407  1.00 10.00      B   
ATOM   3856  HN  GLN B 200      24.012  -4.191  -0.017  1.00 10.00      B   
ATOM   3857  CA  GLN B 200      25.242  -5.866  -0.436  1.00 10.00      B   
ATOM   3858  CB  GLN B 200      24.242  -6.834  -1.093  1.00 10.00      B   
ATOM   3859  CG  GLN B 200      23.399  -6.237  -2.212  1.00 10.00      B   
ATOM   3860  CD  GLN B 200      22.007  -6.832  -2.276  1.00 10.00      B   
ATOM   3861  OE1 GLN B 200      21.787  -7.869  -2.904  1.00 10.00      B   
ATOM   3862  NE2 GLN B 200      21.055  -6.164  -1.646  1.00 10.00      B   
ATOM   3863 HE21 GLN B 200      21.303  -5.321  -1.183  1.00 10.00      B   
ATOM   3864 HE22 GLN B 200      20.149  -6.529  -1.651  1.00 10.00      B   
ATOM   3865  C   GLN B 200      26.106  -5.159  -1.480  1.00 10.00      B   
ATOM   3866  O   GLN B 200      25.624  -4.326  -2.248  1.00 10.00      B   
ATOM   3867  N   GLY B 201      27.390  -5.475  -1.493  1.00 10.00      B   
ATOM   3868  HN  GLY B 201      27.734  -6.137  -0.856  1.00 10.00      B   
ATOM   3869  CA  GLY B 201      28.287  -4.851  -2.441  1.00 10.00      B   
ATOM   3870  C   GLY B 201      29.645  -5.514  -2.476  1.00 10.00      B   
ATOM   3871  O   GLY B 201      29.856  -6.547  -1.838  1.00 10.00      B   
ATOM   3872  N   GLN B 202      30.567  -4.911  -3.214  1.00 10.00      B   
ATOM   3873  HN  GLN B 202      30.340  -4.070  -3.666  1.00 10.00      B   
ATOM   3874  CA  GLN B 202      31.918  -5.444  -3.343  1.00 10.00      B   
ATOM   3875  CB  GLN B 202      32.508  -5.080  -4.705  1.00 10.00      B   
ATOM   3876  CG  GLN B 202      31.671  -5.551  -5.884  1.00 10.00      B   
ATOM   3877  CD  GLN B 202      32.305  -5.230  -7.221  1.00 10.00      B   
ATOM   3878  OE1 GLN B 202      33.040  -4.256  -7.358  1.00 10.00      B   
ATOM   3879  NE2 GLN B 202      32.032  -6.054  -8.216  1.00 10.00      B   
ATOM   3880 HE21 GLN B 202      31.444  -6.821  -8.037  1.00 10.00      B   
ATOM   3881 HE22 GLN B 202      32.432  -5.868  -9.098  1.00 10.00      B   
ATOM   3882  C   GLN B 202      32.803  -4.917  -2.224  1.00 10.00      B   
ATOM   3883  O   GLN B 202      32.491  -3.894  -1.606  1.00 10.00      B   
ATOM   3884  N   SER B 203      33.906  -5.601  -1.966  1.00 10.00      B   
ATOM   3885  HN  SER B 203      34.120  -6.398  -2.497  1.00 10.00      B   
ATOM   3886  CA  SER B 203      34.806  -5.196  -0.906  1.00 10.00      B   
ATOM   3887  CB  SER B 203      34.533  -6.035   0.342  1.00 10.00      B   
ATOM   3888  OG  SER B 203      34.372  -7.404   0.006  1.00 10.00      B   
ATOM   3889  HG  SER B 203      35.245  -7.799  -0.175  1.00 10.00      B   
ATOM   3890  C   SER B 203      36.265  -5.346  -1.310  1.00 10.00      B   
ATOM   3891  O   SER B 203      36.610  -6.167  -2.154  1.00 10.00      B   
ATOM   3892  N   CYS B 204      37.112  -4.524  -0.718  1.00 10.00      B   
ATOM   3893  HN  CYS B 204      36.762  -3.844  -0.098  1.00 10.00      B   
ATOM   3894  CA  CYS B 204      38.539  -4.590  -0.971  1.00 10.00      B   
ATOM   3895  CB  CYS B 204      39.160  -3.190  -0.926  1.00 10.00      B   
ATOM   3896  SG  CYS B 204      40.963  -3.153  -1.081  1.00 10.00      B   
ATOM   3897  HG  CYS B 204      41.325  -4.088  -1.952  1.00 10.00      B   
ATOM   3898  C   CYS B 204      39.167  -5.485   0.084  1.00 10.00      B   
ATOM   3899  O   CYS B 204      39.440  -5.040   1.198  1.00 10.00      B   
ATOM   3900  N   GLU B 205      39.369  -6.748  -0.268  1.00 10.00      B   
ATOM   3901  HN  GLU B 205      39.110  -7.034  -1.172  1.00 10.00      B   
ATOM   3902  CA  GLU B 205      39.940  -7.739   0.643  1.00 10.00      B   
ATOM   3903  CB  GLU B 205      40.038  -9.107  -0.037  1.00 10.00      B   
ATOM   3904  CG  GLU B 205      38.740  -9.907  -0.033  1.00 10.00      B   
ATOM   3905  CD  GLU B 205      37.628  -9.250  -0.824  1.00 10.00      B   
ATOM   3906  OE1 GLU B 205      37.705  -9.245  -2.069  1.00 10.00      B   
ATOM   3907  OE2 GLU B 205      36.668  -8.748  -0.203  1.00 10.00      B   
ATOM   3908  C   GLU B 205      41.299  -7.322   1.205  1.00 10.00      B   
ATOM   3909  O   GLU B 205      41.709  -7.799   2.265  1.00 10.00      B   
ATOM   3910  N   THR B 206      41.992  -6.442   0.495  1.00 10.00      B   
ATOM   3911  HN  THR B 206      41.629  -6.120  -0.357  1.00 10.00      B   
ATOM   3912  CA  THR B 206      43.297  -5.963   0.925  1.00 10.00      B   
ATOM   3913  CB  THR B 206      43.992  -5.202  -0.217  1.00 10.00      B   
ATOM   3914  OG1 THR B 206      43.301  -5.460  -1.451  1.00 10.00      B   
ATOM   3915  HG1 THR B 206      43.938  -5.444  -2.187  1.00 10.00      B   
ATOM   3916  CG2 THR B 206      45.440  -5.644  -0.346  1.00 10.00      B   
ATOM   3917  C   THR B 206      43.189  -5.040   2.142  1.00 10.00      B   
ATOM   3918  O   THR B 206      44.150  -4.882   2.898  1.00 10.00      B   
ATOM   3919  N   CYS B 207      42.022  -4.438   2.339  1.00 10.00      B   
ATOM   3920  HN  CYS B 207      41.273  -4.624   1.730  1.00 10.00      B   
ATOM   3921  CA  CYS B 207      41.827  -3.523   3.457  1.00 10.00      B   
ATOM   3922  CB  CYS B 207      41.878  -2.074   2.969  1.00 10.00      B   
ATOM   3923  SG  CYS B 207      43.337  -1.674   1.981  1.00 10.00      B   
ATOM   3924  HG  CYS B 207      44.310  -2.503   2.335  1.00 10.00      B   
ATOM   3925  C   CYS B 207      40.517  -3.787   4.197  1.00 10.00      B   
ATOM   3926  O   CYS B 207      40.522  -4.174   5.366  1.00 10.00      B   
ATOM   3927  N   GLY B 208      39.399  -3.591   3.511  1.00 10.00      B   
ATOM   3928  HN  GLY B 208      39.455  -3.331   2.569  1.00 10.00      B   
ATOM   3929  CA  GLY B 208      38.103  -3.798   4.131  1.00 10.00      B   
ATOM   3930  C   GLY B 208      37.075  -2.773   3.695  1.00 10.00      B   
ATOM   3931  O   GLY B 208      35.998  -2.679   4.280  1.00 10.00      B   
ATOM   3932  N   ILE B 209      37.412  -1.999   2.672  1.00 10.00      B   
ATOM   3933  HN  ILE B 209      38.290  -2.108   2.262  1.00 10.00      B   
ATOM   3934  CA  ILE B 209      36.509  -0.982   2.146  1.00 10.00      B   
ATOM   3935  CB  ILE B 209      37.277   0.071   1.301  1.00 10.00      B   
ATOM   3936  CG1 ILE B 209      37.994   1.080   2.206  1.00 10.00      B   
ATOM   3937  CG2 ILE B 209      36.355   0.796   0.328  1.00 10.00      B   
ATOM   3938  CD1 ILE B 209      39.261   0.552   2.840  1.00 10.00      B   
ATOM   3939  C   ILE B 209      35.415  -1.638   1.305  1.00 10.00      B   
ATOM   3940  O   ILE B 209      35.700  -2.498   0.474  1.00 10.00      B   
ATOM   3941  N   ARG B 210      34.172  -1.241   1.538  1.00 10.00      B   
ATOM   3942  HN  ARG B 210      34.009  -0.550   2.214  1.00 10.00      B   
ATOM   3943  CA  ARG B 210      33.039  -1.789   0.799  1.00 10.00      B   
ATOM   3944  CB  ARG B 210      32.040  -2.455   1.754  1.00 10.00      B   
ATOM   3945  CG  ARG B 210      32.383  -3.880   2.164  1.00 10.00      B   
ATOM   3946  CD  ARG B 210      33.311  -3.909   3.366  1.00 10.00      B   
ATOM   3947  NE  ARG B 210      32.826  -4.805   4.414  1.00 10.00      B   
ATOM   3948  HE  ARG B 210      32.101  -5.444   4.167  1.00 10.00      B   
ATOM   3949  CZ  ARG B 210      33.284  -4.809   5.666  1.00 10.00      B   
ATOM   3950  NH1 ARG B 210      34.264  -3.985   6.025  1.00 10.00      B   
ATOM   3951 HH11 ARG B 210      34.689  -3.333   5.324  1.00 10.00      B   
ATOM   3952 HH12 ARG B 210      34.613  -3.978   7.009  1.00 10.00      B   
ATOM   3953  NH2 ARG B 210      32.765  -5.644   6.560  1.00 10.00      B   
ATOM   3954 HH21 ARG B 210      31.987  -6.299   6.283  1.00 10.00      B   
ATOM   3955 HH22 ARG B 210      33.127  -5.661   7.538  1.00 10.00      B   
ATOM   3956  C   ARG B 210      32.334  -0.683   0.022  1.00 10.00      B   
ATOM   3957  O   ARG B 210      32.359   0.479   0.432  1.00 10.00      B   
ATOM   3958  N   MET B 211      31.720  -1.038  -1.103  1.00 10.00      B   
ATOM   3959  HN  MET B 211      31.750  -1.979  -1.394  1.00 10.00      B   
ATOM   3960  CA  MET B 211      31.000  -0.066  -1.921  1.00 10.00      B   
ATOM   3961  CB  MET B 211      31.939   0.814  -2.759  1.00 10.00      B   
ATOM   3962  CG  MET B 211      33.224   0.146  -3.223  1.00 10.00      B   
ATOM   3963  SD  MET B 211      34.455   1.348  -3.773  1.00 10.00      B   
ATOM   3964  CE  MET B 211      35.822   0.271  -4.198  1.00 10.00      B   
ATOM   3965  C   MET B 211      29.928  -0.725  -2.785  1.00 10.00      B   
ATOM   3966  O   MET B 211      30.016  -1.914  -3.104  1.00 10.00      B   
ATOM   3967  N   HIS B 212      28.913   0.061  -3.142  1.00 10.00      B   
ATOM   3968  HN  HIS B 212      28.915   0.997  -2.846  1.00 10.00      B   
ATOM   3969  CA  HIS B 212      27.796  -0.411  -3.959  1.00 10.00      B   
ATOM   3970  CB  HIS B 212      26.742   0.693  -4.110  1.00 10.00      B   
ATOM   3971  CG  HIS B 212      25.801   0.846  -2.958  1.00 10.00      B   
ATOM   3972  ND1 HIS B 212      24.546   0.297  -2.993  1.00 10.00      B   
ATOM   3973  CD2 HIS B 212      25.963   1.511  -1.788  1.00 10.00      B   
ATOM   3974  CE1 HIS B 212      23.972   0.636  -1.853  1.00 10.00      B   
ATOM   3975  NE2 HIS B 212      24.790   1.371  -1.091  1.00 10.00      B   
ATOM   3976  HE2 HIS B 212      24.653   1.584  -0.140  1.00 10.00      B   
ATOM   3977  C   HIS B 212      28.251  -0.823  -5.353  1.00 10.00      B   
ATOM   3978  O   HIS B 212      29.278  -0.354  -5.852  1.00 10.00      B   
ATOM   3979  N   LEU B 213      27.465  -1.684  -5.986  1.00 10.00      B   
ATOM   3980  HN  LEU B 213      26.662  -2.018  -5.532  1.00 10.00      B   
ATOM   3981  CA  LEU B 213      27.758  -2.146  -7.337  1.00 10.00      B   
ATOM   3982  CB  LEU B 213      26.834  -3.294  -7.767  1.00 10.00      B   
ATOM   3983  CG  LEU B 213      27.112  -4.667  -7.146  1.00 10.00      B   
ATOM   3984  CD1 LEU B 213      26.539  -4.755  -5.740  1.00 10.00      B   
ATOM   3985  CD2 LEU B 213      26.552  -5.776  -8.022  1.00 10.00      B   
ATOM   3986  C   LEU B 213      27.711  -0.990  -8.348  1.00 10.00      B   
ATOM   3987  O   LEU B 213      28.648  -0.818  -9.126  1.00 10.00      B   
ATOM   3988  N   PRO B 214      26.629  -0.170  -8.363  1.00 10.00      B   
ATOM   3989  CA  PRO B 214      26.534   0.968  -9.289  1.00 10.00      B   
ATOM   3990  CB  PRO B 214      25.187   1.613  -8.941  1.00 10.00      B   
ATOM   3991  CG  PRO B 214      24.408   0.533  -8.275  1.00 10.00      B   
ATOM   3992  CD  PRO B 214      25.414  -0.292  -7.529  1.00 10.00      B   
ATOM   3993  C   PRO B 214      27.668   1.966  -9.066  1.00 10.00      B   
ATOM   3994  O   PRO B 214      28.081   2.672  -9.986  1.00 10.00      B   
ATOM   3995  N   CYS B 215      28.174   2.009  -7.839  1.00 10.00      B   
ATOM   3996  HN  CYS B 215      27.805   1.418  -7.151  1.00 10.00      B   
ATOM   3997  CA  CYS B 215      29.260   2.913  -7.492  1.00 10.00      B   
ATOM   3998  CB  CYS B 215      29.463   2.976  -5.979  1.00 10.00      B   
ATOM   3999  SG  CYS B 215      28.022   3.576  -5.070  1.00 10.00      B   
ATOM   4000  HG  CYS B 215      28.207   4.865  -4.815  1.00 10.00      B   
ATOM   4001  C   CYS B 215      30.552   2.514  -8.192  1.00 10.00      B   
ATOM   4002  O   CYS B 215      31.188   3.340  -8.845  1.00 10.00      B   
ATOM   4003  N   VAL B 216      30.934   1.244  -8.072  1.00 10.00      B   
ATOM   4004  HN  VAL B 216      30.388   0.621  -7.541  1.00 10.00      B   
ATOM   4005  CA  VAL B 216      32.156   0.763  -8.713  1.00 10.00      B   
ATOM   4006  CB  VAL B 216      32.588  -0.637  -8.224  1.00 10.00      B   
ATOM   4007  CG1 VAL B 216      33.017  -0.583  -6.768  1.00 10.00      B   
ATOM   4008  CG2 VAL B 216      31.480  -1.659  -8.418  1.00 10.00      B   
ATOM   4009  C   VAL B 216      32.012   0.778 -10.230  1.00 10.00      B   
ATOM   4010  O   VAL B 216      32.977   1.013 -10.953  1.00 10.00      B   
ATOM   4011  N   ALA B 217      30.791   0.553 -10.700  1.00 10.00      B   
ATOM   4012  HN  ALA B 217      30.064   0.368 -10.066  1.00 10.00      B   
ATOM   4013  CA  ALA B 217      30.499   0.553 -12.129  1.00 10.00      B   
ATOM   4014  CB  ALA B 217      29.078   0.066 -12.362  1.00 10.00      B   
ATOM   4015  C   ALA B 217      30.670   1.952 -12.709  1.00 10.00      B   
ATOM   4016  O   ALA B 217      30.949   2.120 -13.893  1.00 10.00      B   
ATOM   4017  N   LYS B 218      30.497   2.950 -11.855  1.00 10.00      B   
ATOM   4018  HN  LYS B 218      30.270   2.743 -10.924  1.00 10.00      B   
ATOM   4019  CA  LYS B 218      30.624   4.340 -12.255  1.00 10.00      B   
ATOM   4020  CB  LYS B 218      29.658   5.195 -11.434  1.00 10.00      B   
ATOM   4021  CG  LYS B 218      29.650   6.668 -11.794  1.00 10.00      B   
ATOM   4022  CD  LYS B 218      28.724   7.443 -10.875  1.00 10.00      B   
ATOM   4023  CE  LYS B 218      28.850   8.936 -11.104  1.00 10.00      B   
ATOM   4024  NZ  LYS B 218      28.003   9.714 -10.167  1.00 10.00      B   
ATOM   4025  HZ1 LYS B 218      28.198   9.432  -9.187  1.00 10.00      B   
ATOM   4026  HZ2 LYS B 218      26.998   9.548 -10.368  1.00 10.00      B   
ATOM   4027  HZ3 LYS B 218      28.199  10.729 -10.267  1.00 10.00      B   
ATOM   4028  C   LYS B 218      32.056   4.831 -12.063  1.00 10.00      B   
ATOM   4029  O   LYS B 218      32.559   5.633 -12.848  1.00 10.00      B   
ATOM   4030  N   TYR B 219      32.705   4.344 -11.014  1.00 10.00      B   
ATOM   4031  HN  TYR B 219      32.243   3.714 -10.418  1.00 10.00      B   
ATOM   4032  CA  TYR B 219      34.077   4.731 -10.711  1.00 10.00      B   
ATOM   4033  CB  TYR B 219      34.424   4.357  -9.266  1.00 10.00      B   
ATOM   4034  CG  TYR B 219      35.659   5.045  -8.727  1.00 10.00      B   
ATOM   4035  CD1 TYR B 219      35.627   6.385  -8.363  1.00 10.00      B   
ATOM   4036  CD2 TYR B 219      36.856   4.355  -8.577  1.00 10.00      B   
ATOM   4037  CE1 TYR B 219      36.751   7.019  -7.866  1.00 10.00      B   
ATOM   4038  CE2 TYR B 219      37.984   4.980  -8.081  1.00 10.00      B   
ATOM   4039  CZ  TYR B 219      37.926   6.312  -7.727  1.00 10.00      B   
ATOM   4040  OH  TYR B 219      39.048   6.938  -7.228  1.00 10.00      B   
ATOM   4041  HH  TYR B 219      39.808   6.733  -7.793  1.00 10.00      B   
ATOM   4042  C   TYR B 219      35.061   4.077 -11.677  1.00 10.00      B   
ATOM   4043  O   TYR B 219      36.038   4.692 -12.098  1.00 10.00      B   
ATOM   4044  N   PHE B 220      34.796   2.828 -12.032  1.00 10.00      B   
ATOM   4045  HN  PHE B 220      33.997   2.380 -11.671  1.00 10.00      B   
ATOM   4046  CA  PHE B 220      35.666   2.100 -12.947  1.00 10.00      B   
ATOM   4047  CB  PHE B 220      35.857   0.651 -12.487  1.00 10.00      B   
ATOM   4048  CG  PHE B 220      36.477   0.527 -11.122  1.00 10.00      B   
ATOM   4049  CD1 PHE B 220      37.680   1.148 -10.835  1.00 10.00      B   
ATOM   4050  CD2 PHE B 220      35.853  -0.207 -10.127  1.00 10.00      B   
ATOM   4051  CE1 PHE B 220      38.250   1.039  -9.582  1.00 10.00      B   
ATOM   4052  CE2 PHE B 220      36.419  -0.321  -8.871  1.00 10.00      B   
ATOM   4053  CZ  PHE B 220      37.618   0.304  -8.598  1.00 10.00      B   
ATOM   4054  C   PHE B 220      35.131   2.148 -14.372  1.00 10.00      B   
ATOM   4055  O   PHE B 220      35.573   1.393 -15.241  1.00 10.00      B   
ATOM   4056  N   GLN B 221      34.188   3.050 -14.604  1.00 10.00      B   
ATOM   4057  HN  GLN B 221      33.896   3.631 -13.871  1.00 10.00      B   
ATOM   4058  CA  GLN B 221      33.586   3.212 -15.917  1.00 10.00      B   
ATOM   4059  CB  GLN B 221      32.416   4.196 -15.848  1.00 10.00      B   
ATOM   4060  CG  GLN B 221      31.668   4.374 -17.159  1.00 10.00      B   
ATOM   4061  CD  GLN B 221      30.821   5.631 -17.182  1.00 10.00      B   
ATOM   4062  OE1 GLN B 221      31.149   6.629 -16.539  1.00 10.00      B   
ATOM   4063  NE2 GLN B 221      29.727   5.595 -17.925  1.00 10.00      B   
ATOM   4064 HE21 GLN B 221      29.527   4.770 -18.414  1.00 10.00      B   
ATOM   4065 HE22 GLN B 221      29.169   6.400 -17.967  1.00 10.00      B   
ATOM   4066  C   GLN B 221      34.622   3.714 -16.916  1.00 10.00      B   
ATOM   4067  O   GLN B 221      35.239   4.758 -16.701  1.00 10.00      B   
ATOM   4068  N   SER B 222      34.807   2.952 -17.993  1.00 10.00      B   
ATOM   4069  HN  SER B 222      34.283   2.130 -18.080  1.00 10.00      B   
ATOM   4070  CA  SER B 222      35.758   3.290 -19.052  1.00 10.00      B   
ATOM   4071  CB  SER B 222      35.518   4.705 -19.603  1.00 10.00      B   
ATOM   4072  OG  SER B 222      34.134   5.024 -19.650  1.00 10.00      B   
ATOM   4073  HG  SER B 222      34.018   5.952 -19.406  1.00 10.00      B   
ATOM   4074  C   SER B 222      37.209   3.132 -18.594  1.00 10.00      B   
ATOM   4075  O   SER B 222      38.131   3.609 -19.256  1.00 10.00      B   
ATOM   4076  N   ASN B 223      37.418   2.446 -17.478  1.00 10.00      B   
ATOM   4077  HN  ASN B 223      36.653   2.067 -16.993  1.00 10.00      B   
ATOM   4078  CA  ASN B 223      38.767   2.246 -16.957  1.00 10.00      B   
ATOM   4079  CB  ASN B 223      38.757   2.186 -15.424  1.00 10.00      B   
ATOM   4080  CG  ASN B 223      40.103   2.518 -14.798  1.00 10.00      B   
ATOM   4081  OD1 ASN B 223      41.158   2.302 -15.393  1.00 10.00      B   
ATOM   4082  ND2 ASN B 223      40.073   3.043 -13.582  1.00 10.00      B   
ATOM   4083 HD21 ASN B 223      39.201   3.186 -13.160  1.00 10.00      B   
ATOM   4084 HD22 ASN B 223      40.928   3.273 -13.155  1.00 10.00      B   
ATOM   4085  C   ASN B 223      39.386   0.977 -17.532  1.00 10.00      B   
ATOM   4086  O   ASN B 223      38.688  -0.007 -17.794  1.00 10.00      B   
ATOM   4087  N   ALA B 224      40.695   1.008 -17.737  1.00 10.00      B   
ATOM   4088  HN  ALA B 224      41.194   1.820 -17.501  1.00 10.00      B   
ATOM   4089  CA  ALA B 224      41.415  -0.132 -18.277  1.00 10.00      B   
ATOM   4090  CB  ALA B 224      42.508   0.335 -19.225  1.00 10.00      B   
ATOM   4091  C   ALA B 224      42.008  -0.966 -17.148  1.00 10.00      B   
ATOM   4092  O   ALA B 224      42.146  -2.183 -17.265  1.00 10.00      B   
ATOM   4093  N   GLU B 225      42.341  -0.303 -16.050  1.00 10.00      B   
ATOM   4094  HN  GLU B 225      42.182   0.665 -16.005  1.00 10.00      B   
ATOM   4095  CA  GLU B 225      42.919  -0.971 -14.899  1.00 10.00      B   
ATOM   4096  CB  GLU B 225      44.404  -0.628 -14.776  1.00 10.00      B   
ATOM   4097  CG  GLU B 225      45.196  -1.606 -13.926  1.00 10.00      B   
ATOM   4098  CD  GLU B 225      46.684  -1.339 -13.978  1.00 10.00      B   
ATOM   4099  OE1 GLU B 225      47.267  -0.993 -12.933  1.00 10.00      B   
ATOM   4100  OE2 GLU B 225      47.279  -1.469 -15.068  1.00 10.00      B   
ATOM   4101  C   GLU B 225      42.173  -0.576 -13.628  1.00 10.00      B   
ATOM   4102  O   GLU B 225      42.380   0.510 -13.086  1.00 10.00      B   
ATOM   4103  N   PRO B 226      41.275  -1.448 -13.150  1.00 10.00      B   
ATOM   4104  CA  PRO B 226      40.487  -1.194 -11.944  1.00 10.00      B   
ATOM   4105  CB  PRO B 226      39.434  -2.315 -11.945  1.00 10.00      B   
ATOM   4106  CG  PRO B 226      39.547  -2.976 -13.280  1.00 10.00      B   
ATOM   4107  CD  PRO B 226      40.955  -2.750 -13.743  1.00 10.00      B   
ATOM   4108  C   PRO B 226      41.340  -1.275 -10.681  1.00 10.00      B   
ATOM   4109  O   PRO B 226      41.851  -2.342 -10.328  1.00 10.00      B   
ATOM   4110  N   ARG B 227      41.506  -0.141 -10.013  1.00 10.00      B   
ATOM   4111  HN  ARG B 227      41.092   0.680 -10.351  1.00 10.00      B   
ATOM   4112  CA  ARG B 227      42.288  -0.082  -8.788  1.00 10.00      B   
ATOM   4113  CB  ARG B 227      43.595   0.685  -9.004  1.00 10.00      B   
ATOM   4114  CG  ARG B 227      44.629  -0.075  -9.816  1.00 10.00      B   
ATOM   4115  CD  ARG B 227      45.985   0.604  -9.751  1.00 10.00      B   
ATOM   4116  NE  ARG B 227      47.016  -0.168 -10.440  1.00 10.00      B   
ATOM   4117  HE  ARG B 227      46.884  -0.341 -11.410  1.00 10.00      B   
ATOM   4118  CZ  ARG B 227      48.111  -0.648  -9.856  1.00 10.00      B   
ATOM   4119  NH1 ARG B 227      48.327  -0.450  -8.562  1.00 10.00      B   
ATOM   4120 HH11 ARG B 227      47.640   0.088  -7.989  1.00 10.00      B   
ATOM   4121 HH12 ARG B 227      49.188  -0.834  -8.112  1.00 10.00      B   
ATOM   4122  NH2 ARG B 227      48.985  -1.333 -10.574  1.00 10.00      B   
ATOM   4123 HH21 ARG B 227      49.851  -1.711 -10.130  1.00 10.00      B   
ATOM   4124 HH22 ARG B 227      48.807  -1.503 -11.592  1.00 10.00      B   
ATOM   4125  C   ARG B 227      41.486   0.559  -7.667  1.00 10.00      B   
ATOM   4126  O   ARG B 227      40.803   1.560  -7.875  1.00 10.00      B   
ATOM   4127  N   CYS B 228      41.572  -0.033  -6.488  1.00 10.00      B   
ATOM   4128  HN  CYS B 228      42.143  -0.830  -6.399  1.00 10.00      B   
ATOM   4129  CA  CYS B 228      40.864   0.460  -5.317  1.00 10.00      B   
ATOM   4130  CB  CYS B 228      41.028  -0.530  -4.158  1.00 10.00      B   
ATOM   4131  SG  CYS B 228      40.453   0.071  -2.552  1.00 10.00      B   
ATOM   4132  HG  CYS B 228      41.506   0.122  -1.743  1.00 10.00      B   
ATOM   4133  C   CYS B 228      41.384   1.839  -4.916  1.00 10.00      B   
ATOM   4134  O   CYS B 228      42.595   2.069  -4.894  1.00 10.00      B   
ATOM   4135  N   PRO B 229      40.471   2.775  -4.603  1.00 10.00      B   
ATOM   4136  CA  PRO B 229      40.836   4.138  -4.200  1.00 10.00      B   
ATOM   4137  CB  PRO B 229      39.487   4.802  -3.901  1.00 10.00      B   
ATOM   4138  CG  PRO B 229      38.481   3.981  -4.631  1.00 10.00      B   
ATOM   4139  CD  PRO B 229      39.013   2.579  -4.632  1.00 10.00      B   
ATOM   4140  C   PRO B 229      41.710   4.148  -2.947  1.00 10.00      B   
ATOM   4141  O   PRO B 229      42.539   5.038  -2.763  1.00 10.00      B   
ATOM   4142  N   HIS B 230      41.521   3.149  -2.096  1.00 10.00      B   
ATOM   4143  HN  HIS B 230      40.857   2.461  -2.310  1.00 10.00      B   
ATOM   4144  CA  HIS B 230      42.285   3.034  -0.864  1.00 10.00      B   
ATOM   4145  CB  HIS B 230      41.380   2.552   0.273  1.00 10.00      B   
ATOM   4146  CG  HIS B 230      41.880   2.876   1.650  1.00 10.00      B   
ATOM   4147  ND1 HIS B 230      41.613   4.057   2.307  1.00 10.00      B   
ATOM   4148  HD1 HIS B 230      41.097   4.813   1.951  1.00 10.00      B   
ATOM   4149  CD2 HIS B 230      42.627   2.137   2.508  1.00 10.00      B   
ATOM   4150  CE1 HIS B 230      42.189   4.001   3.513  1.00 10.00      B   
ATOM   4151  NE2 HIS B 230      42.819   2.853   3.686  1.00 10.00      B   
ATOM   4152  C   HIS B 230      43.445   2.065  -1.062  1.00 10.00      B   
ATOM   4153  O   HIS B 230      43.237   0.916  -1.460  1.00 10.00      B   
ATOM   4154  N   CYS B 231      44.659   2.555  -0.815  1.00 10.00      B   
ATOM   4155  HN  CYS B 231      44.733   3.490  -0.526  1.00 10.00      B   
ATOM   4156  CA  CYS B 231      45.891   1.766  -0.948  1.00 10.00      B   
ATOM   4157  CB  CYS B 231      45.829   0.450  -0.165  1.00 10.00      B   
ATOM   4158  SG  CYS B 231      45.653   0.663   1.622  1.00 10.00      B   
ATOM   4159  HG  CYS B 231      44.634  -0.089   2.022  1.00 10.00      B   
ATOM   4160  C   CYS B 231      46.306   1.542  -2.404  1.00 10.00      B   
ATOM   4161  O   CYS B 231      47.421   1.087  -2.675  1.00 10.00      B   
ATOM   4162  N   ASN B 232      45.404   1.863  -3.331  1.00 10.00      B   
ATOM   4163  HN  ASN B 232      44.530   2.198  -3.040  1.00 10.00      B   
ATOM   4164  CA  ASN B 232      45.662   1.725  -4.766  1.00 10.00      B   
ATOM   4165  CB  ASN B 232      46.753   2.708  -5.222  1.00 10.00      B   
ATOM   4166  CG  ASN B 232      46.748   2.955  -6.720  1.00 10.00      B   
ATOM   4167  OD1 ASN B 232      47.397   2.240  -7.482  1.00 10.00      B   
ATOM   4168  ND2 ASN B 232      46.027   3.979  -7.152  1.00 10.00      B   
ATOM   4169 HD21 ASN B 232      45.542   4.516  -6.492  1.00 10.00      B   
ATOM   4170 HD22 ASN B 232      46.011   4.160  -8.118  1.00 10.00      B   
ATOM   4171  C   ASN B 232      46.018   0.286  -5.150  1.00 10.00      B   
ATOM   4172  O   ASN B 232      47.008   0.038  -5.843  1.00 10.00      B   
ATOM   4173  N   ASP B 233      45.214  -0.662  -4.691  1.00 10.00      B   
ATOM   4174  HN  ASP B 233      44.445  -0.412  -4.139  1.00 10.00      B   
ATOM   4175  CA  ASP B 233      45.447  -2.072  -4.999  1.00 10.00      B   
ATOM   4176  CB  ASP B 233      45.238  -2.955  -3.761  1.00 10.00      B   
ATOM   4177  CG  ASP B 233      45.726  -4.379  -3.968  1.00 10.00      B   
ATOM   4178  OD1 ASP B 233      46.812  -4.558  -4.564  1.00 10.00      B   
ATOM   4179  OD2 ASP B 233      45.029  -5.325  -3.536  1.00 10.00      B   
ATOM   4180  C   ASP B 233      44.533  -2.517  -6.135  1.00 10.00      B   
ATOM   4181  O   ASP B 233      43.551  -1.843  -6.441  1.00 10.00      B   
ATOM   4182  N   TYR B 234      44.860  -3.640  -6.756  1.00 10.00      B   
ATOM   4183  HN  TYR B 234      45.648  -4.140  -6.452  1.00 10.00      B   
ATOM   4184  CA  TYR B 234      44.068  -4.165  -7.863  1.00 10.00      B   
ATOM   4185  CB  TYR B 234      44.763  -5.376  -8.492  1.00 10.00      B   
ATOM   4186  CG  TYR B 234      45.858  -5.029  -9.471  1.00 10.00      B   
ATOM   4187  CD1 TYR B 234      47.194  -5.215  -9.142  1.00 10.00      B   
ATOM   4188  CD2 TYR B 234      45.557  -4.522 -10.728  1.00 10.00      B   
ATOM   4189  CE1 TYR B 234      48.199  -4.909 -10.038  1.00 10.00      B   
ATOM   4190  CE2 TYR B 234      46.556  -4.212 -11.630  1.00 10.00      B   
ATOM   4191  CZ  TYR B 234      47.875  -4.409 -11.280  1.00 10.00      B   
ATOM   4192  OH  TYR B 234      48.875  -4.106 -12.178  1.00 10.00      B   
ATOM   4193  HH  TYR B 234      49.574  -4.771 -12.117  1.00 10.00      B   
ATOM   4194  C   TYR B 234      42.666  -4.562  -7.413  1.00 10.00      B   
ATOM   4195  O   TYR B 234      42.456  -4.947  -6.263  1.00 10.00      B   
ATOM   4196  N   TRP B 235      41.711  -4.456  -8.322  1.00 10.00      B   
ATOM   4197  HN  TRP B 235      41.936  -4.114  -9.215  1.00 10.00      B   
ATOM   4198  CA  TRP B 235      40.337  -4.826  -8.031  1.00 10.00      B   
ATOM   4199  CB  TRP B 235      39.373  -3.787  -8.606  1.00 10.00      B   
ATOM   4200  CG  TRP B 235      38.021  -3.798  -7.963  1.00 10.00      B   
ATOM   4201  CD1 TRP B 235      36.822  -4.033  -8.574  1.00 10.00      B   
ATOM   4202  CD2 TRP B 235      37.726  -3.563  -6.580  1.00 10.00      B   
ATOM   4203  NE1 TRP B 235      35.802  -3.958  -7.656  1.00 10.00      B   
ATOM   4204  HE1 TRP B 235      34.843  -4.088  -7.848  1.00 10.00      B   
ATOM   4205  CE2 TRP B 235      36.331  -3.672  -6.427  1.00 10.00      B   
ATOM   4206  CE3 TRP B 235      38.507  -3.274  -5.458  1.00 10.00      B   
ATOM   4207  CZ2 TRP B 235      35.700  -3.499  -5.200  1.00 10.00      B   
ATOM   4208  CZ3 TRP B 235      37.879  -3.104  -4.241  1.00 10.00      B   
ATOM   4209  CH2 TRP B 235      36.489  -3.219  -4.120  1.00 10.00      B   
ATOM   4210  C   TRP B 235      40.048  -6.202  -8.626  1.00 10.00      B   
ATOM   4211  O   TRP B 235      39.940  -6.343  -9.840  1.00 10.00      B   
ATOM   4212  N   PRO B 236      39.931  -7.231  -7.775  1.00 10.00      B   
ATOM   4213  CA  PRO B 236      39.682  -8.605  -8.223  1.00 10.00      B   
ATOM   4214  CB  PRO B 236      40.240  -9.420  -7.061  1.00 10.00      B   
ATOM   4215  CG  PRO B 236      39.954  -8.584  -5.859  1.00 10.00      B   
ATOM   4216  CD  PRO B 236      40.045  -7.148  -6.306  1.00 10.00      B   
ATOM   4217  C   PRO B 236      38.199  -8.917  -8.405  1.00 10.00      B   
ATOM   4218  O   PRO B 236      37.831 -10.035  -8.769  1.00 10.00      B   
ATOM   4219  N   HIS B 237      37.351  -7.932  -8.159  1.00 10.00      B   
ATOM   4220  HN  HIS B 237      37.697  -7.055  -7.899  1.00 10.00      B   
ATOM   4221  CA  HIS B 237      35.917  -8.125  -8.287  1.00 10.00      B   
ATOM   4222  CB  HIS B 237      35.147  -7.275  -7.277  1.00 10.00      B   
ATOM   4223  CG  HIS B 237      35.219  -7.803  -5.878  1.00 10.00      B   
ATOM   4224  ND1 HIS B 237      34.174  -8.500  -5.319  1.00 10.00      B   
ATOM   4225  CD2 HIS B 237      36.229  -7.717  -4.980  1.00 10.00      B   
ATOM   4226  CE1 HIS B 237      34.572  -8.825  -4.101  1.00 10.00      B   
ATOM   4227  NE2 HIS B 237      35.807  -8.374  -3.853  1.00 10.00      B   
ATOM   4228  HE2 HIS B 237      36.380  -8.628  -3.083  1.00 10.00      B   
ATOM   4229  C   HIS B 237      35.441  -7.857  -9.706  1.00 10.00      B   
ATOM   4230  O   HIS B 237      36.184  -7.316 -10.528  1.00 10.00      B   
ATOM   4231  N   GLU B 238      34.205  -8.252  -9.986  1.00 10.00      B   
ATOM   4232  HN  GLU B 238      33.673  -8.680  -9.282  1.00 10.00      B   
ATOM   4233  CA  GLU B 238      33.612  -8.071 -11.303  1.00 10.00      B   
ATOM   4234  CB  GLU B 238      32.276  -8.817 -11.379  1.00 10.00      B   
ATOM   4235  CG  GLU B 238      31.714  -8.955 -12.783  1.00 10.00      B   
ATOM   4236  CD  GLU B 238      32.718  -9.552 -13.747  1.00 10.00      B   
ATOM   4237  OE1 GLU B 238      33.064 -10.740 -13.586  1.00 10.00      B   
ATOM   4238  OE2 GLU B 238      33.161  -8.835 -14.669  1.00 10.00      B   
ATOM   4239  C   GLU B 238      33.399  -6.593 -11.611  1.00 10.00      B   
ATOM   4240  O   GLU B 238      33.166  -5.789 -10.708  1.00 10.00      B   
ATOM   4241  N   ILE B 239      33.477  -6.246 -12.887  1.00 10.00      B   
ATOM   4242  HN  ILE B 239      33.656  -6.938 -13.562  1.00 10.00      B   
ATOM   4243  CA  ILE B 239      33.287  -4.868 -13.317  1.00 10.00      B   
ATOM   4244  CB  ILE B 239      34.324  -4.456 -14.383  1.00 10.00      B   
ATOM   4245  CG1 ILE B 239      35.742  -4.811 -13.926  1.00 10.00      B   
ATOM   4246  CG2 ILE B 239      34.217  -2.965 -14.679  1.00 10.00      B   
ATOM   4247  CD1 ILE B 239      36.774  -4.747 -15.032  1.00 10.00      B   
ATOM   4248  C   ILE B 239      31.885  -4.691 -13.895  1.00 10.00      B   
ATOM   4249  O   ILE B 239      31.615  -5.098 -15.029  1.00 10.00      B   
ATOM   4250  N   PRO B 240      30.969  -4.095 -13.119  1.00 10.00      B   
ATOM   4251  CA  PRO B 240      29.592  -3.867 -13.551  1.00 10.00      B   
ATOM   4252  CB  PRO B 240      28.843  -3.558 -12.242  1.00 10.00      B   
ATOM   4253  CG  PRO B 240      29.838  -3.759 -11.143  1.00 10.00      B   
ATOM   4254  CD  PRO B 240      31.193  -3.591 -11.763  1.00 10.00      B   
ATOM   4255  C   PRO B 240      29.491  -2.683 -14.509  1.00 10.00      B   
ATOM   4256  O   PRO B 240      30.437  -1.906 -14.656  1.00 10.00      B   
ATOM   4257  N   LYS B 241      28.351  -2.558 -15.169  1.00 10.00      B   
ATOM   4258  HN  LYS B 241      27.639  -3.219 -15.024  1.00 10.00      B   
ATOM   4259  CA  LYS B 241      28.128  -1.470 -16.108  1.00 10.00      B   
ATOM   4260  CB  LYS B 241      27.660  -2.013 -17.462  1.00 10.00      B   
ATOM   4261  CG  LYS B 241      28.775  -2.565 -18.334  1.00 10.00      B   
ATOM   4262  CD  LYS B 241      29.280  -3.903 -17.822  1.00 10.00      B   
ATOM   4263  CE  LYS B 241      30.663  -4.202 -18.364  1.00 10.00      B   
ATOM   4264  NZ  LYS B 241      31.247  -5.422 -17.755  1.00 10.00      B   
ATOM   4265  HZ1 LYS B 241      32.186  -5.610 -18.163  1.00 10.00      B   
ATOM   4266  HZ2 LYS B 241      30.635  -6.242 -17.938  1.00 10.00      B   
ATOM   4267  HZ3 LYS B 241      31.347  -5.301 -16.724  1.00 10.00      B   
ATOM   4268  C   LYS B 241      27.100  -0.496 -15.556  1.00 10.00      B   
ATOM   4269  O   LYS B 241      26.204  -0.888 -14.804  1.00 10.00      B   
ATOM   4270  N   VAL B 242      27.236   0.774 -15.918  1.00 10.00      B   
ATOM   4271  HN  VAL B 242      27.972   1.026 -16.515  1.00 10.00      B   
ATOM   4272  CA  VAL B 242      26.309   1.796 -15.460  1.00 10.00      B   
ATOM   4273  CB  VAL B 242      26.777   3.222 -15.820  1.00 10.00      B   
ATOM   4274  CG1 VAL B 242      27.948   3.634 -14.942  1.00 10.00      B   
ATOM   4275  CG2 VAL B 242      27.155   3.315 -17.290  1.00 10.00      B   
ATOM   4276  C   VAL B 242      24.922   1.540 -16.037  1.00 10.00      B   
ATOM   4277  O   VAL B 242      24.789   1.167 -17.207  1.00 10.00      B   
ATOM   4278  N   PHE B 243      23.903   1.729 -15.211  1.00 10.00      B   
ATOM   4279  HN  PHE B 243      24.080   2.032 -14.298  1.00 10.00      B   
ATOM   4280  CA  PHE B 243      22.528   1.499 -15.625  1.00 10.00      B   
ATOM   4281  CB  PHE B 243      21.562   1.640 -14.446  1.00 10.00      B   
ATOM   4282  CG  PHE B 243      20.213   1.032 -14.705  1.00 10.00      B   
ATOM   4283  CD1 PHE B 243      19.140   1.820 -15.090  1.00 10.00      B   
ATOM   4284  CD2 PHE B 243      20.022  -0.334 -14.573  1.00 10.00      B   
ATOM   4285  CE1 PHE B 243      17.902   1.257 -15.338  1.00 10.00      B   
ATOM   4286  CE2 PHE B 243      18.788  -0.903 -14.818  1.00 10.00      B   
ATOM   4287  CZ  PHE B 243      17.727  -0.107 -15.201  1.00 10.00      B   
ATOM   4288  C   PHE B 243      22.121   2.426 -16.764  1.00 10.00      B   
ATOM   4289  O   PHE B 243      22.153   3.653 -16.630  1.00 10.00      B   
ATOM   4290  N   ASP B 244      21.744   1.824 -17.878  1.00 10.00      B   
ATOM   4291  HN  ASP B 244      21.742   0.843 -17.908  1.00 10.00      B   
ATOM   4292  CA  ASP B 244      21.322   2.564 -19.056  1.00 10.00      B   
ATOM   4293  CB  ASP B 244      22.188   2.170 -20.259  1.00 10.00      B   
ATOM   4294  CG  ASP B 244      22.428   3.322 -21.213  1.00 10.00      B   
ATOM   4295  OD1 ASP B 244      22.277   3.133 -22.435  1.00 10.00      B   
ATOM   4296  OD2 ASP B 244      22.780   4.425 -20.744  1.00 10.00      B   
ATOM   4297  C   ASP B 244      19.859   2.255 -19.348  1.00 10.00      B   
ATOM   4298  O   ASP B 244      19.427   1.112 -19.189  1.00 10.00      B   
ATOM   4299  N   PRO B 245      19.070   3.271 -19.738  1.00 10.00      B   
ATOM   4300  CA  PRO B 245      17.643   3.104 -20.054  1.00 10.00      B   
ATOM   4301  CB  PRO B 245      17.142   4.542 -20.259  1.00 10.00      B   
ATOM   4302  CG  PRO B 245      18.204   5.414 -19.682  1.00 10.00      B   
ATOM   4303  CD  PRO B 245      19.491   4.671 -19.877  1.00 10.00      B   
ATOM   4304  C   PRO B 245      17.412   2.276 -21.323  1.00 10.00      B   
ATOM   4305  O   PRO B 245      17.005   2.801 -22.363  1.00 10.00      B   
ATOM   4306  N   GLU B 246      17.678   0.984 -21.226  1.00 10.00      B   
ATOM   4307  HN  GLU B 246      18.005   0.631 -20.370  1.00 10.00      B   
ATOM   4308  CB  GLU B 246      18.718  -0.852 -22.466  1.00 10.00      B   
ATOM   4309  CG  GLU B 246      19.811  -0.328 -23.382  1.00 10.00      B   
ATOM   4310  CD  GLU B 246      19.524  -0.606 -24.842  1.00 10.00      B   
ATOM   4311  OE1 GLU B 246      18.595   0.012 -25.401  1.00 10.00      B   
ATOM   4312  OE2 GLU B 246      20.228  -1.450 -25.442  1.00 10.00      B   
ATOM   4313  CA  GLU B 246      17.503   0.073 -22.342  1.00 10.00      B   
ATOM   4314  C   GLU B 246      16.235  -0.749 -22.158  1.00 10.00      B   
ATOM   4315  O   GLU B 246      16.222  -1.630 -21.274  1.00 10.00      B   
ATOM   4316  OXT GLU B 246      15.256  -0.508 -22.895  1.00 10.00      B   
END
