# Supplementary material for: COZOID: contact zone identifier for visual analysis of protein-protein interactions
Source: BMC Bioinformatics. 2018 Apr 6;19:125. doi: 10.1186/s12859-018-2113-6 (PMC5889581; doi:10.1186/s12859-018-2113-6)
Supplement: Supplementary file 3 — Example data. Testing dataset used in the manuscript. (ZIP 2662 kb) [file 12859_2018_2113_MOESM3_ESM.zip › Test_data_COZOID/cluster5_2.pdb]

REMARK FILENAME="/data/home/enm009/home_crm01_579407459/CREAM579407459/DIRAC_"
REMARK ===============================================================
REMARK HADDOCK run for complex
REMARK final NOE weights: unambig 50 amb: 50
REMARK ===============================================================
REMARK            total,bonds,angles,improper,dihe,vdw,elec,air,cdih,coup,sani,vean,dani
REMARK energies: -291.656, 0, 0, 0, 0, -44.222, -250.767, 3.33293, 0, 0, 0, 0, 0
REMARK ===============================================================
REMARK            bonds,angles,impropers,dihe,air,cdih,coup,sani,vean,dani
REMARK rms-dev.: 0,0,0,0,7.160716E-02,0,0, 0, 0, 0
REMARK ===============================================================
REMARK               air,cdih,coup,sani,vean,dani
REMARK               >0.3,>5,>1,>0,>5,>0.2
REMARK violations.: 0, 0, 0, 0, 0, 0
REMARK ===============================================================
REMARK                        CVpartition#,violations,rms
REMARK AIRs cross-validation: 1, 1, 0.906312
REMARK ===============================================================
REMARK NCS energy: 0
REMARK ===============================================================
REMARK Symmetry energy: 0
REMARK ===============================================================
REMARK Desolvation energy: 38.1442
REMARK Internal energy free molecules: 9955.27
REMARK Internal energy complex: -16844.4
REMARK Binding energy: -27056.5
REMARK ===============================================================
REMARK buried surface area: 1722.69
REMARK ===============================================================
REMARK water - chain1: 0 0 0
REMARK water - chain2: 0 0 0
REMARK water - chain3: 0 0 0
REMARK water - chain4: 0 0 0
REMARK water - chain5: 0 0 0
REMARK water - chain6: 0 0 0
REMARK ===============================================================
REMARK water - water: 0 0 0
REMARK ===============================================================
REMARK DATE:08-Dec-2015  19:52:19       created by user: enm009
REMARK VERSION:1.2
ATOM      1  C   GLY A  78      -8.825 -34.799 -14.002  1.00 10.00      A   
ATOM      2  O   GLY A  78      -9.821 -34.145 -13.698  1.00 10.00      A   
ATOM      3  N   GLY A  78      -8.707 -33.579 -16.149  1.00 10.00      A   
ATOM      4  HT1 GLY A  78      -9.208 -32.783 -15.705  1.00 10.00      A   
ATOM      5  HT2 GLY A  78      -9.406 -34.206 -16.592  1.00 10.00      A   
ATOM      6  HT3 GLY A  78      -8.073 -33.208 -16.882  1.00 10.00      A   
ATOM      7  CA  GLY A  78      -7.933 -34.322 -15.128  1.00 10.00      A   
ATOM      8  N   PRO A  79      -8.504 -35.943 -13.372  1.00 10.00      A   
ATOM      9  CA  PRO A  79      -9.300 -36.495 -12.263  1.00 10.00      A   
ATOM     10  CB  PRO A  79      -8.469 -37.689 -11.786  1.00 10.00      A   
ATOM     11  CG  PRO A  79      -7.652 -38.073 -12.968  1.00 10.00      A   
ATOM     12  CD  PRO A  79      -7.343 -36.794 -13.691  1.00 10.00      A   
ATOM     13  C   PRO A  79      -9.459 -35.481 -11.131  1.00 10.00      A   
ATOM     14  O   PRO A  79      -8.474 -34.957 -10.609  1.00 10.00      A   
ATOM     15  N   ARG A  80     -10.699 -35.200 -10.764  1.00 10.00      A   
ATOM     16  HN  ARG A  80     -11.448 -35.653 -11.213  1.00 10.00      A   
ATOM     17  CA  ARG A  80     -10.981 -34.238  -9.707  1.00 10.00      A   
ATOM     18  CB  ARG A  80     -12.305 -33.510  -9.972  1.00 10.00      A   
ATOM     19  CG  ARG A  80     -12.401 -32.832 -11.332  1.00 10.00      A   
ATOM     20  CD  ARG A  80     -11.401 -31.696 -11.461  1.00 10.00      A   
ATOM     21  NE  ARG A  80     -11.704 -30.825 -12.597  1.00 10.00      A   
ATOM     22  HE  ARG A  80     -12.656 -30.719 -12.843  1.00 10.00      A   
ATOM     23  CZ  ARG A  80     -10.784 -30.170 -13.306  1.00 10.00      A   
ATOM     24  NH1 ARG A  80      -9.493 -30.289 -13.020  1.00 10.00      A   
ATOM     25 HH11 ARG A  80      -8.784 -29.768 -13.589  1.00 10.00      A   
ATOM     26 HH12 ARG A  80      -9.183 -30.893 -12.233  1.00 10.00      A   
ATOM     27  NH2 ARG A  80     -11.155 -29.384 -14.299  1.00 10.00      A   
ATOM     28 HH21 ARG A  80     -10.431 -28.880 -14.872  1.00 10.00      A   
ATOM     29 HH22 ARG A  80     -12.179 -29.242 -14.508  1.00 10.00      A   
ATOM     30  C   ARG A  80     -11.014 -34.908  -8.339  1.00 10.00      A   
ATOM     31  O   ARG A  80     -12.059 -35.387  -7.899  1.00 10.00      A   
ATOM     32  N   SER A  81      -9.866 -34.956  -7.681  1.00 10.00      A   
ATOM     33  HN  SER A  81      -9.058 -34.592  -8.101  1.00 10.00      A   
ATOM     34  CA  SER A  81      -9.768 -35.551  -6.356  1.00 10.00      A   
ATOM     35  CB  SER A  81      -8.295 -35.755  -6.000  1.00 10.00      A   
ATOM     36  OG  SER A  81      -7.545 -36.099  -7.156  1.00 10.00      A   
ATOM     37  HG  SER A  81      -7.859 -36.942  -7.503  1.00 10.00      A   
ATOM     38  C   SER A  81     -10.452 -34.652  -5.321  1.00 10.00      A   
ATOM     39  O   SER A  81     -10.668 -33.465  -5.574  1.00 10.00      A   
ATOM     40  N   GLN A  82     -10.785 -35.210  -4.158  1.00 10.00      A   
ATOM     41  HN  GLN A  82     -10.574 -36.158  -4.001  1.00 10.00      A   
ATOM     42  CA  GLN A  82     -11.450 -34.443  -3.106  1.00 10.00      A   
ATOM     43  CB  GLN A  82     -11.774 -35.325  -1.901  1.00 10.00      A   
ATOM     44  CG  GLN A  82     -12.551 -34.608  -0.808  1.00 10.00      A   
ATOM     45  CD  GLN A  82     -12.627 -35.409   0.474  1.00 10.00      A   
ATOM     46  OE1 GLN A  82     -12.634 -36.641   0.452  1.00 10.00      A   
ATOM     47  NE2 GLN A  82     -12.677 -34.716   1.603  1.00 10.00      A   
ATOM     48 HE21 GLN A  82     -12.662 -33.730   1.549  1.00 10.00      A   
ATOM     49 HE22 GLN A  82     -12.717 -35.209   2.450  1.00 10.00      A   
ATOM     50  C   GLN A  82     -10.603 -33.254  -2.669  1.00 10.00      A   
ATOM     51  O   GLN A  82     -11.108 -32.138  -2.540  1.00 10.00      A   
ATOM     52  N   LYS A  83      -9.314 -33.501  -2.458  1.00 10.00      A   
ATOM     53  HN  LYS A  83      -8.976 -34.415  -2.582  1.00 10.00      A   
ATOM     54  CA  LYS A  83      -8.391 -32.454  -2.036  1.00 10.00      A   
ATOM     55  CB  LYS A  83      -6.986 -33.016  -1.817  1.00 10.00      A   
ATOM     56  CG  LYS A  83      -6.073 -32.094  -1.026  1.00 10.00      A   
ATOM     57  CD  LYS A  83      -4.650 -32.621  -0.981  1.00 10.00      A   
ATOM     58  CE  LYS A  83      -3.775 -31.768  -0.077  1.00 10.00      A   
ATOM     59  NZ  LYS A  83      -2.361 -32.226  -0.085  1.00 10.00      A   
ATOM     60  HZ1 LYS A  83      -1.957 -32.133  -1.042  1.00 10.00      A   
ATOM     61  HZ2 LYS A  83      -2.302 -33.219   0.207  1.00 10.00      A   
ATOM     62  HZ3 LYS A  83      -1.795 -31.652   0.571  1.00 10.00      A   
ATOM     63  C   LYS A  83      -8.351 -31.319  -3.051  1.00 10.00      A   
ATOM     64  O   LYS A  83      -8.178 -30.160  -2.687  1.00 10.00      A   
ATOM     65  N   GLN A  84      -8.525 -31.660  -4.327  1.00 10.00      A   
ATOM     66  HN  GLN A  84      -8.671 -32.601  -4.554  1.00 10.00      A   
ATOM     67  CA  GLN A  84      -8.519 -30.662  -5.389  1.00 10.00      A   
ATOM     68  CB  GLN A  84      -8.601 -31.325  -6.763  1.00 10.00      A   
ATOM     69  CG  GLN A  84      -7.293 -31.899  -7.272  1.00 10.00      A   
ATOM     70  CD  GLN A  84      -7.392 -32.343  -8.718  1.00 10.00      A   
ATOM     71  OE1 GLN A  84      -8.153 -31.776  -9.506  1.00 10.00      A   
ATOM     72  NE2 GLN A  84      -6.632 -33.362  -9.074  1.00 10.00      A   
ATOM     73 HE21 GLN A  84      -6.053 -33.768  -8.394  1.00 10.00      A   
ATOM     74 HE22 GLN A  84      -6.683 -33.676 -10.001  1.00 10.00      A   
ATOM     75  C   GLN A  84      -9.697 -29.716  -5.222  1.00 10.00      A   
ATOM     76  O   GLN A  84      -9.553 -28.503  -5.350  1.00 10.00      A   
ATOM     77  N   LEU A  85     -10.859 -30.286  -4.923  1.00 10.00      A   
ATOM     78  HN  LEU A  85     -10.897 -31.262  -4.825  1.00 10.00      A   
ATOM     79  CA  LEU A  85     -12.075 -29.507  -4.735  1.00 10.00      A   
ATOM     80  CB  LEU A  85     -13.284 -30.435  -4.581  1.00 10.00      A   
ATOM     81  CG  LEU A  85     -13.387 -31.588  -5.582  1.00 10.00      A   
ATOM     82  CD1 LEU A  85     -14.536 -32.513  -5.210  1.00 10.00      A   
ATOM     83  CD2 LEU A  85     -13.556 -31.061  -6.999  1.00 10.00      A   
ATOM     84  C   LEU A  85     -11.951 -28.616  -3.505  1.00 10.00      A   
ATOM     85  O   LEU A  85     -12.271 -27.425  -3.549  1.00 10.00      A   
ATOM     86  N   GLU A  86     -11.478 -29.206  -2.411  1.00 10.00      A   
ATOM     87  HN  GLU A  86     -11.247 -30.162  -2.447  1.00 10.00      A   
ATOM     88  CA  GLU A  86     -11.301 -28.482  -1.161  1.00 10.00      A   
ATOM     89  CB  GLU A  86     -10.880 -29.435  -0.038  1.00 10.00      A   
ATOM     90  CG  GLU A  86     -11.793 -30.641   0.118  1.00 10.00      A   
ATOM     91  CD  GLU A  86     -11.503 -31.460   1.361  1.00 10.00      A   
ATOM     92  OE1 GLU A  86     -10.315 -31.695   1.670  1.00 10.00      A   
ATOM     93  OE2 GLU A  86     -12.472 -31.882   2.029  1.00 10.00      A   
ATOM     94  C   GLU A  86     -10.271 -27.370  -1.322  1.00 10.00      A   
ATOM     95  O   GLU A  86     -10.478 -26.247  -0.869  1.00 10.00      A   
ATOM     96  N   LEU A  87      -9.170 -27.686  -1.985  1.00 10.00      A   
ATOM     97  HN  LEU A  87      -9.060 -28.603  -2.327  1.00 10.00      A   
ATOM     98  CA  LEU A  87      -8.112 -26.714  -2.209  1.00 10.00      A   
ATOM     99  CB  LEU A  87      -6.890 -27.392  -2.828  1.00 10.00      A   
ATOM    100  CG  LEU A  87      -5.603 -26.572  -2.839  1.00 10.00      A   
ATOM    101  CD1 LEU A  87      -5.005 -26.504  -1.443  1.00 10.00      A   
ATOM    102  CD2 LEU A  87      -4.609 -27.154  -3.830  1.00 10.00      A   
ATOM    103  C   LEU A  87      -8.589 -25.590  -3.118  1.00 10.00      A   
ATOM    104  O   LEU A  87      -8.288 -24.419  -2.881  1.00 10.00      A   
ATOM    105  N   LYS A  88      -9.351 -25.950  -4.142  1.00 10.00      A   
ATOM    106  HN  LYS A  88      -9.574 -26.899  -4.266  1.00 10.00      A   
ATOM    107  CA  LYS A  88      -9.856 -24.974  -5.093  1.00 10.00      A   
ATOM    108  CB  LYS A  88     -10.502 -25.650  -6.302  1.00 10.00      A   
ATOM    109  CG  LYS A  88     -10.330 -24.870  -7.596  1.00 10.00      A   
ATOM    110  CD  LYS A  88      -8.868 -24.520  -7.839  1.00 10.00      A   
ATOM    111  CE  LYS A  88      -8.729 -23.107  -8.383  1.00 10.00      A   
ATOM    112  NZ  LYS A  88      -7.308 -22.686  -8.513  1.00 10.00      A   
ATOM    113  HZ1 LYS A  88      -6.837 -22.703  -7.578  1.00 10.00      A   
ATOM    114  HZ2 LYS A  88      -7.254 -21.720  -8.893  1.00 10.00      A   
ATOM    115  HZ3 LYS A  88      -6.799 -23.325  -9.157  1.00 10.00      A   
ATOM    116  C   LYS A  88     -10.812 -23.982  -4.442  1.00 10.00      A   
ATOM    117  O   LYS A  88     -10.699 -22.775  -4.661  1.00 10.00      A   
ATOM    118  N   VAL A  89     -11.745 -24.480  -3.634  1.00 10.00      A   
ATOM    119  HN  VAL A  89     -11.799 -25.452  -3.495  1.00 10.00      A   
ATOM    120  CA  VAL A  89     -12.697 -23.600  -2.960  1.00 10.00      A   
ATOM    121  CB  VAL A  89     -13.892 -24.346  -2.324  1.00 10.00      A   
ATOM    122  CG1 VAL A  89     -14.683 -25.093  -3.387  1.00 10.00      A   
ATOM    123  CG2 VAL A  89     -13.446 -25.289  -1.216  1.00 10.00      A   
ATOM    124  C   VAL A  89     -11.990 -22.727  -1.928  1.00 10.00      A   
ATOM    125  O   VAL A  89     -12.430 -21.613  -1.634  1.00 10.00      A   
ATOM    126  N   SER A  90     -10.878 -23.230  -1.397  1.00 10.00      A   
ATOM    127  HN  SER A  90     -10.582 -24.126  -1.664  1.00 10.00      A   
ATOM    128  CA  SER A  90     -10.097 -22.482  -0.425  1.00 10.00      A   
ATOM    129  CB  SER A  90      -9.012 -23.367   0.187  1.00 10.00      A   
ATOM    130  OG  SER A  90      -9.583 -24.474   0.863  1.00 10.00      A   
ATOM    131  HG  SER A  90      -9.969 -25.083   0.218  1.00 10.00      A   
ATOM    132  C   SER A  90      -9.475 -21.260  -1.093  1.00 10.00      A   
ATOM    133  O   SER A  90      -9.435 -20.174  -0.517  1.00 10.00      A   
ATOM    134  N   GLU A  91      -9.003 -21.444  -2.321  1.00 10.00      A   
ATOM    135  HN  GLU A  91      -9.056 -22.335  -2.728  1.00 10.00      A   
ATOM    136  CA  GLU A  91      -8.404 -20.354  -3.074  1.00 10.00      A   
ATOM    137  CB  GLU A  91      -7.649 -20.885  -4.293  1.00 10.00      A   
ATOM    138  CG  GLU A  91      -6.509 -21.829  -3.956  1.00 10.00      A   
ATOM    139  CD  GLU A  91      -5.563 -22.024  -5.120  1.00 10.00      A   
ATOM    140  OE1 GLU A  91      -6.031 -22.371  -6.223  1.00 10.00      A   
ATOM    141  OE2 GLU A  91      -4.345 -21.832  -4.934  1.00 10.00      A   
ATOM    142  C   GLU A  91      -9.482 -19.371  -3.512  1.00 10.00      A   
ATOM    143  O   GLU A  91      -9.248 -18.165  -3.577  1.00 10.00      A   
ATOM    144  N   LEU A  92     -10.666 -19.901  -3.803  1.00 10.00      A   
ATOM    145  HN  LEU A  92     -10.781 -20.874  -3.736  1.00 10.00      A   
ATOM    146  CA  LEU A  92     -11.795 -19.082  -4.228  1.00 10.00      A   
ATOM    147  CB  LEU A  92     -13.002 -19.961  -4.563  1.00 10.00      A   
ATOM    148  CG  LEU A  92     -12.991 -20.632  -5.938  1.00 10.00      A   
ATOM    149  CD1 LEU A  92     -14.038 -21.732  -6.001  1.00 10.00      A   
ATOM    150  CD2 LEU A  92     -13.230 -19.605  -7.035  1.00 10.00      A   
ATOM    151  C   LEU A  92     -12.173 -18.066  -3.157  1.00 10.00      A   
ATOM    152  O   LEU A  92     -12.239 -16.867  -3.428  1.00 10.00      A   
ATOM    153  N   VAL A  93     -12.403 -18.547  -1.935  1.00 10.00      A   
ATOM    154  HN  VAL A  93     -12.323 -19.513  -1.777  1.00 10.00      A   
ATOM    155  CA  VAL A  93     -12.775 -17.666  -0.830  1.00 10.00      A   
ATOM    156  CB  VAL A  93     -13.197 -18.432   0.447  1.00 10.00      A   
ATOM    157  CG1 VAL A  93     -14.459 -19.237   0.194  1.00 10.00      A   
ATOM    158  CG2 VAL A  93     -12.080 -19.329   0.961  1.00 10.00      A   
ATOM    159  C   VAL A  93     -11.668 -16.663  -0.515  1.00 10.00      A   
ATOM    160  O   VAL A  93     -11.941 -15.527  -0.126  1.00 10.00      A   
ATOM    161  N   GLN A  94     -10.420 -17.086  -0.696  1.00 10.00      A   
ATOM    162  HN  GLN A  94     -10.265 -18.008  -0.999  1.00 10.00      A   
ATOM    163  CA  GLN A  94      -9.279 -16.218  -0.450  1.00 10.00      A   
ATOM    164  CB  GLN A  94      -7.968 -17.011  -0.518  1.00 10.00      A   
ATOM    165  CG  GLN A  94      -7.704 -17.881   0.701  1.00 10.00      A   
ATOM    166  CD  GLN A  94      -6.482 -18.769   0.540  1.00 10.00      A   
ATOM    167  OE1 GLN A  94      -5.529 -18.420  -0.154  1.00 10.00      A   
ATOM    168  NE2 GLN A  94      -6.503 -19.924   1.189  1.00 10.00      A   
ATOM    169 HE21 GLN A  94      -7.294 -20.138   1.725  1.00 10.00      A   
ATOM    170 HE22 GLN A  94      -5.726 -20.516   1.107  1.00 10.00      A   
ATOM    171  C   GLN A  94      -9.262 -15.083  -1.467  1.00 10.00      A   
ATOM    172  O   GLN A  94      -9.178 -13.913  -1.100  1.00 10.00      A   
ATOM    173  N   PHE A  95      -9.378 -15.445  -2.743  1.00 10.00      A   
ATOM    174  HN  PHE A  95      -9.466 -16.401  -2.962  1.00 10.00      A   
ATOM    175  CA  PHE A  95      -9.379 -14.470  -3.829  1.00 10.00      A   
ATOM    176  CB  PHE A  95      -9.498 -15.187  -5.179  1.00 10.00      A   
ATOM    177  CG  PHE A  95      -9.506 -14.275  -6.379  1.00 10.00      A   
ATOM    178  CD1 PHE A  95      -8.322 -13.773  -6.893  1.00 10.00      A   
ATOM    179  CD2 PHE A  95     -10.699 -13.931  -6.998  1.00 10.00      A   
ATOM    180  CE1 PHE A  95      -8.324 -12.943  -7.999  1.00 10.00      A   
ATOM    181  CE2 PHE A  95     -10.707 -13.101  -8.104  1.00 10.00      A   
ATOM    182  CZ  PHE A  95      -9.519 -12.607  -8.605  1.00 10.00      A   
ATOM    183  C   PHE A  95     -10.515 -13.468  -3.659  1.00 10.00      A   
ATOM    184  O   PHE A  95     -10.319 -12.260  -3.806  1.00 10.00      A   
ATOM    185  N   LEU A  96     -11.699 -13.976  -3.335  1.00 10.00      A   
ATOM    186  HN  LEU A  96     -11.787 -14.949  -3.225  1.00 10.00      A   
ATOM    187  CA  LEU A  96     -12.870 -13.130  -3.142  1.00 10.00      A   
ATOM    188  CB  LEU A  96     -14.105 -13.974  -2.816  1.00 10.00      A   
ATOM    189  CG  LEU A  96     -14.605 -14.903  -3.924  1.00 10.00      A   
ATOM    190  CD1 LEU A  96     -15.713 -15.806  -3.405  1.00 10.00      A   
ATOM    191  CD2 LEU A  96     -15.085 -14.101  -5.123  1.00 10.00      A   
ATOM    192  C   LEU A  96     -12.629 -12.105  -2.041  1.00 10.00      A   
ATOM    193  O   LEU A  96     -12.879 -10.916  -2.228  1.00 10.00      A   
ATOM    194  N   LEU A  97     -12.122 -12.570  -0.905  1.00 10.00      A   
ATOM    195  HN  LEU A  97     -11.927 -13.529  -0.826  1.00 10.00      A   
ATOM    196  CA  LEU A  97     -11.850 -11.695   0.229  1.00 10.00      A   
ATOM    197  CB  LEU A  97     -11.455 -12.515   1.460  1.00 10.00      A   
ATOM    198  CG  LEU A  97     -12.239 -12.232   2.744  1.00 10.00      A   
ATOM    199  CD1 LEU A  97     -11.800 -13.176   3.852  1.00 10.00      A   
ATOM    200  CD2 LEU A  97     -12.073 -10.782   3.179  1.00 10.00      A   
ATOM    201  C   LEU A  97     -10.762 -10.673  -0.098  1.00 10.00      A   
ATOM    202  O   LEU A  97     -10.956  -9.473   0.092  1.00 10.00      A   
ATOM    203  N   ILE A  98      -9.631 -11.155  -0.606  1.00 10.00      A   
ATOM    204  HN  ILE A  98      -9.553 -12.125  -0.755  1.00 10.00      A   
ATOM    205  CA  ILE A  98      -8.499 -10.293  -0.949  1.00 10.00      A   
ATOM    206  CB  ILE A  98      -7.311 -11.108  -1.522  1.00 10.00      A   
ATOM    207  CG1 ILE A  98      -6.769 -12.087  -0.474  1.00 10.00      A   
ATOM    208  CG2 ILE A  98      -6.197 -10.198  -2.024  1.00 10.00      A   
ATOM    209  CD1 ILE A  98      -6.275 -11.429   0.798  1.00 10.00      A   
ATOM    210  C   ILE A  98      -8.897  -9.182  -1.926  1.00 10.00      A   
ATOM    211  O   ILE A  98      -8.423  -8.046  -1.821  1.00 10.00      A   
ATOM    212  N   LYS A  99      -9.771  -9.498  -2.871  1.00 10.00      A   
ATOM    213  HN  LYS A  99     -10.127 -10.415  -2.917  1.00 10.00      A   
ATOM    214  CA  LYS A  99     -10.205  -8.508  -3.846  1.00 10.00      A   
ATOM    215  CB  LYS A  99     -10.571  -9.159  -5.179  1.00 10.00      A   
ATOM    216  CG  LYS A  99      -9.379  -9.734  -5.933  1.00 10.00      A   
ATOM    217  CD  LYS A  99      -8.354  -8.656  -6.245  1.00 10.00      A   
ATOM    218  CE  LYS A  99      -7.196  -9.205  -7.061  1.00 10.00      A   
ATOM    219  NZ  LYS A  99      -5.927  -9.217  -6.286  1.00 10.00      A   
ATOM    220  HZ1 LYS A  99      -5.801  -8.314  -5.789  1.00 10.00      A   
ATOM    221  HZ2 LYS A  99      -5.121  -9.364  -6.927  1.00 10.00      A   
ATOM    222  HZ3 LYS A  99      -5.939  -9.988  -5.586  1.00 10.00      A   
ATOM    223  C   LYS A  99     -11.341  -7.639  -3.313  1.00 10.00      A   
ATOM    224  O   LYS A  99     -11.533  -6.508  -3.765  1.00 10.00      A   
ATOM    225  N   ASP A 100     -12.087  -8.162  -2.347  1.00 10.00      A   
ATOM    226  HN  ASP A 100     -11.897  -9.074  -2.035  1.00 10.00      A   
ATOM    227  CA  ASP A 100     -13.193  -7.416  -1.748  1.00 10.00      A   
ATOM    228  CB  ASP A 100     -14.121  -8.327  -0.944  1.00 10.00      A   
ATOM    229  CG  ASP A 100     -15.257  -7.555  -0.300  1.00 10.00      A   
ATOM    230  OD1 ASP A 100     -16.098  -6.990  -1.036  1.00 10.00      A   
ATOM    231  OD2 ASP A 100     -15.304  -7.485   0.944  1.00 10.00      A   
ATOM    232  C   ASP A 100     -12.671  -6.285  -0.866  1.00 10.00      A   
ATOM    233  O   ASP A 100     -13.311  -5.238  -0.735  1.00 10.00      A   
ATOM    234  N   GLN A 101     -11.498  -6.501  -0.273  1.00 10.00      A   
ATOM    235  HN  GLN A 101     -11.053  -7.367  -0.405  1.00 10.00      A   
ATOM    236  CA  GLN A 101     -10.859  -5.501   0.582  1.00 10.00      A   
ATOM    237  CB  GLN A 101      -9.572  -6.069   1.192  1.00 10.00      A   
ATOM    238  CG  GLN A 101      -9.759  -7.360   1.975  1.00 10.00      A   
ATOM    239  CD  GLN A 101      -8.467  -8.142   2.124  1.00 10.00      A   
ATOM    240  OE1 GLN A 101      -7.564  -8.034   1.294  1.00 10.00      A   
ATOM    241  NE2 GLN A 101      -8.373  -8.951   3.172  1.00 10.00      A   
ATOM    242 HE21 GLN A 101      -9.133  -9.002   3.786  1.00 10.00      A   
ATOM    243 HE22 GLN A 101      -7.544  -9.463   3.289  1.00 10.00      A   
ATOM    244  C   GLN A 101     -10.525  -4.260  -0.241  1.00 10.00      A   
ATOM    245  O   GLN A 101     -10.463  -3.143   0.276  1.00 10.00      A   
ATOM    246  N   LYS A 102     -10.316  -4.475  -1.531  1.00 10.00      A   
ATOM    247  HN  LYS A 102     -10.381  -5.390  -1.872  1.00 10.00      A   
ATOM    248  CA  LYS A 102      -9.998  -3.398  -2.452  1.00 10.00      A   
ATOM    249  CB  LYS A 102      -9.239  -3.962  -3.656  1.00 10.00      A   
ATOM    250  CG  LYS A 102      -8.285  -2.984  -4.325  1.00 10.00      A   
ATOM    251  CD  LYS A 102      -7.501  -3.673  -5.433  1.00 10.00      A   
ATOM    252  CE  LYS A 102      -6.464  -2.751  -6.055  1.00 10.00      A   
ATOM    253  NZ  LYS A 102      -5.717  -3.432  -7.147  1.00 10.00      A   
ATOM    254  HZ1 LYS A 102      -5.250  -4.287  -6.786  1.00 10.00      A   
ATOM    255  HZ2 LYS A 102      -4.994  -2.800  -7.541  1.00 10.00      A   
ATOM    256  HZ3 LYS A 102      -6.371  -3.708  -7.911  1.00 10.00      A   
ATOM    257  C   LYS A 102     -11.283  -2.717  -2.915  1.00 10.00      A   
ATOM    258  O   LYS A 102     -11.267  -1.560  -3.335  1.00 10.00      A   
ATOM    259  N   LYS A 103     -12.396  -3.446  -2.804  1.00 10.00      A   
ATOM    260  HN  LYS A 103     -12.330  -4.346  -2.421  1.00 10.00      A   
ATOM    261  CA  LYS A 103     -13.712  -2.951  -3.208  1.00 10.00      A   
ATOM    262  CB  LYS A 103     -14.172  -1.784  -2.324  1.00 10.00      A   
ATOM    263  CG  LYS A 103     -14.749  -2.214  -0.982  1.00 10.00      A   
ATOM    264  CD  LYS A 103     -16.085  -2.923  -1.158  1.00 10.00      A   
ATOM    265  CE  LYS A 103     -16.564  -3.544   0.145  1.00 10.00      A   
ATOM    266  NZ  LYS A 103     -15.781  -4.751   0.510  1.00 10.00      A   
ATOM    267  HZ1 LYS A 103     -15.979  -5.026   1.494  1.00 10.00      A   
ATOM    268  HZ2 LYS A 103     -14.762  -4.569   0.410  1.00 10.00      A   
ATOM    269  HZ3 LYS A 103     -16.037  -5.553  -0.115  1.00 10.00      A   
ATOM    270  C   LYS A 103     -13.745  -2.578  -4.688  1.00 10.00      A   
ATOM    271  O   LYS A 103     -14.164  -1.481  -5.054  1.00 10.00      A   
ATOM    272  N   ILE A 104     -13.305  -3.504  -5.531  1.00 10.00      A   
ATOM    273  HN  ILE A 104     -12.980  -4.354  -5.175  1.00 10.00      A   
ATOM    274  CA  ILE A 104     -13.277  -3.283  -6.975  1.00 10.00      A   
ATOM    275  CB  ILE A 104     -12.425  -4.330  -7.721  1.00 10.00      A   
ATOM    276  CG1 ILE A 104     -11.133  -4.615  -6.950  1.00 10.00      A   
ATOM    277  CG2 ILE A 104     -12.108  -3.849  -9.133  1.00 10.00      A   
ATOM    278  CD1 ILE A 104     -10.326  -5.768  -7.508  1.00 10.00      A   
ATOM    279  C   ILE A 104     -14.686  -3.198  -7.580  1.00 10.00      A   
ATOM    280  O   ILE A 104     -15.026  -2.190  -8.201  1.00 10.00      A   
ATOM    281  N   PRO A 105     -15.544  -4.230  -7.412  1.00 10.00      A   
ATOM    282  CA  PRO A 105     -15.248  -5.459  -6.681  1.00 10.00      A   
ATOM    283  CB  PRO A 105     -16.582  -5.715  -5.981  1.00 10.00      A   
ATOM    284  CG  PRO A 105     -17.625  -5.156  -6.906  1.00 10.00      A   
ATOM    285  CD  PRO A 105     -16.925  -4.255  -7.898  1.00 10.00      A   
ATOM    286  C   PRO A 105     -14.916  -6.629  -7.618  1.00 10.00      A   
ATOM    287  O   PRO A 105     -14.344  -6.442  -8.692  1.00 10.00      A   
ATOM    288  N   ILE A 106     -15.277  -7.838  -7.198  1.00 10.00      A   
ATOM    289  HN  ILE A 106     -15.744  -7.928  -6.339  1.00 10.00      A   
ATOM    290  CA  ILE A 106     -15.008  -9.036  -7.988  1.00 10.00      A   
ATOM    291  CB  ILE A 106     -14.986 -10.334  -7.145  1.00 10.00      A   
ATOM    292  CG1 ILE A 106     -16.121 -10.374  -6.105  1.00 10.00      A   
ATOM    293  CG2 ILE A 106     -13.623 -10.545  -6.500  1.00 10.00      A   
ATOM    294  CD1 ILE A 106     -15.790  -9.717  -4.778  1.00 10.00      A   
ATOM    295  C   ILE A 106     -15.973  -9.199  -9.159  1.00 10.00      A   
ATOM    296  O   ILE A 106     -17.180  -8.973  -9.034  1.00 10.00      A   
ATOM    297  N   LYS A 107     -15.419  -9.591 -10.296  1.00 10.00      A   
ATOM    298  HN  LYS A 107     -14.454  -9.745 -10.321  1.00 10.00      A   
ATOM    299  CA  LYS A 107     -16.192  -9.806 -11.507  1.00 10.00      A   
ATOM    300  CB  LYS A 107     -15.673  -8.910 -12.632  1.00 10.00      A   
ATOM    301  CG  LYS A 107     -15.944  -7.430 -12.423  1.00 10.00      A   
ATOM    302  CD  LYS A 107     -15.075  -6.577 -13.332  1.00 10.00      A   
ATOM    303  CE  LYS A 107     -13.697  -6.347 -12.731  1.00 10.00      A   
ATOM    304  NZ  LYS A 107     -12.611  -6.598 -13.713  1.00 10.00      A   
ATOM    305  HZ1 LYS A 107     -11.715  -6.204 -13.367  1.00 10.00      A   
ATOM    306  HZ2 LYS A 107     -12.843  -6.156 -14.624  1.00 10.00      A   
ATOM    307  HZ3 LYS A 107     -12.492  -7.627 -13.858  1.00 10.00      A   
ATOM    308  C   LYS A 107     -16.099 -11.268 -11.923  1.00 10.00      A   
ATOM    309  O   LYS A 107     -15.064 -11.906 -11.726  1.00 10.00      A   
ATOM    310  N   ARG A 108     -17.175 -11.784 -12.506  1.00 10.00      A   
ATOM    311  HN  ARG A 108     -17.958 -11.207 -12.651  1.00 10.00      A   
ATOM    312  CA  ARG A 108     -17.235 -13.178 -12.943  1.00 10.00      A   
ATOM    313  CB  ARG A 108     -18.565 -13.441 -13.650  1.00 10.00      A   
ATOM    314  CG  ARG A 108     -18.810 -14.891 -14.035  1.00 10.00      A   
ATOM    315  CD  ARG A 108     -19.878 -15.521 -13.156  1.00 10.00      A   
ATOM    316  NE  ARG A 108     -20.518 -16.664 -13.809  1.00 10.00      A   
ATOM    317  HE  ARG A 108     -20.035 -17.082 -14.559  1.00 10.00      A   
ATOM    318  CZ  ARG A 108     -21.702 -17.163 -13.454  1.00 10.00      A   
ATOM    319  NH1 ARG A 108     -22.393 -16.618 -12.458  1.00 10.00      A   
ATOM    320 HH11 ARG A 108     -22.018 -15.782 -11.945  1.00 10.00      A   
ATOM    321 HH12 ARG A 108     -23.315 -17.020 -12.181  1.00 10.00      A   
ATOM    322  NH2 ARG A 108     -22.198 -18.206 -14.105  1.00 10.00      A   
ATOM    323 HH21 ARG A 108     -21.663 -18.635 -14.893  1.00 10.00      A   
ATOM    324 HH22 ARG A 108     -23.129 -18.599 -13.837  1.00 10.00      A   
ATOM    325  C   ARG A 108     -16.072 -13.536 -13.867  1.00 10.00      A   
ATOM    326  O   ARG A 108     -15.440 -14.582 -13.704  1.00 10.00      A   
ATOM    327  N   ALA A 109     -15.787 -12.659 -14.822  1.00 10.00      A   
ATOM    328  HN  ALA A 109     -16.320 -11.834 -14.886  1.00 10.00      A   
ATOM    329  CA  ALA A 109     -14.713 -12.886 -15.782  1.00 10.00      A   
ATOM    330  CB  ALA A 109     -14.681 -11.778 -16.825  1.00 10.00      A   
ATOM    331  C   ALA A 109     -13.353 -13.027 -15.103  1.00 10.00      A   
ATOM    332  O   ALA A 109     -12.575 -13.922 -15.439  1.00 10.00      A   
ATOM    333  N   ASP A 110     -13.080 -12.150 -14.146  1.00 10.00      A   
ATOM    334  HN  ASP A 110     -13.748 -11.468 -13.920  1.00 10.00      A   
ATOM    335  CA  ASP A 110     -11.811 -12.162 -13.420  1.00 10.00      A   
ATOM    336  CB  ASP A 110     -11.758 -11.011 -12.407  1.00 10.00      A   
ATOM    337  CG  ASP A 110     -11.649  -9.650 -13.063  1.00 10.00      A   
ATOM    338  OD1 ASP A 110     -10.653  -8.941 -12.814  1.00 10.00      A   
ATOM    339  OD2 ASP A 110     -12.565  -9.274 -13.821  1.00 10.00      A   
ATOM    340  C   ASP A 110     -11.587 -13.488 -12.704  1.00 10.00      A   
ATOM    341  O   ASP A 110     -10.531 -14.108 -12.841  1.00 10.00      A   
ATOM    342  N   ILE A 111     -12.593 -13.924 -11.956  1.00 10.00      A   
ATOM    343  HN  ILE A 111     -13.417 -13.390 -11.912  1.00 10.00      A   
ATOM    344  CA  ILE A 111     -12.514 -15.172 -11.200  1.00 10.00      A   
ATOM    345  CB  ILE A 111     -13.790 -15.402 -10.361  1.00 10.00      A   
ATOM    346  CG1 ILE A 111     -14.131 -14.147  -9.553  1.00 10.00      A   
ATOM    347  CG2 ILE A 111     -13.613 -16.597  -9.433  1.00 10.00      A   
ATOM    348  CD1 ILE A 111     -15.546 -14.130  -9.013  1.00 10.00      A   
ATOM    349  C   ILE A 111     -12.303 -16.371 -12.126  1.00 10.00      A   
ATOM    350  O   ILE A 111     -11.526 -17.280 -11.823  1.00 10.00      A   
ATOM    351  N   LEU A 112     -12.980 -16.351 -13.266  1.00 10.00      A   
ATOM    352  HN  LEU A 112     -13.560 -15.584 -13.462  1.00 10.00      A   
ATOM    353  CA  LEU A 112     -12.892 -17.434 -14.239  1.00 10.00      A   
ATOM    354  CB  LEU A 112     -13.890 -17.194 -15.377  1.00 10.00      A   
ATOM    355  CG  LEU A 112     -13.967 -18.275 -16.457  1.00 10.00      A   
ATOM    356  CD1 LEU A 112     -14.741 -19.485 -15.955  1.00 10.00      A   
ATOM    357  CD2 LEU A 112     -14.594 -17.719 -17.726  1.00 10.00      A   
ATOM    358  C   LEU A 112     -11.480 -17.591 -14.808  1.00 10.00      A   
ATOM    359  O   LEU A 112     -11.013 -18.708 -15.038  1.00 10.00      A   
ATOM    360  N   LYS A 113     -10.794 -16.477 -15.008  1.00 10.00      A   
ATOM    361  HN  LYS A 113     -11.198 -15.616 -14.766  1.00 10.00      A   
ATOM    362  CA  LYS A 113      -9.455 -16.502 -15.581  1.00 10.00      A   
ATOM    363  CB  LYS A 113      -9.231 -15.252 -16.435  1.00 10.00      A   
ATOM    364  CG  LYS A 113      -7.914 -15.235 -17.192  1.00 10.00      A   
ATOM    365  CD  LYS A 113      -7.787 -13.981 -18.039  1.00 10.00      A   
ATOM    366  CE  LYS A 113      -6.489 -13.974 -18.825  1.00 10.00      A   
ATOM    367  NZ  LYS A 113      -6.431 -15.094 -19.802  1.00 10.00      A   
ATOM    368  HZ1 LYS A 113      -6.349 -16.002 -19.305  1.00 10.00      A   
ATOM    369  HZ2 LYS A 113      -5.611 -14.979 -20.429  1.00 10.00      A   
ATOM    370  HZ3 LYS A 113      -7.295 -15.108 -20.381  1.00 10.00      A   
ATOM    371  C   LYS A 113      -8.351 -16.623 -14.532  1.00 10.00      A   
ATOM    372  O   LYS A 113      -7.364 -17.330 -14.739  1.00 10.00      A   
ATOM    373  N   HIS A 114      -8.513 -15.939 -13.409  1.00 10.00      A   
ATOM    374  HN  HIS A 114      -9.332 -15.408 -13.280  1.00 10.00      A   
ATOM    375  CA  HIS A 114      -7.494 -15.948 -12.364  1.00 10.00      A   
ATOM    376  CB  HIS A 114      -7.542 -14.658 -11.541  1.00 10.00      A   
ATOM    377  CG  HIS A 114      -6.848 -13.497 -12.187  1.00 10.00      A   
ATOM    378  ND1 HIS A 114      -5.622 -13.014 -11.785  1.00 10.00      A   
ATOM    379  HD1 HIS A 114      -5.068 -13.374 -11.055  1.00 10.00      A   
ATOM    380  CD2 HIS A 114      -7.234 -12.710 -13.226  1.00 10.00      A   
ATOM    381  CE1 HIS A 114      -5.308 -11.977 -12.573  1.00 10.00      A   
ATOM    382  NE2 HIS A 114      -6.252 -11.751 -13.465  1.00 10.00      A   
ATOM    383  C   HIS A 114      -7.548 -17.161 -11.441  1.00 10.00      A   
ATOM    384  O   HIS A 114      -6.511 -17.606 -10.947  1.00 10.00      A   
ATOM    385  N   VAL A 115      -8.735 -17.700 -11.201  1.00 10.00      A   
ATOM    386  HN  VAL A 115      -9.535 -17.336 -11.642  1.00 10.00      A   
ATOM    387  CA  VAL A 115      -8.864 -18.834 -10.291  1.00 10.00      A   
ATOM    388  CB  VAL A 115      -9.824 -18.522  -9.122  1.00 10.00      A   
ATOM    389  CG1 VAL A 115      -9.718 -19.585  -8.038  1.00 10.00      A   
ATOM    390  CG2 VAL A 115      -9.545 -17.144  -8.546  1.00 10.00      A   
ATOM    391  C   VAL A 115      -9.316 -20.115 -10.987  1.00 10.00      A   
ATOM    392  O   VAL A 115      -8.699 -21.167 -10.819  1.00 10.00      A   
ATOM    393  N   ILE A 116     -10.391 -20.026 -11.758  1.00 10.00      A   
ATOM    394  HN  ILE A 116     -10.824 -19.153 -11.875  1.00 10.00      A   
ATOM    395  CA  ILE A 116     -10.943 -21.194 -12.443  1.00 10.00      A   
ATOM    396  CB  ILE A 116     -12.285 -20.876 -13.135  1.00 10.00      A   
ATOM    397  CG1 ILE A 116     -13.297 -20.350 -12.111  1.00 10.00      A   
ATOM    398  CG2 ILE A 116     -12.838 -22.097 -13.853  1.00 10.00      A   
ATOM    399  CD1 ILE A 116     -13.518 -21.270 -10.926  1.00 10.00      A   
ATOM    400  C   ILE A 116      -9.957 -21.830 -13.427  1.00 10.00      A   
ATOM    401  O   ILE A 116      -9.380 -22.882 -13.140  1.00 10.00      A   
ATOM    402  N   GLY A 117      -9.770 -21.199 -14.580  1.00 10.00      A   
ATOM    403  HN  GLY A 117     -10.259 -20.363 -14.759  1.00 10.00      A   
ATOM    404  CA  GLY A 117      -8.854 -21.727 -15.575  1.00 10.00      A   
ATOM    405  C   GLY A 117      -9.385 -22.973 -16.267  1.00 10.00      A   
ATOM    406  O   GLY A 117     -10.018 -22.887 -17.324  1.00 10.00      A   
ATOM    407  N   ASP A 118      -9.141 -24.133 -15.665  1.00 10.00      A   
ATOM    408  HN  ASP A 118      -8.654 -24.134 -14.812  1.00 10.00      A   
ATOM    409  CA  ASP A 118      -9.585 -25.403 -16.235  1.00 10.00      A   
ATOM    410  CB  ASP A 118      -8.413 -26.393 -16.361  1.00 10.00      A   
ATOM    411  CG  ASP A 118      -8.401 -27.482 -15.298  1.00 10.00      A   
ATOM    412  OD1 ASP A 118      -8.950 -28.573 -15.553  1.00 10.00      A   
ATOM    413  OD2 ASP A 118      -7.827 -27.254 -14.215  1.00 10.00      A   
ATOM    414  C   ASP A 118     -10.741 -26.014 -15.445  1.00 10.00      A   
ATOM    415  O   ASP A 118     -11.481 -26.848 -15.966  1.00 10.00      A   
ATOM    416  N   TYR A 119     -10.921 -25.564 -14.206  1.00 10.00      A   
ATOM    417  HN  TYR A 119     -10.324 -24.866 -13.863  1.00 10.00      A   
ATOM    418  CA  TYR A 119     -11.987 -26.077 -13.335  1.00 10.00      A   
ATOM    419  CB  TYR A 119     -11.673 -25.763 -11.868  1.00 10.00      A   
ATOM    420  CG  TYR A 119     -10.617 -26.652 -11.246  1.00 10.00      A   
ATOM    421  CD1 TYR A 119     -10.971 -27.724 -10.438  1.00 10.00      A   
ATOM    422  CD2 TYR A 119      -9.266 -26.411 -11.458  1.00 10.00      A   
ATOM    423  CE1 TYR A 119     -10.008 -28.532  -9.863  1.00 10.00      A   
ATOM    424  CE2 TYR A 119      -8.295 -27.215 -10.889  1.00 10.00      A   
ATOM    425  CZ  TYR A 119      -8.672 -28.274 -10.091  1.00 10.00      A   
ATOM    426  OH  TYR A 119      -7.711 -29.077  -9.517  1.00 10.00      A   
ATOM    427  HH  TYR A 119      -7.979 -30.005  -9.593  1.00 10.00      A   
ATOM    428  C   TYR A 119     -13.355 -25.496 -13.706  1.00 10.00      A   
ATOM    429  O   TYR A 119     -14.164 -25.166 -12.837  1.00 10.00      A   
ATOM    430  N   LYS A 120     -13.619 -25.389 -14.999  1.00 10.00      A   
ATOM    431  HN  LYS A 120     -12.950 -25.703 -15.650  1.00 10.00      A   
ATOM    432  CA  LYS A 120     -14.878 -24.838 -15.479  1.00 10.00      A   
ATOM    433  CB  LYS A 120     -14.670 -24.072 -16.787  1.00 10.00      A   
ATOM    434  CG  LYS A 120     -13.851 -24.817 -17.827  1.00 10.00      A   
ATOM    435  CD  LYS A 120     -13.051 -23.848 -18.681  1.00 10.00      A   
ATOM    436  CE  LYS A 120     -12.189 -24.577 -19.696  1.00 10.00      A   
ATOM    437  NZ  LYS A 120     -11.203 -23.667 -20.336  1.00 10.00      A   
ATOM    438  HZ1 LYS A 120     -10.549 -23.287 -19.622  1.00 10.00      A   
ATOM    439  HZ2 LYS A 120     -11.693 -22.874 -20.801  1.00 10.00      A   
ATOM    440  HZ3 LYS A 120     -10.652 -24.181 -21.053  1.00 10.00      A   
ATOM    441  C   LYS A 120     -15.933 -25.927 -15.646  1.00 10.00      A   
ATOM    442  O   LYS A 120     -17.105 -25.640 -15.893  1.00 10.00      A   
ATOM    443  N   ASP A 121     -15.506 -27.173 -15.490  1.00 10.00      A   
ATOM    444  HN  ASP A 121     -14.558 -27.329 -15.277  1.00 10.00      A   
ATOM    445  CA  ASP A 121     -16.395 -28.325 -15.609  1.00 10.00      A   
ATOM    446  CB  ASP A 121     -15.584 -29.609 -15.827  1.00 10.00      A   
ATOM    447  CG  ASP A 121     -14.575 -29.863 -14.720  1.00 10.00      A   
ATOM    448  OD1 ASP A 121     -14.627 -30.938 -14.088  1.00 10.00      A   
ATOM    449  OD2 ASP A 121     -13.723 -28.983 -14.481  1.00 10.00      A   
ATOM    450  C   ASP A 121     -17.247 -28.459 -14.354  1.00 10.00      A   
ATOM    451  O   ASP A 121     -18.298 -29.101 -14.360  1.00 10.00      A   
ATOM    452  N   ILE A 122     -16.781 -27.848 -13.275  1.00 10.00      A   
ATOM    453  HN  ILE A 122     -15.925 -27.371 -13.335  1.00 10.00      A   
ATOM    454  CA  ILE A 122     -17.486 -27.879 -12.001  1.00 10.00      A   
ATOM    455  CB  ILE A 122     -16.733 -28.742 -10.967  1.00 10.00      A   
ATOM    456  CG1 ILE A 122     -15.229 -28.429 -11.005  1.00 10.00      A   
ATOM    457  CG2 ILE A 122     -16.993 -30.221 -11.221  1.00 10.00      A   
ATOM    458  CD1 ILE A 122     -14.412 -29.160  -9.962  1.00 10.00      A   
ATOM    459  C   ILE A 122     -17.644 -26.466 -11.453  1.00 10.00      A   
ATOM    460  O   ILE A 122     -17.967 -26.277 -10.285  1.00 10.00      A   
ATOM    461  N   PHE A 123     -17.435 -25.484 -12.327  1.00 10.00      A   
ATOM    462  HN  PHE A 123     -17.214 -25.722 -13.251  1.00 10.00      A   
ATOM    463  CA  PHE A 123     -17.523 -24.064 -11.963  1.00 10.00      A   
ATOM    464  CB  PHE A 123     -17.375 -23.156 -13.194  1.00 10.00      A   
ATOM    465  CG  PHE A 123     -17.656 -21.701 -12.925  1.00 10.00      A   
ATOM    466  CD1 PHE A 123     -16.876 -20.982 -12.034  1.00 10.00      A   
ATOM    467  CD2 PHE A 123     -18.701 -21.055 -13.564  1.00 10.00      A   
ATOM    468  CE1 PHE A 123     -17.134 -19.647 -11.784  1.00 10.00      A   
ATOM    469  CE2 PHE A 123     -18.964 -19.720 -13.320  1.00 10.00      A   
ATOM    470  CZ  PHE A 123     -18.179 -19.016 -12.428  1.00 10.00      A   
ATOM    471  C   PHE A 123     -18.763 -23.697 -11.132  1.00 10.00      A   
ATOM    472  O   PHE A 123     -18.621 -23.128 -10.050  1.00 10.00      A   
ATOM    473  N   PRO A 124     -19.991 -24.009 -11.607  1.00 10.00      A   
ATOM    474  CA  PRO A 124     -21.223 -23.682 -10.871  1.00 10.00      A   
ATOM    475  CB  PRO A 124     -22.320 -24.373 -11.684  1.00 10.00      A   
ATOM    476  CG  PRO A 124     -21.757 -24.480 -13.057  1.00 10.00      A   
ATOM    477  CD  PRO A 124     -20.283 -24.690 -12.885  1.00 10.00      A   
ATOM    478  C   PRO A 124     -21.207 -24.224  -9.441  1.00 10.00      A   
ATOM    479  O   PRO A 124     -21.473 -23.494  -8.486  1.00 10.00      A   
ATOM    480  N   ASP A 125     -20.862 -25.499  -9.301  1.00 10.00      A   
ATOM    481  HN  ASP A 125     -20.626 -26.016 -10.097  1.00 10.00      A   
ATOM    482  CA  ASP A 125     -20.816 -26.143  -7.992  1.00 10.00      A   
ATOM    483  CB  ASP A 125     -20.670 -27.659  -8.142  1.00 10.00      A   
ATOM    484  CG  ASP A 125     -21.185 -28.421  -6.936  1.00 10.00      A   
ATOM    485  OD1 ASP A 125     -22.354 -28.857  -6.962  1.00 10.00      A   
ATOM    486  OD2 ASP A 125     -20.427 -28.592  -5.961  1.00 10.00      A   
ATOM    487  C   ASP A 125     -19.672 -25.586  -7.152  1.00 10.00      A   
ATOM    488  O   ASP A 125     -19.809 -25.393  -5.945  1.00 10.00      A   
ATOM    489  N   LEU A 126     -18.549 -25.314  -7.805  1.00 10.00      A   
ATOM    490  HN  LEU A 126     -18.506 -25.488  -8.772  1.00 10.00      A   
ATOM    491  CA  LEU A 126     -17.374 -24.774  -7.133  1.00 10.00      A   
ATOM    492  CB  LEU A 126     -16.199 -24.702  -8.109  1.00 10.00      A   
ATOM    493  CG  LEU A 126     -14.816 -25.002  -7.531  1.00 10.00      A   
ATOM    494  CD1 LEU A 126     -14.753 -26.427  -7.003  1.00 10.00      A   
ATOM    495  CD2 LEU A 126     -13.748 -24.774  -8.587  1.00 10.00      A   
ATOM    496  C   LEU A 126     -17.670 -23.389  -6.564  1.00 10.00      A   
ATOM    497  O   LEU A 126     -17.348 -23.100  -5.410  1.00 10.00      A   
ATOM    498  N   PHE A 127     -18.293 -22.541  -7.377  1.00 10.00      A   
ATOM    499  HN  PHE A 127     -18.512 -22.830  -8.293  1.00 10.00      A   
ATOM    500  CA  PHE A 127     -18.651 -21.192  -6.952  1.00 10.00      A   
ATOM    501  CB  PHE A 127     -19.233 -20.402  -8.131  1.00 10.00      A   
ATOM    502  CG  PHE A 127     -19.424 -18.934  -7.861  1.00 10.00      A   
ATOM    503  CD1 PHE A 127     -18.350 -18.060  -7.905  1.00 10.00      A   
ATOM    504  CD2 PHE A 127     -20.681 -18.428  -7.569  1.00 10.00      A   
ATOM    505  CE1 PHE A 127     -18.527 -16.711  -7.663  1.00 10.00      A   
ATOM    506  CE2 PHE A 127     -20.865 -17.081  -7.324  1.00 10.00      A   
ATOM    507  CZ  PHE A 127     -19.787 -16.221  -7.371  1.00 10.00      A   
ATOM    508  C   PHE A 127     -19.661 -21.263  -5.812  1.00 10.00      A   
ATOM    509  O   PHE A 127     -19.600 -20.486  -4.857  1.00 10.00      A   
ATOM    510  N   LYS A 128     -20.580 -22.216  -5.921  1.00 10.00      A   
ATOM    511  HN  LYS A 128     -20.571 -22.793  -6.719  1.00 10.00      A   
ATOM    512  CA  LYS A 128     -21.606 -22.431  -4.911  1.00 10.00      A   
ATOM    513  CB  LYS A 128     -22.531 -23.566  -5.363  1.00 10.00      A   
ATOM    514  CG  LYS A 128     -23.559 -24.014  -4.339  1.00 10.00      A   
ATOM    515  CD  LYS A 128     -24.399 -25.154  -4.891  1.00 10.00      A   
ATOM    516  CE  LYS A 128     -25.372 -25.688  -3.855  1.00 10.00      A   
ATOM    517  NZ  LYS A 128     -26.268 -26.724  -4.427  1.00 10.00      A   
ATOM    518  HZ1 LYS A 128     -26.841 -26.319  -5.194  1.00 10.00      A   
ATOM    519  HZ2 LYS A 128     -26.906 -27.089  -3.692  1.00 10.00      A   
ATOM    520  HZ3 LYS A 128     -25.707 -27.514  -4.808  1.00 10.00      A   
ATOM    521  C   LYS A 128     -20.961 -22.766  -3.566  1.00 10.00      A   
ATOM    522  O   LYS A 128     -21.352 -22.231  -2.526  1.00 10.00      A   
ATOM    523  N   ARG A 129     -19.951 -23.633  -3.604  1.00 10.00      A   
ATOM    524  HN  ARG A 129     -19.676 -24.009  -4.470  1.00 10.00      A   
ATOM    525  CA  ARG A 129     -19.242 -24.040  -2.397  1.00 10.00      A   
ATOM    526  CB  ARG A 129     -18.312 -25.221  -2.679  1.00 10.00      A   
ATOM    527  CG  ARG A 129     -19.039 -26.506  -3.039  1.00 10.00      A   
ATOM    528  CD  ARG A 129     -18.066 -27.653  -3.256  1.00 10.00      A   
ATOM    529  NE  ARG A 129     -18.684 -28.755  -3.990  1.00 10.00      A   
ATOM    530  HE  ARG A 129     -19.299 -28.516  -4.736  1.00 10.00      A   
ATOM    531  CZ  ARG A 129     -18.478 -30.043  -3.728  1.00 10.00      A   
ATOM    532  NH1 ARG A 129     -17.683 -30.412  -2.729  1.00 10.00      A   
ATOM    533 HH11 ARG A 129     -17.527 -31.425  -2.533  1.00 10.00      A   
ATOM    534 HH12 ARG A 129     -17.223 -29.696  -2.132  1.00 10.00      A   
ATOM    535  NH2 ARG A 129     -19.081 -30.964  -4.466  1.00 10.00      A   
ATOM    536 HH21 ARG A 129     -19.706 -30.675  -5.251  1.00 10.00      A   
ATOM    537 HH22 ARG A 129     -18.939 -31.977  -4.264  1.00 10.00      A   
ATOM    538  C   ARG A 129     -18.455 -22.872  -1.812  1.00 10.00      A   
ATOM    539  O   ARG A 129     -18.302 -22.759  -0.598  1.00 10.00      A   
ATOM    540  N   ALA A 130     -17.955 -22.007  -2.682  1.00 10.00      A   
ATOM    541  HN  ALA A 130     -18.095 -22.158  -3.641  1.00 10.00      A   
ATOM    542  CA  ALA A 130     -17.199 -20.844  -2.246  1.00 10.00      A   
ATOM    543  CB  ALA A 130     -16.539 -20.159  -3.433  1.00 10.00      A   
ATOM    544  C   ALA A 130     -18.108 -19.872  -1.500  1.00 10.00      A   
ATOM    545  O   ALA A 130     -17.761 -19.376  -0.427  1.00 10.00      A   
ATOM    546  N   ALA A 131     -19.287 -19.633  -2.067  1.00 10.00      A   
ATOM    547  HN  ALA A 131     -19.504 -20.076  -2.917  1.00 10.00      A   
ATOM    548  CA  ALA A 131     -20.265 -18.729  -1.474  1.00 10.00      A   
ATOM    549  CB  ALA A 131     -21.470 -18.579  -2.392  1.00 10.00      A   
ATOM    550  C   ALA A 131     -20.705 -19.213  -0.096  1.00 10.00      A   
ATOM    551  O   ALA A 131     -20.723 -18.441   0.866  1.00 10.00      A   
ATOM    552  N   GLU A 132     -21.041 -20.496  -0.001  1.00 10.00      A   
ATOM    553  HN  GLU A 132     -21.000 -21.066  -0.801  1.00 10.00      A   
ATOM    554  CA  GLU A 132     -21.480 -21.071   1.262  1.00 10.00      A   
ATOM    555  CB  GLU A 132     -22.049 -22.485   1.083  1.00 10.00      A   
ATOM    556  CG  GLU A 132     -21.105 -23.475   0.424  1.00 10.00      A   
ATOM    557  CD  GLU A 132     -21.541 -24.911   0.614  1.00 10.00      A   
ATOM    558  OE1 GLU A 132     -21.648 -25.645  -0.388  1.00 10.00      A   
ATOM    559  OE2 GLU A 132     -21.767 -25.315   1.774  1.00 10.00      A   
ATOM    560  C   GLU A 132     -20.371 -21.047   2.311  1.00 10.00      A   
ATOM    561  O   GLU A 132     -20.631 -20.814   3.487  1.00 10.00      A   
ATOM    562  N   ARG A 133     -19.131 -21.272   1.884  1.00 10.00      A   
ATOM    563  HN  ARG A 133     -18.975 -21.447   0.928  1.00 10.00      A   
ATOM    564  CA  ARG A 133     -17.999 -21.263   2.807  1.00 10.00      A   
ATOM    565  CB  ARG A 133     -16.735 -21.817   2.141  1.00 10.00      A   
ATOM    566  CG  ARG A 133     -16.688 -23.333   2.054  1.00 10.00      A   
ATOM    567  CD  ARG A 133     -16.805 -23.968   3.431  1.00 10.00      A   
ATOM    568  NE  ARG A 133     -17.244 -25.359   3.352  1.00 10.00      A   
ATOM    569  HE  ARG A 133     -16.551 -26.057   3.433  1.00 10.00      A   
ATOM    570  CZ  ARG A 133     -18.511 -25.730   3.162  1.00 10.00      A   
ATOM    571  NH1 ARG A 133     -19.472 -24.814   3.066  1.00 10.00      A   
ATOM    572 HH11 ARG A 133     -19.246 -23.804   3.160  1.00 10.00      A   
ATOM    573 HH12 ARG A 133     -20.464 -25.107   2.865  1.00 10.00      A   
ATOM    574  NH2 ARG A 133     -18.820 -27.015   3.077  1.00 10.00      A   
ATOM    575 HH21 ARG A 133     -18.075 -27.741   3.155  1.00 10.00      A   
ATOM    576 HH22 ARG A 133     -19.810 -27.309   2.936  1.00 10.00      A   
ATOM    577  C   ARG A 133     -17.737 -19.857   3.330  1.00 10.00      A   
ATOM    578  O   ARG A 133     -17.457 -19.664   4.515  1.00 10.00      A   
ATOM    579  N   LEU A 134     -17.854 -18.884   2.439  1.00 10.00      A   
ATOM    580  HN  LEU A 134     -18.101 -19.115   1.514  1.00 10.00      A   
ATOM    581  CA  LEU A 134     -17.630 -17.485   2.776  1.00 10.00      A   
ATOM    582  CB  LEU A 134     -17.834 -16.620   1.530  1.00 10.00      A   
ATOM    583  CG  LEU A 134     -17.330 -15.181   1.607  1.00 10.00      A   
ATOM    584  CD1 LEU A 134     -15.814 -15.147   1.719  1.00 10.00      A   
ATOM    585  CD2 LEU A 134     -17.796 -14.398   0.392  1.00 10.00      A   
ATOM    586  C   LEU A 134     -18.568 -17.029   3.893  1.00 10.00      A   
ATOM    587  O   LEU A 134     -18.139 -16.417   4.871  1.00 10.00      A   
ATOM    588  N   GLN A 135     -19.845 -17.349   3.750  1.00 10.00      A   
ATOM    589  HN  GLN A 135     -20.125 -17.845   2.950  1.00 10.00      A   
ATOM    590  CA  GLN A 135     -20.852 -16.972   4.738  1.00 10.00      A   
ATOM    591  CB  GLN A 135     -22.247 -17.042   4.099  1.00 10.00      A   
ATOM    592  CG  GLN A 135     -23.408 -16.705   5.024  1.00 10.00      A   
ATOM    593  CD  GLN A 135     -23.487 -15.233   5.373  1.00 10.00      A   
ATOM    594  OE1 GLN A 135     -24.075 -14.441   4.642  1.00 10.00      A   
ATOM    595  NE2 GLN A 135     -22.910 -14.861   6.504  1.00 10.00      A   
ATOM    596 HE21 GLN A 135     -22.467 -15.550   7.048  1.00 10.00      A   
ATOM    597 HE22 GLN A 135     -22.950 -13.912   6.755  1.00 10.00      A   
ATOM    598  C   GLN A 135     -20.787 -17.864   5.981  1.00 10.00      A   
ATOM    599  O   GLN A 135     -21.184 -17.455   7.073  1.00 10.00      A   
ATOM    600  N   TYR A 136     -20.263 -19.072   5.810  1.00 10.00      A   
ATOM    601  HN  TYR A 136     -19.942 -19.329   4.918  1.00 10.00      A   
ATOM    602  CA  TYR A 136     -20.169 -20.038   6.901  1.00 10.00      A   
ATOM    603  CB  TYR A 136     -19.999 -21.454   6.342  1.00 10.00      A   
ATOM    604  CG  TYR A 136     -20.552 -22.549   7.226  1.00 10.00      A   
ATOM    605  CD1 TYR A 136     -19.705 -23.401   7.923  1.00 10.00      A   
ATOM    606  CD2 TYR A 136     -21.920 -22.735   7.354  1.00 10.00      A   
ATOM    607  CE1 TYR A 136     -20.208 -24.410   8.723  1.00 10.00      A   
ATOM    608  CE2 TYR A 136     -22.432 -23.739   8.153  1.00 10.00      A   
ATOM    609  CZ  TYR A 136     -21.573 -24.573   8.835  1.00 10.00      A   
ATOM    610  OH  TYR A 136     -22.082 -25.578   9.628  1.00 10.00      A   
ATOM    611  HH  TYR A 136     -21.619 -25.583  10.475  1.00 10.00      A   
ATOM    612  C   TYR A 136     -19.039 -19.742   7.885  1.00 10.00      A   
ATOM    613  O   TYR A 136     -19.240 -19.798   9.099  1.00 10.00      A   
ATOM    614  N   VAL A 137     -17.849 -19.446   7.373  1.00 10.00      A   
ATOM    615  HN  VAL A 137     -17.739 -19.402   6.396  1.00 10.00      A   
ATOM    616  CA  VAL A 137     -16.701 -19.194   8.243  1.00 10.00      A   
ATOM    617  CB  VAL A 137     -15.463 -20.031   7.837  1.00 10.00      A   
ATOM    618  CG1 VAL A 137     -14.909 -19.602   6.487  1.00 10.00      A   
ATOM    619  CG2 VAL A 137     -14.390 -19.988   8.915  1.00 10.00      A   
ATOM    620  C   VAL A 137     -16.341 -17.713   8.393  1.00 10.00      A   
ATOM    621  O   VAL A 137     -15.981 -17.269   9.484  1.00 10.00      A   
ATOM    622  N   PHE A 138     -16.449 -16.947   7.316  1.00 10.00      A   
ATOM    623  HN  PHE A 138     -16.767 -17.334   6.475  1.00 10.00      A   
ATOM    624  CA  PHE A 138     -16.105 -15.530   7.366  1.00 10.00      A   
ATOM    625  CB  PHE A 138     -15.482 -15.075   6.042  1.00 10.00      A   
ATOM    626  CG  PHE A 138     -14.185 -15.762   5.709  1.00 10.00      A   
ATOM    627  CD1 PHE A 138     -13.084 -15.635   6.540  1.00 10.00      A   
ATOM    628  CD2 PHE A 138     -14.067 -16.532   4.562  1.00 10.00      A   
ATOM    629  CE1 PHE A 138     -11.890 -16.262   6.236  1.00 10.00      A   
ATOM    630  CE2 PHE A 138     -12.876 -17.162   4.252  1.00 10.00      A   
ATOM    631  CZ  PHE A 138     -11.786 -17.027   5.090  1.00 10.00      A   
ATOM    632  C   PHE A 138     -17.310 -14.666   7.727  1.00 10.00      A   
ATOM    633  O   PHE A 138     -17.165 -13.597   8.318  1.00 10.00      A   
ATOM    634  N   GLY A 139     -18.497 -15.137   7.370  1.00 10.00      A   
ATOM    635  HN  GLY A 139     -18.550 -15.994   6.899  1.00 10.00      A   
ATOM    636  CA  GLY A 139     -19.710 -14.397   7.666  1.00 10.00      A   
ATOM    637  C   GLY A 139     -19.989 -13.321   6.635  1.00 10.00      A   
ATOM    638  O   GLY A 139     -20.669 -12.332   6.919  1.00 10.00      A   
ATOM    639  N   TYR A 140     -19.466 -13.513   5.432  1.00 10.00      A   
ATOM    640  HN  TYR A 140     -18.945 -14.325   5.261  1.00 10.00      A   
ATOM    641  CA  TYR A 140     -19.656 -12.552   4.359  1.00 10.00      A   
ATOM    642  CB  TYR A 140     -18.321 -12.218   3.688  1.00 10.00      A   
ATOM    643  CG  TYR A 140     -17.443 -11.290   4.498  1.00 10.00      A   
ATOM    644  CD1 TYR A 140     -17.449  -9.923   4.263  1.00 10.00      A   
ATOM    645  CD2 TYR A 140     -16.614 -11.778   5.501  1.00 10.00      A   
ATOM    646  CE1 TYR A 140     -16.657  -9.065   5.004  1.00 10.00      A   
ATOM    647  CE2 TYR A 140     -15.817 -10.928   6.247  1.00 10.00      A   
ATOM    648  CZ  TYR A 140     -15.843  -9.573   5.995  1.00 10.00      A   
ATOM    649  OH  TYR A 140     -15.059  -8.720   6.742  1.00 10.00      A   
ATOM    650  HH  TYR A 140     -14.196  -9.131   6.907  1.00 10.00      A   
ATOM    651  C   TYR A 140     -20.659 -13.060   3.332  1.00 10.00      A   
ATOM    652  O   TYR A 140     -20.482 -14.129   2.748  1.00 10.00      A   
ATOM    653  N   LYS A 141     -21.715 -12.289   3.129  1.00 10.00      A   
ATOM    654  HN  LYS A 141     -21.804 -11.456   3.646  1.00 10.00      A   
ATOM    655  CA  LYS A 141     -22.754 -12.637   2.174  1.00 10.00      A   
ATOM    656  CB  LYS A 141     -24.055 -11.906   2.526  1.00 10.00      A   
ATOM    657  CG  LYS A 141     -25.240 -12.278   1.650  1.00 10.00      A   
ATOM    658  CD  LYS A 141     -26.322 -11.208   1.691  1.00 10.00      A   
ATOM    659  CE  LYS A 141     -26.999 -11.146   3.050  1.00 10.00      A   
ATOM    660  NZ  LYS A 141     -28.017 -10.064   3.117  1.00 10.00      A   
ATOM    661  HZ1 LYS A 141     -27.558  -9.131   3.068  1.00 10.00      A   
ATOM    662  HZ2 LYS A 141     -28.551 -10.128   4.005  1.00 10.00      A   
ATOM    663  HZ3 LYS A 141     -28.683 -10.148   2.324  1.00 10.00      A   
ATOM    664  C   LYS A 141     -22.316 -12.258   0.765  1.00 10.00      A   
ATOM    665  O   LYS A 141     -22.226 -11.075   0.432  1.00 10.00      A   
ATOM    666  N   LEU A 142     -22.021 -13.263  -0.045  1.00 10.00      A   
ATOM    667  HN  LEU A 142     -22.091 -14.180   0.291  1.00 10.00      A   
ATOM    668  CA  LEU A 142     -21.598 -13.043  -1.421  1.00 10.00      A   
ATOM    669  CB  LEU A 142     -20.691 -14.184  -1.889  1.00 10.00      A   
ATOM    670  CG  LEU A 142     -20.176 -14.102  -3.329  1.00 10.00      A   
ATOM    671  CD1 LEU A 142     -19.235 -12.921  -3.500  1.00 10.00      A   
ATOM    672  CD2 LEU A 142     -19.490 -15.400  -3.727  1.00 10.00      A   
ATOM    673  C   LEU A 142     -22.816 -12.934  -2.329  1.00 10.00      A   
ATOM    674  O   LEU A 142     -23.433 -13.939  -2.680  1.00 10.00      A   
ATOM    675  N   VAL A 143     -23.166 -11.712  -2.694  1.00 10.00      A   
ATOM    676  HN  VAL A 143     -22.628 -10.947  -2.389  1.00 10.00      A   
ATOM    677  CA  VAL A 143     -24.321 -11.476  -3.551  1.00 10.00      A   
ATOM    678  CB  VAL A 143     -25.533 -10.920  -2.768  1.00 10.00      A   
ATOM    679  CG1 VAL A 143     -26.242 -12.026  -2.002  1.00 10.00      A   
ATOM    680  CG2 VAL A 143     -25.110  -9.797  -1.832  1.00 10.00      A   
ATOM    681  C   VAL A 143     -23.986 -10.526  -4.691  1.00 10.00      A   
ATOM    682  O   VAL A 143     -22.922  -9.905  -4.706  1.00 10.00      A   
ATOM    683  N   GLU A 144     -24.899 -10.429  -5.644  1.00 10.00      A   
ATOM    684  HN  GLU A 144     -25.721 -10.953  -5.564  1.00 10.00      A   
ATOM    685  CA  GLU A 144     -24.730  -9.561  -6.799  1.00 10.00      A   
ATOM    686  CB  GLU A 144     -25.467 -10.168  -7.999  1.00 10.00      A   
ATOM    687  CG  GLU A 144     -25.117  -9.552  -9.340  1.00 10.00      A   
ATOM    688  CD  GLU A 144     -25.781 -10.267 -10.502  1.00 10.00      A   
ATOM    689  OE1 GLU A 144     -25.099 -10.505 -11.523  1.00 10.00      A   
ATOM    690  OE2 GLU A 144     -26.987 -10.581 -10.407  1.00 10.00      A   
ATOM    691  C   GLU A 144     -25.287  -8.174  -6.483  1.00 10.00      A   
ATOM    692  O   GLU A 144     -26.375  -8.053  -5.922  1.00 10.00      A   
ATOM    693  N   LEU A 145     -24.533  -7.135  -6.825  1.00 10.00      A   
ATOM    694  HN  LEU A 145     -23.666  -7.293  -7.262  1.00 10.00      A   
ATOM    695  CA  LEU A 145     -24.968  -5.765  -6.566  1.00 10.00      A   
ATOM    696  CB  LEU A 145     -23.777  -4.800  -6.506  1.00 10.00      A   
ATOM    697  CG  LEU A 145     -22.720  -4.940  -7.605  1.00 10.00      A   
ATOM    698  CD1 LEU A 145     -22.636  -3.668  -8.437  1.00 10.00      A   
ATOM    699  CD2 LEU A 145     -21.366  -5.271  -6.997  1.00 10.00      A   
ATOM    700  C   LEU A 145     -25.998  -5.305  -7.593  1.00 10.00      A   
ATOM    701  O   LEU A 145     -26.988  -4.656  -7.252  1.00 10.00      A   
ATOM    702  N   GLU A 146     -25.758  -5.648  -8.849  1.00 10.00      A   
ATOM    703  HN  GLU A 146     -24.955  -6.167  -9.055  1.00 10.00      A   
ATOM    704  CA  GLU A 146     -26.662  -5.289  -9.929  1.00 10.00      A   
ATOM    705  CB  GLU A 146     -25.971  -4.361 -10.931  1.00 10.00      A   
ATOM    706  CG  GLU A 146     -25.712  -2.958 -10.400  1.00 10.00      A   
ATOM    707  CD  GLU A 146     -25.178  -2.017 -11.464  1.00 10.00      A   
ATOM    708  OE1 GLU A 146     -25.633  -2.111 -12.624  1.00 10.00      A   
ATOM    709  OE2 GLU A 146     -24.307  -1.178 -11.142  1.00 10.00      A   
ATOM    710  C   GLU A 146     -27.161  -6.557 -10.614  1.00 10.00      A   
ATOM    711  O   GLU A 146     -26.373  -7.291 -11.209  1.00 10.00      A   
ATOM    712  N   PRO A 147     -28.475  -6.826 -10.529  1.00 10.00      A   
ATOM    713  CA  PRO A 147     -29.101  -8.026 -11.106  1.00 10.00      A   
ATOM    714  CB  PRO A 147     -30.591  -7.686 -11.085  1.00 10.00      A   
ATOM    715  CG  PRO A 147     -30.738  -6.767  -9.923  1.00 10.00      A   
ATOM    716  CD  PRO A 147     -29.466  -5.966  -9.857  1.00 10.00      A   
ATOM    717  C   PRO A 147     -28.650  -8.361 -12.530  1.00 10.00      A   
ATOM    718  O   PRO A 147     -28.868  -7.587 -13.467  1.00 10.00      A   
ATOM    719  N   LYS A 148     -28.012  -9.523 -12.663  1.00 10.00      A   
ATOM    720  HN  LYS A 148     -27.825 -10.052 -11.847  1.00 10.00      A   
ATOM    721  CA  LYS A 148     -27.533 -10.032 -13.946  1.00 10.00      A   
ATOM    722  CB  LYS A 148     -28.672 -10.214 -14.953  1.00 10.00      A   
ATOM    723  CG  LYS A 148     -29.508 -11.460 -14.716  1.00 10.00      A   
ATOM    724  CD  LYS A 148     -30.240 -11.882 -15.978  1.00 10.00      A   
ATOM    725  CE  LYS A 148     -29.269 -12.300 -17.072  1.00 10.00      A   
ATOM    726  NZ  LYS A 148     -29.978 -12.765 -18.290  1.00 10.00      A   
ATOM    727  HZ1 LYS A 148     -30.657 -12.044 -18.606  1.00 10.00      A   
ATOM    728  HZ2 LYS A 148     -30.496 -13.643 -18.092  1.00 10.00      A   
ATOM    729  HZ3 LYS A 148     -29.299 -12.944 -19.058  1.00 10.00      A   
ATOM    730  C   LYS A 148     -26.398  -9.203 -14.538  1.00 10.00      A   
ATOM    731  O   LYS A 148     -26.363  -8.946 -15.744  1.00 10.00      A   
ATOM    732  N   SER A 149     -25.458  -8.809 -13.696  1.00 10.00      A   
ATOM    733  HN  SER A 149     -25.527  -9.063 -12.745  1.00 10.00      A   
ATOM    734  CA  SER A 149     -24.317  -8.023 -14.145  1.00 10.00      A   
ATOM    735  CB  SER A 149     -24.284  -6.664 -13.449  1.00 10.00      A   
ATOM    736  OG  SER A 149     -25.511  -5.980 -13.638  1.00 10.00      A   
ATOM    737  HG  SER A 149     -26.209  -6.449 -13.158  1.00 10.00      A   
ATOM    738  C   SER A 149     -23.014  -8.778 -13.915  1.00 10.00      A   
ATOM    739  O   SER A 149     -21.952  -8.363 -14.385  1.00 10.00      A   
ATOM    740  N   ASN A 150     -23.107  -9.880 -13.171  1.00 10.00      A   
ATOM    741  HN  ASN A 150     -23.989 -10.128 -12.795  1.00 10.00      A   
ATOM    742  CA  ASN A 150     -21.956 -10.728 -12.866  1.00 10.00      A   
ATOM    743  CB  ASN A 150     -21.282 -11.263 -14.134  1.00 10.00      A   
ATOM    744  CG  ASN A 150     -21.930 -12.538 -14.637  1.00 10.00      A   
ATOM    745  OD1 ASN A 150     -22.378 -13.371 -13.850  1.00 10.00      A   
ATOM    746  ND2 ASN A 150     -21.987 -12.698 -15.952  1.00 10.00      A   
ATOM    747 HD21 ASN A 150     -21.613 -11.992 -16.524  1.00 10.00      A   
ATOM    748 HD22 ASN A 150     -22.403 -13.513 -16.301  1.00 10.00      A   
ATOM    749  C   ASN A 150     -20.958 -10.034 -11.946  1.00 10.00      A   
ATOM    750  O   ASN A 150     -19.803 -10.445 -11.834  1.00 10.00      A   
ATOM    751  N   THR A 151     -21.421  -8.985 -11.288  1.00 10.00      A   
ATOM    752  HN  THR A 151     -22.351  -8.708 -11.429  1.00 10.00      A   
ATOM    753  CA  THR A 151     -20.601  -8.234 -10.359  1.00 10.00      A   
ATOM    754  CB  THR A 151     -20.741  -6.725 -10.620  1.00 10.00      A   
ATOM    755  OG1 THR A 151     -21.183  -6.527 -11.971  1.00 10.00      A   
ATOM    756  HG1 THR A 151     -20.805  -7.210 -12.533  1.00 10.00      A   
ATOM    757  CG2 THR A 151     -19.403  -6.029 -10.424  1.00 10.00      A   
ATOM    758  C   THR A 151     -21.057  -8.550  -8.939  1.00 10.00      A   
ATOM    759  O   THR A 151     -22.153  -8.161  -8.528  1.00 10.00      A   
ATOM    760  N   TYR A 152     -20.227  -9.267  -8.199  1.00 10.00      A   
ATOM    761  HN  TYR A 152     -19.350  -9.518  -8.565  1.00 10.00      A   
ATOM    762  CA  TYR A 152     -20.574  -9.665  -6.844  1.00 10.00      A   
ATOM    763  CB  TYR A 152     -20.333 -11.166  -6.658  1.00 10.00      A   
ATOM    764  CG  TYR A 152     -20.779 -11.997  -7.841  1.00 10.00      A   
ATOM    765  CD1 TYR A 152     -19.851 -12.627  -8.661  1.00 10.00      A   
ATOM    766  CD2 TYR A 152     -22.127 -12.139  -8.149  1.00 10.00      A   
ATOM    767  CE1 TYR A 152     -20.253 -13.375  -9.752  1.00 10.00      A   
ATOM    768  CE2 TYR A 152     -22.538 -12.887  -9.235  1.00 10.00      A   
ATOM    769  CZ  TYR A 152     -21.596 -13.501 -10.034  1.00 10.00      A   
ATOM    770  OH  TYR A 152     -22.001 -14.241 -11.122  1.00 10.00      A   
ATOM    771  HH  TYR A 152     -22.476 -13.668 -11.741  1.00 10.00      A   
ATOM    772  C   TYR A 152     -19.794  -8.866  -5.809  1.00 10.00      A   
ATOM    773  O   TYR A 152     -18.734  -8.316  -6.105  1.00 10.00      A   
ATOM    774  N   ILE A 153     -20.333  -8.802  -4.599  1.00 10.00      A   
ATOM    775  HN  ILE A 153     -21.192  -9.255  -4.431  1.00 10.00      A   
ATOM    776  CA  ILE A 153     -19.696  -8.080  -3.508  1.00 10.00      A   
ATOM    777  CB  ILE A 153     -20.222  -6.627  -3.410  1.00 10.00      A   
ATOM    778  CG1 ILE A 153     -19.328  -5.783  -2.493  1.00 10.00      A   
ATOM    779  CG2 ILE A 153     -21.673  -6.593  -2.942  1.00 10.00      A   
ATOM    780  CD1 ILE A 153     -19.630  -4.302  -2.529  1.00 10.00      A   
ATOM    781  C   ILE A 153     -19.923  -8.818  -2.186  1.00 10.00      A   
ATOM    782  O   ILE A 153     -20.917  -9.538  -2.031  1.00 10.00      A   
ATOM    783  N   LEU A 154     -18.996  -8.659  -1.249  1.00 10.00      A   
ATOM    784  HN  LEU A 154     -18.221  -8.081  -1.429  1.00 10.00      A   
ATOM    785  CA  LEU A 154     -19.101  -9.312   0.046  1.00 10.00      A   
ATOM    786  CB  LEU A 154     -17.715  -9.705   0.564  1.00 10.00      A   
ATOM    787  CG  LEU A 154     -17.111 -11.011   0.034  1.00 10.00      A   
ATOM    788  CD1 LEU A 154     -16.810 -10.919  -1.455  1.00 10.00      A   
ATOM    789  CD2 LEU A 154     -15.852 -11.364   0.814  1.00 10.00      A   
ATOM    790  C   LEU A 154     -19.783  -8.401   1.057  1.00 10.00      A   
ATOM    791  O   LEU A 154     -19.381  -7.252   1.247  1.00 10.00      A   
ATOM    792  N   ILE A 155     -20.830  -8.906   1.689  1.00 10.00      A   
ATOM    793  HN  ILE A 155     -21.134  -9.815   1.467  1.00 10.00      A   
ATOM    794  CA  ILE A 155     -21.555  -8.142   2.690  1.00 10.00      A   
ATOM    795  CB  ILE A 155     -23.030  -7.925   2.293  1.00 10.00      A   
ATOM    796  CG1 ILE A 155     -23.118  -7.251   0.921  1.00 10.00      A   
ATOM    797  CG2 ILE A 155     -23.751  -7.092   3.345  1.00 10.00      A   
ATOM    798  CD1 ILE A 155     -24.536  -7.026   0.434  1.00 10.00      A   
ATOM    799  C   ILE A 155     -21.501  -8.846   4.039  1.00 10.00      A   
ATOM    800  O   ILE A 155     -22.135  -9.882   4.234  1.00 10.00      A   
ATOM    801  N   ASN A 156     -20.726  -8.294   4.962  1.00 10.00      A   
ATOM    802  HN  ASN A 156     -20.225  -7.481   4.742  1.00 10.00      A   
ATOM    803  CA  ASN A 156     -20.606  -8.868   6.299  1.00 10.00      A   
ATOM    804  CB  ASN A 156     -19.492  -8.163   7.085  1.00 10.00      A   
ATOM    805  CG  ASN A 156     -19.075  -8.915   8.338  1.00 10.00      A   
ATOM    806  OD1 ASN A 156     -19.902  -9.490   9.039  1.00 10.00      A   
ATOM    807  ND2 ASN A 156     -17.782  -8.924   8.627  1.00 10.00      A   
ATOM    808 HD21 ASN A 156     -17.166  -8.452   8.025  1.00 10.00      A   
ATOM    809 HD22 ASN A 156     -17.492  -9.406   9.432  1.00 10.00      A   
ATOM    810  C   ASN A 156     -21.938  -8.740   7.029  1.00 10.00      A   
ATOM    811  O   ASN A 156     -22.504  -7.650   7.110  1.00 10.00      A   
ATOM    812  N   THR A 157     -22.444  -9.850   7.545  1.00 10.00      A   
ATOM    813  HN  THR A 157     -21.944 -10.694   7.462  1.00 10.00      A   
ATOM    814  CA  THR A 157     -23.725  -9.844   8.238  1.00 10.00      A   
ATOM    815  CB  THR A 157     -24.672 -10.913   7.664  1.00 10.00      A   
ATOM    816  OG1 THR A 157     -23.912 -11.863   6.898  1.00 10.00      A   
ATOM    817  HG1 THR A 157     -23.542 -11.423   6.126  1.00 10.00      A   
ATOM    818  CG2 THR A 157     -25.709 -10.263   6.759  1.00 10.00      A   
ATOM    819  C   THR A 157     -23.578 -10.031   9.746  1.00 10.00      A   
ATOM    820  O   THR A 157     -24.565 -10.233  10.456  1.00 10.00      A   
ATOM    821  N   LEU A 158     -22.352  -9.939  10.240  1.00 10.00      A   
ATOM    822  HN  LEU A 158     -21.600  -9.748   9.632  1.00 10.00      A   
ATOM    823  CA  LEU A 158     -22.092 -10.100  11.663  1.00 10.00      A   
ATOM    824  CB  LEU A 158     -20.848 -10.960  11.891  1.00 10.00      A   
ATOM    825  CG  LEU A 158     -20.895 -12.383  11.323  1.00 10.00      A   
ATOM    826  CD1 LEU A 158     -19.574 -13.098  11.562  1.00 10.00      A   
ATOM    827  CD2 LEU A 158     -22.052 -13.172  11.922  1.00 10.00      A   
ATOM    828  C   LEU A 158     -21.940  -8.741  12.337  1.00 10.00      A   
ATOM    829  O   LEU A 158     -20.917  -8.073  12.189  1.00 10.00      A   
ATOM    830  N   GLU A 159     -22.968  -8.339  13.073  1.00 10.00      A   
ATOM    831  HN  GLU A 159     -23.747  -8.925  13.158  1.00 10.00      A   
ATOM    832  CA  GLU A 159     -22.970  -7.053  13.761  1.00 10.00      A   
ATOM    833  CB  GLU A 159     -23.619  -7.188  15.142  1.00 10.00      A   
ATOM    834  CG  GLU A 159     -23.066  -8.319  15.992  1.00 10.00      A   
ATOM    835  CD  GLU A 159     -21.750  -7.975  16.655  1.00 10.00      A   
ATOM    836  OE1 GLU A 159     -20.804  -8.782  16.554  1.00 10.00      A   
ATOM    837  OE2 GLU A 159     -21.662  -6.906  17.298  1.00 10.00      A   
ATOM    838  C   GLU A 159     -23.751  -6.024  12.945  1.00 10.00      A   
ATOM    839  O   GLU A 159     -24.983  -6.035  12.944  1.00 10.00      A   
ATOM    840  N   PRO A 160     -23.053  -5.139  12.215  1.00 10.00      A   
ATOM    841  CA  PRO A 160     -21.595  -5.114  12.158  1.00 10.00      A   
ATOM    842  CB  PRO A 160     -21.351  -4.587  10.747  1.00 10.00      A   
ATOM    843  CG  PRO A 160     -22.483  -3.642  10.500  1.00 10.00      A   
ATOM    844  CD  PRO A 160     -23.638  -4.088  11.367  1.00 10.00      A   
ATOM    845  C   PRO A 160     -20.988  -4.156  13.187  1.00 10.00      A   
ATOM    846  O   PRO A 160     -21.706  -3.500  13.949  1.00 10.00      A   
ATOM    847  N   VAL A 161     -19.663  -4.080  13.195  1.00 10.00      A   
ATOM    848  HN  VAL A 161     -19.149  -4.619  12.556  1.00 10.00      A   
ATOM    849  CA  VAL A 161     -18.942  -3.209  14.116  1.00 10.00      A   
ATOM    850  CB  VAL A 161     -18.889  -3.798  15.545  1.00 10.00      A   
ATOM    851  CG1 VAL A 161     -18.100  -5.100  15.568  1.00 10.00      A   
ATOM    852  CG2 VAL A 161     -18.300  -2.790  16.520  1.00 10.00      A   
ATOM    853  C   VAL A 161     -17.522  -2.965  13.616  1.00 10.00      A   
ATOM    854  O   VAL A 161     -17.088  -3.586  12.640  1.00 10.00      A   
ATOM    855  N   GLU A 166     -20.693   6.994  12.432  1.00 10.00      A   
ATOM    856  HN  GLU A 166     -21.515   7.271  12.890  1.00 10.00      A   
ATOM    857  CA  GLU A 166     -19.817   8.046  11.932  1.00 10.00      A   
ATOM    858  CB  GLU A 166     -18.937   8.605  13.053  1.00 10.00      A   
ATOM    859  CG  GLU A 166     -19.613   9.672  13.899  1.00 10.00      A   
ATOM    860  CD  GLU A 166     -20.854   9.165  14.597  1.00 10.00      A   
ATOM    861  OE1 GLU A 166     -21.929   9.121  13.958  1.00 10.00      A   
ATOM    862  OE2 GLU A 166     -20.765   8.804  15.789  1.00 10.00      A   
ATOM    863  C   GLU A 166     -18.957   7.590  10.759  1.00 10.00      A   
ATOM    864  O   GLU A 166     -19.264   7.881   9.603  1.00 10.00      A   
ATOM    865  N   MET A 167     -17.882   6.879  11.066  1.00 10.00      A   
ATOM    866  HN  MET A 167     -17.704   6.666  12.005  1.00 10.00      A   
ATOM    867  CA  MET A 167     -16.969   6.392  10.042  1.00 10.00      A   
ATOM    868  CB  MET A 167     -15.636   5.963  10.668  1.00 10.00      A   
ATOM    869  CG  MET A 167     -14.612   5.445   9.667  1.00 10.00      A   
ATOM    870  SD  MET A 167     -13.010   5.100  10.421  1.00 10.00      A   
ATOM    871  CE  MET A 167     -12.106   4.450   9.015  1.00 10.00      A   
ATOM    872  C   MET A 167     -17.586   5.236   9.260  1.00 10.00      A   
ATOM    873  O   MET A 167     -17.972   4.220   9.835  1.00 10.00      A   
ATOM    874  N   ARG A 168     -17.674   5.405   7.951  1.00 10.00      A   
ATOM    875  HN  ARG A 168     -17.344   6.239   7.554  1.00 10.00      A   
ATOM    876  CA  ARG A 168     -18.241   4.388   7.077  1.00 10.00      A   
ATOM    877  CB  ARG A 168     -19.769   4.504   7.045  1.00 10.00      A   
ATOM    878  CG  ARG A 168     -20.283   5.893   6.697  1.00 10.00      A   
ATOM    879  CD  ARG A 168     -21.792   5.988   6.869  1.00 10.00      A   
ATOM    880  NE  ARG A 168     -22.219   5.644   8.227  1.00 10.00      A   
ATOM    881  HE  ARG A 168     -22.333   4.691   8.430  1.00 10.00      A   
ATOM    882  CZ  ARG A 168     -22.460   6.540   9.184  1.00 10.00      A   
ATOM    883  NH1 ARG A 168     -22.298   7.835   8.939  1.00 10.00      A   
ATOM    884 HH11 ARG A 168     -21.979   8.150   8.001  1.00 10.00      A   
ATOM    885 HH12 ARG A 168     -22.481   8.539   9.689  1.00 10.00      A   
ATOM    886  NH2 ARG A 168     -22.854   6.141  10.389  1.00 10.00      A   
ATOM    887 HH21 ARG A 168     -23.052   6.847  11.136  1.00 10.00      A   
ATOM    888 HH22 ARG A 168     -22.957   5.127  10.601  1.00 10.00      A   
ATOM    889  C   ARG A 168     -17.674   4.534   5.673  1.00 10.00      A   
ATOM    890  O   ARG A 168     -16.819   5.387   5.426  1.00 10.00      A   
ATOM    891  N   GLY A 169     -18.149   3.703   4.761  1.00 10.00      A   
ATOM    892  HN  GLY A 169     -18.825   3.038   5.022  1.00 10.00      A   
ATOM    893  CA  GLY A 169     -17.683   3.752   3.390  1.00 10.00      A   
ATOM    894  C   GLY A 169     -17.074   2.442   2.937  1.00 10.00      A   
ATOM    895  O   GLY A 169     -17.049   2.140   1.743  1.00 10.00      A   
ATOM    896  N   GLN A 171      -6.385   6.272  15.363  1.00 10.00      A   
ATOM    897  HN  GLN A 171      -6.704   6.275  16.289  1.00 10.00      A   
ATOM    898  CA  GLN A 171      -5.968   5.010  14.757  1.00 10.00      A   
ATOM    899  CB  GLN A 171      -6.418   3.820  15.610  1.00 10.00      A   
ATOM    900  CG  GLN A 171      -5.976   3.894  17.064  1.00 10.00      A   
ATOM    901  CD  GLN A 171      -4.487   4.145  17.219  1.00 10.00      A   
ATOM    902  OE1 GLN A 171      -3.680   3.721  16.392  1.00 10.00      A   
ATOM    903  NE2 GLN A 171      -4.114   4.840  18.283  1.00 10.00      A   
ATOM    904 HE21 GLN A 171      -4.809   5.153  18.900  1.00 10.00      A   
ATOM    905 HE22 GLN A 171      -3.158   5.014  18.411  1.00 10.00      A   
ATOM    906  C   GLN A 171      -6.524   4.894  13.336  1.00 10.00      A   
ATOM    907  O   GLN A 171      -6.214   3.950  12.606  1.00 10.00      A   
ATOM    908  N   GLY A 172      -7.316   5.889  12.943  1.00 10.00      A   
ATOM    909  HN  GLY A 172      -7.478   6.637  13.558  1.00 10.00      A   
ATOM    910  CA  GLY A 172      -7.934   5.896  11.628  1.00 10.00      A   
ATOM    911  C   GLY A 172      -6.978   6.226  10.498  1.00 10.00      A   
ATOM    912  O   GLY A 172      -5.813   6.554  10.726  1.00 10.00      A   
ATOM    913  N   THR A 173      -7.481   6.128   9.275  1.00 10.00      A   
ATOM    914  HN  THR A 173      -8.413   5.852   9.164  1.00 10.00      A   
ATOM    915  CA  THR A 173      -6.695   6.406   8.087  1.00 10.00      A   
ATOM    916  CB  THR A 173      -7.144   5.486   6.940  1.00 10.00      A   
ATOM    917  OG1 THR A 173      -8.475   5.019   7.219  1.00 10.00      A   
ATOM    918  HG1 THR A 173      -9.110   5.504   6.669  1.00 10.00      A   
ATOM    919  CG2 THR A 173      -6.210   4.292   6.816  1.00 10.00      A   
ATOM    920  C   THR A 173      -6.857   7.863   7.648  1.00 10.00      A   
ATOM    921  O   THR A 173      -7.977   8.351   7.483  1.00 10.00      A   
ATOM    922  N   PRO A 174      -5.734   8.572   7.443  1.00 10.00      A   
ATOM    923  CA  PRO A 174      -5.746   9.981   7.021  1.00 10.00      A   
ATOM    924  CB  PRO A 174      -4.261  10.363   6.979  1.00 10.00      A   
ATOM    925  CG  PRO A 174      -3.531   9.068   6.877  1.00 10.00      A   
ATOM    926  CD  PRO A 174      -4.363   8.063   7.621  1.00 10.00      A   
ATOM    927  C   PRO A 174      -6.389  10.174   5.646  1.00 10.00      A   
ATOM    928  O   PRO A 174      -6.971  11.224   5.363  1.00 10.00      A   
ATOM    929  N   THR A 175      -6.295   9.152   4.803  1.00 10.00      A   
ATOM    930  HN  THR A 175      -5.827   8.339   5.087  1.00 10.00      A   
ATOM    931  CA  THR A 175      -6.866   9.198   3.466  1.00 10.00      A   
ATOM    932  CB  THR A 175      -6.487   7.927   2.687  1.00 10.00      A   
ATOM    933  OG1 THR A 175      -5.780   7.039   3.567  1.00 10.00      A   
ATOM    934  HG1 THR A 175      -5.307   6.376   3.043  1.00 10.00      A   
ATOM    935  CG2 THR A 175      -5.600   8.271   1.500  1.00 10.00      A   
ATOM    936  C   THR A 175      -8.387   9.316   3.537  1.00 10.00      A   
ATOM    937  O   THR A 175      -9.011  10.004   2.722  1.00 10.00      A   
ATOM    938  N   THR A 176      -8.973   8.651   4.526  1.00 10.00      A   
ATOM    939  HN  THR A 176      -8.418   8.122   5.142  1.00 10.00      A   
ATOM    940  CA  THR A 176     -10.414   8.679   4.725  1.00 10.00      A   
ATOM    941  CB  THR A 176     -10.842   7.610   5.747  1.00 10.00      A   
ATOM    942  OG1 THR A 176     -10.071   6.417   5.535  1.00 10.00      A   
ATOM    943  HG1 THR A 176     -10.360   5.991   4.719  1.00 10.00      A   
ATOM    944  CG2 THR A 176     -12.321   7.287   5.592  1.00 10.00      A   
ATOM    945  C   THR A 176     -10.846  10.055   5.222  1.00 10.00      A   
ATOM    946  O   THR A 176     -11.886  10.573   4.818  1.00 10.00      A   
ATOM    947  N   GLY A 177     -10.024  10.644   6.088  1.00 10.00      A   
ATOM    948  HN  GLY A 177      -9.209  10.174   6.371  1.00 10.00      A   
ATOM    949  CA  GLY A 177     -10.319  11.960   6.623  1.00 10.00      A   
ATOM    950  C   GLY A 177     -10.380  13.008   5.533  1.00 10.00      A   
ATOM    951  O   GLY A 177     -11.279  13.850   5.518  1.00 10.00      A   
ATOM    952  N   LEU A 178      -9.426  12.943   4.609  1.00 10.00      A   
ATOM    953  HN  LEU A 178      -8.732  12.253   4.688  1.00 10.00      A   
ATOM    954  CA  LEU A 178      -9.375  13.878   3.494  1.00 10.00      A   
ATOM    955  CB  LEU A 178      -8.102  13.657   2.670  1.00 10.00      A   
ATOM    956  CG  LEU A 178      -7.041  14.761   2.742  1.00 10.00      A   
ATOM    957  CD1 LEU A 178      -7.615  16.092   2.279  1.00 10.00      A   
ATOM    958  CD2 LEU A 178      -6.465  14.874   4.146  1.00 10.00      A   
ATOM    959  C   LEU A 178     -10.604  13.712   2.606  1.00 10.00      A   
ATOM    960  O   LEU A 178     -11.201  14.693   2.160  1.00 10.00      A   
ATOM    961  N   LEU A 179     -10.986  12.461   2.374  1.00 10.00      A   
ATOM    962  HN  LEU A 179     -10.477  11.726   2.781  1.00 10.00      A   
ATOM    963  CA  LEU A 179     -12.142  12.149   1.545  1.00 10.00      A   
ATOM    964  CB  LEU A 179     -12.250  10.634   1.335  1.00 10.00      A   
ATOM    965  CG  LEU A 179     -13.384  10.153   0.427  1.00 10.00      A   
ATOM    966  CD1 LEU A 179     -13.138  10.574  -1.014  1.00 10.00      A   
ATOM    967  CD2 LEU A 179     -13.549   8.644   0.528  1.00 10.00      A   
ATOM    968  C   LEU A 179     -13.425  12.685   2.174  1.00 10.00      A   
ATOM    969  O   LEU A 179     -14.284  13.232   1.481  1.00 10.00      A   
ATOM    970  N   MET A 180     -13.532  12.539   3.492  1.00 10.00      A   
ATOM    971  HN  MET A 180     -12.799  12.107   3.983  1.00 10.00      A   
ATOM    972  CA  MET A 180     -14.706  12.993   4.233  1.00 10.00      A   
ATOM    973  CB  MET A 180     -14.565  12.658   5.719  1.00 10.00      A   
ATOM    974  CG  MET A 180     -15.879  12.660   6.483  1.00 10.00      A   
ATOM    975  SD  MET A 180     -16.900  11.221   6.109  1.00 10.00      A   
ATOM    976  CE  MET A 180     -18.397  11.625   7.004  1.00 10.00      A   
ATOM    977  C   MET A 180     -14.928  14.493   4.055  1.00 10.00      A   
ATOM    978  O   MET A 180     -16.061  14.947   3.899  1.00 10.00      A   
ATOM    979  N   ILE A 181     -13.837  15.253   4.077  1.00 10.00      A   
ATOM    980  HN  ILE A 181     -12.960  14.828   4.203  1.00 10.00      A   
ATOM    981  CA  ILE A 181     -13.910  16.701   3.913  1.00 10.00      A   
ATOM    982  CB  ILE A 181     -12.534  17.364   4.143  1.00 10.00      A   
ATOM    983  CG1 ILE A 181     -12.016  17.038   5.549  1.00 10.00      A   
ATOM    984  CG2 ILE A 181     -12.622  18.873   3.942  1.00 10.00      A   
ATOM    985  CD1 ILE A 181     -10.588  17.474   5.796  1.00 10.00      A   
ATOM    986  C   ILE A 181     -14.417  17.050   2.516  1.00 10.00      A   
ATOM    987  O   ILE A 181     -15.278  17.915   2.353  1.00 10.00      A   
ATOM    988  N   VAL A 182     -13.897  16.344   1.519  1.00 10.00      A   
ATOM    989  HN  VAL A 182     -13.234  15.648   1.722  1.00 10.00      A   
ATOM    990  CA  VAL A 182     -14.282  16.569   0.131  1.00 10.00      A   
ATOM    991  CB  VAL A 182     -13.482  15.667  -0.834  1.00 10.00      A   
ATOM    992  CG1 VAL A 182     -13.944  15.864  -2.272  1.00 10.00      A   
ATOM    993  CG2 VAL A 182     -11.991  15.949  -0.711  1.00 10.00      A   
ATOM    994  C   VAL A 182     -15.778  16.344  -0.080  1.00 10.00      A   
ATOM    995  O   VAL A 182     -16.481  17.236  -0.555  1.00 10.00      A   
ATOM    996  N   LEU A 183     -16.264  15.165   0.297  1.00 10.00      A   
ATOM    997  HN  LEU A 183     -15.661  14.503   0.705  1.00 10.00      A   
ATOM    998  CA  LEU A 183     -17.677  14.835   0.124  1.00 10.00      A   
ATOM    999  CB  LEU A 183     -17.956  13.352   0.410  1.00 10.00      A   
ATOM   1000  CG  LEU A 183     -17.588  12.824   1.802  1.00 10.00      A   
ATOM   1001  CD1 LEU A 183     -18.777  12.908   2.749  1.00 10.00      A   
ATOM   1002  CD2 LEU A 183     -17.079  11.393   1.712  1.00 10.00      A   
ATOM   1003  C   LEU A 183     -18.590  15.753   0.939  1.00 10.00      A   
ATOM   1004  O   LEU A 183     -19.695  16.086   0.503  1.00 10.00      A   
ATOM   1005  N   GLY A 184     -18.116  16.168   2.110  1.00 10.00      A   
ATOM   1006  HN  GLY A 184     -17.226  15.869   2.404  1.00 10.00      A   
ATOM   1007  CA  GLY A 184     -18.899  17.044   2.960  1.00 10.00      A   
ATOM   1008  C   GLY A 184     -19.138  18.399   2.322  1.00 10.00      A   
ATOM   1009  O   GLY A 184     -20.251  18.931   2.369  1.00 10.00      A   
ATOM   1010  N   LEU A 185     -18.093  18.949   1.712  1.00 10.00      A   
ATOM   1011  HN  LEU A 185     -17.237  18.461   1.695  1.00 10.00      A   
ATOM   1012  CA  LEU A 185     -18.182  20.250   1.059  1.00 10.00      A   
ATOM   1013  CB  LEU A 185     -16.802  20.709   0.584  1.00 10.00      A   
ATOM   1014  CG  LEU A 185     -15.774  21.013   1.676  1.00 10.00      A   
ATOM   1015  CD1 LEU A 185     -14.414  21.305   1.061  1.00 10.00      A   
ATOM   1016  CD2 LEU A 185     -16.237  22.178   2.541  1.00 10.00      A   
ATOM   1017  C   LEU A 185     -19.150  20.202  -0.117  1.00 10.00      A   
ATOM   1018  O   LEU A 185     -19.948  21.120  -0.314  1.00 10.00      A   
ATOM   1019  N   ILE A 186     -19.082  19.116  -0.883  1.00 10.00      A   
ATOM   1020  HN  ILE A 186     -18.424  18.421  -0.662  1.00 10.00      A   
ATOM   1021  CA  ILE A 186     -19.945  18.930  -2.045  1.00 10.00      A   
ATOM   1022  CB  ILE A 186     -19.627  17.607  -2.776  1.00 10.00      A   
ATOM   1023  CG1 ILE A 186     -18.157  17.562  -3.194  1.00 10.00      A   
ATOM   1024  CG2 ILE A 186     -20.530  17.429  -3.987  1.00 10.00      A   
ATOM   1025  CD1 ILE A 186     -17.644  16.166  -3.476  1.00 10.00      A   
ATOM   1026  C   ILE A 186     -21.416  18.919  -1.644  1.00 10.00      A   
ATOM   1027  O   ILE A 186     -22.220  19.683  -2.179  1.00 10.00      A   
ATOM   1028  N   PHE A 187     -21.755  18.057  -0.693  1.00 10.00      A   
ATOM   1029  HN  PHE A 187     -21.056  17.494  -0.290  1.00 10.00      A   
ATOM   1030  CA  PHE A 187     -23.130  17.920  -0.223  1.00 10.00      A   
ATOM   1031  CB  PHE A 187     -23.222  16.823   0.845  1.00 10.00      A   
ATOM   1032  CG  PHE A 187     -24.577  16.699   1.487  1.00 10.00      A   
ATOM   1033  CD1 PHE A 187     -25.690  16.355   0.736  1.00 10.00      A   
ATOM   1034  CD2 PHE A 187     -24.735  16.924   2.845  1.00 10.00      A   
ATOM   1035  CE1 PHE A 187     -26.934  16.239   1.326  1.00 10.00      A   
ATOM   1036  CE2 PHE A 187     -25.975  16.810   3.442  1.00 10.00      A   
ATOM   1037  CZ  PHE A 187     -27.077  16.467   2.681  1.00 10.00      A   
ATOM   1038  C   PHE A 187     -23.691  19.234   0.313  1.00 10.00      A   
ATOM   1039  O   PHE A 187     -24.789  19.647  -0.066  1.00 10.00      A   
ATOM   1040  N   MET A 188     -22.927  19.895   1.174  1.00 10.00      A   
ATOM   1041  HN  MET A 188     -22.047  19.528   1.412  1.00 10.00      A   
ATOM   1042  CA  MET A 188     -23.357  21.153   1.777  1.00 10.00      A   
ATOM   1043  CB  MET A 188     -22.376  21.594   2.866  1.00 10.00      A   
ATOM   1044  CG  MET A 188     -22.813  22.830   3.640  1.00 10.00      A   
ATOM   1045  SD  MET A 188     -21.743  23.184   5.049  1.00 10.00      A   
ATOM   1046  CE  MET A 188     -22.174  21.840   6.151  1.00 10.00      A   
ATOM   1047  C   MET A 188     -23.541  22.259   0.739  1.00 10.00      A   
ATOM   1048  O   MET A 188     -24.391  23.132   0.899  1.00 10.00      A   
ATOM   1049  N   LYS A 189     -22.760  22.211  -0.332  1.00 10.00      A   
ATOM   1050  HN  LYS A 189     -22.106  21.483  -0.421  1.00 10.00      A   
ATOM   1051  CA  LYS A 189     -22.850  23.224  -1.381  1.00 10.00      A   
ATOM   1052  CB  LYS A 189     -21.505  23.422  -2.076  1.00 10.00      A   
ATOM   1053  CG  LYS A 189     -20.747  24.655  -1.610  1.00 10.00      A   
ATOM   1054  CD  LYS A 189     -19.726  25.101  -2.646  1.00 10.00      A   
ATOM   1055  CE  LYS A 189     -20.386  25.381  -3.988  1.00 10.00      A   
ATOM   1056  NZ  LYS A 189     -19.476  26.091  -4.922  1.00 10.00      A   
ATOM   1057  HZ1 LYS A 189     -19.297  27.058  -4.582  1.00 10.00      A   
ATOM   1058  HZ2 LYS A 189     -19.903  26.142  -5.868  1.00 10.00      A   
ATOM   1059  HZ3 LYS A 189     -18.563  25.589  -4.992  1.00 10.00      A   
ATOM   1060  C   LYS A 189     -23.941  22.911  -2.404  1.00 10.00      A   
ATOM   1061  O   LYS A 189     -23.906  23.405  -3.528  1.00 10.00      A   
ATOM   1062  N   GLY A 190     -24.904  22.090  -2.011  1.00 10.00      A   
ATOM   1063  HN  GLY A 190     -24.874  21.710  -1.109  1.00 10.00      A   
ATOM   1064  CA  GLY A 190     -25.994  21.749  -2.904  1.00 10.00      A   
ATOM   1065  C   GLY A 190     -25.623  20.656  -3.885  1.00 10.00      A   
ATOM   1066  O   GLY A 190     -26.105  20.644  -5.018  1.00 10.00      A   
ATOM   1067  N   ASN A 191     -24.750  19.752  -3.450  1.00 10.00      A   
ATOM   1068  HN  ASN A 191     -24.386  19.848  -2.545  1.00 10.00      A   
ATOM   1069  CA  ASN A 191     -24.298  18.630  -4.276  1.00 10.00      A   
ATOM   1070  CB  ASN A 191     -25.474  17.736  -4.689  1.00 10.00      A   
ATOM   1071  CG  ASN A 191     -25.073  16.284  -4.876  1.00 10.00      A   
ATOM   1072  OD1 ASN A 191     -25.076  15.504  -3.926  1.00 10.00      A   
ATOM   1073  ND2 ASN A 191     -24.729  15.912  -6.099  1.00 10.00      A   
ATOM   1074 HD21 ASN A 191     -24.750  16.591  -6.809  1.00 10.00      A   
ATOM   1075 HD22 ASN A 191     -24.470  14.980  -6.244  1.00 10.00      A   
ATOM   1076  C   ASN A 191     -23.513  19.111  -5.498  1.00 10.00      A   
ATOM   1077  O   ASN A 191     -23.459  18.438  -6.528  1.00 10.00      A   
ATOM   1078  N   THR A 192     -22.901  20.282  -5.375  1.00 10.00      A   
ATOM   1079  HN  THR A 192     -22.972  20.771  -4.527  1.00 10.00      A   
ATOM   1080  CA  THR A 192     -22.116  20.858  -6.458  1.00 10.00      A   
ATOM   1081  CB  THR A 192     -22.925  21.922  -7.227  1.00 10.00      A   
ATOM   1082  OG1 THR A 192     -24.332  21.695  -7.041  1.00 10.00      A   
ATOM   1083  HG1 THR A 192     -24.461  20.889  -6.524  1.00 10.00      A   
ATOM   1084  CG2 THR A 192     -22.604  21.858  -8.711  1.00 10.00      A   
ATOM   1085  C   THR A 192     -20.853  21.508  -5.894  1.00 10.00      A   
ATOM   1086  O   THR A 192     -20.915  22.209  -4.885  1.00 10.00      A   
ATOM   1087  N   LEU A 193     -19.716  21.275  -6.538  1.00 10.00      A   
ATOM   1088  HN  LEU A 193     -19.722  20.714  -7.346  1.00 10.00      A   
ATOM   1089  CA  LEU A 193     -18.453  21.841  -6.078  1.00 10.00      A   
ATOM   1090  CB  LEU A 193     -17.785  20.891  -5.074  1.00 10.00      A   
ATOM   1091  CG  LEU A 193     -16.628  21.464  -4.252  1.00 10.00      A   
ATOM   1092  CD1 LEU A 193     -17.141  22.455  -3.220  1.00 10.00      A   
ATOM   1093  CD2 LEU A 193     -15.845  20.347  -3.583  1.00 10.00      A   
ATOM   1094  C   LEU A 193     -17.510  22.090  -7.252  1.00 10.00      A   
ATOM   1095  O   LEU A 193     -17.475  21.314  -8.211  1.00 10.00      A   
ATOM   1096  N   LYS A 194     -16.756  23.180  -7.178  1.00 10.00      A   
ATOM   1097  HN  LYS A 194     -16.838  23.773  -6.391  1.00 10.00      A   
ATOM   1098  CA  LYS A 194     -15.808  23.525  -8.225  1.00 10.00      A   
ATOM   1099  CB  LYS A 194     -15.803  25.034  -8.483  1.00 10.00      A   
ATOM   1100  CG  LYS A 194     -17.037  25.529  -9.223  1.00 10.00      A   
ATOM   1101  CD  LYS A 194     -17.114  27.048  -9.248  1.00 10.00      A   
ATOM   1102  CE  LYS A 194     -17.507  27.604  -7.889  1.00 10.00      A   
ATOM   1103  NZ  LYS A 194     -17.889  29.038  -7.961  1.00 10.00      A   
ATOM   1104  HZ1 LYS A 194     -18.727  29.159  -8.566  1.00 10.00      A   
ATOM   1105  HZ2 LYS A 194     -17.109  29.597  -8.354  1.00 10.00      A   
ATOM   1106  HZ3 LYS A 194     -18.113  29.398  -7.011  1.00 10.00      A   
ATOM   1107  C   LYS A 194     -14.410  23.027  -7.866  1.00 10.00      A   
ATOM   1108  O   LYS A 194     -13.989  23.100  -6.712  1.00 10.00      A   
ATOM   1109  N   GLU A 195     -13.697  22.532  -8.870  1.00 10.00      A   
ATOM   1110  HN  GLU A 195     -14.085  22.535  -9.769  1.00 10.00      A   
ATOM   1111  CA  GLU A 195     -12.356  21.990  -8.687  1.00 10.00      A   
ATOM   1112  CB  GLU A 195     -11.827  21.437 -10.010  1.00 10.00      A   
ATOM   1113  CG  GLU A 195     -10.483  20.736  -9.899  1.00 10.00      A   
ATOM   1114  CD  GLU A 195      -9.929  20.342 -11.251  1.00 10.00      A   
ATOM   1115  OE1 GLU A 195      -9.137  21.120 -11.819  1.00 10.00      A   
ATOM   1116  OE2 GLU A 195     -10.280  19.253 -11.751  1.00 10.00      A   
ATOM   1117  C   GLU A 195     -11.385  23.028  -8.130  1.00 10.00      A   
ATOM   1118  O   GLU A 195     -10.786  22.820  -7.081  1.00 10.00      A   
ATOM   1119  N   THR A 196     -11.248  24.147  -8.826  1.00 10.00      A   
ATOM   1120  HN  THR A 196     -11.782  24.277  -9.636  1.00 10.00      A   
ATOM   1121  CA  THR A 196     -10.331  25.202  -8.405  1.00 10.00      A   
ATOM   1122  CB  THR A 196     -10.225  26.293  -9.479  1.00 10.00      A   
ATOM   1123  OG1 THR A 196     -11.461  26.363 -10.201  1.00 10.00      A   
ATOM   1124  HG1 THR A 196     -11.943  27.154  -9.924  1.00 10.00      A   
ATOM   1125  CG2 THR A 196      -9.096  25.977 -10.450  1.00 10.00      A   
ATOM   1126  C   THR A 196     -10.764  25.823  -7.079  1.00 10.00      A   
ATOM   1127  O   THR A 196      -9.932  26.318  -6.311  1.00 10.00      A   
ATOM   1128  N   GLU A 197     -12.065  25.783  -6.815  1.00 10.00      A   
ATOM   1129  HN  GLU A 197     -12.670  25.369  -7.467  1.00 10.00      A   
ATOM   1130  CA  GLU A 197     -12.616  26.332  -5.584  1.00 10.00      A   
ATOM   1131  CB  GLU A 197     -14.149  26.373  -5.668  1.00 10.00      A   
ATOM   1132  CG  GLU A 197     -14.876  26.055  -4.367  1.00 10.00      A   
ATOM   1133  CD  GLU A 197     -16.380  26.076  -4.515  1.00 10.00      A   
ATOM   1134  OE1 GLU A 197     -17.025  26.949  -3.898  1.00 10.00      A   
ATOM   1135  OE2 GLU A 197     -16.932  25.228  -5.253  1.00 10.00      A   
ATOM   1136  C   GLU A 197     -12.149  25.520  -4.379  1.00 10.00      A   
ATOM   1137  O   GLU A 197     -11.663  26.077  -3.393  1.00 10.00      A   
ATOM   1138  N   ALA A 198     -12.289  24.202  -4.473  1.00 10.00      A   
ATOM   1139  HN  ALA A 198     -12.687  23.820  -5.286  1.00 10.00      A   
ATOM   1140  CA  ALA A 198     -11.890  23.307  -3.399  1.00 10.00      A   
ATOM   1141  CB  ALA A 198     -12.550  21.948  -3.580  1.00 10.00      A   
ATOM   1142  C   ALA A 198     -10.376  23.149  -3.333  1.00 10.00      A   
ATOM   1143  O   ALA A 198      -9.800  23.142  -2.251  1.00 10.00      A   
ATOM   1144  N   TRP A 199      -9.738  23.035  -4.493  1.00 10.00      A   
ATOM   1145  HN  TRP A 199     -10.256  23.077  -5.331  1.00 10.00      A   
ATOM   1146  CA  TRP A 199      -8.290  22.853  -4.567  1.00 10.00      A   
ATOM   1147  CB  TRP A 199      -7.833  22.792  -6.026  1.00 10.00      A   
ATOM   1148  CG  TRP A 199      -6.431  22.295  -6.206  1.00 10.00      A   
ATOM   1149  CD1 TRP A 199      -5.907  21.125  -5.737  1.00 10.00      A   
ATOM   1150  CD2 TRP A 199      -5.376  22.951  -6.915  1.00 10.00      A   
ATOM   1151  NE1 TRP A 199      -4.592  21.007  -6.112  1.00 10.00      A   
ATOM   1152  HE1 TRP A 199      -4.004  20.252  -5.894  1.00 10.00      A   
ATOM   1153  CE2 TRP A 199      -4.240  22.116  -6.838  1.00 10.00      A   
ATOM   1154  CE3 TRP A 199      -5.282  24.158  -7.614  1.00 10.00      A   
ATOM   1155  CZ2 TRP A 199      -3.023  22.456  -7.426  1.00 10.00      A   
ATOM   1156  CZ3 TRP A 199      -4.074  24.491  -8.197  1.00 10.00      A   
ATOM   1157  CH2 TRP A 199      -2.963  23.643  -8.104  1.00 10.00      A   
ATOM   1158  C   TRP A 199      -7.532  23.951  -3.831  1.00 10.00      A   
ATOM   1159  O   TRP A 199      -6.613  23.672  -3.062  1.00 10.00      A   
ATOM   1160  N   ASP A 200      -7.926  25.198  -4.059  1.00 10.00      A   
ATOM   1161  HN  ASP A 200      -8.677  25.357  -4.667  1.00 10.00      A   
ATOM   1162  CA  ASP A 200      -7.270  26.337  -3.422  1.00 10.00      A   
ATOM   1163  CB  ASP A 200      -7.784  27.657  -4.006  1.00 10.00      A   
ATOM   1164  CG  ASP A 200      -6.854  28.821  -3.727  1.00 10.00      A   
ATOM   1165  OD1 ASP A 200      -7.224  29.710  -2.936  1.00 10.00      A   
ATOM   1166  OD2 ASP A 200      -5.747  28.853  -4.309  1.00 10.00      A   
ATOM   1167  C   ASP A 200      -7.473  26.318  -1.913  1.00 10.00      A   
ATOM   1168  O   ASP A 200      -6.586  26.703  -1.156  1.00 10.00      A   
ATOM   1169  N   PHE A 201      -8.640  25.848  -1.482  1.00 10.00      A   
ATOM   1170  HN  PHE A 201      -9.300  25.539  -2.141  1.00 10.00      A   
ATOM   1171  CA  PHE A 201      -8.970  25.779  -0.061  1.00 10.00      A   
ATOM   1172  CB  PHE A 201     -10.487  25.695   0.132  1.00 10.00      A   
ATOM   1173  CG  PHE A 201     -11.072  26.886   0.834  1.00 10.00      A   
ATOM   1174  CD1 PHE A 201     -11.176  26.914   2.213  1.00 10.00      A   
ATOM   1175  CD2 PHE A 201     -11.521  27.979   0.111  1.00 10.00      A   
ATOM   1176  CE1 PHE A 201     -11.712  28.013   2.864  1.00 10.00      A   
ATOM   1177  CE2 PHE A 201     -12.058  29.081   0.754  1.00 10.00      A   
ATOM   1178  CZ  PHE A 201     -12.156  29.098   2.131  1.00 10.00      A   
ATOM   1179  C   PHE A 201      -8.286  24.589   0.610  1.00 10.00      A   
ATOM   1180  O   PHE A 201      -7.869  24.667   1.765  1.00 10.00      A   
ATOM   1181  N   LEU A 202      -8.168  23.492  -0.127  1.00 10.00      A   
ATOM   1182  HN  LEU A 202      -8.518  23.496  -1.049  1.00 10.00      A   
ATOM   1183  CA  LEU A 202      -7.547  22.275   0.383  1.00 10.00      A   
ATOM   1184  CB  LEU A 202      -7.763  21.108  -0.589  1.00 10.00      A   
ATOM   1185  CG  LEU A 202      -9.163  20.492  -0.608  1.00 10.00      A   
ATOM   1186  CD1 LEU A 202      -9.273  19.450  -1.707  1.00 10.00      A   
ATOM   1187  CD2 LEU A 202      -9.498  19.877   0.741  1.00 10.00      A   
ATOM   1188  C   LEU A 202      -6.057  22.468   0.645  1.00 10.00      A   
ATOM   1189  O   LEU A 202      -5.466  21.763   1.458  1.00 10.00      A   
ATOM   1190  N   ARG A 203      -5.447  23.417  -0.041  1.00 10.00      A   
ATOM   1191  HN  ARG A 203      -5.957  23.954  -0.683  1.00 10.00      A   
ATOM   1192  CA  ARG A 203      -4.024  23.674   0.128  1.00 10.00      A   
ATOM   1193  CB  ARG A 203      -3.472  24.533  -1.007  1.00 10.00      A   
ATOM   1194  CG  ARG A 203      -3.409  23.816  -2.349  1.00 10.00      A   
ATOM   1195  CD  ARG A 203      -2.156  24.192  -3.125  1.00 10.00      A   
ATOM   1196  NE  ARG A 203      -0.945  23.599  -2.553  1.00 10.00      A   
ATOM   1197  HE  ARG A 203      -0.917  23.496  -1.574  1.00 10.00      A   
ATOM   1198  CZ  ARG A 203       0.098  23.176  -3.276  1.00 10.00      A   
ATOM   1199  NH1 ARG A 203       0.125  23.371  -4.598  1.00 10.00      A   
ATOM   1200 HH11 ARG A 203       0.939  23.041  -5.168  1.00 10.00      A   
ATOM   1201 HH12 ARG A 203      -0.667  23.857  -5.071  1.00 10.00      A   
ATOM   1202  NH2 ARG A 203       1.127  22.589  -2.668  1.00 10.00      A   
ATOM   1203 HH21 ARG A 203       1.938  22.242  -3.218  1.00 10.00      A   
ATOM   1204 HH22 ARG A 203       1.127  22.479  -1.623  1.00 10.00      A   
ATOM   1205  C   ARG A 203      -3.739  24.324   1.472  1.00 10.00      A   
ATOM   1206  O   ARG A 203      -2.586  24.399   1.902  1.00 10.00      A   
ATOM   1207  N   ARG A 204      -4.791  24.811   2.123  1.00 10.00      A   
ATOM   1208  HN  ARG A 204      -5.687  24.753   1.708  1.00 10.00      A   
ATOM   1209  CA  ARG A 204      -4.655  25.436   3.427  1.00 10.00      A   
ATOM   1210  CB  ARG A 204      -5.926  26.216   3.766  1.00 10.00      A   
ATOM   1211  CG  ARG A 204      -6.201  27.417   2.876  1.00 10.00      A   
ATOM   1212  CD  ARG A 204      -7.660  27.847   2.954  1.00 10.00      A   
ATOM   1213  NE  ARG A 204      -8.277  27.507   4.234  1.00 10.00      A   
ATOM   1214  HE  ARG A 204      -8.727  26.637   4.304  1.00 10.00      A   
ATOM   1215  CZ  ARG A 204      -8.259  28.307   5.293  1.00 10.00      A   
ATOM   1216  NH1 ARG A 204      -7.699  29.500   5.221  1.00 10.00      A   
ATOM   1217 HH11 ARG A 204      -7.283  29.832   4.327  1.00 10.00      A   
ATOM   1218 HH12 ARG A 204      -7.671  30.122   6.063  1.00 10.00      A   
ATOM   1219  NH2 ARG A 204      -8.814  27.907   6.428  1.00 10.00      A   
ATOM   1220 HH21 ARG A 204      -9.271  26.976   6.494  1.00 10.00      A   
ATOM   1221 HH22 ARG A 204      -8.791  28.533   7.268  1.00 10.00      A   
ATOM   1222  C   ARG A 204      -4.426  24.369   4.481  1.00 10.00      A   
ATOM   1223  O   ARG A 204      -3.316  24.211   4.985  1.00 10.00      A   
ATOM   1224  N   LEU A 205      -5.495  23.638   4.799  1.00 10.00      A   
ATOM   1225  HN  LEU A 205      -6.339  23.830   4.341  1.00 10.00      A   
ATOM   1226  CA  LEU A 205      -5.462  22.556   5.787  1.00 10.00      A   
ATOM   1227  CB  LEU A 205      -5.331  23.032   7.248  1.00 10.00      A   
ATOM   1228  CG  LEU A 205      -3.956  23.526   7.721  1.00 10.00      A   
ATOM   1229  CD1 LEU A 205      -3.142  22.396   8.338  1.00 10.00      A   
ATOM   1230  CD2 LEU A 205      -4.106  24.683   8.696  1.00 10.00      A   
ATOM   1231  C   LEU A 205      -4.470  21.468   5.417  1.00 10.00      A   
ATOM   1232  O   LEU A 205      -4.847  20.324   5.229  1.00 10.00      A   
ATOM   1233  N   VAL A 207       2.257  16.890   2.029  1.00 10.00      A   
ATOM   1234  HN  VAL A 207       3.100  17.355   1.794  1.00 10.00      A   
ATOM   1235  CA  VAL A 207       2.299  15.495   2.469  1.00 10.00      A   
ATOM   1236  CB  VAL A 207       3.189  15.345   3.720  1.00 10.00      A   
ATOM   1237  CG1 VAL A 207       3.439  13.884   4.051  1.00 10.00      A   
ATOM   1238  CG2 VAL A 207       4.495  16.091   3.496  1.00 10.00      A   
ATOM   1239  C   VAL A 207       0.895  14.979   2.764  1.00 10.00      A   
ATOM   1240  O   VAL A 207       0.588  13.794   2.563  1.00 10.00      A   
ATOM   1241  N   TYR A 208       0.040  15.896   3.220  1.00 10.00      A   
ATOM   1242  HN  TYR A 208       0.343  16.824   3.306  1.00 10.00      A   
ATOM   1243  CA  TYR A 208      -1.336  15.564   3.576  1.00 10.00      A   
ATOM   1244  CB  TYR A 208      -2.176  15.309   2.315  1.00 10.00      A   
ATOM   1245  CG  TYR A 208      -2.659  16.583   1.647  1.00 10.00      A   
ATOM   1246  CD1 TYR A 208      -4.006  16.784   1.392  1.00 10.00      A   
ATOM   1247  CD2 TYR A 208      -1.766  17.592   1.282  1.00 10.00      A   
ATOM   1248  CE1 TYR A 208      -4.455  17.944   0.793  1.00 10.00      A   
ATOM   1249  CE2 TYR A 208      -2.210  18.755   0.683  1.00 10.00      A   
ATOM   1250  CZ  TYR A 208      -3.558  18.925   0.446  1.00 10.00      A   
ATOM   1251  OH  TYR A 208      -4.015  20.072  -0.151  1.00 10.00      A   
ATOM   1252  HH  TYR A 208      -4.538  20.577   0.495  1.00 10.00      A   
ATOM   1253  C   TYR A 208      -1.380  14.369   4.530  1.00 10.00      A   
ATOM   1254  O   TYR A 208      -1.339  14.518   5.755  1.00 10.00      A   
ATOM   1255  N   PRO A 219      -0.218  18.014  -3.766  1.00 10.00      A   
ATOM   1256  CA  PRO A 219      -0.157  16.666  -3.203  1.00 10.00      A   
ATOM   1257  CB  PRO A 219      -0.059  16.941  -1.704  1.00 10.00      A   
ATOM   1258  CG  PRO A 219       0.669  18.235  -1.605  1.00 10.00      A   
ATOM   1259  CD  PRO A 219       0.315  19.026  -2.838  1.00 10.00      A   
ATOM   1260  C   PRO A 219      -1.400  15.838  -3.508  1.00 10.00      A   
ATOM   1261  O   PRO A 219      -1.322  14.792  -4.156  1.00 10.00      A   
ATOM   1262  N   LYS A 220      -2.559  16.318  -3.066  1.00 10.00      A   
ATOM   1263  HN  LYS A 220      -2.576  17.175  -2.589  1.00 10.00      A   
ATOM   1264  CA  LYS A 220      -3.814  15.605  -3.285  1.00 10.00      A   
ATOM   1265  CB  LYS A 220      -4.867  16.039  -2.255  1.00 10.00      A   
ATOM   1266  CG  LYS A 220      -6.090  15.132  -2.172  1.00 10.00      A   
ATOM   1267  CD  LYS A 220      -5.688  13.681  -1.944  1.00 10.00      A   
ATOM   1268  CE  LYS A 220      -6.890  12.751  -2.001  1.00 10.00      A   
ATOM   1269  NZ  LYS A 220      -7.459  12.648  -3.376  1.00 10.00      A   
ATOM   1270  HZ1 LYS A 220      -8.484  12.485  -3.322  1.00 10.00      A   
ATOM   1271  HZ2 LYS A 220      -7.024  11.856  -3.894  1.00 10.00      A   
ATOM   1272  HZ3 LYS A 220      -7.295  13.527  -3.905  1.00 10.00      A   
ATOM   1273  C   LYS A 220      -4.325  15.803  -4.720  1.00 10.00      A   
ATOM   1274  O   LYS A 220      -5.498  16.117  -4.945  1.00 10.00      A   
ATOM   1275  N   LYS A 221      -3.426  15.607  -5.676  1.00 10.00      A   
ATOM   1276  HN  LYS A 221      -2.517  15.341  -5.417  1.00 10.00      A   
ATOM   1277  CA  LYS A 221      -3.733  15.742  -7.091  1.00 10.00      A   
ATOM   1278  CB  LYS A 221      -3.936  17.210  -7.485  1.00 10.00      A   
ATOM   1279  CG  LYS A 221      -5.303  17.480  -8.096  1.00 10.00      A   
ATOM   1280  CD  LYS A 221      -5.490  16.733  -9.405  1.00 10.00      A   
ATOM   1281  CE  LYS A 221      -6.933  16.791  -9.869  1.00 10.00      A   
ATOM   1282  NZ  LYS A 221      -7.138  16.048 -11.143  1.00 10.00      A   
ATOM   1283  HZ1 LYS A 221      -6.865  16.637 -11.952  1.00 10.00      A   
ATOM   1284  HZ2 LYS A 221      -8.137  15.786 -11.245  1.00 10.00      A   
ATOM   1285  HZ3 LYS A 221      -6.556  15.173 -11.159  1.00 10.00      A   
ATOM   1286  C   LYS A 221      -2.612  15.123  -7.913  1.00 10.00      A   
ATOM   1287  O   LYS A 221      -2.853  14.306  -8.797  1.00 10.00      A   
ATOM   1288  N   LEU A 222      -1.382  15.501  -7.584  1.00 10.00      A   
ATOM   1289  HN  LEU A 222      -1.261  16.143  -6.862  1.00 10.00      A   
ATOM   1290  CA  LEU A 222      -0.207  14.992  -8.273  1.00 10.00      A   
ATOM   1291  CB  LEU A 222       1.049  15.594  -7.646  1.00 10.00      A   
ATOM   1292  CG  LEU A 222       1.115  17.126  -7.570  1.00 10.00      A   
ATOM   1293  CD1 LEU A 222       2.379  17.568  -6.854  1.00 10.00      A   
ATOM   1294  CD2 LEU A 222       1.040  17.736  -8.961  1.00 10.00      A   
ATOM   1295  C   LEU A 222      -0.160  13.470  -8.170  1.00 10.00      A   
ATOM   1296  O   LEU A 222       0.016  12.776  -9.163  1.00 10.00      A   
ATOM   1297  N   ILE A 223      -0.356  12.960  -6.960  1.00 10.00      A   
ATOM   1298  HN  ILE A 223      -0.508  13.561  -6.200  1.00 10.00      A   
ATOM   1299  CA  ILE A 223      -0.345  11.520  -6.738  1.00 10.00      A   
ATOM   1300  CB  ILE A 223      -0.158  11.187  -5.236  1.00 10.00      A   
ATOM   1301  CG1 ILE A 223       0.293   9.732  -5.035  1.00 10.00      A   
ATOM   1302  CG2 ILE A 223      -1.427  11.480  -4.445  1.00 10.00      A   
ATOM   1303  CD1 ILE A 223       1.682   9.437  -5.557  1.00 10.00      A   
ATOM   1304  C   ILE A 223      -1.630  10.881  -7.273  1.00 10.00      A   
ATOM   1305  O   ILE A 223      -1.683   9.684  -7.519  1.00 10.00      A   
ATOM   1306  N   THR A 224      -2.662  11.696  -7.455  1.00 10.00      A   
ATOM   1307  HN  THR A 224      -2.561  12.643  -7.241  1.00 10.00      A   
ATOM   1308  CA  THR A 224      -3.941  11.217  -7.965  1.00 10.00      A   
ATOM   1309  CB  THR A 224      -5.051  12.265  -7.760  1.00 10.00      A   
ATOM   1310  OG1 THR A 224      -5.031  12.704  -6.393  1.00 10.00      A   
ATOM   1311  HG1 THR A 224      -5.136  11.941  -5.820  1.00 10.00      A   
ATOM   1312  CG2 THR A 224      -6.421  11.682  -8.079  1.00 10.00      A   
ATOM   1313  C   THR A 224      -3.839  10.857  -9.445  1.00 10.00      A   
ATOM   1314  O   THR A 224      -4.241   9.766  -9.857  1.00 10.00      A   
ATOM   1315  N   GLU A 225      -3.281  11.771 -10.236  1.00 10.00      A   
ATOM   1316  HN  GLU A 225      -2.985  12.625  -9.844  1.00 10.00      A   
ATOM   1317  CA  GLU A 225      -3.107  11.547 -11.669  1.00 10.00      A   
ATOM   1318  CB  GLU A 225      -2.565  12.806 -12.354  1.00 10.00      A   
ATOM   1319  CG  GLU A 225      -3.343  14.080 -12.054  1.00 10.00      A   
ATOM   1320  CD  GLU A 225      -4.831  13.943 -12.308  1.00 10.00      A   
ATOM   1321  OE1 GLU A 225      -5.238  13.892 -13.487  1.00 10.00      A   
ATOM   1322  OE2 GLU A 225      -5.605  13.898 -11.328  1.00 10.00      A   
ATOM   1323  C   GLU A 225      -2.152  10.380 -11.898  1.00 10.00      A   
ATOM   1324  O   GLU A 225      -2.351   9.560 -12.797  1.00 10.00      A   
ATOM   1325  N   ASP A 226      -1.124  10.306 -11.061  1.00 10.00      A   
ATOM   1326  HN  ASP A 226      -1.027  10.990 -10.367  1.00 10.00      A   
ATOM   1327  CA  ASP A 226      -0.134   9.243 -11.149  1.00 10.00      A   
ATOM   1328  CB  ASP A 226       1.031   9.518 -10.199  1.00 10.00      A   
ATOM   1329  CG  ASP A 226       1.931   8.313 -10.025  1.00 10.00      A   
ATOM   1330  OD1 ASP A 226       1.607   7.438  -9.195  1.00 10.00      A   
ATOM   1331  OD2 ASP A 226       2.960   8.224 -10.724  1.00 10.00      A   
ATOM   1332  C   ASP A 226      -0.761   7.894 -10.818  1.00 10.00      A   
ATOM   1333  O   ASP A 226      -0.531   6.901 -11.511  1.00 10.00      A   
ATOM   1334  N   PHE A 227      -1.571   7.873  -9.767  1.00 10.00      A   
ATOM   1335  HN  PHE A 227      -1.716   8.703  -9.260  1.00 10.00      A   
ATOM   1336  CA  PHE A 227      -2.236   6.654  -9.334  1.00 10.00      A   
ATOM   1337  CB  PHE A 227      -3.060   6.900  -8.074  1.00 10.00      A   
ATOM   1338  CG  PHE A 227      -2.558   6.155  -6.871  1.00 10.00      A   
ATOM   1339  CD1 PHE A 227      -3.023   4.882  -6.590  1.00 10.00      A   
ATOM   1340  CD2 PHE A 227      -1.621   6.723  -6.023  1.00 10.00      A   
ATOM   1341  CE1 PHE A 227      -2.568   4.188  -5.488  1.00 10.00      A   
ATOM   1342  CE2 PHE A 227      -1.161   6.034  -4.917  1.00 10.00      A   
ATOM   1343  CZ  PHE A 227      -1.635   4.764  -4.650  1.00 10.00      A   
ATOM   1344  C   PHE A 227      -3.101   6.046 -10.434  1.00 10.00      A   
ATOM   1345  O   PHE A 227      -3.324   4.840 -10.452  1.00 10.00      A   
ATOM   1346  N   VAL A 228      -3.573   6.881 -11.354  1.00 10.00      A   
ATOM   1347  HN  VAL A 228      -3.364   7.837 -11.284  1.00 10.00      A   
ATOM   1348  CA  VAL A 228      -4.402   6.412 -12.460  1.00 10.00      A   
ATOM   1349  CB  VAL A 228      -5.051   7.592 -13.225  1.00 10.00      A   
ATOM   1350  CG1 VAL A 228      -5.950   7.087 -14.350  1.00 10.00      A   
ATOM   1351  CG2 VAL A 228      -5.842   8.471 -12.271  1.00 10.00      A   
ATOM   1352  C   VAL A 228      -3.579   5.563 -13.429  1.00 10.00      A   
ATOM   1353  O   VAL A 228      -4.110   4.699 -14.127  1.00 10.00      A   
ATOM   1354  N   ARG A 229      -2.273   5.798 -13.449  1.00 10.00      A   
ATOM   1355  HN  ARG A 229      -1.897   6.474 -12.845  1.00 10.00      A   
ATOM   1356  CA  ARG A 229      -1.381   5.057 -14.332  1.00 10.00      A   
ATOM   1357  CB  ARG A 229      -0.070   5.822 -14.554  1.00 10.00      A   
ATOM   1358  CG  ARG A 229      -0.222   7.321 -14.795  1.00 10.00      A   
ATOM   1359  CD  ARG A 229      -0.973   7.621 -16.083  1.00 10.00      A   
ATOM   1360  NE  ARG A 229      -0.709   8.979 -16.567  1.00 10.00      A   
ATOM   1361  HE  ARG A 229       0.129   9.122 -17.064  1.00 10.00      A   
ATOM   1362  CZ  ARG A 229      -1.521  10.019 -16.375  1.00 10.00      A   
ATOM   1363  NH1 ARG A 229      -2.661   9.871 -15.708  1.00 10.00      A   
ATOM   1364 HH11 ARG A 229      -2.932   8.941 -15.328  1.00 10.00      A   
ATOM   1365 HH12 ARG A 229      -3.289  10.692 -15.557  1.00 10.00      A   
ATOM   1366  NH2 ARG A 229      -1.188  11.214 -16.847  1.00 10.00      A   
ATOM   1367 HH21 ARG A 229      -1.816  12.030 -16.694  1.00 10.00      A   
ATOM   1368 HH22 ARG A 229      -0.283  11.342 -17.381  1.00 10.00      A   
ATOM   1369  C   ARG A 229      -1.078   3.678 -13.754  1.00 10.00      A   
ATOM   1370  O   ARG A 229      -0.827   2.722 -14.491  1.00 10.00      A   
ATOM   1371  N   GLN A 230      -1.114   3.582 -12.430  1.00 10.00      A   
ATOM   1372  HN  GLN A 230      -1.339   4.375 -11.901  1.00 10.00      A   
ATOM   1373  CA  GLN A 230      -0.829   2.327 -11.747  1.00 10.00      A   
ATOM   1374  CB  GLN A 230       0.035   2.561 -10.501  1.00 10.00      A   
ATOM   1375  CG  GLN A 230      -0.150   3.922  -9.842  1.00 10.00      A   
ATOM   1376  CD  GLN A 230       0.396   3.971  -8.428  1.00 10.00      A   
ATOM   1377  OE1 GLN A 230       0.378   2.976  -7.707  1.00 10.00      A   
ATOM   1378  NE2 GLN A 230       0.888   5.130  -8.014  1.00 10.00      A   
ATOM   1379 HE21 GLN A 230       0.877   5.902  -8.639  1.00 10.00      A   
ATOM   1380 HE22 GLN A 230       1.237   5.182  -7.103  1.00 10.00      A   
ATOM   1381  C   GLN A 230      -2.097   1.544 -11.394  1.00 10.00      A   
ATOM   1382  O   GLN A 230      -2.409   0.535 -12.028  1.00 10.00      A   
ATOM   1383  N   ARG A 231      -2.844   2.020 -10.404  1.00 10.00      A   
ATOM   1384  HN  ARG A 231      -2.590   2.861  -9.972  1.00 10.00      A   
ATOM   1385  CA  ARG A 231      -4.049   1.328  -9.968  1.00 10.00      A   
ATOM   1386  CB  ARG A 231      -3.755   0.476  -8.727  1.00 10.00      A   
ATOM   1387  CG  ARG A 231      -2.922   1.189  -7.672  1.00 10.00      A   
ATOM   1388  CD  ARG A 231      -2.973   0.467  -6.337  1.00 10.00      A   
ATOM   1389  NE  ARG A 231      -2.273  -0.813  -6.375  1.00 10.00      A   
ATOM   1390  HE  ARG A 231      -1.747  -1.020  -7.195  1.00 10.00      A   
ATOM   1391  CZ  ARG A 231      -2.280  -1.692  -5.378  1.00 10.00      A   
ATOM   1392  NH1 ARG A 231      -3.018  -1.466  -4.295  1.00 10.00      A   
ATOM   1393 HH11 ARG A 231      -3.612  -0.610  -4.234  1.00 10.00      A   
ATOM   1394 HH12 ARG A 231      -2.998  -2.136  -3.496  1.00 10.00      A   
ATOM   1395  NH2 ARG A 231      -1.577  -2.811  -5.478  1.00 10.00      A   
ATOM   1396 HH21 ARG A 231      -1.569  -3.499  -4.700  1.00 10.00      A   
ATOM   1397 HH22 ARG A 231      -1.025  -3.012  -6.357  1.00 10.00      A   
ATOM   1398  C   ARG A 231      -5.214   2.277  -9.696  1.00 10.00      A   
ATOM   1399  O   ARG A 231      -5.476   2.645  -8.550  1.00 10.00      A   
ATOM   1400  N   TYR A 232      -5.911   2.669 -10.755  1.00 10.00      A   
ATOM   1401  HN  TYR A 232      -5.640   2.364 -11.646  1.00 10.00      A   
ATOM   1402  CA  TYR A 232      -7.061   3.552 -10.636  1.00 10.00      A   
ATOM   1403  CB  TYR A 232      -6.621   5.002 -10.444  1.00 10.00      A   
ATOM   1404  CG  TYR A 232      -7.137   5.647  -9.177  1.00 10.00      A   
ATOM   1405  CD1 TYR A 232      -6.311   5.814  -8.076  1.00 10.00      A   
ATOM   1406  CD2 TYR A 232      -8.449   6.095  -9.086  1.00 10.00      A   
ATOM   1407  CE1 TYR A 232      -6.772   6.408  -6.919  1.00 10.00      A   
ATOM   1408  CE2 TYR A 232      -8.921   6.689  -7.932  1.00 10.00      A   
ATOM   1409  CZ  TYR A 232      -8.077   6.844  -6.851  1.00 10.00      A   
ATOM   1410  OH  TYR A 232      -8.539   7.439  -5.698  1.00 10.00      A   
ATOM   1411  HH  TYR A 232      -9.264   6.913  -5.337  1.00 10.00      A   
ATOM   1412  C   TYR A 232      -7.939   3.437 -11.875  1.00 10.00      A   
ATOM   1413  O   TYR A 232      -7.436   3.373 -12.997  1.00 10.00      A   
ATOM   1414  N   LEU A 233      -9.247   3.395 -11.667  1.00 10.00      A   
ATOM   1415  HN  LEU A 233      -9.585   3.446 -10.751  1.00 10.00      A   
ATOM   1416  CA  LEU A 233     -10.195   3.290 -12.764  1.00 10.00      A   
ATOM   1417  CB  LEU A 233     -11.255   2.225 -12.457  1.00 10.00      A   
ATOM   1418  CG  LEU A 233     -12.240   1.902 -13.584  1.00 10.00      A   
ATOM   1419  CD1 LEU A 233     -11.505   1.393 -14.815  1.00 10.00      A   
ATOM   1420  CD2 LEU A 233     -13.273   0.886 -13.117  1.00 10.00      A   
ATOM   1421  C   LEU A 233     -10.853   4.641 -13.015  1.00 10.00      A   
ATOM   1422  O   LEU A 233     -11.626   5.130 -12.189  1.00 10.00      A   
ATOM   1423  N   GLU A 234     -10.529   5.243 -14.150  1.00 10.00      A   
ATOM   1424  HN  GLU A 234      -9.920   4.794 -14.770  1.00 10.00      A   
ATOM   1425  CA  GLU A 234     -11.070   6.543 -14.510  1.00 10.00      A   
ATOM   1426  CB  GLU A 234     -10.015   7.373 -15.247  1.00 10.00      A   
ATOM   1427  CG  GLU A 234      -9.539   6.757 -16.554  1.00 10.00      A   
ATOM   1428  CD  GLU A 234      -9.603   7.731 -17.713  1.00 10.00      A   
ATOM   1429  OE1 GLU A 234     -10.526   8.572 -17.741  1.00 10.00      A   
ATOM   1430  OE2 GLU A 234      -8.736   7.654 -18.609  1.00 10.00      A   
ATOM   1431  C   GLU A 234     -12.325   6.396 -15.364  1.00 10.00      A   
ATOM   1432  O   GLU A 234     -12.488   5.406 -16.078  1.00 10.00      A   
ATOM   1433  N   TYR A 235     -13.210   7.379 -15.273  1.00 10.00      A   
ATOM   1434  HN  TYR A 235     -13.022   8.135 -14.680  1.00 10.00      A   
ATOM   1435  CA  TYR A 235     -14.447   7.380 -16.037  1.00 10.00      A   
ATOM   1436  CB  TYR A 235     -15.623   6.929 -15.165  1.00 10.00      A   
ATOM   1437  CG  TYR A 235     -15.817   5.431 -15.097  1.00 10.00      A   
ATOM   1438  CD1 TYR A 235     -15.887   4.664 -16.254  1.00 10.00      A   
ATOM   1439  CD2 TYR A 235     -15.946   4.789 -13.874  1.00 10.00      A   
ATOM   1440  CE1 TYR A 235     -16.083   3.299 -16.191  1.00 10.00      A   
ATOM   1441  CE2 TYR A 235     -16.139   3.424 -13.803  1.00 10.00      A   
ATOM   1442  CZ  TYR A 235     -16.208   2.684 -14.964  1.00 10.00      A   
ATOM   1443  OH  TYR A 235     -16.411   1.325 -14.896  1.00 10.00      A   
ATOM   1444  HH  TYR A 235     -17.184   1.148 -14.345  1.00 10.00      A   
ATOM   1445  C   TYR A 235     -14.717   8.777 -16.566  1.00 10.00      A   
ATOM   1446  O   TYR A 235     -14.044   9.732 -16.177  1.00 10.00      A   
ATOM   1447  N   ARG A 236     -15.692   8.896 -17.453  1.00 10.00      A   
ATOM   1448  HN  ARG A 236     -16.186   8.095 -17.735  1.00 10.00      A   
ATOM   1449  CA  ARG A 236     -16.052  10.186 -18.028  1.00 10.00      A   
ATOM   1450  CB  ARG A 236     -15.340  10.399 -19.364  1.00 10.00      A   
ATOM   1451  CG  ARG A 236     -14.353  11.555 -19.357  1.00 10.00      A   
ATOM   1452  CD  ARG A 236     -13.422  11.495 -20.555  1.00 10.00      A   
ATOM   1453  NE  ARG A 236     -14.141  11.589 -21.825  1.00 10.00      A   
ATOM   1454  HE  ARG A 236     -14.853  12.270 -21.890  1.00 10.00      A   
ATOM   1455  CZ  ARG A 236     -13.872  10.833 -22.889  1.00 10.00      A   
ATOM   1456  NH1 ARG A 236     -12.952   9.870 -22.812  1.00 10.00      A   
ATOM   1457 HH11 ARG A 236     -12.442   9.695 -21.914  1.00 10.00      A   
ATOM   1458 HH12 ARG A 236     -12.736   9.285 -23.648  1.00 10.00      A   
ATOM   1459  NH2 ARG A 236     -14.531  11.024 -24.025  1.00 10.00      A   
ATOM   1460 HH21 ARG A 236     -14.318  10.438 -24.863  1.00 10.00      A   
ATOM   1461 HH22 ARG A 236     -15.267  11.763 -24.089  1.00 10.00      A   
ATOM   1462  C   ARG A 236     -17.561  10.281 -18.202  1.00 10.00      A   
ATOM   1463  O   ARG A 236     -18.312   9.517 -17.591  1.00 10.00      A   
ATOM   1464  N   TYR A 246     -14.974  13.480 -12.694  1.00 10.00      A   
ATOM   1465  HN  TYR A 246     -14.009  13.461 -12.528  1.00 10.00      A   
ATOM   1466  CA  TYR A 246     -15.861  14.175 -11.767  1.00 10.00      A   
ATOM   1467  CB  TYR A 246     -15.095  14.708 -10.544  1.00 10.00      A   
ATOM   1468  CG  TYR A 246     -14.209  13.691  -9.851  1.00 10.00      A   
ATOM   1469  CD1 TYR A 246     -14.692  12.908  -8.807  1.00 10.00      A   
ATOM   1470  CD2 TYR A 246     -12.886  13.516 -10.239  1.00 10.00      A   
ATOM   1471  CE1 TYR A 246     -13.885  11.985  -8.171  1.00 10.00      A   
ATOM   1472  CE2 TYR A 246     -12.073  12.593  -9.610  1.00 10.00      A   
ATOM   1473  CZ  TYR A 246     -12.578  11.829  -8.578  1.00 10.00      A   
ATOM   1474  OH  TYR A 246     -11.771  10.910  -7.947  1.00 10.00      A   
ATOM   1475  HH  TYR A 246     -12.218  10.060  -7.919  1.00 10.00      A   
ATOM   1476  C   TYR A 246     -17.000  13.253 -11.345  1.00 10.00      A   
ATOM   1477  O   TYR A 246     -16.773  12.080 -11.045  1.00 10.00      A   
ATOM   1478  N   GLU A 247     -18.219  13.795 -11.343  1.00 10.00      A   
ATOM   1479  HN  GLU A 247     -18.312  14.737 -11.586  1.00 10.00      A   
ATOM   1480  CA  GLU A 247     -19.422  13.041 -10.987  1.00 10.00      A   
ATOM   1481  CB  GLU A 247     -19.600  11.815 -11.891  1.00 10.00      A   
ATOM   1482  CG  GLU A 247     -20.985  11.194 -11.831  1.00 10.00      A   
ATOM   1483  CD  GLU A 247     -22.012  11.953 -12.645  1.00 10.00      A   
ATOM   1484  OE1 GLU A 247     -21.803  13.156 -12.913  1.00 10.00      A   
ATOM   1485  OE2 GLU A 247     -23.036  11.346 -13.020  1.00 10.00      A   
ATOM   1486  C   GLU A 247     -19.453  12.641  -9.511  1.00 10.00      A   
ATOM   1487  O   GLU A 247     -18.705  11.772  -9.065  1.00 10.00      A   
ATOM   1488  N   PHE A 248     -20.328  13.283  -8.754  1.00 10.00      A   
ATOM   1489  HN  PHE A 248     -20.902  13.964  -9.158  1.00 10.00      A   
ATOM   1490  CA  PHE A 248     -20.461  12.989  -7.334  1.00 10.00      A   
ATOM   1491  CB  PHE A 248     -20.389  14.278  -6.511  1.00 10.00      A   
ATOM   1492  CG  PHE A 248     -19.172  15.112  -6.812  1.00 10.00      A   
ATOM   1493  CD1 PHE A 248     -17.896  14.591  -6.648  1.00 10.00      A   
ATOM   1494  CD2 PHE A 248     -19.304  16.416  -7.263  1.00 10.00      A   
ATOM   1495  CE1 PHE A 248     -16.779  15.356  -6.931  1.00 10.00      A   
ATOM   1496  CE2 PHE A 248     -18.191  17.185  -7.546  1.00 10.00      A   
ATOM   1497  CZ  PHE A 248     -16.928  16.654  -7.379  1.00 10.00      A   
ATOM   1498  C   PHE A 248     -21.763  12.242  -7.073  1.00 10.00      A   
ATOM   1499  O   PHE A 248     -22.849  12.770  -7.313  1.00 10.00      A   
ATOM   1500  N   GLN A 249     -21.653  11.012  -6.593  1.00 10.00      A   
ATOM   1501  HN  GLN A 249     -20.763  10.649  -6.398  1.00 10.00      A   
ATOM   1502  CA  GLN A 249     -22.828  10.192  -6.328  1.00 10.00      A   
ATOM   1503  CB  GLN A 249     -22.843   8.998  -7.287  1.00 10.00      A   
ATOM   1504  CG  GLN A 249     -24.220   8.409  -7.547  1.00 10.00      A   
ATOM   1505  CD  GLN A 249     -24.193   7.307  -8.591  1.00 10.00      A   
ATOM   1506  OE1 GLN A 249     -24.977   6.363  -8.531  1.00 10.00      A   
ATOM   1507  NE2 GLN A 249     -23.297   7.423  -9.560  1.00 10.00      A   
ATOM   1508 HE21 GLN A 249     -22.706   8.203  -9.555  1.00 10.00      A   
ATOM   1509 HE22 GLN A 249     -23.252   6.714 -10.238  1.00 10.00      A   
ATOM   1510  C   GLN A 249     -22.829   9.709  -4.882  1.00 10.00      A   
ATOM   1511  O   GLN A 249     -21.773   9.628  -4.253  1.00 10.00      A   
ATOM   1512  N   TRP A 250     -24.012   9.393  -4.366  1.00 10.00      A   
ATOM   1513  HN  TRP A 250     -24.813   9.476  -4.923  1.00 10.00      A   
ATOM   1514  CA  TRP A 250     -24.154   8.918  -2.995  1.00 10.00      A   
ATOM   1515  CB  TRP A 250     -25.624   8.954  -2.572  1.00 10.00      A   
ATOM   1516  CG  TRP A 250     -26.125  10.313  -2.211  1.00 10.00      A   
ATOM   1517  CD1 TRP A 250     -26.610  11.260  -3.061  1.00 10.00      A   
ATOM   1518  CD2 TRP A 250     -26.197  10.874  -0.898  1.00 10.00      A   
ATOM   1519  NE1 TRP A 250     -26.984  12.379  -2.360  1.00 10.00      A   
ATOM   1520  HE1 TRP A 250     -27.362  13.195  -2.752  1.00 10.00      A   
ATOM   1521  CE2 TRP A 250     -26.739  12.168  -1.027  1.00 10.00      A   
ATOM   1522  CE3 TRP A 250     -25.858  10.405   0.375  1.00 10.00      A   
ATOM   1523  CZ2 TRP A 250     -26.947  12.999   0.071  1.00 10.00      A   
ATOM   1524  CZ3 TRP A 250     -26.063  11.232   1.461  1.00 10.00      A   
ATOM   1525  CH2 TRP A 250     -26.605  12.512   1.303  1.00 10.00      A   
ATOM   1526  C   TRP A 250     -23.648   7.490  -2.867  1.00 10.00      A   
ATOM   1527  O   TRP A 250     -22.741   7.201  -2.084  1.00 10.00      A   
ATOM   1528  N   GLY A 251     -24.251   6.601  -3.639  1.00 10.00      A   
ATOM   1529  HN  GLY A 251     -24.973   6.896  -4.235  1.00 10.00      A   
ATOM   1530  CA  GLY A 251     -23.873   5.208  -3.607  1.00 10.00      A   
ATOM   1531  C   GLY A 251     -25.042   4.325  -3.217  1.00 10.00      A   
ATOM   1532  O   GLY A 251     -25.782   4.648  -2.285  1.00 10.00      A   
ATOM   1533  N   PRO A 252     -25.234   3.197  -3.920  1.00 10.00      A   
ATOM   1534  CA  PRO A 252     -26.334   2.266  -3.641  1.00 10.00      A   
ATOM   1535  CB  PRO A 252     -26.163   1.167  -4.699  1.00 10.00      A   
ATOM   1536  CG  PRO A 252     -24.754   1.294  -5.174  1.00 10.00      A   
ATOM   1537  CD  PRO A 252     -24.402   2.748  -5.048  1.00 10.00      A   
ATOM   1538  C   PRO A 252     -26.247   1.670  -2.238  1.00 10.00      A   
ATOM   1539  O   PRO A 252     -27.258   1.285  -1.654  1.00 10.00      A   
ATOM   1540  N   ARG A 253     -25.039   1.611  -1.700  1.00 10.00      A   
ATOM   1541  HN  ARG A 253     -24.270   1.961  -2.207  1.00 10.00      A   
ATOM   1542  CA  ARG A 253     -24.825   1.059  -0.367  1.00 10.00      A   
ATOM   1543  CB  ARG A 253     -23.399   0.513  -0.224  1.00 10.00      A   
ATOM   1544  CG  ARG A 253     -22.907   0.404   1.211  1.00 10.00      A   
ATOM   1545  CD  ARG A 253     -21.977  -0.783   1.399  1.00 10.00      A   
ATOM   1546  NE  ARG A 253     -22.685  -2.058   1.265  1.00 10.00      A   
ATOM   1547  HE  ARG A 253     -22.801  -2.409   0.359  1.00 10.00      A   
ATOM   1548  CZ  ARG A 253     -23.168  -2.758   2.296  1.00 10.00      A   
ATOM   1549  NH1 ARG A 253     -23.041  -2.298   3.536  1.00 10.00      A   
ATOM   1550 HH11 ARG A 253     -22.565  -1.369   3.716  1.00 10.00      A   
ATOM   1551 HH12 ARG A 253     -23.410  -2.842   4.341  1.00 10.00      A   
ATOM   1552  NH2 ARG A 253     -23.793  -3.912   2.082  1.00 10.00      A   
ATOM   1553 HH21 ARG A 253     -24.164  -4.462   2.885  1.00 10.00      A   
ATOM   1554 HH22 ARG A 253     -23.917  -4.272   1.111  1.00 10.00      A   
ATOM   1555  C   ARG A 253     -25.124   2.090   0.714  1.00 10.00      A   
ATOM   1556  O   ARG A 253     -25.755   1.775   1.725  1.00 10.00      A   
ATOM   1557  N   THR A 254     -24.696   3.323   0.479  1.00 10.00      A   
ATOM   1558  HN  THR A 254     -24.226   3.514  -0.364  1.00 10.00      A   
ATOM   1559  CA  THR A 254     -24.896   4.410   1.428  1.00 10.00      A   
ATOM   1560  CB  THR A 254     -24.261   5.705   0.893  1.00 10.00      A   
ATOM   1561  OG1 THR A 254     -23.247   5.360  -0.063  1.00 10.00      A   
ATOM   1562  HG1 THR A 254     -23.115   6.099  -0.672  1.00 10.00      A   
ATOM   1563  CG2 THR A 254     -23.629   6.496   2.028  1.00 10.00      A   
ATOM   1564  C   THR A 254     -26.381   4.648   1.718  1.00 10.00      A   
ATOM   1565  O   THR A 254     -26.758   4.978   2.841  1.00 10.00      A   
ATOM   1566  N   ASN A 255     -27.219   4.455   0.701  1.00 10.00      A   
ATOM   1567  HN  ASN A 255     -26.856   4.184  -0.171  1.00 10.00      A   
ATOM   1568  CA  ASN A 255     -28.665   4.649   0.842  1.00 10.00      A   
ATOM   1569  CB  ASN A 255     -29.333   4.692  -0.540  1.00 10.00      A   
ATOM   1570  CG  ASN A 255     -30.844   4.849  -0.476  1.00 10.00      A   
ATOM   1571  OD1 ASN A 255     -31.360   5.936  -0.202  1.00 10.00      A   
ATOM   1572  ND2 ASN A 255     -31.564   3.768  -0.735  1.00 10.00      A   
ATOM   1573 HD21 ASN A 255     -31.092   2.936  -0.947  1.00 10.00      A   
ATOM   1574 HD22 ASN A 255     -32.543   3.846  -0.719  1.00 10.00      A   
ATOM   1575  C   ASN A 255     -29.297   3.561   1.713  1.00 10.00      A   
ATOM   1576  O   ASN A 255     -30.414   3.712   2.209  1.00 10.00      A   
ATOM   1577  N   LEU A 256     -28.575   2.465   1.897  1.00 10.00      A   
ATOM   1578  HN  LEU A 256     -27.685   2.403   1.488  1.00 10.00      A   
ATOM   1579  CA  LEU A 256     -29.064   1.356   2.701  1.00 10.00      A   
ATOM   1580  CB  LEU A 256     -28.670   0.020   2.066  1.00 10.00      A   
ATOM   1581  CG  LEU A 256     -29.262  -0.278   0.687  1.00 10.00      A   
ATOM   1582  CD1 LEU A 256     -28.725  -1.595   0.149  1.00 10.00      A   
ATOM   1583  CD2 LEU A 256     -30.781  -0.298   0.747  1.00 10.00      A   
ATOM   1584  C   LEU A 256     -28.523   1.439   4.122  1.00 10.00      A   
ATOM   1585  O   LEU A 256     -29.226   1.124   5.082  1.00 10.00      A   
ATOM   1586  N   GLU A 257     -27.273   1.872   4.247  1.00 10.00      A   
ATOM   1587  HN  GLU A 257     -26.765   2.109   3.443  1.00 10.00      A   
ATOM   1588  CA  GLU A 257     -26.634   1.993   5.550  1.00 10.00      A   
ATOM   1589  CB  GLU A 257     -25.116   2.132   5.398  1.00 10.00      A   
ATOM   1590  CG  GLU A 257     -24.449   0.962   4.691  1.00 10.00      A   
ATOM   1591  CD  GLU A 257     -22.936   1.073   4.667  1.00 10.00      A   
ATOM   1592  OE1 GLU A 257     -22.411   2.192   4.856  1.00 10.00      A   
ATOM   1593  OE2 GLU A 257     -22.266   0.036   4.459  1.00 10.00      A   
ATOM   1594  C   GLU A 257     -27.191   3.175   6.338  1.00 10.00      A   
ATOM   1595  O   GLU A 257     -27.355   3.098   7.557  1.00 10.00      A   
ATOM   1596  N   LEU A 258     -27.493   4.260   5.641  1.00 10.00      A   
ATOM   1597  HN  LEU A 258     -27.372   4.256   4.665  1.00 10.00      A   
ATOM   1598  CA  LEU A 258     -28.012   5.454   6.285  1.00 10.00      A   
ATOM   1599  CB  LEU A 258     -26.885   6.476   6.465  1.00 10.00      A   
ATOM   1600  CG  LEU A 258     -26.709   7.056   7.869  1.00 10.00      A   
ATOM   1601  CD1 LEU A 258     -26.217   5.990   8.835  1.00 10.00      A   
ATOM   1602  CD2 LEU A 258     -25.758   8.241   7.842  1.00 10.00      A   
ATOM   1603  C   LEU A 258     -29.141   6.073   5.470  1.00 10.00      A   
ATOM   1604  O   LEU A 258     -29.342   5.730   4.307  1.00 10.00      A   
ATOM   1605  N   SER A 259     -29.883   6.966   6.102  1.00 10.00      A   
ATOM   1606  HN  SER A 259     -29.698   7.157   7.041  1.00 10.00      A   
ATOM   1607  CA  SER A 259     -30.975   7.666   5.453  1.00 10.00      A   
ATOM   1608  CB  SER A 259     -32.248   7.521   6.287  1.00 10.00      A   
ATOM   1609  OG  SER A 259     -31.942   7.066   7.597  1.00 10.00      A   
ATOM   1610  HG  SER A 259     -32.529   6.336   7.823  1.00 10.00      A   
ATOM   1611  C   SER A 259     -30.600   9.136   5.297  1.00 10.00      A   
ATOM   1612  O   SER A 259     -29.652   9.604   5.936  1.00 10.00      A   
ATOM   1613  N   LYS A 260     -31.346   9.870   4.478  1.00 10.00      A   
ATOM   1614  HN  LYS A 260     -32.125   9.456   4.036  1.00 10.00      A   
ATOM   1615  CA  LYS A 260     -31.054  11.282   4.243  1.00 10.00      A   
ATOM   1616  CB  LYS A 260     -31.952  11.865   3.151  1.00 10.00      A   
ATOM   1617  CG  LYS A 260     -31.833  11.170   1.804  1.00 10.00      A   
ATOM   1618  CD  LYS A 260     -32.546  11.957   0.717  1.00 10.00      A   
ATOM   1619  CE  LYS A 260     -32.896  11.078  -0.472  1.00 10.00      A   
ATOM   1620  NZ  LYS A 260     -34.269  10.519  -0.363  1.00 10.00      A   
ATOM   1621  HZ1 LYS A 260     -34.973  11.291  -0.375  1.00 10.00      A   
ATOM   1622  HZ2 LYS A 260     -34.370   9.983   0.530  1.00 10.00      A   
ATOM   1623  HZ3 LYS A 260     -34.457   9.877  -1.160  1.00 10.00      A   
ATOM   1624  C   LYS A 260     -31.172  12.098   5.527  1.00 10.00      A   
ATOM   1625  O   LYS A 260     -30.383  13.011   5.770  1.00 10.00      A   
ATOM   1626  N   MET A 261     -32.158  11.751   6.349  1.00 10.00      A   
ATOM   1627  HN  MET A 261     -32.758  11.017   6.091  1.00 10.00      A   
ATOM   1628  CA  MET A 261     -32.379  12.440   7.616  1.00 10.00      A   
ATOM   1629  CB  MET A 261     -33.645  11.908   8.296  1.00 10.00      A   
ATOM   1630  CG  MET A 261     -33.918  12.500   9.671  1.00 10.00      A   
ATOM   1631  SD  MET A 261     -34.363  14.248   9.608  1.00 10.00      A   
ATOM   1632  CE  MET A 261     -36.027  14.148   8.948  1.00 10.00      A   
ATOM   1633  C   MET A 261     -31.175  12.271   8.539  1.00 10.00      A   
ATOM   1634  O   MET A 261     -30.770  13.206   9.232  1.00 10.00      A   
ATOM   1635  N   LYS A 262     -30.596  11.077   8.527  1.00 10.00      A   
ATOM   1636  HN  LYS A 262     -30.951  10.379   7.936  1.00 10.00      A   
ATOM   1637  CA  LYS A 262     -29.442  10.778   9.362  1.00 10.00      A   
ATOM   1638  CB  LYS A 262     -29.119   9.284   9.323  1.00 10.00      A   
ATOM   1639  CG  LYS A 262     -30.130   8.408  10.042  1.00 10.00      A   
ATOM   1640  CD  LYS A 262     -29.714   6.949   9.998  1.00 10.00      A   
ATOM   1641  CE  LYS A 262     -30.690   6.071  10.760  1.00 10.00      A   
ATOM   1642  NZ  LYS A 262     -30.175   4.684  10.928  1.00 10.00      A   
ATOM   1643  HZ1 LYS A 262     -29.177   4.703  11.229  1.00 10.00      A   
ATOM   1644  HZ2 LYS A 262     -30.245   4.161  10.034  1.00 10.00      A   
ATOM   1645  HZ3 LYS A 262     -30.730   4.183  11.652  1.00 10.00      A   
ATOM   1646  C   LYS A 262     -28.227  11.592   8.934  1.00 10.00      A   
ATOM   1647  O   LYS A 262     -27.448  12.044   9.774  1.00 10.00      A   
ATOM   1648  N   VAL A 263     -28.073  11.776   7.625  1.00 10.00      A   
ATOM   1649  HN  VAL A 263     -28.728  11.387   7.007  1.00 10.00      A   
ATOM   1650  CA  VAL A 263     -26.954  12.541   7.087  1.00 10.00      A   
ATOM   1651  CB  VAL A 263     -26.943  12.539   5.543  1.00 10.00      A   
ATOM   1652  CG1 VAL A 263     -25.735  13.295   5.010  1.00 10.00      A   
ATOM   1653  CG2 VAL A 263     -26.956  11.117   5.008  1.00 10.00      A   
ATOM   1654  C   VAL A 263     -27.005  13.978   7.596  1.00 10.00      A   
ATOM   1655  O   VAL A 263     -25.992  14.532   8.029  1.00 10.00      A   
ATOM   1656  N   LEU A 264     -28.196  14.566   7.568  1.00 10.00      A   
ATOM   1657  HN  LEU A 264     -28.967  14.070   7.218  1.00 10.00      A   
ATOM   1658  CA  LEU A 264     -28.382  15.933   8.039  1.00 10.00      A   
ATOM   1659  CB  LEU A 264     -29.814  16.415   7.785  1.00 10.00      A   
ATOM   1660  CG  LEU A 264     -30.251  16.533   6.322  1.00 10.00      A   
ATOM   1661  CD1 LEU A 264     -31.577  17.270   6.221  1.00 10.00      A   
ATOM   1662  CD2 LEU A 264     -29.187  17.230   5.490  1.00 10.00      A   
ATOM   1663  C   LEU A 264     -28.059  16.033   9.524  1.00 10.00      A   
ATOM   1664  O   LEU A 264     -27.281  16.890   9.941  1.00 10.00      A   
ATOM   1665  N   LYS A 265     -28.641  15.130  10.309  1.00 10.00      A   
ATOM   1666  HN  LYS A 265     -29.238  14.462   9.903  1.00 10.00      A   
ATOM   1667  CA  LYS A 265     -28.424  15.103  11.753  1.00 10.00      A   
ATOM   1668  CB  LYS A 265     -29.199  13.949  12.395  1.00 10.00      A   
ATOM   1669  CG  LYS A 265     -30.708  14.123  12.376  1.00 10.00      A   
ATOM   1670  CD  LYS A 265     -31.405  12.976  13.092  1.00 10.00      A   
ATOM   1671  CE  LYS A 265     -32.903  13.215  13.182  1.00 10.00      A   
ATOM   1672  NZ  LYS A 265     -33.575  12.254  14.094  1.00 10.00      A   
ATOM   1673  HZ1 LYS A 265     -33.037  12.162  14.982  1.00 10.00      A   
ATOM   1674  HZ2 LYS A 265     -33.646  11.321  13.644  1.00 10.00      A   
ATOM   1675  HZ3 LYS A 265     -34.534  12.588  14.321  1.00 10.00      A   
ATOM   1676  C   LYS A 265     -26.941  14.986  12.094  1.00 10.00      A   
ATOM   1677  O   LYS A 265     -26.462  15.617  13.035  1.00 10.00      A   
ATOM   1678  N   PHE A 266     -26.221  14.185  11.318  1.00 10.00      A   
ATOM   1679  HN  PHE A 266     -26.659  13.715  10.576  1.00 10.00      A   
ATOM   1680  CA  PHE A 266     -24.797  13.985  11.538  1.00 10.00      A   
ATOM   1681  CB  PHE A 266     -24.246  12.922  10.582  1.00 10.00      A   
ATOM   1682  CG  PHE A 266     -22.752  12.772  10.634  1.00 10.00      A   
ATOM   1683  CD1 PHE A 266     -22.125  12.338  11.791  1.00 10.00      A   
ATOM   1684  CD2 PHE A 266     -21.976  13.070   9.528  1.00 10.00      A   
ATOM   1685  CE1 PHE A 266     -20.752  12.205  11.843  1.00 10.00      A   
ATOM   1686  CE2 PHE A 266     -20.602  12.938   9.572  1.00 10.00      A   
ATOM   1687  CZ  PHE A 266     -19.989  12.504  10.732  1.00 10.00      A   
ATOM   1688  C   PHE A 266     -24.026  15.295  11.388  1.00 10.00      A   
ATOM   1689  O   PHE A 266     -23.317  15.717  12.302  1.00 10.00      A   
ATOM   1690  N   VAL A 267     -24.189  15.948  10.243  1.00 10.00      A   
ATOM   1691  HN  VAL A 267     -24.792  15.579   9.559  1.00 10.00      A   
ATOM   1692  CA  VAL A 267     -23.496  17.207   9.986  1.00 10.00      A   
ATOM   1693  CB  VAL A 267     -23.629  17.661   8.517  1.00 10.00      A   
ATOM   1694  CG1 VAL A 267     -22.613  18.749   8.201  1.00 10.00      A   
ATOM   1695  CG2 VAL A 267     -23.451  16.483   7.572  1.00 10.00      A   
ATOM   1696  C   VAL A 267     -24.000  18.305  10.922  1.00 10.00      A   
ATOM   1697  O   VAL A 267     -23.252  19.212  11.296  1.00 10.00      A   
ATOM   1698  N   ALA A 268     -25.264  18.197  11.326  1.00 10.00      A   
ATOM   1699  HN  ALA A 268     -25.805  17.442  11.003  1.00 10.00      A   
ATOM   1700  CA  ALA A 268     -25.871  19.165  12.232  1.00 10.00      A   
ATOM   1701  CB  ALA A 268     -27.360  18.900  12.380  1.00 10.00      A   
ATOM   1702  C   ALA A 268     -25.194  19.118  13.593  1.00 10.00      A   
ATOM   1703  O   ALA A 268     -25.240  20.077  14.354  1.00 10.00      A   
ATOM   1704  N   LYS A 269     -24.558  17.994  13.890  1.00 10.00      A   
ATOM   1705  HN  LYS A 269     -24.558  17.258  13.240  1.00 10.00      A   
ATOM   1706  CA  LYS A 269     -23.861  17.825  15.154  1.00 10.00      A   
ATOM   1707  CB  LYS A 269     -23.905  16.365  15.607  1.00 10.00      A   
ATOM   1708  CG  LYS A 269     -25.223  15.954  16.248  1.00 10.00      A   
ATOM   1709  CD  LYS A 269     -25.206  14.492  16.673  1.00 10.00      A   
ATOM   1710  CE  LYS A 269     -24.079  14.205  17.653  1.00 10.00      A   
ATOM   1711  NZ  LYS A 269     -24.191  15.021  18.891  1.00 10.00      A   
ATOM   1712  HZ1 LYS A 269     -24.088  16.032  18.669  1.00 10.00      A   
ATOM   1713  HZ2 LYS A 269     -23.448  14.749  19.563  1.00 10.00      A   
ATOM   1714  HZ3 LYS A 269     -25.119  14.870  19.338  1.00 10.00      A   
ATOM   1715  C   LYS A 269     -22.420  18.313  15.039  1.00 10.00      A   
ATOM   1716  O   LYS A 269     -21.700  18.415  16.034  1.00 10.00      A   
ATOM   1717  N   VAL A 270     -22.004  18.610  13.816  1.00 10.00      A   
ATOM   1718  HN  VAL A 270     -22.620  18.489  13.061  1.00 10.00      A   
ATOM   1719  CA  VAL A 270     -20.658  19.103  13.562  1.00 10.00      A   
ATOM   1720  CB  VAL A 270     -20.116  18.615  12.202  1.00 10.00      A   
ATOM   1721  CG1 VAL A 270     -18.687  19.096  11.979  1.00 10.00      A   
ATOM   1722  CG2 VAL A 270     -20.189  17.098  12.110  1.00 10.00      A   
ATOM   1723  C   VAL A 270     -20.642  20.630  13.600  1.00 10.00      A   
ATOM   1724  O   VAL A 270     -19.762  21.241  14.210  1.00 10.00      A   
ATOM   1725  N   HIS A 271     -21.628  21.245  12.951  1.00 10.00      A   
ATOM   1726  HN  HIS A 271     -22.297  20.708  12.473  1.00 10.00      A   
ATOM   1727  CA  HIS A 271     -21.723  22.702  12.921  1.00 10.00      A   
ATOM   1728  CB  HIS A 271     -22.054  23.222  11.511  1.00 10.00      A   
ATOM   1729  CG  HIS A 271     -23.336  22.709  10.907  1.00 10.00      A   
ATOM   1730  ND1 HIS A 271     -23.464  22.542   9.551  1.00 10.00      A   
ATOM   1731  CD2 HIS A 271     -24.510  22.383  11.501  1.00 10.00      A   
ATOM   1732  CE1 HIS A 271     -24.701  22.125   9.348  1.00 10.00      A   
ATOM   1733  NE2 HIS A 271     -25.374  22.016  10.499  1.00 10.00      A   
ATOM   1734  HE2 HIS A 271     -26.350  21.951  10.584  1.00 10.00      A   
ATOM   1735  C   HIS A 271     -22.714  23.233  13.958  1.00 10.00      A   
ATOM   1736  O   HIS A 271     -22.857  24.445  14.125  1.00 10.00      A   
ATOM   1737  N   ASN A 272     -23.389  22.308  14.642  1.00 10.00      A   
ATOM   1738  HN  ASN A 272     -23.225  21.365  14.439  1.00 10.00      A   
ATOM   1739  CA  ASN A 272     -24.378  22.635  15.676  1.00 10.00      A   
ATOM   1740  CB  ASN A 272     -23.804  23.528  16.790  1.00 10.00      A   
ATOM   1741  CG  ASN A 272     -24.532  24.851  16.967  1.00 10.00      A   
ATOM   1742  OD1 ASN A 272     -25.555  24.931  17.648  1.00 10.00      A   
ATOM   1743  ND2 ASN A 272     -23.999  25.901  16.364  1.00 10.00      A   
ATOM   1744 HD21 ASN A 272     -23.176  25.766  15.841  1.00 10.00      A   
ATOM   1745 HD22 ASN A 272     -24.438  26.768  16.470  1.00 10.00      A   
ATOM   1746  C   ASN A 272     -25.691  23.174  15.097  1.00 10.00      A   
ATOM   1747  O   ASN A 272     -25.690  24.081  14.258  1.00 10.00      A   
ATOM   1748  N   GLN A 273     -26.799  22.577  15.547  1.00 10.00      A   
ATOM   1749  HN  GLN A 273     -26.700  21.842  16.185  1.00 10.00      A   
ATOM   1750  CA  GLN A 273     -28.155  22.946  15.122  1.00 10.00      A   
ATOM   1751  CB  GLN A 273     -28.494  24.415  15.419  1.00 10.00      A   
ATOM   1752  CG  GLN A 273     -28.444  25.336  14.211  1.00 10.00      A   
ATOM   1753  CD  GLN A 273     -27.855  26.690  14.535  1.00 10.00      A   
ATOM   1754  OE1 GLN A 273     -28.574  27.671  14.721  1.00 10.00      A   
ATOM   1755  NE2 GLN A 273     -26.537  26.749  14.621  1.00 10.00      A   
ATOM   1756 HE21 GLN A 273     -26.026  25.917  14.472  1.00 10.00      A   
ATOM   1757 HE22 GLN A 273     -26.124  27.610  14.833  1.00 10.00      A   
ATOM   1758  C   GLN A 273     -28.457  22.554  13.671  1.00 10.00      A   
ATOM   1759  O   GLN A 273     -27.601  22.644  12.788  1.00 10.00      A   
ATOM   1760  N   ASP A 274     -29.679  22.097  13.440  1.00 10.00      A   
ATOM   1761  HN  ASP A 274     -30.310  22.023  14.188  1.00 10.00      A   
ATOM   1762  CA  ASP A 274     -30.106  21.682  12.109  1.00 10.00      A   
ATOM   1763  CB  ASP A 274     -30.622  20.232  12.090  1.00 10.00      A   
ATOM   1764  CG  ASP A 274     -31.992  20.054  12.717  1.00 10.00      A   
ATOM   1765  OD1 ASP A 274     -32.991  20.027  11.972  1.00 10.00      A   
ATOM   1766  OD2 ASP A 274     -32.074  19.927  13.960  1.00 10.00      A   
ATOM   1767  C   ASP A 274     -31.088  22.645  11.414  1.00 10.00      A   
ATOM   1768  O   ASP A 274     -30.988  22.831  10.204  1.00 10.00      A   
ATOM   1769  N   PRO A 275     -32.039  23.297  12.135  1.00 10.00      A   
ATOM   1770  CA  PRO A 275     -33.011  24.200  11.499  1.00 10.00      A   
ATOM   1771  CB  PRO A 275     -34.078  24.397  12.578  1.00 10.00      A   
ATOM   1772  CG  PRO A 275     -33.349  24.218  13.859  1.00 10.00      A   
ATOM   1773  CD  PRO A 275     -32.271  23.205  13.593  1.00 10.00      A   
ATOM   1774  C   PRO A 275     -32.438  25.549  11.051  1.00 10.00      A   
ATOM   1775  O   PRO A 275     -32.988  26.600  11.376  1.00 10.00      A   
ATOM   1776  N   LYS A 276     -31.351  25.520  10.292  1.00 10.00      A   
ATOM   1777  HN  LYS A 276     -30.950  24.650  10.065  1.00 10.00      A   
ATOM   1778  CA  LYS A 276     -30.743  26.744   9.784  1.00 10.00      A   
ATOM   1779  CB  LYS A 276     -29.468  27.126  10.551  1.00 10.00      A   
ATOM   1780  CG  LYS A 276     -28.400  26.044  10.623  1.00 10.00      A   
ATOM   1781  CD  LYS A 276     -27.078  26.618  11.108  1.00 10.00      A   
ATOM   1782  CE  LYS A 276     -26.014  25.540  11.244  1.00 10.00      A   
ATOM   1783  NZ  LYS A 276     -25.174  25.424  10.024  1.00 10.00      A   
ATOM   1784  HZ1 LYS A 276     -25.748  25.089   9.216  1.00 10.00      A   
ATOM   1785  HZ2 LYS A 276     -24.400  24.748  10.182  1.00 10.00      A   
ATOM   1786  HZ3 LYS A 276     -24.762  26.346   9.778  1.00 10.00      A   
ATOM   1787  C   LYS A 276     -30.494  26.645   8.278  1.00 10.00      A   
ATOM   1788  O   LYS A 276     -31.069  27.400   7.495  1.00 10.00      A   
ATOM   1789  N   ASP A 277     -29.660  25.693   7.884  1.00 10.00      A   
ATOM   1790  HN  ASP A 277     -29.239  25.116   8.561  1.00 10.00      A   
ATOM   1791  CA  ASP A 277     -29.331  25.469   6.479  1.00 10.00      A   
ATOM   1792  CB  ASP A 277     -27.810  25.349   6.277  1.00 10.00      A   
ATOM   1793  CG  ASP A 277     -27.075  24.675   7.430  1.00 10.00      A   
ATOM   1794  OD1 ASP A 277     -25.846  24.869   7.543  1.00 10.00      A   
ATOM   1795  OD2 ASP A 277     -27.718  23.979   8.247  1.00 10.00      A   
ATOM   1796  C   ASP A 277     -30.025  24.216   5.963  1.00 10.00      A   
ATOM   1797  O   ASP A 277     -30.456  24.155   4.809  1.00 10.00      A   
ATOM   1798  N   TRP A 278     -30.136  23.226   6.837  1.00 10.00      A   
ATOM   1799  HN  TRP A 278     -29.748  23.342   7.731  1.00 10.00      A   
ATOM   1800  CA  TRP A 278     -30.778  21.957   6.507  1.00 10.00      A   
ATOM   1801  CB  TRP A 278     -30.666  20.946   7.644  1.00 10.00      A   
ATOM   1802  CG  TRP A 278     -29.266  20.455   7.879  1.00 10.00      A   
ATOM   1803  CD1 TRP A 278     -28.766  19.964   9.046  1.00 10.00      A   
ATOM   1804  CD2 TRP A 278     -28.185  20.408   6.930  1.00 10.00      A   
ATOM   1805  NE1 TRP A 278     -27.451  19.610   8.886  1.00 10.00      A   
ATOM   1806  HE1 TRP A 278     -26.879  19.228   9.583  1.00 10.00      A   
ATOM   1807  CE2 TRP A 278     -27.070  19.873   7.599  1.00 10.00      A   
ATOM   1808  CE3 TRP A 278     -28.051  20.761   5.581  1.00 10.00      A   
ATOM   1809  CZ2 TRP A 278     -25.841  19.684   6.972  1.00 10.00      A   
ATOM   1810  CZ3 TRP A 278     -26.830  20.574   4.962  1.00 10.00      A   
ATOM   1811  CH2 TRP A 278     -25.740  20.040   5.657  1.00 10.00      A   
ATOM   1812  C   TRP A 278     -32.219  22.063   5.983  1.00 10.00      A   
ATOM   1813  O   TRP A 278     -32.570  21.316   5.079  1.00 10.00      A   
ATOM   1814  N   PRO A 279     -33.084  22.957   6.547  1.00 10.00      A   
ATOM   1815  CA  PRO A 279     -34.478  23.136   6.101  1.00 10.00      A   
ATOM   1816  CB  PRO A 279     -34.785  24.556   6.555  1.00 10.00      A   
ATOM   1817  CG  PRO A 279     -34.027  24.699   7.826  1.00 10.00      A   
ATOM   1818  CD  PRO A 279     -32.797  23.835   7.700  1.00 10.00      A   
ATOM   1819  C   PRO A 279     -34.691  23.011   4.589  1.00 10.00      A   
ATOM   1820  O   PRO A 279     -35.708  22.471   4.149  1.00 10.00      A   
ATOM   1821  N   ALA A 280     -33.733  23.496   3.801  1.00 10.00      A   
ATOM   1822  HN  ALA A 280     -32.940  23.903   4.210  1.00 10.00      A   
ATOM   1823  CA  ALA A 280     -33.828  23.430   2.345  1.00 10.00      A   
ATOM   1824  CB  ALA A 280     -32.622  24.102   1.708  1.00 10.00      A   
ATOM   1825  C   ALA A 280     -33.942  21.982   1.871  1.00 10.00      A   
ATOM   1826  O   ALA A 280     -34.792  21.649   1.045  1.00 10.00      A   
ATOM   1827  N   GLN A 281     -33.089  21.127   2.412  1.00 10.00      A   
ATOM   1828  HN  GLN A 281     -32.443  21.452   3.077  1.00 10.00      A   
ATOM   1829  CA  GLN A 281     -33.086  19.717   2.058  1.00 10.00      A   
ATOM   1830  CB  GLN A 281     -31.652  19.188   1.998  1.00 10.00      A   
ATOM   1831  CG  GLN A 281     -30.831  19.751   0.846  1.00 10.00      A   
ATOM   1832  CD  GLN A 281     -29.338  19.552   1.036  1.00 10.00      A   
ATOM   1833  OE1 GLN A 281     -28.835  19.573   2.157  1.00 10.00      A   
ATOM   1834  NE2 GLN A 281     -28.620  19.352  -0.061  1.00 10.00      A   
ATOM   1835 HE21 GLN A 281     -29.085  19.342  -0.926  1.00 10.00      A   
ATOM   1836 HE22 GLN A 281     -27.654  19.223   0.039  1.00 10.00      A   
ATOM   1837  C   GLN A 281     -33.907  18.912   3.061  1.00 10.00      A   
ATOM   1838  O   GLN A 281     -34.140  17.719   2.877  1.00 10.00      A   
ATOM   1839  N   TYR A 282     -34.356  19.583   4.117  1.00 10.00      A   
ATOM   1840  HN  TYR A 282     -34.130  20.534   4.205  1.00 10.00      A   
ATOM   1841  CA  TYR A 282     -35.152  18.946   5.156  1.00 10.00      A   
ATOM   1842  CB  TYR A 282     -35.431  19.913   6.306  1.00 10.00      A   
ATOM   1843  CG  TYR A 282     -36.170  19.281   7.457  1.00 10.00      A   
ATOM   1844  CD1 TYR A 282     -37.465  19.667   7.773  1.00 10.00      A   
ATOM   1845  CD2 TYR A 282     -35.576  18.288   8.221  1.00 10.00      A   
ATOM   1846  CE1 TYR A 282     -38.147  19.082   8.821  1.00 10.00      A   
ATOM   1847  CE2 TYR A 282     -36.249  17.700   9.270  1.00 10.00      A   
ATOM   1848  CZ  TYR A 282     -37.532  18.098   9.566  1.00 10.00      A   
ATOM   1849  OH  TYR A 282     -38.204  17.508  10.609  1.00 10.00      A   
ATOM   1850  HH  TYR A 282     -39.128  17.380  10.360  1.00 10.00      A   
ATOM   1851  C   TYR A 282     -36.455  18.402   4.590  1.00 10.00      A   
ATOM   1852  O   TYR A 282     -36.973  17.396   5.066  1.00 10.00      A   
ATOM   1853  N   CYS A 283     -36.980  19.076   3.574  1.00 10.00      A   
ATOM   1854  HN  CYS A 283     -36.531  19.887   3.253  1.00 10.00      A   
ATOM   1855  CA  CYS A 283     -38.209  18.636   2.930  1.00 10.00      A   
ATOM   1856  CB  CYS A 283     -38.622  19.619   1.832  1.00 10.00      A   
ATOM   1857  SG  CYS A 283     -40.286  19.354   1.176  1.00 10.00      A   
ATOM   1858  HG  CYS A 283     -40.966  20.485   1.323  1.00 10.00      A   
ATOM   1859  C   CYS A 283     -37.991  17.246   2.343  1.00 10.00      A   
ATOM   1860  O   CYS A 283     -38.841  16.364   2.459  1.00 10.00      A   
ATOM   1861  N   GLU A 284     -36.820  17.056   1.748  1.00 10.00      A   
ATOM   1862  HN  GLU A 284     -36.182  17.797   1.709  1.00 10.00      A   
ATOM   1863  CA  GLU A 284     -36.450  15.783   1.160  1.00 10.00      A   
ATOM   1864  CB  GLU A 284     -35.226  15.971   0.255  1.00 10.00      A   
ATOM   1865  CG  GLU A 284     -34.634  14.686  -0.305  1.00 10.00      A   
ATOM   1866  CD  GLU A 284     -35.614  13.903  -1.155  1.00 10.00      A   
ATOM   1867  OE1 GLU A 284     -35.849  12.714  -0.854  1.00 10.00      A   
ATOM   1868  OE2 GLU A 284     -36.146  14.470  -2.132  1.00 10.00      A   
ATOM   1869  C   GLU A 284     -36.153  14.775   2.269  1.00 10.00      A   
ATOM   1870  O   GLU A 284     -36.496  13.603   2.163  1.00 10.00      A   
ATOM   1871  N   ALA A 285     -35.531  15.252   3.345  1.00 10.00      A   
ATOM   1872  HN  ALA A 285     -35.280  16.202   3.366  1.00 10.00      A   
ATOM   1873  CA  ALA A 285     -35.195  14.405   4.487  1.00 10.00      A   
ATOM   1874  CB  ALA A 285     -34.332  15.165   5.482  1.00 10.00      A   
ATOM   1875  C   ALA A 285     -36.453  13.872   5.170  1.00 10.00      A   
ATOM   1876  O   ALA A 285     -36.526  12.696   5.519  1.00 10.00      A   
ATOM   1877  N   LEU A 286     -37.436  14.744   5.362  1.00 10.00      A   
ATOM   1878  HN  LEU A 286     -37.310  15.680   5.081  1.00 10.00      A   
ATOM   1879  CA  LEU A 286     -38.694  14.352   5.988  1.00 10.00      A   
ATOM   1880  CB  LEU A 286     -39.586  15.580   6.224  1.00 10.00      A   
ATOM   1881  CG  LEU A 286     -40.568  15.508   7.402  1.00 10.00      A   
ATOM   1882  CD1 LEU A 286     -41.766  14.627   7.078  1.00 10.00      A   
ATOM   1883  CD2 LEU A 286     -39.868  15.024   8.664  1.00 10.00      A   
ATOM   1884  C   LEU A 286     -39.405  13.343   5.096  1.00 10.00      A   
ATOM   1885  O   LEU A 286     -39.920  12.328   5.567  1.00 10.00      A   
ATOM   1886  N   ALA A 287     -39.406  13.623   3.798  1.00 10.00      A   
ATOM   1887  HN  ALA A 287     -38.975  14.449   3.486  1.00 10.00      A   
ATOM   1888  CA  ALA A 287     -40.031  12.741   2.825  1.00 10.00      A   
ATOM   1889  CB  ALA A 287     -40.090  13.410   1.461  1.00 10.00      A   
ATOM   1890  C   ALA A 287     -39.269  11.421   2.755  1.00 10.00      A   
ATOM   1891  O   ALA A 287     -39.843  10.371   2.459  1.00 10.00      A   
ATOM   1892  N   ASP A 288     -37.972  11.488   3.035  1.00 10.00      A   
ATOM   1893  HN  ASP A 288     -37.573  12.363   3.227  1.00 10.00      A   
ATOM   1894  CA  ASP A 288     -37.114  10.309   3.044  1.00 10.00      A   
ATOM   1895  CB  ASP A 288     -35.653  10.716   3.257  1.00 10.00      A   
ATOM   1896  CG  ASP A 288     -34.683   9.566   3.080  1.00 10.00      A   
ATOM   1897  OD1 ASP A 288     -34.470   9.140   1.926  1.00 10.00      A   
ATOM   1898  OD2 ASP A 288     -34.107   9.101   4.084  1.00 10.00      A   
ATOM   1899  C   ASP A 288     -37.557   9.375   4.161  1.00 10.00      A   
ATOM   1900  O   ASP A 288     -37.635   8.163   3.976  1.00 10.00      A   
ATOM   1901  N   GLU A 289     -37.871   9.964   5.313  1.00 10.00      A   
ATOM   1902  HN  GLU A 289     -37.786  10.941   5.387  1.00 10.00      A   
ATOM   1903  CA  GLU A 289     -38.336   9.206   6.469  1.00 10.00      A   
ATOM   1904  CB  GLU A 289     -38.571  10.141   7.656  1.00 10.00      A   
ATOM   1905  CG  GLU A 289     -37.300  10.643   8.320  1.00 10.00      A   
ATOM   1906  CD  GLU A 289     -36.982   9.900   9.603  1.00 10.00      A   
ATOM   1907  OE1 GLU A 289     -37.903   9.702  10.425  1.00 10.00      A   
ATOM   1908  OE2 GLU A 289     -35.809   9.523   9.801  1.00 10.00      A   
ATOM   1909  C   GLU A 289     -39.631   8.483   6.122  1.00 10.00      A   
ATOM   1910  O   GLU A 289     -39.812   7.311   6.456  1.00 10.00      A   
ATOM   1911  N   GLU A 290     -40.519   9.194   5.432  1.00 10.00      A   
ATOM   1912  HN  GLU A 290     -40.310  10.127   5.208  1.00 10.00      A   
ATOM   1913  CA  GLU A 290     -41.795   8.632   5.006  1.00 10.00      A   
ATOM   1914  CB  GLU A 290     -42.646   9.709   4.327  1.00 10.00      A   
ATOM   1915  CG  GLU A 290     -42.900  10.938   5.182  1.00 10.00      A   
ATOM   1916  CD  GLU A 290     -44.124  10.797   6.059  1.00 10.00      A   
ATOM   1917  OE1 GLU A 290     -44.026  10.176   7.137  1.00 10.00      A   
ATOM   1918  OE2 GLU A 290     -45.195  11.316   5.678  1.00 10.00      A   
ATOM   1919  C   GLU A 290     -41.544   7.490   4.030  1.00 10.00      A   
ATOM   1920  O   GLU A 290     -42.258   6.487   4.027  1.00 10.00      A   
ATOM   1921  N   ASN A 291     -40.519   7.660   3.200  1.00 10.00      A   
ATOM   1922  HN  ASN A 291     -40.008   8.499   3.245  1.00 10.00      A   
ATOM   1923  CA  ASN A 291     -40.134   6.654   2.217  1.00 10.00      A   
ATOM   1924  CB  ASN A 291     -39.049   7.210   1.285  1.00 10.00      A   
ATOM   1925  CG  ASN A 291     -38.405   6.149   0.410  1.00 10.00      A   
ATOM   1926  OD1 ASN A 291     -37.408   5.533   0.790  1.00 10.00      A   
ATOM   1927  ND2 ASN A 291     -38.959   5.938  -0.773  1.00 10.00      A   
ATOM   1928 HD21 ASN A 291     -39.746   6.472  -1.022  1.00 10.00      A   
ATOM   1929 HD22 ASN A 291     -38.562   5.257  -1.354  1.00 10.00      A   
ATOM   1930  C   ASN A 291     -39.642   5.389   2.912  1.00 10.00      A   
ATOM   1931  O   ASN A 291     -39.943   4.278   2.484  1.00 10.00      A   
ATOM   1932  N   ARG A 292     -38.902   5.565   3.999  1.00 10.00      A   
ATOM   1933  HN  ARG A 292     -38.700   6.481   4.299  1.00 10.00      A   
ATOM   1934  CA  ARG A 292     -38.376   4.431   4.751  1.00 10.00      A   
ATOM   1935  CB  ARG A 292     -37.309   4.879   5.757  1.00 10.00      A   
ATOM   1936  CG  ARG A 292     -36.247   5.811   5.197  1.00 10.00      A   
ATOM   1937  CD  ARG A 292     -35.450   5.160   4.082  1.00 10.00      A   
ATOM   1938  NE  ARG A 292     -34.718   6.146   3.290  1.00 10.00      A   
ATOM   1939  HE  ARG A 292     -35.057   7.071   3.294  1.00 10.00      A   
ATOM   1940  CZ  ARG A 292     -33.643   5.864   2.558  1.00 10.00      A   
ATOM   1941  NH1 ARG A 292     -33.131   4.639   2.562  1.00 10.00      A   
ATOM   1942 HH11 ARG A 292     -32.285   4.419   1.992  1.00 10.00      A   
ATOM   1943 HH12 ARG A 292     -33.572   3.889   3.141  1.00 10.00      A   
ATOM   1944  NH2 ARG A 292     -33.076   6.817   1.832  1.00 10.00      A   
ATOM   1945 HH21 ARG A 292     -33.477   7.792   1.840  1.00 10.00      A   
ATOM   1946 HH22 ARG A 292     -32.240   6.606   1.241  1.00 10.00      A   
ATOM   1947  C   ARG A 292     -39.499   3.719   5.494  1.00 10.00      A   
ATOM   1948  O   ARG A 292     -39.479   2.500   5.654  1.00 10.00      A   
ATOM   1949  N   ALA A 293     -40.482   4.491   5.936  1.00 10.00      A   
ATOM   1950  HN  ALA A 293     -40.441   5.459   5.767  1.00 10.00      A   
ATOM   1951  CA  ALA A 293     -41.615   3.950   6.675  1.00 10.00      A   
ATOM   1952  CB  ALA A 293     -42.353   5.069   7.393  1.00 10.00      A   
ATOM   1953  C   ALA A 293     -42.572   3.167   5.775  1.00 10.00      A   
ATOM   1954  O   ALA A 293     -43.380   2.371   6.261  1.00 10.00      A   
ATOM   1955  N   ARG A 294     -42.485   3.386   4.470  1.00 10.00      A   
ATOM   1956  HN  ARG A 294     -41.812   4.015   4.130  1.00 10.00      A   
ATOM   1957  CB  ARG A 294     -44.682   3.454   3.378  1.00 10.00      A   
ATOM   1958  CG  ARG A 294     -45.640   2.848   2.368  1.00 10.00      A   
ATOM   1959  CD  ARG A 294     -45.946   3.833   1.254  1.00 10.00      A   
ATOM   1960  NE  ARG A 294     -46.408   3.165   0.041  1.00 10.00      A   
ATOM   1961  HE  ARG A 294     -47.370   2.965  -0.023  1.00 10.00      A   
ATOM   1962  CZ  ARG A 294     -45.612   2.840  -0.979  1.00 10.00      A   
ATOM   1963  NH1 ARG A 294     -44.301   3.036  -0.898  1.00 10.00      A   
ATOM   1964 HH11 ARG A 294     -43.876   3.441  -0.028  1.00 10.00      A   
ATOM   1965 HH12 ARG A 294     -43.684   2.778  -1.697  1.00 10.00      A   
ATOM   1966  NH2 ARG A 294     -46.127   2.290  -2.072  1.00 10.00      A   
ATOM   1967 HH21 ARG A 294     -45.509   2.039  -2.876  1.00 10.00      A   
ATOM   1968 HH22 ARG A 294     -47.152   2.100  -2.132  1.00 10.00      A   
ATOM   1969  CA  ARG A 294     -43.356   2.698   3.530  1.00 10.00      A   
ATOM   1970  C   ARG A 294     -42.672   2.513   2.177  1.00 10.00      A   
ATOM   1971  O   ARG A 294     -42.736   3.440   1.342  1.00 10.00      A   
ATOM   1972  OXT ARG A 294     -42.079   1.437   1.954  1.00 10.00      A   
ATOM   1973  C   GLY B   9      -4.354 -20.936  19.463  1.00 10.00      B   
ATOM   1974  O   GLY B   9      -5.356 -21.444  18.962  1.00 10.00      B   
ATOM   1975  N   GLY B   9      -2.672 -21.756  17.836  1.00 10.00      B   
ATOM   1976  HT1 GLY B   9      -3.399 -22.346  17.378  1.00 10.00      B   
ATOM   1977  HT2 GLY B   9      -1.748 -22.220  17.736  1.00 10.00      B   
ATOM   1978  HT3 GLY B   9      -2.636 -20.836  17.355  1.00 10.00      B   
ATOM   1979  CA  GLY B   9      -2.996 -21.570  19.271  1.00 10.00      B   
ATOM   1980  N   VAL B  10      -4.390 -19.825  20.185  1.00 10.00      B   
ATOM   1981  HN  VAL B  10      -3.555 -19.469  20.558  1.00 10.00      B   
ATOM   1982  CA  VAL B  10      -5.640 -19.116  20.439  1.00 10.00      B   
ATOM   1983  CB  VAL B  10      -5.538 -18.197  21.678  1.00 10.00      B   
ATOM   1984  CG1 VAL B  10      -5.308 -19.024  22.934  1.00 10.00      B   
ATOM   1985  CG2 VAL B  10      -4.430 -17.166  21.501  1.00 10.00      B   
ATOM   1986  C   VAL B  10      -6.054 -18.290  19.226  1.00 10.00      B   
ATOM   1987  O   VAL B  10      -5.258 -18.087  18.306  1.00 10.00      B   
ATOM   1988  N   MET B  11      -7.295 -17.824  19.223  1.00 10.00      B   
ATOM   1989  HN  MET B  11      -7.885 -18.025  19.981  1.00 10.00      B   
ATOM   1990  CA  MET B  11      -7.806 -17.019  18.123  1.00 10.00      B   
ATOM   1991  CB  MET B  11      -8.375 -17.902  17.008  1.00 10.00      B   
ATOM   1992  CG  MET B  11      -8.934 -17.129  15.820  1.00 10.00      B   
ATOM   1993  SD  MET B  11      -7.762 -15.942  15.128  1.00 10.00      B   
ATOM   1994  CE  MET B  11      -6.458 -17.032  14.560  1.00 10.00      B   
ATOM   1995  C   MET B  11      -8.849 -16.026  18.618  1.00 10.00      B   
ATOM   1996  O   MET B  11     -10.022 -16.365  18.798  1.00 10.00      B   
ATOM   1997  N   THR B  12      -8.410 -14.804  18.854  1.00 10.00      B   
ATOM   1998  HN  THR B  12      -7.462 -14.594  18.691  1.00 10.00      B   
ATOM   1999  CA  THR B  12      -9.288 -13.754  19.324  1.00 10.00      B   
ATOM   2000  CB  THR B  12      -8.527 -12.816  20.281  1.00 10.00      B   
ATOM   2001  OG1 THR B  12      -7.673 -13.604  21.123  1.00 10.00      B   
ATOM   2002  HG1 THR B  12      -7.927 -14.534  21.054  1.00 10.00      B   
ATOM   2003  CG2 THR B  12      -9.491 -12.029  21.155  1.00 10.00      B   
ATOM   2004  C   THR B  12      -9.807 -12.962  18.127  1.00 10.00      B   
ATOM   2005  O   THR B  12      -9.153 -12.913  17.085  1.00 10.00      B   
ATOM   2006  N   ASP B  13     -10.979 -12.352  18.268  1.00 10.00      B   
ATOM   2007  HN  ASP B  13     -11.463 -12.429  19.118  1.00 10.00      B   
ATOM   2008  CA  ASP B  13     -11.568 -11.580  17.176  1.00 10.00      B   
ATOM   2009  CB  ASP B  13     -12.948 -11.036  17.543  1.00 10.00      B   
ATOM   2010  CG  ASP B  13     -13.806 -10.806  16.315  1.00 10.00      B   
ATOM   2011  OD1 ASP B  13     -14.290  -9.672  16.121  1.00 10.00      B   
ATOM   2012  OD2 ASP B  13     -13.998 -11.764  15.534  1.00 10.00      B   
ATOM   2013  C   ASP B  13     -10.649 -10.454  16.715  1.00 10.00      B   
ATOM   2014  O   ASP B  13     -10.658 -10.074  15.544  1.00 10.00      B   
ATOM   2015  N   VAL B  14      -9.837  -9.948  17.637  1.00 10.00      B   
ATOM   2016  HN  VAL B  14      -9.878 -10.297  18.548  1.00 10.00      B   
ATOM   2017  CA  VAL B  14      -8.898  -8.876  17.327  1.00 10.00      B   
ATOM   2018  CB  VAL B  14      -8.210  -8.310  18.592  1.00 10.00      B   
ATOM   2019  CG1 VAL B  14      -9.234  -7.658  19.510  1.00 10.00      B   
ATOM   2020  CG2 VAL B  14      -7.435  -9.390  19.335  1.00 10.00      B   
ATOM   2021  C   VAL B  14      -7.852  -9.333  16.313  1.00 10.00      B   
ATOM   2022  O   VAL B  14      -7.400  -8.548  15.481  1.00 10.00      B   
ATOM   2023  N   HIS B  15      -7.491 -10.613  16.370  1.00 10.00      B   
ATOM   2024  HN  HIS B  15      -7.899 -11.199  17.042  1.00 10.00      B   
ATOM   2025  CA  HIS B  15      -6.513 -11.171  15.448  1.00 10.00      B   
ATOM   2026  CB  HIS B  15      -6.139 -12.599  15.853  1.00 10.00      B   
ATOM   2027  CG  HIS B  15      -5.345 -12.698  17.120  1.00 10.00      B   
ATOM   2028  ND1 HIS B  15      -5.839 -13.345  18.226  1.00 10.00      B   
ATOM   2029  CD2 HIS B  15      -4.097 -12.242  17.390  1.00 10.00      B   
ATOM   2030  CE1 HIS B  15      -4.887 -13.273  19.138  1.00 10.00      B   
ATOM   2031  NE2 HIS B  15      -3.814 -12.615  18.680  1.00 10.00      B   
ATOM   2032  HE2 HIS B  15      -2.922 -12.634  19.082  1.00 10.00      B   
ATOM   2033  C   HIS B  15      -7.080 -11.174  14.039  1.00 10.00      B   
ATOM   2034  O   HIS B  15      -6.388 -10.846  13.077  1.00 10.00      B   
ATOM   2035  N   ARG B  16      -8.356 -11.528  13.933  1.00 10.00      B   
ATOM   2036  HN  ARG B  16      -8.849 -11.763  14.745  1.00 10.00      B   
ATOM   2037  CA  ARG B  16      -9.042 -11.575  12.646  1.00 10.00      B   
ATOM   2038  CB  ARG B  16     -10.472 -12.096  12.818  1.00 10.00      B   
ATOM   2039  CG  ARG B  16     -10.552 -13.488  13.422  1.00 10.00      B   
ATOM   2040  CD  ARG B  16     -11.989 -13.900  13.698  1.00 10.00      B   
ATOM   2041  NE  ARG B  16     -12.046 -15.154  14.446  1.00 10.00      B   
ATOM   2042  HE  ARG B  16     -11.637 -15.944  14.027  1.00 10.00      B   
ATOM   2043  CZ  ARG B  16     -12.579 -15.276  15.663  1.00 10.00      B   
ATOM   2044  NH1 ARG B  16     -13.197 -14.250  16.234  1.00 10.00      B   
ATOM   2045 HH11 ARG B  16     -13.286 -13.331  15.730  1.00 10.00      B   
ATOM   2046 HH12 ARG B  16     -13.596 -14.351  17.195  1.00 10.00      B   
ATOM   2047  NH2 ARG B  16     -12.517 -16.436  16.300  1.00 10.00      B   
ATOM   2048 HH21 ARG B  16     -12.062 -17.260  15.852  1.00 10.00      B   
ATOM   2049 HH22 ARG B  16     -12.913 -16.525  17.263  1.00 10.00      B   
ATOM   2050  C   ARG B  16      -9.068 -10.195  12.003  1.00 10.00      B   
ATOM   2051  O   ARG B  16      -8.853 -10.054  10.799  1.00 10.00      B   
ATOM   2052  N   ARG B  17      -9.319  -9.176  12.817  1.00 10.00      B   
ATOM   2053  HN  ARG B  17      -9.478  -9.354  13.771  1.00 10.00      B   
ATOM   2054  CA  ARG B  17      -9.363  -7.804  12.328  1.00 10.00      B   
ATOM   2055  CB  ARG B  17      -9.874  -6.846  13.410  1.00 10.00      B   
ATOM   2056  CG  ARG B  17     -11.165  -7.287  14.081  1.00 10.00      B   
ATOM   2057  CD  ARG B  17     -12.271  -7.554  13.072  1.00 10.00      B   
ATOM   2058  NE  ARG B  17     -13.393  -8.263  13.684  1.00 10.00      B   
ATOM   2059  HE  ARG B  17     -13.281  -8.557  14.621  1.00 10.00      B   
ATOM   2060  CZ  ARG B  17     -14.549  -8.526  13.073  1.00 10.00      B   
ATOM   2061  NH1 ARG B  17     -14.753  -8.158  11.811  1.00 10.00      B   
ATOM   2062 HH11 ARG B  17     -14.011  -7.655  11.284  1.00 10.00      B   
ATOM   2063 HH12 ARG B  17     -15.663  -8.375  11.347  1.00 10.00      B   
ATOM   2064  NH2 ARG B  17     -15.498  -9.172  13.731  1.00 10.00      B   
ATOM   2065 HH21 ARG B  17     -16.410  -9.381  13.272  1.00 10.00      B   
ATOM   2066 HH22 ARG B  17     -15.332  -9.481  14.723  1.00 10.00      B   
ATOM   2067  C   ARG B  17      -7.983  -7.368  11.855  1.00 10.00      B   
ATOM   2068  O   ARG B  17      -7.843  -6.788  10.778  1.00 10.00      B   
ATOM   2069  N   PHE B  18      -6.971  -7.666  12.664  1.00 10.00      B   
ATOM   2070  HN  PHE B  18      -7.157  -8.125  13.512  1.00 10.00      B   
ATOM   2071  CA  PHE B  18      -5.595  -7.318  12.338  1.00 10.00      B   
ATOM   2072  CB  PHE B  18      -4.656  -7.734  13.476  1.00 10.00      B   
ATOM   2073  CG  PHE B  18      -3.210  -7.419  13.224  1.00 10.00      B   
ATOM   2074  CD1 PHE B  18      -2.311  -8.428  12.913  1.00 10.00      B   
ATOM   2075  CD2 PHE B  18      -2.748  -6.115  13.294  1.00 10.00      B   
ATOM   2076  CE1 PHE B  18      -0.979  -8.142  12.679  1.00 10.00      B   
ATOM   2077  CE2 PHE B  18      -1.417  -5.822  13.061  1.00 10.00      B   
ATOM   2078  CZ  PHE B  18      -0.531  -6.837  12.753  1.00 10.00      B   
ATOM   2079  C   PHE B  18      -5.163  -7.976  11.032  1.00 10.00      B   
ATOM   2080  O   PHE B  18      -4.603  -7.320  10.154  1.00 10.00      B   
ATOM   2081  N   LEU B  19      -5.440  -9.270  10.906  1.00 10.00      B   
ATOM   2082  HN  LEU B  19      -5.893  -9.737  11.644  1.00 10.00      B   
ATOM   2083  CA  LEU B  19      -5.080 -10.019   9.707  1.00 10.00      B   
ATOM   2084  CB  LEU B  19      -5.402 -11.508   9.874  1.00 10.00      B   
ATOM   2085  CG  LEU B  19      -4.607 -12.254  10.953  1.00 10.00      B   
ATOM   2086  CD1 LEU B  19      -5.089 -13.692  11.082  1.00 10.00      B   
ATOM   2087  CD2 LEU B  19      -3.115 -12.212  10.657  1.00 10.00      B   
ATOM   2088  C   LEU B  19      -5.778  -9.455   8.471  1.00 10.00      B   
ATOM   2089  O   LEU B  19      -5.160  -9.296   7.419  1.00 10.00      B   
ATOM   2090  N   GLN B  20      -7.059  -9.136   8.611  1.00 10.00      B   
ATOM   2091  HN  GLN B  20      -7.498  -9.280   9.476  1.00 10.00      B   
ATOM   2092  CA  GLN B  20      -7.831  -8.584   7.505  1.00 10.00      B   
ATOM   2093  CB  GLN B  20      -9.306  -8.452   7.878  1.00 10.00      B   
ATOM   2094  CG  GLN B  20     -10.253  -8.849   6.758  1.00 10.00      B   
ATOM   2095  CD  GLN B  20     -11.686  -8.438   7.022  1.00 10.00      B   
ATOM   2096  OE1 GLN B  20     -12.457  -9.177   7.636  1.00 10.00      B   
ATOM   2097  NE2 GLN B  20     -12.057  -7.257   6.556  1.00 10.00      B   
ATOM   2098 HE21 GLN B  20     -11.389  -6.718   6.073  1.00 10.00      B   
ATOM   2099 HE22 GLN B  20     -12.981  -6.971   6.704  1.00 10.00      B   
ATOM   2100  C   GLN B  20      -7.275  -7.230   7.079  1.00 10.00      B   
ATOM   2101  O   GLN B  20      -7.165  -6.940   5.887  1.00 10.00      B   
ATOM   2102  N   LEU B  21      -6.917  -6.409   8.059  1.00 10.00      B   
ATOM   2103  HN  LEU B  21      -7.031  -6.700   8.993  1.00 10.00      B   
ATOM   2104  CA  LEU B  21      -6.362  -5.090   7.788  1.00 10.00      B   
ATOM   2105  CB  LEU B  21      -6.269  -4.268   9.076  1.00 10.00      B   
ATOM   2106  CG  LEU B  21      -7.595  -3.772   9.664  1.00 10.00      B   
ATOM   2107  CD1 LEU B  21      -7.378  -3.190  11.052  1.00 10.00      B   
ATOM   2108  CD2 LEU B  21      -8.240  -2.743   8.746  1.00 10.00      B   
ATOM   2109  C   LEU B  21      -4.986  -5.211   7.138  1.00 10.00      B   
ATOM   2110  O   LEU B  21      -4.678  -4.508   6.179  1.00 10.00      B   
ATOM   2111  N   LEU B  22      -4.180  -6.132   7.653  1.00 10.00      B   
ATOM   2112  HN  LEU B  22      -4.496  -6.665   8.416  1.00 10.00      B   
ATOM   2113  CA  LEU B  22      -2.833  -6.370   7.138  1.00 10.00      B   
ATOM   2114  CB  LEU B  22      -2.131  -7.438   7.987  1.00 10.00      B   
ATOM   2115  CG  LEU B  22      -0.669  -7.737   7.648  1.00 10.00      B   
ATOM   2116  CD1 LEU B  22       0.217  -6.553   8.000  1.00 10.00      B   
ATOM   2117  CD2 LEU B  22      -0.202  -8.992   8.367  1.00 10.00      B   
ATOM   2118  C   LEU B  22      -2.865  -6.803   5.672  1.00 10.00      B   
ATOM   2119  O   LEU B  22      -1.942  -6.524   4.912  1.00 10.00      B   
ATOM   2120  N   MET B  23      -3.941  -7.474   5.278  1.00 10.00      B   
ATOM   2121  HN  MET B  23      -4.650  -7.660   5.930  1.00 10.00      B   
ATOM   2122  CA  MET B  23      -4.093  -7.951   3.905  1.00 10.00      B   
ATOM   2123  CB  MET B  23      -5.109  -9.095   3.845  1.00 10.00      B   
ATOM   2124  CG  MET B  23      -4.638 -10.389   4.485  1.00 10.00      B   
ATOM   2125  SD  MET B  23      -5.965 -11.604   4.637  1.00 10.00      B   
ATOM   2126  CE  MET B  23      -5.124 -12.919   5.517  1.00 10.00      B   
ATOM   2127  C   MET B  23      -4.519  -6.832   2.956  1.00 10.00      B   
ATOM   2128  O   MET B  23      -4.514  -7.005   1.736  1.00 10.00      B   
ATOM   2129  N   THR B  24      -4.876  -5.684   3.514  1.00 10.00      B   
ATOM   2130  HN  THR B  24      -4.840  -5.592   4.491  1.00 10.00      B   
ATOM   2131  CA  THR B  24      -5.308  -4.550   2.706  1.00 10.00      B   
ATOM   2132  CB  THR B  24      -6.253  -3.625   3.501  1.00 10.00      B   
ATOM   2133  OG1 THR B  24      -7.126  -4.422   4.316  1.00 10.00      B   
ATOM   2134  HG1 THR B  24      -6.599  -4.967   4.908  1.00 10.00      B   
ATOM   2135  CG2 THR B  24      -7.093  -2.782   2.555  1.00 10.00      B   
ATOM   2136  C   THR B  24      -4.106  -3.750   2.198  1.00 10.00      B   
ATOM   2137  O   THR B  24      -4.187  -3.050   1.183  1.00 10.00      B   
ATOM   2138  N   HIS B  25      -2.987  -3.874   2.901  1.00 10.00      B   
ATOM   2139  HN  HIS B  25      -2.976  -4.468   3.683  1.00 10.00      B   
ATOM   2140  CA  HIS B  25      -1.767  -3.168   2.537  1.00 10.00      B   
ATOM   2141  CB  HIS B  25      -1.505  -2.012   3.505  1.00 10.00      B   
ATOM   2142  CG  HIS B  25      -2.397  -0.826   3.291  1.00 10.00      B   
ATOM   2143  ND1 HIS B  25      -3.626  -0.731   3.899  1.00 10.00      B   
ATOM   2144  CD2 HIS B  25      -2.194   0.276   2.528  1.00 10.00      B   
ATOM   2145  CE1 HIS B  25      -4.140   0.415   3.497  1.00 10.00      B   
ATOM   2146  NE2 HIS B  25      -3.312   1.060   2.665  1.00 10.00      B   
ATOM   2147  HE2 HIS B  25      -3.555   1.812   2.086  1.00 10.00      B   
ATOM   2148  C   HIS B  25      -0.590  -4.131   2.547  1.00 10.00      B   
ATOM   2149  O   HIS B  25      -0.159  -4.581   3.606  1.00 10.00      B   
ATOM   2150  N   GLY B  26      -0.064  -4.434   1.367  1.00 10.00      B   
ATOM   2151  HN  GLY B  26      -0.441  -4.031   0.559  1.00 10.00      B   
ATOM   2152  CA  GLY B  26       1.054  -5.360   1.259  1.00 10.00      B   
ATOM   2153  C   GLY B  26       2.397  -4.753   1.632  1.00 10.00      B   
ATOM   2154  O   GLY B  26       3.433  -5.162   1.102  1.00 10.00      B   
ATOM   2155  N   VAL B  27       2.377  -3.784   2.540  1.00 10.00      B   
ATOM   2156  HN  VAL B  27       1.514  -3.518   2.928  1.00 10.00      B   
ATOM   2157  CA  VAL B  27       3.587  -3.112   3.002  1.00 10.00      B   
ATOM   2158  CB  VAL B  27       4.386  -2.439   1.852  1.00 10.00      B   
ATOM   2159  CG1 VAL B  27       3.526  -1.470   1.051  1.00 10.00      B   
ATOM   2160  CG2 VAL B  27       5.642  -1.755   2.377  1.00 10.00      B   
ATOM   2161  C   VAL B  27       3.249  -2.094   4.092  1.00 10.00      B   
ATOM   2162  O   VAL B  27       2.478  -1.159   3.866  1.00 10.00      B   
ATOM   2163  N   LEU B  28       3.805  -2.297   5.278  1.00 10.00      B   
ATOM   2164  HN  LEU B  28       4.400  -3.066   5.404  1.00 10.00      B   
ATOM   2165  CA  LEU B  28       3.564  -1.404   6.402  1.00 10.00      B   
ATOM   2166  CB  LEU B  28       2.508  -1.994   7.342  1.00 10.00      B   
ATOM   2167  CG  LEU B  28       1.084  -2.105   6.790  1.00 10.00      B   
ATOM   2168  CD1 LEU B  28       0.201  -2.874   7.757  1.00 10.00      B   
ATOM   2169  CD2 LEU B  28       0.501  -0.726   6.523  1.00 10.00      B   
ATOM   2170  C   LEU B  28       4.860  -1.168   7.165  1.00 10.00      B   
ATOM   2171  O   LEU B  28       5.677  -2.076   7.304  1.00 10.00      B   
ATOM   2172  N   GLU B  29       5.048   0.052   7.647  1.00 10.00      B   
ATOM   2173  HN  GLU B  29       4.360   0.733   7.502  1.00 10.00      B   
ATOM   2174  CA  GLU B  29       6.252   0.402   8.389  1.00 10.00      B   
ATOM   2175  CB  GLU B  29       6.569   1.892   8.230  1.00 10.00      B   
ATOM   2176  CG  GLU B  29       6.945   2.289   6.808  1.00 10.00      B   
ATOM   2177  CD  GLU B  29       7.221   3.771   6.656  1.00 10.00      B   
ATOM   2178  OE1 GLU B  29       6.535   4.427   5.843  1.00 10.00      B   
ATOM   2179  OE2 GLU B  29       8.122   4.286   7.347  1.00 10.00      B   
ATOM   2180  C   GLU B  29       6.127   0.021   9.864  1.00 10.00      B   
ATOM   2181  O   GLU B  29       5.028  -0.237  10.354  1.00 10.00      B   
ATOM   2182  N   GLU B  30       7.261  -0.004  10.563  1.00 10.00      B   
ATOM   2183  HN  GLU B  30       8.100   0.223  10.108  1.00 10.00      B   
ATOM   2184  CA  GLU B  30       7.302  -0.364  11.984  1.00 10.00      B   
ATOM   2185  CB  GLU B  30       8.739  -0.265  12.519  1.00 10.00      B   
ATOM   2186  CG  GLU B  30       8.895  -0.533  14.012  1.00 10.00      B   
ATOM   2187  CD  GLU B  30       8.973   0.742  14.833  1.00 10.00      B   
ATOM   2188  OE1 GLU B  30       9.674   1.686  14.408  1.00 10.00      B   
ATOM   2189  OE2 GLU B  30       8.332   0.807  15.907  1.00 10.00      B   
ATOM   2190  C   GLU B  30       6.355   0.495  12.821  1.00 10.00      B   
ATOM   2191  O   GLU B  30       5.634  -0.010  13.682  1.00 10.00      B   
ATOM   2192  N   TRP B  31       6.340   1.789  12.547  1.00 10.00      B   
ATOM   2193  HN  TRP B  31       6.918   2.136  11.834  1.00 10.00      B   
ATOM   2194  CA  TRP B  31       5.489   2.710  13.287  1.00 10.00      B   
ATOM   2195  CB  TRP B  31       5.987   4.154  13.148  1.00 10.00      B   
ATOM   2196  CG  TRP B  31       6.100   4.624  11.730  1.00 10.00      B   
ATOM   2197  CD1 TRP B  31       7.150   4.427  10.881  1.00 10.00      B   
ATOM   2198  CD2 TRP B  31       5.127   5.376  10.994  1.00 10.00      B   
ATOM   2199  NE1 TRP B  31       6.885   4.996   9.662  1.00 10.00      B   
ATOM   2200  HE1 TRP B  31       7.487   4.980   8.876  1.00 10.00      B   
ATOM   2201  CE2 TRP B  31       5.651   5.588   9.706  1.00 10.00      B   
ATOM   2202  CE3 TRP B  31       3.861   5.884  11.300  1.00 10.00      B   
ATOM   2203  CZ2 TRP B  31       4.955   6.289   8.722  1.00 10.00      B   
ATOM   2204  CZ3 TRP B  31       3.172   6.580  10.324  1.00 10.00      B   
ATOM   2205  CH2 TRP B  31       3.719   6.775   9.051  1.00 10.00      B   
ATOM   2206  C   TRP B  31       4.023   2.598  12.870  1.00 10.00      B   
ATOM   2207  O   TRP B  31       3.139   3.111  13.553  1.00 10.00      B   
ATOM   2208  N   ASP B  32       3.766   1.907  11.766  1.00 10.00      B   
ATOM   2209  HN  ASP B  32       4.502   1.480  11.281  1.00 10.00      B   
ATOM   2210  CA  ASP B  32       2.404   1.762  11.270  1.00 10.00      B   
ATOM   2211  CB  ASP B  32       2.331   1.981   9.762  1.00 10.00      B   
ATOM   2212  CG  ASP B  32       0.979   2.515   9.337  1.00 10.00      B   
ATOM   2213  OD1 ASP B  32       0.310   1.865   8.514  1.00 10.00      B   
ATOM   2214  OD2 ASP B  32       0.577   3.590   9.833  1.00 10.00      B   
ATOM   2215  C   ASP B  32       1.780   0.426  11.655  1.00 10.00      B   
ATOM   2216  O   ASP B  32       0.573   0.342  11.880  1.00 10.00      B   
ATOM   2217  N   VAL B  33       2.596  -0.618  11.749  1.00 10.00      B   
ATOM   2218  HN  VAL B  33       3.552  -0.506  11.551  1.00 10.00      B   
ATOM   2219  CA  VAL B  33       2.086  -1.938  12.122  1.00 10.00      B   
ATOM   2220  CB  VAL B  33       3.140  -3.062  11.995  1.00 10.00      B   
ATOM   2221  CG1 VAL B  33       3.521  -3.290  10.541  1.00 10.00      B   
ATOM   2222  CG2 VAL B  33       4.371  -2.775  12.841  1.00 10.00      B   
ATOM   2223  C   VAL B  33       1.508  -1.921  13.536  1.00 10.00      B   
ATOM   2224  O   VAL B  33       0.582  -2.669  13.853  1.00 10.00      B   
ATOM   2225  N   LYS B  34       2.047  -1.041  14.376  1.00 10.00      B   
ATOM   2226  HN  LYS B  34       2.774  -0.463  14.060  1.00 10.00      B   
ATOM   2227  CA  LYS B  34       1.584  -0.916  15.750  1.00 10.00      B   
ATOM   2228  CB  LYS B  34       2.623  -0.199  16.614  1.00 10.00      B   
ATOM   2229  CG  LYS B  34       3.946  -0.940  16.719  1.00 10.00      B   
ATOM   2230  CD  LYS B  34       4.894  -0.255  17.687  1.00 10.00      B   
ATOM   2231  CE  LYS B  34       6.257  -0.927  17.674  1.00 10.00      B   
ATOM   2232  NZ  LYS B  34       7.223  -0.243  18.569  1.00 10.00      B   
ATOM   2233  HZ1 LYS B  34       6.972   0.760  18.670  1.00 10.00      B   
ATOM   2234  HZ2 LYS B  34       8.182  -0.305  18.171  1.00 10.00      B   
ATOM   2235  HZ3 LYS B  34       7.222  -0.691  19.509  1.00 10.00      B   
ATOM   2236  C   LYS B  34       0.243  -0.191  15.804  1.00 10.00      B   
ATOM   2237  O   LYS B  34      -0.507  -0.328  16.771  1.00 10.00      B   
ATOM   2238  N   ARG B  35      -0.058   0.569  14.752  1.00 10.00      B   
ATOM   2239  HN  ARG B  35       0.580   0.632  14.009  1.00 10.00      B   
ATOM   2240  CA  ARG B  35      -1.316   1.302  14.672  1.00 10.00      B   
ATOM   2241  CB  ARG B  35      -1.346   2.190  13.427  1.00 10.00      B   
ATOM   2242  CG  ARG B  35      -0.927   3.632  13.653  1.00 10.00      B   
ATOM   2243  CD  ARG B  35      -1.224   4.480  12.422  1.00 10.00      B   
ATOM   2244  NE  ARG B  35      -2.619   4.347  11.990  1.00 10.00      B   
ATOM   2245  HE  ARG B  35      -3.315   4.610  12.631  1.00 10.00      B   
ATOM   2246  CZ  ARG B  35      -2.989   3.884  10.792  1.00 10.00      B   
ATOM   2247  NH1 ARG B  35      -2.075   3.530   9.897  1.00 10.00      B   
ATOM   2248 HH11 ARG B  35      -2.360   3.169   8.964  1.00 10.00      B   
ATOM   2249 HH12 ARG B  35      -1.047   3.614  10.120  1.00 10.00      B   
ATOM   2250  NH2 ARG B  35      -4.280   3.773  10.497  1.00 10.00      B   
ATOM   2251 HH21 ARG B  35      -5.008   4.044  11.200  1.00 10.00      B   
ATOM   2252 HH22 ARG B  35      -4.573   3.417   9.565  1.00 10.00      B   
ATOM   2253  C   ARG B  35      -2.479   0.322  14.612  1.00 10.00      B   
ATOM   2254  O   ARG B  35      -3.423   0.411  15.394  1.00 10.00      B   
ATOM   2255  N   LEU B  36      -2.389  -0.630  13.688  1.00 10.00      B   
ATOM   2256  HN  LEU B  36      -1.604  -0.652  13.098  1.00 10.00      B   
ATOM   2257  CA  LEU B  36      -3.427  -1.638  13.527  1.00 10.00      B   
ATOM   2258  CB  LEU B  36      -3.184  -2.468  12.263  1.00 10.00      B   
ATOM   2259  CG  LEU B  36      -3.081  -1.682  10.953  1.00 10.00      B   
ATOM   2260  CD1 LEU B  36      -2.885  -2.625   9.777  1.00 10.00      B   
ATOM   2261  CD2 LEU B  36      -4.311  -0.809  10.748  1.00 10.00      B   
ATOM   2262  C   LEU B  36      -3.474  -2.541  14.753  1.00 10.00      B   
ATOM   2263  O   LEU B  36      -4.534  -3.034  15.138  1.00 10.00      B   
ATOM   2264  N   GLN B  37      -2.312  -2.733  15.367  1.00 10.00      B   
ATOM   2265  HN  GLN B  37      -1.508  -2.309  14.999  1.00 10.00      B   
ATOM   2266  CA  GLN B  37      -2.192  -3.558  16.560  1.00 10.00      B   
ATOM   2267  CB  GLN B  37      -0.725  -3.649  16.995  1.00 10.00      B   
ATOM   2268  CG  GLN B  37      -0.465  -4.624  18.132  1.00 10.00      B   
ATOM   2269  CD  GLN B  37       0.870  -4.386  18.810  1.00 10.00      B   
ATOM   2270  OE1 GLN B  37       1.345  -3.253  18.902  1.00 10.00      B   
ATOM   2271  NE2 GLN B  37       1.488  -5.454  19.293  1.00 10.00      B   
ATOM   2272 HE21 GLN B  37       1.056  -6.326  19.188  1.00 10.00      B   
ATOM   2273 HE22 GLN B  37       2.354  -5.327  19.736  1.00 10.00      B   
ATOM   2274  C   GLN B  37      -3.038  -2.988  17.696  1.00 10.00      B   
ATOM   2275  O   GLN B  37      -3.835  -3.701  18.306  1.00 10.00      B   
ATOM   2276  N   THR B  38      -2.880  -1.696  17.966  1.00 10.00      B   
ATOM   2277  HN  THR B  38      -2.243  -1.164  17.436  1.00 10.00      B   
ATOM   2278  CA  THR B  38      -3.634  -1.054  19.033  1.00 10.00      B   
ATOM   2279  CB  THR B  38      -2.939   0.207  19.596  1.00 10.00      B   
ATOM   2280  OG1 THR B  38      -3.722   0.746  20.672  1.00 10.00      B   
ATOM   2281  HG1 THR B  38      -4.645   0.485  20.555  1.00 10.00      B   
ATOM   2282  CG2 THR B  38      -2.765   1.266  18.520  1.00 10.00      B   
ATOM   2283  C   THR B  38      -5.064  -0.732  18.606  1.00 10.00      B   
ATOM   2284  O   THR B  38      -5.945  -0.581  19.452  1.00 10.00      B   
ATOM   2285  N   HIS B  39      -5.290  -0.628  17.297  1.00 10.00      B   
ATOM   2286  HN  HIS B  39      -4.543  -0.739  16.670  1.00 10.00      B   
ATOM   2287  CA  HIS B  39      -6.622  -0.336  16.768  1.00 10.00      B   
ATOM   2288  CB  HIS B  39      -6.579  -0.135  15.247  1.00 10.00      B   
ATOM   2289  CG  HIS B  39      -7.887   0.294  14.646  1.00 10.00      B   
ATOM   2290  ND1 HIS B  39      -8.294  -0.167  13.418  1.00 10.00      B   
ATOM   2291  CD2 HIS B  39      -8.834   1.132  15.142  1.00 10.00      B   
ATOM   2292  CE1 HIS B  39      -9.468   0.392  13.193  1.00 10.00      B   
ATOM   2293  NE2 HIS B  39      -9.838   1.186  14.207  1.00 10.00      B   
ATOM   2294  HE2 HIS B  39     -10.740   1.547  14.354  1.00 10.00      B   
ATOM   2295  C   HIS B  39      -7.587  -1.457  17.133  1.00 10.00      B   
ATOM   2296  O   HIS B  39      -8.749  -1.210  17.465  1.00 10.00      B   
ATOM   2297  N   CYS B  40      -7.088  -2.686  17.096  1.00 10.00      B   
ATOM   2298  HN  CYS B  40      -6.153  -2.812  16.826  1.00 10.00      B   
ATOM   2299  CA  CYS B  40      -7.891  -3.849  17.435  1.00 10.00      B   
ATOM   2300  CB  CYS B  40      -7.084  -5.129  17.213  1.00 10.00      B   
ATOM   2301  SG  CYS B  40      -6.435  -5.317  15.536  1.00 10.00      B   
ATOM   2302  HG  CYS B  40      -5.630  -4.290  15.284  1.00 10.00      B   
ATOM   2303  C   CYS B  40      -8.365  -3.764  18.886  1.00 10.00      B   
ATOM   2304  O   CYS B  40      -9.464  -4.206  19.224  1.00 10.00      B   
ATOM   2305  N   TYR B  41      -7.542  -3.156  19.735  1.00 10.00      B   
ATOM   2306  HN  TYR B  41      -6.693  -2.794  19.402  1.00 10.00      B   
ATOM   2307  CA  TYR B  41      -7.876  -3.005  21.145  1.00 10.00      B   
ATOM   2308  CB  TYR B  41      -6.619  -3.063  22.018  1.00 10.00      B   
ATOM   2309  CG  TYR B  41      -6.022  -4.452  22.137  1.00 10.00      B   
ATOM   2310  CD1 TYR B  41      -4.695  -4.635  22.509  1.00 10.00      B   
ATOM   2311  CD2 TYR B  41      -6.789  -5.582  21.879  1.00 10.00      B   
ATOM   2312  CE1 TYR B  41      -4.151  -5.904  22.617  1.00 10.00      B   
ATOM   2313  CE2 TYR B  41      -6.254  -6.850  21.985  1.00 10.00      B   
ATOM   2314  CZ  TYR B  41      -4.936  -7.008  22.355  1.00 10.00      B   
ATOM   2315  OH  TYR B  41      -4.404  -8.274  22.459  1.00 10.00      B   
ATOM   2316  HH  TYR B  41      -4.450  -8.712  21.603  1.00 10.00      B   
ATOM   2317  C   TYR B  41      -8.671  -1.725  21.396  1.00 10.00      B   
ATOM   2318  O   TYR B  41      -8.901  -1.337  22.540  1.00 10.00      B   
ATOM   2319  N   LYS B  42      -9.071  -1.063  20.317  1.00 10.00      B   
ATOM   2320  HN  LYS B  42      -8.819  -1.399  19.430  1.00 10.00      B   
ATOM   2321  CA  LYS B  42      -9.864   0.157  20.413  1.00 10.00      B   
ATOM   2322  CB  LYS B  42      -9.324   1.246  19.481  1.00 10.00      B   
ATOM   2323  CG  LYS B  42      -7.997   1.850  19.914  1.00 10.00      B   
ATOM   2324  CD  LYS B  42      -8.068   2.398  21.330  1.00 10.00      B   
ATOM   2325  CE  LYS B  42      -6.784   3.119  21.703  1.00 10.00      B   
ATOM   2326  NZ  LYS B  42      -6.651   3.303  23.172  1.00 10.00      B   
ATOM   2327  HZ1 LYS B  42      -7.454   3.849  23.543  1.00 10.00      B   
ATOM   2328  HZ2 LYS B  42      -5.771   3.814  23.389  1.00 10.00      B   
ATOM   2329  HZ3 LYS B  42      -6.625   2.378  23.645  1.00 10.00      B   
ATOM   2330  C   LYS B  42     -11.316  -0.146  20.068  1.00 10.00      B   
ATOM   2331  O   LYS B  42     -12.238   0.468  20.606  1.00 10.00      B   
ATOM   2332  N   VAL B  43     -11.508  -1.102  19.163  1.00 10.00      B   
ATOM   2333  HN  VAL B  43     -10.728  -1.546  18.770  1.00 10.00      B   
ATOM   2334  CA  VAL B  43     -12.843  -1.508  18.743  1.00 10.00      B   
ATOM   2335  CB  VAL B  43     -12.799  -2.363  17.457  1.00 10.00      B   
ATOM   2336  CG1 VAL B  43     -14.208  -2.686  16.978  1.00 10.00      B   
ATOM   2337  CG2 VAL B  43     -12.014  -1.649  16.366  1.00 10.00      B   
ATOM   2338  C   VAL B  43     -13.512  -2.305  19.858  1.00 10.00      B   
ATOM   2339  O   VAL B  43     -14.609  -1.971  20.310  1.00 10.00      B   
ATOM   2340  N   HIS B  44     -12.836  -3.352  20.306  1.00 10.00      B   
ATOM   2341  HN  HIS B  44     -11.966  -3.565  19.909  1.00 10.00      B   
ATOM   2342  CA  HIS B  44     -13.348  -4.191  21.380  1.00 10.00      B   
ATOM   2343  CB  HIS B  44     -13.384  -5.660  20.954  1.00 10.00      B   
ATOM   2344  CG  HIS B  44     -14.544  -6.010  20.074  1.00 10.00      B   
ATOM   2345  ND1 HIS B  44     -14.481  -7.061  19.193  1.00 10.00      B   
ATOM   2346  CD2 HIS B  44     -15.768  -5.432  19.992  1.00 10.00      B   
ATOM   2347  CE1 HIS B  44     -15.663  -7.105  18.601  1.00 10.00      B   
ATOM   2348  NE2 HIS B  44     -16.473  -6.137  19.050  1.00 10.00      B   
ATOM   2349  HE2 HIS B  44     -17.449  -6.104  18.926  1.00 10.00      B   
ATOM   2350  C   HIS B  44     -12.489  -4.026  22.625  1.00 10.00      B   
ATOM   2351  O   HIS B  44     -11.935  -2.951  22.862  1.00 10.00      B   
ATOM   2352  N   ASN B  47      -8.151  -9.331  23.312  1.00 10.00      B   
ATOM   2353  HN  ASN B  47      -8.165 -10.072  22.670  1.00 10.00      B   
ATOM   2354  CA  ASN B  47      -7.224  -9.357  24.437  1.00 10.00      B   
ATOM   2355  CB  ASN B  47      -7.952  -9.143  25.766  1.00 10.00      B   
ATOM   2356  CG  ASN B  47      -6.993  -8.881  26.915  1.00 10.00      B   
ATOM   2357  OD1 ASN B  47      -6.633  -7.735  27.193  1.00 10.00      B   
ATOM   2358  ND2 ASN B  47      -6.568  -9.936  27.590  1.00 10.00      B   
ATOM   2359 HD21 ASN B  47      -6.889 -10.824  27.316  1.00 10.00      B   
ATOM   2360 HD22 ASN B  47      -5.947  -9.791  28.334  1.00 10.00      B   
ATOM   2361  C   ASN B  47      -6.413 -10.644  24.474  1.00 10.00      B   
ATOM   2362  O   ASN B  47      -6.913 -11.699  24.869  1.00 10.00      B   
ATOM   2363  N   ALA B  48      -5.165 -10.547  24.051  1.00 10.00      B   
ATOM   2364  HN  ALA B  48      -4.833  -9.674  23.735  1.00 10.00      B   
ATOM   2365  CA  ALA B  48      -4.260 -11.683  24.042  1.00 10.00      B   
ATOM   2366  CB  ALA B  48      -4.217 -12.316  22.659  1.00 10.00      B   
ATOM   2367  C   ALA B  48      -2.875 -11.219  24.458  1.00 10.00      B   
ATOM   2368  O   ALA B  48      -2.567 -10.031  24.377  1.00 10.00      B   
ATOM   2369  N   THR B  49      -2.041 -12.135  24.910  1.00 10.00      B   
ATOM   2370  HN  THR B  49      -2.325 -13.070  24.963  1.00 10.00      B   
ATOM   2371  CA  THR B  49      -0.700 -11.766  25.323  1.00 10.00      B   
ATOM   2372  CB  THR B  49      -0.157 -12.661  26.465  1.00 10.00      B   
ATOM   2373  OG1 THR B  49       1.097 -12.145  26.935  1.00 10.00      B   
ATOM   2374  HG1 THR B  49       1.433 -12.717  27.637  1.00 10.00      B   
ATOM   2375  CG2 THR B  49       0.016 -14.105  26.014  1.00 10.00      B   
ATOM   2376  C   THR B  49       0.253 -11.745  24.130  1.00 10.00      B   
ATOM   2377  O   THR B  49       0.270 -12.666  23.309  1.00 10.00      B   
ATOM   2378  N   VAL B  50       1.009 -10.668  24.015  1.00 10.00      B   
ATOM   2379  HN  VAL B  50       0.931  -9.954  24.685  1.00 10.00      B   
ATOM   2380  CA  VAL B  50       1.962 -10.521  22.929  1.00 10.00      B   
ATOM   2381  CB  VAL B  50       1.886  -9.129  22.259  1.00 10.00      B   
ATOM   2382  CG1 VAL B  50       1.170  -9.223  20.920  1.00 10.00      B   
ATOM   2383  CG2 VAL B  50       1.194  -8.119  23.165  1.00 10.00      B   
ATOM   2384  C   VAL B  50       3.375 -10.775  23.430  1.00 10.00      B   
ATOM   2385  O   VAL B  50       3.937  -9.962  24.164  1.00 10.00      B   
ATOM   2386  N   ASP B  51       3.927 -11.921  23.053  1.00 10.00      B   
ATOM   2387  HN  ASP B  51       3.406 -12.540  22.497  1.00 10.00      B   
ATOM   2388  CA  ASP B  51       5.275 -12.306  23.459  1.00 10.00      B   
ATOM   2389  CB  ASP B  51       5.626 -13.689  22.908  1.00 10.00      B   
ATOM   2390  CG  ASP B  51       4.836 -14.795  23.578  1.00 10.00      B   
ATOM   2391  OD1 ASP B  51       5.335 -15.364  24.569  1.00 10.00      B   
ATOM   2392  OD2 ASP B  51       3.714 -15.100  23.115  1.00 10.00      B   
ATOM   2393  C   ASP B  51       6.310 -11.283  23.005  1.00 10.00      B   
ATOM   2394  O   ASP B  51       6.890 -10.568  23.824  1.00 10.00      B   
ATOM   2395  N   LYS B  52       6.540 -11.217  21.703  1.00 10.00      B   
ATOM   2396  HN  LYS B  52       6.053 -11.817  21.100  1.00 10.00      B   
ATOM   2397  CA  LYS B  52       7.501 -10.280  21.140  1.00 10.00      B   
ATOM   2398  CB  LYS B  52       8.934 -10.739  21.423  1.00 10.00      B   
ATOM   2399  CG  LYS B  52       9.928  -9.601  21.587  1.00 10.00      B   
ATOM   2400  CD  LYS B  52      11.357 -10.114  21.627  1.00 10.00      B   
ATOM   2401  CE  LYS B  52      12.315  -9.030  22.087  1.00 10.00      B   
ATOM   2402  NZ  LYS B  52      13.731  -9.399  21.835  1.00 10.00      B   
ATOM   2403  HZ1 LYS B  52      13.909  -9.453  20.805  1.00 10.00      B   
ATOM   2404  HZ2 LYS B  52      13.942 -10.323  22.262  1.00 10.00      B   
ATOM   2405  HZ3 LYS B  52      14.366  -8.688  22.248  1.00 10.00      B   
ATOM   2406  C   LYS B  52       7.286 -10.160  19.639  1.00 10.00      B   
ATOM   2407  O   LYS B  52       6.731 -11.066  19.013  1.00 10.00      B   
ATOM   2408  N   LEU B  53       7.727  -9.046  19.067  1.00 10.00      B   
ATOM   2409  HN  LEU B  53       8.158  -8.360  19.619  1.00 10.00      B   
ATOM   2410  CA  LEU B  53       7.583  -8.818  17.637  1.00 10.00      B   
ATOM   2411  CB  LEU B  53       8.018  -7.394  17.275  1.00 10.00      B   
ATOM   2412  CG  LEU B  53       7.799  -6.969  15.820  1.00 10.00      B   
ATOM   2413  CD1 LEU B  53       6.315  -6.866  15.505  1.00 10.00      B   
ATOM   2414  CD2 LEU B  53       8.506  -5.654  15.532  1.00 10.00      B   
ATOM   2415  C   LEU B  53       8.403  -9.839  16.853  1.00 10.00      B   
ATOM   2416  O   LEU B  53       7.922 -10.425  15.885  1.00 10.00      B   
ATOM   2417  N   GLU B  54       9.637 -10.063  17.298  1.00 10.00      B   
ATOM   2418  HN  GLU B  54       9.956  -9.568  18.082  1.00 10.00      B   
ATOM   2419  CA  GLU B  54      10.534 -11.015  16.644  1.00 10.00      B   
ATOM   2420  CB  GLU B  54      11.914 -10.990  17.303  1.00 10.00      B   
ATOM   2421  CG  GLU B  54      12.625  -9.653  17.185  1.00 10.00      B   
ATOM   2422  CD  GLU B  54      13.897  -9.592  18.002  1.00 10.00      B   
ATOM   2423  OE1 GLU B  54      13.835  -9.153  19.169  1.00 10.00      B   
ATOM   2424  OE2 GLU B  54      14.964  -9.974  17.482  1.00 10.00      B   
ATOM   2425  C   GLU B  54       9.965 -12.432  16.672  1.00 10.00      B   
ATOM   2426  O   GLU B  54      10.081 -13.176  15.697  1.00 10.00      B   
ATOM   2427  N   ASP B  55       9.353 -12.794  17.795  1.00 10.00      B   
ATOM   2428  HN  ASP B  55       9.309 -12.159  18.540  1.00 10.00      B   
ATOM   2429  CA  ASP B  55       8.757 -14.118  17.957  1.00 10.00      B   
ATOM   2430  CB  ASP B  55       8.344 -14.350  19.413  1.00 10.00      B   
ATOM   2431  CG  ASP B  55       9.516 -14.687  20.308  1.00 10.00      B   
ATOM   2432  OD1 ASP B  55      10.161 -13.752  20.822  1.00 10.00      B   
ATOM   2433  OD2 ASP B  55       9.791 -15.892  20.501  1.00 10.00      B   
ATOM   2434  C   ASP B  55       7.549 -14.280  17.044  1.00 10.00      B   
ATOM   2435  O   ASP B  55       7.380 -15.314  16.400  1.00 10.00      B   
ATOM   2436  N   PHE B  56       6.714 -13.248  16.990  1.00 10.00      B   
ATOM   2437  HN  PHE B  56       6.902 -12.455  17.534  1.00 10.00      B   
ATOM   2438  CA  PHE B  56       5.523 -13.269  16.153  1.00 10.00      B   
ATOM   2439  CB  PHE B  56       4.679 -12.012  16.385  1.00 10.00      B   
ATOM   2440  CG  PHE B  56       3.267 -12.129  15.891  1.00 10.00      B   
ATOM   2441  CD1 PHE B  56       2.718 -11.151  15.080  1.00 10.00      B   
ATOM   2442  CD2 PHE B  56       2.487 -13.221  16.239  1.00 10.00      B   
ATOM   2443  CE1 PHE B  56       1.419 -11.258  14.623  1.00 10.00      B   
ATOM   2444  CE2 PHE B  56       1.187 -13.335  15.786  1.00 10.00      B   
ATOM   2445  CZ  PHE B  56       0.652 -12.351  14.976  1.00 10.00      B   
ATOM   2446  C   PHE B  56       5.909 -13.392  14.682  1.00 10.00      B   
ATOM   2447  O   PHE B  56       5.354 -14.214  13.952  1.00 10.00      B   
ATOM   2448  N   ILE B  57       6.878 -12.583  14.262  1.00 10.00      B   
ATOM   2449  HN  ILE B  57       7.282 -11.953  14.898  1.00 10.00      B   
ATOM   2450  CA  ILE B  57       7.356 -12.601  12.882  1.00 10.00      B   
ATOM   2451  CB  ILE B  57       8.426 -11.507  12.648  1.00 10.00      B   
ATOM   2452  CG1 ILE B  57       7.780 -10.118  12.708  1.00 10.00      B   
ATOM   2453  CG2 ILE B  57       9.143 -11.709  11.318  1.00 10.00      B   
ATOM   2454  CD1 ILE B  57       8.770  -8.973  12.644  1.00 10.00      B   
ATOM   2455  C   ILE B  57       7.926 -13.974  12.532  1.00 10.00      B   
ATOM   2456  O   ILE B  57       7.693 -14.493  11.439  1.00 10.00      B   
ATOM   2457  N   ASN B  58       8.644 -14.566  13.482  1.00 10.00      B   
ATOM   2458  HN  ASN B  58       8.766 -14.105  14.338  1.00 10.00      B   
ATOM   2459  CA  ASN B  58       9.249 -15.883  13.293  1.00 10.00      B   
ATOM   2460  CB  ASN B  58      10.036 -16.298  14.542  1.00 10.00      B   
ATOM   2461  CG  ASN B  58      11.538 -16.164  14.366  1.00 10.00      B   
ATOM   2462  OD1 ASN B  58      12.225 -17.127  14.032  1.00 10.00      B   
ATOM   2463  ND2 ASN B  58      12.059 -14.969  14.598  1.00 10.00      B   
ATOM   2464 HD21 ASN B  58      11.453 -14.244  14.870  1.00 10.00      B   
ATOM   2465 HD22 ASN B  58      13.027 -14.854  14.480  1.00 10.00      B   
ATOM   2466  C   ASN B  58       8.189 -16.931  12.972  1.00 10.00      B   
ATOM   2467  O   ASN B  58       8.348 -17.723  12.046  1.00 10.00      B   
ATOM   2468  N   ASN B  59       7.101 -16.913  13.733  1.00 10.00      B   
ATOM   2469  HN  ASN B  59       7.031 -16.244  14.449  1.00 10.00      B   
ATOM   2470  CA  ASN B  59       6.008 -17.859  13.535  1.00 10.00      B   
ATOM   2471  CB  ASN B  59       4.949 -17.691  14.632  1.00 10.00      B   
ATOM   2472  CG  ASN B  59       3.767 -18.631  14.467  1.00 10.00      B   
ATOM   2473  OD1 ASN B  59       3.806 -19.777  14.911  1.00 10.00      B   
ATOM   2474  ND2 ASN B  59       2.703 -18.152  13.835  1.00 10.00      B   
ATOM   2475 HD21 ASN B  59       2.733 -17.229  13.509  1.00 10.00      B   
ATOM   2476 HD22 ASN B  59       1.927 -18.743  13.719  1.00 10.00      B   
ATOM   2477  C   ASN B  59       5.371 -17.680  12.161  1.00 10.00      B   
ATOM   2478  O   ASN B  59       5.074 -18.657  11.471  1.00 10.00      B   
ATOM   2479  N   ILE B  60       5.171 -16.425  11.766  1.00 10.00      B   
ATOM   2480  HN  ILE B  60       5.450 -15.685  12.354  1.00 10.00      B   
ATOM   2481  CA  ILE B  60       4.560 -16.117  10.477  1.00 10.00      B   
ATOM   2482  CB  ILE B  60       4.199 -14.619  10.356  1.00 10.00      B   
ATOM   2483  CG1 ILE B  60       3.340 -14.174  11.544  1.00 10.00      B   
ATOM   2484  CG2 ILE B  60       3.471 -14.345   9.048  1.00 10.00      B   
ATOM   2485  CD1 ILE B  60       3.085 -12.683  11.593  1.00 10.00      B   
ATOM   2486  C   ILE B  60       5.482 -16.516   9.327  1.00 10.00      B   
ATOM   2487  O   ILE B  60       5.032 -17.064   8.323  1.00 10.00      B   
ATOM   2488  N   ASN B  61       6.775 -16.256   9.492  1.00 10.00      B   
ATOM   2489  HN  ASN B  61       7.076 -15.825  10.323  1.00 10.00      B   
ATOM   2490  CA  ASN B  61       7.763 -16.580   8.464  1.00 10.00      B   
ATOM   2491  CB  ASN B  61       9.178 -16.187   8.909  1.00 10.00      B   
ATOM   2492  CG  ASN B  61       9.823 -15.175   7.978  1.00 10.00      B   
ATOM   2493  OD1 ASN B  61       9.158 -14.276   7.466  1.00 10.00      B   
ATOM   2494  ND2 ASN B  61      11.121 -15.316   7.747  1.00 10.00      B   
ATOM   2495 HD21 ASN B  61      11.593 -16.055   8.186  1.00 10.00      B   
ATOM   2496 HD22 ASN B  61      11.560 -14.677   7.136  1.00 10.00      B   
ATOM   2497  C   ASN B  61       7.721 -18.057   8.081  1.00 10.00      B   
ATOM   2498  O   ASN B  61       7.843 -18.399   6.908  1.00 10.00      B   
ATOM   2499  N   SER B  62       7.520 -18.922   9.071  1.00 10.00      B   
ATOM   2500  HN  SER B  62       7.412 -18.584   9.986  1.00 10.00      B   
ATOM   2501  CA  SER B  62       7.467 -20.363   8.838  1.00 10.00      B   
ATOM   2502  CB  SER B  62       7.322 -21.106  10.166  1.00 10.00      B   
ATOM   2503  OG  SER B  62       8.216 -20.587  11.137  1.00 10.00      B   
ATOM   2504  HG  SER B  62       9.077 -20.437  10.728  1.00 10.00      B   
ATOM   2505  C   SER B  62       6.334 -20.759   7.888  1.00 10.00      B   
ATOM   2506  O   SER B  62       6.473 -21.696   7.100  1.00 10.00      B   
ATOM   2507  N   VAL B  63       5.218 -20.042   7.952  1.00 10.00      B   
ATOM   2508  HN  VAL B  63       5.168 -19.284   8.574  1.00 10.00      B   
ATOM   2509  CA  VAL B  63       4.076 -20.348   7.099  1.00 10.00      B   
ATOM   2510  CB  VAL B  63       2.723 -20.041   7.792  1.00 10.00      B   
ATOM   2511  CG1 VAL B  63       2.375 -18.562   7.737  1.00 10.00      B   
ATOM   2512  CG2 VAL B  63       1.604 -20.888   7.207  1.00 10.00      B   
ATOM   2513  C   VAL B  63       4.185 -19.626   5.756  1.00 10.00      B   
ATOM   2514  O   VAL B  63       3.557 -20.017   4.771  1.00 10.00      B   
ATOM   2515  N   LEU B  64       5.005 -18.582   5.720  1.00 10.00      B   
ATOM   2516  HN  LEU B  64       5.490 -18.326   6.535  1.00 10.00      B   
ATOM   2517  CA  LEU B  64       5.205 -17.808   4.503  1.00 10.00      B   
ATOM   2518  CB  LEU B  64       5.667 -16.386   4.822  1.00 10.00      B   
ATOM   2519  CG  LEU B  64       4.654 -15.481   5.525  1.00 10.00      B   
ATOM   2520  CD1 LEU B  64       5.243 -14.096   5.741  1.00 10.00      B   
ATOM   2521  CD2 LEU B  64       3.356 -15.397   4.735  1.00 10.00      B   
ATOM   2522  C   LEU B  64       6.205 -18.491   3.580  1.00 10.00      B   
ATOM   2523  O   LEU B  64       6.265 -18.192   2.385  1.00 10.00      B   
ATOM   2524  N   GLU B  65       6.981 -19.416   4.143  1.00 10.00      B   
ATOM   2525  HN  GLU B  65       6.892 -19.587   5.106  1.00 10.00      B   
ATOM   2526  CA  GLU B  65       7.976 -20.166   3.385  1.00 10.00      B   
ATOM   2527  CB  GLU B  65       8.646 -21.207   4.283  1.00 10.00      B   
ATOM   2528  CG  GLU B  65       9.488 -20.625   5.407  1.00 10.00      B   
ATOM   2529  CD  GLU B  65      10.092 -21.700   6.289  1.00 10.00      B   
ATOM   2530  OE1 GLU B  65       9.969 -21.608   7.526  1.00 10.00      B   
ATOM   2531  OE2 GLU B  65      10.685 -22.652   5.743  1.00 10.00      B   
ATOM   2532  C   GLU B  65       7.339 -20.860   2.183  1.00 10.00      B   
ATOM   2533  O   GLU B  65       7.917 -20.902   1.097  1.00 10.00      B   
ATOM   2534  N   SER B  66       6.131 -21.373   2.381  1.00 10.00      B   
ATOM   2535  HN  SER B  66       5.717 -21.289   3.266  1.00 10.00      B   
ATOM   2536  CA  SER B  66       5.401 -22.070   1.331  1.00 10.00      B   
ATOM   2537  CB  SER B  66       4.154 -22.714   1.930  1.00 10.00      B   
ATOM   2538  OG  SER B  66       4.059 -22.425   3.320  1.00 10.00      B   
ATOM   2539  HG  SER B  66       3.561 -21.606   3.448  1.00 10.00      B   
ATOM   2540  C   SER B  66       5.009 -21.131   0.190  1.00 10.00      B   
ATOM   2541  O   SER B  66       4.727 -21.573  -0.922  1.00 10.00      B   
ATOM   2542  N   LEU B  67       5.002 -19.833   0.469  1.00 10.00      B   
ATOM   2543  HN  LEU B  67       5.262 -19.535   1.369  1.00 10.00      B   
ATOM   2544  CA  LEU B  67       4.635 -18.839  -0.531  1.00 10.00      B   
ATOM   2545  CB  LEU B  67       3.713 -17.783   0.079  1.00 10.00      B   
ATOM   2546  CG  LEU B  67       2.431 -18.306   0.730  1.00 10.00      B   
ATOM   2547  CD1 LEU B  67       1.681 -17.173   1.412  1.00 10.00      B   
ATOM   2548  CD2 LEU B  67       1.545 -18.999  -0.295  1.00 10.00      B   
ATOM   2549  C   LEU B  67       5.874 -18.180  -1.124  1.00 10.00      B   
ATOM   2550  O   LEU B  67       5.769 -17.295  -1.980  1.00 10.00      B   
ATOM   2551  N   TYR B  68       7.042 -18.624  -0.656  1.00 10.00      B   
ATOM   2552  HN  TYR B  68       7.036 -19.329   0.028  1.00 10.00      B   
ATOM   2553  CA  TYR B  68       8.331 -18.113  -1.122  1.00 10.00      B   
ATOM   2554  CB  TYR B  68       8.544 -18.412  -2.611  1.00 10.00      B   
ATOM   2555  CG  TYR B  68       8.234 -19.851  -2.974  1.00 10.00      B   
ATOM   2556  CD1 TYR B  68       8.937 -20.903  -2.396  1.00 10.00      B   
ATOM   2557  CD2 TYR B  68       7.227 -20.158  -3.880  1.00 10.00      B   
ATOM   2558  CE1 TYR B  68       8.645 -22.217  -2.708  1.00 10.00      B   
ATOM   2559  CE2 TYR B  68       6.931 -21.469  -4.199  1.00 10.00      B   
ATOM   2560  CZ  TYR B  68       7.641 -22.495  -3.609  1.00 10.00      B   
ATOM   2561  OH  TYR B  68       7.345 -23.803  -3.922  1.00 10.00      B   
ATOM   2562  HH  TYR B  68       7.068 -24.265  -3.119  1.00 10.00      B   
ATOM   2563  C   TYR B  68       8.522 -16.632  -0.800  1.00 10.00      B   
ATOM   2564  O   TYR B  68       9.179 -15.898  -1.539  1.00 10.00      B   
ATOM   2565  N   ILE B  69       7.959 -16.207   0.322  1.00 10.00      B   
ATOM   2566  HN  ILE B  69       7.458 -16.845   0.874  1.00 10.00      B   
ATOM   2567  CA  ILE B  69       8.073 -14.826   0.771  1.00 10.00      B   
ATOM   2568  CB  ILE B  69       6.783 -14.017   0.509  1.00 10.00      B   
ATOM   2569  CG1 ILE B  69       5.558 -14.738   1.085  1.00 10.00      B   
ATOM   2570  CG2 ILE B  69       6.608 -13.744  -0.980  1.00 10.00      B   
ATOM   2571  CD1 ILE B  69       4.287 -13.917   1.045  1.00 10.00      B   
ATOM   2572  C   ILE B  69       8.381 -14.806   2.259  1.00 10.00      B   
ATOM   2573  O   ILE B  69       8.149 -15.795   2.954  1.00 10.00      B   
ATOM   2574  N   GLU B  70       8.910 -13.698   2.750  1.00 10.00      B   
ATOM   2575  HN  GLU B  70       9.093 -12.938   2.153  1.00 10.00      B   
ATOM   2576  CA  GLU B  70       9.235 -13.589   4.163  1.00 10.00      B   
ATOM   2577  CB  GLU B  70      10.593 -14.238   4.459  1.00 10.00      B   
ATOM   2578  CG  GLU B  70      11.793 -13.460   3.939  1.00 10.00      B   
ATOM   2579  CD  GLU B  70      13.054 -13.746   4.729  1.00 10.00      B   
ATOM   2580  OE1 GLU B  70      14.156 -13.692   4.141  1.00 10.00      B   
ATOM   2581  OE2 GLU B  70      12.949 -14.021   5.944  1.00 10.00      B   
ATOM   2582  C   GLU B  70       9.239 -12.138   4.619  1.00 10.00      B   
ATOM   2583  O   GLU B  70       9.228 -11.216   3.800  1.00 10.00      B   
ATOM   2584  N   ILE B  71       9.244 -11.941   5.928  1.00 10.00      B   
ATOM   2585  HN  ILE B  71       9.236 -12.722   6.529  1.00 10.00      B   
ATOM   2586  CA  ILE B  71       9.273 -10.606   6.498  1.00 10.00      B   
ATOM   2587  CB  ILE B  71       8.472 -10.526   7.818  1.00 10.00      B   
ATOM   2588  CG1 ILE B  71       7.148 -11.288   7.681  1.00 10.00      B   
ATOM   2589  CG2 ILE B  71       8.209  -9.071   8.189  1.00 10.00      B   
ATOM   2590  CD1 ILE B  71       6.361 -11.403   8.970  1.00 10.00      B   
ATOM   2591  C   ILE B  71      10.725 -10.202   6.734  1.00 10.00      B   
ATOM   2592  O   ILE B  71      11.202 -10.151   7.868  1.00 10.00      B   
ATOM   2593  N   LYS B  72      11.422  -9.943   5.634  1.00 10.00      B   
ATOM   2594  HN  LYS B  72      10.967 -10.002   4.769  1.00 10.00      B   
ATOM   2595  CA  LYS B  72      12.828  -9.570   5.665  1.00 10.00      B   
ATOM   2596  CB  LYS B  72      13.385  -9.529   4.235  1.00 10.00      B   
ATOM   2597  CG  LYS B  72      14.875  -9.234   4.124  1.00 10.00      B   
ATOM   2598  CD  LYS B  72      15.325  -9.258   2.668  1.00 10.00      B   
ATOM   2599  CE  LYS B  72      16.800  -8.911   2.522  1.00 10.00      B   
ATOM   2600  NZ  LYS B  72      17.247  -8.987   1.104  1.00 10.00      B   
ATOM   2601  HZ1 LYS B  72      16.571  -8.491   0.486  1.00 10.00      B   
ATOM   2602  HZ2 LYS B  72      17.316  -9.979   0.804  1.00 10.00      B   
ATOM   2603  HZ3 LYS B  72      18.191  -8.541   0.995  1.00 10.00      B   
ATOM   2604  C   LYS B  72      13.047  -8.230   6.363  1.00 10.00      B   
ATOM   2605  O   LYS B  72      12.480  -7.208   5.972  1.00 10.00      B   
ATOM   2606  N   ARG B  73      13.856  -8.256   7.411  1.00 10.00      B   
ATOM   2607  HN  ARG B  73      14.242  -9.110   7.690  1.00 10.00      B   
ATOM   2608  CA  ARG B  73      14.186  -7.057   8.161  1.00 10.00      B   
ATOM   2609  CB  ARG B  73      14.571  -7.433   9.595  1.00 10.00      B   
ATOM   2610  CG  ARG B  73      15.204  -6.312  10.401  1.00 10.00      B   
ATOM   2611  CD  ARG B  73      15.795  -6.839  11.698  1.00 10.00      B   
ATOM   2612  NE  ARG B  73      16.784  -5.919  12.260  1.00 10.00      B   
ATOM   2613  HE  ARG B  73      16.515  -4.979  12.359  1.00 10.00      B   
ATOM   2614  CZ  ARG B  73      18.012  -6.280  12.633  1.00 10.00      B   
ATOM   2615  NH1 ARG B  73      18.407  -7.544  12.515  1.00 10.00      B   
ATOM   2616 HH11 ARG B  73      17.758  -8.268  12.132  1.00 10.00      B   
ATOM   2617 HH12 ARG B  73      19.367  -7.822  12.812  1.00 10.00      B   
ATOM   2618  NH2 ARG B  73      18.849  -5.374  13.123  1.00 10.00      B   
ATOM   2619 HH21 ARG B  73      19.811  -5.652  13.416  1.00 10.00      B   
ATOM   2620 HH22 ARG B  73      18.549  -4.377  13.218  1.00 10.00      B   
ATOM   2621  C   ARG B  73      15.346  -6.346   7.471  1.00 10.00      B   
ATOM   2622  O   ARG B  73      16.306  -6.989   7.044  1.00 10.00      B   
ATOM   2623  N   GLY B  74      15.256  -5.033   7.350  1.00 10.00      B   
ATOM   2624  HN  GLY B  74      14.469  -4.561   7.713  1.00 10.00      B   
ATOM   2625  CA  GLY B  74      16.308  -4.289   6.695  1.00 10.00      B   
ATOM   2626  C   GLY B  74      16.769  -3.088   7.482  1.00 10.00      B   
ATOM   2627  O   GLY B  74      16.290  -2.837   8.588  1.00 10.00      B   
ATOM   2628  N   VAL B  75      17.695  -2.343   6.901  1.00 10.00      B   
ATOM   2629  HN  VAL B  75      18.023  -2.599   6.014  1.00 10.00      B   
ATOM   2630  CA  VAL B  75      18.247  -1.156   7.530  1.00 10.00      B   
ATOM   2631  CB  VAL B  75      19.549  -1.500   8.300  1.00 10.00      B   
ATOM   2632  CG1 VAL B  75      20.509  -2.308   7.435  1.00 10.00      B   
ATOM   2633  CG2 VAL B  75      20.229  -0.251   8.837  1.00 10.00      B   
ATOM   2634  C   VAL B  75      18.521  -0.086   6.473  1.00 10.00      B   
ATOM   2635  O   VAL B  75      19.113  -0.373   5.432  1.00 10.00      B   
ATOM   2636  N   THR B  76      18.045   1.128   6.717  1.00 10.00      B   
ATOM   2637  HN  THR B  76      17.533   1.291   7.538  1.00 10.00      B   
ATOM   2638  CA  THR B  76      18.250   2.228   5.786  1.00 10.00      B   
ATOM   2639  CB  THR B  76      17.269   3.375   6.077  1.00 10.00      B   
ATOM   2640  OG1 THR B  76      16.635   3.133   7.340  1.00 10.00      B   
ATOM   2641  HG1 THR B  76      16.618   3.960   7.854  1.00 10.00      B   
ATOM   2642  CG2 THR B  76      16.205   3.449   4.992  1.00 10.00      B   
ATOM   2643  C   THR B  76      19.691   2.736   5.851  1.00 10.00      B   
ATOM   2644  O   THR B  76      20.322   2.701   6.907  1.00 10.00      B   
ATOM   2645  N   GLU B  77      20.207   3.202   4.717  1.00 10.00      B   
ATOM   2646  HN  GLU B  77      19.659   3.202   3.907  1.00 10.00      B   
ATOM   2647  CA  GLU B  77      21.578   3.699   4.640  1.00 10.00      B   
ATOM   2648  CB  GLU B  77      22.077   3.673   3.191  1.00 10.00      B   
ATOM   2649  CG  GLU B  77      21.771   2.393   2.429  1.00 10.00      B   
ATOM   2650  CD  GLU B  77      22.613   2.250   1.174  1.00 10.00      B   
ATOM   2651  OE1 GLU B  77      22.790   3.252   0.453  1.00 10.00      B   
ATOM   2652  OE2 GLU B  77      23.109   1.135   0.910  1.00 10.00      B   
ATOM   2653  C   GLU B  77      21.718   5.117   5.194  1.00 10.00      B   
ATOM   2654  O   GLU B  77      22.824   5.553   5.515  1.00 10.00      B   
ATOM   2655  N   ASP B  78      20.606   5.831   5.312  1.00 10.00      B   
ATOM   2656  HN  ASP B  78      19.746   5.429   5.069  1.00 10.00      B   
ATOM   2657  CA  ASP B  78      20.640   7.207   5.801  1.00 10.00      B   
ATOM   2658  CB  ASP B  78      19.614   8.103   5.091  1.00 10.00      B   
ATOM   2659  CG  ASP B  78      18.164   7.729   5.351  1.00 10.00      B   
ATOM   2660  OD1 ASP B  78      17.302   8.636   5.312  1.00 10.00      B   
ATOM   2661  OD2 ASP B  78      17.879   6.533   5.577  1.00 10.00      B   
ATOM   2662  C   ASP B  78      20.547   7.328   7.322  1.00 10.00      B   
ATOM   2663  O   ASP B  78      21.268   8.126   7.922  1.00 10.00      B   
ATOM   2664  N   ASP B  79      19.670   6.553   7.949  1.00 10.00      B   
ATOM   2665  HN  ASP B  79      19.101   5.946   7.429  1.00 10.00      B   
ATOM   2666  CA  ASP B  79      19.522   6.614   9.405  1.00 10.00      B   
ATOM   2667  CB  ASP B  79      18.127   7.101   9.843  1.00 10.00      B   
ATOM   2668  CG  ASP B  79      16.959   6.356   9.212  1.00 10.00      B   
ATOM   2669  OD1 ASP B  79      17.099   5.157   8.892  1.00 10.00      B   
ATOM   2670  OD2 ASP B  79      15.881   6.974   9.044  1.00 10.00      B   
ATOM   2671  C   ASP B  79      19.916   5.316  10.108  1.00 10.00      B   
ATOM   2672  O   ASP B  79      20.560   5.341  11.158  1.00 10.00      B   
ATOM   2673  N   GLY B  80      19.537   4.187   9.530  1.00 10.00      B   
ATOM   2674  HN  GLY B  80      19.024   4.227   8.695  1.00 10.00      B   
ATOM   2675  CA  GLY B  80      19.855   2.904  10.127  1.00 10.00      B   
ATOM   2676  C   GLY B  80      18.651   2.305  10.826  1.00 10.00      B   
ATOM   2677  O   GLY B  80      18.788   1.499  11.747  1.00 10.00      B   
ATOM   2678  N   ARG B  81      17.474   2.722  10.386  1.00 10.00      B   
ATOM   2679  HN  ARG B  81      17.450   3.383   9.660  1.00 10.00      B   
ATOM   2680  CA  ARG B  81      16.215   2.258  10.944  1.00 10.00      B   
ATOM   2681  CB  ARG B  81      15.094   3.183  10.475  1.00 10.00      B   
ATOM   2682  CG  ARG B  81      13.834   3.148  11.322  1.00 10.00      B   
ATOM   2683  CD  ARG B  81      12.793   4.111  10.776  1.00 10.00      B   
ATOM   2684  NE  ARG B  81      13.393   5.379  10.359  1.00 10.00      B   
ATOM   2685  HE  ARG B  81      14.259   5.339   9.890  1.00 10.00      B   
ATOM   2686  CZ  ARG B  81      12.844   6.568  10.580  1.00 10.00      B   
ATOM   2687  NH1 ARG B  81      11.673   6.655  11.203  1.00 10.00      B   
ATOM   2688 HH11 ARG B  81      11.236   7.586  11.387  1.00 10.00      B   
ATOM   2689 HH12 ARG B  81      11.182   5.790  11.513  1.00 10.00      B   
ATOM   2690  NH2 ARG B  81      13.472   7.663  10.176  1.00 10.00      B   
ATOM   2691 HH21 ARG B  81      13.053   8.607  10.334  1.00 10.00      B   
ATOM   2692 HH22 ARG B  81      14.404   7.585   9.695  1.00 10.00      B   
ATOM   2693  C   ARG B  81      15.907   0.823  10.516  1.00 10.00      B   
ATOM   2694  O   ARG B  81      16.029   0.474   9.339  1.00 10.00      B   
ATOM   2695  N   PRO B  82      15.510  -0.028  11.475  1.00 10.00      B   
ATOM   2696  CA  PRO B  82      15.164  -1.424  11.200  1.00 10.00      B   
ATOM   2697  CB  PRO B  82      15.192  -2.070  12.585  1.00 10.00      B   
ATOM   2698  CG  PRO B  82      14.850  -0.964  13.525  1.00 10.00      B   
ATOM   2699  CD  PRO B  82      15.374   0.304  12.905  1.00 10.00      B   
ATOM   2700  C   PRO B  82      13.771  -1.543  10.575  1.00 10.00      B   
ATOM   2701  O   PRO B  82      12.760  -1.655  11.273  1.00 10.00      B   
ATOM   2702  N   ILE B  83      13.726  -1.504   9.255  1.00 10.00      B   
ATOM   2703  HN  ILE B  83      14.566  -1.418   8.755  1.00 10.00      B   
ATOM   2704  CA  ILE B  83      12.469  -1.596   8.529  1.00 10.00      B   
ATOM   2705  CB  ILE B  83      12.523  -0.833   7.189  1.00 10.00      B   
ATOM   2706  CG1 ILE B  83      13.766  -1.236   6.387  1.00 10.00      B   
ATOM   2707  CG2 ILE B  83      12.500   0.670   7.435  1.00 10.00      B   
ATOM   2708  CD1 ILE B  83      13.875  -0.557   5.040  1.00 10.00      B   
ATOM   2709  C   ILE B  83      12.073  -3.047   8.280  1.00 10.00      B   
ATOM   2710  O   ILE B  83      12.914  -3.946   8.313  1.00 10.00      B   
ATOM   2711  N   TYR B  84      10.788  -3.265   8.041  1.00 10.00      B   
ATOM   2712  HN  TYR B  84      10.171  -2.504   8.024  1.00 10.00      B   
ATOM   2713  CA  TYR B  84      10.262  -4.602   7.785  1.00 10.00      B   
ATOM   2714  CB  TYR B  84       9.452  -5.100   8.988  1.00 10.00      B   
ATOM   2715  CG  TYR B  84      10.233  -5.186  10.279  1.00 10.00      B   
ATOM   2716  CD1 TYR B  84      10.206  -4.147  11.201  1.00 10.00      B   
ATOM   2717  CD2 TYR B  84      10.997  -6.306  10.577  1.00 10.00      B   
ATOM   2718  CE1 TYR B  84      10.918  -4.222  12.381  1.00 10.00      B   
ATOM   2719  CE2 TYR B  84      11.712  -6.389  11.755  1.00 10.00      B   
ATOM   2720  CZ  TYR B  84      11.671  -5.345  12.653  1.00 10.00      B   
ATOM   2721  OH  TYR B  84      12.383  -5.425  13.829  1.00 10.00      B   
ATOM   2722  HH  TYR B  84      11.887  -4.996  14.532  1.00 10.00      B   
ATOM   2723  C   TYR B  84       9.366  -4.574   6.554  1.00 10.00      B   
ATOM   2724  O   TYR B  84       8.604  -3.625   6.364  1.00 10.00      B   
ATOM   2725  N   ALA B  85       9.460  -5.599   5.716  1.00 10.00      B   
ATOM   2726  HN  ALA B  85      10.093  -6.325   5.908  1.00 10.00      B   
ATOM   2727  CA  ALA B  85       8.647  -5.668   4.511  1.00 10.00      B   
ATOM   2728  CB  ALA B  85       9.257  -4.811   3.407  1.00 10.00      B   
ATOM   2729  C   ALA B  85       8.496  -7.106   4.034  1.00 10.00      B   
ATOM   2730  O   ALA B  85       9.342  -7.955   4.318  1.00 10.00      B   
ATOM   2731  N   LEU B  86       7.410  -7.375   3.315  1.00 10.00      B   
ATOM   2732  HN  LEU B  86       6.767  -6.658   3.138  1.00 10.00      B   
ATOM   2733  CA  LEU B  86       7.155  -8.705   2.777  1.00 10.00      B   
ATOM   2734  CB  LEU B  86       5.659  -8.905   2.516  1.00 10.00      B   
ATOM   2735  CG  LEU B  86       4.756  -8.928   3.752  1.00 10.00      B   
ATOM   2736  CD1 LEU B  86       3.290  -8.945   3.344  1.00 10.00      B   
ATOM   2737  CD2 LEU B  86       5.082 -10.128   4.631  1.00 10.00      B   
ATOM   2738  C   LEU B  86       7.951  -8.893   1.493  1.00 10.00      B   
ATOM   2739  O   LEU B  86       7.404  -8.835   0.387  1.00 10.00      B   
ATOM   2740  N   VAL B  87       9.246  -9.105   1.661  1.00 10.00      B   
ATOM   2741  HN  VAL B  87       9.597  -9.164   2.576  1.00 10.00      B   
ATOM   2742  CA  VAL B  87      10.165  -9.276   0.547  1.00 10.00      B   
ATOM   2743  CB  VAL B  87      11.627  -9.077   1.007  1.00 10.00      B   
ATOM   2744  CG1 VAL B  87      12.605  -9.288  -0.139  1.00 10.00      B   
ATOM   2745  CG2 VAL B  87      11.808  -7.693   1.612  1.00 10.00      B   
ATOM   2746  C   VAL B  87      10.015 -10.642  -0.114  1.00 10.00      B   
ATOM   2747  O   VAL B  87       9.771 -11.650   0.554  1.00 10.00      B   
ATOM   2748  N   ASN B  88      10.132 -10.654  -1.434  1.00 10.00      B   
ATOM   2749  HN  ASN B  88      10.289  -9.801  -1.906  1.00 10.00      B   
ATOM   2750  CA  ASN B  88      10.041 -11.885  -2.205  1.00 10.00      B   
ATOM   2751  CB  ASN B  88       9.688 -11.560  -3.661  1.00 10.00      B   
ATOM   2752  CG  ASN B  88       9.601 -12.788  -4.547  1.00 10.00      B   
ATOM   2753  OD1 ASN B  88       9.310 -13.888  -4.083  1.00 10.00      B   
ATOM   2754  ND2 ASN B  88       9.855 -12.608  -5.833  1.00 10.00      B   
ATOM   2755 HD21 ASN B  88      10.083 -11.708  -6.137  1.00 10.00      B   
ATOM   2756 HD22 ASN B  88       9.803 -13.385  -6.428  1.00 10.00      B   
ATOM   2757  C   ASN B  88      11.373 -12.629  -2.131  1.00 10.00      B   
ATOM   2758  O   ASN B  88      12.433 -12.020  -2.265  1.00 10.00      B   
ATOM   2759  N   LEU B  89      11.319 -13.938  -1.917  1.00 10.00      B   
ATOM   2760  HN  LEU B  89      10.442 -14.375  -1.832  1.00 10.00      B   
ATOM   2761  CA  LEU B  89      12.530 -14.748  -1.809  1.00 10.00      B   
ATOM   2762  CB  LEU B  89      12.279 -15.980  -0.932  1.00 10.00      B   
ATOM   2763  CG  LEU B  89      13.512 -16.634  -0.302  1.00 10.00      B   
ATOM   2764  CD1 LEU B  89      14.232 -15.655   0.615  1.00 10.00      B   
ATOM   2765  CD2 LEU B  89      13.117 -17.892   0.457  1.00 10.00      B   
ATOM   2766  C   LEU B  89      13.058 -15.164  -3.182  1.00 10.00      B   
ATOM   2767  O   LEU B  89      14.105 -15.808  -3.288  1.00 10.00      B   
ATOM   2768  N   ALA B  90      12.326 -14.809  -4.226  1.00 10.00      B   
ATOM   2769  HN  ALA B  90      11.494 -14.312  -4.081  1.00 10.00      B   
ATOM   2770  CA  ALA B  90      12.732 -15.131  -5.585  1.00 10.00      B   
ATOM   2771  CB  ALA B  90      11.517 -15.414  -6.453  1.00 10.00      B   
ATOM   2772  C   ALA B  90      13.552 -13.988  -6.172  1.00 10.00      B   
ATOM   2773  O   ALA B  90      13.187 -12.818  -6.021  1.00 10.00      B   
ATOM   2774  N   THR B  91      14.647 -14.339  -6.844  1.00 10.00      B   
ATOM   2775  HN  THR B  91      14.863 -15.291  -6.931  1.00 10.00      B   
ATOM   2776  CA  THR B  91      15.546 -13.361  -7.451  1.00 10.00      B   
ATOM   2777  CB  THR B  91      16.649 -14.066  -8.263  1.00 10.00      B   
ATOM   2778  OG1 THR B  91      17.170 -15.159  -7.494  1.00 10.00      B   
ATOM   2779  HG1 THR B  91      18.008 -14.893  -7.096  1.00 10.00      B   
ATOM   2780  CG2 THR B  91      17.780 -13.102  -8.585  1.00 10.00      B   
ATOM   2781  C   THR B  91      14.803 -12.369  -8.344  1.00 10.00      B   
ATOM   2782  O   THR B  91      15.086 -11.171  -8.326  1.00 10.00      B   
ATOM   2783  N   THR B  92      13.854 -12.864  -9.122  1.00 10.00      B   
ATOM   2784  HN  THR B  92      13.680 -13.828  -9.116  1.00 10.00      B   
ATOM   2785  CA  THR B  92      13.072 -12.013 -10.002  1.00 10.00      B   
ATOM   2786  CB  THR B  92      12.452 -12.838 -11.139  1.00 10.00      B   
ATOM   2787  OG1 THR B  92      13.052 -14.141 -11.142  1.00 10.00      B   
ATOM   2788  HG1 THR B  92      13.122 -14.460 -12.051  1.00 10.00      B   
ATOM   2789  CG2 THR B  92      12.710 -12.164 -12.477  1.00 10.00      B   
ATOM   2790  C   THR B  92      11.964 -11.307  -9.219  1.00 10.00      B   
ATOM   2791  O   THR B  92      10.788 -11.646  -9.334  1.00 10.00      B   
ATOM   2792  N   SER B  93      12.352 -10.326  -8.417  1.00 10.00      B   
ATOM   2793  HN  SER B  93      13.310 -10.110  -8.354  1.00 10.00      B   
ATOM   2794  CA  SER B  93      11.407  -9.579  -7.599  1.00 10.00      B   
ATOM   2795  CB  SER B  93      12.107  -9.122  -6.321  1.00 10.00      B   
ATOM   2796  OG  SER B  93      13.267  -9.907  -6.092  1.00 10.00      B   
ATOM   2797  HG  SER B  93      13.025 -10.843  -6.060  1.00 10.00      B   
ATOM   2798  C   SER B  93      10.825  -8.377  -8.349  1.00 10.00      B   
ATOM   2799  O   SER B  93      10.178  -7.518  -7.754  1.00 10.00      B   
ATOM   2800  N   ILE B  94      11.033  -8.337  -9.660  1.00 10.00      B   
ATOM   2801  HN  ILE B  94      11.535  -9.063 -10.082  1.00 10.00      B   
ATOM   2802  CA  ILE B  94      10.529  -7.242 -10.489  1.00 10.00      B   
ATOM   2803  CB  ILE B  94      11.128  -7.288 -11.916  1.00 10.00      B   
ATOM   2804  CG1 ILE B  94      10.774  -6.023 -12.704  1.00 10.00      B   
ATOM   2805  CG2 ILE B  94      10.676  -8.539 -12.657  1.00 10.00      B   
ATOM   2806  CD1 ILE B  94      11.500  -5.894 -14.028  1.00 10.00      B   
ATOM   2807  C   ILE B  94       8.997  -7.259 -10.552  1.00 10.00      B   
ATOM   2808  O   ILE B  94       8.355  -6.252 -10.862  1.00 10.00      B   
ATOM   2809  N   SER B  95       8.420  -8.405 -10.220  1.00 10.00      B   
ATOM   2810  HN  SER B  95       8.984  -9.163  -9.962  1.00 10.00      B   
ATOM   2811  CA  SER B  95       6.976  -8.590 -10.228  1.00 10.00      B   
ATOM   2812  CB  SER B  95       6.677 -10.065  -9.972  1.00 10.00      B   
ATOM   2813  OG  SER B  95       7.880 -10.759  -9.671  1.00 10.00      B   
ATOM   2814  HG  SER B  95       7.758 -11.701  -9.835  1.00 10.00      B   
ATOM   2815  C   SER B  95       6.291  -7.719  -9.175  1.00 10.00      B   
ATOM   2816  O   SER B  95       5.074  -7.538  -9.203  1.00 10.00      B   
ATOM   2817  N   LYS B  96       7.077  -7.161  -8.257  1.00 10.00      B   
ATOM   2818  HN  LYS B  96       8.045  -7.327  -8.290  1.00 10.00      B   
ATOM   2819  CA  LYS B  96       6.535  -6.307  -7.205  1.00 10.00      B   
ATOM   2820  CB  LYS B  96       7.537  -6.145  -6.058  1.00 10.00      B   
ATOM   2821  CG  LYS B  96       7.689  -7.373  -5.176  1.00 10.00      B   
ATOM   2822  CD  LYS B  96       6.360  -7.782  -4.561  1.00 10.00      B   
ATOM   2823  CE  LYS B  96       6.555  -8.770  -3.422  1.00 10.00      B   
ATOM   2824  NZ  LYS B  96       7.159  -8.124  -2.229  1.00 10.00      B   
ATOM   2825  HZ1 LYS B  96       8.156  -7.862  -2.423  1.00 10.00      B   
ATOM   2826  HZ2 LYS B  96       7.140  -8.770  -1.414  1.00 10.00      B   
ATOM   2827  HZ3 LYS B  96       6.636  -7.262  -1.982  1.00 10.00      B   
ATOM   2828  C   LYS B  96       6.136  -4.936  -7.748  1.00 10.00      B   
ATOM   2829  O   LYS B  96       5.497  -4.145  -7.056  1.00 10.00      B   
ATOM   2830  N   MET B  97       6.529  -4.655  -8.985  1.00 10.00      B   
ATOM   2831  HN  MET B  97       7.053  -5.319  -9.479  1.00 10.00      B   
ATOM   2832  CA  MET B  97       6.212  -3.382  -9.618  1.00 10.00      B   
ATOM   2833  CB  MET B  97       7.482  -2.541  -9.792  1.00 10.00      B   
ATOM   2834  CG  MET B  97       8.164  -2.162  -8.489  1.00 10.00      B   
ATOM   2835  SD  MET B  97       9.589  -1.083  -8.731  1.00 10.00      B   
ATOM   2836  CE  MET B  97       8.791   0.428  -9.270  1.00 10.00      B   
ATOM   2837  C   MET B  97       5.545  -3.584 -10.975  1.00 10.00      B   
ATOM   2838  O   MET B  97       4.587  -2.892 -11.317  1.00 10.00      B   
ATOM   2839  N   ALA B  98       6.049  -4.550 -11.734  1.00 10.00      B   
ATOM   2840  HN  ALA B  98       6.800  -5.078 -11.391  1.00 10.00      B   
ATOM   2841  CA  ALA B  98       5.536  -4.845 -13.072  1.00 10.00      B   
ATOM   2842  CB  ALA B  98       6.417  -5.878 -13.758  1.00 10.00      B   
ATOM   2843  C   ALA B  98       4.076  -5.298 -13.084  1.00 10.00      B   
ATOM   2844  O   ALA B  98       3.426  -5.266 -14.125  1.00 10.00      B   
ATOM   2845  N   THR B  99       3.560  -5.719 -11.940  1.00 10.00      B   
ATOM   2846  HN  THR B  99       4.114  -5.726 -11.134  1.00 10.00      B   
ATOM   2847  CA  THR B  99       2.180  -6.185 -11.867  1.00 10.00      B   
ATOM   2848  CB  THR B  99       2.073  -7.468 -11.021  1.00 10.00      B   
ATOM   2849  OG1 THR B  99       3.319  -8.178 -11.090  1.00 10.00      B   
ATOM   2850  HG1 THR B  99       3.826  -8.013 -10.285  1.00 10.00      B   
ATOM   2851  CG2 THR B  99       0.966  -8.367 -11.553  1.00 10.00      B   
ATOM   2852  C   THR B  99       1.234  -5.113 -11.317  1.00 10.00      B   
ATOM   2853  O   THR B  99       0.117  -5.418 -10.893  1.00 10.00      B   
ATOM   2854  N   ASP B 100       1.673  -3.861 -11.336  1.00 10.00      B   
ATOM   2855  HN  ASP B 100       2.561  -3.666 -11.700  1.00 10.00      B   
ATOM   2856  CA  ASP B 100       0.849  -2.762 -10.841  1.00 10.00      B   
ATOM   2857  CB  ASP B 100       1.100  -2.507  -9.352  1.00 10.00      B   
ATOM   2858  CG  ASP B 100      -0.188  -2.417  -8.555  1.00 10.00      B   
ATOM   2859  OD1 ASP B 100      -0.517  -3.383  -7.830  1.00 10.00      B   
ATOM   2860  OD2 ASP B 100      -0.887  -1.390  -8.645  1.00 10.00      B   
ATOM   2861  C   ASP B 100       1.088  -1.491 -11.650  1.00 10.00      B   
ATOM   2862  O   ASP B 100       0.160  -0.931 -12.229  1.00 10.00      B   
ATOM   2863  N   PHE B 101       2.341  -1.057 -11.708  1.00 10.00      B   
ATOM   2864  HN  PHE B 101       3.044  -1.566 -11.253  1.00 10.00      B   
ATOM   2865  CA  PHE B 101       2.699   0.151 -12.444  1.00 10.00      B   
ATOM   2866  CB  PHE B 101       4.051   0.689 -11.965  1.00 10.00      B   
ATOM   2867  CG  PHE B 101       4.132   0.902 -10.479  1.00 10.00      B   
ATOM   2868  CD1 PHE B 101       3.558   2.015  -9.891  1.00 10.00      B   
ATOM   2869  CD2 PHE B 101       4.785  -0.014  -9.670  1.00 10.00      B   
ATOM   2870  CE1 PHE B 101       3.631   2.213  -8.525  1.00 10.00      B   
ATOM   2871  CE2 PHE B 101       4.861   0.177  -8.304  1.00 10.00      B   
ATOM   2872  CZ  PHE B 101       4.283   1.293  -7.730  1.00 10.00      B   
ATOM   2873  C   PHE B 101       2.747  -0.122 -13.944  1.00 10.00      B   
ATOM   2874  O   PHE B 101       2.943  -1.267 -14.367  1.00 10.00      B   
ATOM   2875  N   ALA B 102       2.570   0.922 -14.744  1.00 10.00      B   
ATOM   2876  HN  ALA B 102       2.426   1.815 -14.348  1.00 10.00      B   
ATOM   2877  CA  ALA B 102       2.589   0.783 -16.194  1.00 10.00      B   
ATOM   2878  CB  ALA B 102       1.860   1.942 -16.855  1.00 10.00      B   
ATOM   2879  C   ALA B 102       4.016   0.669 -16.721  1.00 10.00      B   
ATOM   2880  O   ALA B 102       4.976   1.017 -16.028  1.00 10.00      B   
ATOM   2881  N   GLU B 103       4.142   0.194 -17.957  1.00 10.00      B   
ATOM   2882  HN  GLU B 103       3.331  -0.042 -18.456  1.00 10.00      B   
ATOM   2883  CA  GLU B 103       5.442   0.009 -18.599  1.00 10.00      B   
ATOM   2884  CB  GLU B 103       5.251  -0.488 -20.031  1.00 10.00      B   
ATOM   2885  CG  GLU B 103       6.505  -1.066 -20.662  1.00 10.00      B   
ATOM   2886  CD  GLU B 103       6.191  -1.968 -21.834  1.00 10.00      B   
ATOM   2887  OE1 GLU B 103       6.316  -1.519 -22.989  1.00 10.00      B   
ATOM   2888  OE2 GLU B 103       5.801  -3.132 -21.603  1.00 10.00      B   
ATOM   2889  C   GLU B 103       6.279   1.287 -18.584  1.00 10.00      B   
ATOM   2890  O   GLU B 103       7.488   1.241 -18.348  1.00 10.00      B   
ATOM   2891  N   ASN B 104       5.624   2.420 -18.814  1.00 10.00      B   
ATOM   2892  HN  ASN B 104       4.660   2.383 -18.990  1.00 10.00      B   
ATOM   2893  CA  ASN B 104       6.296   3.719 -18.826  1.00 10.00      B   
ATOM   2894  CB  ASN B 104       5.303   4.842 -19.155  1.00 10.00      B   
ATOM   2895  CG  ASN B 104       3.931   4.622 -18.537  1.00 10.00      B   
ATOM   2896  OD1 ASN B 104       3.069   3.980 -19.133  1.00 10.00      B   
ATOM   2897  ND2 ASN B 104       3.717   5.147 -17.339  1.00 10.00      B   
ATOM   2898 HD21 ASN B 104       4.442   5.648 -16.916  1.00 10.00      B   
ATOM   2899 HD22 ASN B 104       2.840   5.002 -16.920  1.00 10.00      B   
ATOM   2900  C   ASN B 104       6.991   4.002 -17.496  1.00 10.00      B   
ATOM   2901  O   ASN B 104       8.081   4.573 -17.459  1.00 10.00      B   
ATOM   2902  N   GLU B 105       6.360   3.589 -16.405  1.00 10.00      B   
ATOM   2903  HN  GLU B 105       5.503   3.120 -16.496  1.00 10.00      B   
ATOM   2904  CA  GLU B 105       6.921   3.795 -15.076  1.00 10.00      B   
ATOM   2905  CB  GLU B 105       5.830   3.671 -14.014  1.00 10.00      B   
ATOM   2906  CG  GLU B 105       4.702   4.676 -14.163  1.00 10.00      B   
ATOM   2907  CD  GLU B 105       3.413   4.183 -13.549  1.00 10.00      B   
ATOM   2908  OE1 GLU B 105       2.529   3.747 -14.307  1.00 10.00      B   
ATOM   2909  OE2 GLU B 105       3.293   4.220 -12.310  1.00 10.00      B   
ATOM   2910  C   GLU B 105       8.021   2.777 -14.806  1.00 10.00      B   
ATOM   2911  O   GLU B 105       9.024   3.084 -14.158  1.00 10.00      B   
ATOM   2912  N   LEU B 106       7.825   1.567 -15.320  1.00 10.00      B   
ATOM   2913  HN  LEU B 106       7.004   1.394 -15.831  1.00 10.00      B   
ATOM   2914  CA  LEU B 106       8.791   0.493 -15.148  1.00 10.00      B   
ATOM   2915  CB  LEU B 106       8.253  -0.815 -15.736  1.00 10.00      B   
ATOM   2916  CG  LEU B 106       6.912  -1.302 -15.182  1.00 10.00      B   
ATOM   2917  CD1 LEU B 106       6.465  -2.572 -15.888  1.00 10.00      B   
ATOM   2918  CD2 LEU B 106       6.992  -1.517 -13.679  1.00 10.00      B   
ATOM   2919  C   LEU B 106      10.122   0.854 -15.793  1.00 10.00      B   
ATOM   2920  O   LEU B 106      11.180   0.688 -15.182  1.00 10.00      B   
ATOM   2921  N   ASP B 107      10.063   1.361 -17.020  1.00 10.00      B   
ATOM   2922  HN  ASP B 107       9.187   1.471 -17.455  1.00 10.00      B   
ATOM   2923  CA  ASP B 107      11.270   1.752 -17.737  1.00 10.00      B   
ATOM   2924  CB  ASP B 107      10.975   2.086 -19.198  1.00 10.00      B   
ATOM   2925  CG  ASP B 107      12.240   2.370 -19.985  1.00 10.00      B   
ATOM   2926  OD1 ASP B 107      12.948   1.413 -20.349  1.00 10.00      B   
ATOM   2927  OD2 ASP B 107      12.530   3.550 -20.251  1.00 10.00      B   
ATOM   2928  C   ASP B 107      11.955   2.924 -17.052  1.00 10.00      B   
ATOM   2929  O   ASP B 107      13.175   2.923 -16.888  1.00 10.00      B   
ATOM   2930  N   LEU B 108      11.166   3.913 -16.637  1.00 10.00      B   
ATOM   2931  HN  LEU B 108      10.201   3.858 -16.806  1.00 10.00      B   
ATOM   2932  CA  LEU B 108      11.702   5.084 -15.953  1.00 10.00      B   
ATOM   2933  CB  LEU B 108      10.580   6.055 -15.571  1.00 10.00      B   
ATOM   2934  CG  LEU B 108      11.019   7.363 -14.899  1.00 10.00      B   
ATOM   2935  CD1 LEU B 108      11.887   8.192 -15.836  1.00 10.00      B   
ATOM   2936  CD2 LEU B 108       9.813   8.164 -14.430  1.00 10.00      B   
ATOM   2937  C   LEU B 108      12.486   4.668 -14.712  1.00 10.00      B   
ATOM   2938  O   LEU B 108      13.593   5.154 -14.473  1.00 10.00      B   
ATOM   2939  N   PHE B 109      11.913   3.747 -13.942  1.00 10.00      B   
ATOM   2940  HN  PHE B 109      11.030   3.395 -14.195  1.00 10.00      B   
ATOM   2941  CA  PHE B 109      12.556   3.250 -12.733  1.00 10.00      B   
ATOM   2942  CB  PHE B 109      11.625   2.290 -11.986  1.00 10.00      B   
ATOM   2943  CG  PHE B 109      12.082   1.947 -10.593  1.00 10.00      B   
ATOM   2944  CD1 PHE B 109      12.665   0.720 -10.321  1.00 10.00      B   
ATOM   2945  CD2 PHE B 109      11.924   2.852  -9.555  1.00 10.00      B   
ATOM   2946  CE1 PHE B 109      13.083   0.402  -9.043  1.00 10.00      B   
ATOM   2947  CE2 PHE B 109      12.340   2.541  -8.275  1.00 10.00      B   
ATOM   2948  CZ  PHE B 109      12.920   1.313  -8.018  1.00 10.00      B   
ATOM   2949  C   PHE B 109      13.872   2.556 -13.078  1.00 10.00      B   
ATOM   2950  O   PHE B 109      14.872   2.724 -12.386  1.00 10.00      B   
ATOM   2951  N   ARG B 110      13.865   1.791 -14.165  1.00 10.00      B   
ATOM   2952  HN  ARG B 110      13.031   1.702 -14.678  1.00 10.00      B   
ATOM   2953  CA  ARG B 110      15.058   1.080 -14.617  1.00 10.00      B   
ATOM   2954  CB  ARG B 110      14.713   0.143 -15.778  1.00 10.00      B   
ATOM   2955  CG  ARG B 110      13.831  -1.032 -15.388  1.00 10.00      B   
ATOM   2956  CD  ARG B 110      14.632  -2.130 -14.711  1.00 10.00      B   
ATOM   2957  NE  ARG B 110      15.543  -2.787 -15.644  1.00 10.00      B   
ATOM   2958  HE  ARG B 110      16.144  -2.208 -16.169  1.00 10.00      B   
ATOM   2959  CZ  ARG B 110      15.606  -4.104 -15.829  1.00 10.00      B   
ATOM   2960  NH1 ARG B 110      14.812  -4.915 -15.137  1.00 10.00      B   
ATOM   2961 HH11 ARG B 110      14.136  -4.525 -14.452  1.00 10.00      B   
ATOM   2962 HH12 ARG B 110      14.870  -5.953 -15.271  1.00 10.00      B   
ATOM   2963  NH2 ARG B 110      16.462  -4.609 -16.704  1.00 10.00      B   
ATOM   2964 HH21 ARG B 110      17.095  -3.972 -17.242  1.00 10.00      B   
ATOM   2965 HH22 ARG B 110      16.502  -5.636 -16.872  1.00 10.00      B   
ATOM   2966  C   ARG B 110      16.139   2.063 -15.051  1.00 10.00      B   
ATOM   2967  O   ARG B 110      17.294   1.955 -14.634  1.00 10.00      B   
ATOM   2968  N   LYS B 111      15.748   3.032 -15.874  1.00 10.00      B   
ATOM   2969  HN  LYS B 111      14.803   3.069 -16.153  1.00 10.00      B   
ATOM   2970  CA  LYS B 111      16.670   4.044 -16.373  1.00 10.00      B   
ATOM   2971  CB  LYS B 111      15.946   4.989 -17.340  1.00 10.00      B   
ATOM   2972  CG  LYS B 111      15.435   4.315 -18.607  1.00 10.00      B   
ATOM   2973  CD  LYS B 111      16.446   4.411 -19.739  1.00 10.00      B   
ATOM   2974  CE  LYS B 111      16.237   3.313 -20.772  1.00 10.00      B   
ATOM   2975  NZ  LYS B 111      14.900   3.384 -21.425  1.00 10.00      B   
ATOM   2976  HZ1 LYS B 111      14.829   4.236 -22.020  1.00 10.00      B   
ATOM   2977  HZ2 LYS B 111      14.140   3.418 -20.705  1.00 10.00      B   
ATOM   2978  HZ3 LYS B 111      14.751   2.546 -22.024  1.00 10.00      B   
ATOM   2979  C   LYS B 111      17.282   4.833 -15.220  1.00 10.00      B   
ATOM   2980  O   LYS B 111      18.481   5.116 -15.215  1.00 10.00      B   
ATOM   2981  N   ALA B 112      16.450   5.175 -14.240  1.00 10.00      B   
ATOM   2982  HN  ALA B 112      15.502   4.921 -14.308  1.00 10.00      B   
ATOM   2983  CA  ALA B 112      16.901   5.927 -13.074  1.00 10.00      B   
ATOM   2984  CB  ALA B 112      15.712   6.451 -12.283  1.00 10.00      B   
ATOM   2985  C   ALA B 112      17.795   5.070 -12.183  1.00 10.00      B   
ATOM   2986  O   ALA B 112      18.800   5.548 -11.656  1.00 10.00      B   
ATOM   2987  N   LEU B 113      17.422   3.801 -12.029  1.00 10.00      B   
ATOM   2988  HN  LEU B 113      16.605   3.488 -12.475  1.00 10.00      B   
ATOM   2989  CA  LEU B 113      18.179   2.860 -11.208  1.00 10.00      B   
ATOM   2990  CB  LEU B 113      17.516   1.479 -11.226  1.00 10.00      B   
ATOM   2991  CG  LEU B 113      18.070   0.439 -10.248  1.00 10.00      B   
ATOM   2992  CD1 LEU B 113      17.881   0.899  -8.811  1.00 10.00      B   
ATOM   2993  CD2 LEU B 113      17.402  -0.909 -10.469  1.00 10.00      B   
ATOM   2994  C   LEU B 113      19.623   2.757 -11.682  1.00 10.00      B   
ATOM   2995  O   LEU B 113      20.545   2.648 -10.875  1.00 10.00      B   
ATOM   2996  N   GLU B 114      19.815   2.803 -12.995  1.00 10.00      B   
ATOM   2997  HN  GLU B 114      19.039   2.878 -13.593  1.00 10.00      B   
ATOM   2998  CA  GLU B 114      21.149   2.732 -13.566  1.00 10.00      B   
ATOM   2999  CB  GLU B 114      21.086   2.758 -15.088  1.00 10.00      B   
ATOM   3000  CG  GLU B 114      20.468   1.519 -15.710  1.00 10.00      B   
ATOM   3001  CD  GLU B 114      20.565   1.533 -17.220  1.00 10.00      B   
ATOM   3002  OE1 GLU B 114      20.141   0.550 -17.859  1.00 10.00      B   
ATOM   3003  OE2 GLU B 114      21.067   2.532 -17.774  1.00 10.00      B   
ATOM   3004  C   GLU B 114      22.009   3.886 -13.063  1.00 10.00      B   
ATOM   3005  O   GLU B 114      23.184   3.705 -12.760  1.00 10.00      B   
ATOM   3006  N   LEU B 115      21.403   5.065 -12.953  1.00 10.00      B   
ATOM   3007  HN  LEU B 115      20.453   5.133 -13.185  1.00 10.00      B   
ATOM   3008  CA  LEU B 115      22.105   6.258 -12.488  1.00 10.00      B   
ATOM   3009  CB  LEU B 115      21.301   7.520 -12.815  1.00 10.00      B   
ATOM   3010  CG  LEU B 115      21.138   7.857 -14.298  1.00 10.00      B   
ATOM   3011  CD1 LEU B 115      20.266   9.091 -14.472  1.00 10.00      B   
ATOM   3012  CD2 LEU B 115      22.494   8.069 -14.952  1.00 10.00      B   
ATOM   3013  C   LEU B 115      22.392   6.190 -10.991  1.00 10.00      B   
ATOM   3014  O   LEU B 115      23.398   6.723 -10.519  1.00 10.00      B   
ATOM   3015  N   ILE B 116      21.504   5.534 -10.251  1.00 10.00      B   
ATOM   3016  HN  ILE B 116      20.719   5.141 -10.690  1.00 10.00      B   
ATOM   3017  CA  ILE B 116      21.662   5.381  -8.806  1.00 10.00      B   
ATOM   3018  CB  ILE B 116      20.478   4.591  -8.192  1.00 10.00      B   
ATOM   3019  CG1 ILE B 116      19.140   5.275  -8.497  1.00 10.00      B   
ATOM   3020  CG2 ILE B 116      20.659   4.404  -6.691  1.00 10.00      B   
ATOM   3021  CD1 ILE B 116      18.970   6.627  -7.842  1.00 10.00      B   
ATOM   3022  C   ILE B 116      22.964   4.643  -8.501  1.00 10.00      B   
ATOM   3023  O   ILE B 116      23.739   5.049  -7.633  1.00 10.00      B   
ATOM   3024  N   ILE B 117      23.202   3.569  -9.242  1.00 10.00      B   
ATOM   3025  HN  ILE B 117      22.553   3.312  -9.930  1.00 10.00      B   
ATOM   3026  CA  ILE B 117      24.400   2.763  -9.063  1.00 10.00      B   
ATOM   3027  CB  ILE B 117      24.208   1.339  -9.631  1.00 10.00      B   
ATOM   3028  CG1 ILE B 117      22.831   0.787  -9.244  1.00 10.00      B   
ATOM   3029  CG2 ILE B 117      25.309   0.415  -9.130  1.00 10.00      B   
ATOM   3030  CD1 ILE B 117      22.422  -0.437 -10.031  1.00 10.00      B   
ATOM   3031  C   ILE B 117      25.596   3.421  -9.749  1.00 10.00      B   
ATOM   3032  O   ILE B 117      26.718   3.373  -9.244  1.00 10.00      B   
ATOM   3033  N   ASP B 118      25.334   4.044 -10.895  1.00 10.00      B   
ATOM   3034  HN  ASP B 118      24.413   4.046 -11.232  1.00 10.00      B   
ATOM   3035  CA  ASP B 118      26.371   4.719 -11.676  1.00 10.00      B   
ATOM   3036  CB  ASP B 118      25.747   5.342 -12.930  1.00 10.00      B   
ATOM   3037  CG  ASP B 118      26.740   5.590 -14.046  1.00 10.00      B   
ATOM   3038  OD1 ASP B 118      26.978   4.664 -14.854  1.00 10.00      B   
ATOM   3039  OD2 ASP B 118      27.260   6.719 -14.143  1.00 10.00      B   
ATOM   3040  C   ASP B 118      27.069   5.801 -10.854  1.00 10.00      B   
ATOM   3041  O   ASP B 118      28.298   5.895 -10.842  1.00 10.00      B   
ATOM   3042  N   SER B 119      26.278   6.604 -10.157  1.00 10.00      B   
ATOM   3043  HN  SER B 119      25.306   6.466 -10.188  1.00 10.00      B   
ATOM   3044  CA  SER B 119      26.812   7.678  -9.337  1.00 10.00      B   
ATOM   3045  CB  SER B 119      25.703   8.678  -9.008  1.00 10.00      B   
ATOM   3046  OG  SER B 119      24.898   8.930 -10.150  1.00 10.00      B   
ATOM   3047  HG  SER B 119      24.256   8.212 -10.255  1.00 10.00      B   
ATOM   3048  C   SER B 119      27.426   7.127  -8.051  1.00 10.00      B   
ATOM   3049  O   SER B 119      26.764   6.423  -7.283  1.00 10.00      B   
ATOM   3050  N   GLU B 120      28.696   7.446  -7.816  1.00 10.00      B   
ATOM   3051  HN  GLU B 120      29.182   8.001  -8.465  1.00 10.00      B   
ATOM   3052  CA  GLU B 120      29.389   6.982  -6.619  1.00 10.00      B   
ATOM   3053  CB  GLU B 120      30.882   7.303  -6.678  1.00 10.00      B   
ATOM   3054  CG  GLU B 120      31.703   6.559  -5.638  1.00 10.00      B   
ATOM   3055  CD  GLU B 120      31.430   5.070  -5.653  1.00 10.00      B   
ATOM   3056  OE1 GLU B 120      32.040   4.362  -6.477  1.00 10.00      B   
ATOM   3057  OE2 GLU B 120      30.599   4.605  -4.842  1.00 10.00      B   
ATOM   3058  C   GLU B 120      28.763   7.581  -5.364  1.00 10.00      B   
ATOM   3059  O   GLU B 120      28.795   6.979  -4.291  1.00 10.00      B   
ATOM   3060  N   THR B 121      28.168   8.751  -5.518  1.00 10.00      B   
ATOM   3061  HN  THR B 121      28.163   9.172  -6.404  1.00 10.00      B   
ATOM   3062  CA  THR B 121      27.520   9.439  -4.416  1.00 10.00      B   
ATOM   3063  CB  THR B 121      27.085  10.836  -4.874  1.00 10.00      B   
ATOM   3064  OG1 THR B 121      26.720  10.764  -6.262  1.00 10.00      B   
ATOM   3065  HG1 THR B 121      26.624  11.658  -6.615  1.00 10.00      B   
ATOM   3066  CG2 THR B 121      28.227  11.821  -4.707  1.00 10.00      B   
ATOM   3067  C   THR B 121      26.282   8.674  -3.957  1.00 10.00      B   
ATOM   3068  O   THR B 121      25.884   8.753  -2.795  1.00 10.00      B   
ATOM   3069  N   GLY B 122      25.685   7.930  -4.882  1.00 10.00      B   
ATOM   3070  HN  GLY B 122      26.065   7.894  -5.785  1.00 10.00      B   
ATOM   3071  CA  GLY B 122      24.491   7.169  -4.573  1.00 10.00      B   
ATOM   3072  C   GLY B 122      23.238   7.988  -4.794  1.00 10.00      B   
ATOM   3073  O   GLY B 122      22.141   7.568  -4.433  1.00 10.00      B   
ATOM   3074  N   PHE B 123      23.408   9.159  -5.397  1.00 10.00      B   
ATOM   3075  HN  PHE B 123      24.307   9.426  -5.676  1.00 10.00      B   
ATOM   3076  CA  PHE B 123      22.296  10.055  -5.663  1.00 10.00      B   
ATOM   3077  CB  PHE B 123      22.443  11.339  -4.844  1.00 10.00      B   
ATOM   3078  CG  PHE B 123      22.173  11.176  -3.375  1.00 10.00      B   
ATOM   3079  CD1 PHE B 123      23.217  11.052  -2.476  1.00 10.00      B   
ATOM   3080  CD2 PHE B 123      20.875  11.154  -2.894  1.00 10.00      B   
ATOM   3081  CE1 PHE B 123      22.974  10.908  -1.124  1.00 10.00      B   
ATOM   3082  CE2 PHE B 123      20.624  11.009  -1.543  1.00 10.00      B   
ATOM   3083  CZ  PHE B 123      21.675  10.887  -0.656  1.00 10.00      B   
ATOM   3084  C   PHE B 123      22.218  10.403  -7.143  1.00 10.00      B   
ATOM   3085  O   PHE B 123      23.232  10.698  -7.777  1.00 10.00      B   
ATOM   3086  N   ALA B 124      21.014  10.356  -7.688  1.00 10.00      B   
ATOM   3087  HN  ALA B 124      20.246  10.091  -7.129  1.00 10.00      B   
ATOM   3088  CA  ALA B 124      20.789  10.680  -9.085  1.00 10.00      B   
ATOM   3089  CB  ALA B 124      20.072   9.536  -9.788  1.00 10.00      B   
ATOM   3090  C   ALA B 124      19.981  11.968  -9.195  1.00 10.00      B   
ATOM   3091  O   ALA B 124      18.884  12.069  -8.643  1.00 10.00      B   
ATOM   3092  N   SER B 125      20.537  12.957  -9.881  1.00 10.00      B   
ATOM   3093  HN  SER B 125      21.431  12.828 -10.268  1.00 10.00      B   
ATOM   3094  CA  SER B 125      19.869  14.236 -10.060  1.00 10.00      B   
ATOM   3095  CB  SER B 125      20.833  15.241 -10.686  1.00 10.00      B   
ATOM   3096  OG  SER B 125      22.038  15.303  -9.942  1.00 10.00      B   
ATOM   3097  HG  SER B 125      21.823  15.382  -8.992  1.00 10.00      B   
ATOM   3098  C   SER B 125      18.620  14.090 -10.923  1.00 10.00      B   
ATOM   3099  O   SER B 125      18.647  13.435 -11.971  1.00 10.00      B   
ATOM   3100  N   SER B 126      17.532  14.706 -10.475  1.00 10.00      B   
ATOM   3101  HN  SER B 126      17.584  15.209  -9.634  1.00 10.00      B   
ATOM   3102  CA  SER B 126      16.261  14.659 -11.184  1.00 10.00      B   
ATOM   3103  CB  SER B 126      15.237  15.507 -10.431  1.00 10.00      B   
ATOM   3104  OG  SER B 126      15.895  16.372  -9.518  1.00 10.00      B   
ATOM   3105  HG  SER B 126      15.895  15.974  -8.636  1.00 10.00      B   
ATOM   3106  C   SER B 126      16.409  15.149 -12.624  1.00 10.00      B   
ATOM   3107  O   SER B 126      15.790  14.607 -13.541  1.00 10.00      B   
ATOM   3108  N   THR B 127      17.247  16.162 -12.811  1.00 10.00      B   
ATOM   3109  HN  THR B 127      17.712  16.544 -12.038  1.00 10.00      B   
ATOM   3110  CA  THR B 127      17.495  16.737 -14.122  1.00 10.00      B   
ATOM   3111  CB  THR B 127      18.532  17.867 -14.007  1.00 10.00      B   
ATOM   3112  OG1 THR B 127      18.839  18.078 -12.615  1.00 10.00      B   
ATOM   3113  HG1 THR B 127      19.771  18.315 -12.528  1.00 10.00      B   
ATOM   3114  CG2 THR B 127      17.984  19.157 -14.600  1.00 10.00      B   
ATOM   3115  C   THR B 127      17.991  15.682 -15.113  1.00 10.00      B   
ATOM   3116  O   THR B 127      17.481  15.575 -16.229  1.00 10.00      B   
ATOM   3117  N   ASN B 128      18.956  14.874 -14.678  1.00 10.00      B   
ATOM   3118  HN  ASN B 128      19.286  14.977 -13.760  1.00 10.00      B   
ATOM   3119  CA  ASN B 128      19.528  13.828 -15.525  1.00 10.00      B   
ATOM   3120  CB  ASN B 128      20.758  13.201 -14.863  1.00 10.00      B   
ATOM   3121  CG  ASN B 128      22.059  13.866 -15.272  1.00 10.00      B   
ATOM   3122  OD1 ASN B 128      22.415  14.926 -14.758  1.00 10.00      B   
ATOM   3123  ND2 ASN B 128      22.783  13.244 -16.189  1.00 10.00      B   
ATOM   3124 HD21 ASN B 128      22.446  12.398 -16.554  1.00 10.00      B   
ATOM   3125 HD22 ASN B 128      23.634  13.650 -16.461  1.00 10.00      B   
ATOM   3126  C   ASN B 128      18.500  12.747 -15.832  1.00 10.00      B   
ATOM   3127  O   ASN B 128      18.503  12.161 -16.914  1.00 10.00      B   
ATOM   3128  N   ILE B 129      17.617  12.488 -14.875  1.00 10.00      B   
ATOM   3129  HN  ILE B 129      17.667  12.986 -14.029  1.00 10.00      B   
ATOM   3130  CA  ILE B 129      16.580  11.478 -15.050  1.00 10.00      B   
ATOM   3131  CB  ILE B 129      15.865  11.157 -13.720  1.00 10.00      B   
ATOM   3132  CG1 ILE B 129      16.892  10.747 -12.659  1.00 10.00      B   
ATOM   3133  CG2 ILE B 129      14.839  10.051 -13.918  1.00 10.00      B   
ATOM   3134  CD1 ILE B 129      16.322  10.635 -11.261  1.00 10.00      B   
ATOM   3135  C   ILE B 129      15.563  11.926 -16.100  1.00 10.00      B   
ATOM   3136  O   ILE B 129      15.114  11.129 -16.926  1.00 10.00      B   
ATOM   3137  N   LEU B 130      15.232  13.214 -16.080  1.00 10.00      B   
ATOM   3138  HN  LEU B 130      15.639  13.800 -15.406  1.00 10.00      B   
ATOM   3139  CA  LEU B 130      14.276  13.782 -17.027  1.00 10.00      B   
ATOM   3140  CB  LEU B 130      13.955  15.235 -16.664  1.00 10.00      B   
ATOM   3141  CG  LEU B 130      13.250  15.464 -15.324  1.00 10.00      B   
ATOM   3142  CD1 LEU B 130      13.046  16.952 -15.076  1.00 10.00      B   
ATOM   3143  CD2 LEU B 130      11.921  14.725 -15.279  1.00 10.00      B   
ATOM   3144  C   LEU B 130      14.807  13.705 -18.457  1.00 10.00      B   
ATOM   3145  O   LEU B 130      14.040  13.717 -19.420  1.00 10.00      B   
ATOM   3146  N   ASN B 131      16.122  13.614 -18.588  1.00 10.00      B   
ATOM   3147  HN  ASN B 131      16.683  13.605 -17.781  1.00 10.00      B   
ATOM   3148  CA  ASN B 131      16.757  13.532 -19.898  1.00 10.00      B   
ATOM   3149  CB  ASN B 131      18.248  13.863 -19.799  1.00 10.00      B   
ATOM   3150  CG  ASN B 131      18.518  15.305 -19.423  1.00 10.00      B   
ATOM   3151  OD1 ASN B 131      19.403  15.589 -18.617  1.00 10.00      B   
ATOM   3152  ND2 ASN B 131      17.767  16.229 -20.010  1.00 10.00      B   
ATOM   3153 HD21 ASN B 131      17.081  15.933 -20.649  1.00 10.00      B   
ATOM   3154 HD22 ASN B 131      17.934  17.168 -19.790  1.00 10.00      B   
ATOM   3155  C   ASN B 131      16.584  12.146 -20.500  1.00 10.00      B   
ATOM   3156  O   ASN B 131      16.682  11.970 -21.714  1.00 10.00      B   
ATOM   3157  N   LEU B 132      16.318  11.163 -19.649  1.00 10.00      B   
ATOM   3158  HN  LEU B 132      16.240  11.367 -18.690  1.00 10.00      B   
ATOM   3159  CA  LEU B 132      16.142   9.789 -20.100  1.00 10.00      B   
ATOM   3160  CB  LEU B 132      16.623   8.807 -19.030  1.00 10.00      B   
ATOM   3161  CG  LEU B 132      18.101   8.896 -18.650  1.00 10.00      B   
ATOM   3162  CD1 LEU B 132      18.407   7.962 -17.492  1.00 10.00      B   
ATOM   3163  CD2 LEU B 132      18.985   8.575 -19.845  1.00 10.00      B   
ATOM   3164  C   LEU B 132      14.691   9.497 -20.469  1.00 10.00      B   
ATOM   3165  O   LEU B 132      14.394   8.461 -21.065  1.00 10.00      B   
ATOM   3166  N   VAL B 133      13.796  10.421 -20.127  1.00 10.00      B   
ATOM   3167  HN  VAL B 133      14.103  11.228 -19.664  1.00 10.00      B   
ATOM   3168  CA  VAL B 133      12.370  10.270 -20.414  1.00 10.00      B   
ATOM   3169  CB  VAL B 133      11.546  11.429 -19.802  1.00 10.00      B   
ATOM   3170  CG1 VAL B 133      10.058  11.255 -20.070  1.00 10.00      B   
ATOM   3171  CG2 VAL B 133      11.806  11.533 -18.308  1.00 10.00      B   
ATOM   3172  C   VAL B 133      12.119  10.193 -21.921  1.00 10.00      B   
ATOM   3173  O   VAL B 133      11.153   9.582 -22.377  1.00 10.00      B   
ATOM   3174  N   ASP B 134      13.013  10.795 -22.692  1.00 10.00      B   
ATOM   3175  HN  ASP B 134      13.774  11.247 -22.275  1.00 10.00      B   
ATOM   3176  CA  ASP B 134      12.891  10.796 -24.147  1.00 10.00      B   
ATOM   3177  CB  ASP B 134      13.735  11.910 -24.771  1.00 10.00      B   
ATOM   3178  CG  ASP B 134      13.223  13.296 -24.427  1.00 10.00      B   
ATOM   3179  OD1 ASP B 134      13.940  14.044 -23.723  1.00 10.00      B   
ATOM   3180  OD2 ASP B 134      12.096  13.639 -24.846  1.00 10.00      B   
ATOM   3181  C   ASP B 134      13.261   9.439 -24.735  1.00 10.00      B   
ATOM   3182  O   ASP B 134      13.070   9.191 -25.925  1.00 10.00      B   
ATOM   3183  N   GLN B 135      13.788   8.564 -23.890  1.00 10.00      B   
ATOM   3184  HN  GLN B 135      13.923   8.826 -22.950  1.00 10.00      B   
ATOM   3185  CA  GLN B 135      14.176   7.226 -24.310  1.00 10.00      B   
ATOM   3186  CB  GLN B 135      15.684   7.031 -24.155  1.00 10.00      B   
ATOM   3187  CG  GLN B 135      16.492   7.595 -25.310  1.00 10.00      B   
ATOM   3188  CD  GLN B 135      16.139   6.950 -26.637  1.00 10.00      B   
ATOM   3189  OE1 GLN B 135      15.764   5.778 -26.697  1.00 10.00      B   
ATOM   3190  NE2 GLN B 135      16.247   7.715 -27.709  1.00 10.00      B   
ATOM   3191 HE21 GLN B 135      16.540   8.646 -27.587  1.00 10.00      B   
ATOM   3192 HE22 GLN B 135      16.040   7.322 -28.582  1.00 10.00      B   
ATOM   3193  C   GLN B 135      13.426   6.179 -23.502  1.00 10.00      B   
ATOM   3194  O   GLN B 135      13.901   5.056 -23.323  1.00 10.00      B   
ATOM   3195  N   LEU B 136      12.255   6.560 -23.013  1.00 10.00      B   
ATOM   3196  HN  LEU B 136      11.940   7.470 -23.189  1.00 10.00      B   
ATOM   3197  CA  LEU B 136      11.423   5.667 -22.221  1.00 10.00      B   
ATOM   3198  CB  LEU B 136      10.431   6.470 -21.373  1.00 10.00      B   
ATOM   3199  CG  LEU B 136      10.565   6.334 -19.855  1.00 10.00      B   
ATOM   3200  CD1 LEU B 136      11.950   6.762 -19.394  1.00 10.00      B   
ATOM   3201  CD2 LEU B 136       9.492   7.149 -19.151  1.00 10.00      B   
ATOM   3202  C   LEU B 136      10.671   4.685 -23.112  1.00 10.00      B   
ATOM   3203  O   LEU B 136      10.373   4.980 -24.274  1.00 10.00      B   
ATOM   3204  N   LYS B 137      10.377   3.518 -22.566  1.00 10.00      B   
ATOM   3205  HN  LYS B 137      10.653   3.343 -21.640  1.00 10.00      B   
ATOM   3206  CA  LYS B 137       9.656   2.491 -23.299  1.00 10.00      B   
ATOM   3207  CB  LYS B 137      10.352   1.138 -23.166  1.00 10.00      B   
ATOM   3208  CG  LYS B 137      11.754   1.098 -23.754  1.00 10.00      B   
ATOM   3209  CD  LYS B 137      12.207  -0.331 -24.003  1.00 10.00      B   
ATOM   3210  CE  LYS B 137      12.295  -1.131 -22.713  1.00 10.00      B   
ATOM   3211  NZ  LYS B 137      13.388  -0.649 -21.829  1.00 10.00      B   
ATOM   3212  HZ1 LYS B 137      13.115   0.249 -21.368  1.00 10.00      B   
ATOM   3213  HZ2 LYS B 137      14.254  -0.490 -22.381  1.00 10.00      B   
ATOM   3214  HZ3 LYS B 137      13.588  -1.353 -21.091  1.00 10.00      B   
ATOM   3215  C   LYS B 137       8.220   2.381 -22.812  1.00 10.00      B   
ATOM   3216  O   LYS B 137       7.954   2.473 -21.614  1.00 10.00      B   
ATOM   3217  N   GLY B 138       7.301   2.187 -23.744  1.00 10.00      B   
ATOM   3218  HN  GLY B 138       7.575   2.132 -24.685  1.00 10.00      B   
ATOM   3219  CA  GLY B 138       5.903   2.064 -23.388  1.00 10.00      B   
ATOM   3220  C   GLY B 138       5.210   3.407 -23.325  1.00 10.00      B   
ATOM   3221  O   GLY B 138       4.874   3.884 -22.241  1.00 10.00      B   
ATOM   3222  N   LYS B 139       5.006   4.007 -24.499  1.00 10.00      B   
ATOM   3223  HN  LYS B 139       5.329   3.564 -25.309  1.00 10.00      B   
ATOM   3224  CA  LYS B 139       4.343   5.304 -24.631  1.00 10.00      B   
ATOM   3225  CB  LYS B 139       2.996   5.339 -23.895  1.00 10.00      B   
ATOM   3226  CG  LYS B 139       2.320   6.699 -23.879  1.00 10.00      B   
ATOM   3227  CD  LYS B 139       1.100   6.692 -22.976  1.00 10.00      B   
ATOM   3228  CE  LYS B 139       0.409   8.043 -22.976  1.00 10.00      B   
ATOM   3229  NZ  LYS B 139      -0.821   8.034 -22.142  1.00 10.00      B   
ATOM   3230  HZ1 LYS B 139      -1.482   7.310 -22.487  1.00 10.00      B   
ATOM   3231  HZ2 LYS B 139      -1.288   8.960 -22.183  1.00 10.00      B   
ATOM   3232  HZ3 LYS B 139      -0.580   7.825 -21.153  1.00 10.00      B   
ATOM   3233  C   LYS B 139       5.247   6.455 -24.197  1.00 10.00      B   
ATOM   3234  O   LYS B 139       5.828   6.437 -23.111  1.00 10.00      B   
ATOM   3235  N   LYS B 140       5.372   7.453 -25.059  1.00 10.00      B   
ATOM   3236  HN  LYS B 140       4.890   7.418 -25.913  1.00 10.00      B   
ATOM   3237  CA  LYS B 140       6.197   8.607 -24.759  1.00 10.00      B   
ATOM   3238  CB  LYS B 140       6.618   9.333 -26.041  1.00 10.00      B   
ATOM   3239  CG  LYS B 140       7.452  10.584 -25.805  1.00 10.00      B   
ATOM   3240  CD  LYS B 140       8.658  10.291 -24.924  1.00 10.00      B   
ATOM   3241  CE  LYS B 140       9.441  11.555 -24.607  1.00 10.00      B   
ATOM   3242  NZ  LYS B 140      10.117  12.114 -25.809  1.00 10.00      B   
ATOM   3243  HZ1 LYS B 140      10.861  12.789 -25.518  1.00 10.00      B   
ATOM   3244  HZ2 LYS B 140       9.431  12.612 -26.408  1.00 10.00      B   
ATOM   3245  HZ3 LYS B 140      10.557  11.352 -26.363  1.00 10.00      B   
ATOM   3246  C   LYS B 140       5.470   9.556 -23.816  1.00 10.00      B   
ATOM   3247  O   LYS B 140       4.595  10.320 -24.233  1.00 10.00      B   
ATOM   3248  N   MET B 141       5.823   9.484 -22.543  1.00 10.00      B   
ATOM   3249  HN  MET B 141       6.508   8.838 -22.275  1.00 10.00      B   
ATOM   3250  CA  MET B 141       5.222  10.340 -21.535  1.00 10.00      B   
ATOM   3251  CB  MET B 141       5.307   9.697 -20.145  1.00 10.00      B   
ATOM   3252  CG  MET B 141       6.718   9.607 -19.577  1.00 10.00      B   
ATOM   3253  SD  MET B 141       6.754   9.581 -17.771  1.00 10.00      B   
ATOM   3254  CE  MET B 141       5.687   8.187 -17.423  1.00 10.00      B   
ATOM   3255  C   MET B 141       5.915  11.696 -21.530  1.00 10.00      B   
ATOM   3256  O   MET B 141       6.978  11.859 -22.134  1.00 10.00      B   
ATOM   3257  N   ARG B 142       5.318  12.661 -20.855  1.00 10.00      B   
ATOM   3258  HN  ARG B 142       4.472  12.468 -20.380  1.00 10.00      B   
ATOM   3259  CA  ARG B 142       5.888  13.999 -20.788  1.00 10.00      B   
ATOM   3260  CB  ARG B 142       4.781  15.048 -20.705  1.00 10.00      B   
ATOM   3261  CG  ARG B 142       3.694  14.879 -21.753  1.00 10.00      B   
ATOM   3262  CD  ARG B 142       2.774  16.085 -21.790  1.00 10.00      B   
ATOM   3263  NE  ARG B 142       3.372  17.214 -22.508  1.00 10.00      B   
ATOM   3264  HE  ARG B 142       4.271  17.083 -22.886  1.00 10.00      B   
ATOM   3265  CZ  ARG B 142       2.766  18.382 -22.684  1.00 10.00      B   
ATOM   3266  NH1 ARG B 142       1.566  18.597 -22.162  1.00 10.00      B   
ATOM   3267 HH11 ARG B 142       1.095  17.854 -21.598  1.00 10.00      B   
ATOM   3268 HH12 ARG B 142       1.082  19.506 -22.323  1.00 10.00      B   
ATOM   3269  NH2 ARG B 142       3.359  19.343 -23.381  1.00 10.00      B   
ATOM   3270 HH21 ARG B 142       2.886  20.265 -23.508  1.00 10.00      B   
ATOM   3271 HH22 ARG B 142       4.299  19.181 -23.811  1.00 10.00      B   
ATOM   3272  C   ARG B 142       6.829  14.127 -19.598  1.00 10.00      B   
ATOM   3273  O   ARG B 142       6.728  13.372 -18.631  1.00 10.00      B   
ATOM   3274  N   LYS B 143       7.741  15.092 -19.664  1.00 10.00      B   
ATOM   3275  HN  LYS B 143       7.769  15.674 -20.457  1.00 10.00      B   
ATOM   3276  CA  LYS B 143       8.693  15.313 -18.582  1.00 10.00      B   
ATOM   3277  CB  LYS B 143       9.759  16.336 -18.986  1.00 10.00      B   
ATOM   3278  CG  LYS B 143      10.721  15.841 -20.058  1.00 10.00      B   
ATOM   3279  CD  LYS B 143      11.827  16.852 -20.321  1.00 10.00      B   
ATOM   3280  CE  LYS B 143      12.973  16.233 -21.107  1.00 10.00      B   
ATOM   3281  NZ  LYS B 143      12.635  16.058 -22.544  1.00 10.00      B   
ATOM   3282  HZ1 LYS B 143      13.142  15.233 -22.940  1.00 10.00      B   
ATOM   3283  HZ2 LYS B 143      12.912  16.904 -23.082  1.00 10.00      B   
ATOM   3284  HZ3 LYS B 143      11.613  15.910 -22.660  1.00 10.00      B   
ATOM   3285  C   LYS B 143       7.964  15.753 -17.314  1.00 10.00      B   
ATOM   3286  O   LYS B 143       8.412  15.483 -16.201  1.00 10.00      B   
ATOM   3287  N   LYS B 144       6.826  16.416 -17.496  1.00 10.00      B   
ATOM   3288  HN  LYS B 144       6.527  16.605 -18.411  1.00 10.00      B   
ATOM   3289  CA  LYS B 144       6.016  16.876 -16.374  1.00 10.00      B   
ATOM   3290  CB  LYS B 144       4.909  17.805 -16.870  1.00 10.00      B   
ATOM   3291  CG  LYS B 144       5.414  19.137 -17.399  1.00 10.00      B   
ATOM   3292  CD  LYS B 144       5.857  20.047 -16.265  1.00 10.00      B   
ATOM   3293  CE  LYS B 144       6.534  21.299 -16.794  1.00 10.00      B   
ATOM   3294  NZ  LYS B 144       6.486  22.418 -15.813  1.00 10.00      B   
ATOM   3295  HZ1 LYS B 144       5.519  22.794 -15.747  1.00 10.00      B   
ATOM   3296  HZ2 LYS B 144       7.125  23.184 -16.112  1.00 10.00      B   
ATOM   3297  HZ3 LYS B 144       6.780  22.086 -14.874  1.00 10.00      B   
ATOM   3298  C   LYS B 144       5.414  15.687 -15.632  1.00 10.00      B   
ATOM   3299  O   LYS B 144       5.240  15.718 -14.413  1.00 10.00      B   
ATOM   3300  N   GLU B 145       5.108  14.634 -16.380  1.00 10.00      B   
ATOM   3301  HN  GLU B 145       5.277  14.667 -17.347  1.00 10.00      B   
ATOM   3302  CA  GLU B 145       4.544  13.428 -15.800  1.00 10.00      B   
ATOM   3303  CB  GLU B 145       3.938  12.534 -16.881  1.00 10.00      B   
ATOM   3304  CG  GLU B 145       2.667  13.082 -17.503  1.00 10.00      B   
ATOM   3305  CD  GLU B 145       2.108  12.155 -18.562  1.00 10.00      B   
ATOM   3306  OE1 GLU B 145       2.726  12.044 -19.644  1.00 10.00      B   
ATOM   3307  OE2 GLU B 145       1.050  11.527 -18.311  1.00 10.00      B   
ATOM   3308  C   GLU B 145       5.624  12.676 -15.044  1.00 10.00      B   
ATOM   3309  O   GLU B 145       5.382  12.150 -13.960  1.00 10.00      B   
ATOM   3310  N   ALA B 146       6.826  12.654 -15.615  1.00 10.00      B   
ATOM   3311  HN  ALA B 146       6.949  13.099 -16.482  1.00 10.00      B   
ATOM   3312  CA  ALA B 146       7.960  11.980 -14.999  1.00 10.00      B   
ATOM   3313  CB  ALA B 146       9.191  12.093 -15.884  1.00 10.00      B   
ATOM   3314  C   ALA B 146       8.237  12.553 -13.614  1.00 10.00      B   
ATOM   3315  O   ALA B 146       8.555  11.816 -12.680  1.00 10.00      B   
ATOM   3316  N   GLU B 147       8.097  13.873 -13.488  1.00 10.00      B   
ATOM   3317  HN  GLU B 147       7.856  14.406 -14.277  1.00 10.00      B   
ATOM   3318  CA  GLU B 147       8.307  14.551 -12.212  1.00 10.00      B   
ATOM   3319  CB  GLU B 147       8.072  16.057 -12.361  1.00 10.00      B   
ATOM   3320  CG  GLU B 147       9.161  16.792 -13.122  1.00 10.00      B   
ATOM   3321  CD  GLU B 147       8.992  18.297 -13.061  1.00 10.00      B   
ATOM   3322  OE1 GLU B 147       8.962  18.853 -11.942  1.00 10.00      B   
ATOM   3323  OE2 GLU B 147       8.899  18.936 -14.131  1.00 10.00      B   
ATOM   3324  C   GLU B 147       7.366  13.991 -11.149  1.00 10.00      B   
ATOM   3325  O   GLU B 147       7.749  13.812  -9.993  1.00 10.00      B   
ATOM   3326  N   GLN B 148       6.137  13.708 -11.557  1.00 10.00      B   
ATOM   3327  HN  GLN B 148       5.901  13.860 -12.497  1.00 10.00      B   
ATOM   3328  CA  GLN B 148       5.133  13.168 -10.652  1.00 10.00      B   
ATOM   3329  CB  GLN B 148       3.729  13.400 -11.214  1.00 10.00      B   
ATOM   3330  CG  GLN B 148       3.340  14.869 -11.266  1.00 10.00      B   
ATOM   3331  CD  GLN B 148       2.190  15.153 -12.210  1.00 10.00      B   
ATOM   3332  OE1 GLN B 148       1.026  15.101 -11.822  1.00 10.00      B   
ATOM   3333  NE2 GLN B 148       2.509  15.470 -13.456  1.00 10.00      B   
ATOM   3334 HE21 GLN B 148       3.460  15.503 -13.697  1.00 10.00      B   
ATOM   3335 HE22 GLN B 148       1.781  15.661 -14.086  1.00 10.00      B   
ATOM   3336  C   GLN B 148       5.384  11.688 -10.373  1.00 10.00      B   
ATOM   3337  O   GLN B 148       5.249  11.232  -9.238  1.00 10.00      B   
ATOM   3338  N   VAL B 149       5.776  10.951 -11.408  1.00 10.00      B   
ATOM   3339  HN  VAL B 149       5.863  11.372 -12.290  1.00 10.00      B   
ATOM   3340  CA  VAL B 149       6.065   9.527 -11.268  1.00 10.00      B   
ATOM   3341  CB  VAL B 149       6.384   8.868 -12.630  1.00 10.00      B   
ATOM   3342  CG1 VAL B 149       6.735   7.399 -12.454  1.00 10.00      B   
ATOM   3343  CG2 VAL B 149       5.203   9.016 -13.576  1.00 10.00      B   
ATOM   3344  C   VAL B 149       7.229   9.320 -10.297  1.00 10.00      B   
ATOM   3345  O   VAL B 149       7.217   8.396  -9.482  1.00 10.00      B   
ATOM   3346  N   LEU B 150       8.228  10.195 -10.381  1.00 10.00      B   
ATOM   3347  HN  LEU B 150       8.187  10.904 -11.063  1.00 10.00      B   
ATOM   3348  CA  LEU B 150       9.386  10.123  -9.498  1.00 10.00      B   
ATOM   3349  CB  LEU B 150      10.462  11.123  -9.929  1.00 10.00      B   
ATOM   3350  CG  LEU B 150      11.266  10.759 -11.180  1.00 10.00      B   
ATOM   3351  CD1 LEU B 150      12.151  11.922 -11.600  1.00 10.00      B   
ATOM   3352  CD2 LEU B 150      12.101   9.510 -10.938  1.00 10.00      B   
ATOM   3353  C   LEU B 150       8.967  10.385  -8.056  1.00 10.00      B   
ATOM   3354  O   LEU B 150       9.466   9.750  -7.125  1.00 10.00      B   
ATOM   3355  N   GLN B 151       8.035  11.317  -7.885  1.00 10.00      B   
ATOM   3356  HN  GLN B 151       7.684  11.789  -8.671  1.00 10.00      B   
ATOM   3357  CA  GLN B 151       7.522  11.660  -6.565  1.00 10.00      B   
ATOM   3358  CB  GLN B 151       6.596  12.876  -6.654  1.00 10.00      B   
ATOM   3359  CG  GLN B 151       7.087  14.098  -5.897  1.00 10.00      B   
ATOM   3360  CD  GLN B 151       8.486  14.518  -6.301  1.00 10.00      B   
ATOM   3361  OE1 GLN B 151       9.474  14.129  -5.675  1.00 10.00      B   
ATOM   3362  NE2 GLN B 151       8.581  15.311  -7.354  1.00 10.00      B   
ATOM   3363 HE21 GLN B 151       7.756  15.579  -7.810  1.00 10.00      B   
ATOM   3364 HE22 GLN B 151       9.473  15.605  -7.634  1.00 10.00      B   
ATOM   3365  C   GLN B 151       6.768  10.472  -5.981  1.00 10.00      B   
ATOM   3366  O   GLN B 151       6.805  10.223  -4.773  1.00 10.00      B   
ATOM   3367  N   LYS B 152       6.090   9.737  -6.857  1.00 10.00      B   
ATOM   3368  HN  LYS B 152       6.089  10.005  -7.803  1.00 10.00      B   
ATOM   3369  CA  LYS B 152       5.336   8.558  -6.460  1.00 10.00      B   
ATOM   3370  CB  LYS B 152       4.580   7.983  -7.660  1.00 10.00      B   
ATOM   3371  CG  LYS B 152       3.965   6.609  -7.424  1.00 10.00      B   
ATOM   3372  CD  LYS B 152       4.773   5.502  -8.091  1.00 10.00      B   
ATOM   3373  CE  LYS B 152       4.807   5.656  -9.605  1.00 10.00      B   
ATOM   3374  NZ  LYS B 152       3.446   5.678 -10.194  1.00 10.00      B   
ATOM   3375  HZ1 LYS B 152       3.424   5.117 -11.078  1.00 10.00      B   
ATOM   3376  HZ2 LYS B 152       3.167   6.662 -10.417  1.00 10.00      B   
ATOM   3377  HZ3 LYS B 152       2.757   5.285  -9.526  1.00 10.00      B   
ATOM   3378  C   LYS B 152       6.270   7.506  -5.881  1.00 10.00      B   
ATOM   3379  O   LYS B 152       5.919   6.803  -4.933  1.00 10.00      B   
ATOM   3380  N   PHE B 153       7.463   7.408  -6.453  1.00 10.00      B   
ATOM   3381  HN  PHE B 153       7.686   8.003  -7.203  1.00 10.00      B   
ATOM   3382  CA  PHE B 153       8.451   6.443  -5.994  1.00 10.00      B   
ATOM   3383  CB  PHE B 153       9.677   6.438  -6.906  1.00 10.00      B   
ATOM   3384  CG  PHE B 153       9.415   5.873  -8.274  1.00 10.00      B   
ATOM   3385  CD1 PHE B 153       8.646   4.732  -8.435  1.00 10.00      B   
ATOM   3386  CD2 PHE B 153       9.945   6.481  -9.400  1.00 10.00      B   
ATOM   3387  CE1 PHE B 153       8.410   4.210  -9.693  1.00 10.00      B   
ATOM   3388  CE2 PHE B 153       9.714   5.964 -10.662  1.00 10.00      B   
ATOM   3389  CZ  PHE B 153       8.945   4.827 -10.808  1.00 10.00      B   
ATOM   3390  C   PHE B 153       8.858   6.723  -4.553  1.00 10.00      B   
ATOM   3391  O   PHE B 153       9.208   5.810  -3.809  1.00 10.00      B   
ATOM   3392  N   VAL B 154       8.804   7.989  -4.167  1.00 10.00      B   
ATOM   3393  HN  VAL B 154       8.529   8.676  -4.813  1.00 10.00      B   
ATOM   3394  CA  VAL B 154       9.148   8.388  -2.811  1.00 10.00      B   
ATOM   3395  CB  VAL B 154       9.407   9.909  -2.711  1.00 10.00      B   
ATOM   3396  CG1 VAL B 154       9.928  10.277  -1.330  1.00 10.00      B   
ATOM   3397  CG2 VAL B 154      10.381  10.360  -3.789  1.00 10.00      B   
ATOM   3398  C   VAL B 154       8.026   8.002  -1.849  1.00 10.00      B   
ATOM   3399  O   VAL B 154       8.272   7.553  -0.730  1.00 10.00      B   
ATOM   3400  N   GLN B 155       6.792   8.160  -2.306  1.00 10.00      B   
ATOM   3401  HN  GLN B 155       6.661   8.513  -3.212  1.00 10.00      B   
ATOM   3402  CA  GLN B 155       5.624   7.840  -1.495  1.00 10.00      B   
ATOM   3403  CB  GLN B 155       4.385   8.554  -2.045  1.00 10.00      B   
ATOM   3404  CG  GLN B 155       3.181   8.539  -1.113  1.00 10.00      B   
ATOM   3405  CD  GLN B 155       3.523   8.974   0.299  1.00 10.00      B   
ATOM   3406  OE1 GLN B 155       3.501  10.159   0.622  1.00 10.00      B   
ATOM   3407  NE2 GLN B 155       3.849   8.013   1.148  1.00 10.00      B   
ATOM   3408 HE21 GLN B 155       3.853   7.085   0.819  1.00 10.00      B   
ATOM   3409 HE22 GLN B 155       4.068   8.262   2.070  1.00 10.00      B   
ATOM   3410  C   GLN B 155       5.386   6.330  -1.408  1.00 10.00      B   
ATOM   3411  O   GLN B 155       4.843   5.837  -0.420  1.00 10.00      B   
ATOM   3412  N   ASN B 156       5.799   5.598  -2.434  1.00 10.00      B   
ATOM   3413  HN  ASN B 156       6.228   6.041  -3.200  1.00 10.00      B   
ATOM   3414  CA  ASN B 156       5.611   4.148  -2.456  1.00 10.00      B   
ATOM   3415  CB  ASN B 156       5.328   3.649  -3.875  1.00 10.00      B   
ATOM   3416  CG  ASN B 156       4.334   2.500  -3.907  1.00 10.00      B   
ATOM   3417  OD1 ASN B 156       3.124   2.708  -3.999  1.00 10.00      B   
ATOM   3418  ND2 ASN B 156       4.836   1.275  -3.831  1.00 10.00      B   
ATOM   3419 HD21 ASN B 156       5.811   1.178  -3.755  1.00 10.00      B   
ATOM   3420 HD22 ASN B 156       4.213   0.520  -3.853  1.00 10.00      B   
ATOM   3421  C   ASN B 156       6.807   3.416  -1.847  1.00 10.00      B   
ATOM   3422  O   ASN B 156       6.890   2.185  -1.901  1.00 10.00      B   
ATOM   3423  N   LYS B 157       7.727   4.189  -1.273  1.00 10.00      B   
ATOM   3424  HN  LYS B 157       7.598   5.159  -1.290  1.00 10.00      B   
ATOM   3425  CA  LYS B 157       8.921   3.652  -0.620  1.00 10.00      B   
ATOM   3426  CB  LYS B 157       8.553   2.760   0.574  1.00 10.00      B   
ATOM   3427  CG  LYS B 157       8.944   3.335   1.927  1.00 10.00      B   
ATOM   3428  CD  LYS B 157       8.040   4.489   2.336  1.00 10.00      B   
ATOM   3429  CE  LYS B 157       8.645   5.287   3.484  1.00 10.00      B   
ATOM   3430  NZ  LYS B 157       7.640   6.165   4.142  1.00 10.00      B   
ATOM   3431  HZ1 LYS B 157       8.117   6.935   4.652  1.00 10.00      B   
ATOM   3432  HZ2 LYS B 157       7.073   5.611   4.825  1.00 10.00      B   
ATOM   3433  HZ3 LYS B 157       7.001   6.577   3.430  1.00 10.00      B   
ATOM   3434  C   LYS B 157       9.868   2.927  -1.583  1.00 10.00      B   
ATOM   3435  O   LYS B 157      10.422   1.876  -1.254  1.00 10.00      B   
ATOM   3436  N   TRP B 158      10.056   3.493  -2.765  1.00 10.00      B   
ATOM   3437  HN  TRP B 158       9.582   4.328  -2.978  1.00 10.00      B   
ATOM   3438  CA  TRP B 158      10.956   2.912  -3.755  1.00 10.00      B   
ATOM   3439  CB  TRP B 158      10.305   2.883  -5.143  1.00 10.00      B   
ATOM   3440  CG  TRP B 158       9.166   1.918  -5.277  1.00 10.00      B   
ATOM   3441  CD1 TRP B 158       7.899   2.206  -5.691  1.00 10.00      B   
ATOM   3442  CD2 TRP B 158       9.190   0.510  -5.006  1.00 10.00      B   
ATOM   3443  NE1 TRP B 158       7.129   1.069  -5.691  1.00 10.00      B   
ATOM   3444  HE1 TRP B 158       6.183   1.021  -5.950  1.00 10.00      B   
ATOM   3445  CE2 TRP B 158       7.899   0.013  -5.274  1.00 10.00      B   
ATOM   3446  CE3 TRP B 158      10.174  -0.378  -4.564  1.00 10.00      B   
ATOM   3447  CZ2 TRP B 158       7.568  -1.330  -5.114  1.00 10.00      B   
ATOM   3448  CZ3 TRP B 158       9.846  -1.709  -4.406  1.00 10.00      B   
ATOM   3449  CH2 TRP B 158       8.553  -2.174  -4.680  1.00 10.00      B   
ATOM   3450  C   TRP B 158      12.242   3.727  -3.817  1.00 10.00      B   
ATOM   3451  O   TRP B 158      13.347   3.183  -3.803  1.00 10.00      B   
ATOM   3452  N   LEU B 159      12.085   5.041  -3.865  1.00 10.00      B   
ATOM   3453  HN  LEU B 159      11.175   5.412  -3.841  1.00 10.00      B   
ATOM   3454  CA  LEU B 159      13.217   5.953  -3.932  1.00 10.00      B   
ATOM   3455  CB  LEU B 159      13.315   6.575  -5.330  1.00 10.00      B   
ATOM   3456  CG  LEU B 159      13.619   5.624  -6.492  1.00 10.00      B   
ATOM   3457  CD1 LEU B 159      13.414   6.332  -7.823  1.00 10.00      B   
ATOM   3458  CD2 LEU B 159      15.040   5.095  -6.392  1.00 10.00      B   
ATOM   3459  C   LEU B 159      13.045   7.064  -2.908  1.00 10.00      B   
ATOM   3460  O   LEU B 159      11.923   7.414  -2.552  1.00 10.00      B   
ATOM   3461  N   ILE B 160      14.151   7.605  -2.428  1.00 10.00      B   
ATOM   3462  HN  ILE B 160      15.025   7.271  -2.741  1.00 10.00      B   
ATOM   3463  CA  ILE B 160      14.109   8.693  -1.463  1.00 10.00      B   
ATOM   3464  CB  ILE B 160      14.857   8.371  -0.148  1.00 10.00      B   
ATOM   3465  CG1 ILE B 160      15.310   6.910  -0.105  1.00 10.00      B   
ATOM   3466  CG2 ILE B 160      13.979   8.701   1.052  1.00 10.00      B   
ATOM   3467  CD1 ILE B 160      16.197   6.574   1.074  1.00 10.00      B   
ATOM   3468  C   ILE B 160      14.724   9.935  -2.084  1.00 10.00      B   
ATOM   3469  O   ILE B 160      15.813   9.874  -2.653  1.00 10.00      B   
ATOM   3470  N   GLU B 161      14.021  11.047  -1.991  1.00 10.00      B   
ATOM   3471  HN  GLU B 161      13.157  11.029  -1.535  1.00 10.00      B   
ATOM   3472  CA  GLU B 161      14.504  12.299  -2.551  1.00 10.00      B   
ATOM   3473  CB  GLU B 161      13.363  13.053  -3.238  1.00 10.00      B   
ATOM   3474  CG  GLU B 161      13.825  14.128  -4.207  1.00 10.00      B   
ATOM   3475  CD  GLU B 161      13.658  15.526  -3.654  1.00 10.00      B   
ATOM   3476  OE1 GLU B 161      12.668  16.193  -4.013  1.00 10.00      B   
ATOM   3477  OE2 GLU B 161      14.514  15.960  -2.862  1.00 10.00      B   
ATOM   3478  C   GLU B 161      15.141  13.156  -1.467  1.00 10.00      B   
ATOM   3479  O   GLU B 161      14.531  13.415  -0.429  1.00 10.00      B   
ATOM   3480  N   LYS B 162      16.378  13.564  -1.700  1.00 10.00      B   
ATOM   3481  HN  LYS B 162      16.818  13.303  -2.545  1.00 10.00      B   
ATOM   3482  CA  LYS B 162      17.107  14.388  -0.751  1.00 10.00      B   
ATOM   3483  CB  LYS B 162      18.249  13.590  -0.107  1.00 10.00      B   
ATOM   3484  CG  LYS B 162      17.859  12.208   0.407  1.00 10.00      B   
ATOM   3485  CD  LYS B 162      17.416  12.247   1.863  1.00 10.00      B   
ATOM   3486  CE  LYS B 162      17.208  10.842   2.412  1.00 10.00      B   
ATOM   3487  NZ  LYS B 162      16.920  10.848   3.872  1.00 10.00      B   
ATOM   3488  HZ1 LYS B 162      17.027   9.884   4.268  1.00 10.00      B   
ATOM   3489  HZ2 LYS B 162      15.948  11.172   4.046  1.00 10.00      B   
ATOM   3490  HZ3 LYS B 162      17.579  11.483   4.362  1.00 10.00      B   
ATOM   3491  C   LYS B 162      17.667  15.627  -1.447  1.00 10.00      B   
ATOM   3492  O   LYS B 162      18.732  15.571  -2.067  1.00 10.00      B   
ATOM   3493  N   GLU B 163      16.925  16.728  -1.363  1.00 10.00      B   
ATOM   3494  HN  GLU B 163      16.066  16.683  -0.888  1.00 10.00      B   
ATOM   3495  CA  GLU B 163      17.329  17.999  -1.964  1.00 10.00      B   
ATOM   3496  CB  GLU B 163      18.622  18.527  -1.334  1.00 10.00      B   
ATOM   3497  CG  GLU B 163      18.483  18.917   0.129  1.00 10.00      B   
ATOM   3498  CD  GLU B 163      17.393  19.945   0.350  1.00 10.00      B   
ATOM   3499  OE1 GLU B 163      17.406  20.986  -0.338  1.00 10.00      B   
ATOM   3500  OE2 GLU B 163      16.517  19.719   1.212  1.00 10.00      B   
ATOM   3501  C   GLU B 163      17.452  17.919  -3.487  1.00 10.00      B   
ATOM   3502  O   GLU B 163      18.374  18.482  -4.078  1.00 10.00      B   
ATOM   3503  N   GLY B 164      16.518  17.216  -4.115  1.00 10.00      B   
ATOM   3504  HN  GLY B 164      15.807  16.774  -3.587  1.00 10.00      B   
ATOM   3505  CA  GLY B 164      16.527  17.088  -5.561  1.00 10.00      B   
ATOM   3506  C   GLY B 164      17.231  15.833  -6.034  1.00 10.00      B   
ATOM   3507  O   GLY B 164      16.985  15.353  -7.141  1.00 10.00      B   
ATOM   3508  N   GLU B 165      18.103  15.303  -5.193  1.00 10.00      B   
ATOM   3509  HN  GLU B 165      18.248  15.731  -4.322  1.00 10.00      B   
ATOM   3510  CA  GLU B 165      18.850  14.098  -5.519  1.00 10.00      B   
ATOM   3511  CB  GLU B 165      20.201  14.122  -4.801  1.00 10.00      B   
ATOM   3512  CG  GLU B 165      21.014  15.384  -5.045  1.00 10.00      B   
ATOM   3513  CD  GLU B 165      21.815  15.327  -6.328  1.00 10.00      B   
ATOM   3514  OE1 GLU B 165      23.031  15.053  -6.254  1.00 10.00      B   
ATOM   3515  OE2 GLU B 165      21.240  15.559  -7.412  1.00 10.00      B   
ATOM   3516  C   GLU B 165      18.058  12.864  -5.102  1.00 10.00      B   
ATOM   3517  O   GLU B 165      17.620  12.761  -3.957  1.00 10.00      B   
ATOM   3518  N   PHE B 166      17.864  11.941  -6.029  1.00 10.00      B   
ATOM   3519  HN  PHE B 166      18.227  12.082  -6.933  1.00 10.00      B   
ATOM   3520  CA  PHE B 166      17.118  10.723  -5.744  1.00 10.00      B   
ATOM   3521  CB  PHE B 166      16.228  10.346  -6.932  1.00 10.00      B   
ATOM   3522  CG  PHE B 166      15.029  11.230  -7.115  1.00 10.00      B   
ATOM   3523  CD1 PHE B 166      13.795  10.856  -6.605  1.00 10.00      B   
ATOM   3524  CD2 PHE B 166      15.131  12.429  -7.799  1.00 10.00      B   
ATOM   3525  CE1 PHE B 166      12.686  11.664  -6.775  1.00 10.00      B   
ATOM   3526  CE2 PHE B 166      14.026  13.240  -7.972  1.00 10.00      B   
ATOM   3527  CZ  PHE B 166      12.802  12.857  -7.460  1.00 10.00      B   
ATOM   3528  C   PHE B 166      18.051   9.562  -5.426  1.00 10.00      B   
ATOM   3529  O   PHE B 166      19.083   9.394  -6.070  1.00 10.00      B   
ATOM   3530  N   THR B 167      17.687   8.777  -4.427  1.00 10.00      B   
ATOM   3531  HN  THR B 167      16.866   8.986  -3.928  1.00 10.00      B   
ATOM   3532  CA  THR B 167      18.468   7.614  -4.038  1.00 10.00      B   
ATOM   3533  CB  THR B 167      19.329   7.879  -2.781  1.00 10.00      B   
ATOM   3534  OG1 THR B 167      20.266   6.810  -2.596  1.00 10.00      B   
ATOM   3535  HG1 THR B 167      21.095   7.030  -3.047  1.00 10.00      B   
ATOM   3536  CG2 THR B 167      18.468   8.022  -1.536  1.00 10.00      B   
ATOM   3537  C   THR B 167      17.529   6.425  -3.821  1.00 10.00      B   
ATOM   3538  O   THR B 167      16.315   6.606  -3.712  1.00 10.00      B   
ATOM   3539  N   LEU B 168      18.080   5.220  -3.771  1.00 10.00      B   
ATOM   3540  HN  LEU B 168      19.055   5.137  -3.838  1.00 10.00      B   
ATOM   3541  CA  LEU B 168      17.271   4.021  -3.589  1.00 10.00      B   
ATOM   3542  CB  LEU B 168      18.036   2.786  -4.078  1.00 10.00      B   
ATOM   3543  CG  LEU B 168      17.202   1.529  -4.341  1.00 10.00      B   
ATOM   3544  CD1 LEU B 168      16.174   1.784  -5.431  1.00 10.00      B   
ATOM   3545  CD2 LEU B 168      18.098   0.361  -4.721  1.00 10.00      B   
ATOM   3546  C   LEU B 168      16.852   3.852  -2.131  1.00 10.00      B   
ATOM   3547  O   LEU B 168      17.674   3.973  -1.221  1.00 10.00      B   
ATOM   3548  N   HIS B 169      15.570   3.583  -1.911  1.00 10.00      B   
ATOM   3549  HN  HIS B 169      14.957   3.495  -2.675  1.00 10.00      B   
ATOM   3550  CA  HIS B 169      15.054   3.401  -0.560  1.00 10.00      B   
ATOM   3551  CB  HIS B 169      13.544   3.666  -0.501  1.00 10.00      B   
ATOM   3552  CG  HIS B 169      13.018   3.866   0.889  1.00 10.00      B   
ATOM   3553  ND1 HIS B 169      12.724   2.799   1.705  1.00 10.00      B   
ATOM   3554  CD2 HIS B 169      12.775   5.017   1.561  1.00 10.00      B   
ATOM   3555  CE1 HIS B 169      12.317   3.321   2.847  1.00 10.00      B   
ATOM   3556  NE2 HIS B 169      12.330   4.659   2.810  1.00 10.00      B   
ATOM   3557  HE2 HIS B 169      12.315   5.248   3.596  1.00 10.00      B   
ATOM   3558  C   HIS B 169      15.363   1.998  -0.056  1.00 10.00      B   
ATOM   3559  O   HIS B 169      15.424   1.051  -0.840  1.00 10.00      B   
ATOM   3560  N   GLY B 170      15.536   1.875   1.256  1.00 10.00      B   
ATOM   3561  HN  GLY B 170      15.445   2.668   1.822  1.00 10.00      B   
ATOM   3562  CA  GLY B 170      15.842   0.592   1.862  1.00 10.00      B   
ATOM   3563  C   GLY B 170      14.814  -0.476   1.534  1.00 10.00      B   
ATOM   3564  O   GLY B 170      15.160  -1.650   1.396  1.00 10.00      B   
ATOM   3565  N   ARG B 171      13.553  -0.069   1.399  1.00 10.00      B   
ATOM   3566  HN  ARG B 171      13.342   0.887   1.514  1.00 10.00      B   
ATOM   3567  CA  ARG B 171      12.480  -1.006   1.078  1.00 10.00      B   
ATOM   3568  CB  ARG B 171      11.109  -0.320   1.149  1.00 10.00      B   
ATOM   3569  CG  ARG B 171       9.926  -1.252   0.919  1.00 10.00      B   
ATOM   3570  CD  ARG B 171       9.446  -1.194  -0.523  1.00 10.00      B   
ATOM   3571  NE  ARG B 171       8.874  -2.463  -0.962  1.00 10.00      B   
ATOM   3572  HE  ARG B 171       9.474  -3.243  -0.984  1.00 10.00      B   
ATOM   3573  CZ  ARG B 171       7.607  -2.619  -1.339  1.00 10.00      B   
ATOM   3574  NH1 ARG B 171       6.777  -1.579  -1.332  1.00 10.00      B   
ATOM   3575 HH11 ARG B 171       7.119  -0.639  -1.036  1.00 10.00      B   
ATOM   3576 HH12 ARG B 171       5.786  -1.697  -1.621  1.00 10.00      B   
ATOM   3577  NH2 ARG B 171       7.173  -3.808  -1.736  1.00 10.00      B   
ATOM   3578 HH21 ARG B 171       6.185  -3.940  -2.025  1.00 10.00      B   
ATOM   3579 HH22 ARG B 171       7.839  -4.631  -1.770  1.00 10.00      B   
ATOM   3580  C   ARG B 171      12.708  -1.620  -0.298  1.00 10.00      B   
ATOM   3581  O   ARG B 171      12.492  -2.815  -0.502  1.00 10.00      B   
ATOM   3582  N   ALA B 172      13.156  -0.795  -1.236  1.00 10.00      B   
ATOM   3583  HN  ALA B 172      13.313   0.147  -1.011  1.00 10.00      B   
ATOM   3584  CA  ALA B 172      13.430  -1.256  -2.587  1.00 10.00      B   
ATOM   3585  CB  ALA B 172      13.584  -0.075  -3.529  1.00 10.00      B   
ATOM   3586  C   ALA B 172      14.689  -2.112  -2.598  1.00 10.00      B   
ATOM   3587  O   ALA B 172      14.758  -3.120  -3.301  1.00 10.00      B   
ATOM   3588  N   ILE B 173      15.675  -1.705  -1.802  1.00 10.00      B   
ATOM   3589  HN  ILE B 173      15.555  -0.882  -1.278  1.00 10.00      B   
ATOM   3590  CA  ILE B 173      16.935  -2.434  -1.698  1.00 10.00      B   
ATOM   3591  CB  ILE B 173      17.937  -1.718  -0.764  1.00 10.00      B   
ATOM   3592  CG1 ILE B 173      18.214  -0.295  -1.257  1.00 10.00      B   
ATOM   3593  CG2 ILE B 173      19.237  -2.508  -0.661  1.00 10.00      B   
ATOM   3594  CD1 ILE B 173      19.031   0.541  -0.294  1.00 10.00      B   
ATOM   3595  C   ILE B 173      16.696  -3.845  -1.170  1.00 10.00      B   
ATOM   3596  O   ILE B 173      17.231  -4.807  -1.697  1.00 10.00      B   
ATOM   3597  N   LEU B 174      15.867  -3.957  -0.140  1.00 10.00      B   
ATOM   3598  HN  LEU B 174      15.450  -3.144   0.226  1.00 10.00      B   
ATOM   3599  CA  LEU B 174      15.562  -5.248   0.470  1.00 10.00      B   
ATOM   3600  CB  LEU B 174      14.556  -5.078   1.610  1.00 10.00      B   
ATOM   3601  CG  LEU B 174      15.077  -4.404   2.877  1.00 10.00      B   
ATOM   3602  CD1 LEU B 174      13.990  -4.366   3.940  1.00 10.00      B   
ATOM   3603  CD2 LEU B 174      16.315  -5.121   3.393  1.00 10.00      B   
ATOM   3604  C   LEU B 174      15.023  -6.257  -0.537  1.00 10.00      B   
ATOM   3605  O   LEU B 174      15.424  -7.425  -0.535  1.00 10.00      B   
ATOM   3606  N   GLU B 175      14.128  -5.797  -1.398  1.00 10.00      B   
ATOM   3607  HN  GLU B 175      13.881  -4.848  -1.367  1.00 10.00      B   
ATOM   3608  CA  GLU B 175      13.505  -6.658  -2.392  1.00 10.00      B   
ATOM   3609  CB  GLU B 175      12.145  -6.093  -2.810  1.00 10.00      B   
ATOM   3610  CG  GLU B 175      11.159  -5.958  -1.665  1.00 10.00      B   
ATOM   3611  CD  GLU B 175       9.818  -6.583  -1.980  1.00 10.00      B   
ATOM   3612  OE1 GLU B 175       9.769  -7.805  -2.240  1.00 10.00      B   
ATOM   3613  OE2 GLU B 175       8.799  -5.859  -1.961  1.00 10.00      B   
ATOM   3614  C   GLU B 175      14.375  -6.869  -3.625  1.00 10.00      B   
ATOM   3615  O   GLU B 175      14.669  -8.003  -4.001  1.00 10.00      B   
ATOM   3616  N   MET B 176      14.805  -5.776  -4.238  1.00 10.00      B   
ATOM   3617  HN  MET B 176      14.591  -4.892  -3.859  1.00 10.00      B   
ATOM   3618  CA  MET B 176      15.599  -5.855  -5.457  1.00 10.00      B   
ATOM   3619  CB  MET B 176      15.386  -4.624  -6.344  1.00 10.00      B   
ATOM   3620  CG  MET B 176      14.009  -4.551  -6.985  1.00 10.00      B   
ATOM   3621  SD  MET B 176      14.045  -3.820  -8.634  1.00 10.00      B   
ATOM   3622  CE  MET B 176      12.291  -3.702  -8.989  1.00 10.00      B   
ATOM   3623  C   MET B 176      17.086  -6.103  -5.222  1.00 10.00      B   
ATOM   3624  O   MET B 176      17.872  -6.024  -6.160  1.00 10.00      B   
ATOM   3625  N   GLU B 177      17.473  -6.416  -3.989  1.00 10.00      B   
ATOM   3626  HN  GLU B 177      16.805  -6.458  -3.270  1.00 10.00      B   
ATOM   3627  CA  GLU B 177      18.880  -6.683  -3.679  1.00 10.00      B   
ATOM   3628  CB  GLU B 177      19.045  -7.082  -2.211  1.00 10.00      B   
ATOM   3629  CG  GLU B 177      20.490  -7.257  -1.777  1.00 10.00      B   
ATOM   3630  CD  GLU B 177      20.628  -7.705  -0.334  1.00 10.00      B   
ATOM   3631  OE1 GLU B 177      19.630  -8.203   0.242  1.00 10.00      B   
ATOM   3632  OE2 GLU B 177      21.739  -7.574   0.224  1.00 10.00      B   
ATOM   3633  C   GLU B 177      19.408  -7.797  -4.572  1.00 10.00      B   
ATOM   3634  O   GLU B 177      20.439  -7.655  -5.234  1.00 10.00      B   
ATOM   3635  N   GLN B 178      18.666  -8.891  -4.597  1.00 10.00      B   
ATOM   3636  HN  GLN B 178      17.849  -8.920  -4.055  1.00 10.00      B   
ATOM   3637  CA  GLN B 178      19.022 -10.052  -5.395  1.00 10.00      B   
ATOM   3638  CB  GLN B 178      18.102 -11.220  -5.030  1.00 10.00      B   
ATOM   3639  CG  GLN B 178      16.620 -10.881  -5.117  1.00 10.00      B   
ATOM   3640  CD  GLN B 178      15.778 -11.617  -4.096  1.00 10.00      B   
ATOM   3641  OE1 GLN B 178      16.106 -12.729  -3.684  1.00 10.00      B   
ATOM   3642  NE2 GLN B 178      14.685 -10.998  -3.684  1.00 10.00      B   
ATOM   3643 HE21 GLN B 178      14.488 -10.106  -4.053  1.00 10.00      B   
ATOM   3644 HE22 GLN B 178      14.107 -11.456  -3.033  1.00 10.00      B   
ATOM   3645  C   GLN B 178      18.915  -9.744  -6.888  1.00 10.00      B   
ATOM   3646  O   GLN B 178      19.744 -10.182  -7.685  1.00 10.00      B   
ATOM   3647  N   TYR B 179      17.902  -8.968  -7.258  1.00 10.00      B   
ATOM   3648  HN  TYR B 179      17.291  -8.624  -6.575  1.00 10.00      B   
ATOM   3649  CA  TYR B 179      17.680  -8.618  -8.652  1.00 10.00      B   
ATOM   3650  CB  TYR B 179      16.306  -7.974  -8.846  1.00 10.00      B   
ATOM   3651  CG  TYR B 179      15.890  -7.850 -10.296  1.00 10.00      B   
ATOM   3652  CD1 TYR B 179      15.726  -6.607 -10.891  1.00 10.00      B   
ATOM   3653  CD2 TYR B 179      15.671  -8.981 -11.072  1.00 10.00      B   
ATOM   3654  CE1 TYR B 179      15.354  -6.493 -12.217  1.00 10.00      B   
ATOM   3655  CE2 TYR B 179      15.298  -8.879 -12.397  1.00 10.00      B   
ATOM   3656  CZ  TYR B 179      15.140  -7.632 -12.966  1.00 10.00      B   
ATOM   3657  OH  TYR B 179      14.774  -7.522 -14.292  1.00 10.00      B   
ATOM   3658  HH  TYR B 179      14.283  -8.311 -14.558  1.00 10.00      B   
ATOM   3659  C   TYR B 179      18.782  -7.716  -9.198  1.00 10.00      B   
ATOM   3660  O   TYR B 179      19.379  -8.022 -10.226  1.00 10.00      B   
ATOM   3661  N   ILE B 180      19.055  -6.614  -8.506  1.00 10.00      B   
ATOM   3662  HN  ILE B 180      18.555  -6.432  -7.678  1.00 10.00      B   
ATOM   3663  CA  ILE B 180      20.081  -5.667  -8.933  1.00 10.00      B   
ATOM   3664  CB  ILE B 180      20.194  -4.470  -7.959  1.00 10.00      B   
ATOM   3665  CG1 ILE B 180      18.898  -3.652  -7.978  1.00 10.00      B   
ATOM   3666  CG2 ILE B 180      21.385  -3.587  -8.312  1.00 10.00      B   
ATOM   3667  CD1 ILE B 180      18.817  -2.600  -6.893  1.00 10.00      B   
ATOM   3668  C   ILE B 180      21.436  -6.353  -9.079  1.00 10.00      B   
ATOM   3669  O   ILE B 180      22.142  -6.145 -10.069  1.00 10.00      B   
ATOM   3670  N   ARG B 181      21.772  -7.195  -8.105  1.00 10.00      B   
ATOM   3671  HN  ARG B 181      21.147  -7.333  -7.360  1.00 10.00      B   
ATOM   3672  CA  ARG B 181      23.037  -7.922  -8.111  1.00 10.00      B   
ATOM   3673  CB  ARG B 181      23.164  -8.780  -6.850  1.00 10.00      B   
ATOM   3674  CG  ARG B 181      23.558  -8.005  -5.601  1.00 10.00      B   
ATOM   3675  CD  ARG B 181      25.058  -8.055  -5.366  1.00 10.00      B   
ATOM   3676  NE  ARG B 181      25.535  -9.423  -5.162  1.00 10.00      B   
ATOM   3677  HE  ARG B 181      25.539 -10.019  -5.949  1.00 10.00      B   
ATOM   3678  CZ  ARG B 181      25.960  -9.900  -3.994  1.00 10.00      B   
ATOM   3679  NH1 ARG B 181      25.970  -9.126  -2.913  1.00 10.00      B   
ATOM   3680 HH11 ARG B 181      25.650  -8.138  -2.972  1.00 10.00      B   
ATOM   3681 HH12 ARG B 181      26.300  -9.508  -2.000  1.00 10.00      B   
ATOM   3682  NH2 ARG B 181      26.375 -11.156  -3.901  1.00 10.00      B   
ATOM   3683 HH21 ARG B 181      26.370 -11.774  -4.743  1.00 10.00      B   
ATOM   3684 HH22 ARG B 181      26.707 -11.532  -2.988  1.00 10.00      B   
ATOM   3685  C   ARG B 181      23.171  -8.801  -9.350  1.00 10.00      B   
ATOM   3686  O   ARG B 181      24.255  -8.935  -9.908  1.00 10.00      B   
ATOM   3687  N   GLU B 182      22.060  -9.378  -9.785  1.00 10.00      B   
ATOM   3688  HN  GLU B 182      21.220  -9.220  -9.305  1.00 10.00      B   
ATOM   3689  CA  GLU B 182      22.060 -10.250 -10.950  1.00 10.00      B   
ATOM   3690  CB  GLU B 182      21.012 -11.352 -10.793  1.00 10.00      B   
ATOM   3691  CG  GLU B 182      21.310 -12.339  -9.679  1.00 10.00      B   
ATOM   3692  CD  GLU B 182      22.565 -13.145  -9.935  1.00 10.00      B   
ATOM   3693  OE1 GLU B 182      22.695 -13.715 -11.037  1.00 10.00      B   
ATOM   3694  OE2 GLU B 182      23.417 -13.228  -9.029  1.00 10.00      B   
ATOM   3695  C   GLU B 182      21.808  -9.484 -12.245  1.00 10.00      B   
ATOM   3696  O   GLU B 182      21.944 -10.037 -13.336  1.00 10.00      B   
ATOM   3697  N   THR B 183      21.428  -8.222 -12.136  1.00 10.00      B   
ATOM   3698  HN  THR B 183      21.319  -7.824 -11.245  1.00 10.00      B   
ATOM   3699  CA  THR B 183      21.157  -7.417 -13.320  1.00 10.00      B   
ATOM   3700  CB  THR B 183      19.967  -6.461 -13.102  1.00 10.00      B   
ATOM   3701  OG1 THR B 183      18.837  -7.221 -12.657  1.00 10.00      B   
ATOM   3702  HG1 THR B 183      19.057  -7.659 -11.823  1.00 10.00      B   
ATOM   3703  CG2 THR B 183      19.601  -5.745 -14.396  1.00 10.00      B   
ATOM   3704  C   THR B 183      22.393  -6.644 -13.779  1.00 10.00      B   
ATOM   3705  O   THR B 183      22.745  -6.664 -14.962  1.00 10.00      B   
ATOM   3706  N   TYR B 184      23.066  -5.983 -12.845  1.00 10.00      B   
ATOM   3707  HN  TYR B 184      22.767  -6.029 -11.908  1.00 10.00      B   
ATOM   3708  CA  TYR B 184      24.256  -5.207 -13.179  1.00 10.00      B   
ATOM   3709  CB  TYR B 184      23.955  -3.701 -13.145  1.00 10.00      B   
ATOM   3710  CG  TYR B 184      22.981  -3.234 -14.209  1.00 10.00      B   
ATOM   3711  CD1 TYR B 184      21.793  -2.602 -13.865  1.00 10.00      B   
ATOM   3712  CD2 TYR B 184      23.250  -3.433 -15.557  1.00 10.00      B   
ATOM   3713  CE1 TYR B 184      20.899  -2.182 -14.834  1.00 10.00      B   
ATOM   3714  CE2 TYR B 184      22.364  -3.014 -16.532  1.00 10.00      B   
ATOM   3715  CZ  TYR B 184      21.191  -2.389 -16.167  1.00 10.00      B   
ATOM   3716  OH  TYR B 184      20.301  -1.984 -17.138  1.00 10.00      B   
ATOM   3717  HH  TYR B 184      20.373  -1.020 -17.269  1.00 10.00      B   
ATOM   3718  C   TYR B 184      25.416  -5.535 -12.243  1.00 10.00      B   
ATOM   3719  O   TYR B 184      25.811  -4.706 -11.423  1.00 10.00      B   
ATOM   3720  N   PRO B 185      25.999  -6.740 -12.370  1.00 10.00      B   
ATOM   3721  CA  PRO B 185      27.118  -7.183 -11.530  1.00 10.00      B   
ATOM   3722  CB  PRO B 185      27.160  -8.707 -11.747  1.00 10.00      B   
ATOM   3723  CG  PRO B 185      25.987  -9.036 -12.614  1.00 10.00      B   
ATOM   3724  CD  PRO B 185      25.629  -7.774 -13.341  1.00 10.00      B   
ATOM   3725  C   PRO B 185      28.448  -6.562 -11.962  1.00 10.00      B   
ATOM   3726  O   PRO B 185      29.510  -7.154 -11.778  1.00 10.00      B   
ATOM   3727  N   ASP B 186      28.383  -5.367 -12.530  1.00 10.00      B   
ATOM   3728  HN  ASP B 186      27.507  -4.942 -12.644  1.00 10.00      B   
ATOM   3729  CA  ASP B 186      29.579  -4.677 -12.993  1.00 10.00      B   
ATOM   3730  CB  ASP B 186      29.379  -4.167 -14.420  1.00 10.00      B   
ATOM   3731  CG  ASP B 186      30.539  -4.511 -15.329  1.00 10.00      B   
ATOM   3732  OD1 ASP B 186      30.569  -5.646 -15.850  1.00 10.00      B   
ATOM   3733  OD2 ASP B 186      31.417  -3.647 -15.535  1.00 10.00      B   
ATOM   3734  C   ASP B 186      29.934  -3.511 -12.085  1.00 10.00      B   
ATOM   3735  O   ASP B 186      31.100  -3.293 -11.763  1.00 10.00      B   
ATOM   3736  N   ALA B 187      28.921  -2.766 -11.663  1.00 10.00      B   
ATOM   3737  HN  ALA B 187      28.010  -2.995 -11.939  1.00 10.00      B   
ATOM   3738  CA  ALA B 187      29.135  -1.611 -10.802  1.00 10.00      B   
ATOM   3739  CB  ALA B 187      28.644  -0.345 -11.489  1.00 10.00      B   
ATOM   3740  C   ALA B 187      28.454  -1.780  -9.449  1.00 10.00      B   
ATOM   3741  O   ALA B 187      28.287  -0.811  -8.711  1.00 10.00      B   
ATOM   3742  N   VAL B 188      28.063  -3.007  -9.125  1.00 10.00      B   
ATOM   3743  HN  VAL B 188      28.230  -3.743  -9.747  1.00 10.00      B   
ATOM   3744  CA  VAL B 188      27.403  -3.279  -7.853  1.00 10.00      B   
ATOM   3745  CB  VAL B 188      26.825  -4.708  -7.757  1.00 10.00      B   
ATOM   3746  CG1 VAL B 188      25.421  -4.762  -8.335  1.00 10.00      B   
ATOM   3747  CG2 VAL B 188      27.737  -5.719  -8.437  1.00 10.00      B   
ATOM   3748  C   VAL B 188      28.345  -3.039  -6.683  1.00 10.00      B   
ATOM   3749  O   VAL B 188      29.357  -3.728  -6.525  1.00 10.00      B   
ATOM   3750  N   LYS B 189      28.017  -2.050  -5.874  1.00 10.00      B   
ATOM   3751  HN  LYS B 189      27.209  -1.529  -6.058  1.00 10.00      B   
ATOM   3752  CA  LYS B 189      28.826  -1.719  -4.720  1.00 10.00      B   
ATOM   3753  CB  LYS B 189      28.556  -0.286  -4.268  1.00 10.00      B   
ATOM   3754  CG  LYS B 189      28.546   0.740  -5.386  1.00 10.00      B   
ATOM   3755  CD  LYS B 189      28.243   2.118  -4.833  1.00 10.00      B   
ATOM   3756  CE  LYS B 189      27.908   3.103  -5.936  1.00 10.00      B   
ATOM   3757  NZ  LYS B 189      27.742   4.473  -5.395  1.00 10.00      B   
ATOM   3758  HZ1 LYS B 189      27.071   4.464  -4.596  1.00 10.00      B   
ATOM   3759  HZ2 LYS B 189      27.376   5.109  -6.134  1.00 10.00      B   
ATOM   3760  HZ3 LYS B 189      28.662   4.836  -5.060  1.00 10.00      B   
ATOM   3761  C   LYS B 189      28.536  -2.677  -3.577  1.00 10.00      B   
ATOM   3762  O   LYS B 189      27.400  -2.776  -3.109  1.00 10.00      B   
ATOM   3763  N   ILE B 190      29.555  -3.394  -3.146  1.00 10.00      B   
ATOM   3764  HN  ILE B 190      30.429  -3.292  -3.577  1.00 10.00      B   
ATOM   3765  CA  ILE B 190      29.410  -4.332  -2.047  1.00 10.00      B   
ATOM   3766  CB  ILE B 190      29.924  -5.744  -2.402  1.00 10.00      B   
ATOM   3767  CG1 ILE B 190      31.278  -5.672  -3.118  1.00 10.00      B   
ATOM   3768  CG2 ILE B 190      28.897  -6.483  -3.249  1.00 10.00      B   
ATOM   3769  CD1 ILE B 190      31.939  -7.018  -3.323  1.00 10.00      B   
ATOM   3770  C   ILE B 190      30.122  -3.809  -0.810  1.00 10.00      B   
ATOM   3771  O   ILE B 190      31.300  -3.447  -0.865  1.00 10.00      B   
ATOM   3772  N   CYS B 191      29.396  -3.742   0.291  1.00 10.00      B   
ATOM   3773  HN  CYS B 191      28.459  -4.032   0.265  1.00 10.00      B   
ATOM   3774  CA  CYS B 191      29.957  -3.259   1.539  1.00 10.00      B   
ATOM   3775  CB  CYS B 191      28.861  -2.675   2.432  1.00 10.00      B   
ATOM   3776  SG  CYS B 191      29.400  -2.303   4.119  1.00 10.00      B   
ATOM   3777  HG  CYS B 191      30.088  -3.349   4.564  1.00 10.00      B   
ATOM   3778  C   CYS B 191      30.677  -4.376   2.273  1.00 10.00      B   
ATOM   3779  O   CYS B 191      30.175  -5.496   2.361  1.00 10.00      B   
ATOM   3780  N   ASN B 192      31.852  -4.072   2.801  1.00 10.00      B   
ATOM   3781  HN  ASN B 192      32.208  -3.163   2.693  1.00 10.00      B   
ATOM   3782  CA  ASN B 192      32.624  -5.060   3.541  1.00 10.00      B   
ATOM   3783  CB  ASN B 192      34.069  -4.578   3.737  1.00 10.00      B   
ATOM   3784  CG  ASN B 192      35.003  -5.666   4.237  1.00 10.00      B   
ATOM   3785  OD1 ASN B 192      34.749  -6.858   4.053  1.00 10.00      B   
ATOM   3786  ND2 ASN B 192      36.096  -5.261   4.864  1.00 10.00      B   
ATOM   3787 HD21 ASN B 192      36.238  -4.299   4.971  1.00 10.00      B   
ATOM   3788 HD22 ASN B 192      36.722  -5.942   5.195  1.00 10.00      B   
ATOM   3789  C   ASN B 192      31.952  -5.340   4.886  1.00 10.00      B   
ATOM   3790  O   ASN B 192      31.042  -4.610   5.291  1.00 10.00      B   
ATOM   3791  N   ILE B 193      32.385  -6.406   5.555  1.00 10.00      B   
ATOM   3792  HN  ILE B 193      33.102  -6.949   5.158  1.00 10.00      B   
ATOM   3793  CA  ILE B 193      31.839  -6.804   6.856  1.00 10.00      B   
ATOM   3794  CB  ILE B 193      31.724  -5.630   7.863  1.00 10.00      B   
ATOM   3795  CG1 ILE B 193      33.102  -5.016   8.140  1.00 10.00      B   
ATOM   3796  CG2 ILE B 193      31.067  -6.083   9.162  1.00 10.00      B   
ATOM   3797  CD1 ILE B 193      34.128  -6.002   8.658  1.00 10.00      B   
ATOM   3798  C   ILE B 193      30.500  -7.532   6.715  1.00 10.00      B   
ATOM   3799  O   ILE B 193      30.373  -8.683   7.126  1.00 10.00      B   
ATOM   3800  N   CYS B 194      29.508  -6.866   6.131  1.00 10.00      B   
ATOM   3801  HN  CYS B 194      29.663  -5.946   5.822  1.00 10.00      B   
ATOM   3802  CA  CYS B 194      28.192  -7.469   5.946  1.00 10.00      B   
ATOM   3803  CB  CYS B 194      27.096  -6.412   6.086  1.00 10.00      B   
ATOM   3804  SG  CYS B 194      27.420  -4.882   5.182  1.00 10.00      B   
ATOM   3805  HG  CYS B 194      27.385  -3.881   6.054  1.00 10.00      B   
ATOM   3806  C   CYS B 194      28.089  -8.171   4.593  1.00 10.00      B   
ATOM   3807  O   CYS B 194      27.372  -9.165   4.452  1.00 10.00      B   
ATOM   3808  N   HIS B 195      28.806  -7.637   3.604  1.00 10.00      B   
ATOM   3809  HN  HIS B 195      29.341  -6.835   3.790  1.00 10.00      B   
ATOM   3810  CA  HIS B 195      28.824  -8.188   2.247  1.00 10.00      B   
ATOM   3811  CB  HIS B 195      29.335  -9.633   2.221  1.00 10.00      B   
ATOM   3812  CG  HIS B 195      30.798  -9.743   1.914  1.00 10.00      B   
ATOM   3813  ND1 HIS B 195      31.248 -10.441   0.818  1.00 10.00      B   
ATOM   3814  CD2 HIS B 195      31.861  -9.225   2.580  1.00 10.00      B   
ATOM   3815  CE1 HIS B 195      32.563 -10.334   0.837  1.00 10.00      B   
ATOM   3816  NE2 HIS B 195      32.979  -9.610   1.884  1.00 10.00      B   
ATOM   3817  HE2 HIS B 195      33.914  -9.463   2.155  1.00 10.00      B   
ATOM   3818  C   HIS B 195      27.476  -8.052   1.541  1.00 10.00      B   
ATOM   3819  O   HIS B 195      27.154  -8.821   0.631  1.00 10.00      B   
ATOM   3820  N   SER B 196      26.702  -7.063   1.960  1.00 10.00      B   
ATOM   3821  HN  SER B 196      27.018  -6.487   2.685  1.00 10.00      B   
ATOM   3822  CA  SER B 196      25.398  -6.805   1.375  1.00 10.00      B   
ATOM   3823  CB  SER B 196      24.416  -6.377   2.469  1.00 10.00      B   
ATOM   3824  OG  SER B 196      24.482  -7.259   3.580  1.00 10.00      B   
ATOM   3825  HG  SER B 196      24.377  -8.169   3.269  1.00 10.00      B   
ATOM   3826  C   SER B 196      25.507  -5.720   0.306  1.00 10.00      B   
ATOM   3827  O   SER B 196      26.586  -5.156   0.091  1.00 10.00      B   
ATOM   3828  N   LEU B 197      24.400  -5.440  -0.367  1.00 10.00      B   
ATOM   3829  HN  LEU B 197      23.573  -5.926  -0.154  1.00 10.00      B   
ATOM   3830  CA  LEU B 197      24.372  -4.418  -1.406  1.00 10.00      B   
ATOM   3831  CB  LEU B 197      23.111  -4.563  -2.264  1.00 10.00      B   
ATOM   3832  CG  LEU B 197      22.992  -3.620  -3.467  1.00 10.00      B   
ATOM   3833  CD1 LEU B 197      24.072  -3.921  -4.499  1.00 10.00      B   
ATOM   3834  CD2 LEU B 197      21.608  -3.720  -4.092  1.00 10.00      B   
ATOM   3835  C   LEU B 197      24.429  -3.025  -0.785  1.00 10.00      B   
ATOM   3836  O   LEU B 197      23.746  -2.748   0.200  1.00 10.00      B   
ATOM   3837  N   LEU B 198      25.254  -2.164  -1.356  1.00 10.00      B   
ATOM   3838  HN  LEU B 198      25.783  -2.447  -2.133  1.00 10.00      B   
ATOM   3839  CA  LEU B 198      25.407  -0.806  -0.861  1.00 10.00      B   
ATOM   3840  CB  LEU B 198      26.827  -0.615  -0.306  1.00 10.00      B   
ATOM   3841  CG  LEU B 198      27.248   0.816   0.053  1.00 10.00      B   
ATOM   3842  CD1 LEU B 198      28.108   0.814   1.302  1.00 10.00      B   
ATOM   3843  CD2 LEU B 198      28.009   1.463  -1.097  1.00 10.00      B   
ATOM   3844  C   LEU B 198      25.146   0.205  -1.968  1.00 10.00      B   
ATOM   3845  O   LEU B 198      25.598   0.027  -3.101  1.00 10.00      B   
ATOM   3846  N   ILE B 199      24.405   1.253  -1.645  1.00 10.00      B   
ATOM   3847  HN  ILE B 199      24.029   1.316  -0.731  1.00 10.00      B   
ATOM   3848  CA  ILE B 199      24.119   2.307  -2.606  1.00 10.00      B   
ATOM   3849  CB  ILE B 199      22.637   2.744  -2.556  1.00 10.00      B   
ATOM   3850  CG1 ILE B 199      21.711   1.563  -2.882  1.00 10.00      B   
ATOM   3851  CG2 ILE B 199      22.375   3.912  -3.501  1.00 10.00      B   
ATOM   3852  CD1 ILE B 199      21.958   0.936  -4.240  1.00 10.00      B   
ATOM   3853  C   ILE B 199      25.028   3.499  -2.319  1.00 10.00      B   
ATOM   3854  O   ILE B 199      25.738   3.991  -3.207  1.00 10.00      B   
ATOM   3855  N   GLN B 200      25.024   3.935  -1.064  1.00 10.00      B   
ATOM   3856  HN  GLN B 200      24.435   3.490  -0.405  1.00 10.00      B   
ATOM   3857  CA  GLN B 200      25.848   5.050  -0.625  1.00 10.00      B   
ATOM   3858  CB  GLN B 200      25.020   6.338  -0.537  1.00 10.00      B   
ATOM   3859  CG  GLN B 200      23.981   6.353   0.574  1.00 10.00      B   
ATOM   3860  CD  GLN B 200      22.596   6.679   0.058  1.00 10.00      B   
ATOM   3861  OE1 GLN B 200      22.216   7.844  -0.044  1.00 10.00      B   
ATOM   3862  NE2 GLN B 200      21.826   5.650  -0.254  1.00 10.00      B   
ATOM   3863 HE21 GLN B 200      22.191   4.736  -0.128  1.00 10.00      B   
ATOM   3864 HE22 GLN B 200      20.933   5.834  -0.614  1.00 10.00      B   
ATOM   3865  C   GLN B 200      26.485   4.734   0.727  1.00 10.00      B   
ATOM   3866  O   GLN B 200      25.971   3.914   1.488  1.00 10.00      B   
ATOM   3867  N   GLY B 201      27.605   5.377   1.017  1.00 10.00      B   
ATOM   3868  HN  GLY B 201      27.978   6.014   0.372  1.00 10.00      B   
ATOM   3869  CA  GLY B 201      28.283   5.146   2.275  1.00 10.00      B   
ATOM   3870  C   GLY B 201      29.630   5.833   2.331  1.00 10.00      B   
ATOM   3871  O   GLY B 201      29.870   6.798   1.604  1.00 10.00      B   
ATOM   3872  N   GLN B 202      30.509   5.338   3.188  1.00 10.00      B   
ATOM   3873  HN  GLN B 202      30.266   4.550   3.723  1.00 10.00      B   
ATOM   3874  CA  GLN B 202      31.836   5.909   3.339  1.00 10.00      B   
ATOM   3875  CB  GLN B 202      32.179   6.087   4.820  1.00 10.00      B   
ATOM   3876  CG  GLN B 202      31.207   6.975   5.582  1.00 10.00      B   
ATOM   3877  CD  GLN B 202      31.633   7.226   7.018  1.00 10.00      B   
ATOM   3878  OE1 GLN B 202      32.322   6.409   7.628  1.00 10.00      B   
ATOM   3879  NE2 GLN B 202      31.221   8.358   7.569  1.00 10.00      B   
ATOM   3880 HE21 GLN B 202      30.672   8.964   7.028  1.00 10.00      B   
ATOM   3881 HE22 GLN B 202      31.485   8.546   8.501  1.00 10.00      B   
ATOM   3882  C   GLN B 202      32.864   5.015   2.659  1.00 10.00      B   
ATOM   3883  O   GLN B 202      33.032   3.852   3.030  1.00 10.00      B   
ATOM   3884  N   SER B 203      33.539   5.554   1.660  1.00 10.00      B   
ATOM   3885  HN  SER B 203      33.363   6.485   1.409  1.00 10.00      B   
ATOM   3886  CA  SER B 203      34.538   4.802   0.919  1.00 10.00      B   
ATOM   3887  CB  SER B 203      34.220   4.866  -0.574  1.00 10.00      B   
ATOM   3888  OG  SER B 203      32.824   4.742  -0.791  1.00 10.00      B   
ATOM   3889  HG  SER B 203      32.490   5.541  -1.217  1.00 10.00      B   
ATOM   3890  C   SER B 203      35.935   5.349   1.182  1.00 10.00      B   
ATOM   3891  O   SER B 203      36.122   6.560   1.297  1.00 10.00      B   
ATOM   3892  N   CYS B 204      36.910   4.456   1.288  1.00 10.00      B   
ATOM   3893  HN  CYS B 204      36.699   3.502   1.189  1.00 10.00      B   
ATOM   3894  CA  CYS B 204      38.285   4.860   1.535  1.00 10.00      B   
ATOM   3895  CB  CYS B 204      39.089   3.707   2.144  1.00 10.00      B   
ATOM   3896  SG  CYS B 204      40.713   4.184   2.786  1.00 10.00      B   
ATOM   3897  HG  CYS B 204      40.539   5.195   3.628  1.00 10.00      B   
ATOM   3898  C   CYS B 204      38.936   5.346   0.244  1.00 10.00      B   
ATOM   3899  O   CYS B 204      38.573   4.907  -0.848  1.00 10.00      B   
ATOM   3900  N   GLU B 205      39.872   6.271   0.372  1.00 10.00      B   
ATOM   3901  HN  GLU B 205      40.087   6.616   1.268  1.00 10.00      B   
ATOM   3902  CA  GLU B 205      40.571   6.820  -0.778  1.00 10.00      B   
ATOM   3903  CB  GLU B 205      41.154   8.201  -0.454  1.00 10.00      B   
ATOM   3904  CG  GLU B 205      40.115   9.277  -0.159  1.00 10.00      B   
ATOM   3905  CD  GLU B 205      39.380   9.047   1.148  1.00 10.00      B   
ATOM   3906  OE1 GLU B 205      38.206   9.463   1.254  1.00 10.00      B   
ATOM   3907  OE2 GLU B 205      39.973   8.440   2.065  1.00 10.00      B   
ATOM   3908  C   GLU B 205      41.679   5.881  -1.235  1.00 10.00      B   
ATOM   3909  O   GLU B 205      41.837   5.631  -2.429  1.00 10.00      B   
ATOM   3910  N   THR B 206      42.443   5.363  -0.281  1.00 10.00      B   
ATOM   3911  HN  THR B 206      42.277   5.606   0.654  1.00 10.00      B   
ATOM   3912  CA  THR B 206      43.536   4.450  -0.591  1.00 10.00      B   
ATOM   3913  CB  THR B 206      44.388   4.151   0.654  1.00 10.00      B   
ATOM   3914  OG1 THR B 206      44.282   5.239   1.585  1.00 10.00      B   
ATOM   3915  HG1 THR B 206      44.690   4.976   2.432  1.00 10.00      B   
ATOM   3916  CG2 THR B 206      45.843   3.974   0.256  1.00 10.00      B   
ATOM   3917  C   THR B 206      43.005   3.138  -1.163  1.00 10.00      B   
ATOM   3918  O   THR B 206      43.456   2.678  -2.212  1.00 10.00      B   
ATOM   3919  N   CYS B 207      42.049   2.539  -0.466  1.00 10.00      B   
ATOM   3920  HN  CYS B 207      41.735   2.949   0.365  1.00 10.00      B   
ATOM   3921  CA  CYS B 207      41.446   1.292  -0.912  1.00 10.00      B   
ATOM   3922  CB  CYS B 207      41.438   0.258   0.217  1.00 10.00      B   
ATOM   3923  SG  CYS B 207      41.753   0.935   1.865  1.00 10.00      B   
ATOM   3924  HG  CYS B 207      43.056   0.865   2.092  1.00 10.00      B   
ATOM   3925  C   CYS B 207      40.030   1.558  -1.399  1.00 10.00      B   
ATOM   3926  O   CYS B 207      39.223   2.131  -0.670  1.00 10.00      B   
ATOM   3927  N   GLY B 208      39.739   1.145  -2.626  1.00 10.00      B   
ATOM   3928  HN  GLY B 208      40.425   0.678  -3.146  1.00 10.00      B   
ATOM   3929  CA  GLY B 208      38.423   1.365  -3.205  1.00 10.00      B   
ATOM   3930  C   GLY B 208      37.347   0.459  -2.637  1.00 10.00      B   
ATOM   3931  O   GLY B 208      36.706  -0.294  -3.369  1.00 10.00      B   
ATOM   3932  N   ILE B 209      37.142   0.543  -1.333  1.00 10.00      B   
ATOM   3933  HN  ILE B 209      37.681   1.177  -0.806  1.00 10.00      B   
ATOM   3934  CA  ILE B 209      36.138  -0.265  -0.663  1.00 10.00      B   
ATOM   3935  CB  ILE B 209      36.766  -1.220   0.380  1.00 10.00      B   
ATOM   3936  CG1 ILE B 209      37.760  -2.165  -0.307  1.00 10.00      B   
ATOM   3937  CG2 ILE B 209      35.684  -2.016   1.107  1.00 10.00      B   
ATOM   3938  CD1 ILE B 209      38.444  -3.134   0.633  1.00 10.00      B   
ATOM   3939  C   ILE B 209      35.106   0.634   0.008  1.00 10.00      B   
ATOM   3940  O   ILE B 209      35.457   1.547   0.761  1.00 10.00      B   
ATOM   3941  N   ARG B 210      33.841   0.380  -0.282  1.00 10.00      B   
ATOM   3942  HN  ARG B 210      33.632  -0.363  -0.889  1.00 10.00      B   
ATOM   3943  CA  ARG B 210      32.752   1.155   0.283  1.00 10.00      B   
ATOM   3944  CB  ARG B 210      31.612   1.296  -0.729  1.00 10.00      B   
ATOM   3945  CG  ARG B 210      31.974   2.085  -1.977  1.00 10.00      B   
ATOM   3946  CD  ARG B 210      31.926   1.215  -3.220  1.00 10.00      B   
ATOM   3947  NE  ARG B 210      32.334   1.951  -4.412  1.00 10.00      B   
ATOM   3948  HE  ARG B 210      31.757   2.702  -4.703  1.00 10.00      B   
ATOM   3949  CZ  ARG B 210      33.434   1.677  -5.113  1.00 10.00      B   
ATOM   3950  NH1 ARG B 210      34.239   0.686  -4.745  1.00 10.00      B   
ATOM   3951 HH11 ARG B 210      34.019   0.116  -3.903  1.00 10.00      B   
ATOM   3952 HH12 ARG B 210      35.100   0.473  -5.302  1.00 10.00      B   
ATOM   3953  NH2 ARG B 210      33.728   2.404  -6.177  1.00 10.00      B   
ATOM   3954 HH21 ARG B 210      33.084   3.188  -6.472  1.00 10.00      B   
ATOM   3955 HH22 ARG B 210      34.603   2.226  -6.715  1.00 10.00      B   
ATOM   3956  C   ARG B 210      32.221   0.496   1.547  1.00 10.00      B   
ATOM   3957  O   ARG B 210      31.971  -0.711   1.571  1.00 10.00      B   
ATOM   3958  N   MET B 211      32.057   1.287   2.595  1.00 10.00      B   
ATOM   3959  HN  MET B 211      32.305   2.238   2.526  1.00 10.00      B   
ATOM   3960  CA  MET B 211      31.537   0.782   3.851  1.00 10.00      B   
ATOM   3961  CB  MET B 211      32.545   1.001   4.980  1.00 10.00      B   
ATOM   3962  CG  MET B 211      32.956  -0.271   5.710  1.00 10.00      B   
ATOM   3963  SD  MET B 211      34.248  -1.198   4.855  1.00 10.00      B   
ATOM   3964  CE  MET B 211      35.577   0.003   4.839  1.00 10.00      B   
ATOM   3965  C   MET B 211      30.205   1.451   4.183  1.00 10.00      B   
ATOM   3966  O   MET B 211      30.066   2.672   4.078  1.00 10.00      B   
ATOM   3967  N   HIS B 212      29.226   0.638   4.551  1.00 10.00      B   
ATOM   3968  HN  HIS B 212      29.403  -0.327   4.584  1.00 10.00      B   
ATOM   3969  CA  HIS B 212      27.893   1.118   4.896  1.00 10.00      B   
ATOM   3970  CB  HIS B 212      26.997  -0.072   5.236  1.00 10.00      B   
ATOM   3971  CG  HIS B 212      25.664  -0.063   4.562  1.00 10.00      B   
ATOM   3972  ND1 HIS B 212      24.499  -0.036   5.286  1.00 10.00      B   
ATOM   3973  CD2 HIS B 212      25.374  -0.097   3.242  1.00 10.00      B   
ATOM   3974  CE1 HIS B 212      23.527  -0.054   4.389  1.00 10.00      B   
ATOM   3975  NE2 HIS B 212      24.010  -0.089   3.139  1.00 10.00      B   
ATOM   3976  HE2 HIS B 212      23.503   0.142   2.316  1.00 10.00      B   
ATOM   3977  C   HIS B 212      27.949   2.064   6.087  1.00 10.00      B   
ATOM   3978  O   HIS B 212      28.700   1.831   7.037  1.00 10.00      B   
ATOM   3979  N   LEU B 213      27.139   3.118   6.038  1.00 10.00      B   
ATOM   3980  HN  LEU B 213      26.552   3.230   5.261  1.00 10.00      B   
ATOM   3981  CA  LEU B 213      27.090   4.112   7.108  1.00 10.00      B   
ATOM   3982  CB  LEU B 213      26.082   5.223   6.789  1.00 10.00      B   
ATOM   3983  CG  LEU B 213      26.250   6.531   7.566  1.00 10.00      B   
ATOM   3984  CD1 LEU B 213      27.485   7.286   7.094  1.00 10.00      B   
ATOM   3985  CD2 LEU B 213      25.006   7.396   7.439  1.00 10.00      B   
ATOM   3986  C   LEU B 213      26.817   3.476   8.479  1.00 10.00      B   
ATOM   3987  O   LEU B 213      27.593   3.673   9.414  1.00 10.00      B   
ATOM   3988  N   PRO B 214      25.726   2.692   8.632  1.00 10.00      B   
ATOM   3989  CA  PRO B 214      25.410   2.037   9.909  1.00 10.00      B   
ATOM   3990  CB  PRO B 214      24.048   1.376   9.664  1.00 10.00      B   
ATOM   3991  CG  PRO B 214      23.504   2.051   8.453  1.00 10.00      B   
ATOM   3992  CD  PRO B 214      24.697   2.407   7.616  1.00 10.00      B   
ATOM   3993  C   PRO B 214      26.443   0.976  10.281  1.00 10.00      B   
ATOM   3994  O   PRO B 214      26.589   0.623  11.450  1.00 10.00      B   
ATOM   3995  N   CYS B 215      27.175   0.481   9.286  1.00 10.00      B   
ATOM   3996  HN  CYS B 215      27.043   0.827   8.379  1.00 10.00      B   
ATOM   3997  CA  CYS B 215      28.185  -0.544   9.519  1.00 10.00      B   
ATOM   3998  CB  CYS B 215      28.522  -1.301   8.235  1.00 10.00      B   
ATOM   3999  SG  CYS B 215      27.195  -2.376   7.636  1.00 10.00      B   
ATOM   4000  HG  CYS B 215      26.178  -1.609   7.267  1.00 10.00      B   
ATOM   4001  C   CYS B 215      29.441   0.041  10.161  1.00 10.00      B   
ATOM   4002  O   CYS B 215      29.940  -0.495  11.152  1.00 10.00      B   
ATOM   4003  N   VAL B 216      29.945   1.147   9.613  1.00 10.00      B   
ATOM   4004  HN  VAL B 216      29.514   1.533   8.816  1.00 10.00      B   
ATOM   4005  CA  VAL B 216      31.137   1.788  10.172  1.00 10.00      B   
ATOM   4006  CB  VAL B 216      31.718   2.906   9.274  1.00 10.00      B   
ATOM   4007  CG1 VAL B 216      32.544   2.315   8.148  1.00 10.00      B   
ATOM   4008  CG2 VAL B 216      30.628   3.809   8.724  1.00 10.00      B   
ATOM   4009  C   VAL B 216      30.850   2.341  11.562  1.00 10.00      B   
ATOM   4010  O   VAL B 216      31.736   2.393  12.414  1.00 10.00      B   
ATOM   4011  N   ALA B 217      29.600   2.732  11.776  1.00 10.00      B   
ATOM   4012  HN  ALA B 217      28.952   2.669  11.043  1.00 10.00      B   
ATOM   4013  CA  ALA B 217      29.163   3.268  13.056  1.00 10.00      B   
ATOM   4014  CB  ALA B 217      27.710   3.705  12.956  1.00 10.00      B   
ATOM   4015  C   ALA B 217      29.306   2.222  14.151  1.00 10.00      B   
ATOM   4016  O   ALA B 217      29.656   2.535  15.287  1.00 10.00      B   
ATOM   4017  N   LYS B 218      29.043   0.976  13.794  1.00 10.00      B   
ATOM   4018  HN  LYS B 218      28.789   0.788  12.868  1.00 10.00      B   
ATOM   4019  CA  LYS B 218      29.130  -0.121  14.741  1.00 10.00      B   
ATOM   4020  CB  LYS B 218      28.155  -1.233  14.347  1.00 10.00      B   
ATOM   4021  CG  LYS B 218      27.962  -2.300  15.411  1.00 10.00      B   
ATOM   4022  CD  LYS B 218      27.218  -3.502  14.854  1.00 10.00      B   
ATOM   4023  CE  LYS B 218      27.082  -4.596  15.901  1.00 10.00      B   
ATOM   4024  NZ  LYS B 218      26.675  -5.894  15.298  1.00 10.00      B   
ATOM   4025  HZ1 LYS B 218      27.358  -6.183  14.568  1.00 10.00      B   
ATOM   4026  HZ2 LYS B 218      25.735  -5.811  14.864  1.00 10.00      B   
ATOM   4027  HZ3 LYS B 218      26.638  -6.632  16.029  1.00 10.00      B   
ATOM   4028  C   LYS B 218      30.552  -0.668  14.818  1.00 10.00      B   
ATOM   4029  O   LYS B 218      31.017  -1.064  15.886  1.00 10.00      B   
ATOM   4030  N   TYR B 219      31.244  -0.679  13.684  1.00 10.00      B   
ATOM   4031  HN  TYR B 219      30.824  -0.340  12.861  1.00 10.00      B   
ATOM   4032  CA  TYR B 219      32.608  -1.197  13.631  1.00 10.00      B   
ATOM   4033  CB  TYR B 219      33.045  -1.450  12.186  1.00 10.00      B   
ATOM   4034  CG  TYR B 219      33.992  -2.621  12.038  1.00 10.00      B   
ATOM   4035  CD1 TYR B 219      33.651  -3.874  12.531  1.00 10.00      B   
ATOM   4036  CD2 TYR B 219      35.222  -2.478  11.406  1.00 10.00      B   
ATOM   4037  CE1 TYR B 219      34.506  -4.950  12.401  1.00 10.00      B   
ATOM   4038  CE2 TYR B 219      36.084  -3.551  11.270  1.00 10.00      B   
ATOM   4039  CZ  TYR B 219      35.720  -4.785  11.769  1.00 10.00      B   
ATOM   4040  OH  TYR B 219      36.572  -5.857  11.639  1.00 10.00      B   
ATOM   4041  HH  TYR B 219      37.483  -5.555  11.743  1.00 10.00      B   
ATOM   4042  C   TYR B 219      33.603  -0.280  14.342  1.00 10.00      B   
ATOM   4043  O   TYR B 219      34.541  -0.751  14.984  1.00 10.00      B   
ATOM   4044  N   PHE B 220      33.399   1.025  14.227  1.00 10.00      B   
ATOM   4045  HN  PHE B 220      32.631   1.349  13.706  1.00 10.00      B   
ATOM   4046  CA  PHE B 220      34.287   1.993  14.860  1.00 10.00      B   
ATOM   4047  CB  PHE B 220      34.644   3.122  13.890  1.00 10.00      B   
ATOM   4048  CG  PHE B 220      35.355   2.665  12.648  1.00 10.00      B   
ATOM   4049  CD1 PHE B 220      36.507   1.902  12.734  1.00 10.00      B   
ATOM   4050  CD2 PHE B 220      34.873   3.003  11.394  1.00 10.00      B   
ATOM   4051  CE1 PHE B 220      37.163   1.484  11.593  1.00 10.00      B   
ATOM   4052  CE2 PHE B 220      35.525   2.589  10.249  1.00 10.00      B   
ATOM   4053  CZ  PHE B 220      36.673   1.827  10.348  1.00 10.00      B   
ATOM   4054  C   PHE B 220      33.658   2.559  16.127  1.00 10.00      B   
ATOM   4055  O   PHE B 220      34.074   3.607  16.628  1.00 10.00      B   
ATOM   4056  N   GLN B 221      32.659   1.856  16.641  1.00 10.00      B   
ATOM   4057  HN  GLN B 221      32.379   1.033  16.193  1.00 10.00      B   
ATOM   4058  CA  GLN B 221      31.966   2.273  17.850  1.00 10.00      B   
ATOM   4059  CB  GLN B 221      30.784   1.345  18.138  1.00 10.00      B   
ATOM   4060  CG  GLN B 221      30.057   1.644  19.440  1.00 10.00      B   
ATOM   4061  CD  GLN B 221      28.865   0.738  19.663  1.00 10.00      B   
ATOM   4062  OE1 GLN B 221      28.827  -0.391  19.176  1.00 10.00      B   
ATOM   4063  NE2 GLN B 221      27.883   1.223  20.406  1.00 10.00      B   
ATOM   4064 HE21 GLN B 221      27.978   2.128  20.766  1.00 10.00      B   
ATOM   4065 HE22 GLN B 221      27.102   0.652  20.570  1.00 10.00      B   
ATOM   4066  C   GLN B 221      32.916   2.302  19.045  1.00 10.00      B   
ATOM   4067  O   GLN B 221      33.532   1.288  19.389  1.00 10.00      B   
ATOM   4068  N   SER B 222      33.036   3.480  19.651  1.00 10.00      B   
ATOM   4069  HN  SER B 222      32.522   4.239  19.306  1.00 10.00      B   
ATOM   4070  CA  SER B 222      33.889   3.689  20.817  1.00 10.00      B   
ATOM   4071  CB  SER B 222      33.431   2.811  21.984  1.00 10.00      B   
ATOM   4072  OG  SER B 222      32.018   2.881  22.134  1.00 10.00      B   
ATOM   4073  HG  SER B 222      31.682   3.638  21.637  1.00 10.00      B   
ATOM   4074  C   SER B 222      35.371   3.477  20.503  1.00 10.00      B   
ATOM   4075  O   SER B 222      36.180   3.239  21.401  1.00 10.00      B   
ATOM   4076  N   ASN B 223      35.723   3.583  19.232  1.00 10.00      B   
ATOM   4077  HN  ASN B 223      35.035   3.785  18.561  1.00 10.00      B   
ATOM   4078  CA  ASN B 223      37.105   3.412  18.802  1.00 10.00      B   
ATOM   4079  CB  ASN B 223      37.170   2.542  17.543  1.00 10.00      B   
ATOM   4080  CG  ASN B 223      38.575   2.367  16.999  1.00 10.00      B   
ATOM   4081  OD1 ASN B 223      39.563   2.456  17.732  1.00 10.00      B   
ATOM   4082  ND2 ASN B 223      38.673   2.099  15.707  1.00 10.00      B   
ATOM   4083 HD21 ASN B 223      37.848   2.024  15.186  1.00 10.00      B   
ATOM   4084 HD22 ASN B 223      39.572   1.987  15.321  1.00 10.00      B   
ATOM   4085  C   ASN B 223      37.748   4.772  18.557  1.00 10.00      B   
ATOM   4086  O   ASN B 223      37.284   5.546  17.722  1.00 10.00      B   
ATOM   4087  N   ALA B 224      38.811   5.057  19.298  1.00 10.00      B   
ATOM   4088  HN  ALA B 224      39.137   4.393  19.942  1.00 10.00      B   
ATOM   4089  CA  ALA B 224      39.507   6.333  19.186  1.00 10.00      B   
ATOM   4090  CB  ALA B 224      40.331   6.592  20.433  1.00 10.00      B   
ATOM   4091  C   ALA B 224      40.385   6.413  17.942  1.00 10.00      B   
ATOM   4092  O   ALA B 224      40.637   7.502  17.423  1.00 10.00      B   
ATOM   4093  N   GLU B 225      40.853   5.269  17.467  1.00 10.00      B   
ATOM   4094  HN  GLU B 225      40.617   4.429  17.917  1.00 10.00      B   
ATOM   4095  CA  GLU B 225      41.701   5.232  16.285  1.00 10.00      B   
ATOM   4096  CB  GLU B 225      43.073   4.655  16.627  1.00 10.00      B   
ATOM   4097  CG  GLU B 225      44.107   4.810  15.526  1.00 10.00      B   
ATOM   4098  CD  GLU B 225      45.487   4.361  15.957  1.00 10.00      B   
ATOM   4099  OE1 GLU B 225      46.479   4.799  15.335  1.00 10.00      B   
ATOM   4100  OE2 GLU B 225      45.591   3.568  16.916  1.00 10.00      B   
ATOM   4101  C   GLU B 225      41.036   4.421  15.181  1.00 10.00      B   
ATOM   4102  O   GLU B 225      41.208   3.205  15.101  1.00 10.00      B   
ATOM   4103  N   PRO B 226      40.252   5.086  14.326  1.00 10.00      B   
ATOM   4104  CA  PRO B 226      39.543   4.427  13.228  1.00 10.00      B   
ATOM   4105  CB  PRO B 226      38.589   5.510  12.720  1.00 10.00      B   
ATOM   4106  CG  PRO B 226      39.246   6.797  13.085  1.00 10.00      B   
ATOM   4107  CD  PRO B 226      39.997   6.538  14.360  1.00 10.00      B   
ATOM   4108  C   PRO B 226      40.485   3.965  12.114  1.00 10.00      B   
ATOM   4109  O   PRO B 226      41.041   4.778  11.370  1.00 10.00      B   
ATOM   4110  N   ARG B 227      40.676   2.657  12.021  1.00 10.00      B   
ATOM   4111  HN  ARG B 227      40.227   2.059  12.658  1.00 10.00      B   
ATOM   4112  CA  ARG B 227      41.537   2.079  11.006  1.00 10.00      B   
ATOM   4113  CB  ARG B 227      42.588   1.172  11.649  1.00 10.00      B   
ATOM   4114  CG  ARG B 227      43.580   1.895  12.544  1.00 10.00      B   
ATOM   4115  CD  ARG B 227      44.503   2.786  11.730  1.00 10.00      B   
ATOM   4116  NE  ARG B 227      45.544   3.392  12.558  1.00 10.00      B   
ATOM   4117  HE  ARG B 227      45.254   3.876  13.363  1.00 10.00      B   
ATOM   4118  CZ  ARG B 227      46.847   3.322  12.294  1.00 10.00      B   
ATOM   4119  NH1 ARG B 227      47.288   2.683  11.213  1.00 10.00      B   
ATOM   4120 HH11 ARG B 227      46.615   2.219  10.562  1.00 10.00      B   
ATOM   4121 HH12 ARG B 227      48.312   2.650  11.004  1.00 10.00      B   
ATOM   4122  NH2 ARG B 227      47.708   3.892  13.124  1.00 10.00      B   
ATOM   4123 HH21 ARG B 227      48.734   3.849  12.931  1.00 10.00      B   
ATOM   4124 HH22 ARG B 227      47.360   4.384  13.986  1.00 10.00      B   
ATOM   4125  C   ARG B 227      40.711   1.285  10.004  1.00 10.00      B   
ATOM   4126  O   ARG B 227      39.873   0.471  10.389  1.00 10.00      B   
ATOM   4127  N   CYS B 228      40.933   1.543   8.725  1.00 10.00      B   
ATOM   4128  HN  CYS B 228      41.610   2.216   8.485  1.00 10.00      B   
ATOM   4129  CA  CYS B 228      40.215   0.847   7.671  1.00 10.00      B   
ATOM   4130  CB  CYS B 228      40.571   1.444   6.304  1.00 10.00      B   
ATOM   4131  SG  CYS B 228      39.721   0.677   4.900  1.00 10.00      B   
ATOM   4132  HG  CYS B 228      40.378   1.005   3.793  1.00 10.00      B   
ATOM   4133  C   CYS B 228      40.564  -0.637   7.703  1.00 10.00      B   
ATOM   4134  O   CYS B 228      41.738  -0.992   7.782  1.00 10.00      B   
ATOM   4135  N   PRO B 229      39.546  -1.519   7.663  1.00 10.00      B   
ATOM   4136  CA  PRO B 229      39.743  -2.977   7.686  1.00 10.00      B   
ATOM   4137  CB  PRO B 229      38.371  -3.514   7.279  1.00 10.00      B   
ATOM   4138  CG  PRO B 229      37.417  -2.484   7.767  1.00 10.00      B   
ATOM   4139  CD  PRO B 229      38.117  -1.161   7.614  1.00 10.00      B   
ATOM   4140  C   PRO B 229      40.802  -3.434   6.686  1.00 10.00      B   
ATOM   4141  O   PRO B 229      41.585  -4.340   6.960  1.00 10.00      B   
ATOM   4142  N   HIS B 230      40.825  -2.792   5.529  1.00 10.00      B   
ATOM   4143  HN  HIS B 230      40.183  -2.069   5.373  1.00 10.00      B   
ATOM   4144  CA  HIS B 230      41.787  -3.123   4.494  1.00 10.00      B   
ATOM   4145  CB  HIS B 230      41.143  -3.001   3.110  1.00 10.00      B   
ATOM   4146  CG  HIS B 230      41.893  -3.712   2.023  1.00 10.00      B   
ATOM   4147  ND1 HIS B 230      41.915  -5.081   1.873  1.00 10.00      B   
ATOM   4148  HD1 HIS B 230      41.481  -5.738   2.465  1.00 10.00      B   
ATOM   4149  CD2 HIS B 230      42.638  -3.214   1.006  1.00 10.00      B   
ATOM   4150  CE1 HIS B 230      42.663  -5.366   0.799  1.00 10.00      B   
ATOM   4151  NE2 HIS B 230      43.125  -4.265   0.233  1.00 10.00      B   
ATOM   4152  C   HIS B 230      43.003  -2.212   4.598  1.00 10.00      B   
ATOM   4153  O   HIS B 230      42.861  -0.991   4.666  1.00 10.00      B   
ATOM   4154  N   CYS B 231      44.186  -2.827   4.651  1.00 10.00      B   
ATOM   4155  HN  CYS B 231      44.197  -3.809   4.634  1.00 10.00      B   
ATOM   4156  CA  CYS B 231      45.475  -2.124   4.748  1.00 10.00      B   
ATOM   4157  CB  CYS B 231      45.825  -1.294   3.498  1.00 10.00      B   
ATOM   4158  SG  CYS B 231      44.928   0.267   3.306  1.00 10.00      B   
ATOM   4159  HG  CYS B 231      43.747   0.125   3.901  1.00 10.00      B   
ATOM   4160  C   CYS B 231      45.667  -1.347   6.057  1.00 10.00      B   
ATOM   4161  O   CYS B 231      46.727  -0.761   6.286  1.00 10.00      B   
ATOM   4162  N   ASN B 232      44.644  -1.369   6.914  1.00 10.00      B   
ATOM   4163  HN  ASN B 232      43.831  -1.854   6.659  1.00 10.00      B   
ATOM   4164  CA  ASN B 232      44.676  -0.691   8.214  1.00 10.00      B   
ATOM   4165  CB  ASN B 232      45.594  -1.426   9.196  1.00 10.00      B   
ATOM   4166  CG  ASN B 232      45.205  -1.197  10.644  1.00 10.00      B   
ATOM   4167  OD1 ASN B 232      45.759  -0.329  11.321  1.00 10.00      B   
ATOM   4168  ND2 ASN B 232      44.248  -1.976  11.130  1.00 10.00      B   
ATOM   4169 HD21 ASN B 232      43.849  -2.651  10.539  1.00 10.00      B   
ATOM   4170 HD22 ASN B 232      43.974  -1.844  12.062  1.00 10.00      B   
ATOM   4171  C   ASN B 232      45.052   0.786   8.094  1.00 10.00      B   
ATOM   4172  O   ASN B 232      45.858   1.307   8.868  1.00 10.00      B   
ATOM   4173  N   ASP B 233      44.452   1.459   7.120  1.00 10.00      B   
ATOM   4174  HN  ASP B 233      43.814   0.993   6.542  1.00 10.00      B   
ATOM   4175  CA  ASP B 233      44.717   2.878   6.891  1.00 10.00      B   
ATOM   4176  CB  ASP B 233      44.388   3.264   5.443  1.00 10.00      B   
ATOM   4177  CG  ASP B 233      45.279   4.372   4.902  1.00 10.00      B   
ATOM   4178  OD1 ASP B 233      45.672   5.267   5.677  1.00 10.00      B   
ATOM   4179  OD2 ASP B 233      45.592   4.350   3.691  1.00 10.00      B   
ATOM   4180  C   ASP B 233      43.907   3.733   7.862  1.00 10.00      B   
ATOM   4181  O   ASP B 233      43.074   3.219   8.604  1.00 10.00      B   
ATOM   4182  N   TYR B 234      44.144   5.032   7.843  1.00 10.00      B   
ATOM   4183  HN  TYR B 234      44.801   5.389   7.198  1.00 10.00      B   
ATOM   4184  CA  TYR B 234      43.445   5.951   8.727  1.00 10.00      B   
ATOM   4185  CB  TYR B 234      44.286   7.211   8.958  1.00 10.00      B   
ATOM   4186  CG  TYR B 234      45.674   6.955   9.509  1.00 10.00      B   
ATOM   4187  CD1 TYR B 234      46.705   6.526   8.682  1.00 10.00      B   
ATOM   4188  CD2 TYR B 234      45.957   7.152  10.854  1.00 10.00      B   
ATOM   4189  CE1 TYR B 234      47.974   6.299   9.174  1.00 10.00      B   
ATOM   4190  CE2 TYR B 234      47.225   6.927  11.357  1.00 10.00      B   
ATOM   4191  CZ  TYR B 234      48.229   6.501  10.511  1.00 10.00      B   
ATOM   4192  OH  TYR B 234      49.495   6.281  11.007  1.00 10.00      B   
ATOM   4193  HH  TYR B 234      50.103   6.112  10.273  1.00 10.00      B   
ATOM   4194  C   TYR B 234      42.102   6.344   8.125  1.00 10.00      B   
ATOM   4195  O   TYR B 234      42.024   6.693   6.946  1.00 10.00      B   
ATOM   4196  N   TRP B 235      41.048   6.267   8.925  1.00 10.00      B   
ATOM   4197  HN  TRP B 235      41.167   5.952   9.850  1.00 10.00      B   
ATOM   4198  CA  TRP B 235      39.715   6.631   8.465  1.00 10.00      B   
ATOM   4199  CB  TRP B 235      38.654   5.950   9.334  1.00 10.00      B   
ATOM   4200  CG  TRP B 235      37.317   5.800   8.673  1.00 10.00      B   
ATOM   4201  CD1 TRP B 235      36.133   6.339   9.085  1.00 10.00      B   
ATOM   4202  CD2 TRP B 235      37.026   5.053   7.486  1.00 10.00      B   
ATOM   4203  NE1 TRP B 235      35.123   5.974   8.229  1.00 10.00      B   
ATOM   4204  HE1 TRP B 235      34.175   6.239   8.313  1.00 10.00      B   
ATOM   4205  CE2 TRP B 235      35.646   5.185   7.238  1.00 10.00      B   
ATOM   4206  CE3 TRP B 235      37.798   4.287   6.609  1.00 10.00      B   
ATOM   4207  CZ2 TRP B 235      35.023   4.581   6.149  1.00 10.00      B   
ATOM   4208  CZ3 TRP B 235      37.178   3.686   5.529  1.00 10.00      B   
ATOM   4209  CH2 TRP B 235      35.804   3.838   5.307  1.00 10.00      B   
ATOM   4210  C   TRP B 235      39.548   8.151   8.505  1.00 10.00      B   
ATOM   4211  O   TRP B 235      39.515   8.754   9.579  1.00 10.00      B   
ATOM   4212  N   PRO B 236      39.439   8.789   7.328  1.00 10.00      B   
ATOM   4213  CA  PRO B 236      39.302  10.242   7.220  1.00 10.00      B   
ATOM   4214  CB  PRO B 236      39.867  10.505   5.828  1.00 10.00      B   
ATOM   4215  CG  PRO B 236      39.460   9.306   5.040  1.00 10.00      B   
ATOM   4216  CD  PRO B 236      39.438   8.144   6.001  1.00 10.00      B   
ATOM   4217  C   PRO B 236      37.849  10.693   7.277  1.00 10.00      B   
ATOM   4218  O   PRO B 236      37.546  11.880   7.128  1.00 10.00      B   
ATOM   4219  N   HIS B 237      36.955   9.746   7.492  1.00 10.00      B   
ATOM   4220  HN  HIS B 237      37.255   8.823   7.626  1.00 10.00      B   
ATOM   4221  CA  HIS B 237      35.540  10.047   7.555  1.00 10.00      B   
ATOM   4222  CB  HIS B 237      34.732   9.034   6.743  1.00 10.00      B   
ATOM   4223  CG  HIS B 237      35.120   8.979   5.298  1.00 10.00      B   
ATOM   4224  ND1 HIS B 237      35.078  10.099   4.505  1.00 10.00      B   
ATOM   4225  CD2 HIS B 237      35.564   7.927   4.565  1.00 10.00      B   
ATOM   4226  CE1 HIS B 237      35.496   9.713   3.313  1.00 10.00      B   
ATOM   4227  NE2 HIS B 237      35.798   8.409   3.304  1.00 10.00      B   
ATOM   4228  HE2 HIS B 237      36.196   7.907   2.552  1.00 10.00      B   
ATOM   4229  C   HIS B 237      35.061  10.087   8.993  1.00 10.00      B   
ATOM   4230  O   HIS B 237      35.677   9.493   9.881  1.00 10.00      B   
ATOM   4231  N   GLU B 238      33.967  10.795   9.218  1.00 10.00      B   
ATOM   4232  HN  GLU B 238      33.522  11.239   8.466  1.00 10.00      B   
ATOM   4233  CA  GLU B 238      33.404  10.925  10.548  1.00 10.00      B   
ATOM   4234  CB  GLU B 238      32.395  12.076  10.582  1.00 10.00      B   
ATOM   4235  CG  GLU B 238      32.871  13.349   9.903  1.00 10.00      B   
ATOM   4236  CD  GLU B 238      31.785  14.401   9.829  1.00 10.00      B   
ATOM   4237  OE1 GLU B 238      30.785  14.180   9.112  1.00 10.00      B   
ATOM   4238  OE2 GLU B 238      31.921  15.451  10.493  1.00 10.00      B   
ATOM   4239  C   GLU B 238      32.714   9.635  10.957  1.00 10.00      B   
ATOM   4240  O   GLU B 238      31.898   9.098  10.205  1.00 10.00      B   
ATOM   4241  N   ILE B 239      33.062   9.131  12.132  1.00 10.00      B   
ATOM   4242  HN  ILE B 239      33.746   9.590  12.668  1.00 10.00      B   
ATOM   4243  CA  ILE B 239      32.456   7.915  12.647  1.00 10.00      B   
ATOM   4244  CB  ILE B 239      33.247   7.354  13.847  1.00 10.00      B   
ATOM   4245  CG1 ILE B 239      34.698   7.081  13.446  1.00 10.00      B   
ATOM   4246  CG2 ILE B 239      32.589   6.087  14.380  1.00 10.00      B   
ATOM   4247  CD1 ILE B 239      35.596   6.717  14.608  1.00 10.00      B   
ATOM   4248  C   ILE B 239      31.026   8.206  13.083  1.00 10.00      B   
ATOM   4249  O   ILE B 239      30.801   9.006  13.995  1.00 10.00      B   
ATOM   4250  N   PRO B 240      30.044   7.584  12.423  1.00 10.00      B   
ATOM   4251  CA  PRO B 240      28.633   7.779  12.743  1.00 10.00      B   
ATOM   4252  CB  PRO B 240      27.893   7.125  11.564  1.00 10.00      B   
ATOM   4253  CG  PRO B 240      28.944   6.801  10.554  1.00 10.00      B   
ATOM   4254  CD  PRO B 240      30.222   6.638  11.318  1.00 10.00      B   
ATOM   4255  C   PRO B 240      28.258   7.082  14.045  1.00 10.00      B   
ATOM   4256  O   PRO B 240      29.016   6.264  14.570  1.00 10.00      B   
ATOM   4257  N   LYS B 241      27.087   7.406  14.559  1.00 10.00      B   
ATOM   4258  HN  LYS B 241      26.519   8.053  14.087  1.00 10.00      B   
ATOM   4259  CA  LYS B 241      26.606   6.811  15.793  1.00 10.00      B   
ATOM   4260  CB  LYS B 241      25.873   7.860  16.632  1.00 10.00      B   
ATOM   4261  CG  LYS B 241      26.764   8.976  17.153  1.00 10.00      B   
ATOM   4262  CD  LYS B 241      25.954  10.220  17.476  1.00 10.00      B   
ATOM   4263  CE  LYS B 241      25.550  10.959  16.210  1.00 10.00      B   
ATOM   4264  NZ  LYS B 241      24.563  12.033  16.489  1.00 10.00      B   
ATOM   4265  HZ1 LYS B 241      23.626  11.616  16.665  1.00 10.00      B   
ATOM   4266  HZ2 LYS B 241      24.500  12.683  15.680  1.00 10.00      B   
ATOM   4267  HZ3 LYS B 241      24.851  12.574  17.329  1.00 10.00      B   
ATOM   4268  C   LYS B 241      25.667   5.659  15.470  1.00 10.00      B   
ATOM   4269  O   LYS B 241      25.008   5.662  14.424  1.00 10.00      B   
ATOM   4270  N   VAL B 242      25.609   4.677  16.358  1.00 10.00      B   
ATOM   4271  HN  VAL B 242      26.149   4.738  17.174  1.00 10.00      B   
ATOM   4272  CA  VAL B 242      24.742   3.523  16.161  1.00 10.00      B   
ATOM   4273  CB  VAL B 242      25.051   2.385  17.161  1.00 10.00      B   
ATOM   4274  CG1 VAL B 242      26.424   1.792  16.887  1.00 10.00      B   
ATOM   4275  CG2 VAL B 242      24.957   2.876  18.598  1.00 10.00      B   
ATOM   4276  C   VAL B 242      23.278   3.940  16.282  1.00 10.00      B   
ATOM   4277  O   VAL B 242      22.976   5.024  16.785  1.00 10.00      B   
ATOM   4278  N   PHE B 243      22.374   3.095  15.808  1.00 10.00      B   
ATOM   4279  HN  PHE B 243      22.668   2.243  15.417  1.00 10.00      B   
ATOM   4280  CA  PHE B 243      20.955   3.400  15.865  1.00 10.00      B   
ATOM   4281  CB  PHE B 243      20.140   2.434  15.004  1.00 10.00      B   
ATOM   4282  CG  PHE B 243      18.679   2.778  14.951  1.00 10.00      B   
ATOM   4283  CD1 PHE B 243      17.753   2.047  15.675  1.00 10.00      B   
ATOM   4284  CD2 PHE B 243      18.235   3.843  14.186  1.00 10.00      B   
ATOM   4285  CE1 PHE B 243      16.411   2.372  15.635  1.00 10.00      B   
ATOM   4286  CE2 PHE B 243      16.895   4.173  14.137  1.00 10.00      B   
ATOM   4287  CZ  PHE B 243      15.981   3.436  14.864  1.00 10.00      B   
ATOM   4288  C   PHE B 243      20.444   3.395  17.301  1.00 10.00      B   
ATOM   4289  O   PHE B 243      20.340   2.342  17.936  1.00 10.00      B   
ATOM   4290  N   ASP B 244      20.139   4.580  17.806  1.00 10.00      B   
ATOM   4291  HN  ASP B 244      20.255   5.376  17.251  1.00 10.00      B   
ATOM   4292  CA  ASP B 244      19.632   4.733  19.158  1.00 10.00      B   
ATOM   4293  CB  ASP B 244      20.240   5.975  19.816  1.00 10.00      B   
ATOM   4294  CG  ASP B 244      20.335   5.862  21.325  1.00 10.00      B   
ATOM   4295  OD1 ASP B 244      19.324   6.108  22.014  1.00 10.00      B   
ATOM   4296  OD2 ASP B 244      21.429   5.535  21.830  1.00 10.00      B   
ATOM   4297  C   ASP B 244      18.114   4.852  19.115  1.00 10.00      B   
ATOM   4298  O   ASP B 244      17.571   5.601  18.298  1.00 10.00      B   
ATOM   4299  N   PRO B 245      17.409   4.105  19.976  1.00 10.00      B   
ATOM   4300  CA  PRO B 245      15.941   4.116  20.029  1.00 10.00      B   
ATOM   4301  CB  PRO B 245      15.618   2.883  20.875  1.00 10.00      B   
ATOM   4302  CG  PRO B 245      16.800   2.727  21.765  1.00 10.00      B   
ATOM   4303  CD  PRO B 245      17.990   3.181  20.966  1.00 10.00      B   
ATOM   4304  C   PRO B 245      15.380   5.374  20.694  1.00 10.00      B   
ATOM   4305  O   PRO B 245      14.613   5.296  21.655  1.00 10.00      B   
ATOM   4306  N   GLU B 246      15.761   6.528  20.173  1.00 10.00      B   
ATOM   4307  HN  GLU B 246      16.373   6.525  19.406  1.00 10.00      B   
ATOM   4308  CB  GLU B 246      16.180   8.941  20.214  1.00 10.00      B   
ATOM   4309  CG  GLU B 246      17.655   8.774  20.535  1.00 10.00      B   
ATOM   4310  CD  GLU B 246      18.473   9.976  20.118  1.00 10.00      B   
ATOM   4311  OE1 GLU B 246      18.470  10.983  20.855  1.00 10.00      B   
ATOM   4312  OE2 GLU B 246      19.128   9.922  19.055  1.00 10.00      B   
ATOM   4313  CA  GLU B 246      15.297   7.796  20.708  1.00 10.00      B   
ATOM   4314  C   GLU B 246      13.849   8.046  20.302  1.00 10.00      B   
ATOM   4315  O   GLU B 246      13.621   8.548  19.184  1.00 10.00      B   
ATOM   4316  OXT GLU B 246      12.941   7.730  21.095  1.00 10.00      B   
END
