# Supplementary material for: COZOID: contact zone identifier for visual analysis of protein-protein interactions
Source: BMC Bioinformatics. 2018 Apr 6;19:125. doi: 10.1186/s12859-018-2113-6 (PMC5889581; doi:10.1186/s12859-018-2113-6)
Supplement: Supplementary file 3 — Example data. Testing dataset used in the manuscript. (ZIP 2662 kb) [file 12859_2018_2113_MOESM3_ESM.zip › Test_data_COZOID/cluster5_3.pdb]

REMARK FILENAME="/data/home/enm009/home_crm01_717077785/CREAM717077785/DIRAC_"
REMARK ===============================================================
REMARK HADDOCK run for complex
REMARK final NOE weights: unambig 50 amb: 50
REMARK ===============================================================
REMARK            total,bonds,angles,improper,dihe,vdw,elec,air,cdih,coup,sani,vean,dani
REMARK energies: -186.382, 0, 0, 0, 0, -34.3581, -180.613, 28.5892, 0, 0, 0, 0, 0
REMARK ===============================================================
REMARK            bonds,angles,impropers,dihe,air,cdih,coup,sani,vean,dani
REMARK rms-dev.: 0,0,0,0,0.251622,0,0, 0, 0, 0
REMARK ===============================================================
REMARK               air,cdih,coup,sani,vean,dani
REMARK               >0.3,>5,>1,>0,>5,>0.2
REMARK violations.: 1, 0, 0, 0, 0, 0
REMARK ===============================================================
REMARK                        CVpartition#,violations,rms
REMARK AIRs cross-validation: 2, 0, 0
REMARK ===============================================================
REMARK NCS energy: 0
REMARK ===============================================================
REMARK Symmetry energy: 0
REMARK ===============================================================
REMARK Desolvation energy: 15.35
REMARK Internal energy free molecules: 9614.08
REMARK Internal energy complex: -16967.5
REMARK Binding energy: -26781.2
REMARK ===============================================================
REMARK buried surface area: 1613.99
REMARK ===============================================================
REMARK water - chain1: 0 0 0
REMARK water - chain2: 0 0 0
REMARK water - chain3: 0 0 0
REMARK water - chain4: 0 0 0
REMARK water - chain5: 0 0 0
REMARK water - chain6: 0 0 0
REMARK ===============================================================
REMARK water - water: 0 0 0
REMARK ===============================================================
REMARK DATE:08-Dec-2015  19:53:36       created by user: enm009
REMARK VERSION:1.2
ATOM      1  C   GLY A  78     -14.806  34.743  14.955  1.00 10.00      A   
ATOM      2  O   GLY A  78     -15.706  34.400  14.182  1.00 10.00      A   
ATOM      3  N   GLY A  78     -15.274  32.708  16.291  1.00 10.00      A   
ATOM      4  HT1 GLY A  78     -14.912  32.152  15.493  1.00 10.00      A   
ATOM      5  HT2 GLY A  78     -16.305  32.797  16.203  1.00 10.00      A   
ATOM      6  HT3 GLY A  78     -15.054  32.210  17.175  1.00 10.00      A   
ATOM      7  CA  GLY A  78     -14.649  34.048  16.292  1.00 10.00      A   
ATOM      8  N   PRO A  79     -13.948  35.733  14.654  1.00 10.00      A   
ATOM      9  CA  PRO A  79     -13.995  36.469  13.387  1.00 10.00      A   
ATOM     10  CB  PRO A  79     -12.914  37.548  13.543  1.00 10.00      A   
ATOM     11  CG  PRO A  79     -12.618  37.599  15.002  1.00 10.00      A   
ATOM     12  CD  PRO A  79     -12.867  36.216  15.526  1.00 10.00      A   
ATOM     13  C   PRO A  79     -13.649  35.559  12.212  1.00 10.00      A   
ATOM     14  O   PRO A  79     -12.497  35.154  12.042  1.00 10.00      A   
ATOM     15  N   ARG A  80     -14.656  35.224  11.419  1.00 10.00      A   
ATOM     16  HN  ARG A  80     -15.553  35.573  11.611  1.00 10.00      A   
ATOM     17  CA  ARG A  80     -14.462  34.358  10.264  1.00 10.00      A   
ATOM     18  CB  ARG A  80     -15.716  33.515  10.005  1.00 10.00      A   
ATOM     19  CG  ARG A  80     -16.267  32.789  11.224  1.00 10.00      A   
ATOM     20  CD  ARG A  80     -15.341  31.678  11.691  1.00 10.00      A   
ATOM     21  NE  ARG A  80     -16.041  30.694  12.519  1.00 10.00      A   
ATOM     22  HE  ARG A  80     -17.005  30.567  12.348  1.00 10.00      A   
ATOM     23  CZ  ARG A  80     -15.452  29.956  13.460  1.00 10.00      A   
ATOM     24  NH1 ARG A  80     -14.171  30.142  13.755  1.00 10.00      A   
ATOM     25 HH11 ARG A  80     -13.714  29.548  14.499  1.00 10.00      A   
ATOM     26 HH12 ARG A  80     -13.614  30.875  13.266  1.00 10.00      A   
ATOM     27  NH2 ARG A  80     -16.141  29.042  14.130  1.00 10.00      A   
ATOM     28 HH21 ARG A  80     -15.667  28.468  14.864  1.00 10.00      A   
ATOM     29 HH22 ARG A  80     -17.166  28.884  13.929  1.00 10.00      A   
ATOM     30  C   ARG A  80     -14.148  35.189   9.027  1.00 10.00      A   
ATOM     31  O   ARG A  80     -14.348  36.406   9.019  1.00 10.00      A   
ATOM     32  N   SER A  81     -13.664  34.530   7.987  1.00 10.00      A   
ATOM     33  HN  SER A  81     -13.523  33.564   8.055  1.00 10.00      A   
ATOM     34  CA  SER A  81     -13.334  35.200   6.742  1.00 10.00      A   
ATOM     35  CB  SER A  81     -11.879  35.679   6.758  1.00 10.00      A   
ATOM     36  OG  SER A  81     -10.992  34.617   7.067  1.00 10.00      A   
ATOM     37  HG  SER A  81     -10.292  34.948   7.644  1.00 10.00      A   
ATOM     38  C   SER A  81     -13.574  34.266   5.563  1.00 10.00      A   
ATOM     39  O   SER A  81     -13.840  33.074   5.754  1.00 10.00      A   
ATOM     40  N   GLN A  82     -13.476  34.811   4.356  1.00 10.00      A   
ATOM     41  HN  GLN A  82     -13.268  35.768   4.286  1.00 10.00      A   
ATOM     42  CA  GLN A  82     -13.675  34.046   3.133  1.00 10.00      A   
ATOM     43  CB  GLN A  82     -13.433  34.946   1.916  1.00 10.00      A   
ATOM     44  CG  GLN A  82     -13.729  34.294   0.574  1.00 10.00      A   
ATOM     45  CD  GLN A  82     -15.212  34.222   0.273  1.00 10.00      A   
ATOM     46  OE1 GLN A  82     -15.987  35.080   0.696  1.00 10.00      A   
ATOM     47  NE2 GLN A  82     -15.617  33.202  -0.466  1.00 10.00      A   
ATOM     48 HE21 GLN A  82     -14.940  32.552  -0.780  1.00 10.00      A   
ATOM     49 HE22 GLN A  82     -16.571  33.130  -0.669  1.00 10.00      A   
ATOM     50  C   GLN A  82     -12.734  32.845   3.082  1.00 10.00      A   
ATOM     51  O   GLN A  82     -13.164  31.716   2.846  1.00 10.00      A   
ATOM     52  N   LYS A  83     -11.452  33.095   3.330  1.00 10.00      A   
ATOM     53  HN  LYS A  83     -11.175  34.012   3.531  1.00 10.00      A   
ATOM     54  CA  LYS A  83     -10.449  32.037   3.301  1.00 10.00      A   
ATOM     55  CB  LYS A  83      -9.036  32.600   3.465  1.00 10.00      A   
ATOM     56  CG  LYS A  83      -7.942  31.612   3.086  1.00 10.00      A   
ATOM     57  CD  LYS A  83      -6.586  32.043   3.617  1.00 10.00      A   
ATOM     58  CE  LYS A  83      -5.499  31.062   3.207  1.00 10.00      A   
ATOM     59  NZ  LYS A  83      -4.188  31.400   3.817  1.00 10.00      A   
ATOM     60  HZ1 LYS A  83      -4.253  31.356   4.854  1.00 10.00      A   
ATOM     61  HZ2 LYS A  83      -3.900  32.360   3.540  1.00 10.00      A   
ATOM     62  HZ3 LYS A  83      -3.462  30.728   3.498  1.00 10.00      A   
ATOM     63  C   LYS A  83     -10.715  30.970   4.357  1.00 10.00      A   
ATOM     64  O   LYS A  83     -10.531  29.784   4.101  1.00 10.00      A   
ATOM     65  N   GLN A  84     -11.156  31.393   5.539  1.00 10.00      A   
ATOM     66  HN  GLN A  84     -11.300  32.352   5.681  1.00 10.00      A   
ATOM     67  CA  GLN A  84     -11.440  30.458   6.626  1.00 10.00      A   
ATOM     68  CB  GLN A  84     -11.918  31.199   7.877  1.00 10.00      A   
ATOM     69  CG  GLN A  84     -10.819  31.883   8.672  1.00 10.00      A   
ATOM     70  CD  GLN A  84     -11.336  32.460   9.976  1.00 10.00      A   
ATOM     71  OE1 GLN A  84     -12.244  31.902  10.596  1.00 10.00      A   
ATOM     72  NE2 GLN A  84     -10.774  33.585  10.394  1.00 10.00      A   
ATOM     73 HE21 GLN A  84     -10.061  33.980   9.850  1.00 10.00      A   
ATOM     74 HE22 GLN A  84     -11.105  33.986  11.229  1.00 10.00      A   
ATOM     75  C   GLN A  84     -12.487  29.430   6.210  1.00 10.00      A   
ATOM     76  O   GLN A  84     -12.340  28.237   6.473  1.00 10.00      A   
ATOM     77  N   LEU A  85     -13.531  29.901   5.543  1.00 10.00      A   
ATOM     78  HN  LEU A  85     -13.575  30.862   5.342  1.00 10.00      A   
ATOM     79  CA  LEU A  85     -14.613  29.034   5.095  1.00 10.00      A   
ATOM     80  CB  LEU A  85     -15.812  29.873   4.641  1.00 10.00      A   
ATOM     81  CG  LEU A  85     -16.316  30.931   5.627  1.00 10.00      A   
ATOM     82  CD1 LEU A  85     -17.383  31.801   4.981  1.00 10.00      A   
ATOM     83  CD2 LEU A  85     -16.848  30.280   6.894  1.00 10.00      A   
ATOM     84  C   LEU A  85     -14.160  28.118   3.961  1.00 10.00      A   
ATOM     85  O   LEU A  85     -14.382  26.906   3.999  1.00 10.00      A   
ATOM     86  N   GLU A  86     -13.512  28.703   2.961  1.00 10.00      A   
ATOM     87  HN  GLU A  86     -13.346  29.672   3.001  1.00 10.00      A   
ATOM     88  CA  GLU A  86     -13.042  27.952   1.802  1.00 10.00      A   
ATOM     89  CB  GLU A  86     -12.549  28.899   0.713  1.00 10.00      A   
ATOM     90  CG  GLU A  86     -13.596  29.914   0.285  1.00 10.00      A   
ATOM     91  CD  GLU A  86     -13.144  30.780  -0.866  1.00 10.00      A   
ATOM     92  OE1 GLU A  86     -11.923  30.945  -1.054  1.00 10.00      A   
ATOM     93  OE2 GLU A  86     -14.010  31.303  -1.592  1.00 10.00      A   
ATOM     94  C   GLU A  86     -11.969  26.931   2.169  1.00 10.00      A   
ATOM     95  O   GLU A  86     -11.936  25.829   1.619  1.00 10.00      A   
ATOM     96  N   LEU A  87     -11.094  27.294   3.095  1.00 10.00      A   
ATOM     97  HN  LEU A  87     -11.156  28.193   3.491  1.00 10.00      A   
ATOM     98  CA  LEU A  87     -10.038  26.392   3.531  1.00 10.00      A   
ATOM     99  CB  LEU A  87      -8.996  27.136   4.372  1.00 10.00      A   
ATOM    100  CG  LEU A  87      -7.798  26.313   4.854  1.00 10.00      A   
ATOM    101  CD1 LEU A  87      -6.929  25.887   3.680  1.00 10.00      A   
ATOM    102  CD2 LEU A  87      -6.984  27.094   5.874  1.00 10.00      A   
ATOM    103  C   LEU A  87     -10.632  25.242   4.333  1.00 10.00      A   
ATOM    104  O   LEU A  87     -10.214  24.093   4.195  1.00 10.00      A   
ATOM    105  N   LYS A  88     -11.629  25.560   5.149  1.00 10.00      A   
ATOM    106  HN  LYS A  88     -11.929  26.494   5.196  1.00 10.00      A   
ATOM    107  CA  LYS A  88     -12.285  24.566   5.982  1.00 10.00      A   
ATOM    108  CB  LYS A  88     -13.253  25.228   6.961  1.00 10.00      A   
ATOM    109  CG  LYS A  88     -13.273  24.577   8.331  1.00 10.00      A   
ATOM    110  CD  LYS A  88     -11.863  24.392   8.866  1.00 10.00      A   
ATOM    111  CE  LYS A  88     -11.868  23.653  10.190  1.00 10.00      A   
ATOM    112  NZ  LYS A  88     -10.507  23.200  10.576  1.00 10.00      A   
ATOM    113  HZ1 LYS A  88     -10.110  22.585   9.826  1.00 10.00      A   
ATOM    114  HZ2 LYS A  88     -10.548  22.659  11.462  1.00 10.00      A   
ATOM    115  HZ3 LYS A  88      -9.878  24.018  10.705  1.00 10.00      A   
ATOM    116  C   LYS A  88     -12.999  23.512   5.147  1.00 10.00      A   
ATOM    117  O   LYS A  88     -12.862  22.316   5.403  1.00 10.00      A   
ATOM    118  N   VAL A  89     -13.752  23.949   4.140  1.00 10.00      A   
ATOM    119  HN  VAL A  89     -13.835  24.916   3.981  1.00 10.00      A   
ATOM    120  CA  VAL A  89     -14.466  23.011   3.279  1.00 10.00      A   
ATOM    121  CB  VAL A  89     -15.513  23.688   2.365  1.00 10.00      A   
ATOM    122  CG1 VAL A  89     -16.585  24.370   3.198  1.00 10.00      A   
ATOM    123  CG2 VAL A  89     -14.867  24.673   1.403  1.00 10.00      A   
ATOM    124  C   VAL A  89     -13.489  22.168   2.461  1.00 10.00      A   
ATOM    125  O   VAL A  89     -13.760  21.006   2.157  1.00 10.00      A   
ATOM    126  N   SER A  90     -12.343  22.754   2.128  1.00 10.00      A   
ATOM    127  HN  SER A  90     -12.187  23.685   2.392  1.00 10.00      A   
ATOM    128  CA  SER A  90     -11.319  22.046   1.374  1.00 10.00      A   
ATOM    129  CB  SER A  90     -10.279  23.023   0.819  1.00 10.00      A   
ATOM    130  OG  SER A  90     -10.889  23.973  -0.041  1.00 10.00      A   
ATOM    131  HG  SER A  90     -11.328  24.653   0.490  1.00 10.00      A   
ATOM    132  C   SER A  90     -10.661  20.985   2.254  1.00 10.00      A   
ATOM    133  O   SER A  90     -10.286  19.914   1.781  1.00 10.00      A   
ATOM    134  N   GLU A  91     -10.534  21.291   3.540  1.00 10.00      A   
ATOM    135  HN  GLU A  91     -10.831  22.173   3.855  1.00 10.00      A   
ATOM    136  CA  GLU A  91      -9.956  20.356   4.496  1.00 10.00      A   
ATOM    137  CB  GLU A  91      -9.618  21.086   5.802  1.00 10.00      A   
ATOM    138  CG  GLU A  91      -8.985  20.214   6.874  1.00 10.00      A   
ATOM    139  CD  GLU A  91      -8.731  20.969   8.164  1.00 10.00      A   
ATOM    140  OE1 GLU A  91      -7.618  20.859   8.719  1.00 10.00      A   
ATOM    141  OE2 GLU A  91      -9.638  21.683   8.632  1.00 10.00      A   
ATOM    142  C   GLU A  91     -10.956  19.231   4.755  1.00 10.00      A   
ATOM    143  O   GLU A  91     -10.586  18.061   4.881  1.00 10.00      A   
ATOM    144  N   LEU A  92     -12.230  19.604   4.802  1.00 10.00      A   
ATOM    145  HN  LEU A  92     -12.449  20.555   4.694  1.00 10.00      A   
ATOM    146  CA  LEU A  92     -13.310  18.656   5.028  1.00 10.00      A   
ATOM    147  CB  LEU A  92     -14.647  19.394   5.124  1.00 10.00      A   
ATOM    148  CG  LEU A  92     -15.399  19.263   6.450  1.00 10.00      A   
ATOM    149  CD1 LEU A  92     -16.507  20.300   6.539  1.00 10.00      A   
ATOM    150  CD2 LEU A  92     -15.967  17.860   6.607  1.00 10.00      A   
ATOM    151  C   LEU A  92     -13.365  17.612   3.917  1.00 10.00      A   
ATOM    152  O   LEU A  92     -13.408  16.411   4.188  1.00 10.00      A   
ATOM    153  N   VAL A  93     -13.351  18.070   2.665  1.00 10.00      A   
ATOM    154  HN  VAL A  93     -13.316  19.039   2.506  1.00 10.00      A   
ATOM    155  CA  VAL A  93     -13.398  17.156   1.525  1.00 10.00      A   
ATOM    156  CB  VAL A  93     -13.614  17.868   0.170  1.00 10.00      A   
ATOM    157  CG1 VAL A  93     -14.954  18.586   0.145  1.00 10.00      A   
ATOM    158  CG2 VAL A  93     -12.479  18.830  -0.146  1.00 10.00      A   
ATOM    159  C   VAL A  93     -12.162  16.261   1.474  1.00 10.00      A   
ATOM    160  O   VAL A  93     -12.234  15.116   1.024  1.00 10.00      A   
ATOM    161  N   GLN A  94     -11.030  16.781   1.947  1.00 10.00      A   
ATOM    162  HN  GLN A  94     -11.030  17.702   2.285  1.00 10.00      A   
ATOM    163  CA  GLN A  94      -9.795  16.013   1.973  1.00 10.00      A   
ATOM    164  CB  GLN A  94      -8.608  16.895   2.369  1.00 10.00      A   
ATOM    165  CG  GLN A  94      -8.028  17.718   1.232  1.00 10.00      A   
ATOM    166  CD  GLN A  94      -6.773  18.470   1.638  1.00 10.00      A   
ATOM    167  OE1 GLN A  94      -6.016  18.022   2.501  1.00 10.00      A   
ATOM    168  NE2 GLN A  94      -6.544  19.618   1.019  1.00 10.00      A   
ATOM    169 HE21 GLN A  94      -7.187  19.915   0.342  1.00 10.00      A   
ATOM    170 HE22 GLN A  94      -5.740  20.123   1.262  1.00 10.00      A   
ATOM    171  C   GLN A  94      -9.935  14.863   2.959  1.00 10.00      A   
ATOM    172  O   GLN A  94      -9.618  13.717   2.644  1.00 10.00      A   
ATOM    173  N   PHE A  95     -10.438  15.184   4.148  1.00 10.00      A   
ATOM    174  HN  PHE A  95     -10.676  16.122   4.326  1.00 10.00      A   
ATOM    175  CA  PHE A  95     -10.644  14.192   5.195  1.00 10.00      A   
ATOM    176  CB  PHE A  95     -11.238  14.860   6.442  1.00 10.00      A   
ATOM    177  CG  PHE A  95     -11.327  13.960   7.643  1.00 10.00      A   
ATOM    178  CD1 PHE A  95     -10.188  13.609   8.348  1.00 10.00      A   
ATOM    179  CD2 PHE A  95     -12.552  13.469   8.069  1.00 10.00      A   
ATOM    180  CE1 PHE A  95     -10.266  12.785   9.455  1.00 10.00      A   
ATOM    181  CE2 PHE A  95     -12.638  12.644   9.174  1.00 10.00      A   
ATOM    182  CZ  PHE A  95     -11.493  12.302   9.868  1.00 10.00      A   
ATOM    183  C   PHE A  95     -11.567  13.081   4.700  1.00 10.00      A   
ATOM    184  O   PHE A  95     -11.309  11.897   4.927  1.00 10.00      A   
ATOM    185  N   LEU A  96     -12.629  13.477   4.006  1.00 10.00      A   
ATOM    186  HN  LEU A  96     -12.769  14.438   3.856  1.00 10.00      A   
ATOM    187  CA  LEU A  96     -13.595  12.530   3.465  1.00 10.00      A   
ATOM    188  CB  LEU A  96     -14.760  13.268   2.798  1.00 10.00      A   
ATOM    189  CG  LEU A  96     -15.621  14.143   3.714  1.00 10.00      A   
ATOM    190  CD1 LEU A  96     -16.582  14.991   2.896  1.00 10.00      A   
ATOM    191  CD2 LEU A  96     -16.379  13.290   4.720  1.00 10.00      A   
ATOM    192  C   LEU A  96     -12.936  11.575   2.474  1.00 10.00      A   
ATOM    193  O   LEU A  96     -13.153  10.367   2.532  1.00 10.00      A   
ATOM    194  N   LEU A  97     -12.113  12.119   1.581  1.00 10.00      A   
ATOM    195  HN  LEU A  97     -11.968  13.090   1.593  1.00 10.00      A   
ATOM    196  CA  LEU A  97     -11.425  11.307   0.580  1.00 10.00      A   
ATOM    197  CB  LEU A  97     -10.737  12.182  -0.472  1.00 10.00      A   
ATOM    198  CG  LEU A  97     -11.624  12.721  -1.597  1.00 10.00      A   
ATOM    199  CD1 LEU A  97     -10.769  13.293  -2.716  1.00 10.00      A   
ATOM    200  CD2 LEU A  97     -12.544  11.634  -2.130  1.00 10.00      A   
ATOM    201  C   LEU A  97     -10.416  10.356   1.215  1.00 10.00      A   
ATOM    202  O   LEU A  97     -10.299   9.202   0.807  1.00 10.00      A   
ATOM    203  N   ILE A  98      -9.692  10.843   2.216  1.00 10.00      A   
ATOM    204  HN  ILE A  98      -9.827  11.777   2.495  1.00 10.00      A   
ATOM    205  CA  ILE A  98      -8.694  10.029   2.905  1.00 10.00      A   
ATOM    206  CB  ILE A  98      -7.896  10.853   3.945  1.00 10.00      A   
ATOM    207  CG1 ILE A  98      -7.142  11.998   3.260  1.00 10.00      A   
ATOM    208  CG2 ILE A  98      -6.927   9.971   4.722  1.00 10.00      A   
ATOM    209  CD1 ILE A  98      -6.192  11.549   2.171  1.00 10.00      A   
ATOM    210  C   ILE A  98      -9.353   8.828   3.585  1.00 10.00      A   
ATOM    211  O   ILE A  98      -8.797   7.727   3.616  1.00 10.00      A   
ATOM    212  N   LYS A  99     -10.547   9.038   4.118  1.00 10.00      A   
ATOM    213  HN  LYS A  99     -10.949   9.934   4.062  1.00 10.00      A   
ATOM    214  CA  LYS A  99     -11.272   7.968   4.786  1.00 10.00      A   
ATOM    215  CB  LYS A  99     -12.179   8.517   5.887  1.00 10.00      A   
ATOM    216  CG  LYS A  99     -11.429   9.254   6.988  1.00 10.00      A   
ATOM    217  CD  LYS A  99     -10.331   8.389   7.590  1.00 10.00      A   
ATOM    218  CE  LYS A  99      -9.340   9.227   8.383  1.00 10.00      A   
ATOM    219  NZ  LYS A  99      -8.100   8.470   8.699  1.00 10.00      A   
ATOM    220  HZ1 LYS A  99      -8.281   7.777   9.453  1.00 10.00      A   
ATOM    221  HZ2 LYS A  99      -7.355   9.123   9.021  1.00 10.00      A   
ATOM    222  HZ3 LYS A  99      -7.761   7.967   7.854  1.00 10.00      A   
ATOM    223  C   LYS A  99     -12.052   7.121   3.785  1.00 10.00      A   
ATOM    224  O   LYS A  99     -12.396   5.969   4.065  1.00 10.00      A   
ATOM    225  N   ASP A 100     -12.321   7.695   2.615  1.00 10.00      A   
ATOM    226  HN  ASP A 100     -12.044   8.626   2.464  1.00 10.00      A   
ATOM    227  CA  ASP A 100     -13.037   6.988   1.555  1.00 10.00      A   
ATOM    228  CB  ASP A 100     -13.325   7.918   0.369  1.00 10.00      A   
ATOM    229  CG  ASP A 100     -13.895   7.182  -0.831  1.00 10.00      A   
ATOM    230  OD1 ASP A 100     -15.040   6.688  -0.743  1.00 10.00      A   
ATOM    231  OD2 ASP A 100     -13.196   7.074  -1.864  1.00 10.00      A   
ATOM    232  C   ASP A 100     -12.217   5.795   1.085  1.00 10.00      A   
ATOM    233  O   ASP A 100     -12.759   4.747   0.735  1.00 10.00      A   
ATOM    234  N   GLN A 101     -10.903   5.964   1.102  1.00 10.00      A   
ATOM    235  HN  GLN A 101     -10.541   6.830   1.389  1.00 10.00      A   
ATOM    236  CA  GLN A 101      -9.981   4.913   0.693  1.00 10.00      A   
ATOM    237  CB  GLN A 101      -8.554   5.461   0.636  1.00 10.00      A   
ATOM    238  CG  GLN A 101      -8.428   6.791  -0.086  1.00 10.00      A   
ATOM    239  CD  GLN A 101      -7.034   7.376   0.006  1.00 10.00      A   
ATOM    240  OE1 GLN A 101      -6.290   7.104   0.951  1.00 10.00      A   
ATOM    241  NE2 GLN A 101      -6.672   8.186  -0.973  1.00 10.00      A   
ATOM    242 HE21 GLN A 101      -7.314   8.357  -1.693  1.00 10.00      A   
ATOM    243 HE22 GLN A 101      -5.781   8.587  -0.936  1.00 10.00      A   
ATOM    244  C   GLN A 101     -10.035   3.736   1.663  1.00 10.00      A   
ATOM    245  O   GLN A 101      -9.760   2.598   1.288  1.00 10.00      A   
ATOM    246  N   LYS A 102     -10.394   4.023   2.910  1.00 10.00      A   
ATOM    247  HN  LYS A 102     -10.605   4.952   3.141  1.00 10.00      A   
ATOM    248  CA  LYS A 102     -10.483   3.000   3.944  1.00 10.00      A   
ATOM    249  CB  LYS A 102     -10.190   3.614   5.318  1.00 10.00      A   
ATOM    250  CG  LYS A 102      -9.706   2.621   6.364  1.00 10.00      A   
ATOM    251  CD  LYS A 102      -9.156   3.335   7.591  1.00 10.00      A   
ATOM    252  CE  LYS A 102      -8.921   2.366   8.740  1.00 10.00      A   
ATOM    253  NZ  LYS A 102      -8.255   3.025   9.896  1.00 10.00      A   
ATOM    254  HZ1 LYS A 102      -7.249   3.185   9.688  1.00 10.00      A   
ATOM    255  HZ2 LYS A 102      -8.326   2.424  10.744  1.00 10.00      A   
ATOM    256  HZ3 LYS A 102      -8.704   3.940  10.097  1.00 10.00      A   
ATOM    257  C   LYS A 102     -11.859   2.332   3.929  1.00 10.00      A   
ATOM    258  O   LYS A 102     -11.987   1.153   4.259  1.00 10.00      A   
ATOM    259  N   LYS A 103     -12.878   3.102   3.540  1.00 10.00      A   
ATOM    260  HN  LYS A 103     -12.697   4.038   3.305  1.00 10.00      A   
ATOM    261  CA  LYS A 103     -14.257   2.609   3.453  1.00 10.00      A   
ATOM    262  CB  LYS A 103     -14.394   1.516   2.383  1.00 10.00      A   
ATOM    263  CG  LYS A 103     -14.335   2.019   0.949  1.00 10.00      A   
ATOM    264  CD  LYS A 103     -15.601   2.774   0.569  1.00 10.00      A   
ATOM    265  CE  LYS A 103     -15.593   3.162  -0.903  1.00 10.00      A   
ATOM    266  NZ  LYS A 103     -14.565   4.190  -1.204  1.00 10.00      A   
ATOM    267  HZ1 LYS A 103     -14.246   4.110  -2.190  1.00 10.00      A   
ATOM    268  HZ2 LYS A 103     -13.742   4.075  -0.575  1.00 10.00      A   
ATOM    269  HZ3 LYS A 103     -14.958   5.152  -1.057  1.00 10.00      A   
ATOM    270  C   LYS A 103     -14.789   2.110   4.797  1.00 10.00      A   
ATOM    271  O   LYS A 103     -15.310   0.998   4.894  1.00 10.00      A   
ATOM    272  N   ILE A 104     -14.665   2.936   5.826  1.00 10.00      A   
ATOM    273  HN  ILE A 104     -14.237   3.806   5.695  1.00 10.00      A   
ATOM    274  CA  ILE A 104     -15.146   2.567   7.156  1.00 10.00      A   
ATOM    275  CB  ILE A 104     -14.353   3.249   8.294  1.00 10.00      A   
ATOM    276  CG1 ILE A 104     -12.884   2.816   8.256  1.00 10.00      A   
ATOM    277  CG2 ILE A 104     -14.967   2.944   9.655  1.00 10.00      A   
ATOM    278  CD1 ILE A 104     -12.675   1.320   8.379  1.00 10.00      A   
ATOM    279  C   ILE A 104     -16.661   2.787   7.320  1.00 10.00      A   
ATOM    280  O   ILE A 104     -17.371   1.872   7.739  1.00 10.00      A   
ATOM    281  N   PRO A 105     -17.203   3.977   6.974  1.00 10.00      A   
ATOM    282  CA  PRO A 105     -16.466   5.123   6.453  1.00 10.00      A   
ATOM    283  CB  PRO A 105     -17.467   5.727   5.454  1.00 10.00      A   
ATOM    284  CG  PRO A 105     -18.808   5.128   5.792  1.00 10.00      A   
ATOM    285  CD  PRO A 105     -18.629   4.287   7.027  1.00 10.00      A   
ATOM    286  C   PRO A 105     -16.114   6.143   7.542  1.00 10.00      A   
ATOM    287  O   PRO A 105     -15.008   6.127   8.077  1.00 10.00      A   
ATOM    288  N   ILE A 106     -17.054   7.031   7.865  1.00 10.00      A   
ATOM    289  HN  ILE A 106     -17.922   6.998   7.409  1.00 10.00      A   
ATOM    290  CA  ILE A 106     -16.833   8.050   8.887  1.00 10.00      A   
ATOM    291  CB  ILE A 106     -16.248   9.365   8.316  1.00 10.00      A   
ATOM    292  CG1 ILE A 106     -16.847   9.721   6.943  1.00 10.00      A   
ATOM    293  CG2 ILE A 106     -14.727   9.342   8.300  1.00 10.00      A   
ATOM    294  CD1 ILE A 106     -16.041   9.247   5.748  1.00 10.00      A   
ATOM    295  C   ILE A 106     -18.124   8.387   9.615  1.00 10.00      A   
ATOM    296  O   ILE A 106     -19.220   8.180   9.089  1.00 10.00      A   
ATOM    297  N   LYS A 107     -17.985   8.904  10.826  1.00 10.00      A   
ATOM    298  HN  LYS A 107     -17.084   9.034  11.191  1.00 10.00      A   
ATOM    299  CA  LYS A 107     -19.130   9.296  11.630  1.00 10.00      A   
ATOM    300  CB  LYS A 107     -19.177   8.508  12.943  1.00 10.00      A   
ATOM    301  CG  LYS A 107     -19.114   6.996  12.776  1.00 10.00      A   
ATOM    302  CD  LYS A 107     -19.473   6.285  14.071  1.00 10.00      A   
ATOM    303  CE  LYS A 107     -19.298   4.777  13.952  1.00 10.00      A   
ATOM    304  NZ  LYS A 107     -17.895   4.356  14.202  1.00 10.00      A   
ATOM    305  HZ1 LYS A 107     -17.640   4.530  15.195  1.00 10.00      A   
ATOM    306  HZ2 LYS A 107     -17.244   4.891  13.595  1.00 10.00      A   
ATOM    307  HZ3 LYS A 107     -17.781   3.341  14.001  1.00 10.00      A   
ATOM    308  C   LYS A 107     -19.055  10.791  11.919  1.00 10.00      A   
ATOM    309  O   LYS A 107     -17.963  11.361  11.968  1.00 10.00      A   
ATOM    310  N   ARG A 108     -20.212  11.415  12.106  1.00 10.00      A   
ATOM    311  HN  ARG A 108     -21.045  10.896  12.043  1.00 10.00      A   
ATOM    312  CA  ARG A 108     -20.291  12.850  12.383  1.00 10.00      A   
ATOM    313  CB  ARG A 108     -21.746  13.265  12.624  1.00 10.00      A   
ATOM    314  CG  ARG A 108     -21.932  14.695  13.113  1.00 10.00      A   
ATOM    315  CD  ARG A 108     -23.400  15.083  13.106  1.00 10.00      A   
ATOM    316  NE  ARG A 108     -23.720  16.094  14.114  1.00 10.00      A   
ATOM    317  HE  ARG A 108     -23.117  16.868  14.185  1.00 10.00      A   
ATOM    318  CZ  ARG A 108     -24.787  16.032  14.912  1.00 10.00      A   
ATOM    319  NH1 ARG A 108     -25.591  14.977  14.868  1.00 10.00      A   
ATOM    320 HH11 ARG A 108     -25.387  14.184  14.215  1.00 10.00      A   
ATOM    321 HH12 ARG A 108     -26.432  14.933  15.482  1.00 10.00      A   
ATOM    322  NH2 ARG A 108     -25.038  17.013  15.768  1.00 10.00      A   
ATOM    323 HH21 ARG A 108     -24.401  17.836  15.824  1.00 10.00      A   
ATOM    324 HH22 ARG A 108     -25.876  16.968  16.389  1.00 10.00      A   
ATOM    325  C   ARG A 108     -19.413  13.258  13.567  1.00 10.00      A   
ATOM    326  O   ARG A 108     -18.740  14.287  13.520  1.00 10.00      A   
ATOM    327  N   ALA A 109     -19.411  12.437  14.612  1.00 10.00      A   
ATOM    328  HN  ALA A 109     -19.949  11.620  14.575  1.00 10.00      A   
ATOM    329  CA  ALA A 109     -18.626  12.715  15.811  1.00 10.00      A   
ATOM    330  CB  ALA A 109     -18.896  11.662  16.874  1.00 10.00      A   
ATOM    331  C   ALA A 109     -17.131  12.784  15.510  1.00 10.00      A   
ATOM    332  O   ALA A 109     -16.433  13.676  15.993  1.00 10.00      A   
ATOM    333  N   ASP A 110     -16.653  11.847  14.701  1.00 10.00      A   
ATOM    334  HN  ASP A 110     -17.266  11.181  14.329  1.00 10.00      A   
ATOM    335  CA  ASP A 110     -15.240  11.787  14.341  1.00 10.00      A   
ATOM    336  CB  ASP A 110     -14.938  10.519  13.538  1.00 10.00      A   
ATOM    337  CG  ASP A 110     -15.173   9.257  14.338  1.00 10.00      A   
ATOM    338  OD1 ASP A 110     -14.249   8.813  15.045  1.00 10.00      A   
ATOM    339  OD2 ASP A 110     -16.292   8.707  14.275  1.00 10.00      A   
ATOM    340  C   ASP A 110     -14.827  13.016  13.549  1.00 10.00      A   
ATOM    341  O   ASP A 110     -13.823  13.656  13.856  1.00 10.00      A   
ATOM    342  N   ILE A 111     -15.620  13.351  12.542  1.00 10.00      A   
ATOM    343  HN  ILE A 111     -16.414  12.803  12.359  1.00 10.00      A   
ATOM    344  CA  ILE A 111     -15.346  14.506  11.697  1.00 10.00      A   
ATOM    345  CB  ILE A 111     -16.381  14.617  10.556  1.00 10.00      A   
ATOM    346  CG1 ILE A 111     -16.447  13.306   9.766  1.00 10.00      A   
ATOM    347  CG2 ILE A 111     -16.042  15.778   9.633  1.00 10.00      A   
ATOM    348  CD1 ILE A 111     -17.616  13.226   8.806  1.00 10.00      A   
ATOM    349  C   ILE A 111     -15.366  15.793  12.521  1.00 10.00      A   
ATOM    350  O   ILE A 111     -14.509  16.667  12.355  1.00 10.00      A   
ATOM    351  N   LEU A 112     -16.339  15.886  13.422  1.00 10.00      A   
ATOM    352  HN  LEU A 112     -16.977  15.144  13.514  1.00 10.00      A   
ATOM    353  CA  LEU A 112     -16.494  17.057  14.275  1.00 10.00      A   
ATOM    354  CB  LEU A 112     -17.766  16.934  15.121  1.00 10.00      A   
ATOM    355  CG  LEU A 112     -18.433  18.244  15.548  1.00 10.00      A   
ATOM    356  CD1 LEU A 112     -19.934  18.051  15.685  1.00 10.00      A   
ATOM    357  CD2 LEU A 112     -17.842  18.753  16.856  1.00 10.00      A   
ATOM    358  C   LEU A 112     -15.278  17.265  15.173  1.00 10.00      A   
ATOM    359  O   LEU A 112     -14.785  18.381  15.311  1.00 10.00      A   
ATOM    360  N   LYS A 113     -14.791  16.191  15.769  1.00 10.00      A   
ATOM    361  HN  LYS A 113     -15.220  15.320  15.617  1.00 10.00      A   
ATOM    362  CA  LYS A 113     -13.642  16.274  16.659  1.00 10.00      A   
ATOM    363  CB  LYS A 113     -13.579  15.031  17.554  1.00 10.00      A   
ATOM    364  CG  LYS A 113     -12.403  15.007  18.520  1.00 10.00      A   
ATOM    365  CD  LYS A 113     -12.328  13.691  19.279  1.00 10.00      A   
ATOM    366  CE  LYS A 113     -12.126  12.513  18.338  1.00 10.00      A   
ATOM    367  NZ  LYS A 113     -11.945  11.236  19.077  1.00 10.00      A   
ATOM    368  HZ1 LYS A 113     -12.217  10.431  18.477  1.00 10.00      A   
ATOM    369  HZ2 LYS A 113     -12.536  11.226  19.933  1.00 10.00      A   
ATOM    370  HZ3 LYS A 113     -10.951  11.122  19.357  1.00 10.00      A   
ATOM    371  C   LYS A 113     -12.329  16.439  15.890  1.00 10.00      A   
ATOM    372  O   LYS A 113     -11.408  17.111  16.357  1.00 10.00      A   
ATOM    373  N   HIS A 114     -12.254  15.848  14.707  1.00 10.00      A   
ATOM    374  HN  HIS A 114     -13.036  15.361  14.363  1.00 10.00      A   
ATOM    375  CA  HIS A 114     -11.036  15.897  13.907  1.00 10.00      A   
ATOM    376  CB  HIS A 114     -10.982  14.750  12.899  1.00 10.00      A   
ATOM    377  CG  HIS A 114     -10.193  13.569  13.371  1.00 10.00      A   
ATOM    378  ND1 HIS A 114      -8.852  13.387  13.113  1.00 10.00      A   
ATOM    379  HD1 HIS A 114      -8.273  13.992  12.595  1.00 10.00      A   
ATOM    380  CD2 HIS A 114     -10.577  12.503  14.117  1.00 10.00      A   
ATOM    381  CE1 HIS A 114      -8.475  12.236  13.684  1.00 10.00      A   
ATOM    382  NE2 HIS A 114      -9.486  11.661  14.310  1.00 10.00      A   
ATOM    383  C   HIS A 114     -10.778  17.231  13.214  1.00 10.00      A   
ATOM    384  O   HIS A 114      -9.752  17.865  13.457  1.00 10.00      A   
ATOM    385  N   VAL A 115     -11.692  17.665  12.357  1.00 10.00      A   
ATOM    386  HN  VAL A 115     -12.519  17.151  12.223  1.00 10.00      A   
ATOM    387  CA  VAL A 115     -11.478  18.905  11.614  1.00 10.00      A   
ATOM    388  CB  VAL A 115     -11.557  18.696  10.084  1.00 10.00      A   
ATOM    389  CG1 VAL A 115     -10.422  17.802   9.607  1.00 10.00      A   
ATOM    390  CG2 VAL A 115     -12.904  18.117   9.677  1.00 10.00      A   
ATOM    391  C   VAL A 115     -12.383  20.061  12.031  1.00 10.00      A   
ATOM    392  O   VAL A 115     -11.973  21.217  11.961  1.00 10.00      A   
ATOM    393  N   ILE A 116     -13.600  19.760  12.466  1.00 10.00      A   
ATOM    394  HN  ILE A 116     -13.868  18.819  12.534  1.00 10.00      A   
ATOM    395  CA  ILE A 116     -14.546  20.805  12.854  1.00 10.00      A   
ATOM    396  CB  ILE A 116     -15.964  20.239  13.086  1.00 10.00      A   
ATOM    397  CG1 ILE A 116     -16.453  19.498  11.834  1.00 10.00      A   
ATOM    398  CG2 ILE A 116     -16.941  21.340  13.467  1.00 10.00      A   
ATOM    399  CD1 ILE A 116     -16.480  20.348  10.579  1.00 10.00      A   
ATOM    400  C   ILE A 116     -14.062  21.599  14.073  1.00 10.00      A   
ATOM    401  O   ILE A 116     -13.638  22.751  13.941  1.00 10.00      A   
ATOM    402  N   GLY A 117     -14.123  20.981  15.246  1.00 10.00      A   
ATOM    403  HN  GLY A 117     -14.472  20.061  15.285  1.00 10.00      A   
ATOM    404  CA  GLY A 117     -13.680  21.629  16.469  1.00 10.00      A   
ATOM    405  C   GLY A 117     -14.401  22.932  16.772  1.00 10.00      A   
ATOM    406  O   GLY A 117     -15.552  22.930  17.208  1.00 10.00      A   
ATOM    407  N   ASP A 118     -13.719  24.043  16.523  1.00 10.00      A   
ATOM    408  HN  ASP A 118     -12.818  23.968  16.148  1.00 10.00      A   
ATOM    409  CA  ASP A 118     -14.266  25.374  16.784  1.00 10.00      A   
ATOM    410  CB  ASP A 118     -13.140  26.414  16.799  1.00 10.00      A   
ATOM    411  CG  ASP A 118     -13.651  27.843  16.815  1.00 10.00      A   
ATOM    412  OD1 ASP A 118     -14.008  28.340  17.905  1.00 10.00      A   
ATOM    413  OD2 ASP A 118     -13.700  28.474  15.741  1.00 10.00      A   
ATOM    414  C   ASP A 118     -15.332  25.774  15.767  1.00 10.00      A   
ATOM    415  O   ASP A 118     -16.211  26.586  16.060  1.00 10.00      A   
ATOM    416  N   TYR A 119     -15.274  25.184  14.583  1.00 10.00      A   
ATOM    417  HN  TYR A 119     -14.578  24.510  14.417  1.00 10.00      A   
ATOM    418  CA  TYR A 119     -16.226  25.503  13.523  1.00 10.00      A   
ATOM    419  CB  TYR A 119     -15.602  25.250  12.147  1.00 10.00      A   
ATOM    420  CG  TYR A 119     -14.523  26.242  11.767  1.00 10.00      A   
ATOM    421  CD1 TYR A 119     -14.733  27.174  10.759  1.00 10.00      A   
ATOM    422  CD2 TYR A 119     -13.292  26.246  12.413  1.00 10.00      A   
ATOM    423  CE1 TYR A 119     -13.750  28.079  10.403  1.00 10.00      A   
ATOM    424  CE2 TYR A 119     -12.305  27.147  12.067  1.00 10.00      A   
ATOM    425  CZ  TYR A 119     -12.538  28.061  11.061  1.00 10.00      A   
ATOM    426  OH  TYR A 119     -11.551  28.954  10.707  1.00 10.00      A   
ATOM    427  HH  TYR A 119     -11.901  29.854  10.739  1.00 10.00      A   
ATOM    428  C   TYR A 119     -17.532  24.725  13.674  1.00 10.00      A   
ATOM    429  O   TYR A 119     -18.246  24.488  12.698  1.00 10.00      A   
ATOM    430  N   LYS A 120     -17.849  24.347  14.907  1.00 10.00      A   
ATOM    431  HN  LYS A 120     -17.247  24.581  15.644  1.00 10.00      A   
ATOM    432  CA  LYS A 120     -19.067  23.599  15.196  1.00 10.00      A   
ATOM    433  CB  LYS A 120     -18.953  22.901  16.554  1.00 10.00      A   
ATOM    434  CG  LYS A 120     -18.635  23.840  17.707  1.00 10.00      A   
ATOM    435  CD  LYS A 120     -18.758  23.138  19.048  1.00 10.00      A   
ATOM    436  CE  LYS A 120     -18.420  24.081  20.190  1.00 10.00      A   
ATOM    437  NZ  LYS A 120     -18.853  23.539  21.502  1.00 10.00      A   
ATOM    438  HZ1 LYS A 120     -19.888  23.446  21.525  1.00 10.00      A   
ATOM    439  HZ2 LYS A 120     -18.558  24.177  22.268  1.00 10.00      A   
ATOM    440  HZ3 LYS A 120     -18.429  22.605  21.661  1.00 10.00      A   
ATOM    441  C   LYS A 120     -20.286  24.516  15.182  1.00 10.00      A   
ATOM    442  O   LYS A 120     -21.425  24.056  15.263  1.00 10.00      A   
ATOM    443  N   ASP A 121     -20.038  25.812  15.075  1.00 10.00      A   
ATOM    444  HN  ASP A 121     -19.107  26.118  14.999  1.00 10.00      A   
ATOM    445  CA  ASP A 121     -21.108  26.800  15.053  1.00 10.00      A   
ATOM    446  CB  ASP A 121     -20.601  28.163  15.539  1.00 10.00      A   
ATOM    447  CG  ASP A 121     -19.589  28.806  14.607  1.00 10.00      A   
ATOM    448  OD1 ASP A 121     -19.710  30.019  14.348  1.00 10.00      A   
ATOM    449  OD2 ASP A 121     -18.666  28.106  14.139  1.00 10.00      A   
ATOM    450  C   ASP A 121     -21.718  26.912  13.660  1.00 10.00      A   
ATOM    451  O   ASP A 121     -22.910  27.171  13.511  1.00 10.00      A   
ATOM    452  N   ILE A 122     -20.898  26.694  12.643  1.00 10.00      A   
ATOM    453  HN  ILE A 122     -19.955  26.487  12.827  1.00 10.00      A   
ATOM    454  CA  ILE A 122     -21.353  26.766  11.259  1.00 10.00      A   
ATOM    455  CB  ILE A 122     -20.493  27.739  10.425  1.00 10.00      A   
ATOM    456  CG1 ILE A 122     -19.001  27.458  10.639  1.00 10.00      A   
ATOM    457  CG2 ILE A 122     -20.830  29.183  10.770  1.00 10.00      A   
ATOM    458  CD1 ILE A 122     -18.091  28.262   9.738  1.00 10.00      A   
ATOM    459  C   ILE A 122     -21.322  25.387  10.611  1.00 10.00      A   
ATOM    460  O   ILE A 122     -21.338  25.265   9.388  1.00 10.00      A   
ATOM    461  N   PHE A 123     -21.298  24.358  11.453  1.00 10.00      A   
ATOM    462  HN  PHE A 123     -21.306  24.539  12.414  1.00 10.00      A   
ATOM    463  CA  PHE A 123     -21.255  22.966  11.002  1.00 10.00      A   
ATOM    464  CB  PHE A 123     -21.346  21.993  12.185  1.00 10.00      A   
ATOM    465  CG  PHE A 123     -21.358  20.540  11.794  1.00 10.00      A   
ATOM    466  CD1 PHE A 123     -20.202  19.917  11.353  1.00 10.00      A   
ATOM    467  CD2 PHE A 123     -22.527  19.797  11.870  1.00 10.00      A   
ATOM    468  CE1 PHE A 123     -20.210  18.583  10.994  1.00 10.00      A   
ATOM    469  CE2 PHE A 123     -22.542  18.463  11.513  1.00 10.00      A   
ATOM    470  CZ  PHE A 123     -21.381  17.855  11.074  1.00 10.00      A   
ATOM    471  C   PHE A 123     -22.287  22.628   9.913  1.00 10.00      A   
ATOM    472  O   PHE A 123     -21.911  22.093   8.874  1.00 10.00      A   
ATOM    473  N   PRO A 124     -23.596  22.919  10.122  1.00 10.00      A   
ATOM    474  CA  PRO A 124     -24.636  22.620   9.121  1.00 10.00      A   
ATOM    475  CB  PRO A 124     -25.873  23.333   9.671  1.00 10.00      A   
ATOM    476  CG  PRO A 124     -25.655  23.369  11.142  1.00 10.00      A   
ATOM    477  CD  PRO A 124     -24.174  23.533  11.337  1.00 10.00      A   
ATOM    478  C   PRO A 124     -24.291  23.160   7.732  1.00 10.00      A   
ATOM    479  O   PRO A 124     -24.376  22.440   6.736  1.00 10.00      A   
ATOM    480  N   ASP A 125     -23.884  24.422   7.678  1.00 10.00      A   
ATOM    481  HN  ASP A 125     -23.812  24.934   8.507  1.00 10.00      A   
ATOM    482  CA  ASP A 125     -23.528  25.062   6.414  1.00 10.00      A   
ATOM    483  CB  ASP A 125     -23.457  26.581   6.584  1.00 10.00      A   
ATOM    484  CG  ASP A 125     -22.774  27.270   5.419  1.00 10.00      A   
ATOM    485  OD1 ASP A 125     -23.377  27.348   4.328  1.00 10.00      A   
ATOM    486  OD2 ASP A 125     -21.632  27.740   5.589  1.00 10.00      A   
ATOM    487  C   ASP A 125     -22.202  24.531   5.880  1.00 10.00      A   
ATOM    488  O   ASP A 125     -22.075  24.222   4.693  1.00 10.00      A   
ATOM    489  N   LEU A 126     -21.225  24.413   6.771  1.00 10.00      A   
ATOM    490  HN  LEU A 126     -21.401  24.670   7.705  1.00 10.00      A   
ATOM    491  CA  LEU A 126     -19.899  23.927   6.412  1.00 10.00      A   
ATOM    492  CB  LEU A 126     -18.995  23.923   7.646  1.00 10.00      A   
ATOM    493  CG  LEU A 126     -17.491  24.006   7.389  1.00 10.00      A   
ATOM    494  CD1 LEU A 126     -17.119  25.367   6.821  1.00 10.00      A   
ATOM    495  CD2 LEU A 126     -16.719  23.727   8.669  1.00 10.00      A   
ATOM    496  C   LEU A 126     -19.972  22.525   5.814  1.00 10.00      A   
ATOM    497  O   LEU A 126     -19.353  22.241   4.786  1.00 10.00      A   
ATOM    498  N   PHE A 127     -20.743  21.659   6.458  1.00 10.00      A   
ATOM    499  HN  PHE A 127     -21.213  21.952   7.273  1.00 10.00      A   
ATOM    500  CA  PHE A 127     -20.908  20.287   6.002  1.00 10.00      A   
ATOM    501  CB  PHE A 127     -21.702  19.473   7.027  1.00 10.00      A   
ATOM    502  CG  PHE A 127     -21.580  17.986   6.853  1.00 10.00      A   
ATOM    503  CD1 PHE A 127     -20.419  17.326   7.222  1.00 10.00      A   
ATOM    504  CD2 PHE A 127     -22.627  17.248   6.326  1.00 10.00      A   
ATOM    505  CE1 PHE A 127     -20.304  15.957   7.068  1.00 10.00      A   
ATOM    506  CE2 PHE A 127     -22.519  15.879   6.169  1.00 10.00      A   
ATOM    507  CZ  PHE A 127     -21.356  15.234   6.540  1.00 10.00      A   
ATOM    508  C   PHE A 127     -21.601  20.251   4.645  1.00 10.00      A   
ATOM    509  O   PHE A 127     -21.235  19.461   3.774  1.00 10.00      A   
ATOM    510  N   LYS A 128     -22.594  21.118   4.468  1.00 10.00      A   
ATOM    511  HN  LYS A 128     -22.840  21.723   5.201  1.00 10.00      A   
ATOM    512  CA  LYS A 128     -23.329  21.188   3.212  1.00 10.00      A   
ATOM    513  CB  LYS A 128     -24.503  22.167   3.314  1.00 10.00      A   
ATOM    514  CG  LYS A 128     -25.362  22.228   2.060  1.00 10.00      A   
ATOM    515  CD  LYS A 128     -26.550  23.158   2.235  1.00 10.00      A   
ATOM    516  CE  LYS A 128     -27.404  23.192   0.976  1.00 10.00      A   
ATOM    517  NZ  LYS A 128     -28.600  24.062   1.132  1.00 10.00      A   
ATOM    518  HZ1 LYS A 128     -29.155  23.762   1.956  1.00 10.00      A   
ATOM    519  HZ2 LYS A 128     -29.200  23.997   0.284  1.00 10.00      A   
ATOM    520  HZ3 LYS A 128     -28.311  25.052   1.262  1.00 10.00      A   
ATOM    521  C   LYS A 128     -22.399  21.592   2.074  1.00 10.00      A   
ATOM    522  O   LYS A 128     -22.410  20.981   1.003  1.00 10.00      A   
ATOM    523  N   ARG A 129     -21.582  22.615   2.321  1.00 10.00      A   
ATOM    524  HN  ARG A 129     -21.623  23.059   3.198  1.00 10.00      A   
ATOM    525  CA  ARG A 129     -20.635  23.094   1.323  1.00 10.00      A   
ATOM    526  CB  ARG A 129     -19.898  24.343   1.811  1.00 10.00      A   
ATOM    527  CG  ARG A 129     -20.779  25.566   1.999  1.00 10.00      A   
ATOM    528  CD  ARG A 129     -19.948  26.838   2.021  1.00 10.00      A   
ATOM    529  NE  ARG A 129     -20.273  27.690   3.161  1.00 10.00      A   
ATOM    530  HE  ARG A 129     -20.776  27.277   3.909  1.00 10.00      A   
ATOM    531  CZ  ARG A 129     -19.930  28.972   3.263  1.00 10.00      A   
ATOM    532  NH1 ARG A 129     -19.290  29.579   2.270  1.00 10.00      A   
ATOM    533 HH11 ARG A 129     -19.018  30.585   2.358  1.00 10.00      A   
ATOM    534 HH12 ARG A 129     -19.076  29.063   1.390  1.00 10.00      A   
ATOM    535  NH2 ARG A 129     -20.254  29.647   4.357  1.00 10.00      A   
ATOM    536 HH21 ARG A 129     -20.774  29.159   5.133  1.00 10.00      A   
ATOM    537 HH22 ARG A 129     -20.005  30.653   4.450  1.00 10.00      A   
ATOM    538  C   ARG A 129     -19.632  22.003   0.972  1.00 10.00      A   
ATOM    539  O   ARG A 129     -19.231  21.863  -0.182  1.00 10.00      A   
ATOM    540  N   ALA A 130     -19.232  21.231   1.975  1.00 10.00      A   
ATOM    541  HN  ALA A 130     -19.582  21.399   2.878  1.00 10.00      A   
ATOM    542  CA  ALA A 130     -18.285  20.145   1.770  1.00 10.00      A   
ATOM    543  CB  ALA A 130     -17.815  19.586   3.103  1.00 10.00      A   
ATOM    544  C   ALA A 130     -18.913  19.044   0.923  1.00 10.00      A   
ATOM    545  O   ALA A 130     -18.313  18.572  -0.042  1.00 10.00      A   
ATOM    546  N   ALA A 131     -20.133  18.658   1.281  1.00 10.00      A   
ATOM    547  HN  ALA A 131     -20.562  19.086   2.057  1.00 10.00      A   
ATOM    548  CA  ALA A 131     -20.853  17.613   0.562  1.00 10.00      A   
ATOM    549  CB  ALA A 131     -22.178  17.310   1.247  1.00 10.00      A   
ATOM    550  C   ALA A 131     -21.078  17.992  -0.899  1.00 10.00      A   
ATOM    551  O   ALA A 131     -20.824  17.193  -1.803  1.00 10.00      A   
ATOM    552  N   GLU A 132     -21.539  19.217  -1.131  1.00 10.00      A   
ATOM    553  HN  GLU A 132     -21.722  19.816  -0.372  1.00 10.00      A   
ATOM    554  CA  GLU A 132     -21.791  19.683  -2.488  1.00 10.00      A   
ATOM    555  CB  GLU A 132     -22.563  21.006  -2.500  1.00 10.00      A   
ATOM    556  CG  GLU A 132     -21.760  22.218  -2.059  1.00 10.00      A   
ATOM    557  CD  GLU A 132     -22.420  23.521  -2.452  1.00 10.00      A   
ATOM    558  OE1 GLU A 132     -22.469  24.446  -1.616  1.00 10.00      A   
ATOM    559  OE2 GLU A 132     -22.890  23.629  -3.604  1.00 10.00      A   
ATOM    560  C   GLU A 132     -20.496  19.785  -3.295  1.00 10.00      A   
ATOM    561  O   GLU A 132     -20.486  19.545  -4.500  1.00 10.00      A   
ATOM    562  N   ARG A 133     -19.400  20.133  -2.627  1.00 10.00      A   
ATOM    563  HN  ARG A 133     -19.462  20.317  -1.663  1.00 10.00      A   
ATOM    564  CA  ARG A 133     -18.112  20.247  -3.297  1.00 10.00      A   
ATOM    565  CB  ARG A 133     -17.111  21.052  -2.463  1.00 10.00      A   
ATOM    566  CG  ARG A 133     -17.290  22.556  -2.582  1.00 10.00      A   
ATOM    567  CD  ARG A 133     -17.263  22.994  -4.037  1.00 10.00      A   
ATOM    568  NE  ARG A 133     -17.932  24.277  -4.242  1.00 10.00      A   
ATOM    569  HE  ARG A 133     -17.404  25.094  -4.075  1.00 10.00      A   
ATOM    570  CZ  ARG A 133     -19.198  24.406  -4.642  1.00 10.00      A   
ATOM    571  NH1 ARG A 133     -19.949  23.333  -4.867  1.00 10.00      A   
ATOM    572 HH11 ARG A 133     -19.557  22.380  -4.736  1.00 10.00      A   
ATOM    573 HH12 ARG A 133     -20.943  23.444  -5.170  1.00 10.00      A   
ATOM    574  NH2 ARG A 133     -19.711  25.615  -4.817  1.00 10.00      A   
ATOM    575 HH21 ARG A 133     -19.124  26.462  -4.645  1.00 10.00      A   
ATOM    576 HH22 ARG A 133     -20.702  25.727  -5.127  1.00 10.00      A   
ATOM    577  C   ARG A 133     -17.558  18.871  -3.630  1.00 10.00      A   
ATOM    578  O   ARG A 133     -16.968  18.672  -4.692  1.00 10.00      A   
ATOM    579  N   LEU A 134     -17.769  17.928  -2.721  1.00 10.00      A   
ATOM    580  HN  LEU A 134     -18.242  18.162  -1.891  1.00 10.00      A   
ATOM    581  CA  LEU A 134     -17.313  16.558  -2.906  1.00 10.00      A   
ATOM    582  CB  LEU A 134     -17.679  15.723  -1.675  1.00 10.00      A   
ATOM    583  CG  LEU A 134     -17.116  14.304  -1.613  1.00 10.00      A   
ATOM    584  CD1 LEU A 134     -15.613  14.329  -1.372  1.00 10.00      A   
ATOM    585  CD2 LEU A 134     -17.821  13.501  -0.532  1.00 10.00      A   
ATOM    586  C   LEU A 134     -17.954  15.962  -4.156  1.00 10.00      A   
ATOM    587  O   LEU A 134     -17.295  15.310  -4.964  1.00 10.00      A   
ATOM    588  N   GLN A 135     -19.243  16.208  -4.316  1.00 10.00      A   
ATOM    589  HN  GLN A 135     -19.720  16.725  -3.630  1.00 10.00      A   
ATOM    590  CA  GLN A 135     -19.977  15.713  -5.470  1.00 10.00      A   
ATOM    591  CB  GLN A 135     -21.485  15.839  -5.221  1.00 10.00      A   
ATOM    592  CG  GLN A 135     -22.348  15.646  -6.460  1.00 10.00      A   
ATOM    593  CD  GLN A 135     -22.412  14.201  -6.911  1.00 10.00      A   
ATOM    594  OE1 GLN A 135     -23.300  13.455  -6.505  1.00 10.00      A   
ATOM    595  NE2 GLN A 135     -21.477  13.800  -7.760  1.00 10.00      A   
ATOM    596 HE21 GLN A 135     -20.801  14.453  -8.051  1.00 10.00      A   
ATOM    597 HE22 GLN A 135     -21.496  12.860  -8.061  1.00 10.00      A   
ATOM    598  C   GLN A 135     -19.594  16.487  -6.729  1.00 10.00      A   
ATOM    599  O   GLN A 135     -19.464  15.914  -7.811  1.00 10.00      A   
ATOM    600  N   TYR A 136     -19.396  17.786  -6.567  1.00 10.00      A   
ATOM    601  HN  TYR A 136     -19.488  18.170  -5.668  1.00 10.00      A   
ATOM    602  CA  TYR A 136     -19.063  18.667  -7.677  1.00 10.00      A   
ATOM    603  CB  TYR A 136     -19.218  20.136  -7.257  1.00 10.00      A   
ATOM    604  CG  TYR A 136     -18.526  21.130  -8.165  1.00 10.00      A   
ATOM    605  CD1 TYR A 136     -17.360  21.771  -7.760  1.00 10.00      A   
ATOM    606  CD2 TYR A 136     -19.033  21.427  -9.424  1.00 10.00      A   
ATOM    607  CE1 TYR A 136     -16.721  22.677  -8.582  1.00 10.00      A   
ATOM    608  CE2 TYR A 136     -18.399  22.332 -10.252  1.00 10.00      A   
ATOM    609  CZ  TYR A 136     -17.243  22.953  -9.826  1.00 10.00      A   
ATOM    610  OH  TYR A 136     -16.609  23.856 -10.646  1.00 10.00      A   
ATOM    611  HH  TYR A 136     -17.225  24.561 -10.879  1.00 10.00      A   
ATOM    612  C   TYR A 136     -17.680  18.421  -8.285  1.00 10.00      A   
ATOM    613  O   TYR A 136     -17.556  18.280  -9.500  1.00 10.00      A   
ATOM    614  N   VAL A 137     -16.645  18.362  -7.457  1.00 10.00      A   
ATOM    615  HN  VAL A 137     -16.792  18.424  -6.486  1.00 10.00      A   
ATOM    616  CA  VAL A 137     -15.289  18.201  -7.976  1.00 10.00      A   
ATOM    617  CB  VAL A 137     -14.319  19.248  -7.373  1.00 10.00      A   
ATOM    618  CG1 VAL A 137     -13.959  18.917  -5.933  1.00 10.00      A   
ATOM    619  CG2 VAL A 137     -13.075  19.421  -8.233  1.00 10.00      A   
ATOM    620  C   VAL A 137     -14.716  16.784  -7.850  1.00 10.00      A   
ATOM    621  O   VAL A 137     -13.739  16.452  -8.520  1.00 10.00      A   
ATOM    622  N   PHE A 138     -15.310  15.943  -7.013  1.00 10.00      A   
ATOM    623  HN  PHE A 138     -16.095  16.233  -6.501  1.00 10.00      A   
ATOM    624  CA  PHE A 138     -14.795  14.584  -6.844  1.00 10.00      A   
ATOM    625  CB  PHE A 138     -14.378  14.319  -5.395  1.00 10.00      A   
ATOM    626  CG  PHE A 138     -13.297  15.234  -4.894  1.00 10.00      A   
ATOM    627  CD1 PHE A 138     -12.104  15.368  -5.587  1.00 10.00      A   
ATOM    628  CD2 PHE A 138     -13.475  15.961  -3.728  1.00 10.00      A   
ATOM    629  CE1 PHE A 138     -11.109  16.210  -5.128  1.00 10.00      A   
ATOM    630  CE2 PHE A 138     -12.485  16.804  -3.261  1.00 10.00      A   
ATOM    631  CZ  PHE A 138     -11.300  16.930  -3.963  1.00 10.00      A   
ATOM    632  C   PHE A 138     -15.773  13.517  -7.328  1.00 10.00      A   
ATOM    633  O   PHE A 138     -15.423  12.339  -7.405  1.00 10.00      A   
ATOM    634  N   GLY A 139     -16.992  13.929  -7.654  1.00 10.00      A   
ATOM    635  HN  GLY A 139     -17.214  14.880  -7.580  1.00 10.00      A   
ATOM    636  CA  GLY A 139     -17.992  12.987  -8.123  1.00 10.00      A   
ATOM    637  C   GLY A 139     -18.396  11.991  -7.052  1.00 10.00      A   
ATOM    638  O   GLY A 139     -18.703  10.832  -7.348  1.00 10.00      A   
ATOM    639  N   TYR A 140     -18.387  12.438  -5.806  1.00 10.00      A   
ATOM    640  HN  TYR A 140     -18.128  13.369  -5.633  1.00 10.00      A   
ATOM    641  CA  TYR A 140     -18.751  11.588  -4.685  1.00 10.00      A   
ATOM    642  CB  TYR A 140     -17.588  11.478  -3.701  1.00 10.00      A   
ATOM    643  CG  TYR A 140     -16.622  10.354  -3.989  1.00 10.00      A   
ATOM    644  CD1 TYR A 140     -17.027   9.028  -3.912  1.00 10.00      A   
ATOM    645  CD2 TYR A 140     -15.301  10.618  -4.317  1.00 10.00      A   
ATOM    646  CE1 TYR A 140     -16.140   7.996  -4.153  1.00 10.00      A   
ATOM    647  CE2 TYR A 140     -14.409   9.594  -4.566  1.00 10.00      A   
ATOM    648  CZ  TYR A 140     -14.834   8.286  -4.481  1.00 10.00      A   
ATOM    649  OH  TYR A 140     -13.942   7.264  -4.710  1.00 10.00      A   
ATOM    650  HH  TYR A 140     -13.459   7.085  -3.887  1.00 10.00      A   
ATOM    651  C   TYR A 140     -19.972  12.137  -3.964  1.00 10.00      A   
ATOM    652  O   TYR A 140     -19.937  13.240  -3.422  1.00 10.00      A   
ATOM    653  N   LYS A 141     -21.048  11.371  -3.965  1.00 10.00      A   
ATOM    654  HN  LYS A 141     -21.020  10.500  -4.421  1.00 10.00      A   
ATOM    655  CA  LYS A 141     -22.268  11.783  -3.299  1.00 10.00      A   
ATOM    656  CB  LYS A 141     -23.497  11.249  -4.040  1.00 10.00      A   
ATOM    657  CG  LYS A 141     -24.785  11.983  -3.704  1.00 10.00      A   
ATOM    658  CD  LYS A 141     -25.885  11.662  -4.702  1.00 10.00      A   
ATOM    659  CE  LYS A 141     -27.074  12.592  -4.522  1.00 10.00      A   
ATOM    660  NZ  LYS A 141     -28.079  12.436  -5.607  1.00 10.00      A   
ATOM    661  HZ1 LYS A 141     -27.645  11.986  -6.437  1.00 10.00      A   
ATOM    662  HZ2 LYS A 141     -28.451  13.366  -5.890  1.00 10.00      A   
ATOM    663  HZ3 LYS A 141     -28.872  11.846  -5.281  1.00 10.00      A   
ATOM    664  C   LYS A 141     -22.258  11.295  -1.856  1.00 10.00      A   
ATOM    665  O   LYS A 141     -22.354  10.095  -1.594  1.00 10.00      A   
ATOM    666  N   LEU A 142     -22.105  12.228  -0.930  1.00 10.00      A   
ATOM    667  HN  LEU A 142     -22.011  13.163  -1.208  1.00 10.00      A   
ATOM    668  CA  LEU A 142     -22.077  11.905   0.488  1.00 10.00      A   
ATOM    669  CB  LEU A 142     -21.321  12.988   1.261  1.00 10.00      A   
ATOM    670  CG  LEU A 142     -20.940  12.653   2.705  1.00 10.00      A   
ATOM    671  CD1 LEU A 142     -19.946  11.501   2.743  1.00 10.00      A   
ATOM    672  CD2 LEU A 142     -20.368  13.878   3.402  1.00 10.00      A   
ATOM    673  C   LEU A 142     -23.496  11.761   1.025  1.00 10.00      A   
ATOM    674  O   LEU A 142     -24.207  12.751   1.212  1.00 10.00      A   
ATOM    675  N   VAL A 143     -23.911  10.526   1.256  1.00 10.00      A   
ATOM    676  HN  VAL A 143     -23.295   9.775   1.093  1.00 10.00      A   
ATOM    677  CA  VAL A 143     -25.248  10.248   1.759  1.00 10.00      A   
ATOM    678  CB  VAL A 143     -26.115   9.533   0.691  1.00 10.00      A   
ATOM    679  CG1 VAL A 143     -27.555   9.376   1.161  1.00 10.00      A   
ATOM    680  CG2 VAL A 143     -26.067  10.271  -0.638  1.00 10.00      A   
ATOM    681  C   VAL A 143     -25.169   9.368   3.000  1.00 10.00      A   
ATOM    682  O   VAL A 143     -24.292   8.511   3.105  1.00 10.00      A   
ATOM    683  N   GLU A 144     -26.060   9.604   3.952  1.00 10.00      A   
ATOM    684  HN  GLU A 144     -26.708  10.331   3.833  1.00 10.00      A   
ATOM    685  CA  GLU A 144     -26.101   8.807   5.167  1.00 10.00      A   
ATOM    686  CB  GLU A 144     -26.981   9.488   6.217  1.00 10.00      A   
ATOM    687  CG  GLU A 144     -26.932   8.838   7.589  1.00 10.00      A   
ATOM    688  CD  GLU A 144     -27.906   9.462   8.567  1.00 10.00      A   
ATOM    689  OE1 GLU A 144     -27.524   9.665   9.740  1.00 10.00      A   
ATOM    690  OE2 GLU A 144     -29.060   9.737   8.169  1.00 10.00      A   
ATOM    691  C   GLU A 144     -26.639   7.418   4.829  1.00 10.00      A   
ATOM    692  O   GLU A 144     -27.767   7.285   4.352  1.00 10.00      A   
ATOM    693  N   LEU A 145     -25.822   6.395   5.066  1.00 10.00      A   
ATOM    694  HN  LEU A 145     -24.944   6.572   5.464  1.00 10.00      A   
ATOM    695  CA  LEU A 145     -26.197   5.015   4.758  1.00 10.00      A   
ATOM    696  CB  LEU A 145     -25.046   4.041   5.047  1.00 10.00      A   
ATOM    697  CG  LEU A 145     -24.281   4.247   6.357  1.00 10.00      A   
ATOM    698  CD1 LEU A 145     -24.338   2.992   7.213  1.00 10.00      A   
ATOM    699  CD2 LEU A 145     -22.837   4.629   6.074  1.00 10.00      A   
ATOM    700  C   LEU A 145     -27.479   4.579   5.460  1.00 10.00      A   
ATOM    701  O   LEU A 145     -28.370   3.999   4.838  1.00 10.00      A   
ATOM    702  N   GLU A 146     -27.574   4.866   6.748  1.00 10.00      A   
ATOM    703  HN  GLU A 146     -26.846   5.352   7.184  1.00 10.00      A   
ATOM    704  CA  GLU A 146     -28.750   4.502   7.524  1.00 10.00      A   
ATOM    705  CB  GLU A 146     -28.375   3.533   8.650  1.00 10.00      A   
ATOM    706  CG  GLU A 146     -27.702   2.254   8.177  1.00 10.00      A   
ATOM    707  CD  GLU A 146     -28.685   1.156   7.823  1.00 10.00      A   
ATOM    708  OE1 GLU A 146     -29.759   1.459   7.260  1.00 10.00      A   
ATOM    709  OE2 GLU A 146     -28.385  -0.022   8.109  1.00 10.00      A   
ATOM    710  C   GLU A 146     -29.393   5.758   8.097  1.00 10.00      A   
ATOM    711  O   GLU A 146     -28.759   6.481   8.863  1.00 10.00      A   
ATOM    712  N   PRO A 147     -30.653   6.030   7.720  1.00 10.00      A   
ATOM    713  CA  PRO A 147     -31.398   7.216   8.173  1.00 10.00      A   
ATOM    714  CB  PRO A 147     -32.839   6.880   7.788  1.00 10.00      A   
ATOM    715  CG  PRO A 147     -32.700   6.015   6.585  1.00 10.00      A   
ATOM    716  CD  PRO A 147     -31.459   5.196   6.807  1.00 10.00      A   
ATOM    717  C   PRO A 147     -31.302   7.466   9.678  1.00 10.00      A   
ATOM    718  O   PRO A 147     -31.763   6.654  10.484  1.00 10.00      A   
ATOM    719  N   LYS A 148     -30.683   8.591  10.037  1.00 10.00      A   
ATOM    720  HN  LYS A 148     -30.294   9.161   9.327  1.00 10.00      A   
ATOM    721  CA  LYS A 148     -30.516   9.000  11.432  1.00 10.00      A   
ATOM    722  CB  LYS A 148     -31.859   9.104  12.163  1.00 10.00      A   
ATOM    723  CG  LYS A 148     -32.690  10.319  11.784  1.00 10.00      A   
ATOM    724  CD  LYS A 148     -32.035  11.608  12.249  1.00 10.00      A   
ATOM    725  CE  LYS A 148     -33.047  12.739  12.320  1.00 10.00      A   
ATOM    726  NZ  LYS A 148     -32.396  14.054  12.555  1.00 10.00      A   
ATOM    727  HZ1 LYS A 148     -33.117  14.780  12.738  1.00 10.00      A   
ATOM    728  HZ2 LYS A 148     -31.844  14.337  11.721  1.00 10.00      A   
ATOM    729  HZ3 LYS A 148     -31.761  14.001  13.377  1.00 10.00      A   
ATOM    730  C   LYS A 148     -29.549   8.096  12.189  1.00 10.00      A   
ATOM    731  O   LYS A 148     -29.914   7.462  13.180  1.00 10.00      A   
ATOM    732  N   SER A 149     -28.316   8.036  11.710  1.00 10.00      A   
ATOM    733  HN  SER A 149     -28.091   8.555  10.899  1.00 10.00      A   
ATOM    734  CA  SER A 149     -27.289   7.221  12.342  1.00 10.00      A   
ATOM    735  CB  SER A 149     -27.074   5.926  11.558  1.00 10.00      A   
ATOM    736  OG  SER A 149     -28.312   5.298  11.273  1.00 10.00      A   
ATOM    737  HG  SER A 149     -28.751   5.777  10.556  1.00 10.00      A   
ATOM    738  C   SER A 149     -25.976   7.988  12.466  1.00 10.00      A   
ATOM    739  O   SER A 149     -25.059   7.551  13.163  1.00 10.00      A   
ATOM    740  N   ASN A 150     -25.890   9.125  11.773  1.00 10.00      A   
ATOM    741  HN  ASN A 150     -26.655   9.399  11.209  1.00 10.00      A   
ATOM    742  CA  ASN A 150     -24.696   9.977  11.794  1.00 10.00      A   
ATOM    743  CB  ASN A 150     -24.304  10.381  13.220  1.00 10.00      A   
ATOM    744  CG  ASN A 150     -25.271  11.371  13.830  1.00 10.00      A   
ATOM    745  OD1 ASN A 150     -25.106  12.580  13.695  1.00 10.00      A   
ATOM    746  ND2 ASN A 150     -26.288  10.867  14.509  1.00 10.00      A   
ATOM    747 HD21 ASN A 150     -26.359   9.892  14.580  1.00 10.00      A   
ATOM    748 HD22 ASN A 150     -26.934  11.488  14.909  1.00 10.00      A   
ATOM    749  C   ASN A 150     -23.530   9.313  11.076  1.00 10.00      A   
ATOM    750  O   ASN A 150     -22.367   9.657  11.296  1.00 10.00      A   
ATOM    751  N   THR A 151     -23.854   8.360  10.216  1.00 10.00      A   
ATOM    752  HN  THR A 151     -24.800   8.139  10.086  1.00 10.00      A   
ATOM    753  CA  THR A 151     -22.852   7.640   9.448  1.00 10.00      A   
ATOM    754  CB  THR A 151     -22.976   6.123   9.678  1.00 10.00      A   
ATOM    755  OG1 THR A 151     -23.573   5.888  10.961  1.00 10.00      A   
ATOM    756  HG1 THR A 151     -23.537   6.699  11.484  1.00 10.00      A   
ATOM    757  CG2 THR A 151     -21.603   5.468   9.639  1.00 10.00      A   
ATOM    758  C   THR A 151     -23.032   7.946   7.966  1.00 10.00      A   
ATOM    759  O   THR A 151     -23.968   7.461   7.328  1.00 10.00      A   
ATOM    760  N   TYR A 152     -22.139   8.759   7.428  1.00 10.00      A   
ATOM    761  HN  TYR A 152     -21.400   9.091   7.981  1.00 10.00      A   
ATOM    762  CA  TYR A 152     -22.208   9.154   6.031  1.00 10.00      A   
ATOM    763  CB  TYR A 152     -21.845  10.633   5.885  1.00 10.00      A   
ATOM    764  CG  TYR A 152     -22.495  11.522   6.923  1.00 10.00      A   
ATOM    765  CD1 TYR A 152     -21.824  11.864   8.090  1.00 10.00      A   
ATOM    766  CD2 TYR A 152     -23.783  12.011   6.740  1.00 10.00      A   
ATOM    767  CE1 TYR A 152     -22.415  12.667   9.046  1.00 10.00      A   
ATOM    768  CE2 TYR A 152     -24.381  12.818   7.691  1.00 10.00      A   
ATOM    769  CZ  TYR A 152     -23.693  13.141   8.842  1.00 10.00      A   
ATOM    770  OH  TYR A 152     -24.284  13.943   9.792  1.00 10.00      A   
ATOM    771  HH  TYR A 152     -25.231  13.774   9.808  1.00 10.00      A   
ATOM    772  C   TYR A 152     -21.286   8.294   5.180  1.00 10.00      A   
ATOM    773  O   TYR A 152     -20.175   7.964   5.594  1.00 10.00      A   
ATOM    774  N   ILE A 153     -21.756   7.925   4.000  1.00 10.00      A   
ATOM    775  HN  ILE A 153     -22.656   8.223   3.725  1.00 10.00      A   
ATOM    776  CA  ILE A 153     -20.977   7.098   3.092  1.00 10.00      A   
ATOM    777  CB  ILE A 153     -21.621   5.702   2.909  1.00 10.00      A   
ATOM    778  CG1 ILE A 153     -20.605   4.690   2.375  1.00 10.00      A   
ATOM    779  CG2 ILE A 153     -22.854   5.762   2.016  1.00 10.00      A   
ATOM    780  CD1 ILE A 153     -21.009   3.250   2.601  1.00 10.00      A   
ATOM    781  C   ILE A 153     -20.802   7.799   1.744  1.00 10.00      A   
ATOM    782  O   ILE A 153     -21.653   8.591   1.329  1.00 10.00      A   
ATOM    783  N   LEU A 154     -19.687   7.524   1.078  1.00 10.00      A   
ATOM    784  HN  LEU A 154     -19.043   6.898   1.462  1.00 10.00      A   
ATOM    785  CA  LEU A 154     -19.397   8.133  -0.211  1.00 10.00      A   
ATOM    786  CB  LEU A 154     -17.902   8.444  -0.344  1.00 10.00      A   
ATOM    787  CG  LEU A 154     -17.335   9.518   0.592  1.00 10.00      A   
ATOM    788  CD1 LEU A 154     -16.895   8.910   1.916  1.00 10.00      A   
ATOM    789  CD2 LEU A 154     -16.180  10.251  -0.072  1.00 10.00      A   
ATOM    790  C   LEU A 154     -19.853   7.240  -1.361  1.00 10.00      A   
ATOM    791  O   LEU A 154     -19.435   6.083  -1.476  1.00 10.00      A   
ATOM    792  N   ILE A 155     -20.733   7.775  -2.193  1.00 10.00      A   
ATOM    793  HN  ILE A 155     -21.061   8.687  -2.021  1.00 10.00      A   
ATOM    794  CA  ILE A 155     -21.241   7.047  -3.346  1.00 10.00      A   
ATOM    795  CB  ILE A 155     -22.784   6.972  -3.340  1.00 10.00      A   
ATOM    796  CG1 ILE A 155     -23.283   6.380  -2.017  1.00 10.00      A   
ATOM    797  CG2 ILE A 155     -23.285   6.145  -4.519  1.00 10.00      A   
ATOM    798  CD1 ILE A 155     -24.781   6.481  -1.821  1.00 10.00      A   
ATOM    799  C   ILE A 155     -20.771   7.713  -4.636  1.00 10.00      A   
ATOM    800  O   ILE A 155     -21.156   8.842  -4.939  1.00 10.00      A   
ATOM    801  N   ASN A 156     -19.921   7.018  -5.379  1.00 10.00      A   
ATOM    802  HN  ASN A 156     -19.643   6.129  -5.082  1.00 10.00      A   
ATOM    803  CA  ASN A 156     -19.399   7.544  -6.635  1.00 10.00      A   
ATOM    804  CB  ASN A 156     -18.223   6.693  -7.125  1.00 10.00      A   
ATOM    805  CG  ASN A 156     -17.635   7.186  -8.437  1.00 10.00      A   
ATOM    806  OD1 ASN A 156     -17.384   6.400  -9.347  1.00 10.00      A   
ATOM    807  ND2 ASN A 156     -17.403   8.487  -8.541  1.00 10.00      A   
ATOM    808 HD21 ASN A 156     -17.618   9.064  -7.775  1.00 10.00      A   
ATOM    809 HD22 ASN A 156     -17.025   8.821  -9.381  1.00 10.00      A   
ATOM    810  C   ASN A 156     -20.496   7.585  -7.694  1.00 10.00      A   
ATOM    811  O   ASN A 156     -21.174   6.588  -7.933  1.00 10.00      A   
ATOM    812  N   THR A 157     -20.662   8.740  -8.323  1.00 10.00      A   
ATOM    813  HN  THR A 157     -20.089   9.503  -8.085  1.00 10.00      A   
ATOM    814  CA  THR A 157     -21.680   8.917  -9.351  1.00 10.00      A   
ATOM    815  CB  THR A 157     -22.120  10.392  -9.418  1.00 10.00      A   
ATOM    816  OG1 THR A 157     -21.657  11.073  -8.240  1.00 10.00      A   
ATOM    817  HG1 THR A 157     -22.050  10.663  -7.460  1.00 10.00      A   
ATOM    818  CG2 THR A 157     -23.637  10.494  -9.488  1.00 10.00      A   
ATOM    819  C   THR A 157     -21.179   8.471 -10.729  1.00 10.00      A   
ATOM    820  O   THR A 157     -21.720   8.886 -11.755  1.00 10.00      A   
ATOM    821  N   LEU A 158     -20.151   7.616 -10.734  1.00 10.00      A   
ATOM    822  HN  LEU A 158     -19.787   7.317  -9.876  1.00 10.00      A   
ATOM    823  CA  LEU A 158     -19.555   7.093 -11.966  1.00 10.00      A   
ATOM    824  CB  LEU A 158     -19.078   8.214 -12.897  1.00 10.00      A   
ATOM    825  CG  LEU A 158     -17.848   9.000 -12.438  1.00 10.00      A   
ATOM    826  CD1 LEU A 158     -16.611   8.114 -12.445  1.00 10.00      A   
ATOM    827  CD2 LEU A 158     -17.639  10.226 -13.314  1.00 10.00      A   
ATOM    828  C   LEU A 158     -20.489   6.126 -12.694  1.00 10.00      A   
ATOM    829  O   LEU A 158     -21.658   5.978 -12.325  1.00 10.00      A   
ATOM    830  N   GLU A 159     -19.960   5.469 -13.727  1.00 10.00      A   
ATOM    831  HN  GLU A 159     -19.028   5.658 -13.986  1.00 10.00      A   
ATOM    832  CA  GLU A 159     -20.726   4.500 -14.513  1.00 10.00      A   
ATOM    833  CB  GLU A 159     -19.861   3.825 -15.583  1.00 10.00      A   
ATOM    834  CG  GLU A 159     -19.509   4.719 -16.762  1.00 10.00      A   
ATOM    835  CD  GLU A 159     -18.183   5.430 -16.595  1.00 10.00      A   
ATOM    836  OE1 GLU A 159     -17.307   5.263 -17.470  1.00 10.00      A   
ATOM    837  OE2 GLU A 159     -18.017   6.164 -15.597  1.00 10.00      A   
ATOM    838  C   GLU A 159     -21.445   3.455 -13.645  1.00 10.00      A   
ATOM    839  O   GLU A 159     -22.651   3.253 -13.800  1.00 10.00      A   
ATOM    840  N   PRO A 160     -20.740   2.773 -12.714  1.00 10.00      A   
ATOM    841  CA  PRO A 160     -19.313   2.939 -12.459  1.00 10.00      A   
ATOM    842  CB  PRO A 160     -19.275   2.812 -10.937  1.00 10.00      A   
ATOM    843  CG  PRO A 160     -20.345   1.811 -10.617  1.00 10.00      A   
ATOM    844  CD  PRO A 160     -21.312   1.793 -11.781  1.00 10.00      A   
ATOM    845  C   PRO A 160     -18.485   1.817 -13.090  1.00 10.00      A   
ATOM    846  O   PRO A 160     -18.987   1.032 -13.897  1.00 10.00      A   
ATOM    847  N   VAL A 161     -17.218   1.748 -12.711  1.00 10.00      A   
ATOM    848  HN  VAL A 161     -16.879   2.396 -12.060  1.00 10.00      A   
ATOM    849  CA  VAL A 161     -16.316   0.726 -13.225  1.00 10.00      A   
ATOM    850  CB  VAL A 161     -15.363   1.297 -14.299  1.00 10.00      A   
ATOM    851  CG1 VAL A 161     -14.464   2.379 -13.716  1.00 10.00      A   
ATOM    852  CG2 VAL A 161     -14.540   0.187 -14.940  1.00 10.00      A   
ATOM    853  C   VAL A 161     -15.502   0.121 -12.085  1.00 10.00      A   
ATOM    854  O   VAL A 161     -15.506   0.648 -10.967  1.00 10.00      A   
ATOM    855  N   GLU A 166     -21.106  -6.955 -12.678  1.00 10.00      A   
ATOM    856  HN  GLU A 166     -21.865  -6.917 -13.302  1.00 10.00      A   
ATOM    857  CA  GLU A 166     -20.975  -8.112 -11.799  1.00 10.00      A   
ATOM    858  CB  GLU A 166     -20.980  -9.413 -12.603  1.00 10.00      A   
ATOM    859  CG  GLU A 166     -22.273 -10.208 -12.481  1.00 10.00      A   
ATOM    860  CD  GLU A 166     -23.430  -9.622 -13.276  1.00 10.00      A   
ATOM    861  OE1 GLU A 166     -24.114 -10.394 -13.983  1.00 10.00      A   
ATOM    862  OE2 GLU A 166     -23.669  -8.397 -13.191  1.00 10.00      A   
ATOM    863  C   GLU A 166     -19.737  -8.007 -10.930  1.00 10.00      A   
ATOM    864  O   GLU A 166     -19.468  -8.872 -10.103  1.00 10.00      A   
ATOM    865  N   MET A 167     -18.995  -6.931 -11.118  1.00 10.00      A   
ATOM    866  HN  MET A 167     -19.267  -6.278 -11.797  1.00 10.00      A   
ATOM    867  CA  MET A 167     -17.787  -6.696 -10.350  1.00 10.00      A   
ATOM    868  CB  MET A 167     -16.595  -7.421 -10.992  1.00 10.00      A   
ATOM    869  CG  MET A 167     -15.324  -7.414 -10.154  1.00 10.00      A   
ATOM    870  SD  MET A 167     -13.903  -8.098 -11.035  1.00 10.00      A   
ATOM    871  CE  MET A 167     -12.644  -8.015  -9.763  1.00 10.00      A   
ATOM    872  C   MET A 167     -17.502  -5.202 -10.249  1.00 10.00      A   
ATOM    873  O   MET A 167     -16.988  -4.590 -11.184  1.00 10.00      A   
ATOM    874  N   ARG A 168     -17.859  -4.617  -9.118  1.00 10.00      A   
ATOM    875  HN  ARG A 168     -18.275  -5.155  -8.410  1.00 10.00      A   
ATOM    876  CA  ARG A 168     -17.644  -3.197  -8.891  1.00 10.00      A   
ATOM    877  CB  ARG A 168     -18.907  -2.396  -9.220  1.00 10.00      A   
ATOM    878  CG  ARG A 168     -20.173  -2.920  -8.561  1.00 10.00      A   
ATOM    879  CD  ARG A 168     -21.410  -2.248  -9.134  1.00 10.00      A   
ATOM    880  NE  ARG A 168     -22.584  -3.118  -9.060  1.00 10.00      A   
ATOM    881  HE  ARG A 168     -23.017  -3.212  -8.182  1.00 10.00      A   
ATOM    882  CZ  ARG A 168     -23.086  -3.789 -10.097  1.00 10.00      A   
ATOM    883  NH1 ARG A 168     -22.550  -3.668 -11.307  1.00 10.00      A   
ATOM    884 HH11 ARG A 168     -21.735  -3.041 -11.463  1.00 10.00      A   
ATOM    885 HH12 ARG A 168     -22.945  -4.207 -12.111  1.00 10.00      A   
ATOM    886  NH2 ARG A 168     -24.136  -4.576  -9.923  1.00 10.00      A   
ATOM    887 HH21 ARG A 168     -24.532  -5.107 -10.729  1.00 10.00      A   
ATOM    888 HH22 ARG A 168     -24.575  -4.662  -8.975  1.00 10.00      A   
ATOM    889  C   ARG A 168     -17.214  -2.944  -7.454  1.00 10.00      A   
ATOM    890  O   ARG A 168     -17.354  -3.816  -6.597  1.00 10.00      A   
ATOM    891  N   GLY A 169     -16.683  -1.757  -7.202  1.00 10.00      A   
ATOM    892  HN  GLY A 169     -16.588  -1.106  -7.928  1.00 10.00      A   
ATOM    893  CA  GLY A 169     -16.243  -1.410  -5.867  1.00 10.00      A   
ATOM    894  C   GLY A 169     -15.723   0.010  -5.797  1.00 10.00      A   
ATOM    895  O   GLY A 169     -15.553   0.667  -6.829  1.00 10.00      A   
ATOM    896  N   GLN A 171      -7.546  -4.750 -15.993  1.00 10.00      A   
ATOM    897  HN  GLN A 171      -7.931  -4.906 -16.881  1.00 10.00      A   
ATOM    898  CA  GLN A 171      -7.500  -3.388 -15.473  1.00 10.00      A   
ATOM    899  CB  GLN A 171      -8.203  -2.436 -16.438  1.00 10.00      A   
ATOM    900  CG  GLN A 171      -7.551  -2.354 -17.805  1.00 10.00      A   
ATOM    901  CD  GLN A 171      -8.513  -1.884 -18.873  1.00 10.00      A   
ATOM    902  OE1 GLN A 171      -9.459  -1.151 -18.594  1.00 10.00      A   
ATOM    903  NE2 GLN A 171      -8.277  -2.306 -20.102  1.00 10.00      A   
ATOM    904 HE21 GLN A 171      -7.505  -2.891 -20.251  1.00 10.00      A   
ATOM    905 HE22 GLN A 171      -8.880  -2.010 -20.816  1.00 10.00      A   
ATOM    906  C   GLN A 171      -8.167  -3.317 -14.099  1.00 10.00      A   
ATOM    907  O   GLN A 171      -8.158  -2.276 -13.441  1.00 10.00      A   
ATOM    908  N   GLY A 172      -8.761  -4.429 -13.680  1.00 10.00      A   
ATOM    909  HN  GLY A 172      -8.740  -5.225 -14.253  1.00 10.00      A   
ATOM    910  CA  GLY A 172      -9.423  -4.481 -12.388  1.00 10.00      A   
ATOM    911  C   GLY A 172      -8.435  -4.781 -11.267  1.00 10.00      A   
ATOM    912  O   GLY A 172      -7.256  -5.028 -11.521  1.00 10.00      A   
ATOM    913  N   THR A 173      -8.914  -4.776 -10.030  1.00 10.00      A   
ATOM    914  HN  THR A 173      -9.865  -4.590  -9.883  1.00 10.00      A   
ATOM    915  CA  THR A 173      -8.060  -5.031  -8.875  1.00 10.00      A   
ATOM    916  CB  THR A 173      -8.617  -4.327  -7.627  1.00 10.00      A   
ATOM    917  OG1 THR A 173      -9.878  -3.719  -7.954  1.00 10.00      A   
ATOM    918  HG1 THR A 173      -9.751  -2.772  -8.086  1.00 10.00      A   
ATOM    919  CG2 THR A 173      -7.653  -3.252  -7.149  1.00 10.00      A   
ATOM    920  C   THR A 173      -7.900  -6.531  -8.592  1.00 10.00      A   
ATOM    921  O   THR A 173      -8.887  -7.262  -8.489  1.00 10.00      A   
ATOM    922  N   PRO A 174      -6.643  -7.001  -8.458  1.00 10.00      A   
ATOM    923  CA  PRO A 174      -6.337  -8.414  -8.187  1.00 10.00      A   
ATOM    924  CB  PRO A 174      -4.801  -8.472  -8.219  1.00 10.00      A   
ATOM    925  CG  PRO A 174      -4.376  -7.220  -8.909  1.00 10.00      A   
ATOM    926  CD  PRO A 174      -5.418  -6.192  -8.579  1.00 10.00      A   
ATOM    927  C   PRO A 174      -6.852  -8.873  -6.821  1.00 10.00      A   
ATOM    928  O   PRO A 174      -7.318 -10.005  -6.671  1.00 10.00      A   
ATOM    929  N   THR A 175      -6.780  -7.985  -5.837  1.00 10.00      A   
ATOM    930  HN  THR A 175      -6.421  -7.091  -6.022  1.00 10.00      A   
ATOM    931  CA  THR A 175      -7.231  -8.293  -4.488  1.00 10.00      A   
ATOM    932  CB  THR A 175      -6.994  -7.089  -3.563  1.00 10.00      A   
ATOM    933  OG1 THR A 175      -6.756  -5.923  -4.369  1.00 10.00      A   
ATOM    934  HG1 THR A 175      -6.874  -5.132  -3.828  1.00 10.00      A   
ATOM    935  CG2 THR A 175      -5.790  -7.336  -2.668  1.00 10.00      A   
ATOM    936  C   THR A 175      -8.713  -8.652  -4.483  1.00 10.00      A   
ATOM    937  O   THR A 175      -9.129  -9.628  -3.854  1.00 10.00      A   
ATOM    938  N   THR A 176      -9.496  -7.864  -5.208  1.00 10.00      A   
ATOM    939  HN  THR A 176      -9.098  -7.103  -5.681  1.00 10.00      A   
ATOM    940  CA  THR A 176     -10.930  -8.077  -5.312  1.00 10.00      A   
ATOM    941  CB  THR A 176     -11.572  -6.941  -6.124  1.00 10.00      A   
ATOM    942  OG1 THR A 176     -10.757  -5.767  -5.998  1.00 10.00      A   
ATOM    943  HG1 THR A 176     -10.857  -5.217  -6.784  1.00 10.00      A   
ATOM    944  CG2 THR A 176     -12.971  -6.640  -5.608  1.00 10.00      A   
ATOM    945  C   THR A 176     -11.234  -9.416  -5.984  1.00 10.00      A   
ATOM    946  O   THR A 176     -12.213 -10.081  -5.646  1.00 10.00      A   
ATOM    947  N   GLY A 177     -10.378  -9.807  -6.924  1.00 10.00      A   
ATOM    948  HN  GLY A 177      -9.613  -9.236  -7.143  1.00 10.00      A   
ATOM    949  CA  GLY A 177     -10.562 -11.064  -7.624  1.00 10.00      A   
ATOM    950  C   GLY A 177     -10.454 -12.253  -6.692  1.00 10.00      A   
ATOM    951  O   GLY A 177     -11.318 -13.130  -6.689  1.00 10.00      A   
ATOM    952  N   LEU A 178      -9.399 -12.275  -5.885  1.00 10.00      A   
ATOM    953  HN  LEU A 178      -8.746 -11.543  -5.930  1.00 10.00      A   
ATOM    954  CA  LEU A 178      -9.185 -13.363  -4.936  1.00 10.00      A   
ATOM    955  CB  LEU A 178      -7.780 -13.296  -4.329  1.00 10.00      A   
ATOM    956  CG  LEU A 178      -6.683 -14.091  -5.046  1.00 10.00      A   
ATOM    957  CD1 LEU A 178      -7.094 -15.545  -5.226  1.00 10.00      A   
ATOM    958  CD2 LEU A 178      -6.327 -13.455  -6.381  1.00 10.00      A   
ATOM    959  C   LEU A 178     -10.237 -13.336  -3.832  1.00 10.00      A   
ATOM    960  O   LEU A 178     -10.632 -14.378  -3.310  1.00 10.00      A   
ATOM    961  N   LEU A 179     -10.684 -12.137  -3.483  1.00 10.00      A   
ATOM    962  HN  LEU A 179     -10.325 -11.343  -3.935  1.00 10.00      A   
ATOM    963  CA  LEU A 179     -11.693 -11.967  -2.447  1.00 10.00      A   
ATOM    964  CB  LEU A 179     -11.822 -10.487  -2.071  1.00 10.00      A   
ATOM    965  CG  LEU A 179     -12.835 -10.150  -0.974  1.00 10.00      A   
ATOM    966  CD1 LEU A 179     -12.356 -10.658   0.378  1.00 10.00      A   
ATOM    967  CD2 LEU A 179     -13.097  -8.652  -0.929  1.00 10.00      A   
ATOM    968  C   LEU A 179     -13.040 -12.504  -2.918  1.00 10.00      A   
ATOM    969  O   LEU A 179     -13.771 -13.137  -2.153  1.00 10.00      A   
ATOM    970  N   MET A 180     -13.346 -12.265  -4.186  1.00 10.00      A   
ATOM    971  HN  MET A 180     -12.709 -11.766  -4.745  1.00 10.00      A   
ATOM    972  CA  MET A 180     -14.602 -12.709  -4.772  1.00 10.00      A   
ATOM    973  CB  MET A 180     -14.769 -12.140  -6.179  1.00 10.00      A   
ATOM    974  CG  MET A 180     -16.216 -11.919  -6.574  1.00 10.00      A   
ATOM    975  SD  MET A 180     -16.399 -10.746  -7.927  1.00 10.00      A   
ATOM    976  CE  MET A 180     -18.182 -10.595  -7.980  1.00 10.00      A   
ATOM    977  C   MET A 180     -14.703 -14.231  -4.788  1.00 10.00      A   
ATOM    978  O   MET A 180     -15.790 -14.792  -4.640  1.00 10.00      A   
ATOM    979  N   ILE A 181     -13.566 -14.894  -4.960  1.00 10.00      A   
ATOM    980  HN  ILE A 181     -12.734 -14.390  -5.083  1.00 10.00      A   
ATOM    981  CA  ILE A 181     -13.528 -16.350  -4.977  1.00 10.00      A   
ATOM    982  CB  ILE A 181     -12.137 -16.877  -5.404  1.00 10.00      A   
ATOM    983  CG1 ILE A 181     -11.789 -16.378  -6.810  1.00 10.00      A   
ATOM    984  CG2 ILE A 181     -12.094 -18.400  -5.352  1.00 10.00      A   
ATOM    985  CD1 ILE A 181     -10.374 -16.698  -7.245  1.00 10.00      A   
ATOM    986  C   ILE A 181     -13.882 -16.895  -3.593  1.00 10.00      A   
ATOM    987  O   ILE A 181     -14.612 -17.879  -3.467  1.00 10.00      A   
ATOM    988  N   VAL A 182     -13.384 -16.220  -2.561  1.00 10.00      A   
ATOM    989  HN  VAL A 182     -12.834 -15.427  -2.733  1.00 10.00      A   
ATOM    990  CA  VAL A 182     -13.636 -16.624  -1.183  1.00 10.00      A   
ATOM    991  CB  VAL A 182     -12.855 -15.750  -0.175  1.00 10.00      A   
ATOM    992  CG1 VAL A 182     -13.128 -16.198   1.255  1.00 10.00      A   
ATOM    993  CG2 VAL A 182     -11.364 -15.797  -0.470  1.00 10.00      A   
ATOM    994  C   VAL A 182     -15.126 -16.569  -0.857  1.00 10.00      A   
ATOM    995  O   VAL A 182     -15.704 -17.560  -0.408  1.00 10.00      A   
ATOM    996  N   LEU A 183     -15.749 -15.419  -1.107  1.00 10.00      A   
ATOM    997  HN  LEU A 183     -15.241 -14.669  -1.489  1.00 10.00      A   
ATOM    998  CA  LEU A 183     -17.173 -15.252  -0.829  1.00 10.00      A   
ATOM    999  CB  LEU A 183     -17.628 -13.797  -1.010  1.00 10.00      A   
ATOM   1000  CG  LEU A 183     -17.408 -13.159  -2.386  1.00 10.00      A   
ATOM   1001  CD1 LEU A 183     -18.663 -13.264  -3.241  1.00 10.00      A   
ATOM   1002  CD2 LEU A 183     -16.980 -11.707  -2.238  1.00 10.00      A   
ATOM   1003  C   LEU A 183     -18.020 -16.216  -1.656  1.00 10.00      A   
ATOM   1004  O   LEU A 183     -19.072 -16.677  -1.206  1.00 10.00      A   
ATOM   1005  N   GLY A 184     -17.544 -16.527  -2.859  1.00 10.00      A   
ATOM   1006  HN  GLY A 184     -16.701 -16.123  -3.162  1.00 10.00      A   
ATOM   1007  CA  GLY A 184     -18.253 -17.445  -3.725  1.00 10.00      A   
ATOM   1008  C   GLY A 184     -18.321 -18.832  -3.124  1.00 10.00      A   
ATOM   1009  O   GLY A 184     -19.367 -19.479  -3.155  1.00 10.00      A   
ATOM   1010  N   LEU A 185     -17.204 -19.280  -2.558  1.00 10.00      A   
ATOM   1011  HN  LEU A 185     -16.404 -18.708  -2.561  1.00 10.00      A   
ATOM   1012  CA  LEU A 185     -17.132 -20.593  -1.932  1.00 10.00      A   
ATOM   1013  CB  LEU A 185     -15.685 -20.939  -1.572  1.00 10.00      A   
ATOM   1014  CG  LEU A 185     -14.735 -21.186  -2.746  1.00 10.00      A   
ATOM   1015  CD1 LEU A 185     -13.305 -21.338  -2.251  1.00 10.00      A   
ATOM   1016  CD2 LEU A 185     -15.163 -22.415  -3.534  1.00 10.00      A   
ATOM   1017  C   LEU A 185     -18.009 -20.645  -0.686  1.00 10.00      A   
ATOM   1018  O   LEU A 185     -18.638 -21.666  -0.400  1.00 10.00      A   
ATOM   1019  N   ILE A 186     -18.050 -19.534   0.047  1.00 10.00      A   
ATOM   1020  HN  ILE A 186     -17.518 -18.758  -0.234  1.00 10.00      A   
ATOM   1021  CA  ILE A 186     -18.858 -19.443   1.258  1.00 10.00      A   
ATOM   1022  CB  ILE A 186     -18.730 -18.059   1.937  1.00 10.00      A   
ATOM   1023  CG1 ILE A 186     -17.272 -17.766   2.298  1.00 10.00      A   
ATOM   1024  CG2 ILE A 186     -19.610 -17.988   3.180  1.00 10.00      A   
ATOM   1025  CD1 ILE A 186     -17.035 -16.357   2.801  1.00 10.00      A   
ATOM   1026  C   ILE A 186     -20.325 -19.696   0.931  1.00 10.00      A   
ATOM   1027  O   ILE A 186     -20.951 -20.593   1.497  1.00 10.00      A   
ATOM   1028  N   PHE A 187     -20.856 -18.916  -0.002  1.00 10.00      A   
ATOM   1029  HN  PHE A 187     -20.292 -18.235  -0.433  1.00 10.00      A   
ATOM   1030  CA  PHE A 187     -22.248 -19.044  -0.408  1.00 10.00      A   
ATOM   1031  CB  PHE A 187     -22.624 -17.935  -1.397  1.00 10.00      A   
ATOM   1032  CG  PHE A 187     -24.084 -17.897  -1.756  1.00 10.00      A   
ATOM   1033  CD1 PHE A 187     -25.055 -17.828  -0.769  1.00 10.00      A   
ATOM   1034  CD2 PHE A 187     -24.485 -17.923  -3.082  1.00 10.00      A   
ATOM   1035  CE1 PHE A 187     -26.397 -17.786  -1.098  1.00 10.00      A   
ATOM   1036  CE2 PHE A 187     -25.825 -17.882  -3.417  1.00 10.00      A   
ATOM   1037  CZ  PHE A 187     -26.782 -17.813  -2.424  1.00 10.00      A   
ATOM   1038  C   PHE A 187     -22.518 -20.416  -1.018  1.00 10.00      A   
ATOM   1039  O   PHE A 187     -23.529 -21.048  -0.713  1.00 10.00      A   
ATOM   1040  N   MET A 188     -21.591 -20.871  -1.856  1.00 10.00      A   
ATOM   1041  HN  MET A 188     -20.800 -20.316  -2.032  1.00 10.00      A   
ATOM   1042  CA  MET A 188     -21.705 -22.164  -2.529  1.00 10.00      A   
ATOM   1043  CB  MET A 188     -20.459 -22.416  -3.385  1.00 10.00      A   
ATOM   1044  CG  MET A 188     -20.435 -23.761  -4.094  1.00 10.00      A   
ATOM   1045  SD  MET A 188     -18.814 -24.145  -4.790  1.00 10.00      A   
ATOM   1046  CE  MET A 188     -18.558 -22.736  -5.867  1.00 10.00      A   
ATOM   1047  C   MET A 188     -21.885 -23.310  -1.537  1.00 10.00      A   
ATOM   1048  O   MET A 188     -22.699 -24.208  -1.749  1.00 10.00      A   
ATOM   1049  N   LYS A 189     -21.134 -23.273  -0.447  1.00 10.00      A   
ATOM   1050  HN  LYS A 189     -20.511 -22.522  -0.315  1.00 10.00      A   
ATOM   1051  CA  LYS A 189     -21.210 -24.322   0.561  1.00 10.00      A   
ATOM   1052  CB  LYS A 189     -19.853 -24.527   1.234  1.00 10.00      A   
ATOM   1053  CG  LYS A 189     -18.795 -25.123   0.318  1.00 10.00      A   
ATOM   1054  CD  LYS A 189     -17.505 -25.425   1.067  1.00 10.00      A   
ATOM   1055  CE  LYS A 189     -17.722 -26.455   2.165  1.00 10.00      A   
ATOM   1056  NZ  LYS A 189     -17.799 -25.826   3.510  1.00 10.00      A   
ATOM   1057  HZ1 LYS A 189     -18.283 -26.462   4.173  1.00 10.00      A   
ATOM   1058  HZ2 LYS A 189     -18.326 -24.931   3.462  1.00 10.00      A   
ATOM   1059  HZ3 LYS A 189     -16.836 -25.635   3.874  1.00 10.00      A   
ATOM   1060  C   LYS A 189     -22.304 -24.055   1.595  1.00 10.00      A   
ATOM   1061  O   LYS A 189     -22.102 -24.249   2.795  1.00 10.00      A   
ATOM   1062  N   GLY A 190     -23.461 -23.608   1.117  1.00 10.00      A   
ATOM   1063  HN  GLY A 190     -23.553 -23.460   0.150  1.00 10.00      A   
ATOM   1064  CA  GLY A 190     -24.583 -23.335   1.998  1.00 10.00      A   
ATOM   1065  C   GLY A 190     -24.332 -22.176   2.941  1.00 10.00      A   
ATOM   1066  O   GLY A 190     -24.720 -22.227   4.111  1.00 10.00      A   
ATOM   1067  N   ASN A 191     -23.667 -21.138   2.434  1.00 10.00      A   
ATOM   1068  HN  ASN A 191     -23.369 -21.179   1.499  1.00 10.00      A   
ATOM   1069  CA  ASN A 191     -23.353 -19.941   3.223  1.00 10.00      A   
ATOM   1070  CB  ASN A 191     -24.642 -19.239   3.686  1.00 10.00      A   
ATOM   1071  CG  ASN A 191     -24.515 -17.725   3.761  1.00 10.00      A   
ATOM   1072  OD1 ASN A 191     -25.110 -17.000   2.964  1.00 10.00      A   
ATOM   1073  ND2 ASN A 191     -23.748 -17.236   4.722  1.00 10.00      A   
ATOM   1074 HD21 ASN A 191     -23.305 -17.872   5.331  1.00 10.00      A   
ATOM   1075 HD22 ASN A 191     -23.648 -16.265   4.786  1.00 10.00      A   
ATOM   1076  C   ASN A 191     -22.472 -20.289   4.426  1.00 10.00      A   
ATOM   1077  O   ASN A 191     -22.458 -19.574   5.428  1.00 10.00      A   
ATOM   1078  N   THR A 192     -21.732 -21.387   4.319  1.00 10.00      A   
ATOM   1079  HN  THR A 192     -21.761 -21.906   3.486  1.00 10.00      A   
ATOM   1080  CA  THR A 192     -20.863 -21.832   5.399  1.00 10.00      A   
ATOM   1081  CB  THR A 192     -21.521 -22.974   6.201  1.00 10.00      A   
ATOM   1082  OG1 THR A 192     -22.921 -22.701   6.358  1.00 10.00      A   
ATOM   1083  HG1 THR A 192     -23.248 -22.253   5.567  1.00 10.00      A   
ATOM   1084  CG2 THR A 192     -20.879 -23.102   7.574  1.00 10.00      A   
ATOM   1085  C   THR A 192     -19.524 -22.319   4.853  1.00 10.00      A   
ATOM   1086  O   THR A 192     -19.472 -23.234   4.033  1.00 10.00      A   
ATOM   1087  N   LEU A 193     -18.444 -21.703   5.307  1.00 10.00      A   
ATOM   1088  HN  LEU A 193     -18.542 -20.982   5.964  1.00 10.00      A   
ATOM   1089  CA  LEU A 193     -17.111 -22.079   4.867  1.00 10.00      A   
ATOM   1090  CB  LEU A 193     -16.622 -21.130   3.767  1.00 10.00      A   
ATOM   1091  CG  LEU A 193     -15.271 -21.469   3.131  1.00 10.00      A   
ATOM   1092  CD1 LEU A 193     -15.370 -22.735   2.295  1.00 10.00      A   
ATOM   1093  CD2 LEU A 193     -14.762 -20.308   2.291  1.00 10.00      A   
ATOM   1094  C   LEU A 193     -16.148 -22.060   6.044  1.00 10.00      A   
ATOM   1095  O   LEU A 193     -16.213 -21.166   6.890  1.00 10.00      A   
ATOM   1096  N   LYS A 194     -15.278 -23.056   6.110  1.00 10.00      A   
ATOM   1097  HN  LYS A 194     -15.294 -23.758   5.414  1.00 10.00      A   
ATOM   1098  CA  LYS A 194     -14.302 -23.148   7.184  1.00 10.00      A   
ATOM   1099  CB  LYS A 194     -14.213 -24.580   7.715  1.00 10.00      A   
ATOM   1100  CG  LYS A 194     -15.533 -25.125   8.234  1.00 10.00      A   
ATOM   1101  CD  LYS A 194     -15.390 -26.554   8.726  1.00 10.00      A   
ATOM   1102  CE  LYS A 194     -16.726 -27.104   9.192  1.00 10.00      A   
ATOM   1103  NZ  LYS A 194     -16.587 -28.435   9.835  1.00 10.00      A   
ATOM   1104  HZ1 LYS A 194     -16.169 -28.334  10.783  1.00 10.00      A   
ATOM   1105  HZ2 LYS A 194     -15.975 -29.047   9.265  1.00 10.00      A   
ATOM   1106  HZ3 LYS A 194     -17.519 -28.885   9.929  1.00 10.00      A   
ATOM   1107  C   LYS A 194     -12.933 -22.670   6.716  1.00 10.00      A   
ATOM   1108  O   LYS A 194     -12.708 -22.461   5.520  1.00 10.00      A   
ATOM   1109  N   GLU A 195     -12.020 -22.512   7.659  1.00 10.00      A   
ATOM   1110  HN  GLU A 195     -12.256 -22.719   8.591  1.00 10.00      A   
ATOM   1111  CA  GLU A 195     -10.675 -22.050   7.360  1.00 10.00      A   
ATOM   1112  CB  GLU A 195     -10.001 -21.582   8.650  1.00 10.00      A   
ATOM   1113  CG  GLU A 195      -8.513 -21.310   8.537  1.00 10.00      A   
ATOM   1114  CD  GLU A 195      -7.827 -21.411   9.879  1.00 10.00      A   
ATOM   1115  OE1 GLU A 195      -7.705 -22.536  10.403  1.00 10.00      A   
ATOM   1116  OE2 GLU A 195      -7.419 -20.372  10.429  1.00 10.00      A   
ATOM   1117  C   GLU A 195      -9.855 -23.154   6.703  1.00 10.00      A   
ATOM   1118  O   GLU A 195      -9.236 -22.940   5.662  1.00 10.00      A   
ATOM   1119  N   THR A 196      -9.879 -24.336   7.308  1.00 10.00      A   
ATOM   1120  HN  THR A 196     -10.411 -24.439   8.128  1.00 10.00      A   
ATOM   1121  CA  THR A 196      -9.131 -25.486   6.806  1.00 10.00      A   
ATOM   1122  CB  THR A 196      -9.405 -26.725   7.676  1.00 10.00      A   
ATOM   1123  OG1 THR A 196      -9.597 -26.310   9.036  1.00 10.00      A   
ATOM   1124  HG1 THR A 196      -8.808 -25.849   9.342  1.00 10.00      A   
ATOM   1125  CG2 THR A 196      -8.235 -27.695   7.611  1.00 10.00      A   
ATOM   1126  C   THR A 196      -9.463 -25.806   5.345  1.00 10.00      A   
ATOM   1127  O   THR A 196      -8.590 -26.214   4.577  1.00 10.00      A   
ATOM   1128  N   GLU A 197     -10.719 -25.601   4.966  1.00 10.00      A   
ATOM   1129  HN  GLU A 197     -11.360 -25.243   5.614  1.00 10.00      A   
ATOM   1130  CA  GLU A 197     -11.164 -25.887   3.607  1.00 10.00      A   
ATOM   1131  CB  GLU A 197     -12.694 -25.845   3.530  1.00 10.00      A   
ATOM   1132  CG  GLU A 197     -13.402 -26.586   4.652  1.00 10.00      A   
ATOM   1133  CD  GLU A 197     -14.908 -26.423   4.595  1.00 10.00      A   
ATOM   1134  OE1 GLU A 197     -15.620 -27.443   4.570  1.00 10.00      A   
ATOM   1135  OE2 GLU A 197     -15.389 -25.269   4.576  1.00 10.00      A   
ATOM   1136  C   GLU A 197     -10.581 -24.895   2.604  1.00 10.00      A   
ATOM   1137  O   GLU A 197      -9.830 -25.273   1.701  1.00 10.00      A   
ATOM   1138  N   ALA A 198     -10.925 -23.625   2.782  1.00 10.00      A   
ATOM   1139  HN  ALA A 198     -11.500 -23.393   3.541  1.00 10.00      A   
ATOM   1140  CA  ALA A 198     -10.475 -22.563   1.887  1.00 10.00      A   
ATOM   1141  CB  ALA A 198     -11.120 -21.239   2.261  1.00 10.00      A   
ATOM   1142  C   ALA A 198      -8.955 -22.427   1.843  1.00 10.00      A   
ATOM   1143  O   ALA A 198      -8.388 -22.183   0.780  1.00 10.00      A   
ATOM   1144  N   TRP A 199      -8.307 -22.600   2.990  1.00 10.00      A   
ATOM   1145  HN  TRP A 199      -8.821 -22.812   3.802  1.00 10.00      A   
ATOM   1146  CA  TRP A 199      -6.856 -22.477   3.078  1.00 10.00      A   
ATOM   1147  CB  TRP A 199      -6.371 -22.707   4.511  1.00 10.00      A   
ATOM   1148  CG  TRP A 199      -4.995 -22.181   4.765  1.00 10.00      A   
ATOM   1149  CD1 TRP A 199      -4.631 -20.872   4.879  1.00 10.00      A   
ATOM   1150  CD2 TRP A 199      -3.794 -22.947   4.927  1.00 10.00      A   
ATOM   1151  NE1 TRP A 199      -3.282 -20.773   5.116  1.00 10.00      A   
ATOM   1152  HE1 TRP A 199      -2.787 -19.939   5.236  1.00 10.00      A   
ATOM   1153  CE2 TRP A 199      -2.743 -22.033   5.145  1.00 10.00      A   
ATOM   1154  CE3 TRP A 199      -3.504 -24.316   4.915  1.00 10.00      A   
ATOM   1155  CZ2 TRP A 199      -1.427 -22.441   5.349  1.00 10.00      A   
ATOM   1156  CZ3 TRP A 199      -2.197 -24.720   5.117  1.00 10.00      A   
ATOM   1157  CH2 TRP A 199      -1.175 -23.786   5.331  1.00 10.00      A   
ATOM   1158  C   TRP A 199      -6.133 -23.415   2.116  1.00 10.00      A   
ATOM   1159  O   TRP A 199      -5.290 -22.975   1.333  1.00 10.00      A   
ATOM   1160  N   ASP A 200      -6.478 -24.701   2.162  1.00 10.00      A   
ATOM   1161  HN  ASP A 200      -7.174 -24.986   2.793  1.00 10.00      A   
ATOM   1162  CA  ASP A 200      -5.844 -25.700   1.298  1.00 10.00      A   
ATOM   1163  CB  ASP A 200      -6.325 -27.108   1.659  1.00 10.00      A   
ATOM   1164  CG  ASP A 200      -5.481 -28.198   1.020  1.00 10.00      A   
ATOM   1165  OD1 ASP A 200      -5.616 -28.438  -0.194  1.00 10.00      A   
ATOM   1166  OD2 ASP A 200      -4.668 -28.817   1.735  1.00 10.00      A   
ATOM   1167  C   ASP A 200      -6.117 -25.417  -0.174  1.00 10.00      A   
ATOM   1168  O   ASP A 200      -5.222 -25.526  -1.016  1.00 10.00      A   
ATOM   1169  N   PHE A 201      -7.348 -25.037  -0.478  1.00 10.00      A   
ATOM   1170  HN  PHE A 201      -8.014 -24.954   0.236  1.00 10.00      A   
ATOM   1171  CA  PHE A 201      -7.739 -24.742  -1.848  1.00 10.00      A   
ATOM   1172  CB  PHE A 201      -9.254 -24.549  -1.940  1.00 10.00      A   
ATOM   1173  CG  PHE A 201      -9.759 -24.354  -3.342  1.00 10.00      A   
ATOM   1174  CD1 PHE A 201     -10.257 -23.129  -3.748  1.00 10.00      A   
ATOM   1175  CD2 PHE A 201      -9.732 -25.396  -4.254  1.00 10.00      A   
ATOM   1176  CE1 PHE A 201     -10.720 -22.944  -5.036  1.00 10.00      A   
ATOM   1177  CE2 PHE A 201     -10.193 -25.223  -5.545  1.00 10.00      A   
ATOM   1178  CZ  PHE A 201     -10.689 -23.993  -5.939  1.00 10.00      A   
ATOM   1179  C   PHE A 201      -7.005 -23.513  -2.388  1.00 10.00      A   
ATOM   1180  O   PHE A 201      -6.455 -23.544  -3.487  1.00 10.00      A   
ATOM   1181  N   LEU A 202      -6.985 -22.440  -1.606  1.00 10.00      A   
ATOM   1182  HN  LEU A 202      -7.429 -22.476  -0.733  1.00 10.00      A   
ATOM   1183  CA  LEU A 202      -6.320 -21.210  -2.016  1.00 10.00      A   
ATOM   1184  CB  LEU A 202      -6.658 -20.063  -1.069  1.00 10.00      A   
ATOM   1185  CG  LEU A 202      -8.119 -19.600  -1.037  1.00 10.00      A   
ATOM   1186  CD1 LEU A 202      -8.317 -18.530   0.026  1.00 10.00      A   
ATOM   1187  CD2 LEU A 202      -8.544 -19.076  -2.404  1.00 10.00      A   
ATOM   1188  C   LEU A 202      -4.809 -21.399  -2.115  1.00 10.00      A   
ATOM   1189  O   LEU A 202      -4.167 -20.831  -2.991  1.00 10.00      A   
ATOM   1190  N   ARG A 203      -4.249 -22.214  -1.222  1.00 10.00      A   
ATOM   1191  HN  ARG A 203      -4.817 -22.635  -0.539  1.00 10.00      A   
ATOM   1192  CA  ARG A 203      -2.815 -22.486  -1.210  1.00 10.00      A   
ATOM   1193  CB  ARG A 203      -2.472 -23.378  -0.016  1.00 10.00      A   
ATOM   1194  CG  ARG A 203      -1.196 -23.001   0.729  1.00 10.00      A   
ATOM   1195  CD  ARG A 203       0.027 -23.752   0.212  1.00 10.00      A   
ATOM   1196  NE  ARG A 203       0.559 -23.166  -1.021  1.00 10.00      A   
ATOM   1197  HE  ARG A 203      -0.054 -23.120  -1.802  1.00 10.00      A   
ATOM   1198  CZ  ARG A 203       1.796 -22.705  -1.158  1.00 10.00      A   
ATOM   1199  NH1 ARG A 203       2.650 -22.769  -0.157  1.00 10.00      A   
ATOM   1200 HH11 ARG A 203       3.622 -22.414  -0.281  1.00 10.00      A   
ATOM   1201 HH12 ARG A 203       2.361 -23.177   0.758  1.00 10.00      A   
ATOM   1202  NH2 ARG A 203       2.184 -22.187  -2.309  1.00 10.00      A   
ATOM   1203 HH21 ARG A 203       3.158 -21.818  -2.416  1.00 10.00      A   
ATOM   1204 HH22 ARG A 203       1.529 -22.154  -3.113  1.00 10.00      A   
ATOM   1205  C   ARG A 203      -2.370 -23.169  -2.506  1.00 10.00      A   
ATOM   1206  O   ARG A 203      -1.239 -22.979  -2.955  1.00 10.00      A   
ATOM   1207  N   ARG A 204      -3.268 -23.947  -3.113  1.00 10.00      A   
ATOM   1208  HN  ARG A 204      -4.162 -24.034  -2.723  1.00 10.00      A   
ATOM   1209  CA  ARG A 204      -2.960 -24.658  -4.353  1.00 10.00      A   
ATOM   1210  CB  ARG A 204      -3.454 -26.119  -4.295  1.00 10.00      A   
ATOM   1211  CG  ARG A 204      -4.959 -26.308  -4.471  1.00 10.00      A   
ATOM   1212  CD  ARG A 204      -5.321 -27.782  -4.602  1.00 10.00      A   
ATOM   1213  NE  ARG A 204      -5.708 -28.391  -3.328  1.00 10.00      A   
ATOM   1214  HE  ARG A 204      -5.394 -27.959  -2.501  1.00 10.00      A   
ATOM   1215  CZ  ARG A 204      -6.449 -29.486  -3.222  1.00 10.00      A   
ATOM   1216  NH1 ARG A 204      -6.891 -30.122  -4.309  1.00 10.00      A   
ATOM   1217 HH11 ARG A 204      -6.651 -29.762  -5.256  1.00 10.00      A   
ATOM   1218 HH12 ARG A 204      -7.475 -30.977  -4.223  1.00 10.00      A   
ATOM   1219  NH2 ARG A 204      -6.737 -29.953  -2.017  1.00 10.00      A   
ATOM   1220 HH21 ARG A 204      -6.371 -29.447  -1.162  1.00 10.00      A   
ATOM   1221 HH22 ARG A 204      -7.314 -30.807  -1.902  1.00 10.00      A   
ATOM   1222  C   ARG A 204      -3.533 -23.938  -5.566  1.00 10.00      A   
ATOM   1223  O   ARG A 204      -3.581 -24.508  -6.656  1.00 10.00      A   
ATOM   1224  N   LEU A 205      -3.932 -22.681  -5.373  1.00 10.00      A   
ATOM   1225  HN  LEU A 205      -3.827 -22.279  -4.480  1.00 10.00      A   
ATOM   1226  CA  LEU A 205      -4.520 -21.872  -6.440  1.00 10.00      A   
ATOM   1227  CB  LEU A 205      -5.874 -22.454  -6.855  1.00 10.00      A   
ATOM   1228  CG  LEU A 205      -6.847 -21.487  -7.520  1.00 10.00      A   
ATOM   1229  CD1 LEU A 205      -7.940 -22.248  -8.243  1.00 10.00      A   
ATOM   1230  CD2 LEU A 205      -7.439 -20.527  -6.494  1.00 10.00      A   
ATOM   1231  C   LEU A 205      -3.594 -21.787  -7.643  1.00 10.00      A   
ATOM   1232  O   LEU A 205      -3.763 -20.932  -8.505  1.00 10.00      A   
ATOM   1233  N   VAL A 207       3.619 -11.395  -4.786  1.00 10.00      A   
ATOM   1234  HN  VAL A 207       3.254 -10.493  -4.936  1.00 10.00      A   
ATOM   1235  CA  VAL A 207       3.517 -12.384  -5.851  1.00 10.00      A   
ATOM   1236  CB  VAL A 207       4.689 -13.403  -5.805  1.00 10.00      A   
ATOM   1237  CG1 VAL A 207       4.862 -14.112  -7.126  1.00 10.00      A   
ATOM   1238  CG2 VAL A 207       4.569 -14.407  -4.663  1.00 10.00      A   
ATOM   1239  C   VAL A 207       2.160 -13.092  -5.793  1.00 10.00      A   
ATOM   1240  O   VAL A 207       1.939 -14.118  -6.424  1.00 10.00      A   
ATOM   1241  N   TYR A 208       1.241 -12.497  -5.060  1.00 10.00      A   
ATOM   1242  HN  TYR A 208       1.447 -11.647  -4.633  1.00 10.00      A   
ATOM   1243  CA  TYR A 208      -0.087 -13.061  -4.894  1.00 10.00      A   
ATOM   1244  CB  TYR A 208      -0.440 -13.101  -3.414  1.00 10.00      A   
ATOM   1245  CG  TYR A 208       0.354 -14.130  -2.652  1.00 10.00      A   
ATOM   1246  CD1 TYR A 208       1.540 -13.790  -2.005  1.00 10.00      A   
ATOM   1247  CD2 TYR A 208      -0.079 -15.443  -2.576  1.00 10.00      A   
ATOM   1248  CE1 TYR A 208       2.266 -14.737  -1.307  1.00 10.00      A   
ATOM   1249  CE2 TYR A 208       0.637 -16.393  -1.884  1.00 10.00      A   
ATOM   1250  CZ  TYR A 208       1.810 -16.037  -1.252  1.00 10.00      A   
ATOM   1251  OH  TYR A 208       2.518 -16.979  -0.555  1.00 10.00      A   
ATOM   1252  HH  TYR A 208       2.130 -17.844  -0.712  1.00 10.00      A   
ATOM   1253  C   TYR A 208      -1.121 -12.279  -5.679  1.00 10.00      A   
ATOM   1254  O   TYR A 208      -1.088 -11.046  -5.683  1.00 10.00      A   
ATOM   1255  N   PRO A 219       1.216 -17.641   1.995  1.00 10.00      A   
ATOM   1256  CA  PRO A 219      -0.107 -17.656   2.615  1.00 10.00      A   
ATOM   1257  CB  PRO A 219       0.078 -18.564   3.842  1.00 10.00      A   
ATOM   1258  CG  PRO A 219       1.541 -18.537   4.124  1.00 10.00      A   
ATOM   1259  CD  PRO A 219       2.215 -18.382   2.788  1.00 10.00      A   
ATOM   1260  C   PRO A 219      -0.585 -16.263   3.035  1.00 10.00      A   
ATOM   1261  O   PRO A 219       0.077 -15.561   3.803  1.00 10.00      A   
ATOM   1262  N   LYS A 220      -1.756 -15.873   2.532  1.00 10.00      A   
ATOM   1263  HN  LYS A 220      -2.227 -16.469   1.914  1.00 10.00      A   
ATOM   1264  CA  LYS A 220      -2.332 -14.563   2.846  1.00 10.00      A   
ATOM   1265  CB  LYS A 220      -3.574 -14.324   1.997  1.00 10.00      A   
ATOM   1266  CG  LYS A 220      -4.581 -15.468   2.048  1.00 10.00      A   
ATOM   1267  CD  LYS A 220      -5.996 -14.975   2.283  1.00 10.00      A   
ATOM   1268  CE  LYS A 220      -6.516 -14.167   1.106  1.00 10.00      A   
ATOM   1269  NZ  LYS A 220      -7.848 -13.574   1.418  1.00 10.00      A   
ATOM   1270  HZ1 LYS A 220      -8.604 -14.250   1.205  1.00 10.00      A   
ATOM   1271  HZ2 LYS A 220      -8.001 -12.717   0.859  1.00 10.00      A   
ATOM   1272  HZ3 LYS A 220      -7.903 -13.326   2.424  1.00 10.00      A   
ATOM   1273  C   LYS A 220      -2.712 -14.450   4.321  1.00 10.00      A   
ATOM   1274  O   LYS A 220      -3.226 -13.432   4.766  1.00 10.00      A   
ATOM   1275  N   LYS A 221      -2.481 -15.511   5.063  1.00 10.00      A   
ATOM   1276  HN  LYS A 221      -2.100 -16.309   4.639  1.00 10.00      A   
ATOM   1277  CA  LYS A 221      -2.780 -15.543   6.489  1.00 10.00      A   
ATOM   1278  CB  LYS A 221      -2.312 -16.874   7.081  1.00 10.00      A   
ATOM   1279  CG  LYS A 221      -3.431 -17.867   7.365  1.00 10.00      A   
ATOM   1280  CD  LYS A 221      -4.181 -17.502   8.634  1.00 10.00      A   
ATOM   1281  CE  LYS A 221      -5.210 -18.559   8.982  1.00 10.00      A   
ATOM   1282  NZ  LYS A 221      -5.799 -18.312  10.316  1.00 10.00      A   
ATOM   1283  HZ1 LYS A 221      -6.530 -19.030  10.528  1.00 10.00      A   
ATOM   1284  HZ2 LYS A 221      -6.238 -17.367  10.342  1.00 10.00      A   
ATOM   1285  HZ3 LYS A 221      -5.064 -18.355  11.044  1.00 10.00      A   
ATOM   1286  C   LYS A 221      -2.101 -14.408   7.237  1.00 10.00      A   
ATOM   1287  O   LYS A 221      -2.735 -13.676   7.984  1.00 10.00      A   
ATOM   1288  N   LEU A 222      -0.812 -14.255   6.998  1.00 10.00      A   
ATOM   1289  HN  LEU A 222      -0.376 -14.839   6.339  1.00 10.00      A   
ATOM   1290  CA  LEU A 222      -0.018 -13.242   7.676  1.00 10.00      A   
ATOM   1291  CB  LEU A 222       1.474 -13.535   7.487  1.00 10.00      A   
ATOM   1292  CG  LEU A 222       1.938 -13.825   6.055  1.00 10.00      A   
ATOM   1293  CD1 LEU A 222       2.273 -12.539   5.309  1.00 10.00      A   
ATOM   1294  CD2 LEU A 222       3.121 -14.783   6.047  1.00 10.00      A   
ATOM   1295  C   LEU A 222      -0.347 -11.826   7.219  1.00 10.00      A   
ATOM   1296  O   LEU A 222       0.077 -10.854   7.836  1.00 10.00      A   
ATOM   1297  N   ILE A 223      -1.106 -11.708   6.139  1.00 10.00      A   
ATOM   1298  HN  ILE A 223      -1.427 -12.514   5.689  1.00 10.00      A   
ATOM   1299  CA  ILE A 223      -1.468 -10.390   5.621  1.00 10.00      A   
ATOM   1300  CB  ILE A 223      -1.150 -10.230   4.111  1.00 10.00      A   
ATOM   1301  CG1 ILE A 223      -1.157  -8.759   3.696  1.00 10.00      A   
ATOM   1302  CG2 ILE A 223      -2.115 -11.020   3.245  1.00 10.00      A   
ATOM   1303  CD1 ILE A 223      -0.017  -7.957   4.274  1.00 10.00      A   
ATOM   1304  C   ILE A 223      -2.926 -10.029   5.922  1.00 10.00      A   
ATOM   1305  O   ILE A 223      -3.252  -8.871   6.166  1.00 10.00      A   
ATOM   1306  N   THR A 224      -3.799 -11.026   5.944  1.00 10.00      A   
ATOM   1307  HN  THR A 224      -3.489 -11.941   5.778  1.00 10.00      A   
ATOM   1308  CA  THR A 224      -5.215 -10.792   6.212  1.00 10.00      A   
ATOM   1309  CB  THR A 224      -6.093 -11.956   5.704  1.00 10.00      A   
ATOM   1310  OG1 THR A 224      -5.662 -12.349   4.390  1.00 10.00      A   
ATOM   1311  HG1 THR A 224      -4.742 -12.626   4.432  1.00 10.00      A   
ATOM   1312  CG2 THR A 224      -7.555 -11.538   5.637  1.00 10.00      A   
ATOM   1313  C   THR A 224      -5.466 -10.582   7.702  1.00 10.00      A   
ATOM   1314  O   THR A 224      -6.246  -9.715   8.096  1.00 10.00      A   
ATOM   1315  N   GLU A 225      -4.783 -11.364   8.533  1.00 10.00      A   
ATOM   1316  HN  GLU A 225      -4.156 -12.026   8.169  1.00 10.00      A   
ATOM   1317  CA  GLU A 225      -4.958 -11.262   9.978  1.00 10.00      A   
ATOM   1318  CB  GLU A 225      -4.651 -12.596  10.659  1.00 10.00      A   
ATOM   1319  CG  GLU A 225      -5.423 -13.766  10.069  1.00 10.00      A   
ATOM   1320  CD  GLU A 225      -5.363 -15.011  10.925  1.00 10.00      A   
ATOM   1321  OE1 GLU A 225      -6.354 -15.771  10.935  1.00 10.00      A   
ATOM   1322  OE2 GLU A 225      -4.335 -15.237  11.589  1.00 10.00      A   
ATOM   1323  C   GLU A 225      -4.130 -10.130  10.577  1.00 10.00      A   
ATOM   1324  O   GLU A 225      -4.305  -9.776  11.743  1.00 10.00      A   
ATOM   1325  N   ASP A 226      -3.239  -9.559   9.779  1.00 10.00      A   
ATOM   1326  HN  ASP A 226      -3.141  -9.883   8.860  1.00 10.00      A   
ATOM   1327  CA  ASP A 226      -2.396  -8.459  10.250  1.00 10.00      A   
ATOM   1328  CB  ASP A 226      -0.952  -8.631   9.779  1.00 10.00      A   
ATOM   1329  CG  ASP A 226      -0.018  -7.582  10.355  1.00 10.00      A   
ATOM   1330  OD1 ASP A 226       0.275  -6.585   9.663  1.00 10.00      A   
ATOM   1331  OD2 ASP A 226       0.443  -7.753  11.505  1.00 10.00      A   
ATOM   1332  C   ASP A 226      -2.943  -7.118   9.777  1.00 10.00      A   
ATOM   1333  O   ASP A 226      -2.804  -6.098  10.453  1.00 10.00      A   
ATOM   1334  N   PHE A 227      -3.612  -7.132   8.626  1.00 10.00      A   
ATOM   1335  HN  PHE A 227      -3.716  -7.980   8.149  1.00 10.00      A   
ATOM   1336  CA  PHE A 227      -4.183  -5.918   8.045  1.00 10.00      A   
ATOM   1337  CB  PHE A 227      -4.576  -6.144   6.583  1.00 10.00      A   
ATOM   1338  CG  PHE A 227      -3.779  -5.335   5.594  1.00 10.00      A   
ATOM   1339  CD1 PHE A 227      -3.126  -4.175   5.983  1.00 10.00      A   
ATOM   1340  CD2 PHE A 227      -3.690  -5.733   4.269  1.00 10.00      A   
ATOM   1341  CE1 PHE A 227      -2.399  -3.432   5.073  1.00 10.00      A   
ATOM   1342  CE2 PHE A 227      -2.964  -4.995   3.353  1.00 10.00      A   
ATOM   1343  CZ  PHE A 227      -2.318  -3.842   3.756  1.00 10.00      A   
ATOM   1344  C   PHE A 227      -5.390  -5.414   8.837  1.00 10.00      A   
ATOM   1345  O   PHE A 227      -6.144  -4.565   8.364  1.00 10.00      A   
ATOM   1346  N   VAL A 228      -5.564  -5.928  10.043  1.00 10.00      A   
ATOM   1347  HN  VAL A 228      -4.925  -6.597  10.369  1.00 10.00      A   
ATOM   1348  CA  VAL A 228      -6.666  -5.521  10.904  1.00 10.00      A   
ATOM   1349  CB  VAL A 228      -6.863  -6.527  12.063  1.00 10.00      A   
ATOM   1350  CG1 VAL A 228      -8.064  -6.149  12.922  1.00 10.00      A   
ATOM   1351  CG2 VAL A 228      -7.027  -7.937  11.518  1.00 10.00      A   
ATOM   1352  C   VAL A 228      -6.390  -4.125  11.464  1.00 10.00      A   
ATOM   1353  O   VAL A 228      -7.290  -3.439  11.948  1.00 10.00      A   
ATOM   1354  N   ARG A 229      -5.133  -3.707  11.358  1.00 10.00      A   
ATOM   1355  HN  ARG A 229      -4.473  -4.298  10.940  1.00 10.00      A   
ATOM   1356  CA  ARG A 229      -4.704  -2.404  11.845  1.00 10.00      A   
ATOM   1357  CB  ARG A 229      -3.197  -2.217  11.638  1.00 10.00      A   
ATOM   1358  CG  ARG A 229      -2.338  -3.326  12.228  1.00 10.00      A   
ATOM   1359  CD  ARG A 229      -1.277  -2.774  13.167  1.00 10.00      A   
ATOM   1360  NE  ARG A 229      -0.417  -3.832  13.705  1.00 10.00      A   
ATOM   1361  HE  ARG A 229       0.412  -4.030  13.211  1.00 10.00      A   
ATOM   1362  CZ  ARG A 229      -0.696  -4.548  14.796  1.00 10.00      A   
ATOM   1363  NH1 ARG A 229      -1.772  -4.267  15.528  1.00 10.00      A   
ATOM   1364 HH11 ARG A 229      -2.402  -3.482  15.253  1.00 10.00      A   
ATOM   1365 HH12 ARG A 229      -1.989  -4.827  16.378  1.00 10.00      A   
ATOM   1366  NH2 ARG A 229       0.116  -5.530  15.168  1.00 10.00      A   
ATOM   1367 HH21 ARG A 229      -0.091  -6.092  16.016  1.00 10.00      A   
ATOM   1368 HH22 ARG A 229       0.977  -5.747  14.596  1.00 10.00      A   
ATOM   1369  C   ARG A 229      -5.471  -1.269  11.166  1.00 10.00      A   
ATOM   1370  O   ARG A 229      -5.925  -0.340  11.831  1.00 10.00      A   
ATOM   1371  N   GLN A 230      -5.622  -1.343   9.841  1.00 10.00      A   
ATOM   1372  HN  GLN A 230      -5.243  -2.103   9.355  1.00 10.00      A   
ATOM   1373  CA  GLN A 230      -6.334  -0.298   9.109  1.00 10.00      A   
ATOM   1374  CB  GLN A 230      -5.424   0.904   8.811  1.00 10.00      A   
ATOM   1375  CG  GLN A 230      -3.929   0.614   8.768  1.00 10.00      A   
ATOM   1376  CD  GLN A 230      -3.508  -0.341   7.666  1.00 10.00      A   
ATOM   1377  OE1 GLN A 230      -4.146  -0.430   6.616  1.00 10.00      A   
ATOM   1378  NE2 GLN A 230      -2.415  -1.050   7.898  1.00 10.00      A   
ATOM   1379 HE21 GLN A 230      -1.946  -0.913   8.764  1.00 10.00      A   
ATOM   1380 HE22 GLN A 230      -2.110  -1.672   7.210  1.00 10.00      A   
ATOM   1381  C   GLN A 230      -6.989  -0.782   7.818  1.00 10.00      A   
ATOM   1382  O   GLN A 230      -7.198   0.009   6.896  1.00 10.00      A   
ATOM   1383  N   ARG A 231      -7.337  -2.057   7.742  1.00 10.00      A   
ATOM   1384  HN  ARG A 231      -7.179  -2.652   8.505  1.00 10.00      A   
ATOM   1385  CA  ARG A 231      -7.962  -2.580   6.530  1.00 10.00      A   
ATOM   1386  CB  ARG A 231      -6.940  -3.250   5.610  1.00 10.00      A   
ATOM   1387  CG  ARG A 231      -6.343  -2.314   4.573  1.00 10.00      A   
ATOM   1388  CD  ARG A 231      -7.420  -1.769   3.649  1.00 10.00      A   
ATOM   1389  NE  ARG A 231      -6.972  -0.587   2.918  1.00 10.00      A   
ATOM   1390  HE  ARG A 231      -6.039  -0.309   3.041  1.00 10.00      A   
ATOM   1391  CZ  ARG A 231      -7.757   0.131   2.117  1.00 10.00      A   
ATOM   1392  NH1 ARG A 231      -9.019  -0.227   1.915  1.00 10.00      A   
ATOM   1393 HH11 ARG A 231      -9.408  -1.068   2.387  1.00 10.00      A   
ATOM   1394 HH12 ARG A 231      -9.625   0.333   1.272  1.00 10.00      A   
ATOM   1395  NH2 ARG A 231      -7.281   1.211   1.514  1.00 10.00      A   
ATOM   1396 HH21 ARG A 231      -7.899   1.774   0.889  1.00 10.00      A   
ATOM   1397 HH22 ARG A 231      -6.291   1.505   1.664  1.00 10.00      A   
ATOM   1398  C   ARG A 231      -9.130  -3.514   6.818  1.00 10.00      A   
ATOM   1399  O   ARG A 231     -10.234  -3.304   6.321  1.00 10.00      A   
ATOM   1400  N   TYR A 232      -8.887  -4.544   7.607  1.00 10.00      A   
ATOM   1401  HN  TYR A 232      -7.991  -4.659   7.990  1.00 10.00      A   
ATOM   1402  CA  TYR A 232      -9.930  -5.505   7.930  1.00 10.00      A   
ATOM   1403  CB  TYR A 232      -9.515  -6.913   7.491  1.00 10.00      A   
ATOM   1404  CG  TYR A 232      -9.131  -7.028   6.031  1.00 10.00      A   
ATOM   1405  CD1 TYR A 232      -7.850  -7.414   5.660  1.00 10.00      A   
ATOM   1406  CD2 TYR A 232     -10.051  -6.755   5.025  1.00 10.00      A   
ATOM   1407  CE1 TYR A 232      -7.493  -7.525   4.329  1.00 10.00      A   
ATOM   1408  CE2 TYR A 232      -9.702  -6.863   3.692  1.00 10.00      A   
ATOM   1409  CZ  TYR A 232      -8.422  -7.248   3.350  1.00 10.00      A   
ATOM   1410  OH  TYR A 232      -8.072  -7.362   2.022  1.00 10.00      A   
ATOM   1411  HH  TYR A 232      -8.269  -6.536   1.565  1.00 10.00      A   
ATOM   1412  C   TYR A 232     -10.238  -5.503   9.419  1.00 10.00      A   
ATOM   1413  O   TYR A 232      -9.524  -4.889  10.206  1.00 10.00      A   
ATOM   1414  N   LEU A 233     -11.306  -6.193   9.793  1.00 10.00      A   
ATOM   1415  HN  LEU A 233     -11.841  -6.649   9.112  1.00 10.00      A   
ATOM   1416  CA  LEU A 233     -11.708  -6.294  11.187  1.00 10.00      A   
ATOM   1417  CB  LEU A 233     -12.953  -5.444  11.459  1.00 10.00      A   
ATOM   1418  CG  LEU A 233     -13.302  -5.204  12.932  1.00 10.00      A   
ATOM   1419  CD1 LEU A 233     -12.115  -4.612  13.678  1.00 10.00      A   
ATOM   1420  CD2 LEU A 233     -14.512  -4.290  13.049  1.00 10.00      A   
ATOM   1421  C   LEU A 233     -11.962  -7.754  11.537  1.00 10.00      A   
ATOM   1422  O   LEU A 233     -12.924  -8.360  11.066  1.00 10.00      A   
ATOM   1423  N   GLU A 234     -11.078  -8.315  12.348  1.00 10.00      A   
ATOM   1424  HN  GLU A 234     -10.338  -7.773  12.689  1.00 10.00      A   
ATOM   1425  CA  GLU A 234     -11.174  -9.709  12.756  1.00 10.00      A   
ATOM   1426  CB  GLU A 234      -9.866 -10.161  13.412  1.00 10.00      A   
ATOM   1427  CG  GLU A 234      -9.273  -9.135  14.367  1.00 10.00      A   
ATOM   1428  CD  GLU A 234      -8.135  -9.682  15.202  1.00 10.00      A   
ATOM   1429  OE1 GLU A 234      -7.175 -10.228  14.628  1.00 10.00      A   
ATOM   1430  OE2 GLU A 234      -8.193  -9.548  16.445  1.00 10.00      A   
ATOM   1431  C   GLU A 234     -12.349  -9.958  13.698  1.00 10.00      A   
ATOM   1432  O   GLU A 234     -12.448  -9.351  14.766  1.00 10.00      A   
ATOM   1433  N   TYR A 235     -13.232 -10.857  13.294  1.00 10.00      A   
ATOM   1434  HN  TYR A 235     -13.099 -11.298  12.430  1.00 10.00      A   
ATOM   1435  CA  TYR A 235     -14.387 -11.217  14.097  1.00 10.00      A   
ATOM   1436  CB  TYR A 235     -15.688 -10.922  13.348  1.00 10.00      A   
ATOM   1437  CG  TYR A 235     -16.171  -9.500  13.514  1.00 10.00      A   
ATOM   1438  CD1 TYR A 235     -16.104  -8.866  14.748  1.00 10.00      A   
ATOM   1439  CD2 TYR A 235     -16.700  -8.791  12.442  1.00 10.00      A   
ATOM   1440  CE1 TYR A 235     -16.547  -7.569  14.911  1.00 10.00      A   
ATOM   1441  CE2 TYR A 235     -17.144  -7.491  12.596  1.00 10.00      A   
ATOM   1442  CZ  TYR A 235     -17.067  -6.885  13.834  1.00 10.00      A   
ATOM   1443  OH  TYR A 235     -17.512  -5.592  13.995  1.00 10.00      A   
ATOM   1444  HH  TYR A 235     -16.856  -5.087  14.493  1.00 10.00      A   
ATOM   1445  C   TYR A 235     -14.309 -12.689  14.479  1.00 10.00      A   
ATOM   1446  O   TYR A 235     -13.495 -13.431  13.927  1.00 10.00      A   
ATOM   1447  N   ARG A 236     -15.149 -13.110  15.413  1.00 10.00      A   
ATOM   1448  HN  ARG A 236     -15.792 -12.480  15.803  1.00 10.00      A   
ATOM   1449  CA  ARG A 236     -15.148 -14.494  15.866  1.00 10.00      A   
ATOM   1450  CB  ARG A 236     -14.162 -14.657  17.025  1.00 10.00      A   
ATOM   1451  CG  ARG A 236     -13.361 -15.948  16.995  1.00 10.00      A   
ATOM   1452  CD  ARG A 236     -12.285 -15.940  18.069  1.00 10.00      A   
ATOM   1453  NE  ARG A 236     -11.501 -17.174  18.085  1.00 10.00      A   
ATOM   1454  HE  ARG A 236     -11.664 -17.821  17.362  1.00 10.00      A   
ATOM   1455  CZ  ARG A 236     -10.604 -17.470  19.025  1.00 10.00      A   
ATOM   1456  NH1 ARG A 236     -10.350 -16.605  19.997  1.00 10.00      A   
ATOM   1457 HH11 ARG A 236     -10.854 -15.692  20.031  1.00 10.00      A   
ATOM   1458 HH12 ARG A 236      -9.646 -16.831  20.736  1.00 10.00      A   
ATOM   1459  NH2 ARG A 236      -9.959 -18.630  18.986  1.00 10.00      A   
ATOM   1460 HH21 ARG A 236      -9.257 -18.864  19.723  1.00 10.00      A   
ATOM   1461 HH22 ARG A 236     -10.155 -19.316  18.226  1.00 10.00      A   
ATOM   1462  C   ARG A 236     -16.543 -14.917  16.308  1.00 10.00      A   
ATOM   1463  O   ARG A 236     -17.457 -14.090  16.356  1.00 10.00      A   
ATOM   1464  N   TYR A 246     -13.859 -16.163  12.396  1.00 10.00      A   
ATOM   1465  HN  TYR A 246     -12.970 -15.767  12.286  1.00 10.00      A   
ATOM   1466  CA  TYR A 246     -14.344 -17.100  11.389  1.00 10.00      A   
ATOM   1467  CB  TYR A 246     -13.800 -16.731  10.006  1.00 10.00      A   
ATOM   1468  CG  TYR A 246     -12.293 -16.771   9.879  1.00 10.00      A   
ATOM   1469  CD1 TYR A 246     -11.541 -15.603   9.935  1.00 10.00      A   
ATOM   1470  CD2 TYR A 246     -11.624 -17.972   9.687  1.00 10.00      A   
ATOM   1471  CE1 TYR A 246     -10.166 -15.632   9.802  1.00 10.00      A   
ATOM   1472  CE2 TYR A 246     -10.249 -18.010   9.557  1.00 10.00      A   
ATOM   1473  CZ  TYR A 246      -9.525 -16.837   9.614  1.00 10.00      A   
ATOM   1474  OH  TYR A 246      -8.157 -16.873   9.476  1.00 10.00      A   
ATOM   1475  HH  TYR A 246      -7.748 -16.239  10.094  1.00 10.00      A   
ATOM   1476  C   TYR A 246     -15.865 -17.096  11.335  1.00 10.00      A   
ATOM   1477  O   TYR A 246     -16.500 -18.147  11.258  1.00 10.00      A   
ATOM   1478  N   GLU A 247     -16.440 -15.903  11.378  1.00 10.00      A   
ATOM   1479  HN  GLU A 247     -15.875 -15.105  11.456  1.00 10.00      A   
ATOM   1480  CA  GLU A 247     -17.883 -15.742  11.318  1.00 10.00      A   
ATOM   1481  CB  GLU A 247     -18.502 -15.852  12.710  1.00 10.00      A   
ATOM   1482  CG  GLU A 247     -20.019 -15.937  12.701  1.00 10.00      A   
ATOM   1483  CD  GLU A 247     -20.614 -15.690  14.066  1.00 10.00      A   
ATOM   1484  OE1 GLU A 247     -20.681 -16.641  14.869  1.00 10.00      A   
ATOM   1485  OE2 GLU A 247     -21.006 -14.540  14.343  1.00 10.00      A   
ATOM   1486  C   GLU A 247     -18.236 -14.400  10.690  1.00 10.00      A   
ATOM   1487  O   GLU A 247     -18.169 -13.359  11.348  1.00 10.00      A   
ATOM   1488  N   PHE A 248     -18.595 -14.427   9.416  1.00 10.00      A   
ATOM   1489  HN  PHE A 248     -18.638 -15.288   8.949  1.00 10.00      A   
ATOM   1490  CA  PHE A 248     -18.952 -13.216   8.691  1.00 10.00      A   
ATOM   1491  CB  PHE A 248     -17.806 -12.778   7.768  1.00 10.00      A   
ATOM   1492  CG  PHE A 248     -16.533 -12.421   8.482  1.00 10.00      A   
ATOM   1493  CD1 PHE A 248     -15.495 -13.334   8.576  1.00 10.00      A   
ATOM   1494  CD2 PHE A 248     -16.373 -11.170   9.055  1.00 10.00      A   
ATOM   1495  CE1 PHE A 248     -14.322 -13.007   9.229  1.00 10.00      A   
ATOM   1496  CE2 PHE A 248     -15.203 -10.837   9.710  1.00 10.00      A   
ATOM   1497  CZ  PHE A 248     -14.176 -11.756   9.797  1.00 10.00      A   
ATOM   1498  C   PHE A 248     -20.211 -13.451   7.866  1.00 10.00      A   
ATOM   1499  O   PHE A 248     -20.593 -14.596   7.622  1.00 10.00      A   
ATOM   1500  N   GLN A 249     -20.852 -12.370   7.446  1.00 10.00      A   
ATOM   1501  HN  GLN A 249     -20.496 -11.486   7.672  1.00 10.00      A   
ATOM   1502  CA  GLN A 249     -22.062 -12.461   6.641  1.00 10.00      A   
ATOM   1503  CB  GLN A 249     -23.279 -11.942   7.414  1.00 10.00      A   
ATOM   1504  CG  GLN A 249     -23.786 -12.887   8.492  1.00 10.00      A   
ATOM   1505  CD  GLN A 249     -25.199 -12.560   8.936  1.00 10.00      A   
ATOM   1506  OE1 GLN A 249     -25.624 -11.405   8.906  1.00 10.00      A   
ATOM   1507  NE2 GLN A 249     -25.940 -13.575   9.346  1.00 10.00      A   
ATOM   1508 HE21 GLN A 249     -25.542 -14.471   9.342  1.00 10.00      A   
ATOM   1509 HE22 GLN A 249     -26.859 -13.391   9.635  1.00 10.00      A   
ATOM   1510  C   GLN A 249     -21.894 -11.694   5.333  1.00 10.00      A   
ATOM   1511  O   GLN A 249     -20.775 -11.370   4.940  1.00 10.00      A   
ATOM   1512  N   TRP A 250     -23.011 -11.405   4.674  1.00 10.00      A   
ATOM   1513  HN  TRP A 250     -23.869 -11.686   5.050  1.00 10.00      A   
ATOM   1514  CA  TRP A 250     -22.998 -10.683   3.406  1.00 10.00      A   
ATOM   1515  CB  TRP A 250     -24.388 -10.708   2.764  1.00 10.00      A   
ATOM   1516  CG  TRP A 250     -24.742 -12.028   2.149  1.00 10.00      A   
ATOM   1517  CD1 TRP A 250     -25.392 -13.070   2.748  1.00 10.00      A   
ATOM   1518  CD2 TRP A 250     -24.463 -12.445   0.810  1.00 10.00      A   
ATOM   1519  NE1 TRP A 250     -25.530 -14.112   1.864  1.00 10.00      A   
ATOM   1520  HE1 TRP A 250     -25.961 -14.975   2.058  1.00 10.00      A   
ATOM   1521  CE2 TRP A 250     -24.969 -13.752   0.666  1.00 10.00      A   
ATOM   1522  CE3 TRP A 250     -23.833 -11.840  -0.283  1.00 10.00      A   
ATOM   1523  CZ2 TRP A 250     -24.864 -14.463  -0.527  1.00 10.00      A   
ATOM   1524  CZ3 TRP A 250     -23.731 -12.547  -1.464  1.00 10.00      A   
ATOM   1525  CH2 TRP A 250     -24.244 -13.845  -1.577  1.00 10.00      A   
ATOM   1526  C   TRP A 250     -22.519  -9.242   3.574  1.00 10.00      A   
ATOM   1527  O   TRP A 250     -21.415  -8.889   3.153  1.00 10.00      A   
ATOM   1528  N   GLY A 251     -23.353  -8.411   4.180  1.00 10.00      A   
ATOM   1529  HN  GLY A 251     -24.225  -8.737   4.482  1.00 10.00      A   
ATOM   1530  CA  GLY A 251     -22.995  -7.022   4.387  1.00 10.00      A   
ATOM   1531  C   GLY A 251     -24.019  -6.074   3.792  1.00 10.00      A   
ATOM   1532  O   GLY A 251     -24.804  -6.471   2.928  1.00 10.00      A   
ATOM   1533  N   PRO A 252     -24.031  -4.808   4.236  1.00 10.00      A   
ATOM   1534  CA  PRO A 252     -24.977  -3.799   3.748  1.00 10.00      A   
ATOM   1535  CB  PRO A 252     -24.677  -2.564   4.612  1.00 10.00      A   
ATOM   1536  CG  PRO A 252     -23.897  -3.079   5.774  1.00 10.00      A   
ATOM   1537  CD  PRO A 252     -23.131  -4.263   5.264  1.00 10.00      A   
ATOM   1538  C   PRO A 252     -24.776  -3.465   2.270  1.00 10.00      A   
ATOM   1539  O   PRO A 252     -25.697  -3.599   1.466  1.00 10.00      A   
ATOM   1540  N   ARG A 253     -23.563  -3.055   1.913  1.00 10.00      A   
ATOM   1541  HN  ARG A 253     -22.855  -3.015   2.590  1.00 10.00      A   
ATOM   1542  CA  ARG A 253     -23.255  -2.686   0.535  1.00 10.00      A   
ATOM   1543  CB  ARG A 253     -21.856  -2.067   0.438  1.00 10.00      A   
ATOM   1544  CG  ARG A 253     -21.493  -1.577  -0.956  1.00 10.00      A   
ATOM   1545  CD  ARG A 253     -20.053  -1.092  -1.031  1.00 10.00      A   
ATOM   1546  NE  ARG A 253     -19.870   0.219  -0.404  1.00 10.00      A   
ATOM   1547  HE  ARG A 253     -19.588   0.231   0.540  1.00 10.00      A   
ATOM   1548  CZ  ARG A 253     -20.045   1.382  -1.035  1.00 10.00      A   
ATOM   1549  NH1 ARG A 253     -20.443   1.412  -2.303  1.00 10.00      A   
ATOM   1550 HH11 ARG A 253     -20.622   0.510  -2.830  1.00 10.00      A   
ATOM   1551 HH12 ARG A 253     -20.591   2.318  -2.787  1.00 10.00      A   
ATOM   1552  NH2 ARG A 253     -19.820   2.520  -0.389  1.00 10.00      A   
ATOM   1553 HH21 ARG A 253     -19.954   3.436  -0.869  1.00 10.00      A   
ATOM   1554 HH22 ARG A 253     -19.509   2.498   0.609  1.00 10.00      A   
ATOM   1555  C   ARG A 253     -23.372  -3.885  -0.401  1.00 10.00      A   
ATOM   1556  O   ARG A 253     -23.770  -3.748  -1.560  1.00 10.00      A   
ATOM   1557  N   THR A 254     -23.050  -5.060   0.122  1.00 10.00      A   
ATOM   1558  HN  THR A 254     -22.768  -5.103   1.060  1.00 10.00      A   
ATOM   1559  CA  THR A 254     -23.102  -6.291  -0.650  1.00 10.00      A   
ATOM   1560  CB  THR A 254     -22.575  -7.470   0.185  1.00 10.00      A   
ATOM   1561  OG1 THR A 254     -21.684  -6.969   1.193  1.00 10.00      A   
ATOM   1562  HG1 THR A 254     -21.447  -7.688   1.798  1.00 10.00      A   
ATOM   1563  CG2 THR A 254     -21.827  -8.456  -0.698  1.00 10.00      A   
ATOM   1564  C   THR A 254     -24.522  -6.600  -1.121  1.00 10.00      A   
ATOM   1565  O   THR A 254     -24.718  -7.161  -2.197  1.00 10.00      A   
ATOM   1566  N   ASN A 255     -25.509  -6.210  -0.324  1.00 10.00      A   
ATOM   1567  HN  ASN A 255     -25.296  -5.742   0.514  1.00 10.00      A   
ATOM   1568  CA  ASN A 255     -26.905  -6.460  -0.666  1.00 10.00      A   
ATOM   1569  CB  ASN A 255     -27.722  -6.742   0.599  1.00 10.00      A   
ATOM   1570  CG  ASN A 255     -29.012  -7.491   0.316  1.00 10.00      A   
ATOM   1571  OD1 ASN A 255     -29.066  -8.353  -0.562  1.00 10.00      A   
ATOM   1572  ND2 ASN A 255     -30.064  -7.165   1.054  1.00 10.00      A   
ATOM   1573 HD21 ASN A 255     -29.953  -6.463   1.734  1.00 10.00      A   
ATOM   1574 HD22 ASN A 255     -30.907  -7.639   0.894  1.00 10.00      A   
ATOM   1575  C   ASN A 255     -27.505  -5.281  -1.428  1.00 10.00      A   
ATOM   1576  O   ASN A 255     -28.650  -5.336  -1.881  1.00 10.00      A   
ATOM   1577  N   LEU A 256     -26.727  -4.217  -1.577  1.00 10.00      A   
ATOM   1578  HN  LEU A 256     -25.818  -4.233  -1.208  1.00 10.00      A   
ATOM   1579  CA  LEU A 256     -27.192  -3.027  -2.277  1.00 10.00      A   
ATOM   1580  CB  LEU A 256     -26.769  -1.757  -1.532  1.00 10.00      A   
ATOM   1581  CG  LEU A 256     -27.423  -1.527  -0.167  1.00 10.00      A   
ATOM   1582  CD1 LEU A 256     -26.826  -0.304   0.513  1.00 10.00      A   
ATOM   1583  CD2 LEU A 256     -28.931  -1.383  -0.309  1.00 10.00      A   
ATOM   1584  C   LEU A 256     -26.696  -2.987  -3.719  1.00 10.00      A   
ATOM   1585  O   LEU A 256     -27.485  -2.830  -4.648  1.00 10.00      A   
ATOM   1586  N   GLU A 257     -25.389  -3.137  -3.900  1.00 10.00      A   
ATOM   1587  HN  GLU A 257     -24.808  -3.271  -3.119  1.00 10.00      A   
ATOM   1588  CA  GLU A 257     -24.792  -3.105  -5.232  1.00 10.00      A   
ATOM   1589  CB  GLU A 257     -23.336  -2.644  -5.161  1.00 10.00      A   
ATOM   1590  CG  GLU A 257     -23.163  -1.191  -4.753  1.00 10.00      A   
ATOM   1591  CD  GLU A 257     -21.745  -0.699  -4.954  1.00 10.00      A   
ATOM   1592  OE1 GLU A 257     -21.343  -0.506  -6.120  1.00 10.00      A   
ATOM   1593  OE2 GLU A 257     -21.036  -0.496  -3.947  1.00 10.00      A   
ATOM   1594  C   GLU A 257     -24.876  -4.464  -5.919  1.00 10.00      A   
ATOM   1595  O   GLU A 257     -24.593  -4.589  -7.115  1.00 10.00      A   
ATOM   1596  N   LEU A 258     -25.262  -5.479  -5.164  1.00 10.00      A   
ATOM   1597  HN  LEU A 258     -25.489  -5.318  -4.224  1.00 10.00      A   
ATOM   1598  CA  LEU A 258     -25.377  -6.824  -5.696  1.00 10.00      A   
ATOM   1599  CB  LEU A 258     -24.126  -7.640  -5.353  1.00 10.00      A   
ATOM   1600  CG  LEU A 258     -23.653  -8.640  -6.412  1.00 10.00      A   
ATOM   1601  CD1 LEU A 258     -23.268  -7.923  -7.698  1.00 10.00      A   
ATOM   1602  CD2 LEU A 258     -22.485  -9.458  -5.885  1.00 10.00      A   
ATOM   1603  C   LEU A 258     -26.627  -7.501  -5.146  1.00 10.00      A   
ATOM   1604  O   LEU A 258     -27.390  -6.895  -4.392  1.00 10.00      A   
ATOM   1605  N   SER A 259     -26.841  -8.748  -5.539  1.00 10.00      A   
ATOM   1606  HN  SER A 259     -26.195  -9.175  -6.137  1.00 10.00      A   
ATOM   1607  CA  SER A 259     -27.996  -9.515  -5.096  1.00 10.00      A   
ATOM   1608  CB  SER A 259     -29.207  -9.201  -5.983  1.00 10.00      A   
ATOM   1609  OG  SER A 259     -29.392  -7.800  -6.116  1.00 10.00      A   
ATOM   1610  HG  SER A 259     -28.968  -7.352  -5.368  1.00 10.00      A   
ATOM   1611  C   SER A 259     -27.669 -11.002  -5.165  1.00 10.00      A   
ATOM   1612  O   SER A 259     -26.695 -11.391  -5.814  1.00 10.00      A   
ATOM   1613  N   LYS A 260     -28.489 -11.826  -4.523  1.00 10.00      A   
ATOM   1614  HN  LYS A 260     -29.282 -11.455  -4.063  1.00 10.00      A   
ATOM   1615  CA  LYS A 260     -28.270 -13.271  -4.508  1.00 10.00      A   
ATOM   1616  CB  LYS A 260     -29.287 -13.965  -3.600  1.00 10.00      A   
ATOM   1617  CG  LYS A 260     -29.168 -13.590  -2.134  1.00 10.00      A   
ATOM   1618  CD  LYS A 260     -30.195 -14.332  -1.296  1.00 10.00      A   
ATOM   1619  CE  LYS A 260     -30.081 -13.958   0.170  1.00 10.00      A   
ATOM   1620  NZ  LYS A 260     -31.040 -14.717   1.012  1.00 10.00      A   
ATOM   1621  HZ1 LYS A 260     -30.903 -15.746   0.878  1.00 10.00      A   
ATOM   1622  HZ2 LYS A 260     -32.016 -14.473   0.752  1.00 10.00      A   
ATOM   1623  HZ3 LYS A 260     -30.893 -14.488   2.014  1.00 10.00      A   
ATOM   1624  C   LYS A 260     -28.359 -13.841  -5.915  1.00 10.00      A   
ATOM   1625  O   LYS A 260     -27.574 -14.709  -6.297  1.00 10.00      A   
ATOM   1626  N   MET A 261     -29.315 -13.330  -6.682  1.00 10.00      A   
ATOM   1627  HN  MET A 261     -29.908 -12.643  -6.306  1.00 10.00      A   
ATOM   1628  CA  MET A 261     -29.518 -13.768  -8.057  1.00 10.00      A   
ATOM   1629  CB  MET A 261     -30.725 -13.052  -8.670  1.00 10.00      A   
ATOM   1630  CG  MET A 261     -31.042 -13.468 -10.099  1.00 10.00      A   
ATOM   1631  SD  MET A 261     -31.475 -15.212 -10.242  1.00 10.00      A   
ATOM   1632  CE  MET A 261     -33.068 -15.233  -9.425  1.00 10.00      A   
ATOM   1633  C   MET A 261     -28.269 -13.508  -8.895  1.00 10.00      A   
ATOM   1634  O   MET A 261     -27.887 -14.325  -9.730  1.00 10.00      A   
ATOM   1635  N   LYS A 262     -27.623 -12.374  -8.648  1.00 10.00      A   
ATOM   1636  HN  LYS A 262     -27.959 -11.777  -7.950  1.00 10.00      A   
ATOM   1637  CA  LYS A 262     -26.419 -12.006  -9.381  1.00 10.00      A   
ATOM   1638  CB  LYS A 262     -26.080 -10.528  -9.174  1.00 10.00      A   
ATOM   1639  CG  LYS A 262     -26.904  -9.577 -10.028  1.00 10.00      A   
ATOM   1640  CD  LYS A 262     -26.240  -8.213 -10.129  1.00 10.00      A   
ATOM   1641  CE  LYS A 262     -26.703  -7.457 -11.366  1.00 10.00      A   
ATOM   1642  NZ  LYS A 262     -28.085  -6.926 -11.225  1.00 10.00      A   
ATOM   1643  HZ1 LYS A 262     -28.111  -6.180 -10.500  1.00 10.00      A   
ATOM   1644  HZ2 LYS A 262     -28.736  -7.684 -10.943  1.00 10.00      A   
ATOM   1645  HZ3 LYS A 262     -28.408  -6.527 -12.129  1.00 10.00      A   
ATOM   1646  C   LYS A 262     -25.238 -12.884  -8.983  1.00 10.00      A   
ATOM   1647  O   LYS A 262     -24.432 -13.272  -9.828  1.00 10.00      A   
ATOM   1648  N   VAL A 263     -25.146 -13.202  -7.696  1.00 10.00      A   
ATOM   1649  HN  VAL A 263     -25.820 -12.861  -7.069  1.00 10.00      A   
ATOM   1650  CA  VAL A 263     -24.063 -14.041  -7.192  1.00 10.00      A   
ATOM   1651  CB  VAL A 263     -24.099 -14.171  -5.653  1.00 10.00      A   
ATOM   1652  CG1 VAL A 263     -22.983 -15.082  -5.158  1.00 10.00      A   
ATOM   1653  CG2 VAL A 263     -23.985 -12.800  -5.007  1.00 10.00      A   
ATOM   1654  C   VAL A 263     -24.117 -15.425  -7.828  1.00 10.00      A   
ATOM   1655  O   VAL A 263     -23.094 -15.956  -8.263  1.00 10.00      A   
ATOM   1656  N   LEU A 264     -25.320 -15.991  -7.900  1.00 10.00      A   
ATOM   1657  HN  LEU A 264     -26.098 -15.511  -7.542  1.00 10.00      A   
ATOM   1658  CA  LEU A 264     -25.510 -17.311  -8.492  1.00 10.00      A   
ATOM   1659  CB  LEU A 264     -26.963 -17.775  -8.361  1.00 10.00      A   
ATOM   1660  CG  LEU A 264     -27.364 -18.359  -7.004  1.00 10.00      A   
ATOM   1661  CD1 LEU A 264     -28.803 -18.846  -7.039  1.00 10.00      A   
ATOM   1662  CD2 LEU A 264     -26.428 -19.491  -6.608  1.00 10.00      A   
ATOM   1663  C   LEU A 264     -25.073 -17.327  -9.952  1.00 10.00      A   
ATOM   1664  O   LEU A 264     -24.478 -18.296 -10.420  1.00 10.00      A   
ATOM   1665  N   LYS A 265     -25.356 -16.244 -10.663  1.00 10.00      A   
ATOM   1666  HN  LYS A 265     -25.831 -15.500 -10.238  1.00 10.00      A   
ATOM   1667  CA  LYS A 265     -24.975 -16.142 -12.064  1.00 10.00      A   
ATOM   1668  CB  LYS A 265     -25.658 -14.951 -12.737  1.00 10.00      A   
ATOM   1669  CG  LYS A 265     -27.171 -15.062 -12.796  1.00 10.00      A   
ATOM   1670  CD  LYS A 265     -27.767 -14.008 -13.711  1.00 10.00      A   
ATOM   1671  CE  LYS A 265     -29.281 -13.977 -13.594  1.00 10.00      A   
ATOM   1672  NZ  LYS A 265     -29.905 -13.147 -14.658  1.00 10.00      A   
ATOM   1673  HZ1 LYS A 265     -29.868 -13.647 -15.571  1.00 10.00      A   
ATOM   1674  HZ2 LYS A 265     -29.400 -12.244 -14.754  1.00 10.00      A   
ATOM   1675  HZ3 LYS A 265     -30.899 -12.953 -14.422  1.00 10.00      A   
ATOM   1676  C   LYS A 265     -23.463 -16.033 -12.196  1.00 10.00      A   
ATOM   1677  O   LYS A 265     -22.868 -16.622 -13.095  1.00 10.00      A   
ATOM   1678  N   PHE A 266     -22.847 -15.290 -11.283  1.00 10.00      A   
ATOM   1679  HN  PHE A 266     -23.382 -14.849 -10.587  1.00 10.00      A   
ATOM   1680  CA  PHE A 266     -21.403 -15.107 -11.291  1.00 10.00      A   
ATOM   1681  CB  PHE A 266     -20.971 -14.073 -10.247  1.00 10.00      A   
ATOM   1682  CG  PHE A 266     -19.479 -13.919 -10.135  1.00 10.00      A   
ATOM   1683  CD1 PHE A 266     -18.767 -13.227 -11.102  1.00 10.00      A   
ATOM   1684  CD2 PHE A 266     -18.788 -14.477  -9.070  1.00 10.00      A   
ATOM   1685  CE1 PHE A 266     -17.394 -13.094 -11.009  1.00 10.00      A   
ATOM   1686  CE2 PHE A 266     -17.417 -14.347  -8.971  1.00 10.00      A   
ATOM   1687  CZ  PHE A 266     -16.718 -13.655  -9.942  1.00 10.00      A   
ATOM   1688  C   PHE A 266     -20.679 -16.430 -11.057  1.00 10.00      A   
ATOM   1689  O   PHE A 266     -19.784 -16.797 -11.818  1.00 10.00      A   
ATOM   1690  N   VAL A 267     -21.079 -17.151 -10.012  1.00 10.00      A   
ATOM   1691  HN  VAL A 267     -21.811 -16.816  -9.446  1.00 10.00      A   
ATOM   1692  CA  VAL A 267     -20.450 -18.430  -9.690  1.00 10.00      A   
ATOM   1693  CB  VAL A 267     -20.847 -18.968  -8.296  1.00 10.00      A   
ATOM   1694  CG1 VAL A 267     -20.298 -18.068  -7.199  1.00 10.00      A   
ATOM   1695  CG2 VAL A 267     -22.354 -19.116  -8.166  1.00 10.00      A   
ATOM   1696  C   VAL A 267     -20.721 -19.476 -10.769  1.00 10.00      A   
ATOM   1697  O   VAL A 267     -19.939 -20.408 -10.954  1.00 10.00      A   
ATOM   1698  N   ALA A 268     -21.821 -19.305 -11.492  1.00 10.00      A   
ATOM   1699  HN  ALA A 268     -22.414 -18.547 -11.292  1.00 10.00      A   
ATOM   1700  CA  ALA A 268     -22.179 -20.222 -12.564  1.00 10.00      A   
ATOM   1701  CB  ALA A 268     -23.623 -20.010 -12.994  1.00 10.00      A   
ATOM   1702  C   ALA A 268     -21.241 -20.046 -13.753  1.00 10.00      A   
ATOM   1703  O   ALA A 268     -21.103 -20.937 -14.584  1.00 10.00      A   
ATOM   1704  N   LYS A 269     -20.580 -18.896 -13.817  1.00 10.00      A   
ATOM   1705  HN  LYS A 269     -20.716 -18.225 -13.113  1.00 10.00      A   
ATOM   1706  CA  LYS A 269     -19.656 -18.607 -14.908  1.00 10.00      A   
ATOM   1707  CB  LYS A 269     -19.565 -17.101 -15.166  1.00 10.00      A   
ATOM   1708  CG  LYS A 269     -20.902 -16.418 -15.397  1.00 10.00      A   
ATOM   1709  CD  LYS A 269     -21.610 -16.960 -16.629  1.00 10.00      A   
ATOM   1710  CE  LYS A 269     -22.988 -16.336 -16.786  1.00 10.00      A   
ATOM   1711  NZ  LYS A 269     -22.916 -14.855 -16.908  1.00 10.00      A   
ATOM   1712  HZ1 LYS A 269     -22.552 -14.438 -16.029  1.00 10.00      A   
ATOM   1713  HZ2 LYS A 269     -23.860 -14.464 -17.097  1.00 10.00      A   
ATOM   1714  HZ3 LYS A 269     -22.284 -14.591 -17.691  1.00 10.00      A   
ATOM   1715  C   LYS A 269     -18.269 -19.164 -14.614  1.00 10.00      A   
ATOM   1716  O   LYS A 269     -17.375 -19.105 -15.459  1.00 10.00      A   
ATOM   1717  N   VAL A 270     -18.090 -19.703 -13.415  1.00 10.00      A   
ATOM   1718  HN  VAL A 270     -18.838 -19.716 -12.780  1.00 10.00      A   
ATOM   1719  CA  VAL A 270     -16.807 -20.268 -13.021  1.00 10.00      A   
ATOM   1720  CB  VAL A 270     -16.714 -20.477 -11.492  1.00 10.00      A   
ATOM   1721  CG1 VAL A 270     -15.398 -21.145 -11.112  1.00 10.00      A   
ATOM   1722  CG2 VAL A 270     -16.860 -19.149 -10.765  1.00 10.00      A   
ATOM   1723  C   VAL A 270     -16.549 -21.588 -13.741  1.00 10.00      A   
ATOM   1724  O   VAL A 270     -15.457 -21.819 -14.261  1.00 10.00      A   
ATOM   1725  N   HIS A 271     -17.561 -22.444 -13.785  1.00 10.00      A   
ATOM   1726  HN  HIS A 271     -18.412 -22.205 -13.360  1.00 10.00      A   
ATOM   1727  CA  HIS A 271     -17.429 -23.740 -14.440  1.00 10.00      A   
ATOM   1728  CB  HIS A 271     -17.344 -24.875 -13.409  1.00 10.00      A   
ATOM   1729  CG  HIS A 271     -18.415 -24.847 -12.359  1.00 10.00      A   
ATOM   1730  ND1 HIS A 271     -18.178 -24.323 -11.113  1.00 10.00      A   
ATOM   1731  CD2 HIS A 271     -19.696 -25.289 -12.420  1.00 10.00      A   
ATOM   1732  CE1 HIS A 271     -19.310 -24.452 -10.445  1.00 10.00      A   
ATOM   1733  NE2 HIS A 271     -20.257 -25.031 -11.195  1.00 10.00      A   
ATOM   1734  HE2 HIS A 271     -21.214 -25.067 -10.984  1.00 10.00      A   
ATOM   1735  C   HIS A 271     -18.555 -24.000 -15.435  1.00 10.00      A   
ATOM   1736  O   HIS A 271     -18.636 -25.088 -16.003  1.00 10.00      A   
ATOM   1737  N   ASN A 272     -19.410 -22.997 -15.636  1.00 10.00      A   
ATOM   1738  HN  ASN A 272     -19.277 -22.162 -15.146  1.00 10.00      A   
ATOM   1739  CA  ASN A 272     -20.551 -23.092 -16.558  1.00 10.00      A   
ATOM   1740  CB  ASN A 272     -20.126 -23.496 -17.986  1.00 10.00      A   
ATOM   1741  CG  ASN A 272     -20.742 -24.800 -18.477  1.00 10.00      A   
ATOM   1742  OD1 ASN A 272     -21.826 -24.812 -19.064  1.00 10.00      A   
ATOM   1743  ND2 ASN A 272     -20.053 -25.906 -18.245  1.00 10.00      A   
ATOM   1744 HD21 ASN A 272     -19.193 -25.823 -17.773  1.00 10.00      A   
ATOM   1745 HD22 ASN A 272     -20.423 -26.759 -18.551  1.00 10.00      A   
ATOM   1746  C   ASN A 272     -21.667 -23.984 -16.012  1.00 10.00      A   
ATOM   1747  O   ASN A 272     -21.426 -24.839 -15.156  1.00 10.00      A   
ATOM   1748  N   GLN A 273     -22.886 -23.745 -16.501  1.00 10.00      A   
ATOM   1749  HN  GLN A 273     -22.993 -23.017 -17.150  1.00 10.00      A   
ATOM   1750  CA  GLN A 273     -24.073 -24.506 -16.109  1.00 10.00      A   
ATOM   1751  CB  GLN A 273     -23.835 -26.021 -16.126  1.00 10.00      A   
ATOM   1752  CG  GLN A 273     -25.069 -26.847 -15.808  1.00 10.00      A   
ATOM   1753  CD  GLN A 273     -24.733 -28.245 -15.335  1.00 10.00      A   
ATOM   1754  OE1 GLN A 273     -23.696 -28.804 -15.688  1.00 10.00      A   
ATOM   1755  NE2 GLN A 273     -25.607 -28.823 -14.532  1.00 10.00      A   
ATOM   1756 HE21 GLN A 273     -26.417 -28.324 -14.288  1.00 10.00      A   
ATOM   1757 HE22 GLN A 273     -25.416 -29.733 -14.219  1.00 10.00      A   
ATOM   1758  C   GLN A 273     -24.658 -24.054 -14.773  1.00 10.00      A   
ATOM   1759  O   GLN A 273     -24.018 -24.149 -13.726  1.00 10.00      A   
ATOM   1760  N   ASP A 274     -25.883 -23.557 -14.830  1.00 10.00      A   
ATOM   1761  HN  ASP A 274     -26.326 -23.482 -15.701  1.00 10.00      A   
ATOM   1762  CA  ASP A 274     -26.592 -23.110 -13.638  1.00 10.00      A   
ATOM   1763  CB  ASP A 274     -27.381 -21.806 -13.856  1.00 10.00      A   
ATOM   1764  CG  ASP A 274     -28.240 -21.803 -15.104  1.00 10.00      A   
ATOM   1765  OD1 ASP A 274     -29.473 -21.940 -14.989  1.00 10.00      A   
ATOM   1766  OD2 ASP A 274     -27.682 -21.663 -16.215  1.00 10.00      A   
ATOM   1767  C   ASP A 274     -27.453 -24.214 -12.995  1.00 10.00      A   
ATOM   1768  O   ASP A 274     -27.483 -24.324 -11.768  1.00 10.00      A   
ATOM   1769  N   PRO A 275     -28.169 -25.061 -13.782  1.00 10.00      A   
ATOM   1770  CA  PRO A 275     -28.996 -26.136 -13.219  1.00 10.00      A   
ATOM   1771  CB  PRO A 275     -29.845 -26.618 -14.407  1.00 10.00      A   
ATOM   1772  CG  PRO A 275     -29.645 -25.597 -15.474  1.00 10.00      A   
ATOM   1773  CD  PRO A 275     -28.275 -25.041 -15.248  1.00 10.00      A   
ATOM   1774  C   PRO A 275     -28.151 -27.286 -12.667  1.00 10.00      A   
ATOM   1775  O   PRO A 275     -28.082 -28.366 -13.255  1.00 10.00      A   
ATOM   1776  N   LYS A 276     -27.483 -27.031 -11.553  1.00 10.00      A   
ATOM   1777  HN  LYS A 276     -27.543 -26.131 -11.165  1.00 10.00      A   
ATOM   1778  CA  LYS A 276     -26.653 -28.032 -10.897  1.00 10.00      A   
ATOM   1779  CB  LYS A 276     -25.169 -27.811 -11.230  1.00 10.00      A   
ATOM   1780  CG  LYS A 276     -24.211 -28.825 -10.613  1.00 10.00      A   
ATOM   1781  CD  LYS A 276     -24.466 -30.237 -11.120  1.00 10.00      A   
ATOM   1782  CE  LYS A 276     -25.018 -31.138 -10.023  1.00 10.00      A   
ATOM   1783  NZ  LYS A 276     -24.091 -31.256  -8.864  1.00 10.00      A   
ATOM   1784  HZ1 LYS A 276     -23.130 -31.478  -9.188  1.00 10.00      A   
ATOM   1785  HZ2 LYS A 276     -24.409 -32.012  -8.226  1.00 10.00      A   
ATOM   1786  HZ3 LYS A 276     -24.065 -30.356  -8.327  1.00 10.00      A   
ATOM   1787  C   LYS A 276     -26.888 -27.986  -9.389  1.00 10.00      A   
ATOM   1788  O   LYS A 276     -27.749 -28.689  -8.869  1.00 10.00      A   
ATOM   1789  N   ASP A 277     -26.138 -27.142  -8.697  1.00 10.00      A   
ATOM   1790  HN  ASP A 277     -25.460 -26.612  -9.163  1.00 10.00      A   
ATOM   1791  CA  ASP A 277     -26.281 -27.001  -7.252  1.00 10.00      A   
ATOM   1792  CB  ASP A 277     -24.913 -27.060  -6.567  1.00 10.00      A   
ATOM   1793  CG  ASP A 277     -24.379 -28.470  -6.440  1.00 10.00      A   
ATOM   1794  OD1 ASP A 277     -24.330 -28.994  -5.307  1.00 10.00      A   
ATOM   1795  OD2 ASP A 277     -24.006 -29.064  -7.472  1.00 10.00      A   
ATOM   1796  C   ASP A 277     -26.961 -25.683  -6.932  1.00 10.00      A   
ATOM   1797  O   ASP A 277     -27.527 -25.498  -5.856  1.00 10.00      A   
ATOM   1798  N   TRP A 278     -26.913 -24.779  -7.901  1.00 10.00      A   
ATOM   1799  HN  TRP A 278     -26.461 -25.006  -8.735  1.00 10.00      A   
ATOM   1800  CA  TRP A 278     -27.504 -23.454  -7.766  1.00 10.00      A   
ATOM   1801  CB  TRP A 278     -27.141 -22.552  -8.951  1.00 10.00      A   
ATOM   1802  CG  TRP A 278     -25.691 -22.615  -9.343  1.00 10.00      A   
ATOM   1803  CD1 TRP A 278     -25.193 -22.664 -10.610  1.00 10.00      A   
ATOM   1804  CD2 TRP A 278     -24.553 -22.640  -8.468  1.00 10.00      A   
ATOM   1805  NE1 TRP A 278     -23.824 -22.726 -10.585  1.00 10.00      A   
ATOM   1806  HE1 TRP A 278     -23.242 -22.769 -11.375  1.00 10.00      A   
ATOM   1807  CE2 TRP A 278     -23.404 -22.709  -9.282  1.00 10.00      A   
ATOM   1808  CE3 TRP A 278     -24.392 -22.614  -7.078  1.00 10.00      A   
ATOM   1809  CZ2 TRP A 278     -22.117 -22.751  -8.753  1.00 10.00      A   
ATOM   1810  CZ3 TRP A 278     -23.114 -22.654  -6.557  1.00 10.00      A   
ATOM   1811  CH2 TRP A 278     -21.993 -22.722  -7.392  1.00 10.00      A   
ATOM   1812  C   TRP A 278     -29.021 -23.473  -7.512  1.00 10.00      A   
ATOM   1813  O   TRP A 278     -29.492 -22.706  -6.681  1.00 10.00      A   
ATOM   1814  N   PRO A 279     -29.818 -24.329  -8.212  1.00 10.00      A   
ATOM   1815  CA  PRO A 279     -31.279 -24.407  -8.016  1.00 10.00      A   
ATOM   1816  CB  PRO A 279     -31.696 -25.671  -8.785  1.00 10.00      A   
ATOM   1817  CG  PRO A 279     -30.422 -26.342  -9.171  1.00 10.00      A   
ATOM   1818  CD  PRO A 279     -29.395 -25.255  -9.270  1.00 10.00      A   
ATOM   1819  C   PRO A 279     -31.693 -24.519  -6.546  1.00 10.00      A   
ATOM   1820  O   PRO A 279     -32.766 -24.054  -6.162  1.00 10.00      A   
ATOM   1821  N   ALA A 280     -30.837 -25.125  -5.729  1.00 10.00      A   
ATOM   1822  HN  ALA A 280     -29.994 -25.471  -6.090  1.00 10.00      A   
ATOM   1823  CA  ALA A 280     -31.118 -25.282  -4.306  1.00 10.00      A   
ATOM   1824  CB  ALA A 280     -30.050 -26.144  -3.651  1.00 10.00      A   
ATOM   1825  C   ALA A 280     -31.184 -23.919  -3.625  1.00 10.00      A   
ATOM   1826  O   ALA A 280     -32.028 -23.678  -2.762  1.00 10.00      A   
ATOM   1827  N   GLN A 281     -30.297 -23.024  -4.036  1.00 10.00      A   
ATOM   1828  HN  GLN A 281     -29.661 -23.270  -4.743  1.00 10.00      A   
ATOM   1829  CA  GLN A 281     -30.240 -21.683  -3.474  1.00 10.00      A   
ATOM   1830  CB  GLN A 281     -28.786 -21.235  -3.326  1.00 10.00      A   
ATOM   1831  CG  GLN A 281     -27.911 -22.253  -2.613  1.00 10.00      A   
ATOM   1832  CD  GLN A 281     -26.489 -21.777  -2.414  1.00 10.00      A   
ATOM   1833  OE1 GLN A 281     -25.627 -21.979  -3.266  1.00 10.00      A   
ATOM   1834  NE2 GLN A 281     -26.234 -21.144  -1.283  1.00 10.00      A   
ATOM   1835 HE21 GLN A 281     -26.968 -21.017  -0.648  1.00 10.00      A   
ATOM   1836 HE22 GLN A 281     -25.315 -20.834  -1.125  1.00 10.00      A   
ATOM   1837  C   GLN A 281     -31.019 -20.706  -4.349  1.00 10.00      A   
ATOM   1838  O   GLN A 281     -31.289 -19.572  -3.954  1.00 10.00      A   
ATOM   1839  N   TYR A 282     -31.390 -21.163  -5.542  1.00 10.00      A   
ATOM   1840  HN  TYR A 282     -31.126 -22.072  -5.804  1.00 10.00      A   
ATOM   1841  CA  TYR A 282     -32.152 -20.348  -6.481  1.00 10.00      A   
ATOM   1842  CB  TYR A 282     -32.296 -21.073  -7.824  1.00 10.00      A   
ATOM   1843  CG  TYR A 282     -32.566 -20.165  -9.006  1.00 10.00      A   
ATOM   1844  CD1 TYR A 282     -33.863 -19.810  -9.356  1.00 10.00      A   
ATOM   1845  CD2 TYR A 282     -31.522 -19.669  -9.777  1.00 10.00      A   
ATOM   1846  CE1 TYR A 282     -34.113 -18.988 -10.438  1.00 10.00      A   
ATOM   1847  CE2 TYR A 282     -31.762 -18.845 -10.861  1.00 10.00      A   
ATOM   1848  CZ  TYR A 282     -33.060 -18.507 -11.187  1.00 10.00      A   
ATOM   1849  OH  TYR A 282     -33.306 -17.685 -12.266  1.00 10.00      A   
ATOM   1850  HH  TYR A 282     -33.847 -16.938 -11.981  1.00 10.00      A   
ATOM   1851  C   TYR A 282     -33.525 -20.040  -5.898  1.00 10.00      A   
ATOM   1852  O   TYR A 282     -34.151 -19.042  -6.249  1.00 10.00      A   
ATOM   1853  N   CYS A 283     -33.972 -20.903  -4.992  1.00 10.00      A   
ATOM   1854  HN  CYS A 283     -33.420 -21.681  -4.766  1.00 10.00      A   
ATOM   1855  CA  CYS A 283     -35.257 -20.734  -4.334  1.00 10.00      A   
ATOM   1856  CB  CYS A 283     -35.492 -21.869  -3.335  1.00 10.00      A   
ATOM   1857  SG  CYS A 283     -37.178 -21.963  -2.696  1.00 10.00      A   
ATOM   1858  HG  CYS A 283     -37.477 -20.790  -2.153  1.00 10.00      A   
ATOM   1859  C   CYS A 283     -35.313 -19.383  -3.625  1.00 10.00      A   
ATOM   1860  O   CYS A 283     -36.262 -18.615  -3.802  1.00 10.00      A   
ATOM   1861  N   GLU A 284     -34.277 -19.082  -2.846  1.00 10.00      A   
ATOM   1862  HN  GLU A 284     -33.540 -19.722  -2.756  1.00 10.00      A   
ATOM   1863  CA  GLU A 284     -34.215 -17.817  -2.131  1.00 10.00      A   
ATOM   1864  CB  GLU A 284     -33.334 -17.912  -0.882  1.00 10.00      A   
ATOM   1865  CG  GLU A 284     -31.869 -18.211  -1.152  1.00 10.00      A   
ATOM   1866  CD  GLU A 284     -31.074 -18.356   0.125  1.00 10.00      A   
ATOM   1867  OE1 GLU A 284     -30.780 -17.323   0.767  1.00 10.00      A   
ATOM   1868  OE2 GLU A 284     -30.763 -19.498   0.506  1.00 10.00      A   
ATOM   1869  C   GLU A 284     -33.746 -16.704  -3.061  1.00 10.00      A   
ATOM   1870  O   GLU A 284     -34.048 -15.534  -2.844  1.00 10.00      A   
ATOM   1871  N   ALA A 285     -33.014 -17.081  -4.107  1.00 10.00      A   
ATOM   1872  HN  ALA A 285     -32.788 -18.031  -4.216  1.00 10.00      A   
ATOM   1873  CA  ALA A 285     -32.526 -16.117  -5.084  1.00 10.00      A   
ATOM   1874  CB  ALA A 285     -31.546 -16.769  -6.045  1.00 10.00      A   
ATOM   1875  C   ALA A 285     -33.699 -15.509  -5.842  1.00 10.00      A   
ATOM   1876  O   ALA A 285     -33.700 -14.321  -6.157  1.00 10.00      A   
ATOM   1877  N   LEU A 286     -34.700 -16.337  -6.128  1.00 10.00      A   
ATOM   1878  HN  LEU A 286     -34.623 -17.285  -5.880  1.00 10.00      A   
ATOM   1879  CA  LEU A 286     -35.897 -15.881  -6.819  1.00 10.00      A   
ATOM   1880  CB  LEU A 286     -36.799 -17.074  -7.165  1.00 10.00      A   
ATOM   1881  CG  LEU A 286     -37.705 -16.931  -8.398  1.00 10.00      A   
ATOM   1882  CD1 LEU A 286     -38.942 -16.102  -8.084  1.00 10.00      A   
ATOM   1883  CD2 LEU A 286     -36.940 -16.341  -9.573  1.00 10.00      A   
ATOM   1884  C   LEU A 286     -36.636 -14.894  -5.926  1.00 10.00      A   
ATOM   1885  O   LEU A 286     -37.111 -13.858  -6.385  1.00 10.00      A   
ATOM   1886  N   ALA A 287     -36.702 -15.218  -4.637  1.00 10.00      A   
ATOM   1887  HN  ALA A 287     -36.301 -16.059  -4.336  1.00 10.00      A   
ATOM   1888  CA  ALA A 287     -37.357 -14.358  -3.664  1.00 10.00      A   
ATOM   1889  CB  ALA A 287     -37.413 -15.046  -2.310  1.00 10.00      A   
ATOM   1890  C   ALA A 287     -36.601 -13.039  -3.562  1.00 10.00      A   
ATOM   1891  O   ALA A 287     -37.199 -11.970  -3.445  1.00 10.00      A   
ATOM   1892  N   ASP A 288     -35.276 -13.129  -3.616  1.00 10.00      A   
ATOM   1893  HN  ASP A 288     -34.862 -14.017  -3.686  1.00 10.00      A   
ATOM   1894  CA  ASP A 288     -34.417 -11.952  -3.560  1.00 10.00      A   
ATOM   1895  CB  ASP A 288     -32.945 -12.373  -3.504  1.00 10.00      A   
ATOM   1896  CG  ASP A 288     -31.988 -11.199  -3.453  1.00 10.00      A   
ATOM   1897  OD1 ASP A 288     -32.105 -10.369  -2.527  1.00 10.00      A   
ATOM   1898  OD2 ASP A 288     -31.101 -11.113  -4.326  1.00 10.00      A   
ATOM   1899  C   ASP A 288     -34.673 -11.078  -4.781  1.00 10.00      A   
ATOM   1900  O   ASP A 288     -34.698  -9.850  -4.689  1.00 10.00      A   
ATOM   1901  N   GLU A 289     -34.881 -11.729  -5.923  1.00 10.00      A   
ATOM   1902  HN  GLU A 289     -34.835 -12.710  -5.926  1.00 10.00      A   
ATOM   1903  CA  GLU A 289     -35.166 -11.032  -7.169  1.00 10.00      A   
ATOM   1904  CB  GLU A 289     -35.176 -12.015  -8.345  1.00 10.00      A   
ATOM   1905  CG  GLU A 289     -35.273 -11.354  -9.711  1.00 10.00      A   
ATOM   1906  CD  GLU A 289     -35.277 -12.354 -10.848  1.00 10.00      A   
ATOM   1907  OE1 GLU A 289     -36.343 -12.941 -11.129  1.00 10.00      A   
ATOM   1908  OE2 GLU A 289     -34.218 -12.550 -11.480  1.00 10.00      A   
ATOM   1909  C   GLU A 289     -36.508 -10.315  -7.061  1.00 10.00      A   
ATOM   1910  O   GLU A 289     -36.645  -9.168  -7.487  1.00 10.00      A   
ATOM   1911  N   GLU A 290     -37.493 -10.995  -6.477  1.00 10.00      A   
ATOM   1912  HN  GLU A 290     -37.326 -11.917  -6.178  1.00 10.00      A   
ATOM   1913  CA  GLU A 290     -38.817 -10.411  -6.287  1.00 10.00      A   
ATOM   1914  CB  GLU A 290     -39.779 -11.431  -5.674  1.00 10.00      A   
ATOM   1915  CG  GLU A 290     -40.093 -12.628  -6.552  1.00 10.00      A   
ATOM   1916  CD  GLU A 290     -41.268 -13.427  -6.028  1.00 10.00      A   
ATOM   1917  OE1 GLU A 290     -42.106 -13.862  -6.844  1.00 10.00      A   
ATOM   1918  OE2 GLU A 290     -41.372 -13.608  -4.795  1.00 10.00      A   
ATOM   1919  C   GLU A 290     -38.718  -9.209  -5.359  1.00 10.00      A   
ATOM   1920  O   GLU A 290     -39.368  -8.185  -5.569  1.00 10.00      A   
ATOM   1921  N   ASN A 291     -37.879  -9.343  -4.338  1.00 10.00      A   
ATOM   1922  HN  ASN A 291     -37.391 -10.191  -4.234  1.00 10.00      A   
ATOM   1923  CA  ASN A 291     -37.674  -8.285  -3.358  1.00 10.00      A   
ATOM   1924  CB  ASN A 291     -36.825  -8.787  -2.184  1.00 10.00      A   
ATOM   1925  CG  ASN A 291     -37.216  -8.164  -0.852  1.00 10.00      A   
ATOM   1926  OD1 ASN A 291     -37.168  -8.820   0.191  1.00 10.00      A   
ATOM   1927  ND2 ASN A 291     -37.599  -6.897  -0.870  1.00 10.00      A   
ATOM   1928 HD21 ASN A 291     -37.614  -6.426  -1.733  1.00 10.00      A   
ATOM   1929 HD22 ASN A 291     -37.853  -6.478  -0.022  1.00 10.00      A   
ATOM   1930  C   ASN A 291     -37.033  -7.053  -3.992  1.00 10.00      A   
ATOM   1931  O   ASN A 291     -37.069  -5.966  -3.421  1.00 10.00      A   
ATOM   1932  N   ARG A 292     -36.448  -7.220  -5.171  1.00 10.00      A   
ATOM   1933  HN  ARG A 292     -36.439  -8.113  -5.583  1.00 10.00      A   
ATOM   1934  CA  ARG A 292     -35.821  -6.104  -5.869  1.00 10.00      A   
ATOM   1935  CB  ARG A 292     -34.782  -6.591  -6.883  1.00 10.00      A   
ATOM   1936  CG  ARG A 292     -33.655  -7.413  -6.282  1.00 10.00      A   
ATOM   1937  CD  ARG A 292     -32.923  -6.646  -5.192  1.00 10.00      A   
ATOM   1938  NE  ARG A 292     -32.297  -7.548  -4.227  1.00 10.00      A   
ATOM   1939  HE  ARG A 292     -32.698  -8.444  -4.123  1.00 10.00      A   
ATOM   1940  CZ  ARG A 292     -31.234  -7.238  -3.488  1.00 10.00      A   
ATOM   1941  NH1 ARG A 292     -30.654  -6.050  -3.607  1.00 10.00      A   
ATOM   1942 HH11 ARG A 292     -29.820  -5.808  -3.017  1.00 10.00      A   
ATOM   1943 HH12 ARG A 292     -31.020  -5.357  -4.288  1.00 10.00      A   
ATOM   1944  NH2 ARG A 292     -30.749  -8.131  -2.640  1.00 10.00      A   
ATOM   1945 HH21 ARG A 292     -31.207  -9.078  -2.556  1.00 10.00      A   
ATOM   1946 HH22 ARG A 292     -29.917  -7.906  -2.047  1.00 10.00      A   
ATOM   1947  C   ARG A 292     -36.879  -5.264  -6.569  1.00 10.00      A   
ATOM   1948  O   ARG A 292     -36.668  -4.080  -6.840  1.00 10.00      A   
ATOM   1949  N   ALA A 293     -38.023  -5.883  -6.844  1.00 10.00      A   
ATOM   1950  HN  ALA A 293     -38.131  -6.824  -6.587  1.00 10.00      A   
ATOM   1951  CA  ALA A 293     -39.124  -5.204  -7.513  1.00 10.00      A   
ATOM   1952  CB  ALA A 293     -40.017  -6.212  -8.223  1.00 10.00      A   
ATOM   1953  C   ALA A 293     -39.932  -4.375  -6.523  1.00 10.00      A   
ATOM   1954  O   ALA A 293     -40.666  -3.469  -6.913  1.00 10.00      A   
ATOM   1955  N   ARG A 294     -39.793  -4.687  -5.241  1.00 10.00      A   
ATOM   1956  HN  ARG A 294     -39.190  -5.416  -4.989  1.00 10.00      A   
ATOM   1957  CB  ARG A 294     -41.497  -4.881  -3.477  1.00 10.00      A   
ATOM   1958  CG  ARG A 294     -42.499  -4.134  -2.612  1.00 10.00      A   
ATOM   1959  CD  ARG A 294     -43.387  -5.090  -1.835  1.00 10.00      A   
ATOM   1960  NE  ARG A 294     -44.440  -4.382  -1.109  1.00 10.00      A   
ATOM   1961  HE  ARG A 294     -45.052  -3.821  -1.640  1.00 10.00      A   
ATOM   1962  CZ  ARG A 294     -44.613  -4.450   0.211  1.00 10.00      A   
ATOM   1963  NH1 ARG A 294     -43.818  -5.213   0.949  1.00 10.00      A   
ATOM   1964 HH11 ARG A 294     -43.051  -5.763   0.501  1.00 10.00      A   
ATOM   1965 HH12 ARG A 294     -43.959  -5.271   1.982  1.00 10.00      A   
ATOM   1966  NH2 ARG A 294     -45.585  -3.758   0.792  1.00 10.00      A   
ATOM   1967 HH21 ARG A 294     -45.721  -3.813   1.828  1.00 10.00      A   
ATOM   1968 HH22 ARG A 294     -46.216  -3.158   0.220  1.00 10.00      A   
ATOM   1969  CA  ARG A 294     -40.507  -3.965  -4.201  1.00 10.00      A   
ATOM   1970  C   ARG A 294     -39.526  -3.348  -3.210  1.00 10.00      A   
ATOM   1971  O   ARG A 294     -39.161  -4.022  -2.224  1.00 10.00      A   
ATOM   1972  OXT ARG A 294     -39.108  -2.193  -3.435  1.00 10.00      A   
ATOM   1973  C   GLY B   9      -3.378  22.746 -15.201  1.00 10.00      B   
ATOM   1974  O   GLY B   9      -4.470  23.074 -14.736  1.00 10.00      B   
ATOM   1975  N   GLY B   9      -2.377  24.140 -13.416  1.00 10.00      B   
ATOM   1976  HT1 GLY B   9      -2.952  24.959 -13.696  1.00 10.00      B   
ATOM   1977  HT2 GLY B   9      -1.488  24.479 -13.001  1.00 10.00      B   
ATOM   1978  HT3 GLY B   9      -2.898  23.597 -12.699  1.00 10.00      B   
ATOM   1979  CA  GLY B   9      -2.101  23.284 -14.596  1.00 10.00      B   
ATOM   1980  N   VAL B  10      -3.247  21.922 -16.235  1.00 10.00      B   
ATOM   1981  HN  VAL B  10      -2.347  21.695 -16.557  1.00 10.00      B   
ATOM   1982  CA  VAL B  10      -4.409  21.337 -16.896  1.00 10.00      B   
ATOM   1983  CB  VAL B  10      -4.090  20.833 -18.323  1.00 10.00      B   
ATOM   1984  CG1 VAL B  10      -4.133  21.987 -19.313  1.00 10.00      B   
ATOM   1985  CG2 VAL B  10      -2.735  20.139 -18.374  1.00 10.00      B   
ATOM   1986  C   VAL B  10      -4.997  20.207 -16.055  1.00 10.00      B   
ATOM   1987  O   VAL B  10      -4.444  19.110 -15.989  1.00 10.00      B   
ATOM   1988  N   MET B  11      -6.113  20.488 -15.404  1.00 10.00      B   
ATOM   1989  HN  MET B  11      -6.516  21.376 -15.503  1.00 10.00      B   
ATOM   1990  CA  MET B  11      -6.760  19.505 -14.553  1.00 10.00      B   
ATOM   1991  CB  MET B  11      -7.290  20.163 -13.276  1.00 10.00      B   
ATOM   1992  CG  MET B  11      -7.644  19.178 -12.173  1.00 10.00      B   
ATOM   1993  SD  MET B  11      -6.218  18.224 -11.615  1.00 10.00      B   
ATOM   1994  CE  MET B  11      -6.953  17.237 -10.314  1.00 10.00      B   
ATOM   1995  C   MET B  11      -7.887  18.791 -15.286  1.00 10.00      B   
ATOM   1996  O   MET B  11      -8.858  19.414 -15.715  1.00 10.00      B   
ATOM   1997  N   THR B  12      -7.742  17.485 -15.443  1.00 10.00      B   
ATOM   1998  HN  THR B  12      -6.930  17.047 -15.100  1.00 10.00      B   
ATOM   1999  CA  THR B  12      -8.748  16.676 -16.108  1.00 10.00      B   
ATOM   2000  CB  THR B  12      -8.193  16.059 -17.408  1.00 10.00      B   
ATOM   2001  OG1 THR B  12      -7.233  16.958 -17.979  1.00 10.00      B   
ATOM   2002  HG1 THR B  12      -6.970  17.606 -17.313  1.00 10.00      B   
ATOM   2003  CG2 THR B  12      -9.310  15.832 -18.416  1.00 10.00      B   
ATOM   2004  C   THR B  12      -9.223  15.568 -15.166  1.00 10.00      B   
ATOM   2005  O   THR B  12      -8.597  15.312 -14.134  1.00 10.00      B   
ATOM   2006  N   ASP B  13     -10.323  14.914 -15.520  1.00 10.00      B   
ATOM   2007  HN  ASP B  13     -10.779  15.163 -16.351  1.00 10.00      B   
ATOM   2008  CA  ASP B  13     -10.883  13.843 -14.698  1.00 10.00      B   
ATOM   2009  CB  ASP B  13     -12.233  13.379 -15.241  1.00 10.00      B   
ATOM   2010  CG  ASP B  13     -13.321  14.395 -14.986  1.00 10.00      B   
ATOM   2011  OD1 ASP B  13     -13.444  14.857 -13.835  1.00 10.00      B   
ATOM   2012  OD2 ASP B  13     -14.044  14.753 -15.937  1.00 10.00      B   
ATOM   2013  C   ASP B  13      -9.928  12.668 -14.556  1.00 10.00      B   
ATOM   2014  O   ASP B  13      -9.935  11.974 -13.539  1.00 10.00      B   
ATOM   2015  N   VAL B  14      -9.098  12.456 -15.571  1.00 10.00      B   
ATOM   2016  HN  VAL B  14      -9.141  13.039 -16.355  1.00 10.00      B   
ATOM   2017  CA  VAL B  14      -8.129  11.366 -15.544  1.00 10.00      B   
ATOM   2018  CB  VAL B  14      -7.400  11.190 -16.895  1.00 10.00      B   
ATOM   2019  CG1 VAL B  14      -8.357  10.654 -17.949  1.00 10.00      B   
ATOM   2020  CG2 VAL B  14      -6.774  12.497 -17.359  1.00 10.00      B   
ATOM   2021  C   VAL B  14      -7.116  11.569 -14.418  1.00 10.00      B   
ATOM   2022  O   VAL B  14      -6.637  10.609 -13.820  1.00 10.00      B   
ATOM   2023  N   HIS B  15      -6.818  12.828 -14.117  1.00 10.00      B   
ATOM   2024  HN  HIS B  15      -7.244  13.553 -14.618  1.00 10.00      B   
ATOM   2025  CA  HIS B  15      -5.873  13.161 -13.059  1.00 10.00      B   
ATOM   2026  CB  HIS B  15      -5.376  14.603 -13.215  1.00 10.00      B   
ATOM   2027  CG  HIS B  15      -4.756  14.905 -14.545  1.00 10.00      B   
ATOM   2028  ND1 HIS B  15      -5.493  15.453 -15.567  1.00 10.00      B   
ATOM   2029  CD2 HIS B  15      -3.478  14.729 -14.961  1.00 10.00      B   
ATOM   2030  CE1 HIS B  15      -4.653  15.600 -16.576  1.00 10.00      B   
ATOM   2031  NE2 HIS B  15      -3.423  15.176 -16.258  1.00 10.00      B   
ATOM   2032  HE2 HIS B  15      -2.603  15.390 -16.750  1.00 10.00      B   
ATOM   2033  C   HIS B  15      -6.541  13.003 -11.701  1.00 10.00      B   
ATOM   2034  O   HIS B  15      -5.909  12.595 -10.727  1.00 10.00      B   
ATOM   2035  N   ARG B  16      -7.830  13.322 -11.655  1.00 10.00      B   
ATOM   2036  HN  ARG B  16      -8.272  13.626 -12.476  1.00 10.00      B   
ATOM   2037  CA  ARG B  16      -8.607  13.228 -10.425  1.00 10.00      B   
ATOM   2038  CB  ARG B  16     -10.043  13.714 -10.652  1.00 10.00      B   
ATOM   2039  CG  ARG B  16     -10.162  15.216 -10.853  1.00 10.00      B   
ATOM   2040  CD  ARG B  16     -11.602  15.644 -11.099  1.00 10.00      B   
ATOM   2041  NE  ARG B  16     -11.740  17.101 -11.043  1.00 10.00      B   
ATOM   2042  HE  ARG B  16     -11.462  17.541 -10.212  1.00 10.00      B   
ATOM   2043  CZ  ARG B  16     -12.189  17.853 -12.049  1.00 10.00      B   
ATOM   2044  NH1 ARG B  16     -12.650  17.290 -13.159  1.00 10.00      B   
ATOM   2045 HH11 ARG B  16     -12.690  16.244 -13.250  1.00 10.00      B   
ATOM   2046 HH12 ARG B  16     -12.973  17.885 -13.953  1.00 10.00      B   
ATOM   2047  NH2 ARG B  16     -12.206  19.175 -11.929  1.00 10.00      B   
ATOM   2048 HH21 ARG B  16     -11.874  19.628 -11.054  1.00 10.00      B   
ATOM   2049 HH22 ARG B  16     -12.549  19.770 -12.718  1.00 10.00      B   
ATOM   2050  C   ARG B  16      -8.614  11.804  -9.884  1.00 10.00      B   
ATOM   2051  O   ARG B  16      -8.306  11.572  -8.714  1.00 10.00      B   
ATOM   2052  N   ARG B  17      -8.949  10.851 -10.744  1.00 10.00      B   
ATOM   2053  HN  ARG B  17      -9.167  11.094 -11.671  1.00 10.00      B   
ATOM   2054  CA  ARG B  17      -9.000   9.455 -10.339  1.00 10.00      B   
ATOM   2055  CB  ARG B  17      -9.747   8.606 -11.369  1.00 10.00      B   
ATOM   2056  CG  ARG B  17     -10.400   7.362 -10.783  1.00 10.00      B   
ATOM   2057  CD  ARG B  17     -11.322   7.719  -9.624  1.00 10.00      B   
ATOM   2058  NE  ARG B  17     -12.008   6.547  -9.073  1.00 10.00      B   
ATOM   2059  HE  ARG B  17     -12.048   5.745  -9.636  1.00 10.00      B   
ATOM   2060  CZ  ARG B  17     -12.591   6.521  -7.870  1.00 10.00      B   
ATOM   2061  NH1 ARG B  17     -12.539   7.584  -7.076  1.00 10.00      B   
ATOM   2062 HH11 ARG B  17     -12.039   8.452  -7.381  1.00 10.00      B   
ATOM   2063 HH12 ARG B  17     -13.007   7.561  -6.137  1.00 10.00      B   
ATOM   2064  NH2 ARG B  17     -13.222   5.427  -7.456  1.00 10.00      B   
ATOM   2065 HH21 ARG B  17     -13.671   5.411  -6.514  1.00 10.00      B   
ATOM   2066 HH22 ARG B  17     -13.280   4.583  -8.069  1.00 10.00      B   
ATOM   2067  C   ARG B  17      -7.602   8.899 -10.086  1.00 10.00      B   
ATOM   2068  O   ARG B  17      -7.408   8.098  -9.172  1.00 10.00      B   
ATOM   2069  N   PHE B  18      -6.635   9.338 -10.889  1.00 10.00      B   
ATOM   2070  HN  PHE B  18      -6.856   9.977 -11.600  1.00 10.00      B   
ATOM   2071  CA  PHE B  18      -5.253   8.886 -10.750  1.00 10.00      B   
ATOM   2072  CB  PHE B  18      -4.364   9.521 -11.824  1.00 10.00      B   
ATOM   2073  CG  PHE B  18      -2.918   9.112 -11.743  1.00 10.00      B   
ATOM   2074  CD1 PHE B  18      -1.943  10.031 -11.387  1.00 10.00      B   
ATOM   2075  CD2 PHE B  18      -2.536   7.810 -12.019  1.00 10.00      B   
ATOM   2076  CE1 PHE B  18      -0.614   9.658 -11.308  1.00 10.00      B   
ATOM   2077  CE2 PHE B  18      -1.209   7.430 -11.942  1.00 10.00      B   
ATOM   2078  CZ  PHE B  18      -0.247   8.355 -11.586  1.00 10.00      B   
ATOM   2079  C   PHE B  18      -4.708   9.211  -9.364  1.00 10.00      B   
ATOM   2080  O   PHE B  18      -4.168   8.339  -8.679  1.00 10.00      B   
ATOM   2081  N   LEU B  19      -4.865  10.464  -8.954  1.00 10.00      B   
ATOM   2082  HN  LEU B  19      -5.316  11.108  -9.546  1.00 10.00      B   
ATOM   2083  CA  LEU B  19      -4.386  10.909  -7.653  1.00 10.00      B   
ATOM   2084  CB  LEU B  19      -4.591  12.416  -7.485  1.00 10.00      B   
ATOM   2085  CG  LEU B  19      -3.790  13.320  -8.428  1.00 10.00      B   
ATOM   2086  CD1 LEU B  19      -4.186  14.776  -8.237  1.00 10.00      B   
ATOM   2087  CD2 LEU B  19      -2.295  13.137  -8.214  1.00 10.00      B   
ATOM   2088  C   LEU B  19      -5.074  10.150  -6.524  1.00 10.00      B   
ATOM   2089  O   LEU B  19      -4.431   9.743  -5.558  1.00 10.00      B   
ATOM   2090  N   GLN B  20      -6.380   9.945  -6.665  1.00 10.00      B   
ATOM   2091  HN  GLN B  20      -6.833  10.282  -7.468  1.00 10.00      B   
ATOM   2092  CA  GLN B  20      -7.156   9.233  -5.657  1.00 10.00      B   
ATOM   2093  CB  GLN B  20      -8.649   9.288  -5.983  1.00 10.00      B   
ATOM   2094  CG  GLN B  20      -9.278  10.656  -5.777  1.00 10.00      B   
ATOM   2095  CD  GLN B  20     -10.730  10.701  -6.206  1.00 10.00      B   
ATOM   2096  OE1 GLN B  20     -11.145   9.988  -7.122  1.00 10.00      B   
ATOM   2097  NE2 GLN B  20     -11.517  11.535  -5.543  1.00 10.00      B   
ATOM   2098 HE21 GLN B  20     -11.122  12.070  -4.820  1.00 10.00      B   
ATOM   2099 HE22 GLN B  20     -12.460  11.585  -5.801  1.00 10.00      B   
ATOM   2100  C   GLN B  20      -6.697   7.784  -5.526  1.00 10.00      B   
ATOM   2101  O   GLN B  20      -6.489   7.287  -4.418  1.00 10.00      B   
ATOM   2102  N   LEU B  21      -6.524   7.117  -6.662  1.00 10.00      B   
ATOM   2103  HN  LEU B  21      -6.687   7.575  -7.518  1.00 10.00      B   
ATOM   2104  CA  LEU B  21      -6.095   5.724  -6.672  1.00 10.00      B   
ATOM   2105  CB  LEU B  21      -6.209   5.127  -8.076  1.00 10.00      B   
ATOM   2106  CG  LEU B  21      -7.630   4.965  -8.626  1.00 10.00      B   
ATOM   2107  CD1 LEU B  21      -7.595   4.472 -10.064  1.00 10.00      B   
ATOM   2108  CD2 LEU B  21      -8.441   4.018  -7.753  1.00 10.00      B   
ATOM   2109  C   LEU B  21      -4.675   5.576  -6.136  1.00 10.00      B   
ATOM   2110  O   LEU B  21      -4.418   4.744  -5.267  1.00 10.00      B   
ATOM   2111  N   LEU B  22      -3.764   6.404  -6.637  1.00 10.00      B   
ATOM   2112  HN  LEU B  22      -4.036   7.061  -7.317  1.00 10.00      B   
ATOM   2113  CA  LEU B  22      -2.369   6.363  -6.208  1.00 10.00      B   
ATOM   2114  CB  LEU B  22      -1.538   7.391  -6.982  1.00 10.00      B   
ATOM   2115  CG  LEU B  22      -0.029   7.377  -6.724  1.00 10.00      B   
ATOM   2116  CD1 LEU B  22       0.595   6.089  -7.242  1.00 10.00      B   
ATOM   2117  CD2 LEU B  22       0.633   8.591  -7.357  1.00 10.00      B   
ATOM   2118  C   LEU B  22      -2.246   6.612  -4.706  1.00 10.00      B   
ATOM   2119  O   LEU B  22      -1.448   5.970  -4.022  1.00 10.00      B   
ATOM   2120  N   MET B  23      -3.058   7.535  -4.198  1.00 10.00      B   
ATOM   2121  HN  MET B  23      -3.678   8.008  -4.797  1.00 10.00      B   
ATOM   2122  CA  MET B  23      -3.046   7.875  -2.779  1.00 10.00      B   
ATOM   2123  CB  MET B  23      -3.847   9.154  -2.528  1.00 10.00      B   
ATOM   2124  CG  MET B  23      -3.347   9.985  -1.360  1.00 10.00      B   
ATOM   2125  SD  MET B  23      -4.249  11.537  -1.188  1.00 10.00      B   
ATOM   2126  CE  MET B  23      -3.222  12.391   0.005  1.00 10.00      B   
ATOM   2127  C   MET B  23      -3.593   6.728  -1.930  1.00 10.00      B   
ATOM   2128  O   MET B  23      -3.366   6.676  -0.721  1.00 10.00      B   
ATOM   2129  N   THR B  24      -4.309   5.811  -2.573  1.00 10.00      B   
ATOM   2130  HN  THR B  24      -4.453   5.907  -3.538  1.00 10.00      B   
ATOM   2131  CA  THR B  24      -4.876   4.659  -1.886  1.00 10.00      B   
ATOM   2132  CB  THR B  24      -6.143   4.149  -2.609  1.00 10.00      B   
ATOM   2133  OG1 THR B  24      -7.071   5.230  -2.776  1.00 10.00      B   
ATOM   2134  HG1 THR B  24      -6.667   5.924  -3.316  1.00 10.00      B   
ATOM   2135  CG2 THR B  24      -6.816   3.039  -1.814  1.00 10.00      B   
ATOM   2136  C   THR B  24      -3.837   3.538  -1.812  1.00 10.00      B   
ATOM   2137  O   THR B  24      -3.832   2.734  -0.876  1.00 10.00      B   
ATOM   2138  N   HIS B  25      -2.954   3.498  -2.803  1.00 10.00      B   
ATOM   2139  HN  HIS B  25      -3.015   4.162  -3.522  1.00 10.00      B   
ATOM   2140  CA  HIS B  25      -1.902   2.489  -2.852  1.00 10.00      B   
ATOM   2141  CB  HIS B  25      -1.448   2.246  -4.292  1.00 10.00      B   
ATOM   2142  CG  HIS B  25      -2.322   1.296  -5.052  1.00 10.00      B   
ATOM   2143  ND1 HIS B  25      -3.362   1.744  -5.827  1.00 10.00      B   
ATOM   2144  CD2 HIS B  25      -2.264  -0.057  -5.124  1.00 10.00      B   
ATOM   2145  CE1 HIS B  25      -3.911   0.666  -6.353  1.00 10.00      B   
ATOM   2146  NE2 HIS B  25      -3.282  -0.450  -5.958  1.00 10.00      B   
ATOM   2147  HE2 HIS B  25      -3.352  -1.328  -6.394  1.00 10.00      B   
ATOM   2148  C   HIS B  25      -0.719   2.901  -1.987  1.00 10.00      B   
ATOM   2149  O   HIS B  25      -0.122   2.075  -1.298  1.00 10.00      B   
ATOM   2150  N   GLY B  26      -0.376   4.182  -2.039  1.00 10.00      B   
ATOM   2151  HN  GLY B  26      -0.869   4.790  -2.634  1.00 10.00      B   
ATOM   2152  CA  GLY B  26       0.722   4.689  -1.240  1.00 10.00      B   
ATOM   2153  C   GLY B  26       2.044   4.707  -1.982  1.00 10.00      B   
ATOM   2154  O   GLY B  26       2.627   5.769  -2.195  1.00 10.00      B   
ATOM   2155  N   VAL B  27       2.517   3.534  -2.378  1.00 10.00      B   
ATOM   2156  HN  VAL B  27       2.000   2.721  -2.195  1.00 10.00      B   
ATOM   2157  CA  VAL B  27       3.785   3.426  -3.087  1.00 10.00      B   
ATOM   2158  CB  VAL B  27       4.973   3.264  -2.105  1.00 10.00      B   
ATOM   2159  CG1 VAL B  27       4.771   2.072  -1.179  1.00 10.00      B   
ATOM   2160  CG2 VAL B  27       6.297   3.158  -2.849  1.00 10.00      B   
ATOM   2161  C   VAL B  27       3.764   2.269  -4.086  1.00 10.00      B   
ATOM   2162  O   VAL B  27       3.315   1.167  -3.765  1.00 10.00      B   
ATOM   2163  N   LEU B  28       4.238   2.537  -5.297  1.00 10.00      B   
ATOM   2164  HN  LEU B  28       4.575   3.439  -5.487  1.00 10.00      B   
ATOM   2165  CA  LEU B  28       4.288   1.535  -6.354  1.00 10.00      B   
ATOM   2166  CB  LEU B  28       3.027   1.606  -7.224  1.00 10.00      B   
ATOM   2167  CG  LEU B  28       1.707   1.203  -6.565  1.00 10.00      B   
ATOM   2168  CD1 LEU B  28       0.538   1.545  -7.476  1.00 10.00      B   
ATOM   2169  CD2 LEU B  28       1.707  -0.280  -6.226  1.00 10.00      B   
ATOM   2170  C   LEU B  28       5.511   1.773  -7.232  1.00 10.00      B   
ATOM   2171  O   LEU B  28       5.926   2.916  -7.427  1.00 10.00      B   
ATOM   2172  N   GLU B  29       6.095   0.698  -7.744  1.00 10.00      B   
ATOM   2173  HN  GLU B  29       5.744  -0.193  -7.519  1.00 10.00      B   
ATOM   2174  CA  GLU B  29       7.260   0.806  -8.612  1.00 10.00      B   
ATOM   2175  CB  GLU B  29       8.021  -0.521  -8.696  1.00 10.00      B   
ATOM   2176  CG  GLU B  29       8.381  -1.137  -7.353  1.00 10.00      B   
ATOM   2177  CD  GLU B  29       7.330  -2.113  -6.864  1.00 10.00      B   
ATOM   2178  OE1 GLU B  29       6.304  -1.660  -6.316  1.00 10.00      B   
ATOM   2179  OE2 GLU B  29       7.524  -3.336  -7.026  1.00 10.00      B   
ATOM   2180  C   GLU B  29       6.847   1.268 -10.009  1.00 10.00      B   
ATOM   2181  O   GLU B  29       5.658   1.294 -10.337  1.00 10.00      B   
ATOM   2182  N   GLU B  30       7.833   1.607 -10.835  1.00 10.00      B   
ATOM   2183  HN  GLU B  30       8.760   1.540 -10.521  1.00 10.00      B   
ATOM   2184  CA  GLU B  30       7.578   2.087 -12.192  1.00 10.00      B   
ATOM   2185  CB  GLU B  30       8.888   2.412 -12.912  1.00 10.00      B   
ATOM   2186  CG  GLU B  30       8.706   3.268 -14.155  1.00 10.00      B   
ATOM   2187  CD  GLU B  30      10.003   3.528 -14.889  1.00 10.00      B   
ATOM   2188  OE1 GLU B  30      10.489   2.611 -15.580  1.00 10.00      B   
ATOM   2189  OE2 GLU B  30      10.529   4.657 -14.792  1.00 10.00      B   
ATOM   2190  C   GLU B  30       6.752   1.102 -13.020  1.00 10.00      B   
ATOM   2191  O   GLU B  30       5.943   1.510 -13.855  1.00 10.00      B   
ATOM   2192  N   TRP B  31       6.936  -0.187 -12.770  1.00 10.00      B   
ATOM   2193  HN  TRP B  31       7.565  -0.455 -12.070  1.00 10.00      B   
ATOM   2194  CA  TRP B  31       6.216  -1.213 -13.514  1.00 10.00      B   
ATOM   2195  CB  TRP B  31       6.798  -2.613 -13.260  1.00 10.00      B   
ATOM   2196  CG  TRP B  31       6.548  -3.158 -11.883  1.00 10.00      B   
ATOM   2197  CD1 TRP B  31       7.337  -3.001 -10.783  1.00 10.00      B   
ATOM   2198  CD2 TRP B  31       5.435  -3.961 -11.465  1.00 10.00      B   
ATOM   2199  NE1 TRP B  31       6.781  -3.643  -9.703  1.00 10.00      B   
ATOM   2200  HE1 TRP B  31       7.162  -3.668  -8.788  1.00 10.00      B   
ATOM   2201  CE2 TRP B  31       5.614  -4.242 -10.097  1.00 10.00      B   
ATOM   2202  CE3 TRP B  31       4.303  -4.465 -12.115  1.00 10.00      B   
ATOM   2203  CZ2 TRP B  31       4.705  -5.003  -9.367  1.00 10.00      B   
ATOM   2204  CZ3 TRP B  31       3.403  -5.221 -11.389  1.00 10.00      B   
ATOM   2205  CH2 TRP B  31       3.608  -5.483 -10.029  1.00 10.00      B   
ATOM   2206  C   TRP B  31       4.711  -1.184 -13.248  1.00 10.00      B   
ATOM   2207  O   TRP B  31       3.923  -1.574 -14.106  1.00 10.00      B   
ATOM   2208  N   ASP B  32       4.310  -0.701 -12.077  1.00 10.00      B   
ATOM   2209  HN  ASP B  32       4.973  -0.368 -11.437  1.00 10.00      B   
ATOM   2210  CA  ASP B  32       2.892  -0.659 -11.733  1.00 10.00      B   
ATOM   2211  CB  ASP B  32       2.641  -1.172 -10.315  1.00 10.00      B   
ATOM   2212  CG  ASP B  32       1.232  -1.713 -10.138  1.00 10.00      B   
ATOM   2213  OD1 ASP B  32       0.627  -1.473  -9.076  1.00 10.00      B   
ATOM   2214  OD2 ASP B  32       0.729  -2.395 -11.059  1.00 10.00      B   
ATOM   2215  C   ASP B  32       2.286   0.726 -11.927  1.00 10.00      B   
ATOM   2216  O   ASP B  32       1.132   0.850 -12.339  1.00 10.00      B   
ATOM   2217  N   VAL B  33       3.065   1.773 -11.654  1.00 10.00      B   
ATOM   2218  HN  VAL B  33       3.981   1.622 -11.331  1.00 10.00      B   
ATOM   2219  CA  VAL B  33       2.571   3.143 -11.812  1.00 10.00      B   
ATOM   2220  CB  VAL B  33       3.558   4.222 -11.306  1.00 10.00      B   
ATOM   2221  CG1 VAL B  33       3.780   4.096  -9.808  1.00 10.00      B   
ATOM   2222  CG2 VAL B  33       4.879   4.173 -12.058  1.00 10.00      B   
ATOM   2223  C   VAL B  33       2.171   3.433 -13.257  1.00 10.00      B   
ATOM   2224  O   VAL B  33       1.231   4.189 -13.512  1.00 10.00      B   
ATOM   2225  N   LYS B  34       2.875   2.813 -14.200  1.00 10.00      B   
ATOM   2226  HN  LYS B  34       3.615   2.224 -13.936  1.00 10.00      B   
ATOM   2227  CA  LYS B  34       2.580   2.998 -15.614  1.00 10.00      B   
ATOM   2228  CB  LYS B  34       3.677   2.377 -16.484  1.00 10.00      B   
ATOM   2229  CG  LYS B  34       3.644   2.835 -17.935  1.00 10.00      B   
ATOM   2230  CD  LYS B  34       3.794   4.345 -18.032  1.00 10.00      B   
ATOM   2231  CE  LYS B  34       3.426   4.858 -19.414  1.00 10.00      B   
ATOM   2232  NZ  LYS B  34       3.485   6.341 -19.481  1.00 10.00      B   
ATOM   2233  HZ1 LYS B  34       4.472   6.666 -19.413  1.00 10.00      B   
ATOM   2234  HZ2 LYS B  34       2.941   6.758 -18.696  1.00 10.00      B   
ATOM   2235  HZ3 LYS B  34       3.083   6.678 -20.379  1.00 10.00      B   
ATOM   2236  C   LYS B  34       1.225   2.386 -15.951  1.00 10.00      B   
ATOM   2237  O   LYS B  34       0.496   2.885 -16.810  1.00 10.00      B   
ATOM   2238  N   ARG B  35       0.891   1.310 -15.249  1.00 10.00      B   
ATOM   2239  HN  ARG B  35       1.512   0.975 -14.568  1.00 10.00      B   
ATOM   2240  CA  ARG B  35      -0.374   0.621 -15.451  1.00 10.00      B   
ATOM   2241  CB  ARG B  35      -0.349  -0.748 -14.768  1.00 10.00      B   
ATOM   2242  CG  ARG B  35       0.855  -1.599 -15.139  1.00 10.00      B   
ATOM   2243  CD  ARG B  35       0.985  -2.807 -14.227  1.00 10.00      B   
ATOM   2244  NE  ARG B  35       0.053  -3.872 -14.589  1.00 10.00      B   
ATOM   2245  HE  ARG B  35      -0.032  -4.087 -15.546  1.00 10.00      B   
ATOM   2246  CZ  ARG B  35      -0.660  -4.565 -13.704  1.00 10.00      B   
ATOM   2247  NH1 ARG B  35      -0.571  -4.283 -12.408  1.00 10.00      B   
ATOM   2248 HH11 ARG B  35      -1.129  -4.820 -11.712  1.00 10.00      B   
ATOM   2249 HH12 ARG B  35       0.062  -3.508 -12.073  1.00 10.00      B   
ATOM   2250  NH2 ARG B  35      -1.468  -5.537 -14.118  1.00 10.00      B   
ATOM   2251 HH21 ARG B  35      -1.550  -5.752 -15.139  1.00 10.00      B   
ATOM   2252 HH22 ARG B  35      -2.017  -6.094 -13.427  1.00 10.00      B   
ATOM   2253  C   ARG B  35      -1.513   1.466 -14.896  1.00 10.00      B   
ATOM   2254  O   ARG B  35      -2.579   1.562 -15.498  1.00 10.00      B   
ATOM   2255  N   LEU B  36      -1.266   2.091 -13.749  1.00 10.00      B   
ATOM   2256  HN  LEU B  36      -0.395   1.961 -13.316  1.00 10.00      B   
ATOM   2257  CA  LEU B  36      -2.257   2.947 -13.108  1.00 10.00      B   
ATOM   2258  CB  LEU B  36      -1.761   3.381 -11.723  1.00 10.00      B   
ATOM   2259  CG  LEU B  36      -2.795   3.373 -10.592  1.00 10.00      B   
ATOM   2260  CD1 LEU B  36      -2.120   3.626  -9.252  1.00 10.00      B   
ATOM   2261  CD2 LEU B  36      -3.884   4.404 -10.842  1.00 10.00      B   
ATOM   2262  C   LEU B  36      -2.536   4.173 -13.976  1.00 10.00      B   
ATOM   2263  O   LEU B  36      -3.685   4.590 -14.138  1.00 10.00      B   
ATOM   2264  N   GLN B  37      -1.475   4.741 -14.540  1.00 10.00      B   
ATOM   2265  HN  GLN B  37      -0.583   4.368 -14.364  1.00 10.00      B   
ATOM   2266  CA  GLN B  37      -1.601   5.909 -15.400  1.00 10.00      B   
ATOM   2267  CB  GLN B  37      -0.222   6.443 -15.799  1.00 10.00      B   
ATOM   2268  CG  GLN B  37      -0.271   7.721 -16.625  1.00 10.00      B   
ATOM   2269  CD  GLN B  37       1.085   8.124 -17.171  1.00 10.00      B   
ATOM   2270  OE1 GLN B  37       1.938   7.281 -17.443  1.00 10.00      B   
ATOM   2271  NE2 GLN B  37       1.292   9.419 -17.345  1.00 10.00      B   
ATOM   2272 HE21 GLN B  37       0.568  10.038 -17.116  1.00 10.00      B   
ATOM   2273 HE22 GLN B  37       2.161   9.704 -17.693  1.00 10.00      B   
ATOM   2274  C   GLN B  37      -2.409   5.571 -16.647  1.00 10.00      B   
ATOM   2275  O   GLN B  37      -3.351   6.281 -17.000  1.00 10.00      B   
ATOM   2276  N   THR B  38      -2.051   4.470 -17.299  1.00 10.00      B   
ATOM   2277  HN  THR B  38      -1.301   3.933 -16.960  1.00 10.00      B   
ATOM   2278  CA  THR B  38      -2.744   4.044 -18.504  1.00 10.00      B   
ATOM   2279  CB  THR B  38      -1.973   2.938 -19.270  1.00 10.00      B   
ATOM   2280  OG1 THR B  38      -2.366   2.936 -20.649  1.00 10.00      B   
ATOM   2281  HG1 THR B  38      -1.935   3.676 -21.101  1.00 10.00      B   
ATOM   2282  CG2 THR B  38      -2.216   1.558 -18.673  1.00 10.00      B   
ATOM   2283  C   THR B  38      -4.178   3.606 -18.194  1.00 10.00      B   
ATOM   2284  O   THR B  38      -5.052   3.664 -19.059  1.00 10.00      B   
ATOM   2285  N   HIS B  39      -4.412   3.191 -16.950  1.00 10.00      B   
ATOM   2286  HN  HIS B  39      -3.669   3.175 -16.307  1.00 10.00      B   
ATOM   2287  CA  HIS B  39      -5.732   2.751 -16.507  1.00 10.00      B   
ATOM   2288  CB  HIS B  39      -5.650   2.223 -15.069  1.00 10.00      B   
ATOM   2289  CG  HIS B  39      -6.946   1.722 -14.509  1.00 10.00      B   
ATOM   2290  ND1 HIS B  39      -7.573   2.364 -13.469  1.00 10.00      B   
ATOM   2291  CD2 HIS B  39      -7.672   0.637 -14.863  1.00 10.00      B   
ATOM   2292  CE1 HIS B  39      -8.658   1.658 -13.214  1.00 10.00      B   
ATOM   2293  NE2 HIS B  39      -8.763   0.600 -14.030  1.00 10.00      B   
ATOM   2294  HE2 HIS B  39      -9.311  -0.195 -13.860  1.00 10.00      B   
ATOM   2295  C   HIS B  39      -6.729   3.902 -16.584  1.00 10.00      B   
ATOM   2296  O   HIS B  39      -7.876   3.720 -16.992  1.00 10.00      B   
ATOM   2297  N   CYS B  40      -6.266   5.091 -16.226  1.00 10.00      B   
ATOM   2298  HN  CYS B  40      -5.332   5.171 -15.939  1.00 10.00      B   
ATOM   2299  CA  CYS B  40      -7.105   6.281 -16.244  1.00 10.00      B   
ATOM   2300  CB  CYS B  40      -6.331   7.475 -15.685  1.00 10.00      B   
ATOM   2301  SG  CYS B  40      -5.562   7.168 -14.077  1.00 10.00      B   
ATOM   2302  HG  CYS B  40      -4.957   5.986 -14.123  1.00 10.00      B   
ATOM   2303  C   CYS B  40      -7.605   6.584 -17.656  1.00 10.00      B   
ATOM   2304  O   CYS B  40      -8.681   7.154 -17.836  1.00 10.00      B   
ATOM   2305  N   TYR B  41      -6.830   6.179 -18.655  1.00 10.00      B   
ATOM   2306  HN  TYR B  41      -5.993   5.710 -18.452  1.00 10.00      B   
ATOM   2307  CA  TYR B  41      -7.197   6.411 -20.045  1.00 10.00      B   
ATOM   2308  CB  TYR B  41      -5.949   6.597 -20.913  1.00 10.00      B   
ATOM   2309  CG  TYR B  41      -4.936   7.561 -20.335  1.00 10.00      B   
ATOM   2310  CD1 TYR B  41      -3.614   7.179 -20.150  1.00 10.00      B   
ATOM   2311  CD2 TYR B  41      -5.303   8.850 -19.966  1.00 10.00      B   
ATOM   2312  CE1 TYR B  41      -2.686   8.050 -19.613  1.00 10.00      B   
ATOM   2313  CE2 TYR B  41      -4.381   9.729 -19.431  1.00 10.00      B   
ATOM   2314  CZ  TYR B  41      -3.075   9.323 -19.256  1.00 10.00      B   
ATOM   2315  OH  TYR B  41      -2.156  10.194 -18.717  1.00 10.00      B   
ATOM   2316  HH  TYR B  41      -2.544  10.638 -17.959  1.00 10.00      B   
ATOM   2317  C   TYR B  41      -8.045   5.263 -20.582  1.00 10.00      B   
ATOM   2318  O   TYR B  41      -8.592   5.345 -21.681  1.00 10.00      B   
ATOM   2319  N   LYS B  42      -8.142   4.188 -19.807  1.00 10.00      B   
ATOM   2320  HN  LYS B  42      -7.680   4.180 -18.941  1.00 10.00      B   
ATOM   2321  CA  LYS B  42      -8.929   3.025 -20.203  1.00 10.00      B   
ATOM   2322  CB  LYS B  42      -8.425   1.762 -19.498  1.00 10.00      B   
ATOM   2323  CG  LYS B  42      -6.979   1.405 -19.793  1.00 10.00      B   
ATOM   2324  CD  LYS B  42      -6.822   0.770 -21.164  1.00 10.00      B   
ATOM   2325  CE  LYS B  42      -5.354   0.621 -21.529  1.00 10.00      B   
ATOM   2326  NZ  LYS B  42      -4.705   1.940 -21.747  1.00 10.00      B   
ATOM   2327  HZ1 LYS B  42      -5.347   2.706 -21.461  1.00 10.00      B   
ATOM   2328  HZ2 LYS B  42      -4.473   2.061 -22.752  1.00 10.00      B   
ATOM   2329  HZ3 LYS B  42      -3.827   2.012 -21.190  1.00 10.00      B   
ATOM   2330  C   LYS B  42     -10.392   3.248 -19.859  1.00 10.00      B   
ATOM   2331  O   LYS B  42     -11.286   2.846 -20.603  1.00 10.00      B   
ATOM   2332  N   VAL B  43     -10.622   3.893 -18.721  1.00 10.00      B   
ATOM   2333  HN  VAL B  43      -9.858   4.175 -18.174  1.00 10.00      B   
ATOM   2334  CA  VAL B  43     -11.971   4.183 -18.254  1.00 10.00      B   
ATOM   2335  CB  VAL B  43     -11.955   4.807 -16.841  1.00 10.00      B   
ATOM   2336  CG1 VAL B  43     -13.370   4.958 -16.302  1.00 10.00      B   
ATOM   2337  CG2 VAL B  43     -11.110   3.968 -15.893  1.00 10.00      B   
ATOM   2338  C   VAL B  43     -12.683   5.129 -19.218  1.00 10.00      B   
ATOM   2339  O   VAL B  43     -13.839   4.910 -19.586  1.00 10.00      B   
ATOM   2340  N   HIS B  44     -11.982   6.172 -19.636  1.00 10.00      B   
ATOM   2341  HN  HIS B  44     -11.060   6.284 -19.325  1.00 10.00      B   
ATOM   2342  CA  HIS B  44     -12.547   7.151 -20.558  1.00 10.00      B   
ATOM   2343  CB  HIS B  44     -12.207   8.577 -20.111  1.00 10.00      B   
ATOM   2344  CG  HIS B  44     -12.827   9.647 -20.959  1.00 10.00      B   
ATOM   2345  ND1 HIS B  44     -12.084  10.354 -21.871  1.00 10.00      B   
ATOM   2346  CD2 HIS B  44     -14.110  10.085 -20.995  1.00 10.00      B   
ATOM   2347  CE1 HIS B  44     -12.920  11.200 -22.441  1.00 10.00      B   
ATOM   2348  NE2 HIS B  44     -14.159  11.076 -21.944  1.00 10.00      B   
ATOM   2349  HE2 HIS B  44     -14.976  11.425 -22.359  1.00 10.00      B   
ATOM   2350  C   HIS B  44     -12.057   6.906 -21.982  1.00 10.00      B   
ATOM   2351  O   HIS B  44     -11.537   5.831 -22.295  1.00 10.00      B   
ATOM   2352  N   ASN B  47      -8.279  11.241 -21.965  1.00 10.00      B   
ATOM   2353  HN  ASN B  47      -8.191  11.814 -21.176  1.00 10.00      B   
ATOM   2354  CA  ASN B  47      -7.468  11.501 -23.146  1.00 10.00      B   
ATOM   2355  CB  ASN B  47      -8.356  11.572 -24.392  1.00 10.00      B   
ATOM   2356  CG  ASN B  47      -7.569  11.803 -25.669  1.00 10.00      B   
ATOM   2357  OD1 ASN B  47      -6.407  11.412 -25.780  1.00 10.00      B   
ATOM   2358  ND2 ASN B  47      -8.200  12.438 -26.644  1.00 10.00      B   
ATOM   2359 HD21 ASN B  47      -9.128  12.719 -26.490  1.00 10.00      B   
ATOM   2360 HD22 ASN B  47      -7.717  12.600 -27.482  1.00 10.00      B   
ATOM   2361  C   ASN B  47      -6.670  12.791 -22.992  1.00 10.00      B   
ATOM   2362  O   ASN B  47      -7.231  13.889 -23.002  1.00 10.00      B   
ATOM   2363  N   ALA B  48      -5.361  12.651 -22.840  1.00 10.00      B   
ATOM   2364  HN  ALA B  48      -4.974  11.749 -22.840  1.00 10.00      B   
ATOM   2365  CA  ALA B  48      -4.473  13.795 -22.686  1.00 10.00      B   
ATOM   2366  CB  ALA B  48      -4.450  14.259 -21.236  1.00 10.00      B   
ATOM   2367  C   ALA B  48      -3.070  13.423 -23.143  1.00 10.00      B   
ATOM   2368  O   ALA B  48      -2.593  12.321 -22.863  1.00 10.00      B   
ATOM   2369  N   THR B  49      -2.416  14.332 -23.849  1.00 10.00      B   
ATOM   2370  HN  THR B  49      -2.846  15.194 -24.039  1.00 10.00      B   
ATOM   2371  CA  THR B  49      -1.069  14.086 -24.342  1.00 10.00      B   
ATOM   2372  CB  THR B  49      -0.759  14.882 -25.634  1.00 10.00      B   
ATOM   2373  OG1 THR B  49       0.645  14.838 -25.931  1.00 10.00      B   
ATOM   2374  HG1 THR B  49       1.030  15.705 -25.758  1.00 10.00      B   
ATOM   2375  CG2 THR B  49      -1.208  16.331 -25.512  1.00 10.00      B   
ATOM   2376  C   THR B  49      -0.025  14.364 -23.261  1.00 10.00      B   
ATOM   2377  O   THR B  49       0.439  15.494 -23.088  1.00 10.00      B   
ATOM   2378  N   VAL B  50       0.324  13.326 -22.515  1.00 10.00      B   
ATOM   2379  HN  VAL B  50      -0.096  12.456 -22.681  1.00 10.00      B   
ATOM   2380  CA  VAL B  50       1.313  13.451 -21.457  1.00 10.00      B   
ATOM   2381  CB  VAL B  50       1.308  12.241 -20.499  1.00 10.00      B   
ATOM   2382  CG1 VAL B  50       0.139  12.338 -19.532  1.00 10.00      B   
ATOM   2383  CG2 VAL B  50       1.255  10.931 -21.275  1.00 10.00      B   
ATOM   2384  C   VAL B  50       2.708  13.654 -22.035  1.00 10.00      B   
ATOM   2385  O   VAL B  50       3.077  13.037 -23.040  1.00 10.00      B   
ATOM   2386  N   ASP B  51       3.467  14.535 -21.409  1.00 10.00      B   
ATOM   2387  HN  ASP B  51       3.110  15.000 -20.623  1.00 10.00      B   
ATOM   2388  CA  ASP B  51       4.820  14.836 -21.851  1.00 10.00      B   
ATOM   2389  CB  ASP B  51       5.282  16.200 -21.321  1.00 10.00      B   
ATOM   2390  CG  ASP B  51       4.706  16.531 -19.959  1.00 10.00      B   
ATOM   2391  OD1 ASP B  51       5.171  15.954 -18.960  1.00 10.00      B   
ATOM   2392  OD2 ASP B  51       3.771  17.361 -19.889  1.00 10.00      B   
ATOM   2393  C   ASP B  51       5.795  13.735 -21.452  1.00 10.00      B   
ATOM   2394  O   ASP B  51       6.108  12.852 -22.256  1.00 10.00      B   
ATOM   2395  N   LYS B  52       6.258  13.778 -20.212  1.00 10.00      B   
ATOM   2396  HN  LYS B  52       5.949  14.500 -19.607  1.00 10.00      B   
ATOM   2397  CA  LYS B  52       7.199  12.791 -19.709  1.00 10.00      B   
ATOM   2398  CB  LYS B  52       8.633  13.322 -19.811  1.00 10.00      B   
ATOM   2399  CG  LYS B  52       9.357  12.948 -21.094  1.00 10.00      B   
ATOM   2400  CD  LYS B  52       9.381  11.442 -21.294  1.00 10.00      B   
ATOM   2401  CE  LYS B  52      10.562  11.016 -22.149  1.00 10.00      B   
ATOM   2402  NZ  LYS B  52      11.837  11.015 -21.380  1.00 10.00      B   
ATOM   2403  HZ1 LYS B  52      12.217  10.049 -21.321  1.00 10.00      B   
ATOM   2404  HZ2 LYS B  52      11.677  11.367 -20.408  1.00 10.00      B   
ATOM   2405  HZ3 LYS B  52      12.540  11.626 -21.845  1.00 10.00      B   
ATOM   2406  C   LYS B  52       6.887  12.451 -18.262  1.00 10.00      B   
ATOM   2407  O   LYS B  52       6.301  13.258 -17.544  1.00 10.00      B   
ATOM   2408  N   LEU B  53       7.286  11.264 -17.833  1.00 10.00      B   
ATOM   2409  HN  LEU B  53       7.767  10.667 -18.444  1.00 10.00      B   
ATOM   2410  CA  LEU B  53       7.048  10.839 -16.464  1.00 10.00      B   
ATOM   2411  CB  LEU B  53       7.365   9.350 -16.299  1.00 10.00      B   
ATOM   2412  CG  LEU B  53       7.030   8.738 -14.936  1.00 10.00      B   
ATOM   2413  CD1 LEU B  53       5.523   8.655 -14.738  1.00 10.00      B   
ATOM   2414  CD2 LEU B  53       7.672   7.368 -14.791  1.00 10.00      B   
ATOM   2415  C   LEU B  53       7.906  11.665 -15.516  1.00 10.00      B   
ATOM   2416  O   LEU B  53       7.439  12.129 -14.478  1.00 10.00      B   
ATOM   2417  N   GLU B  54       9.158  11.861 -15.905  1.00 10.00      B   
ATOM   2418  HN  GLU B  54       9.458  11.469 -16.762  1.00 10.00      B   
ATOM   2419  CA  GLU B  54      10.107  12.630 -15.114  1.00 10.00      B   
ATOM   2420  CB  GLU B  54      11.501  12.583 -15.755  1.00 10.00      B   
ATOM   2421  CG  GLU B  54      11.841  11.270 -16.452  1.00 10.00      B   
ATOM   2422  CD  GLU B  54      11.369  11.230 -17.894  1.00 10.00      B   
ATOM   2423  OE1 GLU B  54      10.213  10.836 -18.135  1.00 10.00      B   
ATOM   2424  OE2 GLU B  54      12.154  11.597 -18.792  1.00 10.00      B   
ATOM   2425  C   GLU B  54       9.642  14.077 -14.997  1.00 10.00      B   
ATOM   2426  O   GLU B  54       9.649  14.661 -13.912  1.00 10.00      B   
ATOM   2427  N   ASP B  55       9.219  14.639 -16.124  1.00 10.00      B   
ATOM   2428  HN  ASP B  55       9.227  14.113 -16.950  1.00 10.00      B   
ATOM   2429  CA  ASP B  55       8.743  16.018 -16.167  1.00 10.00      B   
ATOM   2430  CB  ASP B  55       8.473  16.452 -17.610  1.00 10.00      B   
ATOM   2431  CG  ASP B  55       9.013  17.836 -17.916  1.00 10.00      B   
ATOM   2432  OD1 ASP B  55       8.805  18.757 -17.100  1.00 10.00      B   
ATOM   2433  OD2 ASP B  55       9.655  18.009 -18.973  1.00 10.00      B   
ATOM   2434  C   ASP B  55       7.482  16.171 -15.325  1.00 10.00      B   
ATOM   2435  O   ASP B  55       7.328  17.143 -14.583  1.00 10.00      B   
ATOM   2436  N   PHE B  56       6.584  15.196 -15.435  1.00 10.00      B   
ATOM   2437  HN  PHE B  56       6.756  14.455 -16.058  1.00 10.00      B   
ATOM   2438  CA  PHE B  56       5.340  15.209 -14.674  1.00 10.00      B   
ATOM   2439  CB  PHE B  56       4.417  14.074 -15.127  1.00 10.00      B   
ATOM   2440  CG  PHE B  56       3.019  14.164 -14.583  1.00 10.00      B   
ATOM   2441  CD1 PHE B  56       2.502  13.148 -13.795  1.00 10.00      B   
ATOM   2442  CD2 PHE B  56       2.222  15.263 -14.860  1.00 10.00      B   
ATOM   2443  CE1 PHE B  56       1.216  13.226 -13.294  1.00 10.00      B   
ATOM   2444  CE2 PHE B  56       0.936  15.349 -14.362  1.00 10.00      B   
ATOM   2445  CZ  PHE B  56       0.432  14.328 -13.578  1.00 10.00      B   
ATOM   2446  C   PHE B  56       5.628  15.099 -13.178  1.00 10.00      B   
ATOM   2447  O   PHE B  56       5.060  15.836 -12.374  1.00 10.00      B   
ATOM   2448  N   ILE B  57       6.527  14.188 -12.817  1.00 10.00      B   
ATOM   2449  HN  ILE B  57       6.944  13.626 -13.509  1.00 10.00      B   
ATOM   2450  CA  ILE B  57       6.906  13.989 -11.420  1.00 10.00      B   
ATOM   2451  CB  ILE B  57       7.908  12.818 -11.267  1.00 10.00      B   
ATOM   2452  CG1 ILE B  57       7.184  11.476 -11.422  1.00 10.00      B   
ATOM   2453  CG2 ILE B  57       8.641  12.881  -9.931  1.00 10.00      B   
ATOM   2454  CD1 ILE B  57       8.109  10.278 -11.476  1.00 10.00      B   
ATOM   2455  C   ILE B  57       7.504  15.270 -10.840  1.00 10.00      B   
ATOM   2456  O   ILE B  57       7.143  15.696  -9.743  1.00 10.00      B   
ATOM   2457  N   ASN B  58       8.396  15.895 -11.600  1.00 10.00      B   
ATOM   2458  HN  ASN B  58       8.633  15.511 -12.475  1.00 10.00      B   
ATOM   2459  CA  ASN B  58       9.041  17.130 -11.168  1.00 10.00      B   
ATOM   2460  CB  ASN B  58      10.129  17.548 -12.166  1.00 10.00      B   
ATOM   2461  CG  ASN B  58      10.949  18.733 -11.688  1.00 10.00      B   
ATOM   2462  OD1 ASN B  58      10.642  19.883 -12.002  1.00 10.00      B   
ATOM   2463  ND2 ASN B  58      12.003  18.462 -10.929  1.00 10.00      B   
ATOM   2464 HD21 ASN B  58      12.198  17.521 -10.720  1.00 10.00      B   
ATOM   2465 HD22 ASN B  58      12.545  19.213 -10.602  1.00 10.00      B   
ATOM   2466  C   ASN B  58       8.013  18.247 -10.991  1.00 10.00      B   
ATOM   2467  O   ASN B  58       8.180  19.131 -10.154  1.00 10.00      B   
ATOM   2468  N   ASN B  59       6.938  18.179 -11.770  1.00 10.00      B   
ATOM   2469  HN  ASN B  59       6.861  17.438 -12.409  1.00 10.00      B   
ATOM   2470  CA  ASN B  59       5.870  19.173 -11.706  1.00 10.00      B   
ATOM   2471  CB  ASN B  59       4.932  19.015 -12.908  1.00 10.00      B   
ATOM   2472  CG  ASN B  59       3.987  20.188 -13.099  1.00 10.00      B   
ATOM   2473  OD1 ASN B  59       4.299  21.325 -12.743  1.00 10.00      B   
ATOM   2474  ND2 ASN B  59       2.827  19.920 -13.678  1.00 10.00      B   
ATOM   2475 HD21 ASN B  59       2.645  18.995 -13.944  1.00 10.00      B   
ATOM   2476 HD22 ASN B  59       2.202  20.661 -13.824  1.00 10.00      B   
ATOM   2477  C   ASN B  59       5.084  19.038 -10.402  1.00 10.00      B   
ATOM   2478  O   ASN B  59       4.547  20.014  -9.881  1.00 10.00      B   
ATOM   2479  N   ILE B  60       5.021  17.820  -9.878  1.00 10.00      B   
ATOM   2480  HN  ILE B  60       5.461  17.076 -10.343  1.00 10.00      B   
ATOM   2481  CA  ILE B  60       4.312  17.559  -8.630  1.00 10.00      B   
ATOM   2482  CB  ILE B  60       3.786  16.108  -8.570  1.00 10.00      B   
ATOM   2483  CG1 ILE B  60       3.068  15.742  -9.873  1.00 10.00      B   
ATOM   2484  CG2 ILE B  60       2.849  15.927  -7.384  1.00 10.00      B   
ATOM   2485  CD1 ILE B  60       2.761  14.266 -10.011  1.00 10.00      B   
ATOM   2486  C   ILE B  60       5.240  17.808  -7.441  1.00 10.00      B   
ATOM   2487  O   ILE B  60       4.811  18.268  -6.382  1.00 10.00      B   
ATOM   2488  N   ASN B  61       6.521  17.516  -7.641  1.00 10.00      B   
ATOM   2489  HN  ASN B  61       6.793  17.156  -8.514  1.00 10.00      B   
ATOM   2490  CA  ASN B  61       7.536  17.692  -6.605  1.00 10.00      B   
ATOM   2491  CB  ASN B  61       8.915  17.282  -7.134  1.00 10.00      B   
ATOM   2492  CG  ASN B  61       9.431  15.992  -6.524  1.00 10.00      B   
ATOM   2493  OD1 ASN B  61       8.661  15.083  -6.216  1.00 10.00      B   
ATOM   2494  ND2 ASN B  61      10.742  15.905  -6.344  1.00 10.00      B   
ATOM   2495 HD21 ASN B  61      11.298  16.666  -6.612  1.00 10.00      B   
ATOM   2496 HD22 ASN B  61      11.106  15.081  -5.942  1.00 10.00      B   
ATOM   2497  C   ASN B  61       7.591  19.133  -6.099  1.00 10.00      B   
ATOM   2498  O   ASN B  61       7.884  19.379  -4.929  1.00 10.00      B   
ATOM   2499  N   SER B  62       7.302  20.080  -6.981  1.00 10.00      B   
ATOM   2500  HN  SER B  62       7.067  19.826  -7.901  1.00 10.00      B   
ATOM   2501  CA  SER B  62       7.331  21.492  -6.629  1.00 10.00      B   
ATOM   2502  CB  SER B  62       7.256  22.336  -7.898  1.00 10.00      B   
ATOM   2503  OG  SER B  62       6.880  21.528  -9.001  1.00 10.00      B   
ATOM   2504  HG  SER B  62       7.417  21.762  -9.765  1.00 10.00      B   
ATOM   2505  C   SER B  62       6.204  21.873  -5.670  1.00 10.00      B   
ATOM   2506  O   SER B  62       6.432  22.562  -4.674  1.00 10.00      B   
ATOM   2507  N   VAL B  63       4.992  21.415  -5.960  1.00 10.00      B   
ATOM   2508  HN  VAL B  63       4.869  20.852  -6.754  1.00 10.00      B   
ATOM   2509  CA  VAL B  63       3.842  21.734  -5.121  1.00 10.00      B   
ATOM   2510  CB  VAL B  63       2.493  21.505  -5.850  1.00 10.00      B   
ATOM   2511  CG1 VAL B  63       2.195  20.025  -6.045  1.00 10.00      B   
ATOM   2512  CG2 VAL B  63       1.352  22.205  -5.126  1.00 10.00      B   
ATOM   2513  C   VAL B  63       3.884  20.984  -3.786  1.00 10.00      B   
ATOM   2514  O   VAL B  63       3.425  21.494  -2.763  1.00 10.00      B   
ATOM   2515  N   LEU B  64       4.468  19.789  -3.793  1.00 10.00      B   
ATOM   2516  HN  LEU B  64       4.836  19.440  -4.635  1.00 10.00      B   
ATOM   2517  CA  LEU B  64       4.565  18.979  -2.583  1.00 10.00      B   
ATOM   2518  CB  LEU B  64       4.729  17.499  -2.934  1.00 10.00      B   
ATOM   2519  CG  LEU B  64       3.522  16.815  -3.579  1.00 10.00      B   
ATOM   2520  CD1 LEU B  64       3.808  15.338  -3.805  1.00 10.00      B   
ATOM   2521  CD2 LEU B  64       2.278  16.998  -2.723  1.00 10.00      B   
ATOM   2522  C   LEU B  64       5.713  19.437  -1.688  1.00 10.00      B   
ATOM   2523  O   LEU B  64       5.791  19.056  -0.518  1.00 10.00      B   
ATOM   2524  N   GLU B  65       6.591  20.269  -2.236  1.00 10.00      B   
ATOM   2525  HN  GLU B  65       6.467  20.545  -3.169  1.00 10.00      B   
ATOM   2526  CA  GLU B  65       7.740  20.778  -1.496  1.00 10.00      B   
ATOM   2527  CB  GLU B  65       8.613  21.646  -2.400  1.00 10.00      B   
ATOM   2528  CG  GLU B  65      10.074  21.703  -1.988  1.00 10.00      B   
ATOM   2529  CD  GLU B  65      10.858  22.712  -2.794  1.00 10.00      B   
ATOM   2530  OE1 GLU B  65      10.954  22.551  -4.028  1.00 10.00      B   
ATOM   2531  OE2 GLU B  65      11.373  23.682  -2.201  1.00 10.00      B   
ATOM   2532  C   GLU B  65       7.295  21.573  -0.270  1.00 10.00      B   
ATOM   2533  O   GLU B  65       7.966  21.573   0.762  1.00 10.00      B   
ATOM   2534  N   SER B  66       6.144  22.228  -0.380  1.00 10.00      B   
ATOM   2535  HN  SER B  66       5.646  22.182  -1.224  1.00 10.00      B   
ATOM   2536  CA  SER B  66       5.604  23.020   0.717  1.00 10.00      B   
ATOM   2537  CB  SER B  66       4.430  23.865   0.222  1.00 10.00      B   
ATOM   2538  OG  SER B  66       4.740  24.472  -1.023  1.00 10.00      B   
ATOM   2539  HG  SER B  66       5.391  25.170  -0.884  1.00 10.00      B   
ATOM   2540  C   SER B  66       5.168  22.128   1.881  1.00 10.00      B   
ATOM   2541  O   SER B  66       4.943  22.606   2.994  1.00 10.00      B   
ATOM   2542  N   LEU B  67       5.057  20.830   1.614  1.00 10.00      B   
ATOM   2543  HN  LEU B  67       5.253  20.510   0.705  1.00 10.00      B   
ATOM   2544  CA  LEU B  67       4.662  19.865   2.631  1.00 10.00      B   
ATOM   2545  CB  LEU B  67       3.532  18.971   2.112  1.00 10.00      B   
ATOM   2546  CG  LEU B  67       2.226  19.677   1.735  1.00 10.00      B   
ATOM   2547  CD1 LEU B  67       1.248  18.694   1.112  1.00 10.00      B   
ATOM   2548  CD2 LEU B  67       1.608  20.353   2.950  1.00 10.00      B   
ATOM   2549  C   LEU B  67       5.858  19.014   3.042  1.00 10.00      B   
ATOM   2550  O   LEU B  67       5.728  18.085   3.840  1.00 10.00      B   
ATOM   2551  N   TYR B  68       7.021  19.350   2.483  1.00 10.00      B   
ATOM   2552  HN  TYR B  68       7.040  20.106   1.857  1.00 10.00      B   
ATOM   2553  CA  TYR B  68       8.271  18.647   2.767  1.00 10.00      B   
ATOM   2554  CB  TYR B  68       8.664  18.765   4.243  1.00 10.00      B   
ATOM   2555  CG  TYR B  68       8.920  20.184   4.699  1.00 10.00      B   
ATOM   2556  CD1 TYR B  68       9.969  20.925   4.170  1.00 10.00      B   
ATOM   2557  CD2 TYR B  68       8.117  20.780   5.663  1.00 10.00      B   
ATOM   2558  CE1 TYR B  68      10.211  22.219   4.587  1.00 10.00      B   
ATOM   2559  CE2 TYR B  68       8.351  22.075   6.084  1.00 10.00      B   
ATOM   2560  CZ  TYR B  68       9.399  22.790   5.543  1.00 10.00      B   
ATOM   2561  OH  TYR B  68       9.638  24.077   5.965  1.00 10.00      B   
ATOM   2562  HH  TYR B  68       9.548  24.683   5.219  1.00 10.00      B   
ATOM   2563  C   TYR B  68       8.232  17.185   2.325  1.00 10.00      B   
ATOM   2564  O   TYR B  68       8.734  16.305   3.021  1.00 10.00      B   
ATOM   2565  N   ILE B  69       7.641  16.934   1.166  1.00 10.00      B   
ATOM   2566  HN  ILE B  69       7.254  17.676   0.652  1.00 10.00      B   
ATOM   2567  CA  ILE B  69       7.556  15.580   0.625  1.00 10.00      B   
ATOM   2568  CB  ILE B  69       6.184  14.918   0.897  1.00 10.00      B   
ATOM   2569  CG1 ILE B  69       5.035  15.882   0.584  1.00 10.00      B   
ATOM   2570  CG2 ILE B  69       6.099  14.409   2.330  1.00 10.00      B   
ATOM   2571  CD1 ILE B  69       3.661  15.248   0.653  1.00 10.00      B   
ATOM   2572  C   ILE B  69       7.820  15.601  -0.874  1.00 10.00      B   
ATOM   2573  O   ILE B  69       7.489  16.575  -1.549  1.00 10.00      B   
ATOM   2574  N   GLU B  70       8.430  14.542  -1.391  1.00 10.00      B   
ATOM   2575  HN  GLU B  70       8.685  13.795  -0.805  1.00 10.00      B   
ATOM   2576  CA  GLU B  70       8.729  14.463  -2.812  1.00 10.00      B   
ATOM   2577  CB  GLU B  70      10.010  15.240  -3.140  1.00 10.00      B   
ATOM   2578  CG  GLU B  70      11.289  14.592  -2.634  1.00 10.00      B   
ATOM   2579  CD  GLU B  70      12.484  14.910  -3.508  1.00 10.00      B   
ATOM   2580  OE1 GLU B  70      13.300  15.773  -3.120  1.00 10.00      B   
ATOM   2581  OE2 GLU B  70      12.622  14.289  -4.582  1.00 10.00      B   
ATOM   2582  C   GLU B  70       8.862  13.014  -3.266  1.00 10.00      B   
ATOM   2583  O   GLU B  70       8.869  12.093  -2.445  1.00 10.00      B   
ATOM   2584  N   ILE B  71       8.960  12.818  -4.573  1.00 10.00      B   
ATOM   2585  HN  ILE B  71       8.943  13.596  -5.178  1.00 10.00      B   
ATOM   2586  CA  ILE B  71       9.105  11.485  -5.137  1.00 10.00      B   
ATOM   2587  CB  ILE B  71       8.335  11.331  -6.468  1.00 10.00      B   
ATOM   2588  CG1 ILE B  71       6.885  11.801  -6.292  1.00 10.00      B   
ATOM   2589  CG2 ILE B  71       8.370   9.882  -6.937  1.00 10.00      B   
ATOM   2590  CD1 ILE B  71       6.067  11.787  -7.567  1.00 10.00      B   
ATOM   2591  C   ILE B  71      10.585  11.170  -5.340  1.00 10.00      B   
ATOM   2592  O   ILE B  71      11.151  11.415  -6.406  1.00 10.00      B   
ATOM   2593  N   LYS B  72      11.201  10.642  -4.292  1.00 10.00      B   
ATOM   2594  HN  LYS B  72      10.681  10.468  -3.480  1.00 10.00      B   
ATOM   2595  CA  LYS B  72      12.616  10.300  -4.311  1.00 10.00      B   
ATOM   2596  CB  LYS B  72      13.103  10.045  -2.878  1.00 10.00      B   
ATOM   2597  CG  LYS B  72      14.613   9.943  -2.705  1.00 10.00      B   
ATOM   2598  CD  LYS B  72      14.986   9.875  -1.227  1.00 10.00      B   
ATOM   2599  CE  LYS B  72      16.474   9.625  -1.022  1.00 10.00      B   
ATOM   2600  NZ  LYS B  72      16.838   9.558   0.423  1.00 10.00      B   
ATOM   2601  HZ1 LYS B  72      16.163   8.954   0.940  1.00 10.00      B   
ATOM   2602  HZ2 LYS B  72      16.827  10.510   0.843  1.00 10.00      B   
ATOM   2603  HZ3 LYS B  72      17.801   9.158   0.535  1.00 10.00      B   
ATOM   2604  C   LYS B  72      12.872   9.079  -5.192  1.00 10.00      B   
ATOM   2605  O   LYS B  72      12.395   7.980  -4.903  1.00 10.00      B   
ATOM   2606  N   ARG B  73      13.608   9.289  -6.275  1.00 10.00      B   
ATOM   2607  HN  ARG B  73      13.937  10.194  -6.455  1.00 10.00      B   
ATOM   2608  CA  ARG B  73      13.944   8.217  -7.202  1.00 10.00      B   
ATOM   2609  CB  ARG B  73      14.289   8.804  -8.575  1.00 10.00      B   
ATOM   2610  CG  ARG B  73      14.173   7.825  -9.733  1.00 10.00      B   
ATOM   2611  CD  ARG B  73      14.506   8.504 -11.053  1.00 10.00      B   
ATOM   2612  NE  ARG B  73      13.984   7.770 -12.208  1.00 10.00      B   
ATOM   2613  HE  ARG B  73      13.262   7.119 -12.042  1.00 10.00      B   
ATOM   2614  CZ  ARG B  73      14.418   7.937 -13.458  1.00 10.00      B   
ATOM   2615  NH1 ARG B  73      15.379   8.816 -13.724  1.00 10.00      B   
ATOM   2616 HH11 ARG B  73      15.800   9.386 -12.958  1.00 10.00      B   
ATOM   2617 HH12 ARG B  73      15.719   8.940 -14.704  1.00 10.00      B   
ATOM   2618  NH2 ARG B  73      13.876   7.233 -14.443  1.00 10.00      B   
ATOM   2619 HH21 ARG B  73      14.222   7.347 -15.421  1.00 10.00      B   
ATOM   2620 HH22 ARG B  73      13.093   6.568 -14.243  1.00 10.00      B   
ATOM   2621  C   ARG B  73      15.132   7.432  -6.658  1.00 10.00      B   
ATOM   2622  O   ARG B  73      16.173   8.013  -6.349  1.00 10.00      B   
ATOM   2623  N   GLY B  74      14.976   6.123  -6.533  1.00 10.00      B   
ATOM   2624  HN  GLY B  74      14.126   5.707  -6.802  1.00 10.00      B   
ATOM   2625  CA  GLY B  74      16.049   5.306  -6.007  1.00 10.00      B   
ATOM   2626  C   GLY B  74      16.397   4.127  -6.888  1.00 10.00      B   
ATOM   2627  O   GLY B  74      15.797   3.931  -7.947  1.00 10.00      B   
ATOM   2628  N   VAL B  75      17.359   3.337  -6.432  1.00 10.00      B   
ATOM   2629  HN  VAL B  75      17.769   3.542  -5.568  1.00 10.00      B   
ATOM   2630  CA  VAL B  75      17.823   2.167  -7.158  1.00 10.00      B   
ATOM   2631  CB  VAL B  75      19.113   2.502  -7.950  1.00 10.00      B   
ATOM   2632  CG1 VAL B  75      20.245   2.919  -7.020  1.00 10.00      B   
ATOM   2633  CG2 VAL B  75      19.539   1.352  -8.848  1.00 10.00      B   
ATOM   2634  C   VAL B  75      18.096   1.028  -6.171  1.00 10.00      B   
ATOM   2635  O   VAL B  75      18.395   1.276  -5.001  1.00 10.00      B   
ATOM   2636  N   THR B  76      17.961  -0.208  -6.629  1.00 10.00      B   
ATOM   2637  HN  THR B  76      17.691  -0.347  -7.563  1.00 10.00      B   
ATOM   2638  CA  THR B  76      18.199  -1.371  -5.787  1.00 10.00      B   
ATOM   2639  CB  THR B  76      17.389  -2.573  -6.303  1.00 10.00      B   
ATOM   2640  OG1 THR B  76      16.835  -2.245  -7.589  1.00 10.00      B   
ATOM   2641  HG1 THR B  76      16.087  -2.823  -7.774  1.00 10.00      B   
ATOM   2642  CG2 THR B  76      16.260  -2.906  -5.340  1.00 10.00      B   
ATOM   2643  C   THR B  76      19.686  -1.733  -5.764  1.00 10.00      B   
ATOM   2644  O   THR B  76      20.396  -1.517  -6.747  1.00 10.00      B   
ATOM   2645  N   GLU B  77      20.149  -2.278  -4.643  1.00 10.00      B   
ATOM   2646  HN  GLU B  77      19.537  -2.422  -3.891  1.00 10.00      B   
ATOM   2647  CA  GLU B  77      21.552  -2.661  -4.496  1.00 10.00      B   
ATOM   2648  CB  GLU B  77      21.877  -2.965  -3.027  1.00 10.00      B   
ATOM   2649  CG  GLU B  77      21.503  -1.877  -2.031  1.00 10.00      B   
ATOM   2650  CD  GLU B  77      21.841  -2.276  -0.604  1.00 10.00      B   
ATOM   2651  OE1 GLU B  77      21.127  -3.132  -0.044  1.00 10.00      B   
ATOM   2652  OE2 GLU B  77      22.829  -1.748  -0.045  1.00 10.00      B   
ATOM   2653  C   GLU B  77      21.882  -3.898  -5.330  1.00 10.00      B   
ATOM   2654  O   GLU B  77      22.869  -3.925  -6.063  1.00 10.00      B   
ATOM   2655  N   ASP B  78      21.036  -4.910  -5.217  1.00 10.00      B   
ATOM   2656  HN  ASP B  78      20.246  -4.809  -4.640  1.00 10.00      B   
ATOM   2657  CA  ASP B  78      21.231  -6.180  -5.908  1.00 10.00      B   
ATOM   2658  CB  ASP B  78      20.710  -7.318  -5.023  1.00 10.00      B   
ATOM   2659  CG  ASP B  78      19.207  -7.242  -4.796  1.00 10.00      B   
ATOM   2660  OD1 ASP B  78      18.529  -8.285  -4.934  1.00 10.00      B   
ATOM   2661  OD2 ASP B  78      18.704  -6.141  -4.476  1.00 10.00      B   
ATOM   2662  C   ASP B  78      20.529  -6.241  -7.261  1.00 10.00      B   
ATOM   2663  O   ASP B  78      20.625  -7.248  -7.965  1.00 10.00      B   
ATOM   2664  N   ASP B  79      19.844  -5.175  -7.637  1.00 10.00      B   
ATOM   2665  HN  ASP B  79      19.833  -4.382  -7.067  1.00 10.00      B   
ATOM   2666  CA  ASP B  79      19.122  -5.167  -8.903  1.00 10.00      B   
ATOM   2667  CB  ASP B  79      17.609  -5.162  -8.661  1.00 10.00      B   
ATOM   2668  CG  ASP B  79      16.799  -5.329  -9.930  1.00 10.00      B   
ATOM   2669  OD1 ASP B  79      16.417  -4.307 -10.530  1.00 10.00      B   
ATOM   2670  OD2 ASP B  79      16.514  -6.481 -10.313  1.00 10.00      B   
ATOM   2671  C   ASP B  79      19.549  -4.010  -9.806  1.00 10.00      B   
ATOM   2672  O   ASP B  79      20.516  -4.129 -10.558  1.00 10.00      B   
ATOM   2673  N   GLY B  80      18.843  -2.890  -9.721  1.00 10.00      B   
ATOM   2674  HN  GLY B  80      18.093  -2.839  -9.092  1.00 10.00      B   
ATOM   2675  CA  GLY B  80      19.170  -1.746 -10.548  1.00 10.00      B   
ATOM   2676  C   GLY B  80      17.937  -1.008 -11.035  1.00 10.00      B   
ATOM   2677  O   GLY B  80      18.041   0.104 -11.553  1.00 10.00      B   
ATOM   2678  N   ARG B  81      16.774  -1.636 -10.894  1.00 10.00      B   
ATOM   2679  HN  ARG B  81      16.763  -2.550 -10.521  1.00 10.00      B   
ATOM   2680  CA  ARG B  81      15.515  -1.024 -11.308  1.00 10.00      B   
ATOM   2681  CB  ARG B  81      14.356  -2.013 -11.169  1.00 10.00      B   
ATOM   2682  CG  ARG B  81      14.107  -2.857 -12.407  1.00 10.00      B   
ATOM   2683  CD  ARG B  81      13.197  -4.033 -12.101  1.00 10.00      B   
ATOM   2684  NE  ARG B  81      13.875  -5.053 -11.304  1.00 10.00      B   
ATOM   2685  HE  ARG B  81      14.868  -5.008 -11.259  1.00 10.00      B   
ATOM   2686  CZ  ARG B  81      13.250  -6.029 -10.647  1.00 10.00      B   
ATOM   2687  NH1 ARG B  81      11.923  -6.102 -10.652  1.00 10.00      B   
ATOM   2688 HH11 ARG B  81      11.437  -6.866 -10.132  1.00 10.00      B   
ATOM   2689 HH12 ARG B  81      11.360  -5.399 -11.178  1.00 10.00      B   
ATOM   2690  NH2 ARG B  81      13.959  -6.930  -9.980  1.00 10.00      B   
ATOM   2691 HH21 ARG B  81      13.486  -7.692  -9.451  1.00 10.00      B   
ATOM   2692 HH22 ARG B  81      15.016  -6.881  -9.995  1.00 10.00      B   
ATOM   2693  C   ARG B  81      15.220   0.237 -10.500  1.00 10.00      B   
ATOM   2694  O   ARG B  81      15.341   0.242  -9.273  1.00 10.00      B   
ATOM   2695  N   PRO B  82      14.834   1.323 -11.185  1.00 10.00      B   
ATOM   2696  CA  PRO B  82      14.518   2.593 -10.533  1.00 10.00      B   
ATOM   2697  CB  PRO B  82      14.450   3.586 -11.697  1.00 10.00      B   
ATOM   2698  CG  PRO B  82      14.079   2.758 -12.879  1.00 10.00      B   
ATOM   2699  CD  PRO B  82      14.683   1.399 -12.651  1.00 10.00      B   
ATOM   2700  C   PRO B  82      13.182   2.540  -9.798  1.00 10.00      B   
ATOM   2701  O   PRO B  82      12.137   2.254 -10.388  1.00 10.00      B   
ATOM   2702  N   ILE B  83      13.222   2.808  -8.505  1.00 10.00      B   
ATOM   2703  HN  ILE B  83      14.087   3.029  -8.090  1.00 10.00      B   
ATOM   2704  CA  ILE B  83      12.020   2.799  -7.687  1.00 10.00      B   
ATOM   2705  CB  ILE B  83      12.197   1.967  -6.402  1.00 10.00      B   
ATOM   2706  CG1 ILE B  83      13.570   2.227  -5.775  1.00 10.00      B   
ATOM   2707  CG2 ILE B  83      12.005   0.486  -6.702  1.00 10.00      B   
ATOM   2708  CD1 ILE B  83      13.820   1.458  -4.498  1.00 10.00      B   
ATOM   2709  C   ILE B  83      11.598   4.221  -7.340  1.00 10.00      B   
ATOM   2710  O   ILE B  83      12.434   5.124  -7.267  1.00 10.00      B   
ATOM   2711  N   TYR B  84      10.302   4.416  -7.146  1.00 10.00      B   
ATOM   2712  HN  TYR B  84       9.689   3.655  -7.208  1.00 10.00      B   
ATOM   2713  CA  TYR B  84       9.760   5.729  -6.825  1.00 10.00      B   
ATOM   2714  CB  TYR B  84       8.908   6.247  -7.991  1.00 10.00      B   
ATOM   2715  CG  TYR B  84       9.620   6.246  -9.327  1.00 10.00      B   
ATOM   2716  CD1 TYR B  84       9.684   5.094 -10.101  1.00 10.00      B   
ATOM   2717  CD2 TYR B  84      10.235   7.392  -9.810  1.00 10.00      B   
ATOM   2718  CE1 TYR B  84      10.342   5.083 -11.314  1.00 10.00      B   
ATOM   2719  CE2 TYR B  84      10.892   7.391 -11.026  1.00 10.00      B   
ATOM   2720  CZ  TYR B  84      10.944   6.232 -11.773  1.00 10.00      B   
ATOM   2721  OH  TYR B  84      11.608   6.221 -12.981  1.00 10.00      B   
ATOM   2722  HH  TYR B  84      11.118   5.658 -13.614  1.00 10.00      B   
ATOM   2723  C   TYR B  84       8.908   5.645  -5.567  1.00 10.00      B   
ATOM   2724  O   TYR B  84       8.100   4.728  -5.423  1.00 10.00      B   
ATOM   2725  N   ALA B  85       9.095   6.589  -4.656  1.00 10.00      B   
ATOM   2726  HN  ALA B  85       9.760   7.293  -4.819  1.00 10.00      B   
ATOM   2727  CA  ALA B  85       8.336   6.605  -3.415  1.00 10.00      B   
ATOM   2728  CB  ALA B  85       9.002   5.705  -2.382  1.00 10.00      B   
ATOM   2729  C   ALA B  85       8.208   8.019  -2.868  1.00 10.00      B   
ATOM   2730  O   ALA B  85       9.074   8.865  -3.098  1.00 10.00      B   
ATOM   2731  N   LEU B  86       7.117   8.270  -2.154  1.00 10.00      B   
ATOM   2732  HN  LEU B  86       6.457   7.558  -2.028  1.00 10.00      B   
ATOM   2733  CA  LEU B  86       6.876   9.572  -1.547  1.00 10.00      B   
ATOM   2734  CB  LEU B  86       5.380   9.768  -1.276  1.00 10.00      B   
ATOM   2735  CG  LEU B  86       4.465   9.779  -2.502  1.00 10.00      B   
ATOM   2736  CD1 LEU B  86       3.006   9.717  -2.079  1.00 10.00      B   
ATOM   2737  CD2 LEU B  86       4.723  11.014  -3.351  1.00 10.00      B   
ATOM   2738  C   LEU B  86       7.658   9.665  -0.244  1.00 10.00      B   
ATOM   2739  O   LEU B  86       7.125   9.406   0.836  1.00 10.00      B   
ATOM   2740  N   VAL B  87       8.925  10.019  -0.360  1.00 10.00      B   
ATOM   2741  HN  VAL B  87       9.275  10.240  -1.249  1.00 10.00      B   
ATOM   2742  CA  VAL B  87       9.808  10.116   0.792  1.00 10.00      B   
ATOM   2743  CB  VAL B  87      11.275   9.832   0.396  1.00 10.00      B   
ATOM   2744  CG1 VAL B  87      12.204   9.930   1.598  1.00 10.00      B   
ATOM   2745  CG2 VAL B  87      11.390   8.460  -0.251  1.00 10.00      B   
ATOM   2746  C   VAL B  87       9.701  11.479   1.466  1.00 10.00      B   
ATOM   2747  O   VAL B  87       9.547  12.507   0.802  1.00 10.00      B   
ATOM   2748  N   ASN B  88       9.765  11.467   2.789  1.00 10.00      B   
ATOM   2749  HN  ASN B  88       9.873  10.608   3.250  1.00 10.00      B   
ATOM   2750  CA  ASN B  88       9.693  12.686   3.581  1.00 10.00      B   
ATOM   2751  CB  ASN B  88       9.368  12.331   5.033  1.00 10.00      B   
ATOM   2752  CG  ASN B  88       9.071  13.537   5.901  1.00 10.00      B   
ATOM   2753  OD1 ASN B  88       8.533  14.540   5.437  1.00 10.00      B   
ATOM   2754  ND2 ASN B  88       9.430  13.445   7.170  1.00 10.00      B   
ATOM   2755 HD21 ASN B  88       9.863  12.618   7.470  1.00 10.00      B   
ATOM   2756 HD22 ASN B  88       9.235  14.204   7.764  1.00 10.00      B   
ATOM   2757  C   ASN B  88      11.023  13.431   3.501  1.00 10.00      B   
ATOM   2758  O   ASN B  88      12.089  12.814   3.507  1.00 10.00      B   
ATOM   2759  N   LEU B  89      10.957  14.754   3.436  1.00 10.00      B   
ATOM   2760  HN  LEU B  89      10.072  15.191   3.455  1.00 10.00      B   
ATOM   2761  CA  LEU B  89      12.154  15.584   3.329  1.00 10.00      B   
ATOM   2762  CB  LEU B  89      11.825  16.892   2.603  1.00 10.00      B   
ATOM   2763  CG  LEU B  89      12.870  17.398   1.608  1.00 10.00      B   
ATOM   2764  CD1 LEU B  89      12.947  16.479   0.398  1.00 10.00      B   
ATOM   2765  CD2 LEU B  89      12.556  18.824   1.182  1.00 10.00      B   
ATOM   2766  C   LEU B  89      12.773  15.888   4.693  1.00 10.00      B   
ATOM   2767  O   LEU B  89      13.675  16.719   4.803  1.00 10.00      B   
ATOM   2768  N   ALA B  90      12.287  15.227   5.732  1.00 10.00      B   
ATOM   2769  HN  ALA B  90      11.567  14.578   5.593  1.00 10.00      B   
ATOM   2770  CA  ALA B  90      12.811  15.437   7.075  1.00 10.00      B   
ATOM   2771  CB  ALA B  90      11.681  15.582   8.082  1.00 10.00      B   
ATOM   2772  C   ALA B  90      13.751  14.304   7.470  1.00 10.00      B   
ATOM   2773  O   ALA B  90      13.871  13.310   6.755  1.00 10.00      B   
ATOM   2774  N   THR B  91      14.418  14.453   8.605  1.00 10.00      B   
ATOM   2775  HN  THR B  91      14.277  15.263   9.144  1.00 10.00      B   
ATOM   2776  CA  THR B  91      15.347  13.440   9.079  1.00 10.00      B   
ATOM   2777  CB  THR B  91      16.386  14.049  10.036  1.00 10.00      B   
ATOM   2778  OG1 THR B  91      16.697  15.384   9.609  1.00 10.00      B   
ATOM   2779  HG1 THR B  91      16.815  15.393   8.652  1.00 10.00      B   
ATOM   2780  CG2 THR B  91      17.656  13.215  10.035  1.00 10.00      B   
ATOM   2781  C   THR B  91      14.609  12.306   9.785  1.00 10.00      B   
ATOM   2782  O   THR B  91      14.802  11.130   9.467  1.00 10.00      B   
ATOM   2783  N   THR B  92      13.759  12.663  10.736  1.00 10.00      B   
ATOM   2784  HN  THR B  92      13.641  13.616  10.941  1.00 10.00      B   
ATOM   2785  CA  THR B  92      12.996  11.681  11.487  1.00 10.00      B   
ATOM   2786  CB  THR B  92      12.535  12.262  12.836  1.00 10.00      B   
ATOM   2787  OG1 THR B  92      13.533  13.178  13.316  1.00 10.00      B   
ATOM   2788  HG1 THR B  92      13.111  14.016  13.543  1.00 10.00      B   
ATOM   2789  CG2 THR B  92      12.345  11.151  13.858  1.00 10.00      B   
ATOM   2790  C   THR B  92      11.785  11.203  10.684  1.00 10.00      B   
ATOM   2791  O   THR B  92      10.639  11.516  11.008  1.00 10.00      B   
ATOM   2792  N   SER B  93      12.054  10.444   9.630  1.00 10.00      B   
ATOM   2793  HN  SER B  93      12.990  10.245   9.412  1.00 10.00      B   
ATOM   2794  CA  SER B  93      11.003   9.921   8.770  1.00 10.00      B   
ATOM   2795  CB  SER B  93      11.450   9.953   7.310  1.00 10.00      B   
ATOM   2796  OG  SER B  93      11.764  11.280   6.922  1.00 10.00      B   
ATOM   2797  HG  SER B  93      12.560  11.277   6.379  1.00 10.00      B   
ATOM   2798  C   SER B  93      10.573   8.517   9.184  1.00 10.00      B   
ATOM   2799  O   SER B  93       9.928   7.800   8.418  1.00 10.00      B   
ATOM   2800  N   ILE B  94      10.908   8.137  10.414  1.00 10.00      B   
ATOM   2801  HN  ILE B  94      11.413   8.754  10.982  1.00 10.00      B   
ATOM   2802  CA  ILE B  94      10.539   6.823  10.938  1.00 10.00      B   
ATOM   2803  CB  ILE B  94      11.314   6.492  12.237  1.00 10.00      B   
ATOM   2804  CG1 ILE B  94      11.119   5.021  12.632  1.00 10.00      B   
ATOM   2805  CG2 ILE B  94      10.900   7.422  13.371  1.00 10.00      B   
ATOM   2806  CD1 ILE B  94      11.944   4.584  13.822  1.00 10.00      B   
ATOM   2807  C   ILE B  94       9.030   6.779  11.194  1.00 10.00      B   
ATOM   2808  O   ILE B  94       8.446   5.722  11.452  1.00 10.00      B   
ATOM   2809  N   SER B  95       8.405   7.946  11.081  1.00 10.00      B   
ATOM   2810  HN  SER B  95       8.928   8.741  10.846  1.00 10.00      B   
ATOM   2811  CA  SER B  95       6.977   8.096  11.278  1.00 10.00      B   
ATOM   2812  CB  SER B  95       6.609   9.566  11.101  1.00 10.00      B   
ATOM   2813  OG  SER B  95       7.640  10.247  10.402  1.00 10.00      B   
ATOM   2814  HG  SER B  95       7.653  11.171  10.675  1.00 10.00      B   
ATOM   2815  C   SER B  95       6.200   7.238  10.287  1.00 10.00      B   
ATOM   2816  O   SER B  95       5.071   6.838  10.558  1.00 10.00      B   
ATOM   2817  N   LYS B  96       6.824   6.936   9.148  1.00 10.00      B   
ATOM   2818  HN  LYS B  96       7.733   7.277   8.999  1.00 10.00      B   
ATOM   2819  CA  LYS B  96       6.196   6.114   8.117  1.00 10.00      B   
ATOM   2820  CB  LYS B  96       7.124   5.957   6.908  1.00 10.00      B   
ATOM   2821  CG  LYS B  96       7.312   7.226   6.090  1.00 10.00      B   
ATOM   2822  CD  LYS B  96       5.982   7.755   5.575  1.00 10.00      B   
ATOM   2823  CE  LYS B  96       6.178   8.850   4.539  1.00 10.00      B   
ATOM   2824  NZ  LYS B  96       6.717   8.314   3.261  1.00 10.00      B   
ATOM   2825  HZ1 LYS B  96       7.726   8.054   3.374  1.00 10.00      B   
ATOM   2826  HZ2 LYS B  96       6.643   9.028   2.507  1.00 10.00      B   
ATOM   2827  HZ3 LYS B  96       6.189   7.470   2.974  1.00 10.00      B   
ATOM   2828  C   LYS B  96       5.812   4.744   8.670  1.00 10.00      B   
ATOM   2829  O   LYS B  96       4.930   4.068   8.140  1.00 10.00      B   
ATOM   2830  N   MET B  97       6.484   4.342   9.741  1.00 10.00      B   
ATOM   2831  HN  MET B  97       7.185   4.922  10.109  1.00 10.00      B   
ATOM   2832  CA  MET B  97       6.208   3.069  10.382  1.00 10.00      B   
ATOM   2833  CB  MET B  97       7.508   2.320  10.684  1.00 10.00      B   
ATOM   2834  CG  MET B  97       8.356   2.013   9.462  1.00 10.00      B   
ATOM   2835  SD  MET B  97       9.707   0.876   9.821  1.00 10.00      B   
ATOM   2836  CE  MET B  97       8.803  -0.651  10.070  1.00 10.00      B   
ATOM   2837  C   MET B  97       5.428   3.286  11.673  1.00 10.00      B   
ATOM   2838  O   MET B  97       4.438   2.607  11.932  1.00 10.00      B   
ATOM   2839  N   ALA B  98       5.856   4.277  12.453  1.00 10.00      B   
ATOM   2840  HN  ALA B  98       6.621   4.815  12.156  1.00 10.00      B   
ATOM   2841  CA  ALA B  98       5.230   4.592  13.741  1.00 10.00      B   
ATOM   2842  CB  ALA B  98       6.071   5.604  14.506  1.00 10.00      B   
ATOM   2843  C   ALA B  98       3.784   5.078  13.609  1.00 10.00      B   
ATOM   2844  O   ALA B  98       3.098   5.277  14.610  1.00 10.00      B   
ATOM   2845  N   THR B  99       3.326   5.279  12.384  1.00 10.00      B   
ATOM   2846  HN  THR B  99       3.919   5.127  11.619  1.00 10.00      B   
ATOM   2847  CA  THR B  99       1.963   5.732  12.152  1.00 10.00      B   
ATOM   2848  CB  THR B  99       1.824   6.423  10.772  1.00 10.00      B   
ATOM   2849  OG1 THR B  99       2.613   7.621  10.760  1.00 10.00      B   
ATOM   2850  HG1 THR B  99       3.542   7.391  10.607  1.00 10.00      B   
ATOM   2851  CG2 THR B  99       0.377   6.786  10.466  1.00 10.00      B   
ATOM   2852  C   THR B  99       0.958   4.580  12.285  1.00 10.00      B   
ATOM   2853  O   THR B  99      -0.202   4.799  12.645  1.00 10.00      B   
ATOM   2854  N   ASP B 100       1.408   3.351  12.042  1.00 10.00      B   
ATOM   2855  HN  ASP B 100       2.355   3.215  11.829  1.00 10.00      B   
ATOM   2856  CA  ASP B 100       0.509   2.199  12.120  1.00 10.00      B   
ATOM   2857  CB  ASP B 100       0.024   1.793  10.727  1.00 10.00      B   
ATOM   2858  CG  ASP B 100      -1.143   0.828  10.779  1.00 10.00      B   
ATOM   2859  OD1 ASP B 100      -2.173   1.173  11.402  1.00 10.00      B   
ATOM   2860  OD2 ASP B 100      -1.042  -0.266  10.187  1.00 10.00      B   
ATOM   2861  C   ASP B 100       1.136   1.000  12.827  1.00 10.00      B   
ATOM   2862  O   ASP B 100       0.461   0.296  13.580  1.00 10.00      B   
ATOM   2863  N   PHE B 101       2.421   0.770  12.586  1.00 10.00      B   
ATOM   2864  HN  PHE B 101       2.914   1.379  11.999  1.00 10.00      B   
ATOM   2865  CA  PHE B 101       3.126  -0.354  13.194  1.00 10.00      B   
ATOM   2866  CB  PHE B 101       4.547  -0.477  12.634  1.00 10.00      B   
ATOM   2867  CG  PHE B 101       4.614  -0.881  11.186  1.00 10.00      B   
ATOM   2868  CD1 PHE B 101       5.001  -2.162  10.831  1.00 10.00      B   
ATOM   2869  CD2 PHE B 101       4.298   0.019  10.181  1.00 10.00      B   
ATOM   2870  CE1 PHE B 101       5.071  -2.536   9.502  1.00 10.00      B   
ATOM   2871  CE2 PHE B 101       4.365  -0.348   8.851  1.00 10.00      B   
ATOM   2872  CZ  PHE B 101       4.753  -1.629   8.511  1.00 10.00      B   
ATOM   2873  C   PHE B 101       3.168  -0.219  14.711  1.00 10.00      B   
ATOM   2874  O   PHE B 101       3.365   0.875  15.244  1.00 10.00      B   
ATOM   2875  N   ALA B 102       2.981  -1.338  15.397  1.00 10.00      B   
ATOM   2876  HN  ALA B 102       2.844  -2.183  14.904  1.00 10.00      B   
ATOM   2877  CA  ALA B 102       2.989  -1.356  16.853  1.00 10.00      B   
ATOM   2878  CB  ALA B 102       2.305  -2.610  17.371  1.00 10.00      B   
ATOM   2879  C   ALA B 102       4.410  -1.247  17.398  1.00 10.00      B   
ATOM   2880  O   ALA B 102       5.380  -1.455  16.667  1.00 10.00      B   
ATOM   2881  N   GLU B 103       4.526  -0.943  18.686  1.00 10.00      B   
ATOM   2882  HN  GLU B 103       3.707  -0.820  19.224  1.00 10.00      B   
ATOM   2883  CA  GLU B 103       5.825  -0.784  19.336  1.00 10.00      B   
ATOM   2884  CB  GLU B 103       5.660  -0.415  20.812  1.00 10.00      B   
ATOM   2885  CG  GLU B 103       4.677   0.715  21.066  1.00 10.00      B   
ATOM   2886  CD  GLU B 103       3.295   0.210  21.418  1.00 10.00      B   
ATOM   2887  OE1 GLU B 103       2.637  -0.400  20.549  1.00 10.00      B   
ATOM   2888  OE2 GLU B 103       2.862   0.420  22.568  1.00 10.00      B   
ATOM   2889  C   GLU B 103       6.690  -2.031  19.199  1.00 10.00      B   
ATOM   2890  O   GLU B 103       7.873  -1.938  18.873  1.00 10.00      B   
ATOM   2891  N   ASN B 104       6.093  -3.194  19.427  1.00 10.00      B   
ATOM   2892  HN  ASN B 104       5.143  -3.205  19.668  1.00 10.00      B   
ATOM   2893  CA  ASN B 104       6.820  -4.455  19.328  1.00 10.00      B   
ATOM   2894  CB  ASN B 104       6.023  -5.626  19.919  1.00 10.00      B   
ATOM   2895  CG  ASN B 104       4.729  -5.938  19.187  1.00 10.00      B   
ATOM   2896  OD1 ASN B 104       4.143  -5.083  18.523  1.00 10.00      B   
ATOM   2897  ND2 ASN B 104       4.257  -7.166  19.331  1.00 10.00      B   
ATOM   2898 HD21 ASN B 104       4.759  -7.790  19.897  1.00 10.00      B   
ATOM   2899 HD22 ASN B 104       3.431  -7.405  18.856  1.00 10.00      B   
ATOM   2900  C   ASN B 104       7.254  -4.734  17.893  1.00 10.00      B   
ATOM   2901  O   ASN B 104       8.292  -5.351  17.658  1.00 10.00      B   
ATOM   2902  N   GLU B 105       6.463  -4.262  16.938  1.00 10.00      B   
ATOM   2903  HN  GLU B 105       5.645  -3.782  17.187  1.00 10.00      B   
ATOM   2904  CA  GLU B 105       6.784  -4.440  15.530  1.00 10.00      B   
ATOM   2905  CB  GLU B 105       5.553  -4.179  14.659  1.00 10.00      B   
ATOM   2906  CG  GLU B 105       4.332  -4.993  15.057  1.00 10.00      B   
ATOM   2907  CD  GLU B 105       3.141  -4.748  14.155  1.00 10.00      B   
ATOM   2908  OE1 GLU B 105       2.427  -5.718  13.829  1.00 10.00      B   
ATOM   2909  OE2 GLU B 105       2.911  -3.588  13.767  1.00 10.00      B   
ATOM   2910  C   GLU B 105       7.914  -3.489  15.154  1.00 10.00      B   
ATOM   2911  O   GLU B 105       8.826  -3.848  14.410  1.00 10.00      B   
ATOM   2912  N   LEU B 106       7.847  -2.277  15.696  1.00 10.00      B   
ATOM   2913  HN  LEU B 106       7.081  -2.054  16.274  1.00 10.00      B   
ATOM   2914  CA  LEU B 106       8.863  -1.264  15.452  1.00 10.00      B   
ATOM   2915  CB  LEU B 106       8.442   0.072  16.069  1.00 10.00      B   
ATOM   2916  CG  LEU B 106       7.258   0.781  15.413  1.00 10.00      B   
ATOM   2917  CD1 LEU B 106       6.801   1.955  16.266  1.00 10.00      B   
ATOM   2918  CD2 LEU B 106       7.629   1.249  14.016  1.00 10.00      B   
ATOM   2919  C   LEU B 106      10.189  -1.704  16.053  1.00 10.00      B   
ATOM   2920  O   LEU B 106      11.237  -1.594  15.417  1.00 10.00      B   
ATOM   2921  N   ASP B 107      10.127  -2.212  17.280  1.00 10.00      B   
ATOM   2922  HN  ASP B 107       9.253  -2.268  17.731  1.00 10.00      B   
ATOM   2923  CA  ASP B 107      11.315  -2.680  17.983  1.00 10.00      B   
ATOM   2924  CB  ASP B 107      10.976  -3.091  19.416  1.00 10.00      B   
ATOM   2925  CG  ASP B 107      12.202  -3.507  20.201  1.00 10.00      B   
ATOM   2926  OD1 ASP B 107      12.840  -2.636  20.824  1.00 10.00      B   
ATOM   2927  OD2 ASP B 107      12.533  -4.706  20.202  1.00 10.00      B   
ATOM   2928  C   ASP B 107      11.958  -3.840  17.238  1.00 10.00      B   
ATOM   2929  O   ASP B 107      13.182  -3.904  17.113  1.00 10.00      B   
ATOM   2930  N   LEU B 108      11.126  -4.747  16.730  1.00 10.00      B   
ATOM   2931  HN  LEU B 108      10.160  -4.645  16.877  1.00 10.00      B   
ATOM   2932  CA  LEU B 108      11.614  -5.893  15.973  1.00 10.00      B   
ATOM   2933  CB  LEU B 108      10.450  -6.791  15.540  1.00 10.00      B   
ATOM   2934  CG  LEU B 108      10.820  -8.046  14.743  1.00 10.00      B   
ATOM   2935  CD1 LEU B 108      11.700  -8.973  15.568  1.00 10.00      B   
ATOM   2936  CD2 LEU B 108       9.570  -8.771  14.271  1.00 10.00      B   
ATOM   2937  C   LEU B 108      12.390  -5.409  14.755  1.00 10.00      B   
ATOM   2938  O   LEU B 108      13.440  -5.956  14.410  1.00 10.00      B   
ATOM   2939  N   PHE B 109      11.874  -4.361  14.122  1.00 10.00      B   
ATOM   2940  HN  PHE B 109      11.032  -3.972  14.449  1.00 10.00      B   
ATOM   2941  CA  PHE B 109      12.518  -3.778  12.958  1.00 10.00      B   
ATOM   2942  CB  PHE B 109      11.619  -2.719  12.317  1.00 10.00      B   
ATOM   2943  CG  PHE B 109      12.132  -2.195  11.005  1.00 10.00      B   
ATOM   2944  CD1 PHE B 109      12.804  -0.985  10.942  1.00 10.00      B   
ATOM   2945  CD2 PHE B 109      11.944  -2.914   9.836  1.00 10.00      B   
ATOM   2946  CE1 PHE B 109      13.279  -0.502   9.737  1.00 10.00      B   
ATOM   2947  CE2 PHE B 109      12.416  -2.436   8.629  1.00 10.00      B   
ATOM   2948  CZ  PHE B 109      13.084  -1.228   8.579  1.00 10.00      B   
ATOM   2949  C   PHE B 109      13.857  -3.168  13.359  1.00 10.00      B   
ATOM   2950  O   PHE B 109      14.833  -3.257  12.621  1.00 10.00      B   
ATOM   2951  N   ARG B 110      13.894  -2.556  14.541  1.00 10.00      B   
ATOM   2952  HN  ARG B 110      13.074  -2.515  15.082  1.00 10.00      B   
ATOM   2953  CA  ARG B 110      15.118  -1.947  15.055  1.00 10.00      B   
ATOM   2954  CB  ARG B 110      14.858  -1.228  16.386  1.00 10.00      B   
ATOM   2955  CG  ARG B 110      13.762  -0.175  16.340  1.00 10.00      B   
ATOM   2956  CD  ARG B 110      14.157   1.017  15.486  1.00 10.00      B   
ATOM   2957  NE  ARG B 110      15.152   1.863  16.146  1.00 10.00      B   
ATOM   2958  HE  ARG B 110      16.069   1.513  16.207  1.00 10.00      B   
ATOM   2959  CZ  ARG B 110      14.889   3.072  16.646  1.00 10.00      B   
ATOM   2960  NH1 ARG B 110      13.651   3.551  16.631  1.00 10.00      B   
ATOM   2961 HH11 ARG B 110      12.874   2.983  16.236  1.00 10.00      B   
ATOM   2962 HH12 ARG B 110      13.450   4.496  17.025  1.00 10.00      B   
ATOM   2963  NH2 ARG B 110      15.862   3.794  17.186  1.00 10.00      B   
ATOM   2964 HH21 ARG B 110      16.835   3.420  17.225  1.00 10.00      B   
ATOM   2965 HH22 ARG B 110      15.659   4.739  17.577  1.00 10.00      B   
ATOM   2966  C   ARG B 110      16.180  -3.021  15.258  1.00 10.00      B   
ATOM   2967  O   ARG B 110      17.325  -2.867  14.832  1.00 10.00      B   
ATOM   2968  N   LYS B 111      15.776  -4.113  15.902  1.00 10.00      B   
ATOM   2969  HN  LYS B 111      14.845  -4.165  16.213  1.00 10.00      B   
ATOM   2970  CA  LYS B 111      16.672  -5.233  16.164  1.00 10.00      B   
ATOM   2971  CB  LYS B 111      15.931  -6.340  16.923  1.00 10.00      B   
ATOM   2972  CG  LYS B 111      15.379  -5.930  18.280  1.00 10.00      B   
ATOM   2973  CD  LYS B 111      16.483  -5.782  19.312  1.00 10.00      B   
ATOM   2974  CE  LYS B 111      15.929  -5.839  20.728  1.00 10.00      B   
ATOM   2975  NZ  LYS B 111      15.015  -4.704  21.022  1.00 10.00      B   
ATOM   2976  HZ1 LYS B 111      14.133  -4.790  20.463  1.00 10.00      B   
ATOM   2977  HZ2 LYS B 111      15.474  -3.803  20.787  1.00 10.00      B   
ATOM   2978  HZ3 LYS B 111      14.766  -4.696  22.033  1.00 10.00      B   
ATOM   2979  C   LYS B 111      17.211  -5.795  14.853  1.00 10.00      B   
ATOM   2980  O   LYS B 111      18.413  -6.007  14.701  1.00 10.00      B   
ATOM   2981  N   ALA B 112      16.306  -6.021  13.907  1.00 10.00      B   
ATOM   2982  HN  ALA B 112      15.361  -5.827  14.094  1.00 10.00      B   
ATOM   2983  CA  ALA B 112      16.672  -6.558  12.604  1.00 10.00      B   
ATOM   2984  CB  ALA B 112      15.427  -6.861  11.783  1.00 10.00      B   
ATOM   2985  C   ALA B 112      17.592  -5.604  11.850  1.00 10.00      B   
ATOM   2986  O   ALA B 112      18.632  -6.014  11.344  1.00 10.00      B   
ATOM   2987  N   LEU B 113      17.210  -4.330  11.801  1.00 10.00      B   
ATOM   2988  HN  LEU B 113      16.375  -4.066  12.250  1.00 10.00      B   
ATOM   2989  CA  LEU B 113      17.987  -3.309  11.102  1.00 10.00      B   
ATOM   2990  CB  LEU B 113      17.342  -1.932  11.273  1.00 10.00      B   
ATOM   2991  CG  LEU B 113      18.004  -0.772  10.526  1.00 10.00      B   
ATOM   2992  CD1 LEU B 113      17.896  -0.969   9.021  1.00 10.00      B   
ATOM   2993  CD2 LEU B 113      17.384   0.552  10.942  1.00 10.00      B   
ATOM   2994  C   LEU B 113      19.435  -3.272  11.579  1.00 10.00      B   
ATOM   2995  O   LEU B 113      20.362  -3.216  10.768  1.00 10.00      B   
ATOM   2996  N   GLU B 114      19.628  -3.323  12.891  1.00 10.00      B   
ATOM   2997  HN  GLU B 114      18.849  -3.379  13.490  1.00 10.00      B   
ATOM   2998  CA  GLU B 114      20.965  -3.295  13.466  1.00 10.00      B   
ATOM   2999  CB  GLU B 114      20.906  -3.192  14.989  1.00 10.00      B   
ATOM   3000  CG  GLU B 114      20.434  -1.834  15.485  1.00 10.00      B   
ATOM   3001  CD  GLU B 114      20.336  -1.751  16.993  1.00 10.00      B   
ATOM   3002  OE1 GLU B 114      21.050  -2.508  17.685  1.00 10.00      B   
ATOM   3003  OE2 GLU B 114      19.550  -0.917  17.494  1.00 10.00      B   
ATOM   3004  C   GLU B 114      21.789  -4.501  13.025  1.00 10.00      B   
ATOM   3005  O   GLU B 114      23.005  -4.404  12.863  1.00 10.00      B   
ATOM   3006  N   LEU B 115      21.120  -5.630  12.814  1.00 10.00      B   
ATOM   3007  HN  LEU B 115      20.149  -5.644  12.959  1.00 10.00      B   
ATOM   3008  CA  LEU B 115      21.792  -6.847  12.376  1.00 10.00      B   
ATOM   3009  CB  LEU B 115      20.931  -8.079  12.672  1.00 10.00      B   
ATOM   3010  CG  LEU B 115      20.536  -8.299  14.134  1.00 10.00      B   
ATOM   3011  CD1 LEU B 115      19.631  -9.512  14.266  1.00 10.00      B   
ATOM   3012  CD2 LEU B 115      21.769  -8.449  15.013  1.00 10.00      B   
ATOM   3013  C   LEU B 115      22.114  -6.774  10.884  1.00 10.00      B   
ATOM   3014  O   LEU B 115      23.108  -7.342  10.421  1.00 10.00      B   
ATOM   3015  N   ILE B 116      21.263  -6.071  10.140  1.00 10.00      B   
ATOM   3016  HN  ILE B 116      20.485  -5.655  10.571  1.00 10.00      B   
ATOM   3017  CA  ILE B 116      21.448  -5.907   8.700  1.00 10.00      B   
ATOM   3018  CB  ILE B 116      20.249  -5.175   8.047  1.00 10.00      B   
ATOM   3019  CG1 ILE B 116      18.923  -5.869   8.375  1.00 10.00      B   
ATOM   3020  CG2 ILE B 116      20.431  -5.064   6.541  1.00 10.00      B   
ATOM   3021  CD1 ILE B 116      18.830  -7.300   7.897  1.00 10.00      B   
ATOM   3022  C   ILE B 116      22.715  -5.104   8.424  1.00 10.00      B   
ATOM   3023  O   ILE B 116      23.531  -5.477   7.582  1.00 10.00      B   
ATOM   3024  N   ILE B 117      22.874  -4.006   9.152  1.00 10.00      B   
ATOM   3025  HN  ILE B 117      22.189  -3.770   9.816  1.00 10.00      B   
ATOM   3026  CA  ILE B 117      24.036  -3.141   8.990  1.00 10.00      B   
ATOM   3027  CB  ILE B 117      23.816  -1.765   9.652  1.00 10.00      B   
ATOM   3028  CG1 ILE B 117      22.410  -1.241   9.347  1.00 10.00      B   
ATOM   3029  CG2 ILE B 117      24.862  -0.774   9.165  1.00 10.00      B   
ATOM   3030  CD1 ILE B 117      21.998  -0.061  10.201  1.00 10.00      B   
ATOM   3031  C   ILE B 117      25.283  -3.794   9.584  1.00 10.00      B   
ATOM   3032  O   ILE B 117      26.385  -3.640   9.056  1.00 10.00      B   
ATOM   3033  N   ASP B 118      25.092  -4.524  10.680  1.00 10.00      B   
ATOM   3034  HN  ASP B 118      24.186  -4.597  11.049  1.00 10.00      B   
ATOM   3035  CA  ASP B 118      26.188  -5.213  11.362  1.00 10.00      B   
ATOM   3036  CB  ASP B 118      25.646  -6.002  12.559  1.00 10.00      B   
ATOM   3037  CG  ASP B 118      26.687  -6.889  13.214  1.00 10.00      B   
ATOM   3038  OD1 ASP B 118      27.385  -6.413  14.128  1.00 10.00      B   
ATOM   3039  OD2 ASP B 118      26.804  -8.074  12.826  1.00 10.00      B   
ATOM   3040  C   ASP B 118      26.915  -6.161  10.418  1.00 10.00      B   
ATOM   3041  O   ASP B 118      28.142  -6.121  10.298  1.00 10.00      B   
ATOM   3042  N   SER B 119      26.148  -7.009   9.750  1.00 10.00      B   
ATOM   3043  HN  SER B 119      25.177  -6.980   9.886  1.00 10.00      B   
ATOM   3044  CA  SER B 119      26.701  -7.977   8.820  1.00 10.00      B   
ATOM   3045  CB  SER B 119      25.612  -8.965   8.403  1.00 10.00      B   
ATOM   3046  OG  SER B 119      24.886  -9.410   9.541  1.00 10.00      B   
ATOM   3047  HG  SER B 119      24.114  -8.844   9.673  1.00 10.00      B   
ATOM   3048  C   SER B 119      27.310  -7.287   7.600  1.00 10.00      B   
ATOM   3049  O   SER B 119      26.693  -6.407   6.993  1.00 10.00      B   
ATOM   3050  N   GLU B 120      28.520  -7.690   7.242  1.00 10.00      B   
ATOM   3051  HN  GLU B 120      28.955  -8.410   7.749  1.00 10.00      B   
ATOM   3052  CA  GLU B 120      29.213  -7.105   6.106  1.00 10.00      B   
ATOM   3053  CB  GLU B 120      30.681  -7.526   6.082  1.00 10.00      B   
ATOM   3054  CG  GLU B 120      31.580  -6.544   5.354  1.00 10.00      B   
ATOM   3055  CD  GLU B 120      31.380  -5.123   5.837  1.00 10.00      B   
ATOM   3056  OE1 GLU B 120      32.054  -4.724   6.808  1.00 10.00      B   
ATOM   3057  OE2 GLU B 120      30.543  -4.401   5.251  1.00 10.00      B   
ATOM   3058  C   GLU B 120      28.523  -7.475   4.799  1.00 10.00      B   
ATOM   3059  O   GLU B 120      28.439  -6.664   3.879  1.00 10.00      B   
ATOM   3060  N   THR B 121      28.001  -8.692   4.743  1.00 10.00      B   
ATOM   3061  HN  THR B 121      28.097  -9.291   5.516  1.00 10.00      B   
ATOM   3062  CA  THR B 121      27.306  -9.177   3.561  1.00 10.00      B   
ATOM   3063  CB  THR B 121      26.986 -10.674   3.712  1.00 10.00      B   
ATOM   3064  OG1 THR B 121      27.836 -11.230   4.729  1.00 10.00      B   
ATOM   3065  HG1 THR B 121      28.573 -11.694   4.310  1.00 10.00      B   
ATOM   3066  CG2 THR B 121      27.231 -11.406   2.402  1.00 10.00      B   
ATOM   3067  C   THR B 121      26.008  -8.400   3.332  1.00 10.00      B   
ATOM   3068  O   THR B 121      25.464  -8.390   2.231  1.00 10.00      B   
ATOM   3069  N   GLY B 122      25.523  -7.744   4.383  1.00 10.00      B   
ATOM   3070  HN  GLY B 122      26.008  -7.776   5.233  1.00 10.00      B   
ATOM   3071  CA  GLY B 122      24.299  -6.972   4.281  1.00 10.00      B   
ATOM   3072  C   GLY B 122      23.064  -7.827   4.469  1.00 10.00      B   
ATOM   3073  O   GLY B 122      21.945  -7.367   4.260  1.00 10.00      B   
ATOM   3074  N   PHE B 123      23.269  -9.074   4.868  1.00 10.00      B   
ATOM   3075  HN  PHE B 123      24.184  -9.377   5.032  1.00 10.00      B   
ATOM   3076  CA  PHE B 123      22.169 -10.002   5.081  1.00 10.00      B   
ATOM   3077  CB  PHE B 123      22.240 -11.156   4.077  1.00 10.00      B   
ATOM   3078  CG  PHE B 123      21.919 -10.767   2.662  1.00 10.00      B   
ATOM   3079  CD1 PHE B 123      22.927 -10.421   1.779  1.00 10.00      B   
ATOM   3080  CD2 PHE B 123      20.608 -10.754   2.215  1.00 10.00      B   
ATOM   3081  CE1 PHE B 123      22.636 -10.066   0.477  1.00 10.00      B   
ATOM   3082  CE2 PHE B 123      20.310 -10.399   0.913  1.00 10.00      B   
ATOM   3083  CZ  PHE B 123      21.326 -10.056   0.043  1.00 10.00      B   
ATOM   3084  C   PHE B 123      22.211 -10.558   6.496  1.00 10.00      B   
ATOM   3085  O   PHE B 123      23.286 -10.842   7.023  1.00 10.00      B   
ATOM   3086  N   ALA B 124      21.045 -10.703   7.106  1.00 10.00      B   
ATOM   3087  HN  ALA B 124      20.221 -10.442   6.634  1.00 10.00      B   
ATOM   3088  CA  ALA B 124      20.952 -11.234   8.456  1.00 10.00      B   
ATOM   3089  CB  ALA B 124      20.513 -10.150   9.428  1.00 10.00      B   
ATOM   3090  C   ALA B 124      19.988 -12.412   8.500  1.00 10.00      B   
ATOM   3091  O   ALA B 124      18.852 -12.315   8.029  1.00 10.00      B   
ATOM   3092  N   SER B 125      20.452 -13.523   9.051  1.00 10.00      B   
ATOM   3093  HN  SER B 125      21.371 -13.542   9.385  1.00 10.00      B   
ATOM   3094  CA  SER B 125      19.640 -14.723   9.162  1.00 10.00      B   
ATOM   3095  CB  SER B 125      20.510 -15.898   9.603  1.00 10.00      B   
ATOM   3096  OG  SER B 125      21.638 -16.014   8.753  1.00 10.00      B   
ATOM   3097  HG  SER B 125      21.340 -15.982   7.823  1.00 10.00      B   
ATOM   3098  C   SER B 125      18.475 -14.515  10.126  1.00 10.00      B   
ATOM   3099  O   SER B 125      18.630 -13.895  11.183  1.00 10.00      B   
ATOM   3100  N   SER B 126      17.316 -15.048   9.755  1.00 10.00      B   
ATOM   3101  HN  SER B 126      17.271 -15.553   8.912  1.00 10.00      B   
ATOM   3102  CA  SER B 126      16.104 -14.921  10.553  1.00 10.00      B   
ATOM   3103  CB  SER B 126      14.954 -15.618   9.828  1.00 10.00      B   
ATOM   3104  OG  SER B 126      15.402 -16.146   8.587  1.00 10.00      B   
ATOM   3105  HG  SER B 126      15.152 -15.550   7.872  1.00 10.00      B   
ATOM   3106  C   SER B 126      16.282 -15.500  11.956  1.00 10.00      B   
ATOM   3107  O   SER B 126      15.662 -15.033  12.911  1.00 10.00      B   
ATOM   3108  N   THR B 127      17.148 -16.498  12.073  1.00 10.00      B   
ATOM   3109  HN  THR B 127      17.621 -16.816  11.275  1.00 10.00      B   
ATOM   3110  CA  THR B 127      17.415 -17.147  13.348  1.00 10.00      B   
ATOM   3111  CB  THR B 127      18.447 -18.270  13.161  1.00 10.00      B   
ATOM   3112  OG1 THR B 127      18.614 -18.510  11.754  1.00 10.00      B   
ATOM   3113  HG1 THR B 127      17.896 -19.077  11.438  1.00 10.00      B   
ATOM   3114  CG2 THR B 127      17.974 -19.546  13.840  1.00 10.00      B   
ATOM   3115  C   THR B 127      17.932 -16.155  14.388  1.00 10.00      B   
ATOM   3116  O   THR B 127      17.485 -16.158  15.534  1.00 10.00      B   
ATOM   3117  N   ASN B 128      18.856 -15.290  13.978  1.00 10.00      B   
ATOM   3118  HN  ASN B 128      19.152 -15.312  13.044  1.00 10.00      B   
ATOM   3119  CA  ASN B 128      19.429 -14.303  14.889  1.00 10.00      B   
ATOM   3120  CB  ASN B 128      20.713 -13.696  14.316  1.00 10.00      B   
ATOM   3121  CG  ASN B 128      21.573 -13.034  15.380  1.00 10.00      B   
ATOM   3122  OD1 ASN B 128      21.533 -13.408  16.554  1.00 10.00      B   
ATOM   3123  ND2 ASN B 128      22.368 -12.055  14.976  1.00 10.00      B   
ATOM   3124 HD21 ASN B 128      22.362 -11.813  14.027  1.00 10.00      B   
ATOM   3125 HD22 ASN B 128      22.932 -11.610  15.645  1.00 10.00      B   
ATOM   3126  C   ASN B 128      18.412 -13.214  15.214  1.00 10.00      B   
ATOM   3127  O   ASN B 128      18.438 -12.624  16.294  1.00 10.00      B   
ATOM   3128  N   ILE B 129      17.505 -12.961  14.279  1.00 10.00      B   
ATOM   3129  HN  ILE B 129      17.534 -13.462  13.437  1.00 10.00      B   
ATOM   3130  CA  ILE B 129      16.468 -11.958  14.478  1.00 10.00      B   
ATOM   3131  CB  ILE B 129      15.737 -11.618  13.161  1.00 10.00      B   
ATOM   3132  CG1 ILE B 129      16.749 -11.223  12.080  1.00 10.00      B   
ATOM   3133  CG2 ILE B 129      14.734 -10.494  13.386  1.00 10.00      B   
ATOM   3134  CD1 ILE B 129      16.147 -11.063  10.700  1.00 10.00      B   
ATOM   3135  C   ILE B 129      15.462 -12.459  15.510  1.00 10.00      B   
ATOM   3136  O   ILE B 129      15.089 -11.737  16.435  1.00 10.00      B   
ATOM   3137  N   LEU B 130      15.050 -13.717  15.359  1.00 10.00      B   
ATOM   3138  HN  LEU B 130      15.387 -14.241  14.599  1.00 10.00      B   
ATOM   3139  CA  LEU B 130      14.103 -14.334  16.283  1.00 10.00      B   
ATOM   3140  CB  LEU B 130      13.643 -15.697  15.760  1.00 10.00      B   
ATOM   3141  CG  LEU B 130      12.948 -15.698  14.396  1.00 10.00      B   
ATOM   3142  CD1 LEU B 130      12.528 -17.106  14.010  1.00 10.00      B   
ATOM   3143  CD2 LEU B 130      11.750 -14.761  14.398  1.00 10.00      B   
ATOM   3144  C   LEU B 130      14.735 -14.484  17.662  1.00 10.00      B   
ATOM   3145  O   LEU B 130      14.045 -14.560  18.679  1.00 10.00      B   
ATOM   3146  N   ASN B 131      16.058 -14.515  17.675  1.00 10.00      B   
ATOM   3147  HN  ASN B 131      16.538 -14.460  16.822  1.00 10.00      B   
ATOM   3148  CA  ASN B 131      16.827 -14.637  18.904  1.00 10.00      B   
ATOM   3149  CB  ASN B 131      18.306 -14.846  18.547  1.00 10.00      B   
ATOM   3150  CG  ASN B 131      19.251 -14.755  19.729  1.00 10.00      B   
ATOM   3151  OD1 ASN B 131      18.946 -15.223  20.828  1.00 10.00      B   
ATOM   3152  ND2 ASN B 131      20.408 -14.148  19.509  1.00 10.00      B   
ATOM   3153 HD21 ASN B 131      20.586 -13.798  18.608  1.00 10.00      B   
ATOM   3154 HD22 ASN B 131      21.040 -14.072  20.254  1.00 10.00      B   
ATOM   3155  C   ASN B 131      16.658 -13.384  19.766  1.00 10.00      B   
ATOM   3156  O   ASN B 131      16.643 -13.457  20.997  1.00 10.00      B   
ATOM   3157  N   LEU B 132      16.494 -12.240  19.112  1.00 10.00      B   
ATOM   3158  HN  LEU B 132      16.473 -12.248  18.129  1.00 10.00      B   
ATOM   3159  CA  LEU B 132      16.339 -10.971  19.815  1.00 10.00      B   
ATOM   3160  CB  LEU B 132      17.071  -9.850  19.074  1.00 10.00      B   
ATOM   3161  CG  LEU B 132      18.594  -9.984  18.977  1.00 10.00      B   
ATOM   3162  CD1 LEU B 132      19.185  -8.811  18.212  1.00 10.00      B   
ATOM   3163  CD2 LEU B 132      19.216 -10.091  20.362  1.00 10.00      B   
ATOM   3164  C   LEU B 132      14.872 -10.602  20.024  1.00 10.00      B   
ATOM   3165  O   LEU B 132      14.568  -9.569  20.619  1.00 10.00      B   
ATOM   3166  N   VAL B 133      13.967 -11.453  19.550  1.00 10.00      B   
ATOM   3167  HN  VAL B 133      14.272 -12.264  19.089  1.00 10.00      B   
ATOM   3168  CA  VAL B 133      12.529 -11.209  19.688  1.00 10.00      B   
ATOM   3169  CB  VAL B 133      11.697 -12.279  18.938  1.00 10.00      B   
ATOM   3170  CG1 VAL B 133      10.219 -12.194  19.295  1.00 10.00      B   
ATOM   3171  CG2 VAL B 133      11.880 -12.123  17.438  1.00 10.00      B   
ATOM   3172  C   VAL B 133      12.115 -11.153  21.160  1.00 10.00      B   
ATOM   3173  O   VAL B 133      11.184 -10.439  21.536  1.00 10.00      B   
ATOM   3174  N   ASP B 134      12.837 -11.881  21.997  1.00 10.00      B   
ATOM   3175  HN  ASP B 134      13.588 -12.407  21.648  1.00 10.00      B   
ATOM   3176  CA  ASP B 134      12.541 -11.916  23.425  1.00 10.00      B   
ATOM   3177  CB  ASP B 134      13.188 -13.132  24.091  1.00 10.00      B   
ATOM   3178  CG  ASP B 134      12.607 -14.441  23.592  1.00 10.00      B   
ATOM   3179  OD1 ASP B 134      13.385 -15.396  23.361  1.00 10.00      B   
ATOM   3180  OD2 ASP B 134      11.372 -14.523  23.418  1.00 10.00      B   
ATOM   3181  C   ASP B 134      12.968 -10.623  24.116  1.00 10.00      B   
ATOM   3182  O   ASP B 134      12.697 -10.415  25.299  1.00 10.00      B   
ATOM   3183  N   GLN B 135      13.622  -9.749  23.364  1.00 10.00      B   
ATOM   3184  HN  GLN B 135      13.796  -9.965  22.421  1.00 10.00      B   
ATOM   3185  CA  GLN B 135      14.080  -8.473  23.889  1.00 10.00      B   
ATOM   3186  CB  GLN B 135      15.568  -8.276  23.601  1.00 10.00      B   
ATOM   3187  CG  GLN B 135      16.484  -9.117  24.472  1.00 10.00      B   
ATOM   3188  CD  GLN B 135      16.270  -8.875  25.953  1.00 10.00      B   
ATOM   3189  OE1 GLN B 135      15.812  -7.808  26.365  1.00 10.00      B   
ATOM   3190  NE2 GLN B 135      16.620  -9.857  26.765  1.00 10.00      B   
ATOM   3191 HE21 GLN B 135      16.995 -10.675  26.371  1.00 10.00      B   
ATOM   3192 HE22 GLN B 135      16.497  -9.726  27.730  1.00 10.00      B   
ATOM   3193  C   GLN B 135      13.272  -7.326  23.298  1.00 10.00      B   
ATOM   3194  O   GLN B 135      13.685  -6.167  23.350  1.00 10.00      B   
ATOM   3195  N   LEU B 136      12.119  -7.666  22.733  1.00 10.00      B   
ATOM   3196  HN  LEU B 136      11.859  -8.610  22.714  1.00 10.00      B   
ATOM   3197  CA  LEU B 136      11.232  -6.678  22.131  1.00 10.00      B   
ATOM   3198  CB  LEU B 136      10.153  -7.369  21.292  1.00 10.00      B   
ATOM   3199  CG  LEU B 136      10.333  -7.327  19.771  1.00 10.00      B   
ATOM   3200  CD1 LEU B 136      11.734  -7.769  19.373  1.00 10.00      B   
ATOM   3201  CD2 LEU B 136       9.288  -8.195  19.090  1.00 10.00      B   
ATOM   3202  C   LEU B 136      10.584  -5.811  23.203  1.00 10.00      B   
ATOM   3203  O   LEU B 136      10.391  -6.253  24.339  1.00 10.00      B   
ATOM   3204  N   LYS B 137      10.250  -4.581  22.839  1.00 10.00      B   
ATOM   3205  HN  LYS B 137      10.422  -4.294  21.917  1.00 10.00      B   
ATOM   3206  CA  LYS B 137       9.626  -3.648  23.767  1.00 10.00      B   
ATOM   3207  CB  LYS B 137      10.471  -2.378  23.905  1.00 10.00      B   
ATOM   3208  CG  LYS B 137      11.921  -2.625  24.296  1.00 10.00      B   
ATOM   3209  CD  LYS B 137      12.629  -1.328  24.661  1.00 10.00      B   
ATOM   3210  CE  LYS B 137      12.799  -0.413  23.456  1.00 10.00      B   
ATOM   3211  NZ  LYS B 137      13.827  -0.920  22.509  1.00 10.00      B   
ATOM   3212  HZ1 LYS B 137      14.177  -0.145  21.910  1.00 10.00      B   
ATOM   3213  HZ2 LYS B 137      13.417  -1.660  21.892  1.00 10.00      B   
ATOM   3214  HZ3 LYS B 137      14.627  -1.327  23.033  1.00 10.00      B   
ATOM   3215  C   LYS B 137       8.221  -3.286  23.300  1.00 10.00      B   
ATOM   3216  O   LYS B 137       8.016  -2.941  22.137  1.00 10.00      B   
ATOM   3217  N   GLY B 138       7.261  -3.372  24.207  1.00 10.00      B   
ATOM   3218  HN  GLY B 138       7.483  -3.669  25.115  1.00 10.00      B   
ATOM   3219  CA  GLY B 138       5.890  -3.047  23.870  1.00 10.00      B   
ATOM   3220  C   GLY B 138       5.096  -4.278  23.492  1.00 10.00      B   
ATOM   3221  O   GLY B 138       4.607  -4.377  22.366  1.00 10.00      B   
ATOM   3222  N   LYS B 139       4.982  -5.207  24.446  1.00 10.00      B   
ATOM   3223  HN  LYS B 139       5.419  -5.041  25.309  1.00 10.00      B   
ATOM   3224  CA  LYS B 139       4.257  -6.469  24.267  1.00 10.00      B   
ATOM   3225  CB  LYS B 139       2.900  -6.285  23.569  1.00 10.00      B   
ATOM   3226  CG  LYS B 139       1.983  -7.497  23.652  1.00 10.00      B   
ATOM   3227  CD  LYS B 139       0.900  -7.451  22.587  1.00 10.00      B   
ATOM   3228  CE  LYS B 139       1.430  -7.913  21.238  1.00 10.00      B   
ATOM   3229  NZ  LYS B 139       0.412  -7.784  20.161  1.00 10.00      B   
ATOM   3230  HZ1 LYS B 139      -0.488  -8.207  20.461  1.00 10.00      B   
ATOM   3231  HZ2 LYS B 139       0.735  -8.269  19.301  1.00 10.00      B   
ATOM   3232  HZ3 LYS B 139       0.251  -6.780  19.936  1.00 10.00      B   
ATOM   3233  C   LYS B 139       5.117  -7.501  23.545  1.00 10.00      B   
ATOM   3234  O   LYS B 139       5.111  -7.586  22.315  1.00 10.00      B   
ATOM   3235  N   LYS B 140       5.864  -8.279  24.319  1.00 10.00      B   
ATOM   3236  HN  LYS B 140       5.822  -8.167  25.294  1.00 10.00      B   
ATOM   3237  CA  LYS B 140       6.735  -9.301  23.756  1.00 10.00      B   
ATOM   3238  CB  LYS B 140       7.640  -9.914  24.828  1.00 10.00      B   
ATOM   3239  CG  LYS B 140       8.790 -10.735  24.259  1.00 10.00      B   
ATOM   3240  CD  LYS B 140       9.299 -11.763  25.259  1.00 10.00      B   
ATOM   3241  CE  LYS B 140       8.530 -13.073  25.157  1.00 10.00      B   
ATOM   3242  NZ  LYS B 140       8.856 -13.827  23.914  1.00 10.00      B   
ATOM   3243  HZ1 LYS B 140       8.488 -13.327  23.078  1.00 10.00      B   
ATOM   3244  HZ2 LYS B 140       8.431 -14.775  23.951  1.00 10.00      B   
ATOM   3245  HZ3 LYS B 140       9.894 -13.934  23.815  1.00 10.00      B   
ATOM   3246  C   LYS B 140       5.923 -10.396  23.076  1.00 10.00      B   
ATOM   3247  O   LYS B 140       5.122 -11.081  23.711  1.00 10.00      B   
ATOM   3248  N   MET B 141       6.131 -10.544  21.779  1.00 10.00      B   
ATOM   3249  HN  MET B 141       6.774  -9.957  21.331  1.00 10.00      B   
ATOM   3250  CA  MET B 141       5.434 -11.553  21.002  1.00 10.00      B   
ATOM   3251  CB  MET B 141       5.210 -11.054  19.568  1.00 10.00      B   
ATOM   3252  CG  MET B 141       6.487 -10.923  18.747  1.00 10.00      B   
ATOM   3253  SD  MET B 141       6.178 -10.556  17.010  1.00 10.00      B   
ATOM   3254  CE  MET B 141       5.934  -8.784  17.064  1.00 10.00      B   
ATOM   3255  C   MET B 141       6.247 -12.843  20.977  1.00 10.00      B   
ATOM   3256  O   MET B 141       7.302 -12.937  21.612  1.00 10.00      B   
ATOM   3257  N   ARG B 142       5.751 -13.834  20.254  1.00 10.00      B   
ATOM   3258  HN  ARG B 142       4.900 -13.704  19.785  1.00 10.00      B   
ATOM   3259  CA  ARG B 142       6.447 -15.103  20.125  1.00 10.00      B   
ATOM   3260  CB  ARG B 142       5.480 -16.290  20.200  1.00 10.00      B   
ATOM   3261  CG  ARG B 142       4.314 -16.222  19.226  1.00 10.00      B   
ATOM   3262  CD  ARG B 142       3.013 -15.900  19.943  1.00 10.00      B   
ATOM   3263  NE  ARG B 142       2.626 -16.951  20.883  1.00 10.00      B   
ATOM   3264  HE  ARG B 142       3.326 -17.306  21.478  1.00 10.00      B   
ATOM   3265  CZ  ARG B 142       1.392 -17.446  20.978  1.00 10.00      B   
ATOM   3266  NH1 ARG B 142       0.430 -16.993  20.181  1.00 10.00      B   
ATOM   3267 HH11 ARG B 142       0.639 -16.246  19.476  1.00 10.00      B   
ATOM   3268 HH12 ARG B 142      -0.538 -17.382  20.245  1.00 10.00      B   
ATOM   3269  NH2 ARG B 142       1.122 -18.390  21.872  1.00 10.00      B   
ATOM   3270 HH21 ARG B 142       0.156 -18.776  21.955  1.00 10.00      B   
ATOM   3271 HH22 ARG B 142       1.876 -18.755  22.496  1.00 10.00      B   
ATOM   3272  C   ARG B 142       7.225 -15.119  18.816  1.00 10.00      B   
ATOM   3273  O   ARG B 142       6.902 -14.373  17.893  1.00 10.00      B   
ATOM   3274  N   LYS B 143       8.240 -15.964  18.738  1.00 10.00      B   
ATOM   3275  HN  LYS B 143       8.440 -16.544  19.505  1.00 10.00      B   
ATOM   3276  CA  LYS B 143       9.074 -16.055  17.543  1.00 10.00      B   
ATOM   3277  CB  LYS B 143      10.229 -17.029  17.766  1.00 10.00      B   
ATOM   3278  CG  LYS B 143      11.169 -16.589  18.877  1.00 10.00      B   
ATOM   3279  CD  LYS B 143      12.099 -17.706  19.313  1.00 10.00      B   
ATOM   3280  CE  LYS B 143      12.917 -17.286  20.524  1.00 10.00      B   
ATOM   3281  NZ  LYS B 143      12.069 -17.093  21.732  1.00 10.00      B   
ATOM   3282  HZ1 LYS B 143      11.831 -18.013  22.153  1.00 10.00      B   
ATOM   3283  HZ2 LYS B 143      11.187 -16.606  21.477  1.00 10.00      B   
ATOM   3284  HZ3 LYS B 143      12.576 -16.515  22.442  1.00 10.00      B   
ATOM   3285  C   LYS B 143       8.267 -16.409  16.293  1.00 10.00      B   
ATOM   3286  O   LYS B 143       8.534 -15.889  15.212  1.00 10.00      B   
ATOM   3287  N   LYS B 144       7.271 -17.275  16.450  1.00 10.00      B   
ATOM   3288  HN  LYS B 144       7.112 -17.665  17.336  1.00 10.00      B   
ATOM   3289  CA  LYS B 144       6.422 -17.678  15.331  1.00 10.00      B   
ATOM   3290  CB  LYS B 144       5.448 -18.779  15.762  1.00 10.00      B   
ATOM   3291  CG  LYS B 144       4.611 -19.348  14.626  1.00 10.00      B   
ATOM   3292  CD  LYS B 144       3.752 -20.510  15.097  1.00 10.00      B   
ATOM   3293  CE  LYS B 144       2.967 -21.118  13.946  1.00 10.00      B   
ATOM   3294  NZ  LYS B 144       2.214 -22.327  14.367  1.00 10.00      B   
ATOM   3295  HZ1 LYS B 144       1.465 -22.067  15.038  1.00 10.00      B   
ATOM   3296  HZ2 LYS B 144       2.853 -23.003  14.827  1.00 10.00      B   
ATOM   3297  HZ3 LYS B 144       1.780 -22.786  13.542  1.00 10.00      B   
ATOM   3298  C   LYS B 144       5.654 -16.478  14.782  1.00 10.00      B   
ATOM   3299  O   LYS B 144       5.467 -16.343  13.572  1.00 10.00      B   
ATOM   3300  N   GLU B 145       5.224 -15.603  15.681  1.00 10.00      B   
ATOM   3301  HN  GLU B 145       5.419 -15.756  16.626  1.00 10.00      B   
ATOM   3302  CA  GLU B 145       4.488 -14.409  15.293  1.00 10.00      B   
ATOM   3303  CB  GLU B 145       3.849 -13.756  16.523  1.00 10.00      B   
ATOM   3304  CG  GLU B 145       2.925 -12.588  16.210  1.00 10.00      B   
ATOM   3305  CD  GLU B 145       2.084 -12.179  17.402  1.00 10.00      B   
ATOM   3306  OE1 GLU B 145       2.279 -11.061  17.924  1.00 10.00      B   
ATOM   3307  OE2 GLU B 145       1.222 -12.976  17.823  1.00 10.00      B   
ATOM   3308  C   GLU B 145       5.431 -13.433  14.602  1.00 10.00      B   
ATOM   3309  O   GLU B 145       5.065 -12.785  13.621  1.00 10.00      B   
ATOM   3310  N   ALA B 146       6.658 -13.364  15.109  1.00 10.00      B   
ATOM   3311  HN  ALA B 146       6.880 -13.918  15.888  1.00 10.00      B   
ATOM   3312  CA  ALA B 146       7.676 -12.484  14.555  1.00 10.00      B   
ATOM   3313  CB  ALA B 146       8.945 -12.541  15.389  1.00 10.00      B   
ATOM   3314  C   ALA B 146       7.969 -12.836  13.102  1.00 10.00      B   
ATOM   3315  O   ALA B 146       8.230 -11.954  12.286  1.00 10.00      B   
ATOM   3316  N   GLU B 147       7.915 -14.128  12.783  1.00 10.00      B   
ATOM   3317  HN  GLU B 147       7.720 -14.786  13.485  1.00 10.00      B   
ATOM   3318  CA  GLU B 147       8.154 -14.592  11.419  1.00 10.00      B   
ATOM   3319  CB  GLU B 147       8.045 -16.116  11.336  1.00 10.00      B   
ATOM   3320  CG  GLU B 147       9.065 -16.868  12.172  1.00 10.00      B   
ATOM   3321  CD  GLU B 147       8.976 -18.368  11.983  1.00 10.00      B   
ATOM   3322  OE1 GLU B 147       9.956 -18.971  11.495  1.00 10.00      B   
ATOM   3323  OE2 GLU B 147       7.924 -18.954  12.310  1.00 10.00      B   
ATOM   3324  C   GLU B 147       7.148 -13.953  10.468  1.00 10.00      B   
ATOM   3325  O   GLU B 147       7.484 -13.572   9.344  1.00 10.00      B   
ATOM   3326  N   GLN B 148       5.911 -13.829  10.938  1.00 10.00      B   
ATOM   3327  HN  GLN B 148       5.711 -14.150  11.845  1.00 10.00      B   
ATOM   3328  CA  GLN B 148       4.851 -13.226  10.149  1.00 10.00      B   
ATOM   3329  CB  GLN B 148       3.479 -13.531  10.757  1.00 10.00      B   
ATOM   3330  CG  GLN B 148       3.175 -15.018  10.871  1.00 10.00      B   
ATOM   3331  CD  GLN B 148       1.728 -15.309  11.224  1.00 10.00      B   
ATOM   3332  OE1 GLN B 148       1.174 -16.331  10.815  1.00 10.00      B   
ATOM   3333  NE2 GLN B 148       1.106 -14.419  11.986  1.00 10.00      B   
ATOM   3334 HE21 GLN B 148       1.606 -13.628  12.278  1.00 10.00      B   
ATOM   3335 HE22 GLN B 148       0.171 -14.590  12.227  1.00 10.00      B   
ATOM   3336  C   GLN B 148       5.070 -11.721  10.047  1.00 10.00      B   
ATOM   3337  O   GLN B 148       4.881 -11.127   8.987  1.00 10.00      B   
ATOM   3338  N   VAL B 149       5.494 -11.117  11.153  1.00 10.00      B   
ATOM   3339  HN  VAL B 149       5.627 -11.652  11.968  1.00 10.00      B   
ATOM   3340  CA  VAL B 149       5.759  -9.683  11.194  1.00 10.00      B   
ATOM   3341  CB  VAL B 149       6.048  -9.195  12.631  1.00 10.00      B   
ATOM   3342  CG1 VAL B 149       6.323  -7.698  12.654  1.00 10.00      B   
ATOM   3343  CG2 VAL B 149       4.881  -9.528  13.547  1.00 10.00      B   
ATOM   3344  C   VAL B 149       6.927  -9.334  10.271  1.00 10.00      B   
ATOM   3345  O   VAL B 149       6.910  -8.308   9.590  1.00 10.00      B   
ATOM   3346  N   LEU B 150       7.933 -10.202  10.244  1.00 10.00      B   
ATOM   3347  HN  LEU B 150       7.900 -10.993  10.829  1.00 10.00      B   
ATOM   3348  CA  LEU B 150       9.095 -10.003   9.385  1.00 10.00      B   
ATOM   3349  CB  LEU B 150      10.168 -11.060   9.665  1.00 10.00      B   
ATOM   3350  CG  LEU B 150      10.951 -10.903  10.970  1.00 10.00      B   
ATOM   3351  CD1 LEU B 150      11.863 -12.099  11.192  1.00 10.00      B   
ATOM   3352  CD2 LEU B 150      11.754  -9.610  10.964  1.00 10.00      B   
ATOM   3353  C   LEU B 150       8.674 -10.060   7.924  1.00 10.00      B   
ATOM   3354  O   LEU B 150       9.149  -9.282   7.097  1.00 10.00      B   
ATOM   3355  N   GLN B 151       7.766 -10.981   7.618  1.00 10.00      B   
ATOM   3356  HN  GLN B 151       7.431 -11.574   8.323  1.00 10.00      B   
ATOM   3357  CA  GLN B 151       7.257 -11.132   6.261  1.00 10.00      B   
ATOM   3358  CB  GLN B 151       6.419 -12.406   6.146  1.00 10.00      B   
ATOM   3359  CG  GLN B 151       6.616 -13.160   4.840  1.00 10.00      B   
ATOM   3360  CD  GLN B 151       8.000 -13.774   4.715  1.00 10.00      B   
ATOM   3361  OE1 GLN B 151       8.547 -13.880   3.620  1.00 10.00      B   
ATOM   3362  NE2 GLN B 151       8.573 -14.189   5.837  1.00 10.00      B   
ATOM   3363 HE21 GLN B 151       8.082 -14.081   6.679  1.00 10.00      B   
ATOM   3364 HE22 GLN B 151       9.466 -14.589   5.778  1.00 10.00      B   
ATOM   3365  C   GLN B 151       6.416  -9.913   5.897  1.00 10.00      B   
ATOM   3366  O   GLN B 151       6.401  -9.470   4.750  1.00 10.00      B   
ATOM   3367  N   LYS B 152       5.730  -9.373   6.899  1.00 10.00      B   
ATOM   3368  HN  LYS B 152       5.778  -9.793   7.785  1.00 10.00      B   
ATOM   3369  CA  LYS B 152       4.896  -8.191   6.728  1.00 10.00      B   
ATOM   3370  CB  LYS B 152       4.203  -7.856   8.056  1.00 10.00      B   
ATOM   3371  CG  LYS B 152       3.310  -6.625   8.030  1.00 10.00      B   
ATOM   3372  CD  LYS B 152       3.712  -5.630   9.111  1.00 10.00      B   
ATOM   3373  CE  LYS B 152       3.536  -6.203  10.512  1.00 10.00      B   
ATOM   3374  NZ  LYS B 152       2.280  -5.737  11.153  1.00 10.00      B   
ATOM   3375  HZ1 LYS B 152       1.452  -6.176  10.681  1.00 10.00      B   
ATOM   3376  HZ2 LYS B 152       2.199  -4.707  11.078  1.00 10.00      B   
ATOM   3377  HZ3 LYS B 152       2.266  -6.003  12.164  1.00 10.00      B   
ATOM   3378  C   LYS B 152       5.753  -7.017   6.255  1.00 10.00      B   
ATOM   3379  O   LYS B 152       5.310  -6.183   5.464  1.00 10.00      B   
ATOM   3380  N   PHE B 153       6.995  -6.971   6.736  1.00 10.00      B   
ATOM   3381  HN  PHE B 153       7.288  -7.663   7.369  1.00 10.00      B   
ATOM   3382  CA  PHE B 153       7.926  -5.919   6.350  1.00 10.00      B   
ATOM   3383  CB  PHE B 153       9.201  -5.977   7.197  1.00 10.00      B   
ATOM   3384  CG  PHE B 153       9.002  -5.651   8.649  1.00 10.00      B   
ATOM   3385  CD1 PHE B 153       8.193  -4.594   9.033  1.00 10.00      B   
ATOM   3386  CD2 PHE B 153       9.631  -6.398   9.631  1.00 10.00      B   
ATOM   3387  CE1 PHE B 153       8.015  -4.290  10.369  1.00 10.00      B   
ATOM   3388  CE2 PHE B 153       9.458  -6.099  10.968  1.00 10.00      B   
ATOM   3389  CZ  PHE B 153       8.648  -5.044  11.338  1.00 10.00      B   
ATOM   3390  C   PHE B 153       8.285  -6.054   4.876  1.00 10.00      B   
ATOM   3391  O   PHE B 153       8.446  -5.061   4.169  1.00 10.00      B   
ATOM   3392  N   VAL B 154       8.405  -7.294   4.418  1.00 10.00      B   
ATOM   3393  HN  VAL B 154       8.265  -8.045   5.033  1.00 10.00      B   
ATOM   3394  CA  VAL B 154       8.735  -7.569   3.025  1.00 10.00      B   
ATOM   3395  CB  VAL B 154       9.031  -9.069   2.799  1.00 10.00      B   
ATOM   3396  CG1 VAL B 154       9.522  -9.315   1.379  1.00 10.00      B   
ATOM   3397  CG2 VAL B 154      10.045  -9.578   3.813  1.00 10.00      B   
ATOM   3398  C   VAL B 154       7.581  -7.142   2.123  1.00 10.00      B   
ATOM   3399  O   VAL B 154       7.792  -6.547   1.065  1.00 10.00      B   
ATOM   3400  N   GLN B 155       6.362  -7.423   2.570  1.00 10.00      B   
ATOM   3401  HN  GLN B 155       6.268  -7.890   3.429  1.00 10.00      B   
ATOM   3402  CA  GLN B 155       5.162  -7.078   1.816  1.00 10.00      B   
ATOM   3403  CB  GLN B 155       3.918  -7.679   2.476  1.00 10.00      B   
ATOM   3404  CG  GLN B 155       3.986  -9.186   2.682  1.00 10.00      B   
ATOM   3405  CD  GLN B 155       4.205  -9.950   1.390  1.00 10.00      B   
ATOM   3406  OE1 GLN B 155       5.337 -10.183   0.973  1.00 10.00      B   
ATOM   3407  NE2 GLN B 155       3.118 -10.352   0.748  1.00 10.00      B   
ATOM   3408 HE21 GLN B 155       2.246 -10.137   1.136  1.00 10.00      B   
ATOM   3409 HE22 GLN B 155       3.235 -10.846  -0.089  1.00 10.00      B   
ATOM   3410  C   GLN B 155       5.007  -5.565   1.664  1.00 10.00      B   
ATOM   3411  O   GLN B 155       4.535  -5.083   0.636  1.00 10.00      B   
ATOM   3412  N   ASN B 156       5.412  -4.815   2.686  1.00 10.00      B   
ATOM   3413  HN  ASN B 156       5.776  -5.249   3.488  1.00 10.00      B   
ATOM   3414  CA  ASN B 156       5.314  -3.355   2.638  1.00 10.00      B   
ATOM   3415  CB  ASN B 156       5.022  -2.765   4.022  1.00 10.00      B   
ATOM   3416  CG  ASN B 156       4.331  -1.409   3.953  1.00 10.00      B   
ATOM   3417  OD1 ASN B 156       4.582  -0.523   4.774  1.00 10.00      B   
ATOM   3418  ND2 ASN B 156       3.447  -1.237   2.981  1.00 10.00      B   
ATOM   3419 HD21 ASN B 156       3.288  -1.981   2.363  1.00 10.00      B   
ATOM   3420 HD22 ASN B 156       2.988  -0.375   2.920  1.00 10.00      B   
ATOM   3421  C   ASN B 156       6.576  -2.739   2.033  1.00 10.00      B   
ATOM   3422  O   ASN B 156       6.728  -1.516   1.986  1.00 10.00      B   
ATOM   3423  N   LYS B 157       7.474  -3.609   1.574  1.00 10.00      B   
ATOM   3424  HN  LYS B 157       7.286  -4.568   1.664  1.00 10.00      B   
ATOM   3425  CA  LYS B 157       8.727  -3.201   0.940  1.00 10.00      B   
ATOM   3426  CB  LYS B 157       8.478  -2.416  -0.353  1.00 10.00      B   
ATOM   3427  CG  LYS B 157       8.047  -3.303  -1.510  1.00 10.00      B   
ATOM   3428  CD  LYS B 157       7.058  -2.608  -2.429  1.00 10.00      B   
ATOM   3429  CE  LYS B 157       6.452  -3.603  -3.406  1.00 10.00      B   
ATOM   3430  NZ  LYS B 157       5.416  -2.989  -4.276  1.00 10.00      B   
ATOM   3431  HZ1 LYS B 157       5.866  -2.380  -5.001  1.00 10.00      B   
ATOM   3432  HZ2 LYS B 157       4.768  -2.410  -3.709  1.00 10.00      B   
ATOM   3433  HZ3 LYS B 157       4.871  -3.729  -4.758  1.00 10.00      B   
ATOM   3434  C   LYS B 157       9.695  -2.484   1.880  1.00 10.00      B   
ATOM   3435  O   LYS B 157      10.241  -1.430   1.549  1.00 10.00      B   
ATOM   3436  N   TRP B 158       9.902  -3.065   3.054  1.00 10.00      B   
ATOM   3437  HN  TRP B 158       9.405  -3.884   3.275  1.00 10.00      B   
ATOM   3438  CA  TRP B 158      10.831  -2.512   4.034  1.00 10.00      B   
ATOM   3439  CB  TRP B 158      10.192  -2.446   5.423  1.00 10.00      B   
ATOM   3440  CG  TRP B 158       9.158  -1.374   5.565  1.00 10.00      B   
ATOM   3441  CD1 TRP B 158       7.807  -1.541   5.582  1.00 10.00      B   
ATOM   3442  CD2 TRP B 158       9.390   0.033   5.711  1.00 10.00      B   
ATOM   3443  NE1 TRP B 158       7.182  -0.329   5.728  1.00 10.00      B   
ATOM   3444  HE1 TRP B 158       6.209  -0.192   5.765  1.00 10.00      B   
ATOM   3445  CE2 TRP B 158       8.131   0.654   5.809  1.00 10.00      B   
ATOM   3446  CE3 TRP B 158      10.538   0.826   5.768  1.00 10.00      B   
ATOM   3447  CZ2 TRP B 158       7.988   2.032   5.961  1.00 10.00      B   
ATOM   3448  CZ3 TRP B 158      10.395   2.192   5.918  1.00 10.00      B   
ATOM   3449  CH2 TRP B 158       9.131   2.782   6.013  1.00 10.00      B   
ATOM   3450  C   TRP B 158      12.090  -3.369   4.089  1.00 10.00      B   
ATOM   3451  O   TRP B 158      13.207  -2.858   4.157  1.00 10.00      B   
ATOM   3452  N   LEU B 159      11.897  -4.678   4.038  1.00 10.00      B   
ATOM   3453  HN  LEU B 159      10.985  -5.024   3.955  1.00 10.00      B   
ATOM   3454  CA  LEU B 159      13.004  -5.620   4.081  1.00 10.00      B   
ATOM   3455  CB  LEU B 159      13.006  -6.383   5.412  1.00 10.00      B   
ATOM   3456  CG  LEU B 159      13.235  -5.556   6.681  1.00 10.00      B   
ATOM   3457  CD1 LEU B 159      12.999  -6.406   7.920  1.00 10.00      B   
ATOM   3458  CD2 LEU B 159      14.640  -4.973   6.697  1.00 10.00      B   
ATOM   3459  C   LEU B 159      12.887  -6.608   2.931  1.00 10.00      B   
ATOM   3460  O   LEU B 159      11.783  -6.928   2.495  1.00 10.00      B   
ATOM   3461  N   ILE B 160      14.019  -7.075   2.431  1.00 10.00      B   
ATOM   3462  HN  ILE B 160      14.875  -6.769   2.811  1.00 10.00      B   
ATOM   3463  CA  ILE B 160      14.025  -8.039   1.342  1.00 10.00      B   
ATOM   3464  CB  ILE B 160      14.974  -7.631   0.193  1.00 10.00      B   
ATOM   3465  CG1 ILE B 160      14.780  -6.164  -0.184  1.00 10.00      B   
ATOM   3466  CG2 ILE B 160      14.749  -8.523  -1.021  1.00 10.00      B   
ATOM   3467  CD1 ILE B 160      15.760  -5.665  -1.226  1.00 10.00      B   
ATOM   3468  C   ILE B 160      14.461  -9.399   1.862  1.00 10.00      B   
ATOM   3469  O   ILE B 160      15.492  -9.514   2.523  1.00 10.00      B   
ATOM   3470  N   GLU B 161      13.663 -10.415   1.587  1.00 10.00      B   
ATOM   3471  HN  GLU B 161      12.838 -10.255   1.084  1.00 10.00      B   
ATOM   3472  CA  GLU B 161      13.983 -11.765   2.008  1.00 10.00      B   
ATOM   3473  CB  GLU B 161      12.717 -12.492   2.479  1.00 10.00      B   
ATOM   3474  CG  GLU B 161      12.967 -13.843   3.138  1.00 10.00      B   
ATOM   3475  CD  GLU B 161      12.997 -14.989   2.145  1.00 10.00      B   
ATOM   3476  OE1 GLU B 161      11.914 -15.461   1.739  1.00 10.00      B   
ATOM   3477  OE2 GLU B 161      14.100 -15.428   1.769  1.00 10.00      B   
ATOM   3478  C   GLU B 161      14.625 -12.505   0.846  1.00 10.00      B   
ATOM   3479  O   GLU B 161      13.981 -12.748  -0.175  1.00 10.00      B   
ATOM   3480  N   LYS B 162      15.897 -12.836   0.986  1.00 10.00      B   
ATOM   3481  HN  LYS B 162      16.368 -12.609   1.822  1.00 10.00      B   
ATOM   3482  CA  LYS B 162      16.609 -13.542  -0.062  1.00 10.00      B   
ATOM   3483  CB  LYS B 162      17.654 -12.641  -0.728  1.00 10.00      B   
ATOM   3484  CG  LYS B 162      17.076 -11.387  -1.365  1.00 10.00      B   
ATOM   3485  CD  LYS B 162      18.039 -10.768  -2.365  1.00 10.00      B   
ATOM   3486  CE  LYS B 162      17.986 -11.487  -3.705  1.00 10.00      B   
ATOM   3487  NZ  LYS B 162      18.856 -10.837  -4.718  1.00 10.00      B   
ATOM   3488  HZ1 LYS B 162      18.619  -9.819  -4.801  1.00 10.00      B   
ATOM   3489  HZ2 LYS B 162      18.729 -11.286  -5.646  1.00 10.00      B   
ATOM   3490  HZ3 LYS B 162      19.853 -10.923  -4.443  1.00 10.00      B   
ATOM   3491  C   LYS B 162      17.261 -14.806   0.474  1.00 10.00      B   
ATOM   3492  O   LYS B 162      18.213 -14.743   1.253  1.00 10.00      B   
ATOM   3493  N   GLU B 163      16.713 -15.949   0.070  1.00 10.00      B   
ATOM   3494  HN  GLU B 163      15.930 -15.911  -0.520  1.00 10.00      B   
ATOM   3495  CA  GLU B 163      17.225 -17.259   0.467  1.00 10.00      B   
ATOM   3496  CB  GLU B 163      18.661 -17.455  -0.035  1.00 10.00      B   
ATOM   3497  CG  GLU B 163      18.860 -17.082  -1.498  1.00 10.00      B   
ATOM   3498  CD  GLU B 163      18.110 -17.993  -2.446  1.00 10.00      B   
ATOM   3499  OE1 GLU B 163      18.765 -18.806  -3.129  1.00 10.00      B   
ATOM   3500  OE2 GLU B 163      16.868 -17.906  -2.512  1.00 10.00      B   
ATOM   3501  C   GLU B 163      17.141 -17.484   1.976  1.00 10.00      B   
ATOM   3502  O   GLU B 163      17.843 -18.334   2.528  1.00 10.00      B   
ATOM   3503  N   GLY B 164      16.260 -16.744   2.633  1.00 10.00      B   
ATOM   3504  HN  GLY B 164      15.697 -16.103   2.133  1.00 10.00      B   
ATOM   3505  CA  GLY B 164      16.102 -16.870   4.066  1.00 10.00      B   
ATOM   3506  C   GLY B 164      16.793 -15.748   4.805  1.00 10.00      B   
ATOM   3507  O   GLY B 164      16.472 -15.460   5.960  1.00 10.00      B   
ATOM   3508  N   GLU B 165      17.742 -15.115   4.138  1.00 10.00      B   
ATOM   3509  HN  GLU B 165      17.939 -15.386   3.215  1.00 10.00      B   
ATOM   3510  CA  GLU B 165      18.487 -14.015   4.723  1.00 10.00      B   
ATOM   3511  CB  GLU B 165      19.899 -13.962   4.136  1.00 10.00      B   
ATOM   3512  CG  GLU B 165      20.626 -15.300   4.134  1.00 10.00      B   
ATOM   3513  CD  GLU B 165      21.127 -15.711   5.505  1.00 10.00      B   
ATOM   3514  OE1 GLU B 165      22.358 -15.711   5.716  1.00 10.00      B   
ATOM   3515  OE2 GLU B 165      20.299 -16.049   6.375  1.00 10.00      B   
ATOM   3516  C   GLU B 165      17.755 -12.708   4.454  1.00 10.00      B   
ATOM   3517  O   GLU B 165      17.320 -12.450   3.330  1.00 10.00      B   
ATOM   3518  N   PHE B 166      17.607 -11.893   5.482  1.00 10.00      B   
ATOM   3519  HN  PHE B 166      17.986 -12.142   6.355  1.00 10.00      B   
ATOM   3520  CA  PHE B 166      16.911 -10.626   5.344  1.00 10.00      B   
ATOM   3521  CB  PHE B 166      16.055 -10.341   6.582  1.00 10.00      B   
ATOM   3522  CG  PHE B 166      14.793 -11.153   6.656  1.00 10.00      B   
ATOM   3523  CD1 PHE B 166      13.601 -10.646   6.165  1.00 10.00      B   
ATOM   3524  CD2 PHE B 166      14.797 -12.420   7.217  1.00 10.00      B   
ATOM   3525  CE1 PHE B 166      12.436 -11.387   6.233  1.00 10.00      B   
ATOM   3526  CE2 PHE B 166      13.637 -13.166   7.288  1.00 10.00      B   
ATOM   3527  CZ  PHE B 166      12.454 -12.649   6.795  1.00 10.00      B   
ATOM   3528  C   PHE B 166      17.881  -9.478   5.107  1.00 10.00      B   
ATOM   3529  O   PHE B 166      19.010  -9.493   5.595  1.00 10.00      B   
ATOM   3530  N   THR B 167      17.433  -8.500   4.341  1.00 10.00      B   
ATOM   3531  HN  THR B 167      16.534  -8.575   3.952  1.00 10.00      B   
ATOM   3532  CA  THR B 167      18.224  -7.319   4.042  1.00 10.00      B   
ATOM   3533  CB  THR B 167      19.056  -7.485   2.749  1.00 10.00      B   
ATOM   3534  OG1 THR B 167      20.019  -6.429   2.655  1.00 10.00      B   
ATOM   3535  HG1 THR B 167      20.837  -6.701   3.095  1.00 10.00      B   
ATOM   3536  CG2 THR B 167      18.172  -7.476   1.511  1.00 10.00      B   
ATOM   3537  C   THR B 167      17.295  -6.110   3.941  1.00 10.00      B   
ATOM   3538  O   THR B 167      16.077  -6.261   4.033  1.00 10.00      B   
ATOM   3539  N   LEU B 168      17.854  -4.928   3.744  1.00 10.00      B   
ATOM   3540  HN  LEU B 168      18.828  -4.872   3.621  1.00 10.00      B   
ATOM   3541  CA  LEU B 168      17.051  -3.716   3.659  1.00 10.00      B   
ATOM   3542  CB  LEU B 168      17.851  -2.512   4.166  1.00 10.00      B   
ATOM   3543  CG  LEU B 168      17.036  -1.288   4.590  1.00 10.00      B   
ATOM   3544  CD1 LEU B 168      16.060  -1.649   5.699  1.00 10.00      B   
ATOM   3545  CD2 LEU B 168      17.955  -0.163   5.038  1.00 10.00      B   
ATOM   3546  C   LEU B 168      16.563  -3.473   2.234  1.00 10.00      B   
ATOM   3547  O   LEU B 168      17.324  -3.602   1.279  1.00 10.00      B   
ATOM   3548  N   HIS B 169      15.287  -3.132   2.097  1.00 10.00      B   
ATOM   3549  HN  HIS B 169      14.722  -3.047   2.897  1.00 10.00      B   
ATOM   3550  CA  HIS B 169      14.708  -2.867   0.786  1.00 10.00      B   
ATOM   3551  CB  HIS B 169      13.182  -3.036   0.821  1.00 10.00      B   
ATOM   3552  CG  HIS B 169      12.538  -3.177  -0.531  1.00 10.00      B   
ATOM   3553  ND1 HIS B 169      12.363  -2.095  -1.363  1.00 10.00      B   
ATOM   3554  CD2 HIS B 169      12.048  -4.287  -1.140  1.00 10.00      B   
ATOM   3555  CE1 HIS B 169      11.777  -2.565  -2.450  1.00 10.00      B   
ATOM   3556  NE2 HIS B 169      11.567  -3.884  -2.361  1.00 10.00      B   
ATOM   3557  HE2 HIS B 169      11.021  -4.427  -2.976  1.00 10.00      B   
ATOM   3558  C   HIS B 169      15.064  -1.458   0.335  1.00 10.00      B   
ATOM   3559  O   HIS B 169      15.188  -0.552   1.161  1.00 10.00      B   
ATOM   3560  N   GLY B 170      15.213  -1.279  -0.972  1.00 10.00      B   
ATOM   3561  HN  GLY B 170      15.093  -2.042  -1.573  1.00 10.00      B   
ATOM   3562  CA  GLY B 170      15.549   0.023  -1.520  1.00 10.00      B   
ATOM   3563  C   GLY B 170      14.571   1.101  -1.091  1.00 10.00      B   
ATOM   3564  O   GLY B 170      14.962   2.245  -0.862  1.00 10.00      B   
ATOM   3565  N   ARG B 171      13.300   0.731  -0.967  1.00 10.00      B   
ATOM   3566  HN  ARG B 171      13.051  -0.204  -1.151  1.00 10.00      B   
ATOM   3567  CA  ARG B 171      12.267   1.673  -0.554  1.00 10.00      B   
ATOM   3568  CB  ARG B 171      10.879   1.029  -0.644  1.00 10.00      B   
ATOM   3569  CG  ARG B 171       9.735   1.947  -0.236  1.00 10.00      B   
ATOM   3570  CD  ARG B 171       9.153   1.545   1.111  1.00 10.00      B   
ATOM   3571  NE  ARG B 171       8.487   2.664   1.776  1.00 10.00      B   
ATOM   3572  HE  ARG B 171       8.881   3.557   1.656  1.00 10.00      B   
ATOM   3573  CZ  ARG B 171       7.402   2.543   2.539  1.00 10.00      B   
ATOM   3574  NH1 ARG B 171       6.833   1.355   2.721  1.00 10.00      B   
ATOM   3575 HH11 ARG B 171       7.229   0.503   2.265  1.00 10.00      B   
ATOM   3576 HH12 ARG B 171       5.994   1.266   3.333  1.00 10.00      B   
ATOM   3577  NH2 ARG B 171       6.885   3.616   3.123  1.00 10.00      B   
ATOM   3578 HH21 ARG B 171       6.033   3.531   3.719  1.00 10.00      B   
ATOM   3579 HH22 ARG B 171       7.344   4.558   2.996  1.00 10.00      B   
ATOM   3580  C   ARG B 171      12.542   2.165   0.863  1.00 10.00      B   
ATOM   3581  O   ARG B 171      12.395   3.349   1.164  1.00 10.00      B   
ATOM   3582  N   ALA B 172      12.959   1.245   1.726  1.00 10.00      B   
ATOM   3583  HN  ALA B 172      13.063   0.318   1.424  1.00 10.00      B   
ATOM   3584  CA  ALA B 172      13.271   1.579   3.107  1.00 10.00      B   
ATOM   3585  CB  ALA B 172      13.455   0.317   3.929  1.00 10.00      B   
ATOM   3586  C   ALA B 172      14.527   2.437   3.167  1.00 10.00      B   
ATOM   3587  O   ALA B 172      14.613   3.376   3.958  1.00 10.00      B   
ATOM   3588  N   ILE B 173      15.497   2.106   2.318  1.00 10.00      B   
ATOM   3589  HN  ILE B 173      15.368   1.333   1.724  1.00 10.00      B   
ATOM   3590  CA  ILE B 173      16.752   2.848   2.253  1.00 10.00      B   
ATOM   3591  CB  ILE B 173      17.734   2.225   1.233  1.00 10.00      B   
ATOM   3592  CG1 ILE B 173      18.047   0.774   1.604  1.00 10.00      B   
ATOM   3593  CG2 ILE B 173      19.019   3.042   1.151  1.00 10.00      B   
ATOM   3594  CD1 ILE B 173      18.860   0.033   0.563  1.00 10.00      B   
ATOM   3595  C   ILE B 173      16.485   4.297   1.864  1.00 10.00      B   
ATOM   3596  O   ILE B 173      17.032   5.215   2.454  1.00 10.00      B   
ATOM   3597  N   LEU B 174      15.620   4.490   0.880  1.00 10.00      B   
ATOM   3598  HN  LEU B 174      15.203   3.709   0.452  1.00 10.00      B   
ATOM   3599  CA  LEU B 174      15.283   5.827   0.408  1.00 10.00      B   
ATOM   3600  CB  LEU B 174      14.385   5.753  -0.827  1.00 10.00      B   
ATOM   3601  CG  LEU B 174      15.012   5.178  -2.096  1.00 10.00      B   
ATOM   3602  CD1 LEU B 174      13.981   5.117  -3.211  1.00 10.00      B   
ATOM   3603  CD2 LEU B 174      16.219   6.003  -2.518  1.00 10.00      B   
ATOM   3604  C   LEU B 174      14.592   6.660   1.482  1.00 10.00      B   
ATOM   3605  O   LEU B 174      14.910   7.838   1.660  1.00 10.00      B   
ATOM   3606  N   GLU B 175      13.657   6.044   2.191  1.00 10.00      B   
ATOM   3607  HN  GLU B 175      13.474   5.095   2.017  1.00 10.00      B   
ATOM   3608  CA  GLU B 175      12.887   6.735   3.220  1.00 10.00      B   
ATOM   3609  CB  GLU B 175      11.603   5.960   3.538  1.00 10.00      B   
ATOM   3610  CG  GLU B 175      10.586   5.938   2.408  1.00 10.00      B   
ATOM   3611  CD  GLU B 175       9.268   6.569   2.803  1.00 10.00      B   
ATOM   3612  OE1 GLU B 175       9.258   7.767   3.153  1.00 10.00      B   
ATOM   3613  OE2 GLU B 175       8.228   5.872   2.763  1.00 10.00      B   
ATOM   3614  C   GLU B 175      13.669   6.989   4.508  1.00 10.00      B   
ATOM   3615  O   GLU B 175      13.631   8.093   5.055  1.00 10.00      B   
ATOM   3616  N   MET B 176      14.384   5.983   4.991  1.00 10.00      B   
ATOM   3617  HN  MET B 176      14.422   5.133   4.497  1.00 10.00      B   
ATOM   3618  CA  MET B 176      15.116   6.120   6.247  1.00 10.00      B   
ATOM   3619  CB  MET B 176      14.831   4.930   7.168  1.00 10.00      B   
ATOM   3620  CG  MET B 176      13.386   4.840   7.636  1.00 10.00      B   
ATOM   3621  SD  MET B 176      13.224   4.915   9.431  1.00 10.00      B   
ATOM   3622  CE  MET B 176      13.892   3.321   9.901  1.00 10.00      B   
ATOM   3623  C   MET B 176      16.620   6.307   6.070  1.00 10.00      B   
ATOM   3624  O   MET B 176      17.382   6.085   7.009  1.00 10.00      B   
ATOM   3625  N   GLU B 177      17.045   6.740   4.890  1.00 10.00      B   
ATOM   3626  HN  GLU B 177      16.390   6.914   4.180  1.00 10.00      B   
ATOM   3627  CA  GLU B 177      18.468   6.953   4.616  1.00 10.00      B   
ATOM   3628  CB  GLU B 177      18.664   7.503   3.201  1.00 10.00      B   
ATOM   3629  CG  GLU B 177      20.118   7.684   2.799  1.00 10.00      B   
ATOM   3630  CD  GLU B 177      20.273   8.148   1.367  1.00 10.00      B   
ATOM   3631  OE1 GLU B 177      19.335   8.786   0.838  1.00 10.00      B   
ATOM   3632  OE2 GLU B 177      21.334   7.886   0.766  1.00 10.00      B   
ATOM   3633  C   GLU B 177      19.084   7.917   5.622  1.00 10.00      B   
ATOM   3634  O   GLU B 177      20.043   7.585   6.324  1.00 10.00      B   
ATOM   3635  N   GLN B 178      18.512   9.109   5.689  1.00 10.00      B   
ATOM   3636  HN  GLN B 178      17.745   9.302   5.102  1.00 10.00      B   
ATOM   3637  CA  GLN B 178      18.985  10.147   6.588  1.00 10.00      B   
ATOM   3638  CB  GLN B 178      18.276  11.478   6.298  1.00 10.00      B   
ATOM   3639  CG  GLN B 178      16.751  11.429   6.368  1.00 10.00      B   
ATOM   3640  CD  GLN B 178      16.087  11.109   5.037  1.00 10.00      B   
ATOM   3641  OE1 GLN B 178      16.619  10.355   4.221  1.00 10.00      B   
ATOM   3642  NE2 GLN B 178      14.918  11.686   4.809  1.00 10.00      B   
ATOM   3643 HE21 GLN B 178      14.548  12.281   5.503  1.00 10.00      B   
ATOM   3644 HE22 GLN B 178      14.469  11.506   3.957  1.00 10.00      B   
ATOM   3645  C   GLN B 178      18.823   9.751   8.054  1.00 10.00      B   
ATOM   3646  O   GLN B 178      19.665  10.079   8.887  1.00 10.00      B   
ATOM   3647  N   TYR B 179      17.756   9.024   8.360  1.00 10.00      B   
ATOM   3648  HN  TYR B 179      17.139   8.759   7.648  1.00 10.00      B   
ATOM   3649  CA  TYR B 179      17.490   8.600   9.731  1.00 10.00      B   
ATOM   3650  CB  TYR B 179      16.077   8.023   9.867  1.00 10.00      B   
ATOM   3651  CG  TYR B 179      15.700   7.654  11.289  1.00 10.00      B   
ATOM   3652  CD1 TYR B 179      15.688   6.328  11.706  1.00 10.00      B   
ATOM   3653  CD2 TYR B 179      15.361   8.633  12.215  1.00 10.00      B   
ATOM   3654  CE1 TYR B 179      15.350   5.988  13.004  1.00 10.00      B   
ATOM   3655  CE2 TYR B 179      15.022   8.303  13.514  1.00 10.00      B   
ATOM   3656  CZ  TYR B 179      15.018   6.979  13.904  1.00 10.00      B   
ATOM   3657  OH  TYR B 179      14.680   6.647  15.198  1.00 10.00      B   
ATOM   3658  HH  TYR B 179      13.965   7.221  15.499  1.00 10.00      B   
ATOM   3659  C   TYR B 179      18.525   7.591  10.216  1.00 10.00      B   
ATOM   3660  O   TYR B 179      19.133   7.774  11.271  1.00 10.00      B   
ATOM   3661  N   ILE B 180      18.730   6.536   9.438  1.00 10.00      B   
ATOM   3662  HN  ILE B 180      18.227   6.456   8.595  1.00 10.00      B   
ATOM   3663  CA  ILE B 180      19.681   5.490   9.795  1.00 10.00      B   
ATOM   3664  CB  ILE B 180      19.646   4.317   8.789  1.00 10.00      B   
ATOM   3665  CG1 ILE B 180      18.245   3.700   8.745  1.00 10.00      B   
ATOM   3666  CG2 ILE B 180      20.674   3.257   9.161  1.00 10.00      B   
ATOM   3667  CD1 ILE B 180      18.046   2.710   7.617  1.00 10.00      B   
ATOM   3668  C   ILE B 180      21.102   6.042   9.910  1.00 10.00      B   
ATOM   3669  O   ILE B 180      21.815   5.740  10.871  1.00 10.00      B   
ATOM   3670  N   ARG B 181      21.494   6.874   8.947  1.00 10.00      B   
ATOM   3671  HN  ARG B 181      20.867   7.100   8.224  1.00 10.00      B   
ATOM   3672  CA  ARG B 181      22.832   7.461   8.938  1.00 10.00      B   
ATOM   3673  CB  ARG B 181      23.056   8.326   7.692  1.00 10.00      B   
ATOM   3674  CG  ARG B 181      23.384   7.530   6.438  1.00 10.00      B   
ATOM   3675  CD  ARG B 181      24.639   8.056   5.754  1.00 10.00      B   
ATOM   3676  NE  ARG B 181      24.369   9.226   4.915  1.00 10.00      B   
ATOM   3677  HE  ARG B 181      23.771   9.917   5.283  1.00 10.00      B   
ATOM   3678  CZ  ARG B 181      24.877   9.400   3.692  1.00 10.00      B   
ATOM   3679  NH1 ARG B 181      25.700   8.497   3.176  1.00 10.00      B   
ATOM   3680 HH11 ARG B 181      25.949   7.646   3.717  1.00 10.00      B   
ATOM   3681 HH12 ARG B 181      26.109   8.643   2.220  1.00 10.00      B   
ATOM   3682  NH2 ARG B 181      24.566  10.480   2.989  1.00 10.00      B   
ATOM   3683 HH21 ARG B 181      23.932  11.205   3.390  1.00 10.00      B   
ATOM   3684 HH22 ARG B 181      24.946  10.606   2.022  1.00 10.00      B   
ATOM   3685  C   ARG B 181      23.120   8.264  10.204  1.00 10.00      B   
ATOM   3686  O   ARG B 181      24.200   8.154  10.780  1.00 10.00      B   
ATOM   3687  N   GLU B 182      22.149   9.056  10.643  1.00 10.00      B   
ATOM   3688  HN  GLU B 182      21.301   9.095  10.150  1.00 10.00      B   
ATOM   3689  CA  GLU B 182      22.320   9.878  11.838  1.00 10.00      B   
ATOM   3690  CB  GLU B 182      21.333  11.046  11.845  1.00 10.00      B   
ATOM   3691  CG  GLU B 182      21.459  11.970  10.647  1.00 10.00      B   
ATOM   3692  CD  GLU B 182      21.089  13.402  10.968  1.00 10.00      B   
ATOM   3693  OE1 GLU B 182      21.538  14.311  10.235  1.00 10.00      B   
ATOM   3694  OE2 GLU B 182      20.355  13.630  11.953  1.00 10.00      B   
ATOM   3695  C   GLU B 182      22.171   9.065  13.121  1.00 10.00      B   
ATOM   3696  O   GLU B 182      22.711   9.433  14.163  1.00 10.00      B   
ATOM   3697  N   THR B 183      21.441   7.963  13.047  1.00 10.00      B   
ATOM   3698  HN  THR B 183      21.040   7.709  12.188  1.00 10.00      B   
ATOM   3699  CA  THR B 183      21.225   7.121  14.215  1.00 10.00      B   
ATOM   3700  CB  THR B 183      19.968   6.239  14.063  1.00 10.00      B   
ATOM   3701  OG1 THR B 183      18.835   7.078  13.803  1.00 10.00      B   
ATOM   3702  HG1 THR B 183      18.898   7.433  12.904  1.00 10.00      B   
ATOM   3703  CG2 THR B 183      19.707   5.445  15.333  1.00 10.00      B   
ATOM   3704  C   THR B 183      22.452   6.267  14.533  1.00 10.00      B   
ATOM   3705  O   THR B 183      22.913   6.238  15.676  1.00 10.00      B   
ATOM   3706  N   TYR B 184      22.997   5.593  13.525  1.00 10.00      B   
ATOM   3707  HN  TYR B 184      22.609   5.674  12.622  1.00 10.00      B   
ATOM   3708  CA  TYR B 184      24.171   4.746  13.725  1.00 10.00      B   
ATOM   3709  CB  TYR B 184      23.815   3.261  13.547  1.00 10.00      B   
ATOM   3710  CG  TYR B 184      22.601   2.789  14.321  1.00 10.00      B   
ATOM   3711  CD1 TYR B 184      21.466   2.336  13.658  1.00 10.00      B   
ATOM   3712  CD2 TYR B 184      22.589   2.791  15.710  1.00 10.00      B   
ATOM   3713  CE1 TYR B 184      20.355   1.901  14.355  1.00 10.00      B   
ATOM   3714  CE2 TYR B 184      21.483   2.356  16.415  1.00 10.00      B   
ATOM   3715  CZ  TYR B 184      20.369   1.912  15.734  1.00 10.00      B   
ATOM   3716  OH  TYR B 184      19.262   1.486  16.436  1.00 10.00      B   
ATOM   3717  HH  TYR B 184      19.363   0.542  16.661  1.00 10.00      B   
ATOM   3718  C   TYR B 184      25.289   5.119  12.749  1.00 10.00      B   
ATOM   3719  O   TYR B 184      25.608   4.346  11.846  1.00 10.00      B   
ATOM   3720  N   PRO B 185      25.925   6.292  12.928  1.00 10.00      B   
ATOM   3721  CA  PRO B 185      26.999   6.750  12.035  1.00 10.00      B   
ATOM   3722  CB  PRO B 185      27.286   8.176  12.516  1.00 10.00      B   
ATOM   3723  CG  PRO B 185      26.841   8.189  13.936  1.00 10.00      B   
ATOM   3724  CD  PRO B 185      25.664   7.258  14.012  1.00 10.00      B   
ATOM   3725  C   PRO B 185      28.254   5.891  12.149  1.00 10.00      B   
ATOM   3726  O   PRO B 185      29.088   5.868  11.246  1.00 10.00      B   
ATOM   3727  N   ASP B 186      28.375   5.173  13.257  1.00 10.00      B   
ATOM   3728  HN  ASP B 186      27.672   5.226  13.937  1.00 10.00      B   
ATOM   3729  CA  ASP B 186      29.530   4.317  13.491  1.00 10.00      B   
ATOM   3730  CB  ASP B 186      29.845   4.239  14.987  1.00 10.00      B   
ATOM   3731  CG  ASP B 186      30.249   5.577  15.568  1.00 10.00      B   
ATOM   3732  OD1 ASP B 186      29.409   6.215  16.237  1.00 10.00      B   
ATOM   3733  OD2 ASP B 186      31.406   5.996  15.353  1.00 10.00      B   
ATOM   3734  C   ASP B 186      29.305   2.918  12.937  1.00 10.00      B   
ATOM   3735  O   ASP B 186      30.201   2.074  12.975  1.00 10.00      B   
ATOM   3736  N   ALA B 187      28.108   2.675  12.421  1.00 10.00      B   
ATOM   3737  HN  ALA B 187      27.438   3.389  12.406  1.00 10.00      B   
ATOM   3738  CA  ALA B 187      27.771   1.372  11.870  1.00 10.00      B   
ATOM   3739  CB  ALA B 187      26.620   0.746  12.645  1.00 10.00      B   
ATOM   3740  C   ALA B 187      27.437   1.453  10.384  1.00 10.00      B   
ATOM   3741  O   ALA B 187      27.792   0.560   9.617  1.00 10.00      B   
ATOM   3742  N   VAL B 188      26.761   2.526   9.982  1.00 10.00      B   
ATOM   3743  HN  VAL B 188      26.518   3.214  10.638  1.00 10.00      B   
ATOM   3744  CA  VAL B 188      26.369   2.706   8.586  1.00 10.00      B   
ATOM   3745  CB  VAL B 188      25.488   3.953   8.363  1.00 10.00      B   
ATOM   3746  CG1 VAL B 188      24.152   3.794   9.066  1.00 10.00      B   
ATOM   3747  CG2 VAL B 188      26.195   5.222   8.817  1.00 10.00      B   
ATOM   3748  C   VAL B 188      27.566   2.751   7.644  1.00 10.00      B   
ATOM   3749  O   VAL B 188      28.596   3.361   7.942  1.00 10.00      B   
ATOM   3750  N   LYS B 189      27.421   2.094   6.507  1.00 10.00      B   
ATOM   3751  HN  LYS B 189      26.579   1.625   6.331  1.00 10.00      B   
ATOM   3752  CA  LYS B 189      28.471   2.054   5.508  1.00 10.00      B   
ATOM   3753  CB  LYS B 189      28.600   0.644   4.929  1.00 10.00      B   
ATOM   3754  CG  LYS B 189      28.335  -0.473   5.924  1.00 10.00      B   
ATOM   3755  CD  LYS B 189      28.236  -1.813   5.219  1.00 10.00      B   
ATOM   3756  CE  LYS B 189      27.739  -2.898   6.156  1.00 10.00      B   
ATOM   3757  NZ  LYS B 189      27.806  -4.238   5.523  1.00 10.00      B   
ATOM   3758  HZ1 LYS B 189      27.233  -4.255   4.654  1.00 10.00      B   
ATOM   3759  HZ2 LYS B 189      27.443  -4.962   6.179  1.00 10.00      B   
ATOM   3760  HZ3 LYS B 189      28.798  -4.468   5.280  1.00 10.00      B   
ATOM   3761  C   LYS B 189      28.138   3.027   4.389  1.00 10.00      B   
ATOM   3762  O   LYS B 189      26.965   3.264   4.094  1.00 10.00      B   
ATOM   3763  N   ILE B 190      29.158   3.595   3.776  1.00 10.00      B   
ATOM   3764  HN  ILE B 190      30.072   3.375   4.055  1.00 10.00      B   
ATOM   3765  CA  ILE B 190      28.954   4.535   2.686  1.00 10.00      B   
ATOM   3766  CB  ILE B 190      29.524   5.934   3.010  1.00 10.00      B   
ATOM   3767  CG1 ILE B 190      30.982   5.836   3.477  1.00 10.00      B   
ATOM   3768  CG2 ILE B 190      28.665   6.631   4.057  1.00 10.00      B   
ATOM   3769  CD1 ILE B 190      31.689   7.171   3.571  1.00 10.00      B   
ATOM   3770  C   ILE B 190      29.588   4.009   1.408  1.00 10.00      B   
ATOM   3771  O   ILE B 190      30.671   3.419   1.442  1.00 10.00      B   
ATOM   3772  N   CYS B 191      28.903   4.196   0.291  1.00 10.00      B   
ATOM   3773  HN  CYS B 191      28.032   4.655   0.329  1.00 10.00      B   
ATOM   3774  CA  CYS B 191      29.412   3.748  -0.993  1.00 10.00      B   
ATOM   3775  CB  CYS B 191      28.271   3.566  -1.996  1.00 10.00      B   
ATOM   3776  SG  CYS B 191      28.801   3.024  -3.640  1.00 10.00      B   
ATOM   3777  HG  CYS B 191      29.681   3.907  -4.098  1.00 10.00      B   
ATOM   3778  C   CYS B 191      30.412   4.757  -1.529  1.00 10.00      B   
ATOM   3779  O   CYS B 191      30.125   5.951  -1.583  1.00 10.00      B   
ATOM   3780  N   ASN B 192      31.588   4.280  -1.908  1.00 10.00      B   
ATOM   3781  HN  ASN B 192      31.767   3.317  -1.823  1.00 10.00      B   
ATOM   3782  CA  ASN B 192      32.624   5.152  -2.444  1.00 10.00      B   
ATOM   3783  CB  ASN B 192      33.902   4.351  -2.708  1.00 10.00      B   
ATOM   3784  CG  ASN B 192      35.162   5.192  -2.624  1.00 10.00      B   
ATOM   3785  OD1 ASN B 192      35.591   5.794  -3.608  1.00 10.00      B   
ATOM   3786  ND2 ASN B 192      35.768   5.233  -1.445  1.00 10.00      B   
ATOM   3787 HD21 ASN B 192      35.375   4.727  -0.704  1.00 10.00      B   
ATOM   3788 HD22 ASN B 192      36.591   5.763  -1.363  1.00 10.00      B   
ATOM   3789  C   ASN B 192      32.142   5.810  -3.734  1.00 10.00      B   
ATOM   3790  O   ASN B 192      31.322   5.234  -4.458  1.00 10.00      B   
ATOM   3791  N   ILE B 193      32.622   7.027  -3.989  1.00 10.00      B   
ATOM   3792  HN  ILE B 193      33.242   7.430  -3.343  1.00 10.00      B   
ATOM   3793  CA  ILE B 193      32.267   7.793  -5.188  1.00 10.00      B   
ATOM   3794  CB  ILE B 193      32.418   6.973  -6.496  1.00 10.00      B   
ATOM   3795  CG1 ILE B 193      33.863   6.488  -6.676  1.00 10.00      B   
ATOM   3796  CG2 ILE B 193      31.964   7.778  -7.708  1.00 10.00      B   
ATOM   3797  CD1 ILE B 193      34.887   7.601  -6.773  1.00 10.00      B   
ATOM   3798  C   ILE B 193      30.864   8.407  -5.100  1.00 10.00      B   
ATOM   3799  O   ILE B 193      30.697   9.614  -5.271  1.00 10.00      B   
ATOM   3800  N   CYS B 194      29.867   7.579  -4.823  1.00 10.00      B   
ATOM   3801  HN  CYS B 194      30.065   6.626  -4.683  1.00 10.00      B   
ATOM   3802  CA  CYS B 194      28.486   8.042  -4.735  1.00 10.00      B   
ATOM   3803  CB  CYS B 194      27.523   6.891  -5.022  1.00 10.00      B   
ATOM   3804  SG  CYS B 194      27.911   5.965  -6.525  1.00 10.00      B   
ATOM   3805  HG  CYS B 194      27.429   6.645  -7.559  1.00 10.00      B   
ATOM   3806  C   CYS B 194      28.166   8.692  -3.386  1.00 10.00      B   
ATOM   3807  O   CYS B 194      27.317   9.582  -3.309  1.00 10.00      B   
ATOM   3808  N   HIS B 195      28.830   8.221  -2.327  1.00 10.00      B   
ATOM   3809  HN  HIS B 195      29.473   7.490  -2.462  1.00 10.00      B   
ATOM   3810  CA  HIS B 195      28.643   8.745  -0.965  1.00 10.00      B   
ATOM   3811  CB  HIS B 195      28.843  10.267  -0.898  1.00 10.00      B   
ATOM   3812  CG  HIS B 195      30.271  10.709  -1.007  1.00 10.00      B   
ATOM   3813  ND1 HIS B 195      30.849  11.497  -0.042  1.00 10.00      B   
ATOM   3814  CD2 HIS B 195      31.181  10.461  -1.982  1.00 10.00      B   
ATOM   3815  CE1 HIS B 195      32.089  11.708  -0.445  1.00 10.00      B   
ATOM   3816  NE2 HIS B 195      32.337  11.101  -1.614  1.00 10.00      B   
ATOM   3817  HE2 HIS B 195      33.106  11.275  -2.201  1.00 10.00      B   
ATOM   3818  C   HIS B 195      27.296   8.349  -0.354  1.00 10.00      B   
ATOM   3819  O   HIS B 195      26.993   8.705   0.788  1.00 10.00      B   
ATOM   3820  N   SER B 196      26.500   7.603  -1.108  1.00 10.00      B   
ATOM   3821  HN  SER B 196      26.798   7.343  -2.003  1.00 10.00      B   
ATOM   3822  CA  SER B 196      25.190   7.163  -0.652  1.00 10.00      B   
ATOM   3823  CB  SER B 196      24.394   6.647  -1.850  1.00 10.00      B   
ATOM   3824  OG  SER B 196      25.058   6.971  -3.062  1.00 10.00      B   
ATOM   3825  HG  SER B 196      24.661   7.764  -3.440  1.00 10.00      B   
ATOM   3826  C   SER B 196      25.311   6.062   0.399  1.00 10.00      B   
ATOM   3827  O   SER B 196      26.395   5.504   0.605  1.00 10.00      B   
ATOM   3828  N   LEU B 197      24.202   5.763   1.068  1.00 10.00      B   
ATOM   3829  HN  LEU B 197      23.375   6.255   0.870  1.00 10.00      B   
ATOM   3830  CA  LEU B 197      24.177   4.721   2.084  1.00 10.00      B   
ATOM   3831  CB  LEU B 197      22.856   4.766   2.860  1.00 10.00      B   
ATOM   3832  CG  LEU B 197      22.692   3.743   3.989  1.00 10.00      B   
ATOM   3833  CD1 LEU B 197      23.724   3.975   5.081  1.00 10.00      B   
ATOM   3834  CD2 LEU B 197      21.282   3.794   4.559  1.00 10.00      B   
ATOM   3835  C   LEU B 197      24.365   3.354   1.434  1.00 10.00      B   
ATOM   3836  O   LEU B 197      23.806   3.079   0.372  1.00 10.00      B   
ATOM   3837  N   LEU B 198      25.169   2.513   2.062  1.00 10.00      B   
ATOM   3838  HN  LEU B 198      25.600   2.793   2.900  1.00 10.00      B   
ATOM   3839  CA  LEU B 198      25.433   1.184   1.540  1.00 10.00      B   
ATOM   3840  CB  LEU B 198      26.897   1.080   1.087  1.00 10.00      B   
ATOM   3841  CG  LEU B 198      27.320  -0.229   0.408  1.00 10.00      B   
ATOM   3842  CD1 LEU B 198      28.302   0.054  -0.715  1.00 10.00      B   
ATOM   3843  CD2 LEU B 198      27.941  -1.187   1.415  1.00 10.00      B   
ATOM   3844  C   LEU B 198      25.135   0.124   2.590  1.00 10.00      B   
ATOM   3845  O   LEU B 198      25.613   0.208   3.723  1.00 10.00      B   
ATOM   3846  N   ILE B 199      24.329  -0.856   2.217  1.00 10.00      B   
ATOM   3847  HN  ILE B 199      23.943  -0.848   1.307  1.00 10.00      B   
ATOM   3848  CA  ILE B 199      23.992  -1.949   3.111  1.00 10.00      B   
ATOM   3849  CB  ILE B 199      22.479  -2.262   3.079  1.00 10.00      B   
ATOM   3850  CG1 ILE B 199      21.661  -1.052   3.550  1.00 10.00      B   
ATOM   3851  CG2 ILE B 199      22.157  -3.494   3.911  1.00 10.00      B   
ATOM   3852  CD1 ILE B 199      21.977  -0.599   4.962  1.00 10.00      B   
ATOM   3853  C   ILE B 199      24.780  -3.181   2.683  1.00 10.00      B   
ATOM   3854  O   ILE B 199      25.508  -3.788   3.480  1.00 10.00      B   
ATOM   3855  N   GLN B 200      24.648  -3.521   1.410  1.00 10.00      B   
ATOM   3856  HN  GLN B 200      24.055  -2.982   0.830  1.00 10.00      B   
ATOM   3857  CA  GLN B 200      25.346  -4.657   0.835  1.00 10.00      B   
ATOM   3858  CB  GLN B 200      24.345  -5.732   0.393  1.00 10.00      B   
ATOM   3859  CG  GLN B 200      23.629  -5.430  -0.915  1.00 10.00      B   
ATOM   3860  CD  GLN B 200      22.402  -6.295  -1.123  1.00 10.00      B   
ATOM   3861  OE1 GLN B 200      22.494  -7.412  -1.634  1.00 10.00      B   
ATOM   3862  NE2 GLN B 200      21.244  -5.779  -0.745  1.00 10.00      B   
ATOM   3863 HE21 GLN B 200      21.240  -4.866  -0.355  1.00 10.00      B   
ATOM   3864 HE22 GLN B 200      20.439  -6.317  -0.863  1.00 10.00      B   
ATOM   3865  C   GLN B 200      26.183  -4.185  -0.350  1.00 10.00      B   
ATOM   3866  O   GLN B 200      25.999  -3.071  -0.837  1.00 10.00      B   
ATOM   3867  N   GLY B 201      27.108  -5.016  -0.806  1.00 10.00      B   
ATOM   3868  HN  GLY B 201      27.233  -5.888  -0.379  1.00 10.00      B   
ATOM   3869  CA  GLY B 201      27.934  -4.633  -1.931  1.00 10.00      B   
ATOM   3870  C   GLY B 201      29.267  -5.343  -1.944  1.00 10.00      B   
ATOM   3871  O   GLY B 201      29.452  -6.349  -1.254  1.00 10.00      B   
ATOM   3872  N   GLN B 202      30.195  -4.818  -2.730  1.00 10.00      B   
ATOM   3873  HN  GLN B 202      29.985  -4.004  -3.239  1.00 10.00      B   
ATOM   3874  CA  GLN B 202      31.523  -5.399  -2.845  1.00 10.00      B   
ATOM   3875  CB  GLN B 202      31.911  -5.554  -4.319  1.00 10.00      B   
ATOM   3876  CG  GLN B 202      30.844  -6.214  -5.179  1.00 10.00      B   
ATOM   3877  CD  GLN B 202      31.287  -6.411  -6.616  1.00 10.00      B   
ATOM   3878  OE1 GLN B 202      32.121  -5.667  -7.133  1.00 10.00      B   
ATOM   3879  NE2 GLN B 202      30.727  -7.413  -7.275  1.00 10.00      B   
ATOM   3880 HE21 GLN B 202      30.065  -7.967  -6.808  1.00 10.00      B   
ATOM   3881 HE22 GLN B 202      30.996  -7.560  -8.213  1.00 10.00      B   
ATOM   3882  C   GLN B 202      32.540  -4.525  -2.126  1.00 10.00      B   
ATOM   3883  O   GLN B 202      32.586  -3.309  -2.334  1.00 10.00      B   
ATOM   3884  N   SER B 203      33.339  -5.137  -1.270  1.00 10.00      B   
ATOM   3885  HN  SER B 203      33.244  -6.105  -1.131  1.00 10.00      B   
ATOM   3886  CA  SER B 203      34.348  -4.413  -0.521  1.00 10.00      B   
ATOM   3887  CB  SER B 203      34.123  -4.610   0.980  1.00 10.00      B   
ATOM   3888  OG  SER B 203      32.743  -4.530   1.298  1.00 10.00      B   
ATOM   3889  HG  SER B 203      32.311  -5.354   1.040  1.00 10.00      B   
ATOM   3890  C   SER B 203      35.749  -4.877  -0.905  1.00 10.00      B   
ATOM   3891  O   SER B 203      35.991  -6.073  -1.066  1.00 10.00      B   
ATOM   3892  N   CYS B 204      36.658  -3.925  -1.065  1.00 10.00      B   
ATOM   3893  HN  CYS B 204      36.391  -2.987  -0.943  1.00 10.00      B   
ATOM   3894  CA  CYS B 204      38.038  -4.232  -1.412  1.00 10.00      B   
ATOM   3895  CB  CYS B 204      38.819  -2.935  -1.661  1.00 10.00      B   
ATOM   3896  SG  CYS B 204      40.621  -3.103  -1.689  1.00 10.00      B   
ATOM   3897  HG  CYS B 204      40.974  -3.717  -2.817  1.00 10.00      B   
ATOM   3898  C   CYS B 204      38.679  -5.049  -0.293  1.00 10.00      B   
ATOM   3899  O   CYS B 204      38.424  -4.807   0.887  1.00 10.00      B   
ATOM   3900  N   GLU B 205      39.487  -6.030  -0.661  1.00 10.00      B   
ATOM   3901  HN  GLU B 205      39.642  -6.193  -1.614  1.00 10.00      B   
ATOM   3902  CA  GLU B 205      40.139  -6.880   0.323  1.00 10.00      B   
ATOM   3903  CB  GLU B 205      40.515  -8.230  -0.292  1.00 10.00      B   
ATOM   3904  CG  GLU B 205      39.560  -9.363   0.061  1.00 10.00      B   
ATOM   3905  CD  GLU B 205      38.174  -9.193  -0.533  1.00 10.00      B   
ATOM   3906  OE1 GLU B 205      38.003  -9.451  -1.744  1.00 10.00      B   
ATOM   3907  OE2 GLU B 205      37.245  -8.828   0.216  1.00 10.00      B   
ATOM   3908  C   GLU B 205      41.363  -6.204   0.939  1.00 10.00      B   
ATOM   3909  O   GLU B 205      41.671  -6.415   2.113  1.00 10.00      B   
ATOM   3910  N   THR B 206      42.043  -5.380   0.152  1.00 10.00      B   
ATOM   3911  HN  THR B 206      41.740  -5.239  -0.770  1.00 10.00      B   
ATOM   3912  CA  THR B 206      43.234  -4.682   0.621  1.00 10.00      B   
ATOM   3913  CB  THR B 206      44.097  -4.202  -0.563  1.00 10.00      B   
ATOM   3914  OG1 THR B 206      44.313  -5.300  -1.462  1.00 10.00      B   
ATOM   3915  HG1 THR B 206      43.858  -5.121  -2.306  1.00 10.00      B   
ATOM   3916  CG2 THR B 206      45.440  -3.682  -0.077  1.00 10.00      B   
ATOM   3917  C   THR B 206      42.886  -3.496   1.527  1.00 10.00      B   
ATOM   3918  O   THR B 206      43.480  -3.324   2.594  1.00 10.00      B   
ATOM   3919  N   CYS B 207      41.926  -2.685   1.105  1.00 10.00      B   
ATOM   3920  HN  CYS B 207      41.480  -2.874   0.250  1.00 10.00      B   
ATOM   3921  CA  CYS B 207      41.510  -1.523   1.882  1.00 10.00      B   
ATOM   3922  CB  CYS B 207      41.877  -0.229   1.151  1.00 10.00      B   
ATOM   3923  SG  CYS B 207      43.639  -0.057   0.778  1.00 10.00      B   
ATOM   3924  HG  CYS B 207      43.790  -0.150  -0.538  1.00 10.00      B   
ATOM   3925  C   CYS B 207      40.010  -1.572   2.152  1.00 10.00      B   
ATOM   3926  O   CYS B 207      39.262  -2.201   1.405  1.00 10.00      B   
ATOM   3927  N   GLY B 208      39.574  -0.894   3.208  1.00 10.00      B   
ATOM   3928  HN  GLY B 208      40.215  -0.381   3.747  1.00 10.00      B   
ATOM   3929  CA  GLY B 208      38.165  -0.886   3.568  1.00 10.00      B   
ATOM   3930  C   GLY B 208      37.335   0.017   2.673  1.00 10.00      B   
ATOM   3931  O   GLY B 208      36.799   1.029   3.122  1.00 10.00      B   
ATOM   3932  N   ILE B 209      37.235  -0.349   1.405  1.00 10.00      B   
ATOM   3933  HN  ILE B 209      37.695  -1.168   1.111  1.00 10.00      B   
ATOM   3934  CA  ILE B 209      36.471   0.422   0.435  1.00 10.00      B   
ATOM   3935  CB  ILE B 209      37.347   0.825  -0.770  1.00 10.00      B   
ATOM   3936  CG1 ILE B 209      38.596   1.571  -0.294  1.00 10.00      B   
ATOM   3937  CG2 ILE B 209      36.554   1.681  -1.749  1.00 10.00      B   
ATOM   3938  CD1 ILE B 209      39.701   1.638  -1.323  1.00 10.00      B   
ATOM   3939  C   ILE B 209      35.279  -0.390  -0.059  1.00 10.00      B   
ATOM   3940  O   ILE B 209      35.451  -1.453  -0.655  1.00 10.00      B   
ATOM   3941  N   ARG B 210      34.077   0.114   0.193  1.00 10.00      B   
ATOM   3942  HN  ARG B 210      34.008   0.974   0.658  1.00 10.00      B   
ATOM   3943  CA  ARG B 210      32.855  -0.571  -0.219  1.00 10.00      B   
ATOM   3944  CB  ARG B 210      31.867  -0.659   0.947  1.00 10.00      B   
ATOM   3945  CG  ARG B 210      32.365  -1.426   2.160  1.00 10.00      B   
ATOM   3946  CD  ARG B 210      31.348  -1.351   3.288  1.00 10.00      B   
ATOM   3947  NE  ARG B 210      31.782  -2.059   4.491  1.00 10.00      B   
ATOM   3948  HE  ARG B 210      31.491  -3.003   4.592  1.00 10.00      B   
ATOM   3949  CZ  ARG B 210      32.521  -1.513   5.458  1.00 10.00      B   
ATOM   3950  NH1 ARG B 210      32.923  -0.250   5.365  1.00 10.00      B   
ATOM   3951 HH11 ARG B 210      32.662   0.326   4.537  1.00 10.00      B   
ATOM   3952 HH12 ARG B 210      33.503   0.169   6.125  1.00 10.00      B   
ATOM   3953  NH2 ARG B 210      32.850  -2.228   6.523  1.00 10.00      B   
ATOM   3954 HH21 ARG B 210      32.526  -3.231   6.612  1.00 10.00      B   
ATOM   3955 HH22 ARG B 210      33.431  -1.806   7.280  1.00 10.00      B   
ATOM   3956  C   ARG B 210      32.188   0.161  -1.378  1.00 10.00      B   
ATOM   3957  O   ARG B 210      32.133   1.393  -1.393  1.00 10.00      B   
ATOM   3958  N   MET B 211      31.688  -0.596  -2.346  1.00 10.00      B   
ATOM   3959  HN  MET B 211      31.781  -1.576  -2.287  1.00 10.00      B   
ATOM   3960  CA  MET B 211      31.012  -0.018  -3.499  1.00 10.00      B   
ATOM   3961  CB  MET B 211      31.962   0.103  -4.695  1.00 10.00      B   
ATOM   3962  CG  MET B 211      32.918   1.285  -4.618  1.00 10.00      B   
ATOM   3963  SD  MET B 211      33.922   1.483  -6.105  1.00 10.00      B   
ATOM   3964  CE  MET B 211      34.868  -0.038  -6.086  1.00 10.00      B   
ATOM   3965  C   MET B 211      29.781  -0.839  -3.873  1.00 10.00      B   
ATOM   3966  O   MET B 211      29.788  -2.068  -3.771  1.00 10.00      B   
ATOM   3967  N   HIS B 212      28.723  -0.149  -4.285  1.00 10.00      B   
ATOM   3968  HN  HIS B 212      28.779   0.829  -4.323  1.00 10.00      B   
ATOM   3969  CA  HIS B 212      27.476  -0.800  -4.675  1.00 10.00      B   
ATOM   3970  CB  HIS B 212      26.353   0.230  -4.808  1.00 10.00      B   
ATOM   3971  CG  HIS B 212      25.599   0.485  -3.546  1.00 10.00      B   
ATOM   3972  ND1 HIS B 212      24.879  -0.508  -2.939  1.00 10.00      B   
ATOM   3973  CD2 HIS B 212      25.481   1.629  -2.827  1.00 10.00      B   
ATOM   3974  CE1 HIS B 212      24.341   0.041  -1.867  1.00 10.00      B   
ATOM   3975  NE2 HIS B 212      24.676   1.332  -1.759  1.00 10.00      B   
ATOM   3976  HE2 HIS B 212      24.308   1.974  -1.111  1.00 10.00      B   
ATOM   3977  C   HIS B 212      27.627  -1.546  -5.994  1.00 10.00      B   
ATOM   3978  O   HIS B 212      28.495  -1.219  -6.807  1.00 10.00      B   
ATOM   3979  N   LEU B 213      26.763  -2.533  -6.207  1.00 10.00      B   
ATOM   3980  HN  LEU B 213      26.090  -2.733  -5.522  1.00 10.00      B   
ATOM   3981  CA  LEU B 213      26.783  -3.327  -7.435  1.00 10.00      B   
ATOM   3982  CB  LEU B 213      25.778  -4.486  -7.388  1.00 10.00      B   
ATOM   3983  CG  LEU B 213      26.150  -5.688  -6.511  1.00 10.00      B   
ATOM   3984  CD1 LEU B 213      25.890  -5.395  -5.041  1.00 10.00      B   
ATOM   3985  CD2 LEU B 213      25.388  -6.927  -6.955  1.00 10.00      B   
ATOM   3986  C   LEU B 213      26.570  -2.456  -8.682  1.00 10.00      B   
ATOM   3987  O   LEU B 213      27.370  -2.514  -9.615  1.00 10.00      B   
ATOM   3988  N   PRO B 214      25.499  -1.626  -8.727  1.00 10.00      B   
ATOM   3989  CA  PRO B 214      25.241  -0.749  -9.880  1.00 10.00      B   
ATOM   3990  CB  PRO B 214      23.933  -0.035  -9.517  1.00 10.00      B   
ATOM   3991  CG  PRO B 214      23.308  -0.887  -8.468  1.00 10.00      B   
ATOM   3992  CD  PRO B 214      24.446  -1.490  -7.701  1.00 10.00      B   
ATOM   3993  C   PRO B 214      26.358   0.277 -10.073  1.00 10.00      B   
ATOM   3994  O   PRO B 214      26.527   0.831 -11.161  1.00 10.00      B   
ATOM   3995  N   CYS B 215      27.118   0.521  -9.012  1.00 10.00      B   
ATOM   3996  HN  CYS B 215      26.934   0.047  -8.175  1.00 10.00      B   
ATOM   3997  CA  CYS B 215      28.217   1.473  -9.062  1.00 10.00      B   
ATOM   3998  CB  CYS B 215      28.531   2.015  -7.669  1.00 10.00      B   
ATOM   3999  SG  CYS B 215      27.113   2.771  -6.843  1.00 10.00      B   
ATOM   4000  HG  CYS B 215      27.406   4.046  -6.614  1.00 10.00      B   
ATOM   4001  C   CYS B 215      29.456   0.849  -9.696  1.00 10.00      B   
ATOM   4002  O   CYS B 215      30.048   1.427 -10.606  1.00 10.00      B   
ATOM   4003  N   VAL B 216      29.841  -0.338  -9.227  1.00 10.00      B   
ATOM   4004  HN  VAL B 216      29.335  -0.758  -8.495  1.00 10.00      B   
ATOM   4005  CA  VAL B 216      31.012  -1.022  -9.777  1.00 10.00      B   
ATOM   4006  CB  VAL B 216      31.438  -2.263  -8.958  1.00 10.00      B   
ATOM   4007  CG1 VAL B 216      31.960  -1.852  -7.593  1.00 10.00      B   
ATOM   4008  CG2 VAL B 216      30.301  -3.263  -8.818  1.00 10.00      B   
ATOM   4009  C   VAL B 216      30.777  -1.410 -11.232  1.00 10.00      B   
ATOM   4010  O   VAL B 216      31.699  -1.398 -12.045  1.00 10.00      B   
ATOM   4011  N   ALA B 217      29.526  -1.721 -11.555  1.00 10.00      B   
ATOM   4012  HN  ALA B 217      28.836  -1.702 -10.856  1.00 10.00      B   
ATOM   4013  CA  ALA B 217      29.150  -2.103 -12.908  1.00 10.00      B   
ATOM   4014  CB  ALA B 217      27.706  -2.575 -12.931  1.00 10.00      B   
ATOM   4015  C   ALA B 217      29.338  -0.936 -13.871  1.00 10.00      B   
ATOM   4016  O   ALA B 217      29.520  -1.131 -15.070  1.00 10.00      B   
ATOM   4017  N   LYS B 218      29.294   0.276 -13.333  1.00 10.00      B   
ATOM   4018  HN  LYS B 218      29.149   0.365 -12.369  1.00 10.00      B   
ATOM   4019  CA  LYS B 218      29.457   1.476 -14.139  1.00 10.00      B   
ATOM   4020  CB  LYS B 218      28.512   2.575 -13.650  1.00 10.00      B   
ATOM   4021  CG  LYS B 218      28.294   3.700 -14.648  1.00 10.00      B   
ATOM   4022  CD  LYS B 218      27.149   4.597 -14.215  1.00 10.00      B   
ATOM   4023  CE  LYS B 218      26.795   5.607 -15.293  1.00 10.00      B   
ATOM   4024  NZ  LYS B 218      25.571   6.372 -14.946  1.00 10.00      B   
ATOM   4025  HZ1 LYS B 218      25.708   6.877 -14.049  1.00 10.00      B   
ATOM   4026  HZ2 LYS B 218      24.762   5.728 -14.845  1.00 10.00      B   
ATOM   4027  HZ3 LYS B 218      25.355   7.065 -15.691  1.00 10.00      B   
ATOM   4028  C   LYS B 218      30.903   1.961 -14.100  1.00 10.00      B   
ATOM   4029  O   LYS B 218      31.459   2.370 -15.119  1.00 10.00      B   
ATOM   4030  N   TYR B 219      31.510   1.904 -12.920  1.00 10.00      B   
ATOM   4031  HN  TYR B 219      31.010   1.573 -12.141  1.00 10.00      B   
ATOM   4032  CA  TYR B 219      32.893   2.333 -12.747  1.00 10.00      B   
ATOM   4033  CB  TYR B 219      33.288   2.287 -11.267  1.00 10.00      B   
ATOM   4034  CG  TYR B 219      34.554   3.051 -10.943  1.00 10.00      B   
ATOM   4035  CD1 TYR B 219      34.513   4.411 -10.663  1.00 10.00      B   
ATOM   4036  CD2 TYR B 219      35.788   2.414 -10.917  1.00 10.00      B   
ATOM   4037  CE1 TYR B 219      35.665   5.114 -10.368  1.00 10.00      B   
ATOM   4038  CE2 TYR B 219      36.945   3.108 -10.623  1.00 10.00      B   
ATOM   4039  CZ  TYR B 219      36.878   4.458 -10.349  1.00 10.00      B   
ATOM   4040  OH  TYR B 219      38.028   5.154 -10.055  1.00 10.00      B   
ATOM   4041  HH  TYR B 219      38.684   4.989 -10.741  1.00 10.00      B   
ATOM   4042  C   TYR B 219      33.838   1.465 -13.573  1.00 10.00      B   
ATOM   4043  O   TYR B 219      34.849   1.942 -14.090  1.00 10.00      B   
ATOM   4044  N   PHE B 220      33.499   0.189 -13.694  1.00 10.00      B   
ATOM   4045  HN  PHE B 220      32.681  -0.135 -13.254  1.00 10.00      B   
ATOM   4046  CA  PHE B 220      34.310  -0.747 -14.456  1.00 10.00      B   
ATOM   4047  CB  PHE B 220      34.617  -1.994 -13.621  1.00 10.00      B   
ATOM   4048  CG  PHE B 220      35.320  -1.705 -12.325  1.00 10.00      B   
ATOM   4049  CD1 PHE B 220      36.628  -1.253 -12.318  1.00 10.00      B   
ATOM   4050  CD2 PHE B 220      34.673  -1.887 -11.114  1.00 10.00      B   
ATOM   4051  CE1 PHE B 220      37.276  -0.985 -11.129  1.00 10.00      B   
ATOM   4052  CE2 PHE B 220      35.315  -1.622  -9.920  1.00 10.00      B   
ATOM   4053  CZ  PHE B 220      36.620  -1.170  -9.927  1.00 10.00      B   
ATOM   4054  C   PHE B 220      33.607  -1.142 -15.750  1.00 10.00      B   
ATOM   4055  O   PHE B 220      33.936  -2.160 -16.362  1.00 10.00      B   
ATOM   4056  N   GLN B 221      32.646  -0.324 -16.170  1.00 10.00      B   
ATOM   4057  HN  GLN B 221      32.441   0.481 -15.649  1.00 10.00      B   
ATOM   4058  CA  GLN B 221      31.898  -0.589 -17.391  1.00 10.00      B   
ATOM   4059  CB  GLN B 221      30.760   0.418 -17.578  1.00 10.00      B   
ATOM   4060  CG  GLN B 221      30.047   0.289 -18.915  1.00 10.00      B   
ATOM   4061  CD  GLN B 221      28.787   1.124 -19.007  1.00 10.00      B   
ATOM   4062  OE1 GLN B 221      28.664   2.168 -18.368  1.00 10.00      B   
ATOM   4063  NE2 GLN B 221      27.841   0.665 -19.813  1.00 10.00      B   
ATOM   4064 HE21 GLN B 221      28.010  -0.177 -20.294  1.00 10.00      B   
ATOM   4065 HE22 GLN B 221      27.012   1.183 -19.897  1.00 10.00      B   
ATOM   4066  C   GLN B 221      32.815  -0.573 -18.606  1.00 10.00      B   
ATOM   4067  O   GLN B 221      33.440   0.444 -18.908  1.00 10.00      B   
ATOM   4068  N   SER B 222      32.906  -1.720 -19.275  1.00 10.00      B   
ATOM   4069  HN  SER B 222      32.397  -2.492 -18.956  1.00 10.00      B   
ATOM   4070  CA  SER B 222      33.736  -1.871 -20.467  1.00 10.00      B   
ATOM   4071  CB  SER B 222      33.232  -0.961 -21.592  1.00 10.00      B   
ATOM   4072  OG  SER B 222      31.817  -1.037 -21.715  1.00 10.00      B   
ATOM   4073  HG  SER B 222      31.486  -0.196 -22.056  1.00 10.00      B   
ATOM   4074  C   SER B 222      35.213  -1.602 -20.168  1.00 10.00      B   
ATOM   4075  O   SER B 222      35.998  -1.301 -21.069  1.00 10.00      B   
ATOM   4076  N   ASN B 223      35.590  -1.727 -18.901  1.00 10.00      B   
ATOM   4077  HN  ASN B 223      34.927  -1.992 -18.226  1.00 10.00      B   
ATOM   4078  CA  ASN B 223      36.964  -1.493 -18.490  1.00 10.00      B   
ATOM   4079  CB  ASN B 223      37.016  -0.782 -17.136  1.00 10.00      B   
ATOM   4080  CG  ASN B 223      38.344  -0.092 -16.879  1.00 10.00      B   
ATOM   4081  OD1 ASN B 223      39.384  -0.483 -17.413  1.00 10.00      B   
ATOM   4082  ND2 ASN B 223      38.319   0.942 -16.054  1.00 10.00      B   
ATOM   4083 HD21 ASN B 223      37.459   1.202 -15.662  1.00 10.00      B   
ATOM   4084 HD22 ASN B 223      39.162   1.409 -15.867  1.00 10.00      B   
ATOM   4085  C   ASN B 223      37.725  -2.805 -18.419  1.00 10.00      B   
ATOM   4086  O   ASN B 223      37.320  -3.734 -17.720  1.00 10.00      B   
ATOM   4087  N   ALA B 224      38.824  -2.877 -19.152  1.00 10.00      B   
ATOM   4088  HN  ALA B 224      39.088  -2.100 -19.690  1.00 10.00      B   
ATOM   4089  CA  ALA B 224      39.649  -4.074 -19.182  1.00 10.00      B   
ATOM   4090  CB  ALA B 224      40.474  -4.114 -20.459  1.00 10.00      B   
ATOM   4091  C   ALA B 224      40.557  -4.144 -17.960  1.00 10.00      B   
ATOM   4092  O   ALA B 224      41.108  -5.198 -17.644  1.00 10.00      B   
ATOM   4093  N   GLU B 225      40.695  -3.023 -17.268  1.00 10.00      B   
ATOM   4094  HN  GLU B 225      40.204  -2.219 -17.550  1.00 10.00      B   
ATOM   4095  CA  GLU B 225      41.540  -2.958 -16.088  1.00 10.00      B   
ATOM   4096  CB  GLU B 225      42.584  -1.852 -16.252  1.00 10.00      B   
ATOM   4097  CG  GLU B 225      43.696  -1.883 -15.218  1.00 10.00      B   
ATOM   4098  CD  GLU B 225      44.439  -3.202 -15.202  1.00 10.00      B   
ATOM   4099  OE1 GLU B 225      45.009  -3.579 -16.245  1.00 10.00      B   
ATOM   4100  OE2 GLU B 225      44.463  -3.861 -14.141  1.00 10.00      B   
ATOM   4101  C   GLU B 225      40.700  -2.718 -14.835  1.00 10.00      B   
ATOM   4102  O   GLU B 225      40.331  -1.583 -14.531  1.00 10.00      B   
ATOM   4103  N   PRO B 226      40.371  -3.789 -14.101  1.00 10.00      B   
ATOM   4104  CA  PRO B 226      39.574  -3.692 -12.884  1.00 10.00      B   
ATOM   4105  CB  PRO B 226      38.991  -5.098 -12.746  1.00 10.00      B   
ATOM   4106  CG  PRO B 226      40.001  -5.999 -13.380  1.00 10.00      B   
ATOM   4107  CD  PRO B 226      40.751  -5.181 -14.402  1.00 10.00      B   
ATOM   4108  C   PRO B 226      40.427  -3.341 -11.666  1.00 10.00      B   
ATOM   4109  O   PRO B 226      41.014  -4.216 -11.029  1.00 10.00      B   
ATOM   4110  N   ARG B 227      40.511  -2.056 -11.354  1.00 10.00      B   
ATOM   4111  HN  ARG B 227      40.037  -1.396 -11.903  1.00 10.00      B   
ATOM   4112  CA  ARG B 227      41.287  -1.601 -10.210  1.00 10.00      B   
ATOM   4113  CB  ARG B 227      42.621  -0.986 -10.647  1.00 10.00      B   
ATOM   4114  CG  ARG B 227      43.559  -1.977 -11.322  1.00 10.00      B   
ATOM   4115  CD  ARG B 227      44.939  -1.385 -11.546  1.00 10.00      B   
ATOM   4116  NE  ARG B 227      45.719  -2.166 -12.504  1.00 10.00      B   
ATOM   4117  HE  ARG B 227      45.239  -2.882 -13.000  1.00 10.00      B   
ATOM   4118  CZ  ARG B 227      47.008  -1.961 -12.769  1.00 10.00      B   
ATOM   4119  NH1 ARG B 227      47.691  -1.032 -12.110  1.00 10.00      B   
ATOM   4120 HH11 ARG B 227      47.219  -0.456 -11.370  1.00 10.00      B   
ATOM   4121 HH12 ARG B 227      48.698  -0.869 -12.321  1.00 10.00      B   
ATOM   4122  NH2 ARG B 227      47.614  -2.693 -13.696  1.00 10.00      B   
ATOM   4123 HH21 ARG B 227      48.624  -2.543 -13.907  1.00 10.00      B   
ATOM   4124 HH22 ARG B 227      47.080  -3.425 -14.220  1.00 10.00      B   
ATOM   4125  C   ARG B 227      40.485  -0.626  -9.357  1.00 10.00      B   
ATOM   4126  O   ARG B 227      39.774   0.233  -9.877  1.00 10.00      B   
ATOM   4127  N   CYS B 228      40.600  -0.786  -8.048  1.00 10.00      B   
ATOM   4128  HN  CYS B 228      41.193  -1.499  -7.713  1.00 10.00      B   
ATOM   4129  CA  CYS B 228      39.898   0.047  -7.083  1.00 10.00      B   
ATOM   4130  CB  CYS B 228      40.259  -0.416  -5.667  1.00 10.00      B   
ATOM   4131  SG  CYS B 228      39.032  -0.029  -4.398  1.00 10.00      B   
ATOM   4132  HG  CYS B 228      38.971  -1.059  -3.568  1.00 10.00      B   
ATOM   4133  C   CYS B 228      40.260   1.521  -7.256  1.00 10.00      B   
ATOM   4134  O   CYS B 228      41.416   1.852  -7.533  1.00 10.00      B   
ATOM   4135  N   PRO B 229      39.266   2.421  -7.099  1.00 10.00      B   
ATOM   4136  CA  PRO B 229      39.466   3.871  -7.228  1.00 10.00      B   
ATOM   4137  CB  PRO B 229      38.149   4.456  -6.711  1.00 10.00      B   
ATOM   4138  CG  PRO B 229      37.140   3.393  -6.962  1.00 10.00      B   
ATOM   4139  CD  PRO B 229      37.861   2.085  -6.799  1.00 10.00      B   
ATOM   4140  C   PRO B 229      40.619   4.364  -6.361  1.00 10.00      B   
ATOM   4141  O   PRO B 229      41.378   5.249  -6.760  1.00 10.00      B   
ATOM   4142  N   HIS B 230      40.745   3.779  -5.177  1.00 10.00      B   
ATOM   4143  HN  HIS B 230      40.116   3.070  -4.931  1.00 10.00      B   
ATOM   4144  CA  HIS B 230      41.801   4.142  -4.247  1.00 10.00      B   
ATOM   4145  CB  HIS B 230      41.210   4.459  -2.865  1.00 10.00      B   
ATOM   4146  CG  HIS B 230      42.223   4.856  -1.829  1.00 10.00      B   
ATOM   4147  ND1 HIS B 230      43.007   5.984  -1.911  1.00 10.00      B   
ATOM   4148  HD1 HIS B 230      43.002   6.641  -2.643  1.00 10.00      B   
ATOM   4149  CD2 HIS B 230      42.561   4.252  -0.662  1.00 10.00      B   
ATOM   4150  CE1 HIS B 230      43.790   6.022  -0.826  1.00 10.00      B   
ATOM   4151  NE2 HIS B 230      43.556   4.993  -0.033  1.00 10.00      B   
ATOM   4152  C   HIS B 230      42.821   3.012  -4.159  1.00 10.00      B   
ATOM   4153  O   HIS B 230      42.469   1.843  -4.318  1.00 10.00      B   
ATOM   4154  N   CYS B 231      44.083   3.385  -3.946  1.00 10.00      B   
ATOM   4155  HN  CYS B 231      44.272   4.346  -3.868  1.00 10.00      B   
ATOM   4156  CA  CYS B 231      45.212   2.450  -3.829  1.00 10.00      B   
ATOM   4157  CB  CYS B 231      45.172   1.566  -2.568  1.00 10.00      B   
ATOM   4158  SG  CYS B 231      43.927   0.255  -2.551  1.00 10.00      B   
ATOM   4159  HG  CYS B 231      42.934   0.632  -3.347  1.00 10.00      B   
ATOM   4160  C   CYS B 231      45.533   1.672  -5.111  1.00 10.00      B   
ATOM   4161  O   CYS B 231      46.560   0.995  -5.187  1.00 10.00      B   
ATOM   4162  N   ASN B 232      44.655   1.779  -6.113  1.00 10.00      B   
ATOM   4163  HN  ASN B 232      43.848   2.317  -5.975  1.00 10.00      B   
ATOM   4164  CA  ASN B 232      44.844   1.111  -7.406  1.00 10.00      B   
ATOM   4165  CB  ASN B 232      46.088   1.669  -8.117  1.00 10.00      B   
ATOM   4166  CG  ASN B 232      46.104   1.426  -9.616  1.00 10.00      B   
ATOM   4167  OD1 ASN B 232      46.795   0.537 -10.105  1.00 10.00      B   
ATOM   4168  ND2 ASN B 232      45.346   2.220 -10.359  1.00 10.00      B   
ATOM   4169 HD21 ASN B 232      44.820   2.914  -9.910  1.00 10.00      B   
ATOM   4170 HD22 ASN B 232      45.347   2.082 -11.332  1.00 10.00      B   
ATOM   4171  C   ASN B 232      44.918  -0.410  -7.251  1.00 10.00      B   
ATOM   4172  O   ASN B 232      45.519  -1.107  -8.066  1.00 10.00      B   
ATOM   4173  N   ASP B 233      44.288  -0.914  -6.198  1.00 10.00      B   
ATOM   4174  HN  ASP B 233      43.821  -0.304  -5.592  1.00 10.00      B   
ATOM   4175  CA  ASP B 233      44.267  -2.348  -5.914  1.00 10.00      B   
ATOM   4176  CB  ASP B 233      43.702  -2.594  -4.511  1.00 10.00      B   
ATOM   4177  CG  ASP B 233      43.575  -4.064  -4.157  1.00 10.00      B   
ATOM   4178  OD1 ASP B 233      44.462  -4.853  -4.544  1.00 10.00      B   
ATOM   4179  OD2 ASP B 233      42.603  -4.426  -3.457  1.00 10.00      B   
ATOM   4180  C   ASP B 233      43.425  -3.087  -6.946  1.00 10.00      B   
ATOM   4181  O   ASP B 233      42.385  -2.589  -7.374  1.00 10.00      B   
ATOM   4182  N   TYR B 234      43.877  -4.266  -7.346  1.00 10.00      B   
ATOM   4183  HN  TYR B 234      44.702  -4.616  -6.951  1.00 10.00      B   
ATOM   4184  CA  TYR B 234      43.161  -5.070  -8.326  1.00 10.00      B   
ATOM   4185  CB  TYR B 234      43.978  -6.306  -8.707  1.00 10.00      B   
ATOM   4186  CG  TYR B 234      45.119  -6.035  -9.660  1.00 10.00      B   
ATOM   4187  CD1 TYR B 234      46.305  -5.464  -9.216  1.00 10.00      B   
ATOM   4188  CD2 TYR B 234      45.012  -6.357 -11.006  1.00 10.00      B   
ATOM   4189  CE1 TYR B 234      47.351  -5.223 -10.085  1.00 10.00      B   
ATOM   4190  CE2 TYR B 234      46.052  -6.119 -11.883  1.00 10.00      B   
ATOM   4191  CZ  TYR B 234      47.219  -5.552 -11.417  1.00 10.00      B   
ATOM   4192  OH  TYR B 234      48.260  -5.318 -12.286  1.00 10.00      B   
ATOM   4193  HH  TYR B 234      49.096  -5.392 -11.812  1.00 10.00      B   
ATOM   4194  C   TYR B 234      41.811  -5.502  -7.771  1.00 10.00      B   
ATOM   4195  O   TYR B 234      41.721  -5.960  -6.634  1.00 10.00      B   
ATOM   4196  N   TRP B 235      40.769  -5.345  -8.572  1.00 10.00      B   
ATOM   4197  HN  TRP B 235      40.909  -4.969  -9.471  1.00 10.00      B   
ATOM   4198  CA  TRP B 235      39.424  -5.721  -8.165  1.00 10.00      B   
ATOM   4199  CB  TRP B 235      38.390  -4.843  -8.879  1.00 10.00      B   
ATOM   4200  CG  TRP B 235      37.070  -4.754  -8.174  1.00 10.00      B   
ATOM   4201  CD1 TRP B 235      35.863  -5.204  -8.627  1.00 10.00      B   
ATOM   4202  CD2 TRP B 235      36.822  -4.172  -6.888  1.00 10.00      B   
ATOM   4203  NE1 TRP B 235      34.881  -4.940  -7.701  1.00 10.00      B   
ATOM   4204  HE1 TRP B 235      33.926  -5.170  -7.794  1.00 10.00      B   
ATOM   4205  CE2 TRP B 235      35.445  -4.308  -6.626  1.00 10.00      B   
ATOM   4206  CE3 TRP B 235      37.632  -3.550  -5.933  1.00 10.00      B   
ATOM   4207  CZ2 TRP B 235      34.861  -3.845  -5.449  1.00 10.00      B   
ATOM   4208  CZ3 TRP B 235      37.051  -3.093  -4.767  1.00 10.00      B   
ATOM   4209  CH2 TRP B 235      35.679  -3.243  -4.534  1.00 10.00      B   
ATOM   4210  C   TRP B 235      39.175  -7.195  -8.474  1.00 10.00      B   
ATOM   4211  O   TRP B 235      39.007  -7.573  -9.632  1.00 10.00      B   
ATOM   4212  N   PRO B 236      39.159  -8.047  -7.439  1.00 10.00      B   
ATOM   4213  CA  PRO B 236      38.945  -9.479  -7.592  1.00 10.00      B   
ATOM   4214  CB  PRO B 236      39.782 -10.037  -6.443  1.00 10.00      B   
ATOM   4215  CG  PRO B 236      39.684  -9.005  -5.362  1.00 10.00      B   
ATOM   4216  CD  PRO B 236      39.359  -7.687  -6.026  1.00 10.00      B   
ATOM   4217  C   PRO B 236      37.480  -9.856  -7.397  1.00 10.00      B   
ATOM   4218  O   PRO B 236      37.160 -10.989  -7.037  1.00 10.00      B   
ATOM   4219  N   HIS B 237      36.594  -8.905  -7.635  1.00 10.00      B   
ATOM   4220  HN  HIS B 237      36.905  -8.028  -7.942  1.00 10.00      B   
ATOM   4221  CA  HIS B 237      35.170  -9.142  -7.478  1.00 10.00      B   
ATOM   4222  CB  HIS B 237      34.527  -8.068  -6.597  1.00 10.00      B   
ATOM   4223  CG  HIS B 237      34.908  -8.152  -5.151  1.00 10.00      B   
ATOM   4224  ND1 HIS B 237      33.972  -8.393  -4.176  1.00 10.00      B   
ATOM   4225  CD2 HIS B 237      36.126  -8.015  -4.573  1.00 10.00      B   
ATOM   4226  CE1 HIS B 237      34.637  -8.400  -3.035  1.00 10.00      B   
ATOM   4227  NE2 HIS B 237      35.944  -8.176  -3.224  1.00 10.00      B   
ATOM   4228  HE2 HIS B 237      36.659  -8.371  -2.569  1.00 10.00      B   
ATOM   4229  C   HIS B 237      34.487  -9.193  -8.833  1.00 10.00      B   
ATOM   4230  O   HIS B 237      34.971  -8.608  -9.802  1.00 10.00      B   
ATOM   4231  N   GLU B 238      33.373  -9.908  -8.891  1.00 10.00      B   
ATOM   4232  HN  GLU B 238      33.056 -10.361  -8.083  1.00 10.00      B   
ATOM   4233  CA  GLU B 238      32.613 -10.045 -10.120  1.00 10.00      B   
ATOM   4234  CB  GLU B 238      31.492 -11.070  -9.935  1.00 10.00      B   
ATOM   4235  CG  GLU B 238      30.523 -11.152 -11.102  1.00 10.00      B   
ATOM   4236  CD  GLU B 238      29.383 -12.108 -10.837  1.00 10.00      B   
ATOM   4237  OE1 GLU B 238      29.466 -13.270 -11.284  1.00 10.00      B   
ATOM   4238  OE2 GLU B 238      28.403 -11.703 -10.180  1.00 10.00      B   
ATOM   4239  C   GLU B 238      32.028  -8.709 -10.559  1.00 10.00      B   
ATOM   4240  O   GLU B 238      31.185  -8.133  -9.870  1.00 10.00      B   
ATOM   4241  N   ILE B 239      32.489  -8.220 -11.695  1.00 10.00      B   
ATOM   4242  HN  ILE B 239      33.178  -8.718 -12.185  1.00 10.00      B   
ATOM   4243  CA  ILE B 239      32.001  -6.966 -12.241  1.00 10.00      B   
ATOM   4244  CB  ILE B 239      33.040  -6.304 -13.169  1.00 10.00      B   
ATOM   4245  CG1 ILE B 239      34.377  -6.134 -12.443  1.00 10.00      B   
ATOM   4246  CG2 ILE B 239      32.527  -4.961 -13.672  1.00 10.00      B   
ATOM   4247  CD1 ILE B 239      35.524  -5.755 -13.354  1.00 10.00      B   
ATOM   4248  C   ILE B 239      30.727  -7.229 -13.032  1.00 10.00      B   
ATOM   4249  O   ILE B 239      30.759  -7.894 -14.070  1.00 10.00      B   
ATOM   4250  N   PRO B 240      29.585  -6.734 -12.542  1.00 10.00      B   
ATOM   4251  CA  PRO B 240      28.299  -6.918 -13.202  1.00 10.00      B   
ATOM   4252  CB  PRO B 240      27.272  -6.620 -12.092  1.00 10.00      B   
ATOM   4253  CG  PRO B 240      28.067  -6.329 -10.856  1.00 10.00      B   
ATOM   4254  CD  PRO B 240      29.446  -5.955 -11.312  1.00 10.00      B   
ATOM   4255  C   PRO B 240      28.122  -5.934 -14.352  1.00 10.00      B   
ATOM   4256  O   PRO B 240      29.063  -5.240 -14.745  1.00 10.00      B   
ATOM   4257  N   LYS B 241      26.921  -5.879 -14.894  1.00 10.00      B   
ATOM   4258  HN  LYS B 241      26.210  -6.456 -14.546  1.00 10.00      B   
ATOM   4259  CA  LYS B 241      26.622  -4.968 -15.984  1.00 10.00      B   
ATOM   4260  CB  LYS B 241      26.052  -5.730 -17.183  1.00 10.00      B   
ATOM   4261  CG  LYS B 241      27.105  -6.426 -18.033  1.00 10.00      B   
ATOM   4262  CD  LYS B 241      26.468  -7.302 -19.101  1.00 10.00      B   
ATOM   4263  CE  LYS B 241      25.891  -8.576 -18.501  1.00 10.00      B   
ATOM   4264  NZ  LYS B 241      25.184  -9.400 -19.515  1.00 10.00      B   
ATOM   4265  HZ1 LYS B 241      24.902 -10.311 -19.102  1.00 10.00      B   
ATOM   4266  HZ2 LYS B 241      25.802  -9.580 -20.330  1.00 10.00      B   
ATOM   4267  HZ3 LYS B 241      24.332  -8.905 -19.847  1.00 10.00      B   
ATOM   4268  C   LYS B 241      25.636  -3.914 -15.508  1.00 10.00      B   
ATOM   4269  O   LYS B 241      24.876  -4.152 -14.567  1.00 10.00      B   
ATOM   4270  N   VAL B 242      25.665  -2.749 -16.141  1.00 10.00      B   
ATOM   4271  HN  VAL B 242      26.303  -2.618 -16.871  1.00 10.00      B   
ATOM   4272  CA  VAL B 242      24.763  -1.662 -15.779  1.00 10.00      B   
ATOM   4273  CB  VAL B 242      25.058  -0.379 -16.583  1.00 10.00      B   
ATOM   4274  CG1 VAL B 242      26.369   0.245 -16.132  1.00 10.00      B   
ATOM   4275  CG2 VAL B 242      25.086  -0.672 -18.076  1.00 10.00      B   
ATOM   4276  C   VAL B 242      23.312  -2.075 -16.002  1.00 10.00      B   
ATOM   4277  O   VAL B 242      23.040  -3.042 -16.715  1.00 10.00      B   
ATOM   4278  N   PHE B 243      22.388  -1.348 -15.389  1.00 10.00      B   
ATOM   4279  HN  PHE B 243      22.664  -0.587 -14.838  1.00 10.00      B   
ATOM   4280  CA  PHE B 243      20.973  -1.652 -15.527  1.00 10.00      B   
ATOM   4281  CB  PHE B 243      20.124  -0.786 -14.590  1.00 10.00      B   
ATOM   4282  CG  PHE B 243      18.646  -0.939 -14.813  1.00 10.00      B   
ATOM   4283  CD1 PHE B 243      17.890   0.121 -15.286  1.00 10.00      B   
ATOM   4284  CD2 PHE B 243      18.016  -2.147 -14.562  1.00 10.00      B   
ATOM   4285  CE1 PHE B 243      16.534  -0.020 -15.505  1.00 10.00      B   
ATOM   4286  CE2 PHE B 243      16.661  -2.295 -14.776  1.00 10.00      B   
ATOM   4287  CZ  PHE B 243      15.918  -1.230 -15.249  1.00 10.00      B   
ATOM   4288  C   PHE B 243      20.518  -1.480 -16.972  1.00 10.00      B   
ATOM   4289  O   PHE B 243      20.365  -0.357 -17.461  1.00 10.00      B   
ATOM   4290  N   ASP B 244      20.329  -2.597 -17.651  1.00 10.00      B   
ATOM   4291  HN  ASP B 244      20.498  -3.459 -17.209  1.00 10.00      B   
ATOM   4292  CA  ASP B 244      19.889  -2.585 -19.033  1.00 10.00      B   
ATOM   4293  CB  ASP B 244      20.646  -3.641 -19.839  1.00 10.00      B   
ATOM   4294  CG  ASP B 244      20.500  -3.453 -21.334  1.00 10.00      B   
ATOM   4295  OD1 ASP B 244      20.145  -4.430 -22.028  1.00 10.00      B   
ATOM   4296  OD2 ASP B 244      20.754  -2.332 -21.822  1.00 10.00      B   
ATOM   4297  C   ASP B 244      18.391  -2.843 -19.097  1.00 10.00      B   
ATOM   4298  O   ASP B 244      17.909  -3.860 -18.593  1.00 10.00      B   
ATOM   4299  N   PRO B 245      17.632  -1.914 -19.693  1.00 10.00      B   
ATOM   4300  CA  PRO B 245      16.176  -2.029 -19.813  1.00 10.00      B   
ATOM   4301  CB  PRO B 245      15.742  -0.668 -20.379  1.00 10.00      B   
ATOM   4302  CG  PRO B 245      16.929   0.223 -20.222  1.00 10.00      B   
ATOM   4303  CD  PRO B 245      18.129  -0.671 -20.296  1.00 10.00      B   
ATOM   4304  C   PRO B 245      15.750  -3.153 -20.754  1.00 10.00      B   
ATOM   4305  O   PRO B 245      15.587  -2.944 -21.957  1.00 10.00      B   
ATOM   4306  N   GLU B 246      15.588  -4.344 -20.202  1.00 10.00      B   
ATOM   4307  HN  GLU B 246      15.755  -4.450 -19.242  1.00 10.00      B   
ATOM   4308  CB  GLU B 246      16.005  -6.724 -20.615  1.00 10.00      B   
ATOM   4309  CG  GLU B 246      17.417  -6.709 -21.171  1.00 10.00      B   
ATOM   4310  CD  GLU B 246      18.157  -7.996 -20.884  1.00 10.00      B   
ATOM   4311  OE1 GLU B 246      17.851  -9.019 -21.530  1.00 10.00      B   
ATOM   4312  OE2 GLU B 246      19.046  -7.994 -20.006  1.00 10.00      B   
ATOM   4313  CA  GLU B 246      15.170  -5.497 -20.978  1.00 10.00      B   
ATOM   4314  C   GLU B 246      13.700  -5.783 -20.724  1.00 10.00      B   
ATOM   4315  O   GLU B 246      13.322  -5.920 -19.544  1.00 10.00      B   
ATOM   4316  OXT GLU B 246      12.928  -5.866 -21.701  1.00 10.00      B   
END
