# Supplementary material for: COZOID: contact zone identifier for visual analysis of protein-protein interactions
Source: BMC Bioinformatics. 2018 Apr 6;19:125. doi: 10.1186/s12859-018-2113-6 (PMC5889581; doi:10.1186/s12859-018-2113-6)
Supplement: Supplementary file 3 — Example data. Testing dataset used in the manuscript. (ZIP 2662 kb) [file 12859_2018_2113_MOESM3_ESM.zip › Test_data_COZOID/cluster5_4.pdb]

REMARK FILENAME="/data/home/enm009/home_crm01_800185034/CREAM800185034/DIRAC_"
REMARK ===============================================================
REMARK HADDOCK run for complex
REMARK final NOE weights: unambig 50 amb: 50
REMARK ===============================================================
REMARK            total,bonds,angles,improper,dihe,vdw,elec,air,cdih,coup,sani,vean,dani
REMARK energies: -179.409, 0, 0, 0, 0, -30.7611, -150.347, 1.69928, 0, 0, 0, 0, 0
REMARK ===============================================================
REMARK            bonds,angles,impropers,dihe,air,cdih,coup,sani,vean,dani
REMARK rms-dev.: 0,0,0,0,5.113006E-02,0,0, 0, 0, 0
REMARK ===============================================================
REMARK               air,cdih,coup,sani,vean,dani
REMARK               >0.3,>5,>1,>0,>5,>0.2
REMARK violations.: 0, 0, 0, 0, 0, 0
REMARK ===============================================================
REMARK                        CVpartition#,violations,rms
REMARK AIRs cross-validation: 1, 1, 0.556711
REMARK ===============================================================
REMARK NCS energy: 0
REMARK ===============================================================
REMARK Symmetry energy: 0
REMARK ===============================================================
REMARK Desolvation energy: 29.4201
REMARK Internal energy free molecules: 10865.7
REMARK Internal energy complex: -16746.2
REMARK Binding energy: -27763.6
REMARK ===============================================================
REMARK buried surface area: 1326.76
REMARK ===============================================================
REMARK water - chain1: 0 0 0
REMARK water - chain2: 0 0 0
REMARK water - chain3: 0 0 0
REMARK water - chain4: 0 0 0
REMARK water - chain5: 0 0 0
REMARK water - chain6: 0 0 0
REMARK ===============================================================
REMARK water - water: 0 0 0
REMARK ===============================================================
REMARK DATE:08-Dec-2015  20:01:43       created by user: enm009
REMARK VERSION:1.2
ATOM      1  C   GLY A  78      -8.246 -33.630 -16.850  1.00 10.00      A   
ATOM      2  O   GLY A  78      -9.370 -33.177 -16.618  1.00 10.00      A   
ATOM      3  N   GLY A  78      -8.067 -31.833 -18.529  1.00 10.00      A   
ATOM      4  HT1 GLY A  78      -8.840 -32.201 -19.118  1.00 10.00      A   
ATOM      5  HT2 GLY A  78      -7.411 -31.298 -19.132  1.00 10.00      A   
ATOM      6  HT3 GLY A  78      -8.465 -31.191 -17.818  1.00 10.00      A   
ATOM      7  CA  GLY A  78      -7.357 -32.947 -17.863  1.00 10.00      A   
ATOM      8  N   PRO A  79      -7.779 -34.726 -16.233  1.00 10.00      A   
ATOM      9  CA  PRO A  79      -8.552 -35.454 -15.226  1.00 10.00      A   
ATOM     10  CB  PRO A  79      -7.670 -36.664 -14.883  1.00 10.00      A   
ATOM     11  CG  PRO A  79      -6.669 -36.743 -15.986  1.00 10.00      A   
ATOM     12  CD  PRO A  79      -6.462 -35.336 -16.457  1.00 10.00      A   
ATOM     13  C   PRO A  79      -8.752 -34.582 -13.989  1.00 10.00      A   
ATOM     14  O   PRO A  79      -7.800 -34.291 -13.263  1.00 10.00      A   
ATOM     15  N   ARG A  80      -9.981 -34.137 -13.778  1.00 10.00      A   
ATOM     16  HN  ARG A  80     -10.693 -34.388 -14.404  1.00 10.00      A   
ATOM     17  CA  ARG A  80     -10.301 -33.288 -12.640  1.00 10.00      A   
ATOM     18  CB  ARG A  80     -11.649 -32.582 -12.849  1.00 10.00      A   
ATOM     19  CG  ARG A  80     -11.748 -31.750 -14.126  1.00 10.00      A   
ATOM     20  CD  ARG A  80     -10.688 -30.659 -14.173  1.00 10.00      A   
ATOM     21  NE  ARG A  80     -10.969 -29.643 -15.192  1.00 10.00      A   
ATOM     22  HE  ARG A  80     -11.920 -29.418 -15.357  1.00 10.00      A   
ATOM     23  CZ  ARG A  80     -10.027 -28.982 -15.872  1.00 10.00      A   
ATOM     24  NH1 ARG A  80      -8.744 -29.303 -15.735  1.00 10.00      A   
ATOM     25 HH11 ARG A  80      -8.014 -28.776 -16.265  1.00 10.00      A   
ATOM     26 HH12 ARG A  80      -8.461 -30.082 -15.101  1.00 10.00      A   
ATOM     27  NH2 ARG A  80     -10.368 -28.011 -16.707  1.00 10.00      A   
ATOM     28 HH21 ARG A  80      -9.629 -27.494 -17.248  1.00 10.00      A   
ATOM     29 HH22 ARG A  80     -11.382 -27.743 -16.822  1.00 10.00      A   
ATOM     30  C   ARG A  80     -10.310 -34.092 -11.340  1.00 10.00      A   
ATOM     31  O   ARG A  80     -11.326 -34.687 -10.968  1.00 10.00      A   
ATOM     32  N   SER A  81      -9.167 -34.124 -10.667  1.00 10.00      A   
ATOM     33  HN  SER A  81      -8.388 -33.651 -11.026  1.00 10.00      A   
ATOM     34  CA  SER A  81      -9.028 -34.848  -9.415  1.00 10.00      A   
ATOM     35  CB  SER A  81      -7.555 -35.193  -9.181  1.00 10.00      A   
ATOM     36  OG  SER A  81      -6.725 -34.090  -9.507  1.00 10.00      A   
ATOM     37  HG  SER A  81      -5.803 -34.375  -9.525  1.00 10.00      A   
ATOM     38  C   SER A  81      -9.570 -34.028  -8.247  1.00 10.00      A   
ATOM     39  O   SER A  81      -9.647 -32.800  -8.323  1.00 10.00      A   
ATOM     40  N   GLN A  82      -9.938 -34.714  -7.170  1.00 10.00      A   
ATOM     41  HN  GLN A  82      -9.850 -35.694  -7.178  1.00 10.00      A   
ATOM     42  CA  GLN A  82     -10.474 -34.064  -5.980  1.00 10.00      A   
ATOM     43  CB  GLN A  82     -10.810 -35.114  -4.921  1.00 10.00      A   
ATOM     44  CG  GLN A  82     -11.302 -34.541  -3.603  1.00 10.00      A   
ATOM     45  CD  GLN A  82     -10.722 -35.267  -2.407  1.00 10.00      A   
ATOM     46  OE1 GLN A  82     -10.406 -36.457  -2.479  1.00 10.00      A   
ATOM     47  NE2 GLN A  82     -10.567 -34.556  -1.302  1.00 10.00      A   
ATOM     48 HE21 GLN A  82     -10.828 -33.610  -1.316  1.00 10.00      A   
ATOM     49 HE22 GLN A  82     -10.204 -35.004  -0.508  1.00 10.00      A   
ATOM     50  C   GLN A  82      -9.486 -33.048  -5.410  1.00 10.00      A   
ATOM     51  O   GLN A  82      -9.868 -31.936  -5.045  1.00 10.00      A   
ATOM     52  N   LYS A  83      -8.216 -33.438  -5.348  1.00 10.00      A   
ATOM     53  HN  LYS A  83      -7.975 -34.334  -5.663  1.00 10.00      A   
ATOM     54  CA  LYS A  83      -7.172 -32.571  -4.821  1.00 10.00      A   
ATOM     55  CB  LYS A  83      -5.822 -33.298  -4.832  1.00 10.00      A   
ATOM     56  CG  LYS A  83      -4.656 -32.467  -4.318  1.00 10.00      A   
ATOM     57  CD  LYS A  83      -4.849 -32.083  -2.860  1.00 10.00      A   
ATOM     58  CE  LYS A  83      -3.739 -31.167  -2.384  1.00 10.00      A   
ATOM     59  NZ  LYS A  83      -3.831 -30.897  -0.927  1.00 10.00      A   
ATOM     60  HZ1 LYS A  83      -3.936 -31.791  -0.403  1.00 10.00      A   
ATOM     61  HZ2 LYS A  83      -4.649 -30.291  -0.723  1.00 10.00      A   
ATOM     62  HZ3 LYS A  83      -2.968 -30.418  -0.601  1.00 10.00      A   
ATOM     63  C   LYS A  83      -7.088 -31.273  -5.619  1.00 10.00      A   
ATOM     64  O   LYS A  83      -7.004 -30.186  -5.046  1.00 10.00      A   
ATOM     65  N   GLN A  84      -7.141 -31.392  -6.939  1.00 10.00      A   
ATOM     66  HN  GLN A  84      -7.235 -32.283  -7.337  1.00 10.00      A   
ATOM     67  CA  GLN A  84      -7.064 -30.230  -7.813  1.00 10.00      A   
ATOM     68  CB  GLN A  84      -6.875 -30.666  -9.264  1.00 10.00      A   
ATOM     69  CG  GLN A  84      -6.056 -29.694 -10.096  1.00 10.00      A   
ATOM     70  CD  GLN A  84      -5.816 -30.195 -11.504  1.00 10.00      A   
ATOM     71  OE1 GLN A  84      -6.575 -29.888 -12.425  1.00 10.00      A   
ATOM     72  NE2 GLN A  84      -4.763 -30.976 -11.681  1.00 10.00      A   
ATOM     73 HE21 GLN A  84      -4.205 -31.188 -10.899  1.00 10.00      A   
ATOM     74 HE22 GLN A  84      -4.579 -31.310 -12.586  1.00 10.00      A   
ATOM     75  C   GLN A  84      -8.306 -29.354  -7.678  1.00 10.00      A   
ATOM     76  O   GLN A  84      -8.215 -28.125  -7.702  1.00 10.00      A   
ATOM     77  N   LEU A  85      -9.463 -29.990  -7.526  1.00 10.00      A   
ATOM     78  HN  LEU A  85      -9.471 -30.972  -7.511  1.00 10.00      A   
ATOM     79  CA  LEU A  85     -10.721 -29.266  -7.386  1.00 10.00      A   
ATOM     80  CB  LEU A  85     -11.914 -30.227  -7.419  1.00 10.00      A   
ATOM     81  CG  LEU A  85     -12.083 -31.049  -8.700  1.00 10.00      A   
ATOM     82  CD1 LEU A  85     -13.363 -31.869  -8.648  1.00 10.00      A   
ATOM     83  CD2 LEU A  85     -12.069 -30.150  -9.924  1.00 10.00      A   
ATOM     84  C   LEU A  85     -10.740 -28.444  -6.103  1.00 10.00      A   
ATOM     85  O   LEU A  85     -11.068 -27.256  -6.121  1.00 10.00      A   
ATOM     86  N   GLU A  86     -10.371 -29.074  -4.995  1.00 10.00      A   
ATOM     87  HN  GLU A  86     -10.117 -30.022  -5.043  1.00 10.00      A   
ATOM     88  CA  GLU A  86     -10.344 -28.396  -3.710  1.00 10.00      A   
ATOM     89  CB  GLU A  86     -10.163 -29.393  -2.565  1.00 10.00      A   
ATOM     90  CG  GLU A  86     -11.394 -30.242  -2.293  1.00 10.00      A   
ATOM     91  CD  GLU A  86     -11.722 -30.331  -0.818  1.00 10.00      A   
ATOM     92  OE1 GLU A  86     -12.173 -29.315  -0.240  1.00 10.00      A   
ATOM     93  OE2 GLU A  86     -11.532 -31.418  -0.227  1.00 10.00      A   
ATOM     94  C   GLU A  86      -9.263 -27.324  -3.675  1.00 10.00      A   
ATOM     95  O   GLU A  86      -9.385 -26.328  -2.962  1.00 10.00      A   
ATOM     96  N   LEU A  87      -8.207 -27.525  -4.449  1.00 10.00      A   
ATOM     97  HN  LEU A  87      -8.152 -28.346  -4.987  1.00 10.00      A   
ATOM     98  CA  LEU A  87      -7.121 -26.561  -4.511  1.00 10.00      A   
ATOM     99  CB  LEU A  87      -5.895 -27.173  -5.192  1.00 10.00      A   
ATOM    100  CG  LEU A  87      -4.642 -26.295  -5.247  1.00 10.00      A   
ATOM    101  CD1 LEU A  87      -4.085 -26.058  -3.850  1.00 10.00      A   
ATOM    102  CD2 LEU A  87      -3.589 -26.918  -6.152  1.00 10.00      A   
ATOM    103  C   LEU A  87      -7.567 -25.312  -5.260  1.00 10.00      A   
ATOM    104  O   LEU A  87      -7.300 -24.189  -4.832  1.00 10.00      A   
ATOM    105  N   LYS A  88      -8.275 -25.516  -6.367  1.00 10.00      A   
ATOM    106  HN  LYS A  88      -8.476 -26.439  -6.647  1.00 10.00      A   
ATOM    107  CA  LYS A  88      -8.752 -24.407  -7.180  1.00 10.00      A   
ATOM    108  CB  LYS A  88      -9.345 -24.894  -8.502  1.00 10.00      A   
ATOM    109  CG  LYS A  88      -8.993 -24.005  -9.683  1.00 10.00      A   
ATOM    110  CD  LYS A  88      -7.486 -23.837  -9.796  1.00 10.00      A   
ATOM    111  CE  LYS A  88      -7.113 -22.585 -10.571  1.00 10.00      A   
ATOM    112  NZ  LYS A  88      -5.658 -22.301 -10.470  1.00 10.00      A   
ATOM    113  HZ1 LYS A  88      -5.390 -22.161  -9.468  1.00 10.00      A   
ATOM    114  HZ2 LYS A  88      -5.420 -21.442 -11.002  1.00 10.00      A   
ATOM    115  HZ3 LYS A  88      -5.110 -23.095 -10.856  1.00 10.00      A   
ATOM    116  C   LYS A  88      -9.743 -23.527  -6.425  1.00 10.00      A   
ATOM    117  O   LYS A  88      -9.658 -22.301  -6.485  1.00 10.00      A   
ATOM    118  N   VAL A  89     -10.675 -24.147  -5.703  1.00 10.00      A   
ATOM    119  HN  VAL A  89     -10.705 -25.129  -5.692  1.00 10.00      A   
ATOM    120  CA  VAL A  89     -11.661 -23.385  -4.936  1.00 10.00      A   
ATOM    121  CB  VAL A  89     -12.823 -24.250  -4.392  1.00 10.00      A   
ATOM    122  CG1 VAL A  89     -13.582 -24.908  -5.533  1.00 10.00      A   
ATOM    123  CG2 VAL A  89     -12.331 -25.289  -3.397  1.00 10.00      A   
ATOM    124  C   VAL A  89     -10.994 -22.611  -3.799  1.00 10.00      A   
ATOM    125  O   VAL A  89     -11.522 -21.608  -3.322  1.00 10.00      A   
ATOM    126  N   SER A  90      -9.822 -23.078  -3.380  1.00 10.00      A   
ATOM    127  HN  SER A  90      -9.449 -23.881  -3.799  1.00 10.00      A   
ATOM    128  CA  SER A  90      -9.075 -22.418  -2.320  1.00 10.00      A   
ATOM    129  CB  SER A  90      -7.981 -23.338  -1.772  1.00 10.00      A   
ATOM    130  OG  SER A  90      -8.541 -24.521  -1.222  1.00 10.00      A   
ATOM    131  HG  SER A  90      -8.694 -25.164  -1.930  1.00 10.00      A   
ATOM    132  C   SER A  90      -8.477 -21.120  -2.849  1.00 10.00      A   
ATOM    133  O   SER A  90      -8.482 -20.098  -2.169  1.00 10.00      A   
ATOM    134  N   GLU A  91      -7.983 -21.165  -4.081  1.00 10.00      A   
ATOM    135  HN  GLU A  91      -8.005 -22.010  -4.577  1.00 10.00      A   
ATOM    136  CA  GLU A  91      -7.403 -19.988  -4.710  1.00 10.00      A   
ATOM    137  CB  GLU A  91      -6.594 -20.382  -5.949  1.00 10.00      A   
ATOM    138  CG  GLU A  91      -5.539 -21.445  -5.689  1.00 10.00      A   
ATOM    139  CD  GLU A  91      -4.564 -21.592  -6.839  1.00 10.00      A   
ATOM    140  OE1 GLU A  91      -3.355 -21.342  -6.636  1.00 10.00      A   
ATOM    141  OE2 GLU A  91      -4.996 -21.954  -7.952  1.00 10.00      A   
ATOM    142  C   GLU A  91      -8.508 -19.006  -5.090  1.00 10.00      A   
ATOM    143  O   GLU A  91      -8.311 -17.789  -5.076  1.00 10.00      A   
ATOM    144  N   LEU A  92      -9.679 -19.550  -5.417  1.00 10.00      A   
ATOM    145  HN  LEU A  92      -9.766 -20.527  -5.415  1.00 10.00      A   
ATOM    146  CA  LEU A  92     -10.830 -18.740  -5.793  1.00 10.00      A   
ATOM    147  CB  LEU A  92     -12.000 -19.623  -6.233  1.00 10.00      A   
ATOM    148  CG  LEU A  92     -11.974 -20.105  -7.686  1.00 10.00      A   
ATOM    149  CD1 LEU A  92     -13.127 -21.060  -7.954  1.00 10.00      A   
ATOM    150  CD2 LEU A  92     -12.025 -18.923  -8.643  1.00 10.00      A   
ATOM    151  C   LEU A  92     -11.256 -17.820  -4.656  1.00 10.00      A   
ATOM    152  O   LEU A  92     -11.400 -16.614  -4.850  1.00 10.00      A   
ATOM    153  N   VAL A  93     -11.442 -18.386  -3.465  1.00 10.00      A   
ATOM    154  HN  VAL A  93     -11.307 -19.354  -3.365  1.00 10.00      A   
ATOM    155  CA  VAL A  93     -11.850 -17.592  -2.307  1.00 10.00      A   
ATOM    156  CB  VAL A  93     -12.220 -18.451  -1.074  1.00 10.00      A   
ATOM    157  CG1 VAL A  93     -13.440 -19.312  -1.364  1.00 10.00      A   
ATOM    158  CG2 VAL A  93     -11.051 -19.308  -0.615  1.00 10.00      A   
ATOM    159  C   VAL A  93     -10.789 -16.556  -1.940  1.00 10.00      A   
ATOM    160  O   VAL A  93     -11.109 -15.473  -1.444  1.00 10.00      A   
ATOM    161  N   GLN A  94      -9.526 -16.888  -2.199  1.00 10.00      A   
ATOM    162  HN  GLN A  94      -9.331 -17.768  -2.586  1.00 10.00      A   
ATOM    163  CA  GLN A  94      -8.426 -15.977  -1.917  1.00 10.00      A   
ATOM    164  CB  GLN A  94      -7.078 -16.687  -2.073  1.00 10.00      A   
ATOM    165  CG  GLN A  94      -6.799 -17.734  -1.008  1.00 10.00      A   
ATOM    166  CD  GLN A  94      -5.592 -18.597  -1.328  1.00 10.00      A   
ATOM    167  OE1 GLN A  94      -5.271 -18.842  -2.491  1.00 10.00      A   
ATOM    168  NE2 GLN A  94      -4.915 -19.067  -0.293  1.00 10.00      A   
ATOM    169 HE21 GLN A  94      -5.225 -18.834   0.605  1.00 10.00      A   
ATOM    170 HE22 GLN A  94      -4.133 -19.633  -0.469  1.00 10.00      A   
ATOM    171  C   GLN A  94      -8.498 -14.781  -2.857  1.00 10.00      A   
ATOM    172  O   GLN A  94      -8.407 -13.633  -2.423  1.00 10.00      A   
ATOM    173  N   PHE A  95      -8.685 -15.064  -4.146  1.00 10.00      A   
ATOM    174  HN  PHE A  95      -8.755 -16.006  -4.422  1.00 10.00      A   
ATOM    175  CA  PHE A  95      -8.784 -14.022  -5.160  1.00 10.00      A   
ATOM    176  CB  PHE A  95      -8.946 -14.646  -6.552  1.00 10.00      A   
ATOM    177  CG  PHE A  95      -9.214 -13.653  -7.651  1.00 10.00      A   
ATOM    178  CD1 PHE A  95      -8.202 -12.842  -8.137  1.00 10.00      A   
ATOM    179  CD2 PHE A  95     -10.480 -13.537  -8.201  1.00 10.00      A   
ATOM    180  CE1 PHE A  95      -8.447 -11.934  -9.149  1.00 10.00      A   
ATOM    181  CE2 PHE A  95     -10.732 -12.630  -9.213  1.00 10.00      A   
ATOM    182  CZ  PHE A  95      -9.716 -11.828  -9.688  1.00 10.00      A   
ATOM    183  C   PHE A  95      -9.957 -13.096  -4.853  1.00 10.00      A   
ATOM    184  O   PHE A  95      -9.849 -11.875  -4.992  1.00 10.00      A   
ATOM    185  N   LEU A  96     -11.067 -13.695  -4.429  1.00 10.00      A   
ATOM    186  HN  LEU A  96     -11.079 -14.676  -4.350  1.00 10.00      A   
ATOM    187  CA  LEU A  96     -12.265 -12.944  -4.084  1.00 10.00      A   
ATOM    188  CB  LEU A  96     -13.378 -13.886  -3.606  1.00 10.00      A   
ATOM    189  CG  LEU A  96     -13.929 -14.875  -4.639  1.00 10.00      A   
ATOM    190  CD1 LEU A  96     -14.890 -15.855  -3.983  1.00 10.00      A   
ATOM    191  CD2 LEU A  96     -14.609 -14.139  -5.784  1.00 10.00      A   
ATOM    192  C   LEU A  96     -11.950 -11.917  -3.005  1.00 10.00      A   
ATOM    193  O   LEU A  96     -12.242 -10.737  -3.159  1.00 10.00      A   
ATOM    194  N   LEU A  97     -11.321 -12.372  -1.928  1.00 10.00      A   
ATOM    195  HN  LEU A  97     -11.095 -13.328  -1.874  1.00 10.00      A   
ATOM    196  CA  LEU A  97     -10.961 -11.493  -0.822  1.00 10.00      A   
ATOM    197  CB  LEU A  97     -10.352 -12.297   0.327  1.00 10.00      A   
ATOM    198  CG  LEU A  97     -11.309 -13.209   1.100  1.00 10.00      A   
ATOM    199  CD1 LEU A  97     -10.533 -14.118   2.036  1.00 10.00      A   
ATOM    200  CD2 LEU A  97     -12.326 -12.385   1.875  1.00 10.00      A   
ATOM    201  C   LEU A  97      -9.991 -10.400  -1.267  1.00 10.00      A   
ATOM    202  O   LEU A  97     -10.160  -9.232  -0.920  1.00 10.00      A   
ATOM    203  N   ILE A  98      -8.982 -10.791  -2.041  1.00 10.00      A   
ATOM    204  HN  ILE A  98      -8.908 -11.742  -2.281  1.00 10.00      A   
ATOM    205  CA  ILE A  98      -7.973  -9.855  -2.538  1.00 10.00      A   
ATOM    206  CB  ILE A  98      -6.935 -10.571  -3.437  1.00 10.00      A   
ATOM    207  CG1 ILE A  98      -6.112 -11.575  -2.622  1.00 10.00      A   
ATOM    208  CG2 ILE A  98      -6.019  -9.575  -4.138  1.00 10.00      A   
ATOM    209  CD1 ILE A  98      -5.282 -10.947  -1.523  1.00 10.00      A   
ATOM    210  C   ILE A  98      -8.608  -8.692  -3.307  1.00 10.00      A   
ATOM    211  O   ILE A  98      -8.177  -7.543  -3.187  1.00 10.00      A   
ATOM    212  N   LYS A  99      -9.633  -8.988  -4.093  1.00 10.00      A   
ATOM    213  HN  LYS A  99      -9.947  -9.919  -4.143  1.00 10.00      A   
ATOM    214  CA  LYS A  99     -10.306  -7.961  -4.878  1.00 10.00      A   
ATOM    215  CB  LYS A  99     -10.830  -8.534  -6.198  1.00 10.00      A   
ATOM    216  CG  LYS A  99      -9.742  -8.799  -7.230  1.00 10.00      A   
ATOM    217  CD  LYS A  99      -9.147  -7.501  -7.758  1.00 10.00      A   
ATOM    218  CE  LYS A  99      -7.940  -7.753  -8.653  1.00 10.00      A   
ATOM    219  NZ  LYS A  99      -6.762  -8.246  -7.888  1.00 10.00      A   
ATOM    220  HZ1 LYS A  99      -5.932  -7.647  -8.083  1.00 10.00      A   
ATOM    221  HZ2 LYS A  99      -6.538  -9.224  -8.164  1.00 10.00      A   
ATOM    222  HZ3 LYS A  99      -6.960  -8.222  -6.866  1.00 10.00      A   
ATOM    223  C   LYS A  99     -11.423  -7.278  -4.093  1.00 10.00      A   
ATOM    224  O   LYS A  99     -11.681  -6.088  -4.280  1.00 10.00      A   
ATOM    225  N   ASP A 100     -12.074  -8.026  -3.209  1.00 10.00      A   
ATOM    226  HN  ASP A 100     -11.827  -8.974  -3.103  1.00 10.00      A   
ATOM    227  CA  ASP A 100     -13.162  -7.481  -2.397  1.00 10.00      A   
ATOM    228  CB  ASP A 100     -13.879  -8.576  -1.606  1.00 10.00      A   
ATOM    229  CG  ASP A 100     -14.875  -8.000  -0.620  1.00 10.00      A   
ATOM    230  OD1 ASP A 100     -15.881  -7.404  -1.062  1.00 10.00      A   
ATOM    231  OD2 ASP A 100     -14.645  -8.113   0.603  1.00 10.00      A   
ATOM    232  C   ASP A 100     -12.664  -6.402  -1.445  1.00 10.00      A   
ATOM    233  O   ASP A 100     -13.345  -5.401  -1.219  1.00 10.00      A   
ATOM    234  N   GLN A 101     -11.470  -6.603  -0.901  1.00 10.00      A   
ATOM    235  HN  GLN A 101     -10.978  -7.426  -1.121  1.00 10.00      A   
ATOM    236  CA  GLN A 101     -10.876  -5.643   0.026  1.00 10.00      A   
ATOM    237  CB  GLN A 101      -9.528  -6.152   0.541  1.00 10.00      A   
ATOM    238  CG  GLN A 101      -9.629  -7.375   1.435  1.00 10.00      A   
ATOM    239  CD  GLN A 101      -8.273  -7.959   1.770  1.00 10.00      A   
ATOM    240  OE1 GLN A 101      -7.291  -7.235   1.916  1.00 10.00      A   
ATOM    241  NE2 GLN A 101      -8.206  -9.277   1.874  1.00 10.00      A   
ATOM    242 HE21 GLN A 101      -9.023  -9.795   1.726  1.00 10.00      A   
ATOM    243 HE22 GLN A 101      -7.339  -9.679   2.097  1.00 10.00      A   
ATOM    244  C   GLN A 101     -10.703  -4.275  -0.627  1.00 10.00      A   
ATOM    245  O   GLN A 101     -10.714  -3.248   0.050  1.00 10.00      A   
ATOM    246  N   LYS A 102     -10.566  -4.267  -1.943  1.00 10.00      A   
ATOM    247  HN  LYS A 102     -10.595  -5.118  -2.431  1.00 10.00      A   
ATOM    248  CA  LYS A 102     -10.387  -3.028  -2.679  1.00 10.00      A   
ATOM    249  CB  LYS A 102      -9.443  -3.244  -3.864  1.00 10.00      A   
ATOM    250  CG  LYS A 102      -8.643  -2.010  -4.245  1.00 10.00      A   
ATOM    251  CD  LYS A 102      -7.627  -2.314  -5.332  1.00 10.00      A   
ATOM    252  CE  LYS A 102      -6.845  -1.069  -5.714  1.00 10.00      A   
ATOM    253  NZ  LYS A 102      -7.727  -0.013  -6.274  1.00 10.00      A   
ATOM    254  HZ1 LYS A 102      -8.370   0.346  -5.543  1.00 10.00      A   
ATOM    255  HZ2 LYS A 102      -8.293  -0.401  -7.057  1.00 10.00      A   
ATOM    256  HZ3 LYS A 102      -7.151   0.776  -6.637  1.00 10.00      A   
ATOM    257  C   LYS A 102     -11.731  -2.469  -3.145  1.00 10.00      A   
ATOM    258  O   LYS A 102     -11.813  -1.317  -3.567  1.00 10.00      A   
ATOM    259  N   LYS A 103     -12.775  -3.297  -3.046  1.00 10.00      A   
ATOM    260  HN  LYS A 103     -12.628  -4.195  -2.680  1.00 10.00      A   
ATOM    261  CA  LYS A 103     -14.134  -2.916  -3.447  1.00 10.00      A   
ATOM    262  CB  LYS A 103     -14.779  -1.986  -2.414  1.00 10.00      A   
ATOM    263  CG  LYS A 103     -15.090  -2.644  -1.076  1.00 10.00      A   
ATOM    264  CD  LYS A 103     -16.268  -3.606  -1.179  1.00 10.00      A   
ATOM    265  CE  LYS A 103     -16.596  -4.234   0.170  1.00 10.00      A   
ATOM    266  NZ  LYS A 103     -15.614  -5.282   0.555  1.00 10.00      A   
ATOM    267  HZ1 LYS A 103     -15.691  -6.101  -0.094  1.00 10.00      A   
ATOM    268  HZ2 LYS A 103     -15.795  -5.609   1.523  1.00 10.00      A   
ATOM    269  HZ3 LYS A 103     -14.645  -4.905   0.502  1.00 10.00      A   
ATOM    270  C   LYS A 103     -14.179  -2.290  -4.843  1.00 10.00      A   
ATOM    271  O   LYS A 103     -14.397  -1.088  -4.991  1.00 10.00      A   
ATOM    272  N   ILE A 104     -13.974  -3.114  -5.861  1.00 10.00      A   
ATOM    273  HN  ILE A 104     -13.810  -4.062  -5.685  1.00 10.00      A   
ATOM    274  CA  ILE A 104     -13.981  -2.637  -7.246  1.00 10.00      A   
ATOM    275  CB  ILE A 104     -13.074  -3.476  -8.172  1.00 10.00      A   
ATOM    276  CG1 ILE A 104     -11.668  -3.615  -7.575  1.00 10.00      A   
ATOM    277  CG2 ILE A 104     -13.002  -2.857  -9.565  1.00 10.00      A   
ATOM    278  CD1 ILE A 104     -10.945  -2.298  -7.375  1.00 10.00      A   
ATOM    279  C   ILE A 104     -15.401  -2.499  -7.827  1.00 10.00      A   
ATOM    280  O   ILE A 104     -15.749  -1.438  -8.344  1.00 10.00      A   
ATOM    281  N   PRO A 105     -16.252  -3.549  -7.770  1.00 10.00      A   
ATOM    282  CA  PRO A 105     -15.949  -4.843  -7.167  1.00 10.00      A   
ATOM    283  CB  PRO A 105     -17.308  -5.254  -6.609  1.00 10.00      A   
ATOM    284  CG  PRO A 105     -18.304  -4.677  -7.565  1.00 10.00      A   
ATOM    285  CD  PRO A 105     -17.632  -3.526  -8.279  1.00 10.00      A   
ATOM    286  C   PRO A 105     -15.464  -5.868  -8.203  1.00 10.00      A   
ATOM    287  O   PRO A 105     -14.971  -5.508  -9.269  1.00 10.00      A   
ATOM    288  N   ILE A 106     -15.631  -7.143  -7.885  1.00 10.00      A   
ATOM    289  HN  ILE A 106     -16.090  -7.375  -7.053  1.00 10.00      A   
ATOM    290  CA  ILE A 106     -15.181  -8.212  -8.768  1.00 10.00      A   
ATOM    291  CB  ILE A 106     -14.856  -9.501  -7.983  1.00 10.00      A   
ATOM    292  CG1 ILE A 106     -14.473  -9.164  -6.539  1.00 10.00      A   
ATOM    293  CG2 ILE A 106     -13.726 -10.259  -8.666  1.00 10.00      A   
ATOM    294  CD1 ILE A 106     -14.453 -10.361  -5.615  1.00 10.00      A   
ATOM    295  C   ILE A 106     -16.219  -8.528  -9.840  1.00 10.00      A   
ATOM    296  O   ILE A 106     -17.418  -8.607  -9.562  1.00 10.00      A   
ATOM    297  N   LYS A 107     -15.748  -8.711 -11.066  1.00 10.00      A   
ATOM    298  HN  LYS A 107     -14.784  -8.632 -11.225  1.00 10.00      A   
ATOM    299  CA  LYS A 107     -16.623  -9.029 -12.184  1.00 10.00      A   
ATOM    300  CB  LYS A 107     -16.372  -8.075 -13.355  1.00 10.00      A   
ATOM    301  CG  LYS A 107     -16.401  -6.605 -12.965  1.00 10.00      A   
ATOM    302  CD  LYS A 107     -16.297  -5.697 -14.179  1.00 10.00      A   
ATOM    303  CE  LYS A 107     -16.139  -4.244 -13.758  1.00 10.00      A   
ATOM    304  NZ  LYS A 107     -16.283  -3.304 -14.902  1.00 10.00      A   
ATOM    305  HZ1 LYS A 107     -16.084  -2.329 -14.593  1.00 10.00      A   
ATOM    306  HZ2 LYS A 107     -17.252  -3.343 -15.276  1.00 10.00      A   
ATOM    307  HZ3 LYS A 107     -15.622  -3.556 -15.664  1.00 10.00      A   
ATOM    308  C   LYS A 107     -16.409 -10.474 -12.618  1.00 10.00      A   
ATOM    309  O   LYS A 107     -15.283 -10.971 -12.600  1.00 10.00      A   
ATOM    310  N   ARG A 108     -17.491 -11.142 -13.006  1.00 10.00      A   
ATOM    311  HN  ARG A 108     -18.360 -10.680 -13.007  1.00 10.00      A   
ATOM    312  CA  ARG A 108     -17.431 -12.541 -13.431  1.00 10.00      A   
ATOM    313  CB  ARG A 108     -18.834 -13.058 -13.761  1.00 10.00      A   
ATOM    314  CG  ARG A 108     -18.882 -14.470 -14.324  1.00 10.00      A   
ATOM    315  CD  ARG A 108     -20.319 -14.938 -14.488  1.00 10.00      A   
ATOM    316  NE  ARG A 108     -20.460 -15.942 -15.544  1.00 10.00      A   
ATOM    317  HE  ARG A 108     -20.082 -16.832 -15.374  1.00 10.00      A   
ATOM    318  CZ  ARG A 108     -21.083 -15.715 -16.704  1.00 10.00      A   
ATOM    319  NH1 ARG A 108     -21.593 -14.518 -16.965  1.00 10.00      A   
ATOM    320 HH11 ARG A 108     -21.515 -13.744 -16.265  1.00 10.00      A   
ATOM    321 HH12 ARG A 108     -22.073 -14.341 -17.874  1.00 10.00      A   
ATOM    322  NH2 ARG A 108     -21.195 -16.685 -17.604  1.00 10.00      A   
ATOM    323 HH21 ARG A 108     -20.804 -17.633 -17.409  1.00 10.00      A   
ATOM    324 HH22 ARG A 108     -21.675 -16.503 -18.515  1.00 10.00      A   
ATOM    325  C   ARG A 108     -16.483 -12.740 -14.614  1.00 10.00      A   
ATOM    326  O   ARG A 108     -15.754 -13.732 -14.672  1.00 10.00      A   
ATOM    327  N   ALA A 109     -16.489 -11.791 -15.543  1.00 10.00      A   
ATOM    328  HN  ALA A 109     -17.085 -11.023 -15.436  1.00 10.00      A   
ATOM    329  CA  ALA A 109     -15.630 -11.864 -16.722  1.00 10.00      A   
ATOM    330  CB  ALA A 109     -15.888 -10.680 -17.639  1.00 10.00      A   
ATOM    331  C   ALA A 109     -14.159 -11.915 -16.326  1.00 10.00      A   
ATOM    332  O   ALA A 109     -13.387 -12.715 -16.857  1.00 10.00      A   
ATOM    333  N   ASP A 110     -13.786 -11.067 -15.378  1.00 10.00      A   
ATOM    334  HN  ASP A 110     -14.454 -10.465 -14.988  1.00 10.00      A   
ATOM    335  CA  ASP A 110     -12.412 -10.998 -14.904  1.00 10.00      A   
ATOM    336  CB  ASP A 110     -12.209  -9.787 -13.990  1.00 10.00      A   
ATOM    337  CG  ASP A 110     -12.181  -8.481 -14.756  1.00 10.00      A   
ATOM    338  OD1 ASP A 110     -11.074  -7.995 -15.070  1.00 10.00      A   
ATOM    339  OD2 ASP A 110     -13.266  -7.938 -15.060  1.00 10.00      A   
ATOM    340  C   ASP A 110     -11.997 -12.281 -14.197  1.00 10.00      A   
ATOM    341  O   ASP A 110     -10.902 -12.789 -14.421  1.00 10.00      A   
ATOM    342  N   ILE A 111     -12.879 -12.808 -13.354  1.00 10.00      A   
ATOM    343  HN  ILE A 111     -13.737 -12.350 -13.214  1.00 10.00      A   
ATOM    344  CA  ILE A 111     -12.600 -14.044 -12.622  1.00 10.00      A   
ATOM    345  CB  ILE A 111     -13.773 -14.437 -11.695  1.00 10.00      A   
ATOM    346  CG1 ILE A 111     -14.111 -13.286 -10.744  1.00 10.00      A   
ATOM    347  CG2 ILE A 111     -13.438 -15.698 -10.907  1.00 10.00      A   
ATOM    348  CD1 ILE A 111     -15.383 -13.496  -9.950  1.00 10.00      A   
ATOM    349  C   ILE A 111     -12.334 -15.193 -13.593  1.00 10.00      A   
ATOM    350  O   ILE A 111     -11.411 -15.993 -13.399  1.00 10.00      A   
ATOM    351  N   LEU A 112     -13.136 -15.246 -14.649  1.00 10.00      A   
ATOM    352  HN  LEU A 112     -13.830 -14.558 -14.751  1.00 10.00      A   
ATOM    353  CA  LEU A 112     -13.026 -16.287 -15.665  1.00 10.00      A   
ATOM    354  CB  LEU A 112     -14.162 -16.146 -16.684  1.00 10.00      A   
ATOM    355  CG  LEU A 112     -15.490 -16.811 -16.324  1.00 10.00      A   
ATOM    356  CD1 LEU A 112     -16.625 -16.195 -17.130  1.00 10.00      A   
ATOM    357  CD2 LEU A 112     -15.415 -18.307 -16.579  1.00 10.00      A   
ATOM    358  C   LEU A 112     -11.688 -16.241 -16.397  1.00 10.00      A   
ATOM    359  O   LEU A 112     -11.106 -17.278 -16.708  1.00 10.00      A   
ATOM    360  N   LYS A 113     -11.199 -15.040 -16.653  1.00 10.00      A   
ATOM    361  HN  LYS A 113     -11.689 -14.246 -16.346  1.00 10.00      A   
ATOM    362  CA  LYS A 113      -9.953 -14.871 -17.384  1.00 10.00      A   
ATOM    363  CB  LYS A 113     -10.027 -13.586 -18.211  1.00 10.00      A   
ATOM    364  CG  LYS A 113      -8.956 -13.449 -19.278  1.00 10.00      A   
ATOM    365  CD  LYS A 113      -9.378 -12.459 -20.354  1.00 10.00      A   
ATOM    366  CE  LYS A 113      -9.767 -11.115 -19.757  1.00 10.00      A   
ATOM    367  NZ  LYS A 113      -8.579 -10.293 -19.414  1.00 10.00      A   
ATOM    368  HZ1 LYS A 113      -8.830  -9.581 -18.698  1.00 10.00      A   
ATOM    369  HZ2 LYS A 113      -8.230  -9.803 -20.261  1.00 10.00      A   
ATOM    370  HZ3 LYS A 113      -7.821 -10.894 -19.039  1.00 10.00      A   
ATOM    371  C   LYS A 113      -8.727 -14.852 -16.469  1.00 10.00      A   
ATOM    372  O   LYS A 113      -7.621 -15.173 -16.899  1.00 10.00      A   
ATOM    373  N   HIS A 114      -8.922 -14.492 -15.210  1.00 10.00      A   
ATOM    374  HN  HIS A 114      -9.828 -14.264 -14.910  1.00 10.00      A   
ATOM    375  CA  HIS A 114      -7.812 -14.409 -14.264  1.00 10.00      A   
ATOM    376  CB  HIS A 114      -8.033 -13.294 -13.238  1.00 10.00      A   
ATOM    377  CG  HIS A 114      -7.605 -11.938 -13.712  1.00 10.00      A   
ATOM    378  ND1 HIS A 114      -6.561 -11.227 -13.165  1.00 10.00      A   
ATOM    379  HD1 HIS A 114      -5.986 -11.522 -12.425  1.00 10.00      A   
ATOM    380  CD2 HIS A 114      -8.107 -11.158 -14.700  1.00 10.00      A   
ATOM    381  CE1 HIS A 114      -6.461 -10.065 -13.824  1.00 10.00      A   
ATOM    382  NE2 HIS A 114      -7.380  -9.972 -14.769  1.00 10.00      A   
ATOM    383  C   HIS A 114      -7.497 -15.723 -13.555  1.00 10.00      A   
ATOM    384  O   HIS A 114      -6.346 -16.162 -13.541  1.00 10.00      A   
ATOM    385  N   VAL A 115      -8.503 -16.356 -12.967  1.00 10.00      A   
ATOM    386  HN  VAL A 115      -9.413 -15.990 -13.034  1.00 10.00      A   
ATOM    387  CA  VAL A 115      -8.275 -17.593 -12.225  1.00 10.00      A   
ATOM    388  CB  VAL A 115      -8.909 -17.537 -10.819  1.00 10.00      A   
ATOM    389  CG1 VAL A 115      -8.524 -18.759  -9.998  1.00 10.00      A   
ATOM    390  CG2 VAL A 115      -8.497 -16.262 -10.100  1.00 10.00      A   
ATOM    391  C   VAL A 115      -8.778 -18.832 -12.956  1.00 10.00      A   
ATOM    392  O   VAL A 115      -8.066 -19.833 -13.047  1.00 10.00      A   
ATOM    393  N   ILE A 116     -10.000 -18.761 -13.465  1.00 10.00      A   
ATOM    394  HN  ILE A 116     -10.507 -17.926 -13.372  1.00 10.00      A   
ATOM    395  CA  ILE A 116     -10.616 -19.888 -14.163  1.00 10.00      A   
ATOM    396  CB  ILE A 116     -12.035 -19.535 -14.651  1.00 10.00      A   
ATOM    397  CG1 ILE A 116     -12.911 -19.106 -13.469  1.00 10.00      A   
ATOM    398  CG2 ILE A 116     -12.668 -20.703 -15.392  1.00 10.00      A   
ATOM    399  CD1 ILE A 116     -12.996 -20.131 -12.354  1.00 10.00      A   
ATOM    400  C   ILE A 116      -9.756 -20.394 -15.323  1.00 10.00      A   
ATOM    401  O   ILE A 116      -9.138 -21.458 -15.227  1.00 10.00      A   
ATOM    402  N   GLY A 117      -9.720 -19.635 -16.411  1.00 10.00      A   
ATOM    403  HN  GLY A 117     -10.240 -18.798 -16.431  1.00 10.00      A   
ATOM    404  CA  GLY A 117      -8.928 -20.013 -17.568  1.00 10.00      A   
ATOM    405  C   GLY A 117      -9.367 -21.317 -18.216  1.00 10.00      A   
ATOM    406  O   GLY A 117     -10.273 -21.334 -19.047  1.00 10.00      A   
ATOM    407  N   ASP A 118      -8.727 -22.410 -17.825  1.00 10.00      A   
ATOM    408  HN  ASP A 118      -8.037 -22.331 -17.134  1.00 10.00      A   
ATOM    409  CA  ASP A 118      -9.027 -23.727 -18.381  1.00 10.00      A   
ATOM    410  CB  ASP A 118      -7.778 -24.616 -18.330  1.00 10.00      A   
ATOM    411  CG  ASP A 118      -8.055 -26.063 -18.700  1.00 10.00      A   
ATOM    412  OD1 ASP A 118      -8.146 -26.367 -19.907  1.00 10.00      A   
ATOM    413  OD2 ASP A 118      -8.159 -26.907 -17.784  1.00 10.00      A   
ATOM    414  C   ASP A 118     -10.175 -24.407 -17.646  1.00 10.00      A   
ATOM    415  O   ASP A 118     -10.901 -25.213 -18.224  1.00 10.00      A   
ATOM    416  N   TYR A 119     -10.366 -24.041 -16.386  1.00 10.00      A   
ATOM    417  HN  TYR A 119      -9.798 -23.339 -16.004  1.00 10.00      A   
ATOM    418  CA  TYR A 119     -11.411 -24.641 -15.554  1.00 10.00      A   
ATOM    419  CB  TYR A 119     -11.076 -24.480 -14.069  1.00 10.00      A   
ATOM    420  CG  TYR A 119      -9.808 -25.193 -13.661  1.00 10.00      A   
ATOM    421  CD1 TYR A 119      -9.855 -26.435 -13.040  1.00 10.00      A   
ATOM    422  CD2 TYR A 119      -8.563 -24.628 -13.901  1.00 10.00      A   
ATOM    423  CE1 TYR A 119      -8.697 -27.090 -12.671  1.00 10.00      A   
ATOM    424  CE2 TYR A 119      -7.401 -25.276 -13.537  1.00 10.00      A   
ATOM    425  CZ  TYR A 119      -7.474 -26.507 -12.922  1.00 10.00      A   
ATOM    426  OH  TYR A 119      -6.317 -27.156 -12.557  1.00 10.00      A   
ATOM    427  HH  TYR A 119      -6.457 -28.116 -12.618  1.00 10.00      A   
ATOM    428  C   TYR A 119     -12.802 -24.089 -15.864  1.00 10.00      A   
ATOM    429  O   TYR A 119     -13.646 -23.959 -14.975  1.00 10.00      A   
ATOM    430  N   LYS A 120     -13.043 -23.784 -17.132  1.00 10.00      A   
ATOM    431  HN  LYS A 120     -12.338 -23.936 -17.798  1.00 10.00      A   
ATOM    432  CA  LYS A 120     -14.329 -23.257 -17.566  1.00 10.00      A   
ATOM    433  CB  LYS A 120     -14.164 -22.341 -18.785  1.00 10.00      A   
ATOM    434  CG  LYS A 120     -13.275 -22.901 -19.885  1.00 10.00      A   
ATOM    435  CD  LYS A 120     -12.958 -21.844 -20.931  1.00 10.00      A   
ATOM    436  CE  LYS A 120     -11.783 -22.262 -21.800  1.00 10.00      A   
ATOM    437  NZ  LYS A 120     -11.321 -21.157 -22.680  1.00 10.00      A   
ATOM    438  HZ1 LYS A 120     -12.052 -20.929 -23.387  1.00 10.00      A   
ATOM    439  HZ2 LYS A 120     -10.450 -21.431 -23.173  1.00 10.00      A   
ATOM    440  HZ3 LYS A 120     -11.130 -20.307 -22.114  1.00 10.00      A   
ATOM    441  C   LYS A 120     -15.293 -24.396 -17.867  1.00 10.00      A   
ATOM    442  O   LYS A 120     -16.450 -24.176 -18.230  1.00 10.00      A   
ATOM    443  N   ASP A 121     -14.806 -25.617 -17.707  1.00 10.00      A   
ATOM    444  HN  ASP A 121     -13.868 -25.727 -17.423  1.00 10.00      A   
ATOM    445  CA  ASP A 121     -15.609 -26.809 -17.941  1.00 10.00      A   
ATOM    446  CB  ASP A 121     -14.703 -28.027 -18.166  1.00 10.00      A   
ATOM    447  CG  ASP A 121     -13.736 -28.273 -17.020  1.00 10.00      A   
ATOM    448  OD1 ASP A 121     -13.765 -29.373 -16.433  1.00 10.00      A   
ATOM    449  OD2 ASP A 121     -12.938 -27.366 -16.708  1.00 10.00      A   
ATOM    450  C   ASP A 121     -16.538 -27.060 -16.761  1.00 10.00      A   
ATOM    451  O   ASP A 121     -17.616 -27.639 -16.913  1.00 10.00      A   
ATOM    452  N   ILE A 122     -16.116 -26.611 -15.587  1.00 10.00      A   
ATOM    453  HN  ILE A 122     -15.244 -26.160 -15.535  1.00 10.00      A   
ATOM    454  CA  ILE A 122     -16.895 -26.782 -14.370  1.00 10.00      A   
ATOM    455  CB  ILE A 122     -16.225 -27.787 -13.414  1.00 10.00      A   
ATOM    456  CG1 ILE A 122     -14.711 -27.555 -13.368  1.00 10.00      A   
ATOM    457  CG2 ILE A 122     -16.548 -29.216 -13.821  1.00 10.00      A   
ATOM    458  CD1 ILE A 122     -13.997 -28.378 -12.322  1.00 10.00      A   
ATOM    459  C   ILE A 122     -17.053 -25.456 -13.641  1.00 10.00      A   
ATOM    460  O   ILE A 122     -17.259 -25.428 -12.432  1.00 10.00      A   
ATOM    461  N   PHE A 123     -16.967 -24.361 -14.392  1.00 10.00      A   
ATOM    462  HN  PHE A 123     -16.817 -24.459 -15.354  1.00 10.00      A   
ATOM    463  CA  PHE A 123     -17.087 -23.017 -13.821  1.00 10.00      A   
ATOM    464  CB  PHE A 123     -17.020 -21.928 -14.900  1.00 10.00      A   
ATOM    465  CG  PHE A 123     -17.304 -20.545 -14.378  1.00 10.00      A   
ATOM    466  CD1 PHE A 123     -16.441 -19.941 -13.481  1.00 10.00      A   
ATOM    467  CD2 PHE A 123     -18.437 -19.856 -14.777  1.00 10.00      A   
ATOM    468  CE1 PHE A 123     -16.699 -18.674 -12.990  1.00 10.00      A   
ATOM    469  CE2 PHE A 123     -18.703 -18.590 -14.291  1.00 10.00      A   
ATOM    470  CZ  PHE A 123     -17.833 -17.998 -13.396  1.00 10.00      A   
ATOM    471  C   PHE A 123     -18.319 -22.833 -12.915  1.00 10.00      A   
ATOM    472  O   PHE A 123     -18.170 -22.433 -11.760  1.00 10.00      A   
ATOM    473  N   PRO A 124     -19.548 -23.115 -13.410  1.00 10.00      A   
ATOM    474  CA  PRO A 124     -20.774 -22.957 -12.607  1.00 10.00      A   
ATOM    475  CB  PRO A 124     -21.872 -23.519 -13.514  1.00 10.00      A   
ATOM    476  CG  PRO A 124     -21.334 -23.366 -14.891  1.00 10.00      A   
ATOM    477  CD  PRO A 124     -19.854 -23.590 -14.775  1.00 10.00      A   
ATOM    478  C   PRO A 124     -20.728 -23.733 -11.291  1.00 10.00      A   
ATOM    479  O   PRO A 124     -21.224 -23.266 -10.266  1.00 10.00      A   
ATOM    480  N   ASP A 125     -20.121 -24.911 -11.324  1.00 10.00      A   
ATOM    481  HN  ASP A 125     -19.729 -25.221 -12.166  1.00 10.00      A   
ATOM    482  CA  ASP A 125     -20.015 -25.751 -10.136  1.00 10.00      A   
ATOM    483  CB  ASP A 125     -19.828 -27.219 -10.527  1.00 10.00      A   
ATOM    484  CG  ASP A 125     -19.644 -28.127  -9.328  1.00 10.00      A   
ATOM    485  OD1 ASP A 125     -20.543 -28.171  -8.461  1.00 10.00      A   
ATOM    486  OD2 ASP A 125     -18.599 -28.801  -9.246  1.00 10.00      A   
ATOM    487  C   ASP A 125     -18.876 -25.294  -9.229  1.00 10.00      A   
ATOM    488  O   ASP A 125     -19.038 -25.200  -8.014  1.00 10.00      A   
ATOM    489  N   LEU A 126     -17.733 -24.998  -9.831  1.00 10.00      A   
ATOM    490  HN  LEU A 126     -17.672 -25.091 -10.808  1.00 10.00      A   
ATOM    491  CA  LEU A 126     -16.558 -24.553  -9.092  1.00 10.00      A   
ATOM    492  CB  LEU A 126     -15.374 -24.376 -10.043  1.00 10.00      A   
ATOM    493  CG  LEU A 126     -13.990 -24.638  -9.455  1.00 10.00      A   
ATOM    494  CD1 LEU A 126     -13.841 -26.104  -9.072  1.00 10.00      A   
ATOM    495  CD2 LEU A 126     -12.908 -24.224 -10.439  1.00 10.00      A   
ATOM    496  C   LEU A 126     -16.834 -23.250  -8.348  1.00 10.00      A   
ATOM    497  O   LEU A 126     -16.463 -23.097  -7.183  1.00 10.00      A   
ATOM    498  N   PHE A 127     -17.495 -22.319  -9.027  1.00 10.00      A   
ATOM    499  HN  PHE A 127     -17.762 -22.505  -9.956  1.00 10.00      A   
ATOM    500  CA  PHE A 127     -17.832 -21.029  -8.439  1.00 10.00      A   
ATOM    501  CB  PHE A 127     -18.433 -20.102  -9.501  1.00 10.00      A   
ATOM    502  CG  PHE A 127     -18.481 -18.651  -9.108  1.00 10.00      A   
ATOM    503  CD1 PHE A 127     -17.320 -17.894  -9.062  1.00 10.00      A   
ATOM    504  CD2 PHE A 127     -19.686 -18.043  -8.793  1.00 10.00      A   
ATOM    505  CE1 PHE A 127     -17.360 -16.559  -8.709  1.00 10.00      A   
ATOM    506  CE2 PHE A 127     -19.734 -16.708  -8.437  1.00 10.00      A   
ATOM    507  CZ  PHE A 127     -18.568 -15.965  -8.395  1.00 10.00      A   
ATOM    508  C   PHE A 127     -18.816 -21.224  -7.292  1.00 10.00      A   
ATOM    509  O   PHE A 127     -18.746 -20.542  -6.270  1.00 10.00      A   
ATOM    510  N   LYS A 128     -19.719 -22.178  -7.467  1.00 10.00      A   
ATOM    511  HN  LYS A 128     -19.712 -22.693  -8.302  1.00 10.00      A   
ATOM    512  CA  LYS A 128     -20.719 -22.482  -6.458  1.00 10.00      A   
ATOM    513  CB  LYS A 128     -21.742 -23.468  -7.020  1.00 10.00      A   
ATOM    514  CG  LYS A 128     -22.943 -23.712  -6.124  1.00 10.00      A   
ATOM    515  CD  LYS A 128     -24.164 -24.090  -6.946  1.00 10.00      A   
ATOM    516  CE  LYS A 128     -25.171 -24.874  -6.122  1.00 10.00      A   
ATOM    517  NZ  LYS A 128     -24.653 -26.215  -5.740  1.00 10.00      A   
ATOM    518  HZ1 LYS A 128     -24.322 -26.728  -6.584  1.00 10.00      A   
ATOM    519  HZ2 LYS A 128     -25.402 -26.775  -5.283  1.00 10.00      A   
ATOM    520  HZ3 LYS A 128     -23.859 -26.118  -5.079  1.00 10.00      A   
ATOM    521  C   LYS A 128     -20.056 -23.041  -5.201  1.00 10.00      A   
ATOM    522  O   LYS A 128     -20.509 -22.787  -4.083  1.00 10.00      A   
ATOM    523  N   ARG A 129     -18.980 -23.800  -5.393  1.00 10.00      A   
ATOM    524  HN  ARG A 129     -18.682 -23.983  -6.311  1.00 10.00      A   
ATOM    525  CA  ARG A 129     -18.242 -24.376  -4.277  1.00 10.00      A   
ATOM    526  CB  ARG A 129     -17.253 -25.441  -4.762  1.00 10.00      A   
ATOM    527  CG  ARG A 129     -17.884 -26.639  -5.453  1.00 10.00      A   
ATOM    528  CD  ARG A 129     -16.849 -27.721  -5.717  1.00 10.00      A   
ATOM    529  NE  ARG A 129     -17.256 -28.630  -6.788  1.00 10.00      A   
ATOM    530  HE  ARG A 129     -17.798 -28.251  -7.524  1.00 10.00      A   
ATOM    531  CZ  ARG A 129     -16.937 -29.920  -6.840  1.00 10.00      A   
ATOM    532  NH1 ARG A 129     -16.233 -30.482  -5.864  1.00 10.00      A   
ATOM    533 HH11 ARG A 129     -15.986 -31.496  -5.913  1.00 10.00      A   
ATOM    534 HH12 ARG A 129     -15.929 -29.918  -5.042  1.00 10.00      A   
ATOM    535  NH2 ARG A 129     -17.339 -30.649  -7.870  1.00 10.00      A   
ATOM    536 HH21 ARG A 129     -17.906 -30.198  -8.637  1.00 10.00      A   
ATOM    537 HH22 ARG A 129     -17.092 -31.662  -7.930  1.00 10.00      A   
ATOM    538  C   ARG A 129     -17.490 -23.280  -3.529  1.00 10.00      A   
ATOM    539  O   ARG A 129     -17.410 -23.291  -2.303  1.00 10.00      A   
ATOM    540  N   ALA A 130     -16.945 -22.328  -4.277  1.00 10.00      A   
ATOM    541  HN  ALA A 130     -17.040 -22.373  -5.254  1.00 10.00      A   
ATOM    542  CA  ALA A 130     -16.206 -21.222  -3.685  1.00 10.00      A   
ATOM    543  CB  ALA A 130     -15.525 -20.397  -4.764  1.00 10.00      A   
ATOM    544  C   ALA A 130     -17.128 -20.349  -2.840  1.00 10.00      A   
ATOM    545  O   ALA A 130     -16.744 -19.876  -1.771  1.00 10.00      A   
ATOM    546  N   ALA A 131     -18.352 -20.158  -3.322  1.00 10.00      A   
ATOM    547  HN  ALA A 131     -18.593 -20.565  -4.183  1.00 10.00      A   
ATOM    548  CA  ALA A 131     -19.341 -19.348  -2.620  1.00 10.00      A   
ATOM    549  CB  ALA A 131     -20.611 -19.227  -3.447  1.00 10.00      A   
ATOM    550  C   ALA A 131     -19.654 -19.915  -1.239  1.00 10.00      A   
ATOM    551  O   ALA A 131     -19.680 -19.181  -0.249  1.00 10.00      A   
ATOM    552  N   GLU A 132     -19.881 -21.224  -1.168  1.00 10.00      A   
ATOM    553  HN  GLU A 132     -19.832 -21.768  -1.984  1.00 10.00      A   
ATOM    554  CA  GLU A 132     -20.197 -21.863   0.103  1.00 10.00      A   
ATOM    555  CB  GLU A 132     -20.786 -23.267  -0.086  1.00 10.00      A   
ATOM    556  CG  GLU A 132     -19.843 -24.284  -0.707  1.00 10.00      A   
ATOM    557  CD  GLU A 132     -19.491 -25.408   0.248  1.00 10.00      A   
ATOM    558  OE1 GLU A 132     -20.216 -26.422   0.273  1.00 10.00      A   
ATOM    559  OE2 GLU A 132     -18.490 -25.282   0.985  1.00 10.00      A   
ATOM    560  C   GLU A 132     -18.996 -21.874   1.044  1.00 10.00      A   
ATOM    561  O   GLU A 132     -19.145 -21.662   2.245  1.00 10.00      A   
ATOM    562  N   ARG A 133     -17.807 -22.089   0.486  1.00 10.00      A   
ATOM    563  HN  ARG A 133     -17.754 -22.237  -0.484  1.00 10.00      A   
ATOM    564  CA  ARG A 133     -16.579 -22.117   1.277  1.00 10.00      A   
ATOM    565  CB  ARG A 133     -15.377 -22.485   0.400  1.00 10.00      A   
ATOM    566  CG  ARG A 133     -15.335 -23.937  -0.050  1.00 10.00      A   
ATOM    567  CD  ARG A 133     -15.191 -24.885   1.128  1.00 10.00      A   
ATOM    568  NE  ARG A 133     -14.639 -26.178   0.726  1.00 10.00      A   
ATOM    569  HE  ARG A 133     -13.666 -26.229   0.595  1.00 10.00      A   
ATOM    570  CZ  ARG A 133     -15.368 -27.280   0.548  1.00 10.00      A   
ATOM    571  NH1 ARG A 133     -16.689 -27.236   0.673  1.00 10.00      A   
ATOM    572 HH11 ARG A 133     -17.175 -26.330   0.902  1.00 10.00      A   
ATOM    573 HH12 ARG A 133     -17.256 -28.099   0.539  1.00 10.00      A   
ATOM    574  NH2 ARG A 133     -14.778 -28.427   0.224  1.00 10.00      A   
ATOM    575 HH21 ARG A 133     -13.738 -28.476   0.095  1.00 10.00      A   
ATOM    576 HH22 ARG A 133     -15.349 -29.291   0.103  1.00 10.00      A   
ATOM    577  C   ARG A 133     -16.335 -20.759   1.922  1.00 10.00      A   
ATOM    578  O   ARG A 133     -16.015 -20.665   3.110  1.00 10.00      A   
ATOM    579  N   LEU A 134     -16.511 -19.714   1.127  1.00 10.00      A   
ATOM    580  HN  LEU A 134     -16.781 -19.870   0.193  1.00 10.00      A   
ATOM    581  CA  LEU A 134     -16.316 -18.347   1.580  1.00 10.00      A   
ATOM    582  CB  LEU A 134     -16.532 -17.390   0.406  1.00 10.00      A   
ATOM    583  CG  LEU A 134     -16.280 -15.909   0.672  1.00 10.00      A   
ATOM    584  CD1 LEU A 134     -14.796 -15.642   0.877  1.00 10.00      A   
ATOM    585  CD2 LEU A 134     -16.826 -15.073  -0.472  1.00 10.00      A   
ATOM    586  C   LEU A 134     -17.272 -18.006   2.721  1.00 10.00      A   
ATOM    587  O   LEU A 134     -16.871 -17.442   3.737  1.00 10.00      A   
ATOM    588  N   GLN A 135     -18.534 -18.367   2.555  1.00 10.00      A   
ATOM    589  HN  GLN A 135     -18.796 -18.819   1.723  1.00 10.00      A   
ATOM    590  CA  GLN A 135     -19.547 -18.097   3.568  1.00 10.00      A   
ATOM    591  CB  GLN A 135     -20.943 -18.310   2.971  1.00 10.00      A   
ATOM    592  CG  GLN A 135     -22.097 -18.109   3.943  1.00 10.00      A   
ATOM    593  CD  GLN A 135     -22.273 -16.665   4.368  1.00 10.00      A   
ATOM    594  OE1 GLN A 135     -22.958 -15.890   3.704  1.00 10.00      A   
ATOM    595  NE2 GLN A 135     -21.672 -16.296   5.486  1.00 10.00      A   
ATOM    596 HE21 GLN A 135     -21.151 -16.968   5.978  1.00 10.00      A   
ATOM    597 HE22 GLN A 135     -21.776 -15.363   5.781  1.00 10.00      A   
ATOM    598  C   GLN A 135     -19.348 -18.990   4.794  1.00 10.00      A   
ATOM    599  O   GLN A 135     -19.723 -18.626   5.911  1.00 10.00      A   
ATOM    600  N   TYR A 136     -18.739 -20.144   4.578  1.00 10.00      A   
ATOM    601  HN  TYR A 136     -18.448 -20.363   3.665  1.00 10.00      A   
ATOM    602  CA  TYR A 136     -18.503 -21.111   5.640  1.00 10.00      A   
ATOM    603  CB  TYR A 136     -18.203 -22.489   5.036  1.00 10.00      A   
ATOM    604  CG  TYR A 136     -18.225 -23.638   6.019  1.00 10.00      A   
ATOM    605  CD1 TYR A 136     -17.048 -24.257   6.412  1.00 10.00      A   
ATOM    606  CD2 TYR A 136     -19.422 -24.109   6.545  1.00 10.00      A   
ATOM    607  CE1 TYR A 136     -17.057 -25.313   7.302  1.00 10.00      A   
ATOM    608  CE2 TYR A 136     -19.440 -25.164   7.438  1.00 10.00      A   
ATOM    609  CZ  TYR A 136     -18.254 -25.763   7.812  1.00 10.00      A   
ATOM    610  OH  TYR A 136     -18.267 -26.819   8.695  1.00 10.00      A   
ATOM    611  HH  TYR A 136     -17.742 -26.591   9.474  1.00 10.00      A   
ATOM    612  C   TYR A 136     -17.387 -20.697   6.603  1.00 10.00      A   
ATOM    613  O   TYR A 136     -17.636 -20.485   7.787  1.00 10.00      A   
ATOM    614  N   VAL A 137     -16.166 -20.566   6.096  1.00 10.00      A   
ATOM    615  HN  VAL A 137     -16.028 -20.692   5.130  1.00 10.00      A   
ATOM    616  CA  VAL A 137     -15.025 -20.235   6.950  1.00 10.00      A   
ATOM    617  CB  VAL A 137     -13.741 -20.985   6.533  1.00 10.00      A   
ATOM    618  CG1 VAL A 137     -13.901 -22.480   6.763  1.00 10.00      A   
ATOM    619  CG2 VAL A 137     -13.386 -20.700   5.080  1.00 10.00      A   
ATOM    620  C   VAL A 137     -14.735 -18.741   7.083  1.00 10.00      A   
ATOM    621  O   VAL A 137     -14.084 -18.322   8.038  1.00 10.00      A   
ATOM    622  N   PHE A 138     -15.201 -17.935   6.141  1.00 10.00      A   
ATOM    623  HN  PHE A 138     -15.721 -18.304   5.397  1.00 10.00      A   
ATOM    624  CA  PHE A 138     -14.942 -16.501   6.203  1.00 10.00      A   
ATOM    625  CB  PHE A 138     -14.358 -15.982   4.887  1.00 10.00      A   
ATOM    626  CG  PHE A 138     -12.966 -16.472   4.617  1.00 10.00      A   
ATOM    627  CD1 PHE A 138     -11.905 -16.041   5.398  1.00 10.00      A   
ATOM    628  CD2 PHE A 138     -12.715 -17.364   3.586  1.00 10.00      A   
ATOM    629  CE1 PHE A 138     -10.621 -16.490   5.158  1.00 10.00      A   
ATOM    630  CE2 PHE A 138     -11.433 -17.818   3.340  1.00 10.00      A   
ATOM    631  CZ  PHE A 138     -10.384 -17.380   4.127  1.00 10.00      A   
ATOM    632  C   PHE A 138     -16.170 -15.699   6.618  1.00 10.00      A   
ATOM    633  O   PHE A 138     -16.048 -14.592   7.145  1.00 10.00      A   
ATOM    634  N   GLY A 139     -17.348 -16.261   6.385  1.00 10.00      A   
ATOM    635  HN  GLY A 139     -17.381 -17.144   5.964  1.00 10.00      A   
ATOM    636  CA  GLY A 139     -18.578 -15.581   6.744  1.00 10.00      A   
ATOM    637  C   GLY A 139     -18.902 -14.446   5.794  1.00 10.00      A   
ATOM    638  O   GLY A 139     -19.511 -13.446   6.184  1.00 10.00      A   
ATOM    639  N   TYR A 140     -18.488 -14.597   4.544  1.00 10.00      A   
ATOM    640  HN  TYR A 140     -18.009 -15.415   4.293  1.00 10.00      A   
ATOM    641  CA  TYR A 140     -18.737 -13.582   3.536  1.00 10.00      A   
ATOM    642  CB  TYR A 140     -17.439 -13.163   2.843  1.00 10.00      A   
ATOM    643  CG  TYR A 140     -16.575 -12.244   3.677  1.00 10.00      A   
ATOM    644  CD1 TYR A 140     -16.738 -10.866   3.620  1.00 10.00      A   
ATOM    645  CD2 TYR A 140     -15.602 -12.752   4.524  1.00 10.00      A   
ATOM    646  CE1 TYR A 140     -15.955 -10.022   4.383  1.00 10.00      A   
ATOM    647  CE2 TYR A 140     -14.814 -11.917   5.291  1.00 10.00      A   
ATOM    648  CZ  TYR A 140     -14.994 -10.553   5.217  1.00 10.00      A   
ATOM    649  OH  TYR A 140     -14.211  -9.718   5.981  1.00 10.00      A   
ATOM    650  HH  TYR A 140     -14.715  -8.923   6.198  1.00 10.00      A   
ATOM    651  C   TYR A 140     -19.758 -14.062   2.518  1.00 10.00      A   
ATOM    652  O   TYR A 140     -19.568 -15.086   1.861  1.00 10.00      A   
ATOM    653  N   LYS A 141     -20.845 -13.318   2.401  1.00 10.00      A   
ATOM    654  HN  LYS A 141     -20.935 -12.515   2.960  1.00 10.00      A   
ATOM    655  CA  LYS A 141     -21.906 -13.651   1.472  1.00 10.00      A   
ATOM    656  CB  LYS A 141     -23.233 -13.053   1.950  1.00 10.00      A   
ATOM    657  CG  LYS A 141     -24.443 -13.441   1.113  1.00 10.00      A   
ATOM    658  CD  LYS A 141     -24.678 -14.942   1.132  1.00 10.00      A   
ATOM    659  CE  LYS A 141     -26.101 -15.287   0.731  1.00 10.00      A   
ATOM    660  NZ  LYS A 141     -27.093 -14.746   1.697  1.00 10.00      A   
ATOM    661  HZ1 LYS A 141     -27.076 -13.706   1.684  1.00 10.00      A   
ATOM    662  HZ2 LYS A 141     -26.870 -15.072   2.657  1.00 10.00      A   
ATOM    663  HZ3 LYS A 141     -28.050 -15.069   1.448  1.00 10.00      A   
ATOM    664  C   LYS A 141     -21.572 -13.154   0.073  1.00 10.00      A   
ATOM    665  O   LYS A 141     -21.651 -11.958  -0.208  1.00 10.00      A   
ATOM    666  N   LEU A 142     -21.165 -14.075  -0.787  1.00 10.00      A   
ATOM    667  HN  LEU A 142     -21.080 -15.004  -0.486  1.00 10.00      A   
ATOM    668  CA  LEU A 142     -20.831 -13.745  -2.164  1.00 10.00      A   
ATOM    669  CB  LEU A 142     -19.847 -14.772  -2.732  1.00 10.00      A   
ATOM    670  CG  LEU A 142     -19.480 -14.622  -4.213  1.00 10.00      A   
ATOM    671  CD1 LEU A 142     -18.708 -13.332  -4.453  1.00 10.00      A   
ATOM    672  CD2 LEU A 142     -18.679 -15.825  -4.686  1.00 10.00      A   
ATOM    673  C   LEU A 142     -22.101 -13.714  -3.003  1.00 10.00      A   
ATOM    674  O   LEU A 142     -22.636 -14.762  -3.374  1.00 10.00      A   
ATOM    675  N   VAL A 143     -22.595 -12.518  -3.283  1.00 10.00      A   
ATOM    676  HN  VAL A 143     -22.124 -11.715  -2.962  1.00 10.00      A   
ATOM    677  CA  VAL A 143     -23.812 -12.365  -4.066  1.00 10.00      A   
ATOM    678  CB  VAL A 143     -25.036 -12.019  -3.187  1.00 10.00      A   
ATOM    679  CG1 VAL A 143     -25.573 -13.259  -2.486  1.00 10.00      A   
ATOM    680  CG2 VAL A 143     -24.690 -10.934  -2.178  1.00 10.00      A   
ATOM    681  C   VAL A 143     -23.653 -11.295  -5.134  1.00 10.00      A   
ATOM    682  O   VAL A 143     -22.622 -10.622  -5.209  1.00 10.00      A   
ATOM    683  N   GLU A 144     -24.680 -11.148  -5.954  1.00 10.00      A   
ATOM    684  HN  GLU A 144     -25.472 -11.713  -5.829  1.00 10.00      A   
ATOM    685  CA  GLU A 144     -24.678 -10.165  -7.022  1.00 10.00      A   
ATOM    686  CB  GLU A 144     -25.355 -10.756  -8.263  1.00 10.00      A   
ATOM    687  CG  GLU A 144     -25.202  -9.922  -9.524  1.00 10.00      A   
ATOM    688  CD  GLU A 144     -25.565 -10.685 -10.784  1.00 10.00      A   
ATOM    689  OE1 GLU A 144     -24.891 -10.481 -11.815  1.00 10.00      A   
ATOM    690  OE2 GLU A 144     -26.526 -11.485 -10.752  1.00 10.00      A   
ATOM    691  C   GLU A 144     -25.407  -8.908  -6.557  1.00 10.00      A   
ATOM    692  O   GLU A 144     -26.420  -8.995  -5.865  1.00 10.00      A   
ATOM    693  N   LEU A 145     -24.878  -7.746  -6.920  1.00 10.00      A   
ATOM    694  HN  LEU A 145     -24.059  -7.746  -7.461  1.00 10.00      A   
ATOM    695  CA  LEU A 145     -25.483  -6.471  -6.530  1.00 10.00      A   
ATOM    696  CB  LEU A 145     -24.546  -5.301  -6.847  1.00 10.00      A   
ATOM    697  CG  LEU A 145     -23.710  -5.434  -8.122  1.00 10.00      A   
ATOM    698  CD1 LEU A 145     -24.082  -4.356  -9.130  1.00 10.00      A   
ATOM    699  CD2 LEU A 145     -22.228  -5.377  -7.793  1.00 10.00      A   
ATOM    700  C   LEU A 145     -26.847  -6.268  -7.187  1.00 10.00      A   
ATOM    701  O   LEU A 145     -27.793  -5.800  -6.551  1.00 10.00      A   
ATOM    702  N   GLU A 146     -26.931  -6.610  -8.464  1.00 10.00      A   
ATOM    703  HN  GLU A 146     -26.137  -6.961  -8.915  1.00 10.00      A   
ATOM    704  CA  GLU A 146     -28.171  -6.494  -9.216  1.00 10.00      A   
ATOM    705  CB  GLU A 146     -28.146  -5.260 -10.121  1.00 10.00      A   
ATOM    706  CG  GLU A 146     -28.126  -3.937  -9.375  1.00 10.00      A   
ATOM    707  CD  GLU A 146     -28.986  -2.888 -10.041  1.00 10.00      A   
ATOM    708  OE1 GLU A 146     -30.185  -3.150 -10.257  1.00 10.00      A   
ATOM    709  OE2 GLU A 146     -28.478  -1.787 -10.335  1.00 10.00      A   
ATOM    710  C   GLU A 146     -28.359  -7.754 -10.050  1.00 10.00      A   
ATOM    711  O   GLU A 146     -27.441  -8.159 -10.756  1.00 10.00      A   
ATOM    712  N   PRO A 147     -29.542  -8.386  -9.968  1.00 10.00      A   
ATOM    713  CA  PRO A 147     -29.850  -9.626 -10.700  1.00 10.00      A   
ATOM    714  CB  PRO A 147     -31.371  -9.711 -10.607  1.00 10.00      A   
ATOM    715  CG  PRO A 147     -31.689  -9.053  -9.311  1.00 10.00      A   
ATOM    716  CD  PRO A 147     -30.688  -7.940  -9.151  1.00 10.00      A   
ATOM    717  C   PRO A 147     -29.411  -9.595 -12.163  1.00 10.00      A   
ATOM    718  O   PRO A 147     -29.979  -8.862 -12.976  1.00 10.00      A   
ATOM    719  N   LYS A 148     -28.387 -10.388 -12.474  1.00 10.00      A   
ATOM    720  HN  LYS A 148     -27.961 -10.916 -11.755  1.00 10.00      A   
ATOM    721  CA  LYS A 148     -27.842 -10.494 -13.826  1.00 10.00      A   
ATOM    722  CB  LYS A 148     -28.892 -10.954 -14.845  1.00 10.00      A   
ATOM    723  CG  LYS A 148     -29.145 -12.451 -14.830  1.00 10.00      A   
ATOM    724  CD  LYS A 148     -30.167 -12.849 -15.877  1.00 10.00      A   
ATOM    725  CE  LYS A 148     -30.191 -14.354 -16.080  1.00 10.00      A   
ATOM    726  NZ  LYS A 148     -31.152 -14.753 -17.137  1.00 10.00      A   
ATOM    727  HZ1 LYS A 148     -32.124 -14.709 -16.772  1.00 10.00      A   
ATOM    728  HZ2 LYS A 148     -30.957 -15.724 -17.450  1.00 10.00      A   
ATOM    729  HZ3 LYS A 148     -31.070 -14.116 -17.955  1.00 10.00      A   
ATOM    730  C   LYS A 148     -27.132  -9.220 -14.279  1.00 10.00      A   
ATOM    731  O   LYS A 148     -27.610  -8.504 -15.161  1.00 10.00      A   
ATOM    732  N   SER A 149     -25.997  -8.941 -13.658  1.00 10.00      A   
ATOM    733  HN  SER A 149     -25.688  -9.538 -12.933  1.00 10.00      A   
ATOM    734  CA  SER A 149     -25.199  -7.774 -13.999  1.00 10.00      A   
ATOM    735  CB  SER A 149     -25.310  -6.712 -12.906  1.00 10.00      A   
ATOM    736  OG  SER A 149     -26.668  -6.443 -12.613  1.00 10.00      A   
ATOM    737  HG  SER A 149     -27.031  -7.184 -12.104  1.00 10.00      A   
ATOM    738  C   SER A 149     -23.741  -8.171 -14.215  1.00 10.00      A   
ATOM    739  O   SER A 149     -22.918  -7.350 -14.624  1.00 10.00      A   
ATOM    740  N   ASN A 150     -23.429  -9.430 -13.896  1.00 10.00      A   
ATOM    741  HN  ASN A 150     -24.130 -10.005 -13.506  1.00 10.00      A   
ATOM    742  CA  ASN A 150     -22.084  -9.983 -14.070  1.00 10.00      A   
ATOM    743  CB  ASN A 150     -21.589  -9.799 -15.512  1.00 10.00      A   
ATOM    744  CG  ASN A 150     -20.902 -11.032 -16.063  1.00 10.00      A   
ATOM    745  OD1 ASN A 150     -21.167 -12.150 -15.626  1.00 10.00      A   
ATOM    746  ND2 ASN A 150     -20.028 -10.842 -17.037  1.00 10.00      A   
ATOM    747 HD21 ASN A 150     -19.873  -9.922 -17.350  1.00 10.00      A   
ATOM    748 HD22 ASN A 150     -19.578 -11.625 -17.419  1.00 10.00      A   
ATOM    749  C   ASN A 150     -21.088  -9.396 -13.070  1.00 10.00      A   
ATOM    750  O   ASN A 150     -19.872  -9.471 -13.268  1.00 10.00      A   
ATOM    751  N   THR A 151     -21.609  -8.832 -11.988  1.00 10.00      A   
ATOM    752  HN  THR A 151     -22.584  -8.831 -11.872  1.00 10.00      A   
ATOM    753  CA  THR A 151     -20.774  -8.228 -10.954  1.00 10.00      A   
ATOM    754  CB  THR A 151     -20.944  -6.699 -10.947  1.00 10.00      A   
ATOM    755  OG1 THR A 151     -21.651  -6.298 -12.132  1.00 10.00      A   
ATOM    756  HG1 THR A 151     -21.646  -7.024 -12.766  1.00 10.00      A   
ATOM    757  CG2 THR A 151     -19.586  -6.016 -10.920  1.00 10.00      A   
ATOM    758  C   THR A 151     -21.150  -8.783  -9.581  1.00 10.00      A   
ATOM    759  O   THR A 151     -22.322  -8.781  -9.206  1.00 10.00      A   
ATOM    760  N   TYR A 152     -20.158  -9.246  -8.830  1.00 10.00      A   
ATOM    761  HN  TYR A 152     -19.233  -9.188  -9.159  1.00 10.00      A   
ATOM    762  CA  TYR A 152     -20.405  -9.819  -7.515  1.00 10.00      A   
ATOM    763  CB  TYR A 152     -19.947 -11.280  -7.472  1.00 10.00      A   
ATOM    764  CG  TYR A 152     -20.620 -12.167  -8.499  1.00 10.00      A   
ATOM    765  CD1 TYR A 152     -19.994 -12.473  -9.701  1.00 10.00      A   
ATOM    766  CD2 TYR A 152     -21.886 -12.693  -8.270  1.00 10.00      A   
ATOM    767  CE1 TYR A 152     -20.606 -13.275 -10.643  1.00 10.00      A   
ATOM    768  CE2 TYR A 152     -22.505 -13.499  -9.206  1.00 10.00      A   
ATOM    769  CZ  TYR A 152     -21.862 -13.786 -10.392  1.00 10.00      A   
ATOM    770  OH  TYR A 152     -22.476 -14.585 -11.329  1.00 10.00      A   
ATOM    771  HH  TYR A 152     -23.408 -14.342 -11.394  1.00 10.00      A   
ATOM    772  C   TYR A 152     -19.722  -9.014  -6.412  1.00 10.00      A   
ATOM    773  O   TYR A 152     -18.767  -8.276  -6.665  1.00 10.00      A   
ATOM    774  N   ILE A 153     -20.225  -9.163  -5.193  1.00 10.00      A   
ATOM    775  HN  ILE A 153     -20.991  -9.770  -5.064  1.00 10.00      A   
ATOM    776  CA  ILE A 153     -19.682  -8.461  -4.040  1.00 10.00      A   
ATOM    777  CB  ILE A 153     -20.420  -7.118  -3.802  1.00 10.00      A   
ATOM    778  CG1 ILE A 153     -19.706  -6.272  -2.742  1.00 10.00      A   
ATOM    779  CG2 ILE A 153     -21.880  -7.348  -3.430  1.00 10.00      A   
ATOM    780  CD1 ILE A 153     -20.249  -4.865  -2.609  1.00 10.00      A   
ATOM    781  C   ILE A 153     -19.764  -9.346  -2.791  1.00 10.00      A   
ATOM    782  O   ILE A 153     -20.621 -10.231  -2.702  1.00 10.00      A   
ATOM    783  N   LEU A 154     -18.859  -9.122  -1.845  1.00 10.00      A   
ATOM    784  HN  LEU A 154     -18.195  -8.412  -1.976  1.00 10.00      A   
ATOM    785  CA  LEU A 154     -18.825  -9.897  -0.611  1.00 10.00      A   
ATOM    786  CB  LEU A 154     -17.384 -10.289  -0.256  1.00 10.00      A   
ATOM    787  CG  LEU A 154     -16.751 -11.450  -1.035  1.00 10.00      A   
ATOM    788  CD1 LEU A 154     -16.533 -11.086  -2.497  1.00 10.00      A   
ATOM    789  CD2 LEU A 154     -15.434 -11.854  -0.391  1.00 10.00      A   
ATOM    790  C   LEU A 154     -19.428  -9.101   0.542  1.00 10.00      A   
ATOM    791  O   LEU A 154     -19.005  -7.979   0.827  1.00 10.00      A   
ATOM    792  N   ILE A 155     -20.425  -9.677   1.199  1.00 10.00      A   
ATOM    793  HN  ILE A 155     -20.743 -10.562   0.908  1.00 10.00      A   
ATOM    794  CA  ILE A 155     -21.072  -9.020   2.326  1.00 10.00      A   
ATOM    795  CB  ILE A 155     -22.590  -8.852   2.094  1.00 10.00      A   
ATOM    796  CG1 ILE A 155     -22.856  -8.171   0.745  1.00 10.00      A   
ATOM    797  CG2 ILE A 155     -23.219  -8.052   3.227  1.00 10.00      A   
ATOM    798  CD1 ILE A 155     -24.320  -8.118   0.359  1.00 10.00      A   
ATOM    799  C   ILE A 155     -20.833  -9.804   3.616  1.00 10.00      A   
ATOM    800  O   ILE A 155     -21.219 -10.968   3.724  1.00 10.00      A   
ATOM    801  N   ASN A 156     -20.181  -9.167   4.584  1.00 10.00      A   
ATOM    802  HN  ASN A 156     -19.894  -8.242   4.433  1.00 10.00      A   
ATOM    803  CA  ASN A 156     -19.891  -9.801   5.868  1.00 10.00      A   
ATOM    804  CB  ASN A 156     -18.873  -8.964   6.656  1.00 10.00      A   
ATOM    805  CG  ASN A 156     -18.270  -9.701   7.841  1.00 10.00      A   
ATOM    806  OD1 ASN A 156     -17.304 -10.457   7.703  1.00 10.00      A   
ATOM    807  ND2 ASN A 156     -18.818  -9.469   9.021  1.00 10.00      A   
ATOM    808 HD21 ASN A 156     -19.576  -8.842   9.072  1.00 10.00      A   
ATOM    809 HD22 ASN A 156     -18.441  -9.922   9.803  1.00 10.00      A   
ATOM    810  C   ASN A 156     -21.185  -9.969   6.662  1.00 10.00      A   
ATOM    811  O   ASN A 156     -21.819  -8.984   7.044  1.00 10.00      A   
ATOM    812  N   THR A 157     -21.566 -11.216   6.909  1.00 10.00      A   
ATOM    813  HN  THR A 157     -21.002 -11.959   6.597  1.00 10.00      A   
ATOM    814  CA  THR A 157     -22.804 -11.521   7.622  1.00 10.00      A   
ATOM    815  CB  THR A 157     -23.364 -12.884   7.177  1.00 10.00      A   
ATOM    816  OG1 THR A 157     -22.576 -13.380   6.086  1.00 10.00      A   
ATOM    817  HG1 THR A 157     -22.634 -12.766   5.348  1.00 10.00      A   
ATOM    818  CG2 THR A 157     -24.807 -12.738   6.719  1.00 10.00      A   
ATOM    819  C   THR A 157     -22.639 -11.511   9.146  1.00 10.00      A   
ATOM    820  O   THR A 157     -23.546 -11.909   9.876  1.00 10.00      A   
ATOM    821  N   LEU A 158     -21.495 -11.054   9.623  1.00 10.00      A   
ATOM    822  HN  LEU A 158     -20.811 -10.734   9.002  1.00 10.00      A   
ATOM    823  CA  LEU A 158     -21.241 -11.002  11.057  1.00 10.00      A   
ATOM    824  CB  LEU A 158     -19.919 -11.702  11.391  1.00 10.00      A   
ATOM    825  CG  LEU A 158     -19.815 -13.178  10.995  1.00 10.00      A   
ATOM    826  CD1 LEU A 158     -18.415 -13.704  11.268  1.00 10.00      A   
ATOM    827  CD2 LEU A 158     -20.851 -14.011  11.736  1.00 10.00      A   
ATOM    828  C   LEU A 158     -21.208  -9.555  11.536  1.00 10.00      A   
ATOM    829  O   LEU A 158     -20.754  -8.668  10.812  1.00 10.00      A   
ATOM    830  N   GLU A 159     -21.693  -9.311  12.747  1.00 10.00      A   
ATOM    831  HN  GLU A 159     -22.063 -10.052  13.282  1.00 10.00      A   
ATOM    832  CA  GLU A 159     -21.698  -7.961  13.291  1.00 10.00      A   
ATOM    833  CB  GLU A 159     -21.437  -7.943  14.804  1.00 10.00      A   
ATOM    834  CG  GLU A 159     -22.463  -8.683  15.645  1.00 10.00      A   
ATOM    835  CD  GLU A 159     -22.187 -10.163  15.737  1.00 10.00      A   
ATOM    836  OE1 GLU A 159     -22.672 -10.917  14.869  1.00 10.00      A   
ATOM    837  OE2 GLU A 159     -21.494 -10.583  16.686  1.00 10.00      A   
ATOM    838  C   GLU A 159     -22.978  -7.209  12.926  1.00 10.00      A   
ATOM    839  O   GLU A 159     -24.081  -7.611  13.304  1.00 10.00      A   
ATOM    840  N   PRO A 160     -22.848  -6.118  12.156  1.00 10.00      A   
ATOM    841  CA  PRO A 160     -21.552  -5.638  11.665  1.00 10.00      A   
ATOM    842  CB  PRO A 160     -21.945  -4.683  10.537  1.00 10.00      A   
ATOM    843  CG  PRO A 160     -23.284  -4.164  10.937  1.00 10.00      A   
ATOM    844  CD  PRO A 160     -23.964  -5.273  11.693  1.00 10.00      A   
ATOM    845  C   PRO A 160     -20.768  -4.897  12.745  1.00 10.00      A   
ATOM    846  O   PRO A 160     -21.347  -4.193  13.576  1.00 10.00      A   
ATOM    847  N   VAL A 161     -19.453  -5.071  12.739  1.00 10.00      A   
ATOM    848  HN  VAL A 161     -19.049  -5.643  12.051  1.00 10.00      A   
ATOM    849  CA  VAL A 161     -18.586  -4.425  13.713  1.00 10.00      A   
ATOM    850  CB  VAL A 161     -18.704  -5.073  15.111  1.00 10.00      A   
ATOM    851  CG1 VAL A 161     -18.125  -6.481  15.117  1.00 10.00      A   
ATOM    852  CG2 VAL A 161     -18.036  -4.203  16.165  1.00 10.00      A   
ATOM    853  C   VAL A 161     -17.133  -4.470  13.254  1.00 10.00      A   
ATOM    854  O   VAL A 161     -16.835  -5.047  12.205  1.00 10.00      A   
ATOM    855  N   GLU A 166     -19.525   4.581  14.725  1.00 10.00      A   
ATOM    856  HN  GLU A 166     -20.360   4.776  15.194  1.00 10.00      A   
ATOM    857  CA  GLU A 166     -18.567   5.656  14.524  1.00 10.00      A   
ATOM    858  CB  GLU A 166     -17.310   5.408  15.367  1.00 10.00      A   
ATOM    859  CG  GLU A 166     -16.761   6.646  16.047  1.00 10.00      A   
ATOM    860  CD  GLU A 166     -17.664   7.132  17.158  1.00 10.00      A   
ATOM    861  OE1 GLU A 166     -18.644   7.838  16.863  1.00 10.00      A   
ATOM    862  OE2 GLU A 166     -17.405   6.796  18.336  1.00 10.00      A   
ATOM    863  C   GLU A 166     -18.185   5.801  13.050  1.00 10.00      A   
ATOM    864  O   GLU A 166     -18.818   6.554  12.301  1.00 10.00      A   
ATOM    865  N   MET A 167     -17.169   5.057  12.636  1.00 10.00      A   
ATOM    866  HN  MET A 167     -16.746   4.443  13.268  1.00 10.00      A   
ATOM    867  CA  MET A 167     -16.681   5.112  11.260  1.00 10.00      A   
ATOM    868  CB  MET A 167     -15.175   4.840  11.204  1.00 10.00      A   
ATOM    869  CG  MET A 167     -14.349   5.655  12.188  1.00 10.00      A   
ATOM    870  SD  MET A 167     -12.578   5.349  12.034  1.00 10.00      A   
ATOM    871  CE  MET A 167     -12.231   6.209  10.500  1.00 10.00      A   
ATOM    872  C   MET A 167     -17.417   4.111  10.377  1.00 10.00      A   
ATOM    873  O   MET A 167     -16.952   2.987  10.181  1.00 10.00      A   
ATOM    874  N   ARG A 168     -18.572   4.516   9.861  1.00 10.00      A   
ATOM    875  HN  ARG A 168     -18.893   5.419  10.058  1.00 10.00      A   
ATOM    876  CA  ARG A 168     -19.369   3.654   8.996  1.00 10.00      A   
ATOM    877  CB  ARG A 168     -20.797   3.473   9.526  1.00 10.00      A   
ATOM    878  CG  ARG A 168     -21.514   4.761   9.904  1.00 10.00      A   
ATOM    879  CD  ARG A 168     -21.974   4.722  11.353  1.00 10.00      A   
ATOM    880  NE  ARG A 168     -21.475   5.873  12.111  1.00 10.00      A   
ATOM    881  HE  ARG A 168     -20.533   6.133  11.963  1.00 10.00      A   
ATOM    882  CZ  ARG A 168     -22.204   6.587  12.976  1.00 10.00      A   
ATOM    883  NH1 ARG A 168     -23.467   6.250  13.244  1.00 10.00      A   
ATOM    884 HH11 ARG A 168     -23.891   5.407  12.796  1.00 10.00      A   
ATOM    885 HH12 ARG A 168     -24.041   6.826  13.900  1.00 10.00      A   
ATOM    886  NH2 ARG A 168     -21.659   7.631  13.591  1.00 10.00      A   
ATOM    887 HH21 ARG A 168     -22.220   8.193  14.267  1.00 10.00      A   
ATOM    888 HH22 ARG A 168     -20.667   7.894  13.404  1.00 10.00      A   
ATOM    889  C   ARG A 168     -19.363   4.167   7.557  1.00 10.00      A   
ATOM    890  O   ARG A 168     -20.365   4.677   7.044  1.00 10.00      A   
ATOM    891  N   GLY A 169     -18.210   4.051   6.923  1.00 10.00      A   
ATOM    892  HN  GLY A 169     -17.453   3.641   7.385  1.00 10.00      A   
ATOM    893  CA  GLY A 169     -18.063   4.499   5.556  1.00 10.00      A   
ATOM    894  C   GLY A 169     -18.232   3.369   4.558  1.00 10.00      A   
ATOM    895  O   GLY A 169     -17.930   2.214   4.870  1.00 10.00      A   
ATOM    896  N   GLN A 171      -5.710   4.504  16.418  1.00 10.00      A   
ATOM    897  HN  GLN A 171      -5.942   4.422  17.367  1.00 10.00      A   
ATOM    898  CA  GLN A 171      -5.560   3.289  15.625  1.00 10.00      A   
ATOM    899  CB  GLN A 171      -6.056   2.059  16.401  1.00 10.00      A   
ATOM    900  CG  GLN A 171      -5.986   2.186  17.918  1.00 10.00      A   
ATOM    901  CD  GLN A 171      -4.566   2.269  18.440  1.00 10.00      A   
ATOM    902  OE1 GLN A 171      -3.644   1.699  17.862  1.00 10.00      A   
ATOM    903  NE2 GLN A 171      -4.381   2.989  19.536  1.00 10.00      A   
ATOM    904 HE21 GLN A 171      -5.160   3.425  19.943  1.00 10.00      A   
ATOM    905 HE22 GLN A 171      -3.472   3.046  19.905  1.00 10.00      A   
ATOM    906  C   GLN A 171      -6.338   3.423  14.319  1.00 10.00      A   
ATOM    907  O   GLN A 171      -7.170   2.578  13.996  1.00 10.00      A   
ATOM    908  N   GLY A 172      -6.073   4.490  13.578  1.00 10.00      A   
ATOM    909  HN  GLY A 172      -5.393   5.128  13.875  1.00 10.00      A   
ATOM    910  CA  GLY A 172      -6.774   4.712  12.333  1.00 10.00      A   
ATOM    911  C   GLY A 172      -5.955   5.471  11.314  1.00 10.00      A   
ATOM    912  O   GLY A 172      -4.974   6.126  11.659  1.00 10.00      A   
ATOM    913  N   THR A 173      -6.361   5.365  10.052  1.00 10.00      A   
ATOM    914  HN  THR A 173      -7.138   4.806   9.850  1.00 10.00      A   
ATOM    915  CA  THR A 173      -5.682   6.037   8.956  1.00 10.00      A   
ATOM    916  CB  THR A 173      -5.856   5.236   7.650  1.00 10.00      A   
ATOM    917  OG1 THR A 173      -6.291   3.903   7.961  1.00 10.00      A   
ATOM    918  HG1 THR A 173      -7.240   3.903   8.115  1.00 10.00      A   
ATOM    919  CG2 THR A 173      -4.543   5.166   6.887  1.00 10.00      A   
ATOM    920  C   THR A 173      -6.249   7.440   8.757  1.00 10.00      A   
ATOM    921  O   THR A 173      -7.467   7.617   8.688  1.00 10.00      A   
ATOM    922  N   PRO A 174      -5.376   8.456   8.656  1.00 10.00      A   
ATOM    923  CA  PRO A 174      -5.796   9.854   8.477  1.00 10.00      A   
ATOM    924  CB  PRO A 174      -4.498  10.642   8.657  1.00 10.00      A   
ATOM    925  CG  PRO A 174      -3.419   9.679   8.301  1.00 10.00      A   
ATOM    926  CD  PRO A 174      -3.908   8.326   8.732  1.00 10.00      A   
ATOM    927  C   PRO A 174      -6.395  10.132   7.096  1.00 10.00      A   
ATOM    928  O   PRO A 174      -7.067  11.145   6.896  1.00 10.00      A   
ATOM    929  N   THR A 175      -6.159   9.228   6.149  1.00 10.00      A   
ATOM    930  HN  THR A 175      -5.627   8.437   6.368  1.00 10.00      A   
ATOM    931  CA  THR A 175      -6.664   9.384   4.790  1.00 10.00      A   
ATOM    932  CB  THR A 175      -6.203   8.210   3.909  1.00 10.00      A   
ATOM    933  OG1 THR A 175      -4.968   7.701   4.438  1.00 10.00      A   
ATOM    934  HG1 THR A 175      -4.323   7.627   3.727  1.00 10.00      A   
ATOM    935  CG2 THR A 175      -5.982   8.678   2.477  1.00 10.00      A   
ATOM    936  C   THR A 175      -8.189   9.481   4.759  1.00 10.00      A   
ATOM    937  O   THR A 175      -8.755  10.344   4.086  1.00 10.00      A   
ATOM    938  N   THR A 176      -8.853   8.612   5.510  1.00 10.00      A   
ATOM    939  HN  THR A 176      -8.356   7.957   6.044  1.00 10.00      A   
ATOM    940  CA  THR A 176     -10.307   8.614   5.555  1.00 10.00      A   
ATOM    941  CB  THR A 176     -10.869   7.284   6.104  1.00 10.00      A   
ATOM    942  OG1 THR A 176     -12.302   7.301   6.079  1.00 10.00      A   
ATOM    943  HG1 THR A 176     -12.612   8.211   5.990  1.00 10.00      A   
ATOM    944  CG2 THR A 176     -10.385   7.026   7.521  1.00 10.00      A   
ATOM    945  C   THR A 176     -10.834   9.799   6.366  1.00 10.00      A   
ATOM    946  O   THR A 176     -11.993  10.195   6.224  1.00 10.00      A   
ATOM    947  N   GLY A 177      -9.967  10.373   7.197  1.00 10.00      A   
ATOM    948  HN  GLY A 177      -9.053  10.026   7.253  1.00 10.00      A   
ATOM    949  CA  GLY A 177     -10.355  11.511   8.009  1.00 10.00      A   
ATOM    950  C   GLY A 177     -10.611  12.730   7.154  1.00 10.00      A   
ATOM    951  O   GLY A 177     -11.663  13.362   7.257  1.00 10.00      A   
ATOM    952  N   LEU A 178      -9.652  13.043   6.285  1.00 10.00      A   
ATOM    953  HN  LEU A 178      -8.843  12.488   6.250  1.00 10.00      A   
ATOM    954  CA  LEU A 178      -9.766  14.186   5.388  1.00 10.00      A   
ATOM    955  CB  LEU A 178      -8.458  14.405   4.614  1.00 10.00      A   
ATOM    956  CG  LEU A 178      -7.378  15.255   5.296  1.00 10.00      A   
ATOM    957  CD1 LEU A 178      -7.944  16.593   5.753  1.00 10.00      A   
ATOM    958  CD2 LEU A 178      -6.734  14.510   6.454  1.00 10.00      A   
ATOM    959  C   LEU A 178     -10.916  13.981   4.409  1.00 10.00      A   
ATOM    960  O   LEU A 178     -11.635  14.922   4.068  1.00 10.00      A   
ATOM    961  N   LEU A 179     -11.085  12.739   3.967  1.00 10.00      A   
ATOM    962  HN  LEU A 179     -10.476  12.037   4.283  1.00 10.00      A   
ATOM    963  CA  LEU A 179     -12.147  12.389   3.033  1.00 10.00      A   
ATOM    964  CB  LEU A 179     -12.027  10.918   2.622  1.00 10.00      A   
ATOM    965  CG  LEU A 179     -13.061  10.400   1.617  1.00 10.00      A   
ATOM    966  CD1 LEU A 179     -12.875  11.065   0.260  1.00 10.00      A   
ATOM    967  CD2 LEU A 179     -12.978   8.887   1.492  1.00 10.00      A   
ATOM    968  C   LEU A 179     -13.521  12.656   3.642  1.00 10.00      A   
ATOM    969  O   LEU A 179     -14.405  13.206   2.984  1.00 10.00      A   
ATOM    970  N   MET A 180     -13.680  12.281   4.909  1.00 10.00      A   
ATOM    971  HN  MET A 180     -12.927  11.862   5.380  1.00 10.00      A   
ATOM    972  CA  MET A 180     -14.940  12.469   5.621  1.00 10.00      A   
ATOM    973  CB  MET A 180     -14.854  11.869   7.027  1.00 10.00      A   
ATOM    974  CG  MET A 180     -16.193  11.426   7.591  1.00 10.00      A   
ATOM    975  SD  MET A 180     -16.825   9.942   6.786  1.00 10.00      A   
ATOM    976  CE  MET A 180     -18.452   9.819   7.525  1.00 10.00      A   
ATOM    977  C   MET A 180     -15.307  13.948   5.705  1.00 10.00      A   
ATOM    978  O   MET A 180     -16.481  14.313   5.646  1.00 10.00      A   
ATOM    979  N   ILE A 181     -14.294  14.794   5.841  1.00 10.00      A   
ATOM    980  HN  ILE A 181     -13.380  14.441   5.894  1.00 10.00      A   
ATOM    981  CA  ILE A 181     -14.505  16.236   5.921  1.00 10.00      A   
ATOM    982  CB  ILE A 181     -13.203  16.974   6.306  1.00 10.00      A   
ATOM    983  CG1 ILE A 181     -12.664  16.441   7.637  1.00 10.00      A   
ATOM    984  CG2 ILE A 181     -13.439  18.478   6.393  1.00 10.00      A   
ATOM    985  CD1 ILE A 181     -11.253  16.889   7.952  1.00 10.00      A   
ATOM    986  C   ILE A 181     -15.021  16.774   4.587  1.00 10.00      A   
ATOM    987  O   ILE A 181     -15.948  17.586   4.549  1.00 10.00      A   
ATOM    988  N   VAL A 182     -14.430  16.295   3.497  1.00 10.00      A   
ATOM    989  HN  VAL A 182     -13.710  15.635   3.598  1.00 10.00      A   
ATOM    990  CA  VAL A 182     -14.820  16.721   2.156  1.00 10.00      A   
ATOM    991  CB  VAL A 182     -13.918  16.097   1.068  1.00 10.00      A   
ATOM    992  CG1 VAL A 182     -14.319  16.592  -0.316  1.00 10.00      A   
ATOM    993  CG2 VAL A 182     -12.455  16.411   1.340  1.00 10.00      A   
ATOM    994  C   VAL A 182     -16.280  16.378   1.871  1.00 10.00      A   
ATOM    995  O   VAL A 182     -17.070  17.252   1.505  1.00 10.00      A   
ATOM    996  N   LEU A 183     -16.643  15.110   2.061  1.00 10.00      A   
ATOM    997  HN  LEU A 183     -15.975  14.461   2.372  1.00 10.00      A   
ATOM    998  CA  LEU A 183     -18.015  14.671   1.820  1.00 10.00      A   
ATOM    999  CB  LEU A 183     -18.141  13.139   1.862  1.00 10.00      A   
ATOM   1000  CG  LEU A 183     -17.742  12.433   3.162  1.00 10.00      A   
ATOM   1001  CD1 LEU A 183     -18.947  12.244   4.073  1.00 10.00      A   
ATOM   1002  CD2 LEU A 183     -17.081  11.095   2.866  1.00 10.00      A   
ATOM   1003  C   LEU A 183     -18.978  15.346   2.791  1.00 10.00      A   
ATOM   1004  O   LEU A 183     -20.138  15.602   2.456  1.00 10.00      A   
ATOM   1005  N   GLY A 184     -18.483  15.647   3.988  1.00 10.00      A   
ATOM   1006  HN  GLY A 184     -17.553  15.411   4.197  1.00 10.00      A   
ATOM   1007  CA  GLY A 184     -19.296  16.307   4.983  1.00 10.00      A   
ATOM   1008  C   GLY A 184     -19.704  17.691   4.524  1.00 10.00      A   
ATOM   1009  O   GLY A 184     -20.856  18.089   4.683  1.00 10.00      A   
ATOM   1010  N   LEU A 185     -18.756  18.420   3.937  1.00 10.00      A   
ATOM   1011  HN  LEU A 185     -17.855  18.040   3.844  1.00 10.00      A   
ATOM   1012  CA  LEU A 185     -19.013  19.765   3.435  1.00 10.00      A   
ATOM   1013  CB  LEU A 185     -17.724  20.399   2.905  1.00 10.00      A   
ATOM   1014  CG  LEU A 185     -16.665  20.758   3.951  1.00 10.00      A   
ATOM   1015  CD1 LEU A 185     -15.348  21.099   3.275  1.00 10.00      A   
ATOM   1016  CD2 LEU A 185     -17.136  21.919   4.814  1.00 10.00      A   
ATOM   1017  C   LEU A 185     -20.074  19.740   2.341  1.00 10.00      A   
ATOM   1018  O   LEU A 185     -20.943  20.610   2.288  1.00 10.00      A   
ATOM   1019  N   ILE A 186     -20.003  18.729   1.480  1.00 10.00      A   
ATOM   1020  HN  ILE A 186     -19.281  18.070   1.578  1.00 10.00      A   
ATOM   1021  CA  ILE A 186     -20.961  18.573   0.392  1.00 10.00      A   
ATOM   1022  CB  ILE A 186     -20.635  17.331  -0.467  1.00 10.00      A   
ATOM   1023  CG1 ILE A 186     -19.193  17.391  -0.977  1.00 10.00      A   
ATOM   1024  CG2 ILE A 186     -21.610  17.209  -1.630  1.00 10.00      A   
ATOM   1025  CD1 ILE A 186     -18.750  16.148  -1.721  1.00 10.00      A   
ATOM   1026  C   ILE A 186     -22.372  18.422   0.955  1.00 10.00      A   
ATOM   1027  O   ILE A 186     -23.308  19.097   0.519  1.00 10.00      A   
ATOM   1028  N   PHE A 187     -22.506  17.546   1.941  1.00 10.00      A   
ATOM   1029  HN  PHE A 187     -21.715  17.053   2.251  1.00 10.00      A   
ATOM   1030  CA  PHE A 187     -23.792  17.294   2.576  1.00 10.00      A   
ATOM   1031  CB  PHE A 187     -23.707  16.062   3.480  1.00 10.00      A   
ATOM   1032  CG  PHE A 187     -25.022  15.655   4.085  1.00 10.00      A   
ATOM   1033  CD1 PHE A 187     -25.999  15.051   3.311  1.00 10.00      A   
ATOM   1034  CD2 PHE A 187     -25.279  15.873   5.429  1.00 10.00      A   
ATOM   1035  CE1 PHE A 187     -27.208  14.673   3.863  1.00 10.00      A   
ATOM   1036  CE2 PHE A 187     -26.486  15.499   5.987  1.00 10.00      A   
ATOM   1037  CZ  PHE A 187     -27.452  14.898   5.203  1.00 10.00      A   
ATOM   1038  C   PHE A 187     -24.257  18.507   3.377  1.00 10.00      A   
ATOM   1039  O   PHE A 187     -25.436  18.861   3.347  1.00 10.00      A   
ATOM   1040  N   MET A 188     -23.324  19.139   4.080  1.00 10.00      A   
ATOM   1041  HN  MET A 188     -22.400  18.802   4.059  1.00 10.00      A   
ATOM   1042  CA  MET A 188     -23.629  20.311   4.891  1.00 10.00      A   
ATOM   1043  CB  MET A 188     -22.417  20.743   5.726  1.00 10.00      A   
ATOM   1044  CG  MET A 188     -22.149  19.855   6.932  1.00 10.00      A   
ATOM   1045  SD  MET A 188     -20.951  20.560   8.083  1.00 10.00      A   
ATOM   1046  CE  MET A 188     -19.412  20.225   7.233  1.00 10.00      A   
ATOM   1047  C   MET A 188     -24.138  21.471   4.042  1.00 10.00      A   
ATOM   1048  O   MET A 188     -25.060  22.179   4.444  1.00 10.00      A   
ATOM   1049  N   LYS A 189     -23.533  21.668   2.874  1.00 10.00      A   
ATOM   1050  HN  LYS A 189     -22.784  21.089   2.616  1.00 10.00      A   
ATOM   1051  CA  LYS A 189     -23.952  22.738   1.980  1.00 10.00      A   
ATOM   1052  CB  LYS A 189     -22.914  22.998   0.887  1.00 10.00      A   
ATOM   1053  CG  LYS A 189     -21.726  23.826   1.345  1.00 10.00      A   
ATOM   1054  CD  LYS A 189     -21.075  24.550   0.177  1.00 10.00      A   
ATOM   1055  CE  LYS A 189     -21.908  25.739  -0.278  1.00 10.00      A   
ATOM   1056  NZ  LYS A 189     -21.301  26.432  -1.445  1.00 10.00      A   
ATOM   1057  HZ1 LYS A 189     -21.596  27.430  -1.458  1.00 10.00      A   
ATOM   1058  HZ2 LYS A 189     -21.606  25.981  -2.331  1.00 10.00      A   
ATOM   1059  HZ3 LYS A 189     -20.255  26.389  -1.388  1.00 10.00      A   
ATOM   1060  C   LYS A 189     -25.305  22.420   1.357  1.00 10.00      A   
ATOM   1061  O   LYS A 189     -26.214  23.251   1.366  1.00 10.00      A   
ATOM   1062  N   GLY A 190     -25.439  21.212   0.824  1.00 10.00      A   
ATOM   1063  HN  GLY A 190     -24.682  20.587   0.842  1.00 10.00      A   
ATOM   1064  CA  GLY A 190     -26.692  20.818   0.219  1.00 10.00      A   
ATOM   1065  C   GLY A 190     -26.509  20.082  -1.092  1.00 10.00      A   
ATOM   1066  O   GLY A 190     -27.046  20.502  -2.119  1.00 10.00      A   
ATOM   1067  N   ASN A 191     -25.724  19.003  -1.055  1.00 10.00      A   
ATOM   1068  HN  ASN A 191     -25.298  18.765  -0.204  1.00 10.00      A   
ATOM   1069  CA  ASN A 191     -25.457  18.162  -2.234  1.00 10.00      A   
ATOM   1070  CB  ASN A 191     -26.759  17.766  -2.955  1.00 10.00      A   
ATOM   1071  CG  ASN A 191     -26.568  16.711  -4.034  1.00 10.00      A   
ATOM   1072  OD1 ASN A 191     -26.674  15.513  -3.768  1.00 10.00      A   
ATOM   1073  ND2 ASN A 191     -26.312  17.144  -5.262  1.00 10.00      A   
ATOM   1074 HD21 ASN A 191     -26.257  18.112  -5.412  1.00 10.00      A   
ATOM   1075 HD22 ASN A 191     -26.180  16.478  -5.969  1.00 10.00      A   
ATOM   1076  C   ASN A 191     -24.466  18.803  -3.208  1.00 10.00      A   
ATOM   1077  O   ASN A 191     -23.744  18.106  -3.914  1.00 10.00      A   
ATOM   1078  N   THR A 192     -24.430  20.125  -3.240  1.00 10.00      A   
ATOM   1079  HN  THR A 192     -25.028  20.635  -2.655  1.00 10.00      A   
ATOM   1080  CA  THR A 192     -23.536  20.841  -4.135  1.00 10.00      A   
ATOM   1081  CB  THR A 192     -24.330  21.849  -4.991  1.00 10.00      A   
ATOM   1082  OG1 THR A 192     -25.506  21.202  -5.510  1.00 10.00      A   
ATOM   1083  HG1 THR A 192     -26.287  21.601  -5.117  1.00 10.00      A   
ATOM   1084  CG2 THR A 192     -23.490  22.350  -6.153  1.00 10.00      A   
ATOM   1085  C   THR A 192     -22.430  21.563  -3.358  1.00 10.00      A   
ATOM   1086  O   THR A 192     -22.693  22.201  -2.337  1.00 10.00      A   
ATOM   1087  N   LEU A 193     -21.197  21.434  -3.836  1.00 10.00      A   
ATOM   1088  HN  LEU A 193     -21.053  20.892  -4.644  1.00 10.00      A   
ATOM   1089  CA  LEU A 193     -20.044  22.071  -3.207  1.00 10.00      A   
ATOM   1090  CB  LEU A 193     -19.327  21.077  -2.283  1.00 10.00      A   
ATOM   1091  CG  LEU A 193     -17.998  21.545  -1.682  1.00 10.00      A   
ATOM   1092  CD1 LEU A 193     -18.228  22.584  -0.595  1.00 10.00      A   
ATOM   1093  CD2 LEU A 193     -17.202  20.366  -1.145  1.00 10.00      A   
ATOM   1094  C   LEU A 193     -19.078  22.573  -4.279  1.00 10.00      A   
ATOM   1095  O   LEU A 193     -18.872  21.906  -5.293  1.00 10.00      A   
ATOM   1096  N   LYS A 194     -18.492  23.741  -4.056  1.00 10.00      A   
ATOM   1097  HN  LYS A 194     -18.685  24.225  -3.224  1.00 10.00      A   
ATOM   1098  CA  LYS A 194     -17.557  24.319  -5.014  1.00 10.00      A   
ATOM   1099  CB  LYS A 194     -17.583  25.846  -4.946  1.00 10.00      A   
ATOM   1100  CG  LYS A 194     -18.966  26.448  -5.126  1.00 10.00      A   
ATOM   1101  CD  LYS A 194     -18.952  27.949  -4.910  1.00 10.00      A   
ATOM   1102  CE  LYS A 194     -20.354  28.525  -4.993  1.00 10.00      A   
ATOM   1103  NZ  LYS A 194     -20.371  29.985  -4.721  1.00 10.00      A   
ATOM   1104  HZ1 LYS A 194     -19.660  30.467  -5.308  1.00 10.00      A   
ATOM   1105  HZ2 LYS A 194     -20.157  30.165  -3.720  1.00 10.00      A   
ATOM   1106  HZ3 LYS A 194     -21.307  30.378  -4.937  1.00 10.00      A   
ATOM   1107  C   LYS A 194     -16.139  23.798  -4.784  1.00 10.00      A   
ATOM   1108  O   LYS A 194     -15.690  23.673  -3.642  1.00 10.00      A   
ATOM   1109  N   GLU A 195     -15.442  23.512  -5.882  1.00 10.00      A   
ATOM   1110  HN  GLU A 195     -15.861  23.656  -6.757  1.00 10.00      A   
ATOM   1111  CA  GLU A 195     -14.078  22.988  -5.834  1.00 10.00      A   
ATOM   1112  CB  GLU A 195     -13.564  22.712  -7.251  1.00 10.00      A   
ATOM   1113  CG  GLU A 195     -14.329  21.636  -8.008  1.00 10.00      A   
ATOM   1114  CD  GLU A 195     -14.063  21.682  -9.499  1.00 10.00      A   
ATOM   1115  OE1 GLU A 195     -14.997  22.007 -10.264  1.00 10.00      A   
ATOM   1116  OE2 GLU A 195     -12.915  21.419  -9.913  1.00 10.00      A   
ATOM   1117  C   GLU A 195     -13.119  23.938  -5.119  1.00 10.00      A   
ATOM   1118  O   GLU A 195     -12.578  23.608  -4.065  1.00 10.00      A   
ATOM   1119  N   THR A 196     -12.928  25.118  -5.694  1.00 10.00      A   
ATOM   1120  HN  THR A 196     -13.412  25.328  -6.521  1.00 10.00      A   
ATOM   1121  CA  THR A 196     -12.021  26.121  -5.143  1.00 10.00      A   
ATOM   1122  CB  THR A 196     -11.989  27.351  -6.063  1.00 10.00      A   
ATOM   1123  OG1 THR A 196     -12.884  27.124  -7.166  1.00 10.00      A   
ATOM   1124  HG1 THR A 196     -13.488  27.873  -7.246  1.00 10.00      A   
ATOM   1125  CG2 THR A 196     -10.582  27.582  -6.592  1.00 10.00      A   
ATOM   1126  C   THR A 196     -12.430  26.553  -3.733  1.00 10.00      A   
ATOM   1127  O   THR A 196     -11.579  26.864  -2.896  1.00 10.00      A   
ATOM   1128  N   GLU A 197     -13.733  26.541  -3.478  1.00 10.00      A   
ATOM   1129  HN  GLU A 197     -14.348  26.253  -4.180  1.00 10.00      A   
ATOM   1130  CA  GLU A 197     -14.280  26.930  -2.186  1.00 10.00      A   
ATOM   1131  CB  GLU A 197     -15.809  26.833  -2.241  1.00 10.00      A   
ATOM   1132  CG  GLU A 197     -16.523  26.943  -0.905  1.00 10.00      A   
ATOM   1133  CD  GLU A 197     -18.023  27.072  -1.073  1.00 10.00      A   
ATOM   1134  OE1 GLU A 197     -18.559  28.161  -0.778  1.00 10.00      A   
ATOM   1135  OE2 GLU A 197     -18.670  26.097  -1.511  1.00 10.00      A   
ATOM   1136  C   GLU A 197     -13.718  26.061  -1.061  1.00 10.00      A   
ATOM   1137  O   GLU A 197     -13.158  26.568  -0.087  1.00 10.00      A   
ATOM   1138  N   ALA A 198     -13.847  24.751  -1.214  1.00 10.00      A   
ATOM   1139  HN  ALA A 198     -14.283  24.403  -2.023  1.00 10.00      A   
ATOM   1140  CA  ALA A 198     -13.360  23.818  -0.209  1.00 10.00      A   
ATOM   1141  CB  ALA A 198     -14.049  22.470  -0.353  1.00 10.00      A   
ATOM   1142  C   ALA A 198     -11.844  23.654  -0.282  1.00 10.00      A   
ATOM   1143  O   ALA A 198     -11.185  23.493   0.741  1.00 10.00      A   
ATOM   1144  N   TRP A 199     -11.302  23.709  -1.495  1.00 10.00      A   
ATOM   1145  HN  TRP A 199     -11.890  23.856  -2.271  1.00 10.00      A   
ATOM   1146  CA  TRP A 199      -9.866  23.550  -1.718  1.00 10.00      A   
ATOM   1147  CB  TRP A 199      -9.550  23.640  -3.218  1.00 10.00      A   
ATOM   1148  CG  TRP A 199      -8.113  23.373  -3.562  1.00 10.00      A   
ATOM   1149  CD1 TRP A 199      -7.489  22.159  -3.604  1.00 10.00      A   
ATOM   1150  CD2 TRP A 199      -7.123  24.344  -3.917  1.00 10.00      A   
ATOM   1151  NE1 TRP A 199      -6.171  22.317  -3.957  1.00 10.00      A   
ATOM   1152  HE1 TRP A 199      -5.515  21.597  -4.054  1.00 10.00      A   
ATOM   1153  CE2 TRP A 199      -5.922  23.648  -4.154  1.00 10.00      A   
ATOM   1154  CE3 TRP A 199      -7.133  25.736  -4.053  1.00 10.00      A   
ATOM   1155  CZ2 TRP A 199      -4.744  24.295  -4.523  1.00 10.00      A   
ATOM   1156  CZ3 TRP A 199      -5.964  26.376  -4.420  1.00 10.00      A   
ATOM   1157  CH2 TRP A 199      -4.786  25.656  -4.650  1.00 10.00      A   
ATOM   1158  C   TRP A 199      -9.032  24.563  -0.929  1.00 10.00      A   
ATOM   1159  O   TRP A 199      -8.072  24.195  -0.252  1.00 10.00      A   
ATOM   1160  N   ASP A 200      -9.406  25.831  -1.005  1.00 10.00      A   
ATOM   1161  HN  ASP A 200     -10.198  26.070  -1.539  1.00 10.00      A   
ATOM   1162  CA  ASP A 200      -8.667  26.881  -0.315  1.00 10.00      A   
ATOM   1163  CB  ASP A 200      -9.120  28.265  -0.775  1.00 10.00      A   
ATOM   1164  CG  ASP A 200      -8.124  29.348  -0.423  1.00 10.00      A   
ATOM   1165  OD1 ASP A 200      -8.535  30.519  -0.302  1.00 10.00      A   
ATOM   1166  OD2 ASP A 200      -6.921  29.037  -0.283  1.00 10.00      A   
ATOM   1167  C   ASP A 200      -8.772  26.757   1.204  1.00 10.00      A   
ATOM   1168  O   ASP A 200      -7.790  26.961   1.920  1.00 10.00      A   
ATOM   1169  N   PHE A 201      -9.956  26.398   1.685  1.00 10.00      A   
ATOM   1170  HN  PHE A 201     -10.688  26.211   1.063  1.00 10.00      A   
ATOM   1171  CA  PHE A 201     -10.187  26.261   3.116  1.00 10.00      A   
ATOM   1172  CB  PHE A 201     -11.688  26.210   3.425  1.00 10.00      A   
ATOM   1173  CG  PHE A 201     -12.008  26.200   4.895  1.00 10.00      A   
ATOM   1174  CD1 PHE A 201     -12.553  25.075   5.495  1.00 10.00      A   
ATOM   1175  CD2 PHE A 201     -11.756  27.316   5.680  1.00 10.00      A   
ATOM   1176  CE1 PHE A 201     -12.840  25.062   6.848  1.00 10.00      A   
ATOM   1177  CE2 PHE A 201     -12.043  27.310   7.032  1.00 10.00      A   
ATOM   1178  CZ  PHE A 201     -12.585  26.181   7.617  1.00 10.00      A   
ATOM   1179  C   PHE A 201      -9.482  25.030   3.677  1.00 10.00      A   
ATOM   1180  O   PHE A 201      -8.853  25.093   4.735  1.00 10.00      A   
ATOM   1181  N   LEU A 202      -9.571  23.917   2.953  1.00 10.00      A   
ATOM   1182  HN  LEU A 202     -10.071  23.934   2.106  1.00 10.00      A   
ATOM   1183  CA  LEU A 202      -8.952  22.668   3.385  1.00 10.00      A   
ATOM   1184  CB  LEU A 202      -9.372  21.497   2.489  1.00 10.00      A   
ATOM   1185  CG  LEU A 202     -10.423  20.541   3.062  1.00 10.00      A   
ATOM   1186  CD1 LEU A 202      -9.896  19.831   4.302  1.00 10.00      A   
ATOM   1187  CD2 LEU A 202     -11.713  21.284   3.374  1.00 10.00      A   
ATOM   1188  C   LEU A 202      -7.436  22.772   3.422  1.00 10.00      A   
ATOM   1189  O   LEU A 202      -6.796  22.191   4.297  1.00 10.00      A   
ATOM   1190  N   ARG A 203      -6.866  23.518   2.478  1.00 10.00      A   
ATOM   1191  HN  ARG A 203      -7.433  23.956   1.804  1.00 10.00      A   
ATOM   1192  CA  ARG A 203      -5.416  23.686   2.413  1.00 10.00      A   
ATOM   1193  CB  ARG A 203      -4.993  24.424   1.147  1.00 10.00      A   
ATOM   1194  CG  ARG A 203      -4.632  23.505  -0.010  1.00 10.00      A   
ATOM   1195  CD  ARG A 203      -3.522  24.104  -0.859  1.00 10.00      A   
ATOM   1196  NE  ARG A 203      -2.287  24.286  -0.093  1.00 10.00      A   
ATOM   1197  HE  ARG A 203      -1.836  23.472   0.237  1.00 10.00      A   
ATOM   1198  CZ  ARG A 203      -1.743  25.475   0.175  1.00 10.00      A   
ATOM   1199  NH1 ARG A 203      -2.350  26.589  -0.222  1.00 10.00      A   
ATOM   1200 HH11 ARG A 203      -1.932  27.524  -0.011  1.00 10.00      A   
ATOM   1201 HH12 ARG A 203      -3.255  26.537  -0.736  1.00 10.00      A   
ATOM   1202  NH2 ARG A 203      -0.604  25.549   0.856  1.00 10.00      A   
ATOM   1203 HH21 ARG A 203      -0.174  26.477   1.060  1.00 10.00      A   
ATOM   1204 HH22 ARG A 203      -0.131  24.678   1.191  1.00 10.00      A   
ATOM   1205  C   ARG A 203      -4.858  24.382   3.651  1.00 10.00      A   
ATOM   1206  O   ARG A 203      -3.685  24.220   3.987  1.00 10.00      A   
ATOM   1207  N   ARG A 204      -5.694  25.160   4.325  1.00 10.00      A   
ATOM   1208  HN  ARG A 204      -6.619  25.260   4.010  1.00 10.00      A   
ATOM   1209  CA  ARG A 204      -5.273  25.853   5.533  1.00 10.00      A   
ATOM   1210  CB  ARG A 204      -5.584  27.354   5.457  1.00 10.00      A   
ATOM   1211  CG  ARG A 204      -7.039  27.694   5.175  1.00 10.00      A   
ATOM   1212  CD  ARG A 204      -7.551  28.758   6.134  1.00 10.00      A   
ATOM   1213  NE  ARG A 204      -7.608  28.268   7.513  1.00 10.00      A   
ATOM   1214  HE  ARG A 204      -7.077  27.464   7.725  1.00 10.00      A   
ATOM   1215  CZ  ARG A 204      -8.337  28.825   8.478  1.00 10.00      A   
ATOM   1216  NH1 ARG A 204      -9.033  29.932   8.242  1.00 10.00      A   
ATOM   1217 HH11 ARG A 204      -9.019  30.372   7.294  1.00 10.00      A   
ATOM   1218 HH12 ARG A 204      -9.596  30.374   9.004  1.00 10.00      A   
ATOM   1219  NH2 ARG A 204      -8.354  28.282   9.688  1.00 10.00      A   
ATOM   1220 HH21 ARG A 204      -7.803  27.419   9.886  1.00 10.00      A   
ATOM   1221 HH22 ARG A 204      -8.925  28.715  10.446  1.00 10.00      A   
ATOM   1222  C   ARG A 204      -5.919  25.213   6.756  1.00 10.00      A   
ATOM   1223  O   ARG A 204      -6.177  25.874   7.767  1.00 10.00      A   
ATOM   1224  N   LEU A 205      -6.188  23.921   6.651  1.00 10.00      A   
ATOM   1225  HN  LEU A 205      -5.968  23.452   5.813  1.00 10.00      A   
ATOM   1226  CA  LEU A 205      -6.796  23.164   7.735  1.00 10.00      A   
ATOM   1227  CB  LEU A 205      -8.299  22.980   7.491  1.00 10.00      A   
ATOM   1228  CG  LEU A 205      -9.085  22.249   8.585  1.00 10.00      A   
ATOM   1229  CD1 LEU A 205      -9.237  23.126   9.817  1.00 10.00      A   
ATOM   1230  CD2 LEU A 205     -10.443  21.794   8.068  1.00 10.00      A   
ATOM   1231  C   LEU A 205      -6.124  21.803   7.857  1.00 10.00      A   
ATOM   1232  O   LEU A 205      -5.504  21.324   6.904  1.00 10.00      A   
ATOM   1233  N   VAL A 207       1.047  17.140   2.431  1.00 10.00      A   
ATOM   1234  HN  VAL A 207       1.684  17.681   1.918  1.00 10.00      A   
ATOM   1235  CA  VAL A 207       1.437  15.804   2.860  1.00 10.00      A   
ATOM   1236  CB  VAL A 207       2.615  15.844   3.853  1.00 10.00      A   
ATOM   1237  CG1 VAL A 207       3.088  14.433   4.173  1.00 10.00      A   
ATOM   1238  CG2 VAL A 207       3.754  16.675   3.284  1.00 10.00      A   
ATOM   1239  C   VAL A 207       0.265  15.075   3.492  1.00 10.00      A   
ATOM   1240  O   VAL A 207      -0.209  14.066   2.968  1.00 10.00      A   
ATOM   1241  N   TYR A 208      -0.205  15.616   4.609  1.00 10.00      A   
ATOM   1242  HN  TYR A 208       0.215  16.435   4.949  1.00 10.00      A   
ATOM   1243  CA  TYR A 208      -1.330  15.044   5.342  1.00 10.00      A   
ATOM   1244  CB  TYR A 208      -2.653  15.267   4.597  1.00 10.00      A   
ATOM   1245  CG  TYR A 208      -3.075  16.722   4.507  1.00 10.00      A   
ATOM   1246  CD1 TYR A 208      -3.925  17.277   5.455  1.00 10.00      A   
ATOM   1247  CD2 TYR A 208      -2.621  17.540   3.477  1.00 10.00      A   
ATOM   1248  CE1 TYR A 208      -4.312  18.602   5.380  1.00 10.00      A   
ATOM   1249  CE2 TYR A 208      -3.004  18.867   3.396  1.00 10.00      A   
ATOM   1250  CZ  TYR A 208      -3.847  19.393   4.350  1.00 10.00      A   
ATOM   1251  OH  TYR A 208      -4.224  20.712   4.276  1.00 10.00      A   
ATOM   1252  HH  TYR A 208      -4.600  20.989   5.125  1.00 10.00      A   
ATOM   1253  C   TYR A 208      -1.124  13.561   5.655  1.00 10.00      A   
ATOM   1254  O   TYR A 208      -0.101  13.167   6.228  1.00 10.00      A   
ATOM   1255  N   PRO A 219      -2.241  19.106  -2.193  1.00 10.00      A   
ATOM   1256  CA  PRO A 219      -2.094  17.784  -2.800  1.00 10.00      A   
ATOM   1257  CB  PRO A 219      -1.108  17.108  -1.844  1.00 10.00      A   
ATOM   1258  CG  PRO A 219      -1.380  17.718  -0.500  1.00 10.00      A   
ATOM   1259  CD  PRO A 219      -2.085  19.039  -0.728  1.00 10.00      A   
ATOM   1260  C   PRO A 219      -3.409  17.004  -2.833  1.00 10.00      A   
ATOM   1261  O   PRO A 219      -3.519  15.982  -3.512  1.00 10.00      A   
ATOM   1262  N   LYS A 220      -4.401  17.515  -2.114  1.00 10.00      A   
ATOM   1263  HN  LYS A 220      -4.236  18.345  -1.609  1.00 10.00      A   
ATOM   1264  CA  LYS A 220      -5.708  16.875  -2.023  1.00 10.00      A   
ATOM   1265  CB  LYS A 220      -6.628  17.650  -1.073  1.00 10.00      A   
ATOM   1266  CG  LYS A 220      -8.041  17.089  -0.954  1.00 10.00      A   
ATOM   1267  CD  LYS A 220      -8.032  15.643  -0.485  1.00 10.00      A   
ATOM   1268  CE  LYS A 220      -9.283  14.902  -0.940  1.00 10.00      A   
ATOM   1269  NZ  LYS A 220      -9.451  14.930  -2.425  1.00 10.00      A   
ATOM   1270  HZ1 LYS A 220      -8.537  14.751  -2.900  1.00 10.00      A   
ATOM   1271  HZ2 LYS A 220      -9.803  15.856  -2.726  1.00 10.00      A   
ATOM   1272  HZ3 LYS A 220     -10.132  14.198  -2.729  1.00 10.00      A   
ATOM   1273  C   LYS A 220      -6.378  16.678  -3.381  1.00 10.00      A   
ATOM   1274  O   LYS A 220      -7.065  15.684  -3.595  1.00 10.00      A   
ATOM   1275  N   LYS A 221      -6.183  17.617  -4.295  1.00 10.00      A   
ATOM   1276  HN  LYS A 221      -5.620  18.387  -4.081  1.00 10.00      A   
ATOM   1277  CA  LYS A 221      -6.792  17.509  -5.614  1.00 10.00      A   
ATOM   1278  CB  LYS A 221      -7.121  18.881  -6.206  1.00 10.00      A   
ATOM   1279  CG  LYS A 221      -8.064  18.796  -7.395  1.00 10.00      A   
ATOM   1280  CD  LYS A 221      -8.481  20.167  -7.897  1.00 10.00      A   
ATOM   1281  CE  LYS A 221      -9.515  20.050  -9.009  1.00 10.00      A   
ATOM   1282  NZ  LYS A 221      -8.977  19.350 -10.210  1.00 10.00      A   
ATOM   1283  HZ1 LYS A 221      -8.778  18.346  -9.986  1.00 10.00      A   
ATOM   1284  HZ2 LYS A 221      -8.094  19.798 -10.527  1.00 10.00      A   
ATOM   1285  HZ3 LYS A 221      -9.667  19.387 -10.984  1.00 10.00      A   
ATOM   1286  C   LYS A 221      -5.928  16.702  -6.576  1.00 10.00      A   
ATOM   1287  O   LYS A 221      -6.441  15.891  -7.347  1.00 10.00      A   
ATOM   1288  N   LEU A 222      -4.619  16.912  -6.513  1.00 10.00      A   
ATOM   1289  HN  LEU A 222      -4.266  17.558  -5.870  1.00 10.00      A   
ATOM   1290  CA  LEU A 222      -3.693  16.203  -7.385  1.00 10.00      A   
ATOM   1291  CB  LEU A 222      -2.263  16.710  -7.182  1.00 10.00      A   
ATOM   1292  CG  LEU A 222      -1.978  18.127  -7.688  1.00 10.00      A   
ATOM   1293  CD1 LEU A 222      -0.550  18.534  -7.370  1.00 10.00      A   
ATOM   1294  CD2 LEU A 222      -2.241  18.229  -9.184  1.00 10.00      A   
ATOM   1295  C   LEU A 222      -3.772  14.697  -7.159  1.00 10.00      A   
ATOM   1296  O   LEU A 222      -3.748  13.916  -8.109  1.00 10.00      A   
ATOM   1297  N   ILE A 223      -3.893  14.300  -5.897  1.00 10.00      A   
ATOM   1298  HN  ILE A 223      -3.917  14.970  -5.179  1.00 10.00      A   
ATOM   1299  CA  ILE A 223      -3.981  12.886  -5.554  1.00 10.00      A   
ATOM   1300  CB  ILE A 223      -3.750  12.634  -4.041  1.00 10.00      A   
ATOM   1301  CG1 ILE A 223      -3.324  11.185  -3.783  1.00 10.00      A   
ATOM   1302  CG2 ILE A 223      -4.975  12.993  -3.215  1.00 10.00      A   
ATOM   1303  CD1 ILE A 223      -1.982  10.830  -4.384  1.00 10.00      A   
ATOM   1304  C   ILE A 223      -5.315  12.292  -6.017  1.00 10.00      A   
ATOM   1305  O   ILE A 223      -5.420  11.095  -6.266  1.00 10.00      A   
ATOM   1306  N   THR A 224      -6.328  13.140  -6.149  1.00 10.00      A   
ATOM   1307  HN  THR A 224      -6.184  14.088  -5.960  1.00 10.00      A   
ATOM   1308  CA  THR A 224      -7.644  12.696  -6.591  1.00 10.00      A   
ATOM   1309  CB  THR A 224      -8.723  13.768  -6.327  1.00 10.00      A   
ATOM   1310  OG1 THR A 224      -8.939  13.875  -4.912  1.00 10.00      A   
ATOM   1311  HG1 THR A 224      -9.582  13.205  -4.642  1.00 10.00      A   
ATOM   1312  CG2 THR A 224     -10.039  13.406  -7.004  1.00 10.00      A   
ATOM   1313  C   THR A 224      -7.609  12.337  -8.074  1.00 10.00      A   
ATOM   1314  O   THR A 224      -8.053  11.259  -8.473  1.00 10.00      A   
ATOM   1315  N   GLU A 225      -7.059  13.237  -8.883  1.00 10.00      A   
ATOM   1316  HN  GLU A 225      -6.718  14.077  -8.504  1.00 10.00      A   
ATOM   1317  CA  GLU A 225      -6.952  13.009 -10.317  1.00 10.00      A   
ATOM   1318  CB  GLU A 225      -6.468  14.270 -11.037  1.00 10.00      A   
ATOM   1319  CG  GLU A 225      -7.592  15.106 -11.628  1.00 10.00      A   
ATOM   1320  CD  GLU A 225      -7.674  16.499 -11.036  1.00 10.00      A   
ATOM   1321  OE1 GLU A 225      -8.511  16.723 -10.134  1.00 10.00      A   
ATOM   1322  OE2 GLU A 225      -6.921  17.385 -11.484  1.00 10.00      A   
ATOM   1323  C   GLU A 225      -6.030  11.829 -10.610  1.00 10.00      A   
ATOM   1324  O   GLU A 225      -6.178  11.144 -11.624  1.00 10.00      A   
ATOM   1325  N   ASP A 226      -5.089  11.595  -9.706  1.00 10.00      A   
ATOM   1326  HN  ASP A 226      -5.019  12.189  -8.929  1.00 10.00      A   
ATOM   1327  CA  ASP A 226      -4.143  10.494  -9.839  1.00 10.00      A   
ATOM   1328  CB  ASP A 226      -2.903  10.764  -8.987  1.00 10.00      A   
ATOM   1329  CG  ASP A 226      -2.035   9.538  -8.814  1.00 10.00      A   
ATOM   1330  OD1 ASP A 226      -1.906   9.052  -7.671  1.00 10.00      A   
ATOM   1331  OD2 ASP A 226      -1.468   9.060  -9.814  1.00 10.00      A   
ATOM   1332  C   ASP A 226      -4.784   9.171  -9.426  1.00 10.00      A   
ATOM   1333  O   ASP A 226      -4.602   8.145 -10.085  1.00 10.00      A   
ATOM   1334  N   PHE A 227      -5.573   9.214  -8.352  1.00 10.00      A   
ATOM   1335  HN  PHE A 227      -5.688  10.072  -7.885  1.00 10.00      A   
ATOM   1336  CA  PHE A 227      -6.255   8.032  -7.825  1.00 10.00      A   
ATOM   1337  CB  PHE A 227      -7.065   8.381  -6.574  1.00 10.00      A   
ATOM   1338  CG  PHE A 227      -6.311   8.214  -5.283  1.00 10.00      A   
ATOM   1339  CD1 PHE A 227      -4.969   7.866  -5.284  1.00 10.00      A   
ATOM   1340  CD2 PHE A 227      -6.948   8.398  -4.066  1.00 10.00      A   
ATOM   1341  CE1 PHE A 227      -4.278   7.708  -4.099  1.00 10.00      A   
ATOM   1342  CE2 PHE A 227      -6.263   8.242  -2.877  1.00 10.00      A   
ATOM   1343  CZ  PHE A 227      -4.926   7.896  -2.892  1.00 10.00      A   
ATOM   1344  C   PHE A 227      -7.150   7.358  -8.862  1.00 10.00      A   
ATOM   1345  O   PHE A 227      -7.543   6.205  -8.696  1.00 10.00      A   
ATOM   1346  N   VAL A 228      -7.462   8.073  -9.933  1.00 10.00      A   
ATOM   1347  HN  VAL A 228      -7.119   8.990 -10.009  1.00 10.00      A   
ATOM   1348  CA  VAL A 228      -8.303   7.538 -11.000  1.00 10.00      A   
ATOM   1349  CB  VAL A 228      -8.744   8.654 -11.975  1.00 10.00      A   
ATOM   1350  CG1 VAL A 228      -9.836   8.165 -12.914  1.00 10.00      A   
ATOM   1351  CG2 VAL A 228      -9.212   9.882 -11.211  1.00 10.00      A   
ATOM   1352  C   VAL A 228      -7.564   6.446 -11.782  1.00 10.00      A   
ATOM   1353  O   VAL A 228      -8.158   5.716 -12.573  1.00 10.00      A   
ATOM   1354  N   ARG A 229      -6.264   6.331 -11.551  1.00 10.00      A   
ATOM   1355  HN  ARG A 229      -5.831   6.935 -10.905  1.00 10.00      A   
ATOM   1356  CA  ARG A 229      -5.462   5.336 -12.245  1.00 10.00      A   
ATOM   1357  CB  ARG A 229      -4.221   5.984 -12.864  1.00 10.00      A   
ATOM   1358  CG  ARG A 229      -4.484   6.668 -14.196  1.00 10.00      A   
ATOM   1359  CD  ARG A 229      -4.459   5.675 -15.346  1.00 10.00      A   
ATOM   1360  NE  ARG A 229      -3.149   5.629 -15.995  1.00 10.00      A   
ATOM   1361  HE  ARG A 229      -2.906   6.395 -16.565  1.00 10.00      A   
ATOM   1362  CZ  ARG A 229      -2.270   4.630 -15.854  1.00 10.00      A   
ATOM   1363  NH1 ARG A 229      -2.578   3.557 -15.135  1.00 10.00      A   
ATOM   1364 HH11 ARG A 229      -3.512   3.478 -14.679  1.00 10.00      A   
ATOM   1365 HH12 ARG A 229      -1.881   2.787 -15.021  1.00 10.00      A   
ATOM   1366  NH2 ARG A 229      -1.090   4.697 -16.459  1.00 10.00      A   
ATOM   1367 HH21 ARG A 229      -0.399   3.920 -16.348  1.00 10.00      A   
ATOM   1368 HH22 ARG A 229      -0.849   5.522 -17.049  1.00 10.00      A   
ATOM   1369  C   ARG A 229      -5.064   4.158 -11.355  1.00 10.00      A   
ATOM   1370  O   ARG A 229      -4.405   3.230 -11.824  1.00 10.00      A   
ATOM   1371  N   GLN A 230      -5.468   4.171 -10.084  1.00 10.00      A   
ATOM   1372  HN  GLN A 230      -6.011   4.917  -9.754  1.00 10.00      A   
ATOM   1373  CA  GLN A 230      -5.104   3.073  -9.183  1.00 10.00      A   
ATOM   1374  CB  GLN A 230      -3.682   3.248  -8.631  1.00 10.00      A   
ATOM   1375  CG  GLN A 230      -3.378   4.630  -8.072  1.00 10.00      A   
ATOM   1376  CD  GLN A 230      -2.686   4.568  -6.725  1.00 10.00      A   
ATOM   1377  OE1 GLN A 230      -3.331   4.623  -5.682  1.00 10.00      A   
ATOM   1378  NE2 GLN A 230      -1.373   4.433  -6.733  1.00 10.00      A   
ATOM   1379 HE21 GLN A 230      -0.911   4.378  -7.604  1.00 10.00      A   
ATOM   1380 HE22 GLN A 230      -0.906   4.387  -5.873  1.00 10.00      A   
ATOM   1381  C   GLN A 230      -6.099   2.827  -8.047  1.00 10.00      A   
ATOM   1382  O   GLN A 230      -6.038   1.792  -7.385  1.00 10.00      A   
ATOM   1383  N   ARG A 231      -7.013   3.752  -7.808  1.00 10.00      A   
ATOM   1384  HN  ARG A 231      -7.047   4.562  -8.364  1.00 10.00      A   
ATOM   1385  CA  ARG A 231      -7.977   3.579  -6.726  1.00 10.00      A   
ATOM   1386  CB  ARG A 231      -7.761   4.610  -5.614  1.00 10.00      A   
ATOM   1387  CG  ARG A 231      -6.378   4.577  -4.980  1.00 10.00      A   
ATOM   1388  CD  ARG A 231      -6.118   3.272  -4.241  1.00 10.00      A   
ATOM   1389  NE  ARG A 231      -4.696   3.092  -3.944  1.00 10.00      A   
ATOM   1390  HE  ARG A 231      -4.053   3.566  -4.529  1.00 10.00      A   
ATOM   1391  CZ  ARG A 231      -4.219   2.342  -2.948  1.00 10.00      A   
ATOM   1392  NH1 ARG A 231      -5.046   1.695  -2.132  1.00 10.00      A   
ATOM   1393 HH11 ARG A 231      -6.080   1.763  -2.265  1.00 10.00      A   
ATOM   1394 HH12 ARG A 231      -4.663   1.119  -1.350  1.00 10.00      A   
ATOM   1395  NH2 ARG A 231      -2.906   2.235  -2.767  1.00 10.00      A   
ATOM   1396 HH21 ARG A 231      -2.531   1.651  -1.986  1.00 10.00      A   
ATOM   1397 HH22 ARG A 231      -2.241   2.730  -3.405  1.00 10.00      A   
ATOM   1398  C   ARG A 231      -9.421   3.620  -7.214  1.00 10.00      A   
ATOM   1399  O   ARG A 231     -10.139   2.627  -7.120  1.00 10.00      A   
ATOM   1400  N   TYR A 232      -9.833   4.763  -7.746  1.00 10.00      A   
ATOM   1401  HN  TYR A 232      -9.198   5.502  -7.845  1.00 10.00      A   
ATOM   1402  CA  TYR A 232     -11.202   4.935  -8.220  1.00 10.00      A   
ATOM   1403  CB  TYR A 232     -11.938   5.979  -7.370  1.00 10.00      A   
ATOM   1404  CG  TYR A 232     -12.089   5.598  -5.912  1.00 10.00      A   
ATOM   1405  CD1 TYR A 232     -11.208   6.082  -4.952  1.00 10.00      A   
ATOM   1406  CD2 TYR A 232     -13.110   4.753  -5.498  1.00 10.00      A   
ATOM   1407  CE1 TYR A 232     -11.341   5.734  -3.620  1.00 10.00      A   
ATOM   1408  CE2 TYR A 232     -13.250   4.401  -4.169  1.00 10.00      A   
ATOM   1409  CZ  TYR A 232     -12.365   4.893  -3.236  1.00 10.00      A   
ATOM   1410  OH  TYR A 232     -12.508   4.543  -1.913  1.00 10.00      A   
ATOM   1411  HH  TYR A 232     -12.848   3.644  -1.857  1.00 10.00      A   
ATOM   1412  C   TYR A 232     -11.240   5.340  -9.690  1.00 10.00      A   
ATOM   1413  O   TYR A 232     -10.247   5.214 -10.404  1.00 10.00      A   
ATOM   1414  N   LEU A 233     -12.394   5.819 -10.129  1.00 10.00      A   
ATOM   1415  HN  LEU A 233     -13.144   5.902  -9.502  1.00 10.00      A   
ATOM   1416  CA  LEU A 233     -12.584   6.250 -11.507  1.00 10.00      A   
ATOM   1417  CB  LEU A 233     -13.141   5.104 -12.355  1.00 10.00      A   
ATOM   1418  CG  LEU A 233     -13.252   5.362 -13.859  1.00 10.00      A   
ATOM   1419  CD1 LEU A 233     -11.874   5.517 -14.486  1.00 10.00      A   
ATOM   1420  CD2 LEU A 233     -14.029   4.247 -14.539  1.00 10.00      A   
ATOM   1421  C   LEU A 233     -13.523   7.451 -11.538  1.00 10.00      A   
ATOM   1422  O   LEU A 233     -14.731   7.310 -11.740  1.00 10.00      A   
ATOM   1423  N   GLU A 234     -12.955   8.626 -11.305  1.00 10.00      A   
ATOM   1424  HN  GLU A 234     -11.992   8.662 -11.143  1.00 10.00      A   
ATOM   1425  CA  GLU A 234     -13.718   9.867 -11.277  1.00 10.00      A   
ATOM   1426  CB  GLU A 234     -12.839  11.025 -10.799  1.00 10.00      A   
ATOM   1427  CG  GLU A 234     -12.160  10.788  -9.462  1.00 10.00      A   
ATOM   1428  CD  GLU A 234     -13.143  10.508  -8.345  1.00 10.00      A   
ATOM   1429  OE1 GLU A 234     -13.098   9.397  -7.781  1.00 10.00      A   
ATOM   1430  OE2 GLU A 234     -13.954  11.403  -8.027  1.00 10.00      A   
ATOM   1431  C   GLU A 234     -14.322  10.203 -12.636  1.00 10.00      A   
ATOM   1432  O   GLU A 234     -13.697  10.000 -13.684  1.00 10.00      A   
ATOM   1433  N   TYR A 235     -15.543  10.713 -12.605  1.00 10.00      A   
ATOM   1434  HN  TYR A 235     -15.979  10.836 -11.738  1.00 10.00      A   
ATOM   1435  CA  TYR A 235     -16.256  11.106 -13.813  1.00 10.00      A   
ATOM   1436  CB  TYR A 235     -17.631  10.432 -13.871  1.00 10.00      A   
ATOM   1437  CG  TYR A 235     -17.595   8.948 -14.174  1.00 10.00      A   
ATOM   1438  CD1 TYR A 235     -17.208   8.483 -15.424  1.00 10.00      A   
ATOM   1439  CD2 TYR A 235     -17.956   8.013 -13.212  1.00 10.00      A   
ATOM   1440  CE1 TYR A 235     -17.182   7.132 -15.709  1.00 10.00      A   
ATOM   1441  CE2 TYR A 235     -17.932   6.659 -13.486  1.00 10.00      A   
ATOM   1442  CZ  TYR A 235     -17.545   6.225 -14.736  1.00 10.00      A   
ATOM   1443  OH  TYR A 235     -17.521   4.876 -15.018  1.00 10.00      A   
ATOM   1444  HH  TYR A 235     -16.699   4.660 -15.473  1.00 10.00      A   
ATOM   1445  C   TYR A 235     -16.420  12.622 -13.831  1.00 10.00      A   
ATOM   1446  O   TYR A 235     -15.960  13.307 -12.918  1.00 10.00      A   
ATOM   1447  N   ARG A 236     -17.067  13.150 -14.861  1.00 10.00      A   
ATOM   1448  HN  ARG A 236     -17.430  12.561 -15.561  1.00 10.00      A   
ATOM   1449  CA  ARG A 236     -17.274  14.593 -14.960  1.00 10.00      A   
ATOM   1450  CB  ARG A 236     -16.518  15.191 -16.154  1.00 10.00      A   
ATOM   1451  CG  ARG A 236     -15.022  14.894 -16.190  1.00 10.00      A   
ATOM   1452  CD  ARG A 236     -14.337  15.254 -14.879  1.00 10.00      A   
ATOM   1453  NE  ARG A 236     -14.382  16.688 -14.598  1.00 10.00      A   
ATOM   1454  HE  ARG A 236     -15.059  17.224 -15.078  1.00 10.00      A   
ATOM   1455  CZ  ARG A 236     -13.581  17.299 -13.726  1.00 10.00      A   
ATOM   1456  NH1 ARG A 236     -12.650  16.606 -13.075  1.00 10.00      A   
ATOM   1457 HH11 ARG A 236     -12.552  15.584 -13.239  1.00 10.00      A   
ATOM   1458 HH12 ARG A 236     -12.011  17.082 -12.398  1.00 10.00      A   
ATOM   1459  NH2 ARG A 236     -13.715  18.601 -13.507  1.00 10.00      A   
ATOM   1460 HH21 ARG A 236     -13.091  19.089 -12.831  1.00 10.00      A   
ATOM   1461 HH22 ARG A 236     -14.459  19.141 -14.009  1.00 10.00      A   
ATOM   1462  C   ARG A 236     -18.758  14.914 -15.063  1.00 10.00      A   
ATOM   1463  O   ARG A 236     -19.567  14.023 -15.334  1.00 10.00      A   
ATOM   1464  N   TYR A 246     -16.888  16.863 -11.570  1.00 10.00      A   
ATOM   1465  HN  TYR A 246     -15.932  16.719 -11.406  1.00 10.00      A   
ATOM   1466  CA  TYR A 246     -17.633  17.713 -10.643  1.00 10.00      A   
ATOM   1467  CB  TYR A 246     -16.762  18.089  -9.439  1.00 10.00      A   
ATOM   1468  CG  TYR A 246     -15.902  16.960  -8.904  1.00 10.00      A   
ATOM   1469  CD1 TYR A 246     -16.433  15.985  -8.064  1.00 10.00      A   
ATOM   1470  CD2 TYR A 246     -14.556  16.874  -9.233  1.00 10.00      A   
ATOM   1471  CE1 TYR A 246     -15.647  14.959  -7.571  1.00 10.00      A   
ATOM   1472  CE2 TYR A 246     -13.763  15.851  -8.747  1.00 10.00      A   
ATOM   1473  CZ  TYR A 246     -14.312  14.896  -7.916  1.00 10.00      A   
ATOM   1474  OH  TYR A 246     -13.517  13.885  -7.419  1.00 10.00      A   
ATOM   1475  HH  TYR A 246     -13.853  13.019  -7.725  1.00 10.00      A   
ATOM   1476  C   TYR A 246     -18.927  17.046 -10.184  1.00 10.00      A   
ATOM   1477  O   TYR A 246     -19.386  17.254  -9.059  1.00 10.00      A   
ATOM   1478  N   GLU A 247     -19.519  16.259 -11.068  1.00 10.00      A   
ATOM   1479  HN  GLU A 247     -19.114  16.149 -11.954  1.00 10.00      A   
ATOM   1480  CA  GLU A 247     -20.754  15.557 -10.758  1.00 10.00      A   
ATOM   1481  CB  GLU A 247     -21.471  15.128 -12.038  1.00 10.00      A   
ATOM   1482  CG  GLU A 247     -22.263  16.246 -12.696  1.00 10.00      A   
ATOM   1483  CD  GLU A 247     -22.316  16.118 -14.203  1.00 10.00      A   
ATOM   1484  OE1 GLU A 247     -21.615  16.888 -14.889  1.00 10.00      A   
ATOM   1485  OE2 GLU A 247     -23.055  15.246 -14.707  1.00 10.00      A   
ATOM   1486  C   GLU A 247     -20.473  14.357  -9.861  1.00 10.00      A   
ATOM   1487  O   GLU A 247     -19.861  13.378 -10.288  1.00 10.00      A   
ATOM   1488  N   PHE A 248     -20.920  14.443  -8.619  1.00 10.00      A   
ATOM   1489  HN  PHE A 248     -21.419  15.241  -8.342  1.00 10.00      A   
ATOM   1490  CA  PHE A 248     -20.705  13.380  -7.655  1.00 10.00      A   
ATOM   1491  CB  PHE A 248     -19.760  13.874  -6.551  1.00 10.00      A   
ATOM   1492  CG  PHE A 248     -19.115  12.783  -5.746  1.00 10.00      A   
ATOM   1493  CD1 PHE A 248     -18.397  11.774  -6.368  1.00 10.00      A   
ATOM   1494  CD2 PHE A 248     -19.224  12.770  -4.366  1.00 10.00      A   
ATOM   1495  CE1 PHE A 248     -17.801  10.770  -5.628  1.00 10.00      A   
ATOM   1496  CE2 PHE A 248     -18.632  11.770  -3.619  1.00 10.00      A   
ATOM   1497  CZ  PHE A 248     -17.918  10.767  -4.251  1.00 10.00      A   
ATOM   1498  C   PHE A 248     -22.032  12.923  -7.057  1.00 10.00      A   
ATOM   1499  O   PHE A 248     -22.972  13.707  -6.942  1.00 10.00      A   
ATOM   1500  N   GLN A 249     -22.110  11.648  -6.702  1.00 10.00      A   
ATOM   1501  HN  GLN A 249     -21.331  11.068  -6.831  1.00 10.00      A   
ATOM   1502  CA  GLN A 249     -23.320  11.090  -6.110  1.00 10.00      A   
ATOM   1503  CB  GLN A 249     -23.930  10.016  -7.016  1.00 10.00      A   
ATOM   1504  CG  GLN A 249     -24.492  10.533  -8.331  1.00 10.00      A   
ATOM   1505  CD  GLN A 249     -25.130   9.432  -9.161  1.00 10.00      A   
ATOM   1506  OE1 GLN A 249     -26.086   9.666  -9.899  1.00 10.00      A   
ATOM   1507  NE2 GLN A 249     -24.605   8.220  -9.046  1.00 10.00      A   
ATOM   1508 HE21 GLN A 249     -23.841   8.100  -8.444  1.00 10.00      A   
ATOM   1509 HE22 GLN A 249     -25.004   7.491  -9.572  1.00 10.00      A   
ATOM   1510  C   GLN A 249     -23.007  10.491  -4.745  1.00 10.00      A   
ATOM   1511  O   GLN A 249     -21.851  10.479  -4.314  1.00 10.00      A   
ATOM   1512  N   TRP A 250     -24.033   9.992  -4.069  1.00 10.00      A   
ATOM   1513  HN  TRP A 250     -24.929  10.030  -4.461  1.00 10.00      A   
ATOM   1514  CA  TRP A 250     -23.856   9.393  -2.755  1.00 10.00      A   
ATOM   1515  CB  TRP A 250     -25.139   9.511  -1.927  1.00 10.00      A   
ATOM   1516  CG  TRP A 250     -25.590  10.931  -1.741  1.00 10.00      A   
ATOM   1517  CD1 TRP A 250     -26.729  11.501  -2.233  1.00 10.00      A   
ATOM   1518  CD2 TRP A 250     -24.904  11.967  -1.023  1.00 10.00      A   
ATOM   1519  NE1 TRP A 250     -26.797  12.821  -1.864  1.00 10.00      A   
ATOM   1520  HE1 TRP A 250     -27.520  13.442  -2.097  1.00 10.00      A   
ATOM   1521  CE2 TRP A 250     -25.690  13.133  -1.121  1.00 10.00      A   
ATOM   1522  CE3 TRP A 250     -23.704  12.024  -0.307  1.00 10.00      A   
ATOM   1523  CZ2 TRP A 250     -25.315  14.336  -0.529  1.00 10.00      A   
ATOM   1524  CZ3 TRP A 250     -23.335  13.220   0.280  1.00 10.00      A   
ATOM   1525  CH2 TRP A 250     -24.136  14.359   0.166  1.00 10.00      A   
ATOM   1526  C   TRP A 250     -23.411   7.936  -2.871  1.00 10.00      A   
ATOM   1527  O   TRP A 250     -22.385   7.548  -2.313  1.00 10.00      A   
ATOM   1528  N   GLY A 251     -24.173   7.139  -3.607  1.00 10.00      A   
ATOM   1529  HN  GLY A 251     -24.973   7.499  -4.040  1.00 10.00      A   
ATOM   1530  CA  GLY A 251     -23.825   5.741  -3.777  1.00 10.00      A   
ATOM   1531  C   GLY A 251     -24.936   4.804  -3.342  1.00 10.00      A   
ATOM   1532  O   GLY A 251     -25.682   5.117  -2.414  1.00 10.00      A   
ATOM   1533  N   PRO A 252     -25.070   3.645  -4.009  1.00 10.00      A   
ATOM   1534  CA  PRO A 252     -26.102   2.649  -3.690  1.00 10.00      A   
ATOM   1535  CB  PRO A 252     -25.924   1.572  -4.769  1.00 10.00      A   
ATOM   1536  CG  PRO A 252     -25.114   2.222  -5.838  1.00 10.00      A   
ATOM   1537  CD  PRO A 252     -24.238   3.222  -5.143  1.00 10.00      A   
ATOM   1538  C   PRO A 252     -25.917   2.036  -2.301  1.00 10.00      A   
ATOM   1539  O   PRO A 252     -26.831   2.067  -1.476  1.00 10.00      A   
ATOM   1540  N   ARG A 253     -24.731   1.489  -2.038  1.00 10.00      A   
ATOM   1541  HN  ARG A 253     -24.028   1.513  -2.724  1.00 10.00      A   
ATOM   1542  CA  ARG A 253     -24.449   0.869  -0.746  1.00 10.00      A   
ATOM   1543  CB  ARG A 253     -23.121   0.105  -0.772  1.00 10.00      A   
ATOM   1544  CG  ARG A 253     -22.791  -0.602   0.534  1.00 10.00      A   
ATOM   1545  CD  ARG A 253     -22.263  -2.009   0.299  1.00 10.00      A   
ATOM   1546  NE  ARG A 253     -23.277  -2.893  -0.283  1.00 10.00      A   
ATOM   1547  HE  ARG A 253     -23.373  -2.884  -1.258  1.00 10.00      A   
ATOM   1548  CZ  ARG A 253     -24.059  -3.706   0.434  1.00 10.00      A   
ATOM   1549  NH1 ARG A 253     -23.960  -3.738   1.759  1.00 10.00      A   
ATOM   1550 HH11 ARG A 253     -23.262  -3.122   2.259  1.00 10.00      A   
ATOM   1551 HH12 ARG A 253     -24.575  -4.369   2.317  1.00 10.00      A   
ATOM   1552  NH2 ARG A 253     -24.947  -4.485  -0.179  1.00 10.00      A   
ATOM   1553 HH21 ARG A 253     -25.558  -5.123   0.383  1.00 10.00      A   
ATOM   1554 HH22 ARG A 253     -25.041  -4.464  -1.215  1.00 10.00      A   
ATOM   1555  C   ARG A 253     -24.456   1.908   0.371  1.00 10.00      A   
ATOM   1556  O   ARG A 253     -24.821   1.610   1.510  1.00 10.00      A   
ATOM   1557  N   THR A 254     -24.090   3.135   0.025  1.00 10.00      A   
ATOM   1558  HN  THR A 254     -23.833   3.315  -0.904  1.00 10.00      A   
ATOM   1559  CA  THR A 254     -24.049   4.228   0.983  1.00 10.00      A   
ATOM   1560  CB  THR A 254     -23.352   5.448   0.359  1.00 10.00      A   
ATOM   1561  OG1 THR A 254     -22.584   5.018  -0.778  1.00 10.00      A   
ATOM   1562  HG1 THR A 254     -22.026   5.747  -1.078  1.00 10.00      A   
ATOM   1563  CG2 THR A 254     -22.426   6.105   1.371  1.00 10.00      A   
ATOM   1564  C   THR A 254     -25.453   4.628   1.432  1.00 10.00      A   
ATOM   1565  O   THR A 254     -25.620   5.418   2.357  1.00 10.00      A   
ATOM   1566  N   ASN A 255     -26.461   4.081   0.769  1.00 10.00      A   
ATOM   1567  HN  ASN A 255     -26.271   3.468   0.027  1.00 10.00      A   
ATOM   1568  CA  ASN A 255     -27.846   4.376   1.107  1.00 10.00      A   
ATOM   1569  CB  ASN A 255     -28.586   4.915  -0.119  1.00 10.00      A   
ATOM   1570  CG  ASN A 255     -29.546   6.036   0.228  1.00 10.00      A   
ATOM   1571  OD1 ASN A 255     -30.726   5.807   0.481  1.00 10.00      A   
ATOM   1572  ND2 ASN A 255     -29.045   7.262   0.241  1.00 10.00      A   
ATOM   1573 HD21 ASN A 255     -28.094   7.374   0.032  1.00 10.00      A   
ATOM   1574 HD22 ASN A 255     -29.646   8.005   0.456  1.00 10.00      A   
ATOM   1575  C   ASN A 255     -28.545   3.131   1.644  1.00 10.00      A   
ATOM   1576  O   ASN A 255     -29.759   3.126   1.855  1.00 10.00      A   
ATOM   1577  N   LEU A 256     -27.770   2.074   1.852  1.00 10.00      A   
ATOM   1578  HN  LEU A 256     -26.813   2.140   1.655  1.00 10.00      A   
ATOM   1579  CA  LEU A 256     -28.303   0.818   2.365  1.00 10.00      A   
ATOM   1580  CB  LEU A 256     -27.872  -0.355   1.476  1.00 10.00      A   
ATOM   1581  CG  LEU A 256     -28.388  -0.352   0.036  1.00 10.00      A   
ATOM   1582  CD1 LEU A 256     -27.763  -1.492  -0.753  1.00 10.00      A   
ATOM   1583  CD2 LEU A 256     -29.907  -0.442   0.005  1.00 10.00      A   
ATOM   1584  C   LEU A 256     -27.828   0.579   3.792  1.00 10.00      A   
ATOM   1585  O   LEU A 256     -28.619   0.254   4.677  1.00 10.00      A   
ATOM   1586  N   GLU A 257     -26.529   0.745   4.010  1.00 10.00      A   
ATOM   1587  HN  GLU A 257     -25.945   1.007   3.266  1.00 10.00      A   
ATOM   1588  CA  GLU A 257     -25.944   0.544   5.331  1.00 10.00      A   
ATOM   1589  CB  GLU A 257     -24.599  -0.187   5.214  1.00 10.00      A   
ATOM   1590  CG  GLU A 257     -24.701  -1.531   4.501  1.00 10.00      A   
ATOM   1591  CD  GLU A 257     -23.397  -2.301   4.463  1.00 10.00      A   
ATOM   1592  OE1 GLU A 257     -23.142  -3.090   5.396  1.00 10.00      A   
ATOM   1593  OE2 GLU A 257     -22.641  -2.153   3.476  1.00 10.00      A   
ATOM   1594  C   GLU A 257     -25.792   1.877   6.063  1.00 10.00      A   
ATOM   1595  O   GLU A 257     -25.161   1.960   7.114  1.00 10.00      A   
ATOM   1596  N   LEU A 258     -26.394   2.915   5.495  1.00 10.00      A   
ATOM   1597  HN  LEU A 258     -26.889   2.780   4.662  1.00 10.00      A   
ATOM   1598  CA  LEU A 258     -26.344   4.249   6.072  1.00 10.00      A   
ATOM   1599  CB  LEU A 258     -25.070   4.969   5.619  1.00 10.00      A   
ATOM   1600  CG  LEU A 258     -24.821   6.356   6.215  1.00 10.00      A   
ATOM   1601  CD1 LEU A 258     -24.525   6.260   7.705  1.00 10.00      A   
ATOM   1602  CD2 LEU A 258     -23.686   7.051   5.485  1.00 10.00      A   
ATOM   1603  C   LEU A 258     -27.573   5.051   5.655  1.00 10.00      A   
ATOM   1604  O   LEU A 258     -27.929   5.093   4.477  1.00 10.00      A   
ATOM   1605  N   SER A 259     -28.234   5.660   6.626  1.00 10.00      A   
ATOM   1606  HN  SER A 259     -27.926   5.565   7.549  1.00 10.00      A   
ATOM   1607  CA  SER A 259     -29.412   6.465   6.357  1.00 10.00      A   
ATOM   1608  CB  SER A 259     -30.505   6.142   7.376  1.00 10.00      A   
ATOM   1609  OG  SER A 259     -29.944   5.714   8.608  1.00 10.00      A   
ATOM   1610  HG  SER A 259     -30.657   5.528   9.232  1.00 10.00      A   
ATOM   1611  C   SER A 259     -29.053   7.948   6.402  1.00 10.00      A   
ATOM   1612  O   SER A 259     -28.092   8.335   7.071  1.00 10.00      A   
ATOM   1613  N   LYS A 260     -29.829   8.774   5.703  1.00 10.00      A   
ATOM   1614  HN  LYS A 260     -30.595   8.409   5.210  1.00 10.00      A   
ATOM   1615  CA  LYS A 260     -29.574  10.214   5.659  1.00 10.00      A   
ATOM   1616  CB  LYS A 260     -30.552  10.921   4.718  1.00 10.00      A   
ATOM   1617  CG  LYS A 260     -30.377  10.554   3.253  1.00 10.00      A   
ATOM   1618  CD  LYS A 260     -31.136  11.508   2.342  1.00 10.00      A   
ATOM   1619  CE  LYS A 260     -32.641  11.359   2.503  1.00 10.00      A   
ATOM   1620  NZ  LYS A 260     -33.385  12.172   1.508  1.00 10.00      A   
ATOM   1621  HZ1 LYS A 260     -33.089  13.174   1.568  1.00 10.00      A   
ATOM   1622  HZ2 LYS A 260     -34.407  12.113   1.689  1.00 10.00      A   
ATOM   1623  HZ3 LYS A 260     -33.195  11.824   0.548  1.00 10.00      A   
ATOM   1624  C   LYS A 260     -29.623  10.842   7.047  1.00 10.00      A   
ATOM   1625  O   LYS A 260     -28.877  11.776   7.345  1.00 10.00      A   
ATOM   1626  N   MET A 261     -30.498  10.318   7.897  1.00 10.00      A   
ATOM   1627  HN  MET A 261     -31.070   9.578   7.597  1.00 10.00      A   
ATOM   1628  CA  MET A 261     -30.641  10.820   9.258  1.00 10.00      A   
ATOM   1629  CB  MET A 261     -31.793  10.116   9.977  1.00 10.00      A   
ATOM   1630  CG  MET A 261     -32.046  10.622  11.390  1.00 10.00      A   
ATOM   1631  SD  MET A 261     -32.762  12.274  11.430  1.00 10.00      A   
ATOM   1632  CE  MET A 261     -34.435  11.920  10.897  1.00 10.00      A   
ATOM   1633  C   MET A 261     -29.344  10.638  10.039  1.00 10.00      A   
ATOM   1634  O   MET A 261     -28.942  11.511  10.807  1.00 10.00      A   
ATOM   1635  N   LYS A 262     -28.673   9.511   9.815  1.00 10.00      A   
ATOM   1636  HN  LYS A 262     -29.023   8.867   9.164  1.00 10.00      A   
ATOM   1637  CA  LYS A 262     -27.419   9.225  10.501  1.00 10.00      A   
ATOM   1638  CB  LYS A 262     -27.000   7.764  10.319  1.00 10.00      A   
ATOM   1639  CG  LYS A 262     -27.942   6.772  10.979  1.00 10.00      A   
ATOM   1640  CD  LYS A 262     -27.295   5.409  11.152  1.00 10.00      A   
ATOM   1641  CE  LYS A 262     -28.290   4.398  11.700  1.00 10.00      A   
ATOM   1642  NZ  LYS A 262     -27.621   3.180  12.225  1.00 10.00      A   
ATOM   1643  HZ1 LYS A 262     -27.027   3.422  13.045  1.00 10.00      A   
ATOM   1644  HZ2 LYS A 262     -27.021   2.749  11.494  1.00 10.00      A   
ATOM   1645  HZ3 LYS A 262     -28.332   2.482  12.524  1.00 10.00      A   
ATOM   1646  C   LYS A 262     -26.322  10.174  10.039  1.00 10.00      A   
ATOM   1647  O   LYS A 262     -25.443  10.542  10.815  1.00 10.00      A   
ATOM   1648  N   VAL A 263     -26.386  10.575   8.773  1.00 10.00      A   
ATOM   1649  HN  VAL A 263     -27.106  10.239   8.198  1.00 10.00      A   
ATOM   1650  CA  VAL A 263     -25.411  11.506   8.221  1.00 10.00      A   
ATOM   1651  CB  VAL A 263     -25.544  11.644   6.689  1.00 10.00      A   
ATOM   1652  CG1 VAL A 263     -24.353  12.398   6.115  1.00 10.00      A   
ATOM   1653  CG2 VAL A 263     -25.677  10.279   6.034  1.00 10.00      A   
ATOM   1654  C   VAL A 263     -25.607  12.871   8.874  1.00 10.00      A   
ATOM   1655  O   VAL A 263     -24.643  13.559   9.215  1.00 10.00      A   
ATOM   1656  N   LEU A 264     -26.870  13.245   9.060  1.00 10.00      A   
ATOM   1657  HN  LEU A 264     -27.591  12.653   8.752  1.00 10.00      A   
ATOM   1658  CA  LEU A 264     -27.212  14.508   9.697  1.00 10.00      A   
ATOM   1659  CB  LEU A 264     -28.717  14.766   9.618  1.00 10.00      A   
ATOM   1660  CG  LEU A 264     -29.209  15.558   8.404  1.00 10.00      A   
ATOM   1661  CD1 LEU A 264     -30.726  15.636   8.404  1.00 10.00      A   
ATOM   1662  CD2 LEU A 264     -28.606  16.954   8.392  1.00 10.00      A   
ATOM   1663  C   LEU A 264     -26.762  14.492  11.150  1.00 10.00      A   
ATOM   1664  O   LEU A 264     -26.229  15.474  11.655  1.00 10.00      A   
ATOM   1665  N   LYS A 265     -26.968  13.359  11.811  1.00 10.00      A   
ATOM   1666  HN  LYS A 265     -27.411  12.611  11.354  1.00 10.00      A   
ATOM   1667  CA  LYS A 265     -26.566  13.204  13.203  1.00 10.00      A   
ATOM   1668  CB  LYS A 265     -27.021  11.851  13.754  1.00 10.00      A   
ATOM   1669  CG  LYS A 265     -28.515  11.754  14.011  1.00 10.00      A   
ATOM   1670  CD  LYS A 265     -28.909  10.347  14.428  1.00 10.00      A   
ATOM   1671  CE  LYS A 265     -30.396  10.260  14.725  1.00 10.00      A   
ATOM   1672  NZ  LYS A 265     -30.811   8.886  15.112  1.00 10.00      A   
ATOM   1673  HZ1 LYS A 265     -30.279   8.574  15.947  1.00 10.00      A   
ATOM   1674  HZ2 LYS A 265     -30.631   8.222  14.332  1.00 10.00      A   
ATOM   1675  HZ3 LYS A 265     -31.827   8.870  15.335  1.00 10.00      A   
ATOM   1676  C   LYS A 265     -25.054  13.336  13.336  1.00 10.00      A   
ATOM   1677  O   LYS A 265     -24.553  13.856  14.333  1.00 10.00      A   
ATOM   1678  N   PHE A 266     -24.339  12.877  12.314  1.00 10.00      A   
ATOM   1679  HN  PHE A 266     -24.803  12.480  11.546  1.00 10.00      A   
ATOM   1680  CA  PHE A 266     -22.885  12.942  12.307  1.00 10.00      A   
ATOM   1681  CB  PHE A 266     -22.303  12.092  11.172  1.00 10.00      A   
ATOM   1682  CG  PHE A 266     -20.856  11.730  11.365  1.00 10.00      A   
ATOM   1683  CD1 PHE A 266     -20.498  10.683  12.200  1.00 10.00      A   
ATOM   1684  CD2 PHE A 266     -19.855  12.435  10.716  1.00 10.00      A   
ATOM   1685  CE1 PHE A 266     -19.171  10.346  12.386  1.00 10.00      A   
ATOM   1686  CE2 PHE A 266     -18.525  12.104  10.895  1.00 10.00      A   
ATOM   1687  CZ  PHE A 266     -18.183  11.058  11.732  1.00 10.00      A   
ATOM   1688  C   PHE A 266     -22.411  14.386  12.186  1.00 10.00      A   
ATOM   1689  O   PHE A 266     -21.593  14.847  12.983  1.00 10.00      A   
ATOM   1690  N   VAL A 267     -22.936  15.109  11.201  1.00 10.00      A   
ATOM   1691  HN  VAL A 267     -23.594  14.698  10.596  1.00 10.00      A   
ATOM   1692  CA  VAL A 267     -22.549  16.504  11.004  1.00 10.00      A   
ATOM   1693  CB  VAL A 267     -23.026  17.087   9.655  1.00 10.00      A   
ATOM   1694  CG1 VAL A 267     -22.343  16.374   8.495  1.00 10.00      A   
ATOM   1695  CG2 VAL A 267     -24.539  17.009   9.517  1.00 10.00      A   
ATOM   1696  C   VAL A 267     -23.009  17.371  12.176  1.00 10.00      A   
ATOM   1697  O   VAL A 267     -22.376  18.371  12.514  1.00 10.00      A   
ATOM   1698  N   ALA A 268     -24.099  16.957  12.815  1.00 10.00      A   
ATOM   1699  HN  ALA A 268     -24.569  16.157  12.491  1.00 10.00      A   
ATOM   1700  CA  ALA A 268     -24.633  17.669  13.967  1.00 10.00      A   
ATOM   1701  CB  ALA A 268     -26.106  17.344  14.155  1.00 10.00      A   
ATOM   1702  C   ALA A 268     -23.850  17.306  15.224  1.00 10.00      A   
ATOM   1703  O   ALA A 268     -24.179  17.745  16.326  1.00 10.00      A   
ATOM   1704  N   LYS A 269     -22.823  16.485  15.060  1.00 10.00      A   
ATOM   1705  HN  LYS A 269     -22.631  16.131  14.164  1.00 10.00      A   
ATOM   1706  CA  LYS A 269     -21.989  16.079  16.177  1.00 10.00      A   
ATOM   1707  CB  LYS A 269     -22.003  14.561  16.354  1.00 10.00      A   
ATOM   1708  CG  LYS A 269     -22.193  14.121  17.794  1.00 10.00      A   
ATOM   1709  CD  LYS A 269     -22.651  12.677  17.878  1.00 10.00      A   
ATOM   1710  CE  LYS A 269     -23.322  12.398  19.210  1.00 10.00      A   
ATOM   1711  NZ  LYS A 269     -24.560  13.202  19.383  1.00 10.00      A   
ATOM   1712  HZ1 LYS A 269     -24.360  14.210  19.220  1.00 10.00      A   
ATOM   1713  HZ2 LYS A 269     -24.929  13.087  20.346  1.00 10.00      A   
ATOM   1714  HZ3 LYS A 269     -25.287  12.890  18.707  1.00 10.00      A   
ATOM   1715  C   LYS A 269     -20.565  16.594  16.001  1.00 10.00      A   
ATOM   1716  O   LYS A 269     -19.792  16.649  16.954  1.00 10.00      A   
ATOM   1717  N   VAL A 270     -20.226  16.978  14.771  1.00 10.00      A   
ATOM   1718  HN  VAL A 270     -20.880  16.893  14.046  1.00 10.00      A   
ATOM   1719  CA  VAL A 270     -18.897  17.511  14.478  1.00 10.00      A   
ATOM   1720  CB  VAL A 270     -18.688  17.740  12.965  1.00 10.00      A   
ATOM   1721  CG1 VAL A 270     -17.297  18.295  12.687  1.00 10.00      A   
ATOM   1722  CG2 VAL A 270     -18.907  16.449  12.192  1.00 10.00      A   
ATOM   1723  C   VAL A 270     -18.705  18.829  15.220  1.00 10.00      A   
ATOM   1724  O   VAL A 270     -17.711  19.024  15.927  1.00 10.00      A   
ATOM   1725  N   HIS A 271     -19.672  19.720  15.059  1.00 10.00      A   
ATOM   1726  HN  HIS A 271     -20.423  19.505  14.465  1.00 10.00      A   
ATOM   1727  CA  HIS A 271     -19.648  21.015  15.724  1.00 10.00      A   
ATOM   1728  CB  HIS A 271     -19.637  22.169  14.707  1.00 10.00      A   
ATOM   1729  CG  HIS A 271     -20.626  22.035  13.588  1.00 10.00      A   
ATOM   1730  ND1 HIS A 271     -20.217  21.985  12.276  1.00 10.00      A   
ATOM   1731  CD2 HIS A 271     -21.979  21.942  13.635  1.00 10.00      A   
ATOM   1732  CE1 HIS A 271     -21.318  21.861  11.560  1.00 10.00      A   
ATOM   1733  NE2 HIS A 271     -22.409  21.831  12.337  1.00 10.00      A   
ATOM   1734  HE2 HIS A 271     -23.304  21.550  12.054  1.00 10.00      A   
ATOM   1735  C   HIS A 271     -20.829  21.143  16.680  1.00 10.00      A   
ATOM   1736  O   HIS A 271     -21.071  22.211  17.243  1.00 10.00      A   
ATOM   1737  N   ASN A 272     -21.557  20.036  16.848  1.00 10.00      A   
ATOM   1738  HN  ASN A 272     -21.304  19.230  16.356  1.00 10.00      A   
ATOM   1739  CA  ASN A 272     -22.724  19.975  17.734  1.00 10.00      A   
ATOM   1740  CB  ASN A 272     -22.359  20.362  19.176  1.00 10.00      A   
ATOM   1741  CG  ASN A 272     -23.289  19.755  20.210  1.00 10.00      A   
ATOM   1742  OD1 ASN A 272     -24.310  20.343  20.565  1.00 10.00      A   
ATOM   1743  ND2 ASN A 272     -22.946  18.576  20.699  1.00 10.00      A   
ATOM   1744 HD21 ASN A 272     -22.120  18.159  20.373  1.00 10.00      A   
ATOM   1745 HD22 ASN A 272     -23.532  18.165  21.373  1.00 10.00      A   
ATOM   1746  C   ASN A 272     -23.884  20.822  17.203  1.00 10.00      A   
ATOM   1747  O   ASN A 272     -23.743  21.502  16.187  1.00 10.00      A   
ATOM   1748  N   GLN A 273     -25.027  20.749  17.884  1.00 10.00      A   
ATOM   1749  HN  GLN A 273     -25.066  20.168  18.674  1.00 10.00      A   
ATOM   1750  CA  GLN A 273     -26.223  21.505  17.512  1.00 10.00      A   
ATOM   1751  CB  GLN A 273     -25.938  23.006  17.409  1.00 10.00      A   
ATOM   1752  CG  GLN A 273     -27.105  23.830  16.890  1.00 10.00      A   
ATOM   1753  CD  GLN A 273     -26.720  25.264  16.601  1.00 10.00      A   
ATOM   1754  OE1 GLN A 273     -27.553  26.163  16.659  1.00 10.00      A   
ATOM   1755  NE2 GLN A 273     -25.454  25.488  16.286  1.00 10.00      A   
ATOM   1756 HE21 GLN A 273     -24.841  24.723  16.257  1.00 10.00      A   
ATOM   1757 HE22 GLN A 273     -25.180  26.412  16.094  1.00 10.00      A   
ATOM   1758  C   GLN A 273     -26.899  20.971  16.247  1.00 10.00      A   
ATOM   1759  O   GLN A 273     -26.387  21.106  15.133  1.00 10.00      A   
ATOM   1760  N   ASP A 274     -28.059  20.363  16.437  1.00 10.00      A   
ATOM   1761  HN  ASP A 274     -28.400  20.269  17.351  1.00 10.00      A   
ATOM   1762  CA  ASP A 274     -28.837  19.811  15.335  1.00 10.00      A   
ATOM   1763  CB  ASP A 274     -29.369  18.405  15.643  1.00 10.00      A   
ATOM   1764  CG  ASP A 274     -30.339  18.359  16.805  1.00 10.00      A   
ATOM   1765  OD1 ASP A 274     -31.514  17.994  16.591  1.00 10.00      A   
ATOM   1766  OD2 ASP A 274     -29.924  18.661  17.945  1.00 10.00      A   
ATOM   1767  C   ASP A 274     -29.951  20.742  14.814  1.00 10.00      A   
ATOM   1768  O   ASP A 274     -30.229  20.738  13.618  1.00 10.00      A   
ATOM   1769  N   PRO A 275     -30.619  21.564  15.662  1.00 10.00      A   
ATOM   1770  CA  PRO A 275     -31.679  22.457  15.182  1.00 10.00      A   
ATOM   1771  CB  PRO A 275     -32.446  22.798  16.459  1.00 10.00      A   
ATOM   1772  CG  PRO A 275     -31.412  22.762  17.525  1.00 10.00      A   
ATOM   1773  CD  PRO A 275     -30.445  21.680  17.128  1.00 10.00      A   
ATOM   1774  C   PRO A 275     -31.128  23.730  14.533  1.00 10.00      A   
ATOM   1775  O   PRO A 275     -31.700  24.810  14.675  1.00 10.00      A   
ATOM   1776  N   LYS A 276     -30.021  23.600  13.815  1.00 10.00      A   
ATOM   1777  HN  LYS A 276     -29.610  22.713  13.726  1.00 10.00      A   
ATOM   1778  CA  LYS A 276     -29.415  24.744  13.149  1.00 10.00      A   
ATOM   1779  CB  LYS A 276     -27.883  24.680  13.216  1.00 10.00      A   
ATOM   1780  CG  LYS A 276     -27.175  25.927  12.698  1.00 10.00      A   
ATOM   1781  CD  LYS A 276     -27.598  27.173  13.459  1.00 10.00      A   
ATOM   1782  CE  LYS A 276     -27.926  28.325  12.519  1.00 10.00      A   
ATOM   1783  NZ  LYS A 276     -26.841  28.581  11.536  1.00 10.00      A   
ATOM   1784  HZ1 LYS A 276     -26.802  27.807  10.829  1.00 10.00      A   
ATOM   1785  HZ2 LYS A 276     -25.923  28.642  12.017  1.00 10.00      A   
ATOM   1786  HZ3 LYS A 276     -27.012  29.478  11.036  1.00 10.00      A   
ATOM   1787  C   LYS A 276     -29.914  24.858  11.706  1.00 10.00      A   
ATOM   1788  O   LYS A 276     -31.056  25.243  11.471  1.00 10.00      A   
ATOM   1789  N   ASP A 277     -29.068  24.505  10.744  1.00 10.00      A   
ATOM   1790  HN  ASP A 277     -28.166  24.203  10.983  1.00 10.00      A   
ATOM   1791  CA  ASP A 277     -29.441  24.574   9.336  1.00 10.00      A   
ATOM   1792  CB  ASP A 277     -28.269  25.082   8.490  1.00 10.00      A   
ATOM   1793  CG  ASP A 277     -27.923  26.531   8.767  1.00 10.00      A   
ATOM   1794  OD1 ASP A 277     -28.509  27.427   8.119  1.00 10.00      A   
ATOM   1795  OD2 ASP A 277     -27.072  26.783   9.643  1.00 10.00      A   
ATOM   1796  C   ASP A 277     -29.873  23.205   8.844  1.00 10.00      A   
ATOM   1797  O   ASP A 277     -30.297  23.041   7.699  1.00 10.00      A   
ATOM   1798  N   TRP A 278     -29.766  22.223   9.727  1.00 10.00      A   
ATOM   1799  HN  TRP A 278     -29.429  22.427  10.622  1.00 10.00      A   
ATOM   1800  CA  TRP A 278     -30.132  20.853   9.408  1.00 10.00      A   
ATOM   1801  CB  TRP A 278     -29.674  19.879  10.496  1.00 10.00      A   
ATOM   1802  CG  TRP A 278     -28.245  20.077  10.909  1.00 10.00      A   
ATOM   1803  CD1 TRP A 278     -27.752  20.048  12.178  1.00 10.00      A   
ATOM   1804  CD2 TRP A 278     -27.124  20.344  10.054  1.00 10.00      A   
ATOM   1805  NE1 TRP A 278     -26.403  20.285  12.174  1.00 10.00      A   
ATOM   1806  HE1 TRP A 278     -25.828  20.316  12.971  1.00 10.00      A   
ATOM   1807  CE2 TRP A 278     -25.991  20.468  10.880  1.00 10.00      A   
ATOM   1808  CE3 TRP A 278     -26.969  20.491   8.670  1.00 10.00      A   
ATOM   1809  CZ2 TRP A 278     -24.725  20.731  10.370  1.00 10.00      A   
ATOM   1810  CZ3 TRP A 278     -25.712  20.752   8.168  1.00 10.00      A   
ATOM   1811  CH2 TRP A 278     -24.607  20.868   9.015  1.00 10.00      A   
ATOM   1812  C   TRP A 278     -31.622  20.679   9.072  1.00 10.00      A   
ATOM   1813  O   TRP A 278     -31.933  19.967   8.125  1.00 10.00      A   
ATOM   1814  N   PRO A 279     -32.561  21.308   9.842  1.00 10.00      A   
ATOM   1815  CA  PRO A 279     -34.014  21.220   9.598  1.00 10.00      A   
ATOM   1816  CB  PRO A 279     -34.528  22.491  10.259  1.00 10.00      A   
ATOM   1817  CG  PRO A 279     -33.654  22.641  11.453  1.00 10.00      A   
ATOM   1818  CD  PRO A 279     -32.296  22.122  11.050  1.00 10.00      A   
ATOM   1819  C   PRO A 279     -34.416  21.189   8.119  1.00 10.00      A   
ATOM   1820  O   PRO A 279     -35.317  20.439   7.735  1.00 10.00      A   
ATOM   1821  N   ALA A 280     -33.740  21.988   7.294  1.00 10.00      A   
ATOM   1822  HN  ALA A 280     -33.021  22.547   7.656  1.00 10.00      A   
ATOM   1823  CA  ALA A 280     -34.032  22.043   5.863  1.00 10.00      A   
ATOM   1824  CB  ALA A 280     -33.105  23.033   5.172  1.00 10.00      A   
ATOM   1825  C   ALA A 280     -33.911  20.660   5.223  1.00 10.00      A   
ATOM   1826  O   ALA A 280     -34.800  20.217   4.498  1.00 10.00      A   
ATOM   1827  N   GLN A 281     -32.816  19.974   5.519  1.00 10.00      A   
ATOM   1828  HN  GLN A 281     -32.154  20.370   6.127  1.00 10.00      A   
ATOM   1829  CA  GLN A 281     -32.575  18.642   4.983  1.00 10.00      A   
ATOM   1830  CB  GLN A 281     -31.081  18.432   4.740  1.00 10.00      A   
ATOM   1831  CG  GLN A 281     -30.520  19.317   3.638  1.00 10.00      A   
ATOM   1832  CD  GLN A 281     -29.029  19.539   3.762  1.00 10.00      A   
ATOM   1833  OE1 GLN A 281     -28.580  20.514   4.368  1.00 10.00      A   
ATOM   1834  NE2 GLN A 281     -28.251  18.638   3.192  1.00 10.00      A   
ATOM   1835 HE21 GLN A 281     -28.679  17.883   2.727  1.00 10.00      A   
ATOM   1836 HE22 GLN A 281     -27.277  18.756   3.258  1.00 10.00      A   
ATOM   1837  C   GLN A 281     -33.131  17.583   5.933  1.00 10.00      A   
ATOM   1838  O   GLN A 281     -33.269  16.413   5.577  1.00 10.00      A   
ATOM   1839  N   TYR A 282     -33.456  18.012   7.144  1.00 10.00      A   
ATOM   1840  HN  TYR A 282     -33.305  18.956   7.367  1.00 10.00      A   
ATOM   1841  CA  TYR A 282     -34.010  17.128   8.158  1.00 10.00      A   
ATOM   1842  CB  TYR A 282     -34.049  17.839   9.514  1.00 10.00      A   
ATOM   1843  CG  TYR A 282     -34.384  16.955  10.696  1.00 10.00      A   
ATOM   1844  CD1 TYR A 282     -35.695  16.812  11.135  1.00 10.00      A   
ATOM   1845  CD2 TYR A 282     -33.386  16.278  11.381  1.00 10.00      A   
ATOM   1846  CE1 TYR A 282     -36.000  16.018  12.224  1.00 10.00      A   
ATOM   1847  CE2 TYR A 282     -33.681  15.481  12.468  1.00 10.00      A   
ATOM   1848  CZ  TYR A 282     -34.988  15.353  12.886  1.00 10.00      A   
ATOM   1849  OH  TYR A 282     -35.283  14.567  13.975  1.00 10.00      A   
ATOM   1850  HH  TYR A 282     -35.984  13.945  13.742  1.00 10.00      A   
ATOM   1851  C   TYR A 282     -35.410  16.691   7.755  1.00 10.00      A   
ATOM   1852  O   TYR A 282     -35.837  15.586   8.072  1.00 10.00      A   
ATOM   1853  N   CYS A 283     -36.115  17.567   7.048  1.00 10.00      A   
ATOM   1854  HN  CYS A 283     -35.719  18.443   6.842  1.00 10.00      A   
ATOM   1855  CA  CYS A 283     -37.463  17.272   6.587  1.00 10.00      A   
ATOM   1856  CB  CYS A 283     -38.035  18.468   5.825  1.00 10.00      A   
ATOM   1857  SG  CYS A 283     -39.744  18.258   5.274  1.00 10.00      A   
ATOM   1858  HG  CYS A 283     -40.480  17.950   6.335  1.00 10.00      A   
ATOM   1859  C   CYS A 283     -37.468  16.024   5.709  1.00 10.00      A   
ATOM   1860  O   CYS A 283     -38.265  15.105   5.917  1.00 10.00      A   
ATOM   1861  N   GLU A 284     -36.562  15.978   4.739  1.00 10.00      A   
ATOM   1862  HN  GLU A 284     -35.942  16.729   4.623  1.00 10.00      A   
ATOM   1863  CA  GLU A 284     -36.469  14.831   3.850  1.00 10.00      A   
ATOM   1864  CB  GLU A 284     -35.684  15.166   2.579  1.00 10.00      A   
ATOM   1865  CG  GLU A 284     -34.427  15.981   2.818  1.00 10.00      A   
ATOM   1866  CD  GLU A 284     -33.400  15.807   1.723  1.00 10.00      A   
ATOM   1867  OE1 GLU A 284     -32.761  14.736   1.671  1.00 10.00      A   
ATOM   1868  OE2 GLU A 284     -33.226  16.737   0.911  1.00 10.00      A   
ATOM   1869  C   GLU A 284     -35.863  13.631   4.577  1.00 10.00      A   
ATOM   1870  O   GLU A 284     -36.205  12.488   4.290  1.00 10.00      A   
ATOM   1871  N   ALA A 285     -34.973  13.902   5.531  1.00 10.00      A   
ATOM   1872  HN  ALA A 285     -34.737  14.838   5.711  1.00 10.00      A   
ATOM   1873  CA  ALA A 285     -34.335  12.844   6.309  1.00 10.00      A   
ATOM   1874  CB  ALA A 285     -33.192  13.402   7.139  1.00 10.00      A   
ATOM   1875  C   ALA A 285     -35.356  12.151   7.202  1.00 10.00      A   
ATOM   1876  O   ALA A 285     -35.331  10.931   7.358  1.00 10.00      A   
ATOM   1877  N   LEU A 286     -36.250  12.942   7.790  1.00 10.00      A   
ATOM   1878  HN  LEU A 286     -36.193  13.915   7.649  1.00 10.00      A   
ATOM   1879  CA  LEU A 286     -37.301  12.414   8.652  1.00 10.00      A   
ATOM   1880  CB  LEU A 286     -38.087  13.569   9.288  1.00 10.00      A   
ATOM   1881  CG  LEU A 286     -38.899  13.260  10.555  1.00 10.00      A   
ATOM   1882  CD1 LEU A 286     -40.256  12.664  10.214  1.00 10.00      A   
ATOM   1883  CD2 LEU A 286     -38.126  12.352  11.499  1.00 10.00      A   
ATOM   1884  C   LEU A 286     -38.226  11.530   7.826  1.00 10.00      A   
ATOM   1885  O   LEU A 286     -38.636  10.453   8.262  1.00 10.00      A   
ATOM   1886  N   ALA A 287     -38.540  11.993   6.621  1.00 10.00      A   
ATOM   1887  HN  ALA A 287     -38.190  12.864   6.336  1.00 10.00      A   
ATOM   1888  CA  ALA A 287     -39.393  11.242   5.714  1.00 10.00      A   
ATOM   1889  CB  ALA A 287     -39.736  12.078   4.491  1.00 10.00      A   
ATOM   1890  C   ALA A 287     -38.692   9.955   5.305  1.00 10.00      A   
ATOM   1891  O   ALA A 287     -39.299   8.889   5.277  1.00 10.00      A   
ATOM   1892  N   ASP A 288     -37.400  10.072   5.015  1.00 10.00      A   
ATOM   1893  HN  ASP A 288     -36.983  10.960   5.057  1.00 10.00      A   
ATOM   1894  CA  ASP A 288     -36.582   8.931   4.618  1.00 10.00      A   
ATOM   1895  CB  ASP A 288     -35.182   9.396   4.209  1.00 10.00      A   
ATOM   1896  CG  ASP A 288     -34.216   8.247   3.991  1.00 10.00      A   
ATOM   1897  OD1 ASP A 288     -34.509   7.368   3.156  1.00 10.00      A   
ATOM   1898  OD2 ASP A 288     -33.154   8.227   4.649  1.00 10.00      A   
ATOM   1899  C   ASP A 288     -36.488   7.903   5.740  1.00 10.00      A   
ATOM   1900  O   ASP A 288     -36.537   6.699   5.490  1.00 10.00      A   
ATOM   1901  N   GLU A 289     -36.363   8.380   6.978  1.00 10.00      A   
ATOM   1902  HN  GLU A 289     -36.326   9.353   7.117  1.00 10.00      A   
ATOM   1903  CA  GLU A 289     -36.272   7.489   8.131  1.00 10.00      A   
ATOM   1904  CB  GLU A 289     -35.949   8.250   9.420  1.00 10.00      A   
ATOM   1905  CG  GLU A 289     -35.634   7.337  10.597  1.00 10.00      A   
ATOM   1906  CD  GLU A 289     -34.981   8.058  11.758  1.00 10.00      A   
ATOM   1907  OE1 GLU A 289     -35.693   8.766  12.498  1.00 10.00      A   
ATOM   1908  OE2 GLU A 289     -33.751   7.902  11.943  1.00 10.00      A   
ATOM   1909  C   GLU A 289     -37.552   6.679   8.285  1.00 10.00      A   
ATOM   1910  O   GLU A 289     -37.507   5.462   8.461  1.00 10.00      A   
ATOM   1911  N   GLU A 290     -38.695   7.352   8.193  1.00 10.00      A   
ATOM   1912  HN  GLU A 290     -38.673   8.324   8.058  1.00 10.00      A   
ATOM   1913  CA  GLU A 290     -39.979   6.672   8.295  1.00 10.00      A   
ATOM   1914  CB  GLU A 290     -41.122   7.670   8.439  1.00 10.00      A   
ATOM   1915  CG  GLU A 290     -41.269   8.241   9.836  1.00 10.00      A   
ATOM   1916  CD  GLU A 290     -42.655   8.798  10.080  1.00 10.00      A   
ATOM   1917  OE1 GLU A 290     -43.491   8.083  10.672  1.00 10.00      A   
ATOM   1918  OE2 GLU A 290     -42.919   9.951   9.680  1.00 10.00      A   
ATOM   1919  C   GLU A 290     -40.197   5.792   7.071  1.00 10.00      A   
ATOM   1920  O   GLU A 290     -40.969   4.833   7.101  1.00 10.00      A   
ATOM   1921  N   ASN A 291     -39.510   6.140   5.991  1.00 10.00      A   
ATOM   1922  HN  ASN A 291     -38.945   6.942   6.028  1.00 10.00      A   
ATOM   1923  CA  ASN A 291     -39.581   5.390   4.745  1.00 10.00      A   
ATOM   1924  CB  ASN A 291     -39.040   6.240   3.585  1.00 10.00      A   
ATOM   1925  CG  ASN A 291     -38.713   5.437   2.340  1.00 10.00      A   
ATOM   1926  OD1 ASN A 291     -39.603   5.046   1.590  1.00 10.00      A   
ATOM   1927  ND2 ASN A 291     -37.430   5.210   2.099  1.00 10.00      A   
ATOM   1928 HD21 ASN A 291     -36.766   5.570   2.728  1.00 10.00      A   
ATOM   1929 HD22 ASN A 291     -37.194   4.685   1.303  1.00 10.00      A   
ATOM   1930  C   ASN A 291     -38.798   4.086   4.881  1.00 10.00      A   
ATOM   1931  O   ASN A 291     -39.069   3.108   4.188  1.00 10.00      A   
ATOM   1932  N   ARG A 292     -37.839   4.073   5.806  1.00 10.00      A   
ATOM   1933  HN  ARG A 292     -37.672   4.887   6.328  1.00 10.00      A   
ATOM   1934  CA  ARG A 292     -37.024   2.888   6.057  1.00 10.00      A   
ATOM   1935  CB  ARG A 292     -35.807   3.231   6.922  1.00 10.00      A   
ATOM   1936  CG  ARG A 292     -34.839   4.201   6.271  1.00 10.00      A   
ATOM   1937  CD  ARG A 292     -34.371   3.687   4.920  1.00 10.00      A   
ATOM   1938  NE  ARG A 292     -33.874   4.765   4.074  1.00 10.00      A   
ATOM   1939  HE  ARG A 292     -34.358   5.627   4.103  1.00 10.00      A   
ATOM   1940  CZ  ARG A 292     -32.824   4.663   3.268  1.00 10.00      A   
ATOM   1941  NH1 ARG A 292     -32.132   3.531   3.196  1.00 10.00      A   
ATOM   1942 HH11 ARG A 292     -31.302   3.459   2.562  1.00 10.00      A   
ATOM   1943 HH12 ARG A 292     -32.414   2.705   3.768  1.00 10.00      A   
ATOM   1944  NH2 ARG A 292     -32.475   5.704   2.533  1.00 10.00      A   
ATOM   1945 HH21 ARG A 292     -33.033   6.594   2.598  1.00 10.00      A   
ATOM   1946 HH22 ARG A 292     -31.656   5.647   1.885  1.00 10.00      A   
ATOM   1947  C   ARG A 292     -37.855   1.803   6.730  1.00 10.00      A   
ATOM   1948  O   ARG A 292     -37.419   0.658   6.861  1.00 10.00      A   
ATOM   1949  N   ALA A 293     -39.048   2.178   7.169  1.00 10.00      A   
ATOM   1950  HN  ALA A 293     -39.323   3.111   7.057  1.00 10.00      A   
ATOM   1951  CA  ALA A 293     -39.958   1.243   7.809  1.00 10.00      A   
ATOM   1952  CB  ALA A 293     -41.038   2.000   8.567  1.00 10.00      A   
ATOM   1953  C   ALA A 293     -40.587   0.344   6.754  1.00 10.00      A   
ATOM   1954  O   ALA A 293     -40.994  -0.784   7.034  1.00 10.00      A   
ATOM   1955  N   ARG A 294     -40.643   0.852   5.533  1.00 10.00      A   
ATOM   1956  HN  ARG A 294     -40.276   1.747   5.369  1.00 10.00      A   
ATOM   1957  CB  ARG A 294     -42.399   0.877   3.829  1.00 10.00      A   
ATOM   1958  CG  ARG A 294     -43.276   0.037   2.915  1.00 10.00      A   
ATOM   1959  CD  ARG A 294     -43.036   0.374   1.453  1.00 10.00      A   
ATOM   1960  NE  ARG A 294     -43.443  -0.717   0.572  1.00 10.00      A   
ATOM   1961  HE  ARG A 294     -42.811  -1.466   0.463  1.00 10.00      A   
ATOM   1962  CZ  ARG A 294     -44.602  -0.760  -0.079  1.00 10.00      A   
ATOM   1963  NH1 ARG A 294     -45.475   0.236   0.040  1.00 10.00      A   
ATOM   1964 HH11 ARG A 294     -45.254   1.056   0.646  1.00 10.00      A   
ATOM   1965 HH12 ARG A 294     -46.383   0.203  -0.473  1.00 10.00      A   
ATOM   1966  NH2 ARG A 294     -44.889  -1.804  -0.844  1.00 10.00      A   
ATOM   1967 HH21 ARG A 294     -45.792  -1.845  -1.362  1.00 10.00      A   
ATOM   1968 HH22 ARG A 294     -44.213  -2.597  -0.922  1.00 10.00      A   
ATOM   1969  CA  ARG A 294     -41.210   0.116   4.422  1.00 10.00      A   
ATOM   1970  C   ARG A 294     -40.137  -0.121   3.367  1.00 10.00      A   
ATOM   1971  O   ARG A 294     -39.979   0.730   2.469  1.00 10.00      A   
ATOM   1972  OXT ARG A 294     -39.436  -1.149   3.456  1.00 10.00      A   
ATOM   1973  C   GLY B   9      -2.486 -25.644  12.273  1.00 10.00      B   
ATOM   1974  O   GLY B   9      -3.490 -25.923  11.612  1.00 10.00      B   
ATOM   1975  N   GLY B   9      -1.206 -27.040  10.671  1.00 10.00      B   
ATOM   1976  HT1 GLY B   9      -1.796 -27.865  10.890  1.00 10.00      B   
ATOM   1977  HT2 GLY B   9      -0.259 -27.367  10.403  1.00 10.00      B   
ATOM   1978  HT3 GLY B   9      -1.628 -26.532   9.868  1.00 10.00      B   
ATOM   1979  CA  GLY B   9      -1.126 -26.148  11.850  1.00 10.00      B   
ATOM   1980  N   VAL B  10      -2.524 -24.910  13.373  1.00 10.00      B   
ATOM   1981  HN  VAL B  10      -1.688 -24.728  13.858  1.00 10.00      B   
ATOM   1982  CA  VAL B  10      -3.771 -24.365  13.884  1.00 10.00      B   
ATOM   1983  CB  VAL B  10      -3.667 -23.981  15.376  1.00 10.00      B   
ATOM   1984  CG1 VAL B  10      -3.513 -25.224  16.239  1.00 10.00      B   
ATOM   1985  CG2 VAL B  10      -2.513 -23.017  15.611  1.00 10.00      B   
ATOM   1986  C   VAL B  10      -4.205 -23.147  13.078  1.00 10.00      B   
ATOM   1987  O   VAL B  10      -3.372 -22.396  12.568  1.00 10.00      B   
ATOM   1988  N   MET B  11      -5.509 -22.965  12.961  1.00 10.00      B   
ATOM   1989  HN  MET B  11      -6.121 -23.599  13.393  1.00 10.00      B   
ATOM   1990  CA  MET B  11      -6.064 -21.843  12.224  1.00 10.00      B   
ATOM   1991  CB  MET B  11      -6.618 -22.301  10.874  1.00 10.00      B   
ATOM   1992  CG  MET B  11      -7.058 -21.162   9.971  1.00 10.00      B   
ATOM   1993  SD  MET B  11      -5.721 -20.007   9.618  1.00 10.00      B   
ATOM   1994  CE  MET B  11      -6.484 -18.977   8.370  1.00 10.00      B   
ATOM   1995  C   MET B  11      -7.158 -21.186  13.050  1.00 10.00      B   
ATOM   1996  O   MET B  11      -8.298 -21.648  13.073  1.00 10.00      B   
ATOM   1997  N   THR B  12      -6.802 -20.113  13.735  1.00 10.00      B   
ATOM   1998  HN  THR B  12      -5.885 -19.774  13.651  1.00 10.00      B   
ATOM   1999  CA  THR B  12      -7.745 -19.405  14.582  1.00 10.00      B   
ATOM   2000  CB  THR B  12      -7.046 -18.915  15.867  1.00 10.00      B   
ATOM   2001  OG1 THR B  12      -6.078 -19.893  16.281  1.00 10.00      B   
ATOM   2002  HG1 THR B  12      -5.385 -19.955  15.615  1.00 10.00      B   
ATOM   2003  CG2 THR B  12      -8.053 -18.709  16.989  1.00 10.00      B   
ATOM   2004  C   THR B  12      -8.351 -18.220  13.830  1.00 10.00      B   
ATOM   2005  O   THR B  12      -7.775 -17.741  12.850  1.00 10.00      B   
ATOM   2006  N   ASP B  13      -9.509 -17.751  14.287  1.00 10.00      B   
ATOM   2007  HN  ASP B  13      -9.927 -18.180  15.063  1.00 10.00      B   
ATOM   2008  CA  ASP B  13     -10.188 -16.621  13.651  1.00 10.00      B   
ATOM   2009  CB  ASP B  13     -11.519 -16.317  14.341  1.00 10.00      B   
ATOM   2010  CG  ASP B  13     -12.676 -17.069  13.716  1.00 10.00      B   
ATOM   2011  OD1 ASP B  13     -13.505 -17.623  14.466  1.00 10.00      B   
ATOM   2012  OD2 ASP B  13     -12.752 -17.116  12.475  1.00 10.00      B   
ATOM   2013  C   ASP B  13      -9.301 -15.382  13.629  1.00 10.00      B   
ATOM   2014  O   ASP B  13      -9.359 -14.575  12.699  1.00 10.00      B   
ATOM   2015  N   VAL B  14      -8.468 -15.246  14.653  1.00 10.00      B   
ATOM   2016  HN  VAL B  14      -8.477 -15.916  15.365  1.00 10.00      B   
ATOM   2017  CA  VAL B  14      -7.550 -14.120  14.749  1.00 10.00      B   
ATOM   2018  CB  VAL B  14      -6.809 -14.090  16.104  1.00 10.00      B   
ATOM   2019  CG1 VAL B  14      -7.782 -13.774  17.228  1.00 10.00      B   
ATOM   2020  CG2 VAL B  14      -6.100 -15.410  16.369  1.00 10.00      B   
ATOM   2021  C   VAL B  14      -6.540 -14.153  13.602  1.00 10.00      B   
ATOM   2022  O   VAL B  14      -6.101 -13.113  13.121  1.00 10.00      B   
ATOM   2023  N   HIS B  15      -6.203 -15.358  13.153  1.00 10.00      B   
ATOM   2024  HN  HIS B  15      -6.611 -16.151  13.559  1.00 10.00      B   
ATOM   2025  CA  HIS B  15      -5.260 -15.533  12.058  1.00 10.00      B   
ATOM   2026  CB  HIS B  15      -4.737 -16.973  12.018  1.00 10.00      B   
ATOM   2027  CG  HIS B  15      -3.887 -17.360  13.189  1.00 10.00      B   
ATOM   2028  ND1 HIS B  15      -4.326 -18.265  14.126  1.00 10.00      B   
ATOM   2029  CD2 HIS B  15      -2.635 -16.951  13.518  1.00 10.00      B   
ATOM   2030  CE1 HIS B  15      -3.339 -18.389  14.994  1.00 10.00      B   
ATOM   2031  NE2 HIS B  15      -2.296 -17.615  14.672  1.00 10.00      B   
ATOM   2032  HE2 HIS B  15      -1.387 -17.705  15.029  1.00 10.00      B   
ATOM   2033  C   HIS B  15      -5.943 -15.195  10.742  1.00 10.00      B   
ATOM   2034  O   HIS B  15      -5.335 -14.621   9.840  1.00 10.00      B   
ATOM   2035  N   ARG B  16      -7.223 -15.549  10.654  1.00 10.00      B   
ATOM   2036  HN  ARG B  16      -7.640 -16.005  11.414  1.00 10.00      B   
ATOM   2037  CA  ARG B  16      -8.021 -15.282   9.462  1.00 10.00      B   
ATOM   2038  CB  ARG B  16      -9.440 -15.838   9.627  1.00 10.00      B   
ATOM   2039  CG  ARG B  16      -9.522 -17.354   9.685  1.00 10.00      B   
ATOM   2040  CD  ARG B  16     -10.949 -17.825   9.930  1.00 10.00      B   
ATOM   2041  NE  ARG B  16     -11.080 -19.271   9.758  1.00 10.00      B   
ATOM   2042  HE  ARG B  16     -10.478 -19.702   9.108  1.00 10.00      B   
ATOM   2043  CZ  ARG B  16     -11.960 -20.029  10.411  1.00 10.00      B   
ATOM   2044  NH1 ARG B  16     -12.783 -19.496  11.307  1.00 10.00      B   
ATOM   2045 HH11 ARG B  16     -12.744 -18.463  11.521  1.00 10.00      B   
ATOM   2046 HH12 ARG B  16     -13.478 -20.092  11.798  1.00 10.00      B   
ATOM   2047  NH2 ARG B  16     -12.010 -21.331  10.169  1.00 10.00      B   
ATOM   2048 HH21 ARG B  16     -11.365 -21.762   9.469  1.00 10.00      B   
ATOM   2049 HH22 ARG B  16     -12.688 -21.933  10.680  1.00 10.00      B   
ATOM   2050  C   ARG B  16      -8.080 -13.783   9.201  1.00 10.00      B   
ATOM   2051  O   ARG B  16      -7.836 -13.323   8.085  1.00 10.00      B   
ATOM   2052  N   ARG B  17      -8.384 -13.025  10.248  1.00 10.00      B   
ATOM   2053  HN  ARG B  17      -8.554 -13.454  11.115  1.00 10.00      B   
ATOM   2054  CA  ARG B  17      -8.470 -11.576  10.141  1.00 10.00      B   
ATOM   2055  CB  ARG B  17      -9.147 -10.976  11.376  1.00 10.00      B   
ATOM   2056  CG  ARG B  17     -10.453 -10.251  11.080  1.00 10.00      B   
ATOM   2057  CD  ARG B  17     -11.468 -11.169  10.412  1.00 10.00      B   
ATOM   2058  NE  ARG B  17     -12.774 -10.524  10.262  1.00 10.00      B   
ATOM   2059  HE  ARG B  17     -12.940  -9.720  10.805  1.00 10.00      B   
ATOM   2060  CZ  ARG B  17     -13.740 -10.954   9.447  1.00 10.00      B   
ATOM   2061  NH1 ARG B  17     -13.542 -12.013   8.671  1.00 10.00      B   
ATOM   2062 HH11 ARG B  17     -12.620 -12.502   8.679  1.00 10.00      B   
ATOM   2063 HH12 ARG B  17     -14.303 -12.363   8.053  1.00 10.00      B   
ATOM   2064  NH2 ARG B  17     -14.901 -10.309   9.404  1.00 10.00      B   
ATOM   2065 HH21 ARG B  17     -15.664 -10.635   8.768  1.00 10.00      B   
ATOM   2066 HH22 ARG B  17     -15.053  -9.467  10.004  1.00 10.00      B   
ATOM   2067  C   ARG B  17      -7.087 -10.964   9.928  1.00 10.00      B   
ATOM   2068  O   ARG B  17      -6.942  -9.990   9.192  1.00 10.00      B   
ATOM   2069  N   PHE B  18      -6.074 -11.551  10.565  1.00 10.00      B   
ATOM   2070  HN  PHE B  18      -6.255 -12.317  11.148  1.00 10.00      B   
ATOM   2071  CA  PHE B  18      -4.700 -11.073  10.430  1.00 10.00      B   
ATOM   2072  CB  PHE B  18      -3.757 -11.906  11.306  1.00 10.00      B   
ATOM   2073  CG  PHE B  18      -2.298 -11.583  11.129  1.00 10.00      B   
ATOM   2074  CD1 PHE B  18      -1.426 -12.527  10.612  1.00 10.00      B   
ATOM   2075  CD2 PHE B  18      -1.799 -10.337  11.479  1.00 10.00      B   
ATOM   2076  CE1 PHE B  18      -0.085 -12.236  10.446  1.00 10.00      B   
ATOM   2077  CE2 PHE B  18      -0.459 -10.040  11.316  1.00 10.00      B   
ATOM   2078  CZ  PHE B  18       0.399 -10.991  10.800  1.00 10.00      B   
ATOM   2079  C   PHE B  18      -4.258 -11.136   8.971  1.00 10.00      B   
ATOM   2080  O   PHE B  18      -3.717 -10.170   8.431  1.00 10.00      B   
ATOM   2081  N   LEU B  19      -4.510 -12.276   8.337  1.00 10.00      B   
ATOM   2082  HN  LEU B  19      -4.947 -13.011   8.827  1.00 10.00      B   
ATOM   2083  CA  LEU B  19      -4.148 -12.467   6.940  1.00 10.00      B   
ATOM   2084  CB  LEU B  19      -4.431 -13.905   6.494  1.00 10.00      B   
ATOM   2085  CG  LEU B  19      -3.605 -14.998   7.176  1.00 10.00      B   
ATOM   2086  CD1 LEU B  19      -4.061 -16.377   6.725  1.00 10.00      B   
ATOM   2087  CD2 LEU B  19      -2.122 -14.801   6.906  1.00 10.00      B   
ATOM   2088  C   LEU B  19      -4.901 -11.486   6.051  1.00 10.00      B   
ATOM   2089  O   LEU B  19      -4.335 -10.931   5.113  1.00 10.00      B   
ATOM   2090  N   GLN B  20      -6.176 -11.268   6.366  1.00 10.00      B   
ATOM   2091  HN  GLN B  20      -6.562 -11.739   7.136  1.00 10.00      B   
ATOM   2092  CA  GLN B  20      -7.017 -10.349   5.604  1.00 10.00      B   
ATOM   2093  CB  GLN B  20      -8.450 -10.352   6.144  1.00 10.00      B   
ATOM   2094  CG  GLN B  20      -9.277 -11.554   5.719  1.00 10.00      B   
ATOM   2095  CD  GLN B  20     -10.697 -11.500   6.247  1.00 10.00      B   
ATOM   2096  OE1 GLN B  20     -11.005 -12.047   7.307  1.00 10.00      B   
ATOM   2097  NE2 GLN B  20     -11.574 -10.837   5.508  1.00 10.00      B   
ATOM   2098 HE21 GLN B  20     -11.262 -10.428   4.675  1.00 10.00      B   
ATOM   2099 HE22 GLN B  20     -12.502 -10.777   5.828  1.00 10.00      B   
ATOM   2100  C   GLN B  20      -6.456  -8.933   5.637  1.00 10.00      B   
ATOM   2101  O   GLN B  20      -6.401  -8.253   4.614  1.00 10.00      B   
ATOM   2102  N   LEU B  21      -6.034  -8.497   6.817  1.00 10.00      B   
ATOM   2103  HN  LEU B  21      -6.105  -9.090   7.600  1.00 10.00      B   
ATOM   2104  CA  LEU B  21      -5.475  -7.161   6.984  1.00 10.00      B   
ATOM   2105  CB  LEU B  21      -5.338  -6.819   8.469  1.00 10.00      B   
ATOM   2106  CG  LEU B  21      -6.644  -6.728   9.264  1.00 10.00      B   
ATOM   2107  CD1 LEU B  21      -6.361  -6.626  10.754  1.00 10.00      B   
ATOM   2108  CD2 LEU B  21      -7.480  -5.548   8.798  1.00 10.00      B   
ATOM   2109  C   LEU B  21      -4.124  -7.040   6.285  1.00 10.00      B   
ATOM   2110  O   LEU B  21      -3.802  -6.004   5.700  1.00 10.00      B   
ATOM   2111  N   LEU B  22      -3.348  -8.116   6.331  1.00 10.00      B   
ATOM   2112  HN  LEU B  22      -3.669  -8.916   6.803  1.00 10.00      B   
ATOM   2113  CA  LEU B  22      -2.028  -8.143   5.712  1.00 10.00      B   
ATOM   2114  CB  LEU B  22      -1.214  -9.320   6.258  1.00 10.00      B   
ATOM   2115  CG  LEU B  22       0.302  -9.251   6.056  1.00 10.00      B   
ATOM   2116  CD1 LEU B  22       0.886  -8.033   6.758  1.00 10.00      B   
ATOM   2117  CD2 LEU B  22       0.964 -10.528   6.552  1.00 10.00      B   
ATOM   2118  C   LEU B  22      -2.129  -8.221   4.190  1.00 10.00      B   
ATOM   2119  O   LEU B  22      -1.156  -7.991   3.481  1.00 10.00      B   
ATOM   2120  N   MET B  23      -3.315  -8.548   3.695  1.00 10.00      B   
ATOM   2121  HN  MET B  23      -4.054  -8.737   4.313  1.00 10.00      B   
ATOM   2122  CA  MET B  23      -3.542  -8.649   2.258  1.00 10.00      B   
ATOM   2123  CB  MET B  23      -4.729  -9.567   1.961  1.00 10.00      B   
ATOM   2124  CG  MET B  23      -4.428 -11.050   2.094  1.00 10.00      B   
ATOM   2125  SD  MET B  23      -5.918 -12.063   1.993  1.00 10.00      B   
ATOM   2126  CE  MET B  23      -5.242 -13.696   2.288  1.00 10.00      B   
ATOM   2127  C   MET B  23      -3.786  -7.275   1.644  1.00 10.00      B   
ATOM   2128  O   MET B  23      -3.541  -7.061   0.456  1.00 10.00      B   
ATOM   2129  N   THR B  24      -4.266  -6.347   2.462  1.00 10.00      B   
ATOM   2130  HN  THR B  24      -4.436  -6.575   3.400  1.00 10.00      B   
ATOM   2131  CA  THR B  24      -4.552  -4.997   1.999  1.00 10.00      B   
ATOM   2132  CB  THR B  24      -5.485  -4.275   2.987  1.00 10.00      B   
ATOM   2133  OG1 THR B  24      -6.411  -5.227   3.534  1.00 10.00      B   
ATOM   2134  HG1 THR B  24      -6.468  -5.994   2.941  1.00 10.00      B   
ATOM   2135  CG2 THR B  24      -6.259  -3.171   2.283  1.00 10.00      B   
ATOM   2136  C   THR B  24      -3.265  -4.191   1.814  1.00 10.00      B   
ATOM   2137  O   THR B  24      -3.180  -3.326   0.940  1.00 10.00      B   
ATOM   2138  N   HIS B  25      -2.265  -4.490   2.633  1.00 10.00      B   
ATOM   2139  HN  HIS B  25      -2.388  -5.200   3.300  1.00 10.00      B   
ATOM   2140  CA  HIS B  25      -0.984  -3.802   2.563  1.00 10.00      B   
ATOM   2141  CB  HIS B  25      -0.695  -3.067   3.876  1.00 10.00      B   
ATOM   2142  CG  HIS B  25      -0.635  -1.575   3.742  1.00 10.00      B   
ATOM   2143  ND1 HIS B  25      -1.774  -0.807   3.754  1.00 10.00      B   
ATOM   2144  CD2 HIS B  25       0.444  -0.766   3.599  1.00 10.00      B   
ATOM   2145  CE1 HIS B  25      -1.372   0.444   3.622  1.00 10.00      B   
ATOM   2146  NE2 HIS B  25      -0.036   0.519   3.523  1.00 10.00      B   
ATOM   2147  HE2 HIS B  25       0.501   1.337   3.607  1.00 10.00      B   
ATOM   2148  C   HIS B  25       0.128  -4.799   2.263  1.00 10.00      B   
ATOM   2149  O   HIS B  25       0.542  -5.558   3.136  1.00 10.00      B   
ATOM   2150  N   GLY B  26       0.620  -4.785   1.028  1.00 10.00      B   
ATOM   2151  HN  GLY B  26       0.264  -4.142   0.377  1.00 10.00      B   
ATOM   2152  CA  GLY B  26       1.672  -5.709   0.630  1.00 10.00      B   
ATOM   2153  C   GLY B  26       3.059  -5.298   1.098  1.00 10.00      B   
ATOM   2154  O   GLY B  26       4.064  -5.830   0.619  1.00 10.00      B   
ATOM   2155  N   VAL B  27       3.119  -4.355   2.028  1.00 10.00      B   
ATOM   2156  HN  VAL B  27       2.286  -3.975   2.376  1.00 10.00      B   
ATOM   2157  CA  VAL B  27       4.387  -3.881   2.559  1.00 10.00      B   
ATOM   2158  CB  VAL B  27       5.170  -3.017   1.536  1.00 10.00      B   
ATOM   2159  CG1 VAL B  27       4.330  -1.856   1.016  1.00 10.00      B   
ATOM   2160  CG2 VAL B  27       6.485  -2.521   2.125  1.00 10.00      B   
ATOM   2161  C   VAL B  27       4.180  -3.116   3.866  1.00 10.00      B   
ATOM   2162  O   VAL B  27       3.465  -2.114   3.910  1.00 10.00      B   
ATOM   2163  N   LEU B  28       4.791  -3.611   4.932  1.00 10.00      B   
ATOM   2164  HN  LEU B  28       5.333  -4.422   4.839  1.00 10.00      B   
ATOM   2165  CA  LEU B  28       4.689  -2.985   6.243  1.00 10.00      B   
ATOM   2166  CB  LEU B  28       3.465  -3.506   7.004  1.00 10.00      B   
ATOM   2167  CG  LEU B  28       2.124  -2.839   6.684  1.00 10.00      B   
ATOM   2168  CD1 LEU B  28       0.985  -3.573   7.374  1.00 10.00      B   
ATOM   2169  CD2 LEU B  28       2.143  -1.374   7.096  1.00 10.00      B   
ATOM   2170  C   LEU B  28       5.953  -3.255   7.046  1.00 10.00      B   
ATOM   2171  O   LEU B  28       6.458  -4.379   7.061  1.00 10.00      B   
ATOM   2172  N   GLU B  29       6.469  -2.219   7.691  1.00 10.00      B   
ATOM   2173  HN  GLU B  29       6.036  -1.341   7.606  1.00 10.00      B   
ATOM   2174  CA  GLU B  29       7.674  -2.337   8.499  1.00 10.00      B   
ATOM   2175  CB  GLU B  29       8.133  -0.962   8.992  1.00 10.00      B   
ATOM   2176  CG  GLU B  29       8.615  -0.026   7.892  1.00 10.00      B   
ATOM   2177  CD  GLU B  29       7.496   0.781   7.259  1.00 10.00      B   
ATOM   2178  OE1 GLU B  29       6.727   0.215   6.457  1.00 10.00      B   
ATOM   2179  OE2 GLU B  29       7.386   1.990   7.553  1.00 10.00      B   
ATOM   2180  C   GLU B  29       7.461  -3.282   9.680  1.00 10.00      B   
ATOM   2181  O   GLU B  29       6.330  -3.498  10.118  1.00 10.00      B   
ATOM   2182  N   GLU B  30       8.558  -3.826  10.196  1.00 10.00      B   
ATOM   2183  HN  GLU B  30       9.427  -3.593   9.811  1.00 10.00      B   
ATOM   2184  CA  GLU B  30       8.516  -4.760  11.320  1.00 10.00      B   
ATOM   2185  CB  GLU B  30       9.939  -5.188  11.685  1.00 10.00      B   
ATOM   2186  CG  GLU B  30      10.044  -6.079  12.910  1.00 10.00      B   
ATOM   2187  CD  GLU B  30      11.388  -5.948  13.594  1.00 10.00      B   
ATOM   2188  OE1 GLU B  30      11.724  -4.826  14.038  1.00 10.00      B   
ATOM   2189  OE2 GLU B  30      12.110  -6.962  13.699  1.00 10.00      B   
ATOM   2190  C   GLU B  30       7.813  -4.153  12.535  1.00 10.00      B   
ATOM   2191  O   GLU B  30       7.012  -4.812  13.198  1.00 10.00      B   
ATOM   2192  N   TRP B  31       8.098  -2.890  12.814  1.00 10.00      B   
ATOM   2193  HN  TRP B  31       8.739  -2.405  12.253  1.00 10.00      B   
ATOM   2194  CA  TRP B  31       7.485  -2.214  13.950  1.00 10.00      B   
ATOM   2195  CB  TRP B  31       8.238  -0.922  14.297  1.00 10.00      B   
ATOM   2196  CG  TRP B  31       7.971   0.225  13.368  1.00 10.00      B   
ATOM   2197  CD1 TRP B  31       8.487   0.410  12.119  1.00 10.00      B   
ATOM   2198  CD2 TRP B  31       7.130   1.354  13.625  1.00 10.00      B   
ATOM   2199  NE1 TRP B  31       8.010   1.579  11.579  1.00 10.00      B   
ATOM   2200  HE1 TRP B  31       8.230   1.928  10.689  1.00 10.00      B   
ATOM   2201  CE2 TRP B  31       7.177   2.178  12.484  1.00 10.00      B   
ATOM   2202  CE3 TRP B  31       6.337   1.746  14.707  1.00 10.00      B   
ATOM   2203  CZ2 TRP B  31       6.467   3.369  12.395  1.00 10.00      B   
ATOM   2204  CZ3 TRP B  31       5.632   2.929  14.616  1.00 10.00      B   
ATOM   2205  CH2 TRP B  31       5.702   3.726  13.469  1.00 10.00      B   
ATOM   2206  C   TRP B  31       6.002  -1.939  13.699  1.00 10.00      B   
ATOM   2207  O   TRP B  31       5.223  -1.779  14.639  1.00 10.00      B   
ATOM   2208  N   ASP B  32       5.615  -1.906  12.429  1.00 10.00      B   
ATOM   2209  HN  ASP B  32       6.276  -2.069  11.726  1.00 10.00      B   
ATOM   2210  CA  ASP B  32       4.231  -1.644  12.055  1.00 10.00      B   
ATOM   2211  CB  ASP B  32       4.144  -0.950  10.690  1.00 10.00      B   
ATOM   2212  CG  ASP B  32       3.906   0.547  10.799  1.00 10.00      B   
ATOM   2213  OD1 ASP B  32       3.216   0.981  11.748  1.00 10.00      B   
ATOM   2214  OD2 ASP B  32       4.402   1.300   9.930  1.00 10.00      B   
ATOM   2215  C   ASP B  32       3.402  -2.926  12.063  1.00 10.00      B   
ATOM   2216  O   ASP B  32       2.264  -2.934  12.536  1.00 10.00      B   
ATOM   2217  N   VAL B  33       3.982  -4.018  11.560  1.00 10.00      B   
ATOM   2218  HN  VAL B  33       4.894  -3.955  11.201  1.00 10.00      B   
ATOM   2219  CA  VAL B  33       3.280  -5.302  11.518  1.00 10.00      B   
ATOM   2220  CB  VAL B  33       4.034  -6.400  10.723  1.00 10.00      B   
ATOM   2221  CG1 VAL B  33       4.153  -6.021   9.257  1.00 10.00      B   
ATOM   2222  CG2 VAL B  33       5.401  -6.695  11.319  1.00 10.00      B   
ATOM   2223  C   VAL B  33       2.931  -5.812  12.914  1.00 10.00      B   
ATOM   2224  O   VAL B  33       1.921  -6.486  13.097  1.00 10.00      B   
ATOM   2225  N   LYS B  34       3.757  -5.473  13.900  1.00 10.00      B   
ATOM   2226  HN  LYS B  34       4.550  -4.930  13.699  1.00 10.00      B   
ATOM   2227  CA  LYS B  34       3.507  -5.899  15.270  1.00 10.00      B   
ATOM   2228  CB  LYS B  34       4.697  -5.568  16.174  1.00 10.00      B   
ATOM   2229  CG  LYS B  34       4.763  -6.411  17.440  1.00 10.00      B   
ATOM   2230  CD  LYS B  34       5.209  -7.834  17.133  1.00 10.00      B   
ATOM   2231  CE  LYS B  34       5.100  -8.738  18.353  1.00 10.00      B   
ATOM   2232  NZ  LYS B  34       3.704  -9.194  18.583  1.00 10.00      B   
ATOM   2233  HZ1 LYS B  34       3.658  -9.802  19.426  1.00 10.00      B   
ATOM   2234  HZ2 LYS B  34       3.361  -9.738  17.762  1.00 10.00      B   
ATOM   2235  HZ3 LYS B  34       3.077  -8.377  18.726  1.00 10.00      B   
ATOM   2236  C   LYS B  34       2.238  -5.236  15.798  1.00 10.00      B   
ATOM   2237  O   LYS B  34       1.465  -5.846  16.536  1.00 10.00      B   
ATOM   2238  N   ARG B  35       2.025  -3.986  15.390  1.00 10.00      B   
ATOM   2239  HN  ARG B  35       2.678  -3.562  14.791  1.00 10.00      B   
ATOM   2240  CA  ARG B  35       0.847  -3.234  15.801  1.00 10.00      B   
ATOM   2241  CB  ARG B  35       0.935  -1.790  15.301  1.00 10.00      B   
ATOM   2242  CG  ARG B  35       2.196  -1.049  15.712  1.00 10.00      B   
ATOM   2243  CD  ARG B  35       2.354   0.242  14.922  1.00 10.00      B   
ATOM   2244  NE  ARG B  35       1.323   1.221  15.259  1.00 10.00      B   
ATOM   2245  HE  ARG B  35       0.915   1.153  16.153  1.00 10.00      B   
ATOM   2246  CZ  ARG B  35       0.918   2.193  14.442  1.00 10.00      B   
ATOM   2247  NH1 ARG B  35       1.441   2.316  13.226  1.00 10.00      B   
ATOM   2248 HH11 ARG B  35       1.123   3.082  12.597  1.00 10.00      B   
ATOM   2249 HH12 ARG B  35       2.176   1.639  12.887  1.00 10.00      B   
ATOM   2250  NH2 ARG B  35      -0.020   3.043  14.842  1.00 10.00      B   
ATOM   2251 HH21 ARG B  35      -0.437   2.954  15.793  1.00 10.00      B   
ATOM   2252 HH22 ARG B  35      -0.348   3.804  14.207  1.00 10.00      B   
ATOM   2253  C   ARG B  35      -0.401  -3.887  15.223  1.00 10.00      B   
ATOM   2254  O   ARG B  35      -1.441  -3.959  15.878  1.00 10.00      B   
ATOM   2255  N   LEU B  36      -0.277  -4.365  13.990  1.00 10.00      B   
ATOM   2256  HN  LEU B  36       0.585  -4.267  13.529  1.00 10.00      B   
ATOM   2257  CA  LEU B  36      -1.376  -5.022  13.298  1.00 10.00      B   
ATOM   2258  CB  LEU B  36      -1.054  -5.145  11.804  1.00 10.00      B   
ATOM   2259  CG  LEU B  36      -2.201  -5.589  10.895  1.00 10.00      B   
ATOM   2260  CD1 LEU B  36      -3.229  -4.478  10.751  1.00 10.00      B   
ATOM   2261  CD2 LEU B  36      -1.674  -6.019   9.534  1.00 10.00      B   
ATOM   2262  C   LEU B  36      -1.635  -6.404  13.887  1.00 10.00      B   
ATOM   2263  O   LEU B  36      -2.780  -6.777  14.138  1.00 10.00      B   
ATOM   2264  N   GLN B  37      -0.561  -7.154  14.115  1.00 10.00      B   
ATOM   2265  HN  GLN B  37       0.329  -6.794  13.895  1.00 10.00      B   
ATOM   2266  CA  GLN B  37      -0.663  -8.499  14.668  1.00 10.00      B   
ATOM   2267  CB  GLN B  37       0.718  -9.133  14.825  1.00 10.00      B   
ATOM   2268  CG  GLN B  37       0.680 -10.544  15.392  1.00 10.00      B   
ATOM   2269  CD  GLN B  37       2.041 -11.043  15.826  1.00 10.00      B   
ATOM   2270  OE1 GLN B  37       2.905 -10.264  16.227  1.00 10.00      B   
ATOM   2271  NE2 GLN B  37       2.241 -12.348  15.758  1.00 10.00      B   
ATOM   2272 HE21 GLN B  37       1.506 -12.911  15.438  1.00 10.00      B   
ATOM   2273 HE22 GLN B  37       3.113 -12.698  16.030  1.00 10.00      B   
ATOM   2274  C   GLN B  37      -1.389  -8.505  16.007  1.00 10.00      B   
ATOM   2275  O   GLN B  37      -2.375  -9.220  16.181  1.00 10.00      B   
ATOM   2276  N   THR B  38      -0.907  -7.695  16.946  1.00 10.00      B   
ATOM   2277  HN  THR B  38      -0.129  -7.130  16.742  1.00 10.00      B   
ATOM   2278  CA  THR B  38      -1.514  -7.629  18.269  1.00 10.00      B   
ATOM   2279  CB  THR B  38      -0.691  -6.770  19.261  1.00 10.00      B   
ATOM   2280  OG1 THR B  38      -1.126  -7.016  20.606  1.00 10.00      B   
ATOM   2281  HG1 THR B  38      -0.535  -7.662  21.018  1.00 10.00      B   
ATOM   2282  CG2 THR B  38      -0.807  -5.283  18.950  1.00 10.00      B   
ATOM   2283  C   THR B  38      -2.964  -7.153  18.194  1.00 10.00      B   
ATOM   2284  O   THR B  38      -3.806  -7.585  18.978  1.00 10.00      B   
ATOM   2285  N   HIS B  39      -3.253  -6.293  17.216  1.00 10.00      B   
ATOM   2286  HN  HIS B  39      -2.541  -6.008  16.607  1.00 10.00      B   
ATOM   2287  CA  HIS B  39      -4.600  -5.762  17.022  1.00 10.00      B   
ATOM   2288  CB  HIS B  39      -4.594  -4.690  15.925  1.00 10.00      B   
ATOM   2289  CG  HIS B  39      -5.853  -3.881  15.836  1.00 10.00      B   
ATOM   2290  ND1 HIS B  39      -6.399  -3.543  14.622  1.00 10.00      B   
ATOM   2291  CD2 HIS B  39      -6.620  -3.366  16.828  1.00 10.00      B   
ATOM   2292  CE1 HIS B  39      -7.479  -2.836  14.895  1.00 10.00      B   
ATOM   2293  NE2 HIS B  39      -7.654  -2.702  16.216  1.00 10.00      B   
ATOM   2294  HE2 HIS B  39      -8.295  -2.102  16.656  1.00 10.00      B   
ATOM   2295  C   HIS B  39      -5.574  -6.883  16.669  1.00 10.00      B   
ATOM   2296  O   HIS B  39      -6.729  -6.875  17.094  1.00 10.00      B   
ATOM   2297  N   CYS B  40      -5.089  -7.861  15.914  1.00 10.00      B   
ATOM   2298  HN  CYS B  40      -4.156  -7.818  15.614  1.00 10.00      B   
ATOM   2299  CA  CYS B  40      -5.910  -8.995  15.515  1.00 10.00      B   
ATOM   2300  CB  CYS B  40      -5.192  -9.821  14.448  1.00 10.00      B   
ATOM   2301  SG  CYS B  40      -4.605  -8.850  13.041  1.00 10.00      B   
ATOM   2302  HG  CYS B  40      -3.939  -7.804  13.515  1.00 10.00      B   
ATOM   2303  C   CYS B  40      -6.247  -9.862  16.723  1.00 10.00      B   
ATOM   2304  O   CYS B  40      -7.257 -10.561  16.736  1.00 10.00      B   
ATOM   2305  N   TYR B  41      -5.398  -9.803  17.741  1.00 10.00      B   
ATOM   2306  HN  TYR B  41      -4.607  -9.225  17.671  1.00 10.00      B   
ATOM   2307  CA  TYR B  41      -5.609 -10.572  18.958  1.00 10.00      B   
ATOM   2308  CB  TYR B  41      -4.271 -11.012  19.563  1.00 10.00      B   
ATOM   2309  CG  TYR B  41      -3.592 -12.127  18.799  1.00 10.00      B   
ATOM   2310  CD1 TYR B  41      -2.611 -11.856  17.853  1.00 10.00      B   
ATOM   2311  CD2 TYR B  41      -3.934 -13.453  19.023  1.00 10.00      B   
ATOM   2312  CE1 TYR B  41      -1.996 -12.873  17.147  1.00 10.00      B   
ATOM   2313  CE2 TYR B  41      -3.323 -14.477  18.324  1.00 10.00      B   
ATOM   2314  CZ  TYR B  41      -2.354 -14.182  17.389  1.00 10.00      B   
ATOM   2315  OH  TYR B  41      -1.755 -15.201  16.683  1.00 10.00      B   
ATOM   2316  HH  TYR B  41      -2.408 -15.624  16.119  1.00 10.00      B   
ATOM   2317  C   TYR B  41      -6.412  -9.766  19.975  1.00 10.00      B   
ATOM   2318  O   TYR B  41      -6.705 -10.247  21.068  1.00 10.00      B   
ATOM   2319  N   LYS B  42      -6.763  -8.536  19.611  1.00 10.00      B   
ATOM   2320  HN  LYS B  42      -6.498  -8.204  18.727  1.00 10.00      B   
ATOM   2321  CA  LYS B  42      -7.528  -7.668  20.498  1.00 10.00      B   
ATOM   2322  CB  LYS B  42      -7.051  -6.212  20.403  1.00 10.00      B   
ATOM   2323  CG  LYS B  42      -5.606  -5.984  20.822  1.00 10.00      B   
ATOM   2324  CD  LYS B  42      -5.292  -6.632  22.160  1.00 10.00      B   
ATOM   2325  CE  LYS B  42      -6.009  -5.932  23.300  1.00 10.00      B   
ATOM   2326  NZ  LYS B  42      -5.894  -6.691  24.571  1.00 10.00      B   
ATOM   2327  HZ1 LYS B  42      -6.534  -6.287  25.286  1.00 10.00      B   
ATOM   2328  HZ2 LYS B  42      -4.922  -6.644  24.929  1.00 10.00      B   
ATOM   2329  HZ3 LYS B  42      -6.148  -7.689  24.419  1.00 10.00      B   
ATOM   2330  C   LYS B  42      -9.020  -7.742  20.196  1.00 10.00      B   
ATOM   2331  O   LYS B  42      -9.830  -7.114  20.878  1.00 10.00      B   
ATOM   2332  N   VAL B  43      -9.376  -8.506  19.167  1.00 10.00      B   
ATOM   2333  HN  VAL B  43      -8.681  -8.974  18.657  1.00 10.00      B   
ATOM   2334  CA  VAL B  43     -10.773  -8.661  18.776  1.00 10.00      B   
ATOM   2335  CB  VAL B  43     -10.914  -9.476  17.470  1.00 10.00      B   
ATOM   2336  CG1 VAL B  43     -12.374  -9.576  17.053  1.00 10.00      B   
ATOM   2337  CG2 VAL B  43     -10.085  -8.845  16.358  1.00 10.00      B   
ATOM   2338  C   VAL B  43     -11.567  -9.333  19.892  1.00 10.00      B   
ATOM   2339  O   VAL B  43     -12.599  -8.824  20.328  1.00 10.00      B   
ATOM   2340  N   HIS B  44     -11.075 -10.471  20.355  1.00 10.00      B   
ATOM   2341  HN  HIS B  44     -10.252 -10.829  19.966  1.00 10.00      B   
ATOM   2342  CA  HIS B  44     -11.729 -11.203  21.430  1.00 10.00      B   
ATOM   2343  CB  HIS B  44     -11.817 -12.692  21.087  1.00 10.00      B   
ATOM   2344  CG  HIS B  44     -12.609 -13.505  22.064  1.00 10.00      B   
ATOM   2345  ND1 HIS B  44     -13.968 -13.342  22.200  1.00 10.00      B   
ATOM   2346  CD2 HIS B  44     -12.189 -14.466  22.920  1.00 10.00      B   
ATOM   2347  CE1 HIS B  44     -14.341 -14.203  23.130  1.00 10.00      B   
ATOM   2348  NE2 HIS B  44     -13.298 -14.904  23.594  1.00 10.00      B   
ATOM   2349  HE2 HIS B  44     -13.352 -15.724  24.131  1.00 10.00      B   
ATOM   2350  C   HIS B  44     -10.971 -10.992  22.736  1.00 10.00      B   
ATOM   2351  O   HIS B  44     -10.403  -9.921  22.971  1.00 10.00      B   
ATOM   2352  N   ASN B  47      -6.734 -15.637  19.996  1.00 10.00      B   
ATOM   2353  HN  ASN B  47      -6.944 -16.042  19.131  1.00 10.00      B   
ATOM   2354  CA  ASN B  47      -5.537 -16.044  20.721  1.00 10.00      B   
ATOM   2355  CB  ASN B  47      -5.760 -15.954  22.233  1.00 10.00      B   
ATOM   2356  CG  ASN B  47      -4.458 -15.894  23.011  1.00 10.00      B   
ATOM   2357  OD1 ASN B  47      -3.404 -15.556  22.466  1.00 10.00      B   
ATOM   2358  ND2 ASN B  47      -4.524 -16.204  24.296  1.00 10.00      B   
ATOM   2359 HD21 ASN B  47      -5.398 -16.459  24.669  1.00 10.00      B   
ATOM   2360 HD22 ASN B  47      -3.699 -16.167  24.823  1.00 10.00      B   
ATOM   2361  C   ASN B  47      -5.086 -17.443  20.320  1.00 10.00      B   
ATOM   2362  O   ASN B  47      -5.909 -18.322  20.059  1.00 10.00      B   
ATOM   2363  N   ALA B  48      -3.774 -17.634  20.265  1.00 10.00      B   
ATOM   2364  HN  ALA B  48      -3.174 -16.890  20.490  1.00 10.00      B   
ATOM   2365  CA  ALA B  48      -3.186 -18.913  19.900  1.00 10.00      B   
ATOM   2366  CB  ALA B  48      -3.371 -19.186  18.414  1.00 10.00      B   
ATOM   2367  C   ALA B  48      -1.708 -18.919  20.259  1.00 10.00      B   
ATOM   2368  O   ALA B  48      -1.108 -17.860  20.455  1.00 10.00      B   
ATOM   2369  N   THR B  49      -1.125 -20.103  20.359  1.00 10.00      B   
ATOM   2370  HN  THR B  49      -1.657 -20.915  20.214  1.00 10.00      B   
ATOM   2371  CA  THR B  49       0.281 -20.229  20.697  1.00 10.00      B   
ATOM   2372  CB  THR B  49       0.605 -21.591  21.363  1.00 10.00      B   
ATOM   2373  OG1 THR B  49       2.022 -21.754  21.510  1.00 10.00      B   
ATOM   2374  HG1 THR B  49       2.346 -22.361  20.834  1.00 10.00      B   
ATOM   2375  CG2 THR B  49       0.030 -22.757  20.573  1.00 10.00      B   
ATOM   2376  C   THR B  49       1.181 -19.974  19.485  1.00 10.00      B   
ATOM   2377  O   THR B  49       1.339 -20.828  18.612  1.00 10.00      B   
ATOM   2378  N   VAL B  50       1.746 -18.779  19.425  1.00 10.00      B   
ATOM   2379  HN  VAL B  50       1.566 -18.127  20.135  1.00 10.00      B   
ATOM   2380  CA  VAL B  50       2.641 -18.415  18.337  1.00 10.00      B   
ATOM   2381  CB  VAL B  50       2.538 -16.921  17.958  1.00 10.00      B   
ATOM   2382  CG1 VAL B  50       1.461 -16.719  16.902  1.00 10.00      B   
ATOM   2383  CG2 VAL B  50       2.245 -16.067  19.184  1.00 10.00      B   
ATOM   2384  C   VAL B  50       4.075 -18.764  18.713  1.00 10.00      B   
ATOM   2385  O   VAL B  50       4.570 -18.340  19.758  1.00 10.00      B   
ATOM   2386  N   ASP B  51       4.723 -19.552  17.870  1.00 10.00      B   
ATOM   2387  HN  ASP B  51       4.272 -19.847  17.050  1.00 10.00      B   
ATOM   2388  CA  ASP B  51       6.092 -19.991  18.119  1.00 10.00      B   
ATOM   2389  CB  ASP B  51       6.450 -21.205  17.250  1.00 10.00      B   
ATOM   2390  CG  ASP B  51       5.822 -21.149  15.871  1.00 10.00      B   
ATOM   2391  OD1 ASP B  51       4.796 -21.831  15.658  1.00 10.00      B   
ATOM   2392  OD2 ASP B  51       6.339 -20.413  15.013  1.00 10.00      B   
ATOM   2393  C   ASP B  51       7.117 -18.873  17.944  1.00 10.00      B   
ATOM   2394  O   ASP B  51       7.535 -18.246  18.921  1.00 10.00      B   
ATOM   2395  N   LYS B  52       7.521 -18.624  16.709  1.00 10.00      B   
ATOM   2396  HN  LYS B  52       7.138 -19.148  15.960  1.00 10.00      B   
ATOM   2397  CA  LYS B  52       8.509 -17.598  16.420  1.00 10.00      B   
ATOM   2398  CB  LYS B  52       9.899 -18.238  16.316  1.00 10.00      B   
ATOM   2399  CG  LYS B  52      10.877 -17.830  17.407  1.00 10.00      B   
ATOM   2400  CD  LYS B  52      11.433 -16.438  17.156  1.00 10.00      B   
ATOM   2401  CE  LYS B  52      12.595 -16.123  18.086  1.00 10.00      B   
ATOM   2402  NZ  LYS B  52      13.837 -16.839  17.691  1.00 10.00      B   
ATOM   2403  HZ1 LYS B  52      14.628 -16.552  18.304  1.00 10.00      B   
ATOM   2404  HZ2 LYS B  52      14.085 -16.611  16.702  1.00 10.00      B   
ATOM   2405  HZ3 LYS B  52      13.703 -17.866  17.775  1.00 10.00      B   
ATOM   2406  C   LYS B  52       8.179 -16.898  15.113  1.00 10.00      B   
ATOM   2407  O   LYS B  52       7.591 -17.498  14.214  1.00 10.00      B   
ATOM   2408  N   LEU B  53       8.563 -15.631  15.007  1.00 10.00      B   
ATOM   2409  HN  LEU B  53       9.020 -15.199  15.765  1.00 10.00      B   
ATOM   2410  CA  LEU B  53       8.317 -14.863  13.795  1.00 10.00      B   
ATOM   2411  CB  LEU B  53       8.738 -13.403  13.991  1.00 10.00      B   
ATOM   2412  CG  LEU B  53       8.380 -12.437  12.857  1.00 10.00      B   
ATOM   2413  CD1 LEU B  53       6.869 -12.305  12.719  1.00 10.00      B   
ATOM   2414  CD2 LEU B  53       9.022 -11.076  13.088  1.00 10.00      B   
ATOM   2415  C   LEU B  53       9.082 -15.481  12.630  1.00 10.00      B   
ATOM   2416  O   LEU B  53       8.566 -15.587  11.517  1.00 10.00      B   
ATOM   2417  N   GLU B  54      10.311 -15.910  12.909  1.00 10.00      B   
ATOM   2418  HN  GLU B  54      10.656 -15.797  13.819  1.00 10.00      B   
ATOM   2419  CA  GLU B  54      11.163 -16.530  11.901  1.00 10.00      B   
ATOM   2420  CB  GLU B  54      12.507 -16.924  12.515  1.00 10.00      B   
ATOM   2421  CG  GLU B  54      13.223 -15.793  13.227  1.00 10.00      B   
ATOM   2422  CD  GLU B  54      14.460 -16.270  13.954  1.00 10.00      B   
ATOM   2423  OE1 GLU B  54      14.459 -16.273  15.201  1.00 10.00      B   
ATOM   2424  OE2 GLU B  54      15.436 -16.661  13.282  1.00 10.00      B   
ATOM   2425  C   GLU B  54      10.499 -17.772  11.321  1.00 10.00      B   
ATOM   2426  O   GLU B  54      10.423 -17.939  10.103  1.00 10.00      B   
ATOM   2427  N   ASP B  55      10.015 -18.634  12.206  1.00 10.00      B   
ATOM   2428  HN  ASP B  55      10.100 -18.433  13.159  1.00 10.00      B   
ATOM   2429  CA  ASP B  55       9.360 -19.872  11.802  1.00 10.00      B   
ATOM   2430  CB  ASP B  55       9.028 -20.733  13.022  1.00 10.00      B   
ATOM   2431  CG  ASP B  55      10.252 -21.388  13.623  1.00 10.00      B   
ATOM   2432  OD1 ASP B  55      10.648 -22.475  13.147  1.00 10.00      B   
ATOM   2433  OD2 ASP B  55      10.833 -20.821  14.571  1.00 10.00      B   
ATOM   2434  C   ASP B  55       8.100 -19.593  11.000  1.00 10.00      B   
ATOM   2435  O   ASP B  55       7.884 -20.189   9.942  1.00 10.00      B   
ATOM   2436  N   PHE B  56       7.280 -18.678  11.500  1.00 10.00      B   
ATOM   2437  HN  PHE B  56       7.508 -18.247  12.354  1.00 10.00      B   
ATOM   2438  CA  PHE B  56       6.040 -18.311  10.831  1.00 10.00      B   
ATOM   2439  CB  PHE B  56       5.277 -17.272  11.654  1.00 10.00      B   
ATOM   2440  CG  PHE B  56       3.806 -17.221  11.355  1.00 10.00      B   
ATOM   2441  CD1 PHE B  56       3.226 -16.067  10.850  1.00 10.00      B   
ATOM   2442  CD2 PHE B  56       3.002 -18.326  11.582  1.00 10.00      B   
ATOM   2443  CE1 PHE B  56       1.871 -16.018  10.578  1.00 10.00      B   
ATOM   2444  CE2 PHE B  56       1.648 -18.284  11.311  1.00 10.00      B   
ATOM   2445  CZ  PHE B  56       1.081 -17.128  10.809  1.00 10.00      B   
ATOM   2446  C   PHE B  56       6.318 -17.782   9.426  1.00 10.00      B   
ATOM   2447  O   PHE B  56       5.682 -18.206   8.457  1.00 10.00      B   
ATOM   2448  N   ILE B  57       7.283 -16.872   9.319  1.00 10.00      B   
ATOM   2449  HN  ILE B  57       7.754 -16.572  10.131  1.00 10.00      B   
ATOM   2450  CA  ILE B  57       7.654 -16.293   8.031  1.00 10.00      B   
ATOM   2451  CB  ILE B  57       8.700 -15.165   8.192  1.00 10.00      B   
ATOM   2452  CG1 ILE B  57       8.062 -13.949   8.872  1.00 10.00      B   
ATOM   2453  CG2 ILE B  57       9.299 -14.771   6.847  1.00 10.00      B   
ATOM   2454  CD1 ILE B  57       9.044 -12.850   9.212  1.00 10.00      B   
ATOM   2455  C   ILE B  57       8.182 -17.370   7.083  1.00 10.00      B   
ATOM   2456  O   ILE B  57       7.810 -17.408   5.911  1.00 10.00      B   
ATOM   2457  N   ASN B  58       9.032 -18.255   7.603  1.00 10.00      B   
ATOM   2458  HN  ASN B  58       9.282 -18.178   8.551  1.00 10.00      B   
ATOM   2459  CA  ASN B  58       9.600 -19.339   6.800  1.00 10.00      B   
ATOM   2460  CB  ASN B  58      10.551 -20.201   7.640  1.00 10.00      B   
ATOM   2461  CG  ASN B  58      11.997 -19.742   7.556  1.00 10.00      B   
ATOM   2462  OD1 ASN B  58      12.745 -20.167   6.678  1.00 10.00      B   
ATOM   2463  ND2 ASN B  58      12.403 -18.872   8.468  1.00 10.00      B   
ATOM   2464 HD21 ASN B  58      11.755 -18.570   9.144  1.00 10.00      B   
ATOM   2465 HD22 ASN B  58      13.332 -18.559   8.429  1.00 10.00      B   
ATOM   2466  C   ASN B  58       8.489 -20.204   6.219  1.00 10.00      B   
ATOM   2467  O   ASN B  58       8.547 -20.621   5.061  1.00 10.00      B   
ATOM   2468  N   ASN B  59       7.469 -20.450   7.033  1.00 10.00      B   
ATOM   2469  HN  ASN B  59       7.491 -20.084   7.945  1.00 10.00      B   
ATOM   2470  CA  ASN B  59       6.322 -21.246   6.619  1.00 10.00      B   
ATOM   2471  CB  ASN B  59       5.375 -21.459   7.808  1.00 10.00      B   
ATOM   2472  CG  ASN B  59       3.995 -21.948   7.408  1.00 10.00      B   
ATOM   2473  OD1 ASN B  59       3.771 -23.147   7.232  1.00 10.00      B   
ATOM   2474  ND2 ASN B  59       3.056 -21.022   7.284  1.00 10.00      B   
ATOM   2475 HD21 ASN B  59       3.301 -20.088   7.458  1.00 10.00      B   
ATOM   2476 HD22 ASN B  59       2.158 -21.307   7.020  1.00 10.00      B   
ATOM   2477  C   ASN B  59       5.589 -20.571   5.461  1.00 10.00      B   
ATOM   2478  O   ASN B  59       5.249 -21.216   4.468  1.00 10.00      B   
ATOM   2479  N   ILE B  60       5.371 -19.264   5.587  1.00 10.00      B   
ATOM   2480  HN  ILE B  60       5.685 -18.803   6.397  1.00 10.00      B   
ATOM   2481  CA  ILE B  60       4.683 -18.496   4.555  1.00 10.00      B   
ATOM   2482  CB  ILE B  60       4.339 -17.072   5.041  1.00 10.00      B   
ATOM   2483  CG1 ILE B  60       3.559 -17.133   6.357  1.00 10.00      B   
ATOM   2484  CG2 ILE B  60       3.534 -16.329   3.985  1.00 10.00      B   
ATOM   2485  CD1 ILE B  60       3.364 -15.786   7.017  1.00 10.00      B   
ATOM   2486  C   ILE B  60       5.530 -18.417   3.287  1.00 10.00      B   
ATOM   2487  O   ILE B  60       5.027 -18.584   2.177  1.00 10.00      B   
ATOM   2488  N   ASN B  61       6.822 -18.186   3.467  1.00 10.00      B   
ATOM   2489  HN  ASN B  61       7.161 -18.063   4.383  1.00 10.00      B   
ATOM   2490  CA  ASN B  61       7.757 -18.093   2.348  1.00 10.00      B   
ATOM   2491  CB  ASN B  61       9.180 -17.846   2.865  1.00 10.00      B   
ATOM   2492  CG  ASN B  61       9.494 -16.377   3.096  1.00 10.00      B   
ATOM   2493  OD1 ASN B  61       8.596 -15.556   3.273  1.00 10.00      B   
ATOM   2494  ND2 ASN B  61      10.775 -16.037   3.103  1.00 10.00      B   
ATOM   2495 HD21 ASN B  61      11.445 -16.741   2.955  1.00 10.00      B   
ATOM   2496 HD22 ASN B  61      11.005 -15.095   3.252  1.00 10.00      B   
ATOM   2497  C   ASN B  61       7.733 -19.371   1.515  1.00 10.00      B   
ATOM   2498  O   ASN B  61       7.813 -19.328   0.290  1.00 10.00      B   
ATOM   2499  N   SER B  62       7.593 -20.505   2.195  1.00 10.00      B   
ATOM   2500  HN  SER B  62       7.505 -20.464   3.170  1.00 10.00      B   
ATOM   2501  CA  SER B  62       7.566 -21.805   1.539  1.00 10.00      B   
ATOM   2502  CB  SER B  62       7.612 -22.928   2.581  1.00 10.00      B   
ATOM   2503  OG  SER B  62       8.712 -22.769   3.466  1.00 10.00      B   
ATOM   2504  HG  SER B  62       8.646 -21.911   3.912  1.00 10.00      B   
ATOM   2505  C   SER B  62       6.345 -21.973   0.628  1.00 10.00      B   
ATOM   2506  O   SER B  62       6.451 -22.537  -0.463  1.00 10.00      B   
ATOM   2507  N   VAL B  63       5.191 -21.475   1.064  1.00 10.00      B   
ATOM   2508  HN  VAL B  63       5.162 -21.009   1.927  1.00 10.00      B   
ATOM   2509  CA  VAL B  63       3.968 -21.605   0.271  1.00 10.00      B   
ATOM   2510  CB  VAL B  63       2.686 -21.650   1.137  1.00 10.00      B   
ATOM   2511  CG1 VAL B  63       2.726 -22.831   2.093  1.00 10.00      B   
ATOM   2512  CG2 VAL B  63       2.481 -20.349   1.896  1.00 10.00      B   
ATOM   2513  C   VAL B  63       3.853 -20.514  -0.795  1.00 10.00      B   
ATOM   2514  O   VAL B  63       3.071 -20.634  -1.739  1.00 10.00      B   
ATOM   2515  N   LEU B  64       4.647 -19.462  -0.648  1.00 10.00      B   
ATOM   2516  HN  LEU B  64       5.251 -19.421   0.125  1.00 10.00      B   
ATOM   2517  CA  LEU B  64       4.634 -18.358  -1.597  1.00 10.00      B   
ATOM   2518  CB  LEU B  64       4.940 -17.031  -0.899  1.00 10.00      B   
ATOM   2519  CG  LEU B  64       3.854 -16.486   0.032  1.00 10.00      B   
ATOM   2520  CD1 LEU B  64       4.278 -15.149   0.618  1.00 10.00      B   
ATOM   2521  CD2 LEU B  64       2.526 -16.358  -0.702  1.00 10.00      B   
ATOM   2522  C   LEU B  64       5.608 -18.601  -2.745  1.00 10.00      B   
ATOM   2523  O   LEU B  64       5.600 -17.876  -3.743  1.00 10.00      B   
ATOM   2524  N   GLU B  65       6.432 -19.637  -2.610  1.00 10.00      B   
ATOM   2525  HN  GLU B  65       6.390 -20.175  -1.792  1.00 10.00      B   
ATOM   2526  CA  GLU B  65       7.411 -19.982  -3.636  1.00 10.00      B   
ATOM   2527  CB  GLU B  65       8.302 -21.137  -3.181  1.00 10.00      B   
ATOM   2528  CG  GLU B  65       9.267 -20.762  -2.070  1.00 10.00      B   
ATOM   2529  CD  GLU B  65      10.382 -21.767  -1.907  1.00 10.00      B   
ATOM   2530  OE1 GLU B  65      10.463 -22.410  -0.842  1.00 10.00      B   
ATOM   2531  OE2 GLU B  65      11.183 -21.922  -2.848  1.00 10.00      B   
ATOM   2532  C   GLU B  65       6.737 -20.315  -4.963  1.00 10.00      B   
ATOM   2533  O   GLU B  65       7.341 -20.187  -6.028  1.00 10.00      B   
ATOM   2534  N   SER B  66       5.478 -20.729  -4.893  1.00 10.00      B   
ATOM   2535  HN  SER B  66       5.054 -20.821  -4.014  1.00 10.00      B   
ATOM   2536  CA  SER B  66       4.711 -21.060  -6.085  1.00 10.00      B   
ATOM   2537  CB  SER B  66       3.361 -21.650  -5.677  1.00 10.00      B   
ATOM   2538  OG  SER B  66       3.474 -22.358  -4.451  1.00 10.00      B   
ATOM   2539  HG  SER B  66       2.730 -22.127  -3.877  1.00 10.00      B   
ATOM   2540  C   SER B  66       4.500 -19.818  -6.949  1.00 10.00      B   
ATOM   2541  O   SER B  66       4.315 -19.915  -8.160  1.00 10.00      B   
ATOM   2542  N   LEU B  67       4.540 -18.650  -6.313  1.00 10.00      B   
ATOM   2543  HN  LEU B  67       4.705 -18.639  -5.343  1.00 10.00      B   
ATOM   2544  CA  LEU B  67       4.357 -17.384  -7.010  1.00 10.00      B   
ATOM   2545  CB  LEU B  67       3.301 -16.536  -6.299  1.00 10.00      B   
ATOM   2546  CG  LEU B  67       1.903 -17.149  -6.196  1.00 10.00      B   
ATOM   2547  CD1 LEU B  67       1.021 -16.308  -5.288  1.00 10.00      B   
ATOM   2548  CD2 LEU B  67       1.276 -17.290  -7.576  1.00 10.00      B   
ATOM   2549  C   LEU B  67       5.673 -16.620  -7.096  1.00 10.00      B   
ATOM   2550  O   LEU B  67       5.711 -15.485  -7.572  1.00 10.00      B   
ATOM   2551  N   TYR B  68       6.744 -17.261  -6.626  1.00 10.00      B   
ATOM   2552  HN  TYR B  68       6.629 -18.165  -6.263  1.00 10.00      B   
ATOM   2553  CA  TYR B  68       8.088 -16.682  -6.637  1.00 10.00      B   
ATOM   2554  CB  TYR B  68       8.588 -16.451  -8.065  1.00 10.00      B   
ATOM   2555  CG  TYR B  68       8.466 -17.676  -8.945  1.00 10.00      B   
ATOM   2556  CD1 TYR B  68       9.193 -18.828  -8.671  1.00 10.00      B   
ATOM   2557  CD2 TYR B  68       7.616 -17.683 -10.043  1.00 10.00      B   
ATOM   2558  CE1 TYR B  68       9.077 -19.952  -9.467  1.00 10.00      B   
ATOM   2559  CE2 TYR B  68       7.495 -18.802 -10.845  1.00 10.00      B   
ATOM   2560  CZ  TYR B  68       8.225 -19.933 -10.553  1.00 10.00      B   
ATOM   2561  OH  TYR B  68       8.102 -21.051 -11.348  1.00 10.00      B   
ATOM   2562  HH  TYR B  68       7.888 -21.814 -10.797  1.00 10.00      B   
ATOM   2563  C   TYR B  68       8.190 -15.411  -5.797  1.00 10.00      B   
ATOM   2564  O   TYR B  68       8.905 -14.474  -6.153  1.00 10.00      B   
ATOM   2565  N   ILE B  69       7.483 -15.392  -4.677  1.00 10.00      B   
ATOM   2566  HN  ILE B  69       6.943 -16.177  -4.439  1.00 10.00      B   
ATOM   2567  CA  ILE B  69       7.497 -14.244  -3.779  1.00 10.00      B   
ATOM   2568  CB  ILE B  69       6.154 -13.481  -3.788  1.00 10.00      B   
ATOM   2569  CG1 ILE B  69       4.975 -14.443  -3.606  1.00 10.00      B   
ATOM   2570  CG2 ILE B  69       6.004 -12.676  -5.068  1.00 10.00      B   
ATOM   2571  CD1 ILE B  69       3.637 -13.753  -3.439  1.00 10.00      B   
ATOM   2572  C   ILE B  69       7.804 -14.696  -2.360  1.00 10.00      B   
ATOM   2573  O   ILE B  69       7.582 -15.856  -2.017  1.00 10.00      B   
ATOM   2574  N   GLU B  70       8.331 -13.796  -1.546  1.00 10.00      B   
ATOM   2575  HN  GLU B  70       8.514 -12.890  -1.881  1.00 10.00      B   
ATOM   2576  CA  GLU B  70       8.659 -14.124  -0.165  1.00 10.00      B   
ATOM   2577  CB  GLU B  70       9.969 -14.922  -0.095  1.00 10.00      B   
ATOM   2578  CG  GLU B  70      11.202 -14.143  -0.528  1.00 10.00      B   
ATOM   2579  CD  GLU B  70      12.479 -14.701   0.064  1.00 10.00      B   
ATOM   2580  OE1 GLU B  70      13.092 -14.026   0.916  1.00 10.00      B   
ATOM   2581  OE2 GLU B  70      12.879 -15.822  -0.319  1.00 10.00      B   
ATOM   2582  C   GLU B  70       8.781 -12.864   0.678  1.00 10.00      B   
ATOM   2583  O   GLU B  70       8.902 -11.757   0.144  1.00 10.00      B   
ATOM   2584  N   ILE B  71       8.734 -13.032   1.994  1.00 10.00      B   
ATOM   2585  HN  ILE B  71       8.611 -13.937   2.360  1.00 10.00      B   
ATOM   2586  CA  ILE B  71       8.873 -11.911   2.909  1.00 10.00      B   
ATOM   2587  CB  ILE B  71       8.195 -12.186   4.269  1.00 10.00      B   
ATOM   2588  CG1 ILE B  71       6.785 -12.745   4.053  1.00 10.00      B   
ATOM   2589  CG2 ILE B  71       8.137 -10.911   5.100  1.00 10.00      B   
ATOM   2590  CD1 ILE B  71       6.109 -13.218   5.322  1.00 10.00      B   
ATOM   2591  C   ILE B  71      10.359 -11.641   3.110  1.00 10.00      B   
ATOM   2592  O   ILE B  71      10.968 -12.091   4.082  1.00 10.00      B   
ATOM   2593  N   LYS B  72      10.929 -10.936   2.150  1.00 10.00      B   
ATOM   2594  HN  LYS B  72      10.369 -10.616   1.409  1.00 10.00      B   
ATOM   2595  CA  LYS B  72      12.341 -10.604   2.150  1.00 10.00      B   
ATOM   2596  CB  LYS B  72      12.722  -9.999   0.796  1.00 10.00      B   
ATOM   2597  CG  LYS B  72      14.211  -9.824   0.561  1.00 10.00      B   
ATOM   2598  CD  LYS B  72      14.475  -9.343  -0.856  1.00 10.00      B   
ATOM   2599  CE  LYS B  72      15.956  -9.120  -1.103  1.00 10.00      B   
ATOM   2600  NZ  LYS B  72      16.230  -8.683  -2.500  1.00 10.00      B   
ATOM   2601  HZ1 LYS B  72      15.622  -7.876  -2.755  1.00 10.00      B   
ATOM   2602  HZ2 LYS B  72      16.051  -9.464  -3.162  1.00 10.00      B   
ATOM   2603  HZ3 LYS B  72      17.231  -8.392  -2.590  1.00 10.00      B   
ATOM   2604  C   LYS B  72      12.694  -9.648   3.282  1.00 10.00      B   
ATOM   2605  O   LYS B  72      12.093  -8.580   3.425  1.00 10.00      B   
ATOM   2606  N   ARG B  73      13.657 -10.058   4.092  1.00 10.00      B   
ATOM   2607  HN  ARG B  73      14.060 -10.937   3.938  1.00 10.00      B   
ATOM   2608  CA  ARG B  73      14.128  -9.254   5.207  1.00 10.00      B   
ATOM   2609  CB  ARG B  73      14.483 -10.152   6.395  1.00 10.00      B   
ATOM   2610  CG  ARG B  73      15.207  -9.447   7.533  1.00 10.00      B   
ATOM   2611  CD  ARG B  73      15.455 -10.397   8.693  1.00 10.00      B   
ATOM   2612  NE  ARG B  73      16.492  -9.904   9.600  1.00 10.00      B   
ATOM   2613  HE  ARG B  73      17.322  -9.567   9.192  1.00 10.00      B   
ATOM   2614  CZ  ARG B  73      16.388  -9.916  10.929  1.00 10.00      B   
ATOM   2615  NH1 ARG B  73      15.264 -10.315  11.511  1.00 10.00      B   
ATOM   2616 HH11 ARG B  73      14.444 -10.616  10.931  1.00 10.00      B   
ATOM   2617 HH12 ARG B  73      15.192 -10.339  12.551  1.00 10.00      B   
ATOM   2618  NH2 ARG B  73      17.407  -9.506  11.673  1.00 10.00      B   
ATOM   2619 HH21 ARG B  73      17.335  -9.516  12.716  1.00 10.00      B   
ATOM   2620 HH22 ARG B  73      18.288  -9.176  11.220  1.00 10.00      B   
ATOM   2621  C   ARG B  73      15.340  -8.432   4.782  1.00 10.00      B   
ATOM   2622  O   ARG B  73      16.333  -8.974   4.296  1.00 10.00      B   
ATOM   2623  N   GLY B  74      15.251  -7.127   4.956  1.00 10.00      B   
ATOM   2624  HN  GLY B  74      14.436  -6.749   5.360  1.00 10.00      B   
ATOM   2625  CA  GLY B  74      16.341  -6.259   4.579  1.00 10.00      B   
ATOM   2626  C   GLY B  74      16.820  -5.412   5.732  1.00 10.00      B   
ATOM   2627  O   GLY B  74      16.281  -5.495   6.837  1.00 10.00      B   
ATOM   2628  N   VAL B  75      17.823  -4.594   5.471  1.00 10.00      B   
ATOM   2629  HN  VAL B  75      18.192  -4.566   4.563  1.00 10.00      B   
ATOM   2630  CA  VAL B  75      18.390  -3.722   6.483  1.00 10.00      B   
ATOM   2631  CB  VAL B  75      19.666  -4.347   7.106  1.00 10.00      B   
ATOM   2632  CG1 VAL B  75      20.641  -4.804   6.030  1.00 10.00      B   
ATOM   2633  CG2 VAL B  75      20.344  -3.392   8.075  1.00 10.00      B   
ATOM   2634  C   VAL B  75      18.706  -2.360   5.869  1.00 10.00      B   
ATOM   2635  O   VAL B  75      19.299  -2.284   4.792  1.00 10.00      B   
ATOM   2636  N   THR B  76      18.273  -1.294   6.525  1.00 10.00      B   
ATOM   2637  HN  THR B  76      17.769  -1.411   7.363  1.00 10.00      B   
ATOM   2638  CA  THR B  76      18.521   0.053   6.032  1.00 10.00      B   
ATOM   2639  CB  THR B  76      17.654   1.083   6.776  1.00 10.00      B   
ATOM   2640  OG1 THR B  76      17.049   0.453   7.912  1.00 10.00      B   
ATOM   2641  HG1 THR B  76      17.225   0.992   8.705  1.00 10.00      B   
ATOM   2642  CG2 THR B  76      16.563   1.622   5.862  1.00 10.00      B   
ATOM   2643  C   THR B  76      19.999   0.420   6.166  1.00 10.00      B   
ATOM   2644  O   THR B  76      20.591   0.276   7.236  1.00 10.00      B   
ATOM   2645  N   GLU B  77      20.586   0.896   5.077  1.00 10.00      B   
ATOM   2646  HN  GLU B  77      20.059   0.996   4.256  1.00 10.00      B   
ATOM   2647  CA  GLU B  77      21.997   1.268   5.058  1.00 10.00      B   
ATOM   2648  CB  GLU B  77      22.499   1.393   3.617  1.00 10.00      B   
ATOM   2649  CG  GLU B  77      21.586   2.191   2.694  1.00 10.00      B   
ATOM   2650  CD  GLU B  77      22.138   2.311   1.285  1.00 10.00      B   
ATOM   2651  OE1 GLU B  77      22.615   3.407   0.921  1.00 10.00      B   
ATOM   2652  OE2 GLU B  77      22.100   1.311   0.540  1.00 10.00      B   
ATOM   2653  C   GLU B  77      22.284   2.552   5.837  1.00 10.00      B   
ATOM   2654  O   GLU B  77      23.437   2.858   6.137  1.00 10.00      B   
ATOM   2655  N   ASP B  78      21.238   3.284   6.188  1.00 10.00      B   
ATOM   2656  HN  ASP B  78      20.337   2.979   5.952  1.00 10.00      B   
ATOM   2657  CA  ASP B  78      21.402   4.538   6.911  1.00 10.00      B   
ATOM   2658  CB  ASP B  78      20.453   5.618   6.379  1.00 10.00      B   
ATOM   2659  CG  ASP B  78      19.020   5.431   6.832  1.00 10.00      B   
ATOM   2660  OD1 ASP B  78      18.448   6.378   7.419  1.00 10.00      B   
ATOM   2661  OD2 ASP B  78      18.461   4.341   6.598  1.00 10.00      B   
ATOM   2662  C   ASP B  78      21.250   4.386   8.424  1.00 10.00      B   
ATOM   2663  O   ASP B  78      21.484   5.342   9.164  1.00 10.00      B   
ATOM   2664  N   ASP B  79      20.862   3.199   8.893  1.00 10.00      B   
ATOM   2665  HN  ASP B  79      20.686   2.465   8.269  1.00 10.00      B   
ATOM   2666  CA  ASP B  79      20.698   2.981  10.334  1.00 10.00      B   
ATOM   2667  CB  ASP B  79      19.339   3.492  10.853  1.00 10.00      B   
ATOM   2668  CG  ASP B  79      18.249   2.439  10.938  1.00 10.00      B   
ATOM   2669  OD1 ASP B  79      17.977   1.770   9.920  1.00 10.00      B   
ATOM   2670  OD2 ASP B  79      17.646   2.294  12.024  1.00 10.00      B   
ATOM   2671  C   ASP B  79      20.993   1.539  10.758  1.00 10.00      B   
ATOM   2672  O   ASP B  79      21.724   1.308  11.723  1.00 10.00      B   
ATOM   2673  N   GLY B  80      20.442   0.574  10.033  1.00 10.00      B   
ATOM   2674  HN  GLY B  80      19.856   0.812   9.282  1.00 10.00      B   
ATOM   2675  CA  GLY B  80      20.677  -0.821  10.353  1.00 10.00      B   
ATOM   2676  C   GLY B  80      19.437  -1.523  10.874  1.00 10.00      B   
ATOM   2677  O   GLY B  80      19.533  -2.572  11.515  1.00 10.00      B   
ATOM   2678  N   ARG B  81      18.275  -0.950  10.602  1.00 10.00      B   
ATOM   2679  HN  ARG B  81      18.261  -0.103  10.101  1.00 10.00      B   
ATOM   2680  CA  ARG B  81      17.012  -1.526  11.048  1.00 10.00      B   
ATOM   2681  CB  ARG B  81      15.944  -0.436  11.126  1.00 10.00      B   
ATOM   2682  CG  ARG B  81      14.850  -0.695  12.148  1.00 10.00      B   
ATOM   2683  CD  ARG B  81      14.111   0.589  12.479  1.00 10.00      B   
ATOM   2684  NE  ARG B  81      15.031   1.718  12.598  1.00 10.00      B   
ATOM   2685  HE  ARG B  81      15.986   1.546  12.387  1.00 10.00      B   
ATOM   2686  CZ  ARG B  81      14.677   2.951  12.949  1.00 10.00      B   
ATOM   2687  NH1 ARG B  81      13.411   3.234  13.242  1.00 10.00      B   
ATOM   2688 HH11 ARG B  81      13.136   4.205  13.513  1.00 10.00      B   
ATOM   2689 HH12 ARG B  81      12.687   2.490  13.198  1.00 10.00      B   
ATOM   2690  NH2 ARG B  81      15.603   3.897  13.004  1.00 10.00      B   
ATOM   2691 HH21 ARG B  81      15.351   4.874  13.272  1.00 10.00      B   
ATOM   2692 HH22 ARG B  81      16.599   3.659  12.774  1.00 10.00      B   
ATOM   2693  C   ARG B  81      16.539  -2.638  10.115  1.00 10.00      B   
ATOM   2694  O   ARG B  81      16.573  -2.493   8.889  1.00 10.00      B   
ATOM   2695  N   PRO B  82      16.108  -3.776  10.684  1.00 10.00      B   
ATOM   2696  CA  PRO B  82      15.600  -4.902   9.903  1.00 10.00      B   
ATOM   2697  CB  PRO B  82      15.659  -6.070  10.890  1.00 10.00      B   
ATOM   2698  CG  PRO B  82      15.510  -5.437  12.233  1.00 10.00      B   
ATOM   2699  CD  PRO B  82      16.109  -4.060  12.132  1.00 10.00      B   
ATOM   2700  C   PRO B  82      14.161  -4.655   9.448  1.00 10.00      B   
ATOM   2701  O   PRO B  82      13.264  -4.429  10.266  1.00 10.00      B   
ATOM   2702  N   ILE B  83      13.947  -4.687   8.143  1.00 10.00      B   
ATOM   2703  HN  ILE B  83      14.701  -4.872   7.539  1.00 10.00      B   
ATOM   2704  CA  ILE B  83      12.620  -4.467   7.583  1.00 10.00      B   
ATOM   2705  CB  ILE B  83      12.572  -3.221   6.671  1.00 10.00      B   
ATOM   2706  CG1 ILE B  83      13.686  -3.272   5.617  1.00 10.00      B   
ATOM   2707  CG2 ILE B  83      12.665  -1.945   7.499  1.00 10.00      B   
ATOM   2708  CD1 ILE B  83      13.614  -2.162   4.588  1.00 10.00      B   
ATOM   2709  C   ILE B  83      12.154  -5.690   6.805  1.00 10.00      B   
ATOM   2710  O   ILE B  83      12.967  -6.510   6.384  1.00 10.00      B   
ATOM   2711  N   TYR B  84      10.847  -5.808   6.619  1.00 10.00      B   
ATOM   2712  HN  TYR B  84      10.248  -5.114   6.965  1.00 10.00      B   
ATOM   2713  CA  TYR B  84      10.274  -6.937   5.900  1.00 10.00      B   
ATOM   2714  CB  TYR B  84       9.474  -7.830   6.855  1.00 10.00      B   
ATOM   2715  CG  TYR B  84      10.318  -8.540   7.892  1.00 10.00      B   
ATOM   2716  CD1 TYR B  84      10.570  -7.959   9.129  1.00 10.00      B   
ATOM   2717  CD2 TYR B  84      10.866  -9.789   7.631  1.00 10.00      B   
ATOM   2718  CE1 TYR B  84      11.345  -8.601  10.075  1.00 10.00      B   
ATOM   2719  CE2 TYR B  84      11.639 -10.438   8.573  1.00 10.00      B   
ATOM   2720  CZ  TYR B  84      11.876  -9.840   9.792  1.00 10.00      B   
ATOM   2721  OH  TYR B  84      12.651 -10.485  10.728  1.00 10.00      B   
ATOM   2722  HH  TYR B  84      12.291 -10.324  11.612  1.00 10.00      B   
ATOM   2723  C   TYR B  84       9.376  -6.448   4.771  1.00 10.00      B   
ATOM   2724  O   TYR B  84       8.576  -5.532   4.958  1.00 10.00      B   
ATOM   2725  N   ALA B  85       9.523  -7.050   3.601  1.00 10.00      B   
ATOM   2726  HN  ALA B  85      10.194  -7.764   3.507  1.00 10.00      B   
ATOM   2727  CA  ALA B  85       8.720  -6.676   2.446  1.00 10.00      B   
ATOM   2728  CB  ALA B  85       9.391  -5.548   1.673  1.00 10.00      B   
ATOM   2729  C   ALA B  85       8.486  -7.877   1.538  1.00 10.00      B   
ATOM   2730  O   ALA B  85       9.382  -8.697   1.341  1.00 10.00      B   
ATOM   2731  N   LEU B  86       7.274  -7.987   1.004  1.00 10.00      B   
ATOM   2732  HN  LEU B  86       6.595  -7.314   1.218  1.00 10.00      B   
ATOM   2733  CA  LEU B  86       6.928  -9.084   0.105  1.00 10.00      B   
ATOM   2734  CB  LEU B  86       5.408  -9.240   0.014  1.00 10.00      B   
ATOM   2735  CG  LEU B  86       4.831 -10.582   0.474  1.00 10.00      B   
ATOM   2736  CD1 LEU B  86       3.310 -10.531   0.487  1.00 10.00      B   
ATOM   2737  CD2 LEU B  86       5.322 -11.711  -0.419  1.00 10.00      B   
ATOM   2738  C   LEU B  86       7.516  -8.818  -1.275  1.00 10.00      B   
ATOM   2739  O   LEU B  86       6.845  -8.275  -2.154  1.00 10.00      B   
ATOM   2740  N   VAL B  87       8.771  -9.195  -1.448  1.00 10.00      B   
ATOM   2741  HN  VAL B  87       9.234  -9.653  -0.712  1.00 10.00      B   
ATOM   2742  CA  VAL B  87       9.480  -8.977  -2.701  1.00 10.00      B   
ATOM   2743  CB  VAL B  87      10.972  -8.651  -2.442  1.00 10.00      B   
ATOM   2744  CG1 VAL B  87      11.685  -8.256  -3.727  1.00 10.00      B   
ATOM   2745  CG2 VAL B  87      11.107  -7.548  -1.404  1.00 10.00      B   
ATOM   2746  C   VAL B  87       9.370 -10.188  -3.626  1.00 10.00      B   
ATOM   2747  O   VAL B  87       9.284 -11.330  -3.169  1.00 10.00      B   
ATOM   2748  N   ASN B  88       9.359  -9.920  -4.924  1.00 10.00      B   
ATOM   2749  HN  ASN B  88       9.427  -8.986  -5.215  1.00 10.00      B   
ATOM   2750  CA  ASN B  88       9.273 -10.963  -5.936  1.00 10.00      B   
ATOM   2751  CB  ASN B  88       8.406 -10.472  -7.107  1.00 10.00      B   
ATOM   2752  CG  ASN B  88       7.981 -11.569  -8.070  1.00 10.00      B   
ATOM   2753  OD1 ASN B  88       8.749 -12.476  -8.387  1.00 10.00      B   
ATOM   2754  ND2 ASN B  88       6.749 -11.493  -8.544  1.00 10.00      B   
ATOM   2755 HD21 ASN B  88       6.183 -10.746  -8.252  1.00 10.00      B   
ATOM   2756 HD22 ASN B  88       6.447 -12.188  -9.170  1.00 10.00      B   
ATOM   2757  C   ASN B  88      10.681 -11.298  -6.421  1.00 10.00      B   
ATOM   2758  O   ASN B  88      11.527 -10.410  -6.530  1.00 10.00      B   
ATOM   2759  N   LEU B  89      10.935 -12.568  -6.701  1.00 10.00      B   
ATOM   2760  HN  LEU B  89      10.214 -13.234  -6.606  1.00 10.00      B   
ATOM   2761  CA  LEU B  89      12.252 -12.997  -7.160  1.00 10.00      B   
ATOM   2762  CB  LEU B  89      12.497 -14.477  -6.851  1.00 10.00      B   
ATOM   2763  CG  LEU B  89      12.970 -14.800  -5.429  1.00 10.00      B   
ATOM   2764  CD1 LEU B  89      11.797 -14.879  -4.463  1.00 10.00      B   
ATOM   2765  CD2 LEU B  89      13.776 -16.088  -5.410  1.00 10.00      B   
ATOM   2766  C   LEU B  89      12.467 -12.707  -8.644  1.00 10.00      B   
ATOM   2767  O   LEU B  89      13.552 -12.939  -9.180  1.00 10.00      B   
ATOM   2768  N   ALA B  90      11.429 -12.211  -9.306  1.00 10.00      B   
ATOM   2769  HN  ALA B  90      10.582 -12.072  -8.830  1.00 10.00      B   
ATOM   2770  CA  ALA B  90      11.512 -11.875 -10.723  1.00 10.00      B   
ATOM   2771  CB  ALA B  90      10.135 -11.526 -11.268  1.00 10.00      B   
ATOM   2772  C   ALA B  90      12.478 -10.714 -10.944  1.00 10.00      B   
ATOM   2773  O   ALA B  90      12.576  -9.812 -10.113  1.00 10.00      B   
ATOM   2774  N   THR B  91      13.191 -10.745 -12.058  1.00 10.00      B   
ATOM   2775  HN  THR B  91      13.081 -11.495 -12.680  1.00 10.00      B   
ATOM   2776  CA  THR B  91      14.146  -9.694 -12.381  1.00 10.00      B   
ATOM   2777  CB  THR B  91      14.966 -10.065 -13.627  1.00 10.00      B   
ATOM   2778  OG1 THR B  91      14.337 -11.172 -14.293  1.00 10.00      B   
ATOM   2779  HG1 THR B  91      14.164 -10.930 -15.213  1.00 10.00      B   
ATOM   2780  CG2 THR B  91      16.381 -10.451 -13.235  1.00 10.00      B   
ATOM   2781  C   THR B  91      13.439  -8.363 -12.615  1.00 10.00      B   
ATOM   2782  O   THR B  91      13.864  -7.321 -12.112  1.00 10.00      B   
ATOM   2783  N   THR B  92      12.353  -8.402 -13.371  1.00 10.00      B   
ATOM   2784  HN  THR B  92      12.056  -9.257 -13.745  1.00 10.00      B   
ATOM   2785  CA  THR B  92      11.593  -7.204 -13.668  1.00 10.00      B   
ATOM   2786  CB  THR B  92      10.868  -7.328 -15.020  1.00 10.00      B   
ATOM   2787  OG1 THR B  92      11.382  -8.461 -15.734  1.00 10.00      B   
ATOM   2788  HG1 THR B  92      10.699  -8.798 -16.328  1.00 10.00      B   
ATOM   2789  CG2 THR B  92      11.089  -6.074 -15.852  1.00 10.00      B   
ATOM   2790  C   THR B  92      10.577  -6.910 -12.569  1.00 10.00      B   
ATOM   2791  O   THR B  92       9.372  -7.036 -12.772  1.00 10.00      B   
ATOM   2792  N   SER B  93      11.070  -6.519 -11.403  1.00 10.00      B   
ATOM   2793  HN  SER B  93      12.048  -6.466 -11.285  1.00 10.00      B   
ATOM   2794  CA  SER B  93      10.208  -6.193 -10.274  1.00 10.00      B   
ATOM   2795  CB  SER B  93      11.026  -6.217  -8.985  1.00 10.00      B   
ATOM   2796  OG  SER B  93      12.402  -6.037  -9.271  1.00 10.00      B   
ATOM   2797  HG  SER B  93      12.892  -5.950  -8.441  1.00 10.00      B   
ATOM   2798  C   SER B  93       9.556  -4.823 -10.464  1.00 10.00      B   
ATOM   2799  O   SER B  93       8.713  -4.400  -9.669  1.00 10.00      B   
ATOM   2800  N   ILE B  94       9.934  -4.150 -11.546  1.00 10.00      B   
ATOM   2801  HN  ILE B  94      10.594  -4.556 -12.145  1.00 10.00      B   
ATOM   2802  CA  ILE B  94       9.411  -2.831 -11.865  1.00 10.00      B   
ATOM   2803  CB  ILE B  94      10.180  -2.186 -13.041  1.00 10.00      B   
ATOM   2804  CG1 ILE B  94       9.926  -0.678 -13.098  1.00 10.00      B   
ATOM   2805  CG2 ILE B  94       9.824  -2.848 -14.365  1.00 10.00      B   
ATOM   2806  CD1 ILE B  94      10.909   0.073 -13.970  1.00 10.00      B   
ATOM   2807  C   ILE B  94       7.904  -2.864 -12.150  1.00 10.00      B   
ATOM   2808  O   ILE B  94       7.240  -1.825 -12.136  1.00 10.00      B   
ATOM   2809  N   SER B  95       7.365  -4.062 -12.381  1.00 10.00      B   
ATOM   2810  HN  SER B  95       7.943  -4.856 -12.383  1.00 10.00      B   
ATOM   2811  CA  SER B  95       5.942  -4.226 -12.646  1.00 10.00      B   
ATOM   2812  CB  SER B  95       5.625  -5.694 -12.924  1.00 10.00      B   
ATOM   2813  OG  SER B  95       6.671  -6.310 -13.655  1.00 10.00      B   
ATOM   2814  HG  SER B  95       6.990  -5.701 -14.335  1.00 10.00      B   
ATOM   2815  C   SER B  95       5.117  -3.729 -11.462  1.00 10.00      B   
ATOM   2816  O   SER B  95       3.981  -3.276 -11.625  1.00 10.00      B   
ATOM   2817  N   LYS B  96       5.708  -3.799 -10.270  1.00 10.00      B   
ATOM   2818  HN  LYS B  96       6.618  -4.162 -10.209  1.00 10.00      B   
ATOM   2819  CA  LYS B  96       5.045  -3.346  -9.058  1.00 10.00      B   
ATOM   2820  CB  LYS B  96       5.921  -3.616  -7.837  1.00 10.00      B   
ATOM   2821  CG  LYS B  96       5.451  -4.774  -6.978  1.00 10.00      B   
ATOM   2822  CD  LYS B  96       6.231  -4.826  -5.678  1.00 10.00      B   
ATOM   2823  CE  LYS B  96       5.818  -6.009  -4.822  1.00 10.00      B   
ATOM   2824  NZ  LYS B  96       6.623  -6.081  -3.578  1.00 10.00      B   
ATOM   2825  HZ1 LYS B  96       6.312  -5.357  -2.905  1.00 10.00      B   
ATOM   2826  HZ2 LYS B  96       7.635  -5.918  -3.797  1.00 10.00      B   
ATOM   2827  HZ3 LYS B  96       6.527  -7.020  -3.134  1.00 10.00      B   
ATOM   2828  C   LYS B  96       4.753  -1.858  -9.152  1.00 10.00      B   
ATOM   2829  O   LYS B  96       3.696  -1.399  -8.738  1.00 10.00      B   
ATOM   2830  N   MET B  97       5.691  -1.116  -9.721  1.00 10.00      B   
ATOM   2831  HN  MET B  97       6.504  -1.547 -10.064  1.00 10.00      B   
ATOM   2832  CA  MET B  97       5.532   0.318  -9.875  1.00 10.00      B   
ATOM   2833  CB  MET B  97       6.889   1.000 -10.049  1.00 10.00      B   
ATOM   2834  CG  MET B  97       7.806   0.864  -8.847  1.00 10.00      B   
ATOM   2835  SD  MET B  97       9.292   1.872  -8.986  1.00 10.00      B   
ATOM   2836  CE  MET B  97       8.609   3.509  -8.752  1.00 10.00      B   
ATOM   2837  C   MET B  97       4.638   0.620 -11.064  1.00 10.00      B   
ATOM   2838  O   MET B  97       3.871   1.577 -11.047  1.00 10.00      B   
ATOM   2839  N   ALA B  98       4.728  -0.224 -12.087  1.00 10.00      B   
ATOM   2840  HN  ALA B  98       5.351  -0.979 -12.029  1.00 10.00      B   
ATOM   2841  CA  ALA B  98       3.932  -0.057 -13.296  1.00 10.00      B   
ATOM   2842  CB  ALA B  98       4.372  -1.048 -14.359  1.00 10.00      B   
ATOM   2843  C   ALA B  98       2.444  -0.211 -13.001  1.00 10.00      B   
ATOM   2844  O   ALA B  98       1.597   0.265 -13.754  1.00 10.00      B   
ATOM   2845  N   THR B  99       2.135  -0.880 -11.900  1.00 10.00      B   
ATOM   2846  HN  THR B  99       2.857  -1.239 -11.340  1.00 10.00      B   
ATOM   2847  CA  THR B  99       0.755  -1.089 -11.492  1.00 10.00      B   
ATOM   2848  CB  THR B  99       0.454  -2.593 -11.325  1.00 10.00      B   
ATOM   2849  OG1 THR B  99       1.279  -3.342 -12.233  1.00 10.00      B   
ATOM   2850  HG1 THR B  99       2.207  -3.136 -12.068  1.00 10.00      B   
ATOM   2851  CG2 THR B  99      -1.009  -2.883 -11.640  1.00 10.00      B   
ATOM   2852  C   THR B  99       0.488  -0.352 -10.177  1.00 10.00      B   
ATOM   2853  O   THR B  99      -0.372  -0.741  -9.387  1.00 10.00      B   
ATOM   2854  N   ASP B 100       1.237   0.724  -9.965  1.00 10.00      B   
ATOM   2855  HN  ASP B 100       1.888   0.993 -10.646  1.00 10.00      B   
ATOM   2856  CA  ASP B 100       1.111   1.533  -8.758  1.00 10.00      B   
ATOM   2857  CB  ASP B 100       2.258   1.211  -7.787  1.00 10.00      B   
ATOM   2858  CG  ASP B 100       1.967   1.592  -6.344  1.00 10.00      B   
ATOM   2859  OD1 ASP B 100       1.946   0.688  -5.482  1.00 10.00      B   
ATOM   2860  OD2 ASP B 100       1.778   2.791  -6.057  1.00 10.00      B   
ATOM   2861  C   ASP B 100       1.157   3.011  -9.127  1.00 10.00      B   
ATOM   2862  O   ASP B 100       0.277   3.787  -8.760  1.00 10.00      B   
ATOM   2863  N   PHE B 101       2.180   3.381  -9.886  1.00 10.00      B   
ATOM   2864  HN  PHE B 101       2.823   2.702 -10.185  1.00 10.00      B   
ATOM   2865  CA  PHE B 101       2.371   4.761 -10.308  1.00 10.00      B   
ATOM   2866  CB  PHE B 101       3.847   5.154 -10.164  1.00 10.00      B   
ATOM   2867  CG  PHE B 101       4.371   5.075  -8.758  1.00 10.00      B   
ATOM   2868  CD1 PHE B 101       4.304   6.173  -7.918  1.00 10.00      B   
ATOM   2869  CD2 PHE B 101       4.935   3.905  -8.279  1.00 10.00      B   
ATOM   2870  CE1 PHE B 101       4.788   6.106  -6.625  1.00 10.00      B   
ATOM   2871  CE2 PHE B 101       5.421   3.830  -6.988  1.00 10.00      B   
ATOM   2872  CZ  PHE B 101       5.348   4.933  -6.160  1.00 10.00      B   
ATOM   2873  C   PHE B 101       1.934   4.954 -11.756  1.00 10.00      B   
ATOM   2874  O   PHE B 101       1.827   3.990 -12.521  1.00 10.00      B   
ATOM   2875  N   ALA B 102       1.691   6.203 -12.126  1.00 10.00      B   
ATOM   2876  HN  ALA B 102       1.803   6.930 -11.463  1.00 10.00      B   
ATOM   2877  CA  ALA B 102       1.278   6.537 -13.478  1.00 10.00      B   
ATOM   2878  CB  ALA B 102       0.639   7.916 -13.511  1.00 10.00      B   
ATOM   2879  C   ALA B 102       2.478   6.475 -14.420  1.00 10.00      B   
ATOM   2880  O   ALA B 102       3.624   6.435 -13.969  1.00 10.00      B   
ATOM   2881  N   GLU B 103       2.216   6.487 -15.722  1.00 10.00      B   
ATOM   2882  HN  GLU B 103       1.286   6.551 -16.021  1.00 10.00      B   
ATOM   2883  CA  GLU B 103       3.280   6.411 -16.719  1.00 10.00      B   
ATOM   2884  CB  GLU B 103       2.696   6.378 -18.131  1.00 10.00      B   
ATOM   2885  CG  GLU B 103       3.684   5.958 -19.207  1.00 10.00      B   
ATOM   2886  CD  GLU B 103       2.997   5.412 -20.439  1.00 10.00      B   
ATOM   2887  OE1 GLU B 103       2.408   6.206 -21.203  1.00 10.00      B   
ATOM   2888  OE2 GLU B 103       3.042   4.182 -20.654  1.00 10.00      B   
ATOM   2889  C   GLU B 103       4.292   7.550 -16.570  1.00 10.00      B   
ATOM   2890  O   GLU B 103       5.502   7.332 -16.653  1.00 10.00      B   
ATOM   2891  N   ASN B 104       3.793   8.757 -16.328  1.00 10.00      B   
ATOM   2892  HN  ASN B 104       2.821   8.869 -16.256  1.00 10.00      B   
ATOM   2893  CA  ASN B 104       4.658   9.924 -16.164  1.00 10.00      B   
ATOM   2894  CB  ASN B 104       3.836  11.219 -16.097  1.00 10.00      B   
ATOM   2895  CG  ASN B 104       2.746  11.184 -15.041  1.00 10.00      B   
ATOM   2896  OD1 ASN B 104       1.764  10.453 -15.174  1.00 10.00      B   
ATOM   2897  ND2 ASN B 104       2.899  11.983 -13.998  1.00 10.00      B   
ATOM   2898 HD21 ASN B 104       3.695  12.554 -13.963  1.00 10.00      B   
ATOM   2899 HD22 ASN B 104       2.210  11.970 -13.299  1.00 10.00      B   
ATOM   2900  C   ASN B 104       5.551   9.783 -14.932  1.00 10.00      B   
ATOM   2901  O   ASN B 104       6.700  10.222 -14.931  1.00 10.00      B   
ATOM   2902  N   GLU B 105       5.022   9.151 -13.891  1.00 10.00      B   
ATOM   2903  HN  GLU B 105       4.104   8.810 -13.952  1.00 10.00      B   
ATOM   2904  CA  GLU B 105       5.775   8.946 -12.661  1.00 10.00      B   
ATOM   2905  CB  GLU B 105       4.836   8.566 -11.520  1.00 10.00      B   
ATOM   2906  CG  GLU B 105       3.674   9.527 -11.338  1.00 10.00      B   
ATOM   2907  CD  GLU B 105       2.777   9.132 -10.188  1.00 10.00      B   
ATOM   2908  OE1 GLU B 105       2.562   9.962  -9.283  1.00 10.00      B   
ATOM   2909  OE2 GLU B 105       2.288   7.985 -10.183  1.00 10.00      B   
ATOM   2910  C   GLU B 105       6.823   7.860 -12.867  1.00 10.00      B   
ATOM   2911  O   GLU B 105       7.939   7.945 -12.348  1.00 10.00      B   
ATOM   2912  N   LEU B 106       6.454   6.845 -13.640  1.00 10.00      B   
ATOM   2913  HN  LEU B 106       5.544   6.838 -14.013  1.00 10.00      B   
ATOM   2914  CA  LEU B 106       7.351   5.738 -13.942  1.00 10.00      B   
ATOM   2915  CB  LEU B 106       6.641   4.695 -14.807  1.00 10.00      B   
ATOM   2916  CG  LEU B 106       5.568   3.861 -14.114  1.00 10.00      B   
ATOM   2917  CD1 LEU B 106       4.863   2.966 -15.122  1.00 10.00      B   
ATOM   2918  CD2 LEU B 106       6.180   3.033 -12.997  1.00 10.00      B   
ATOM   2919  C   LEU B 106       8.600   6.231 -14.659  1.00 10.00      B   
ATOM   2920  O   LEU B 106       9.709   5.767 -14.387  1.00 10.00      B   
ATOM   2921  N   ASP B 107       8.414   7.167 -15.578  1.00 10.00      B   
ATOM   2922  HN  ASP B 107       7.501   7.486 -15.759  1.00 10.00      B   
ATOM   2923  CA  ASP B 107       9.525   7.728 -16.334  1.00 10.00      B   
ATOM   2924  CB  ASP B 107       9.008   8.461 -17.570  1.00 10.00      B   
ATOM   2925  CG  ASP B 107      10.107   9.176 -18.322  1.00 10.00      B   
ATOM   2926  OD1 ASP B 107      11.060   8.512 -18.775  1.00 10.00      B   
ATOM   2927  OD2 ASP B 107      10.028  10.409 -18.464  1.00 10.00      B   
ATOM   2928  C   ASP B 107      10.358   8.666 -15.463  1.00 10.00      B   
ATOM   2929  O   ASP B 107      11.585   8.712 -15.572  1.00 10.00      B   
ATOM   2930  N   LEU B 108       9.685   9.404 -14.588  1.00 10.00      B   
ATOM   2931  HN  LEU B 108       8.706   9.334 -14.558  1.00 10.00      B   
ATOM   2932  CA  LEU B 108      10.362  10.330 -13.686  1.00 10.00      B   
ATOM   2933  CB  LEU B 108       9.345  11.145 -12.882  1.00 10.00      B   
ATOM   2934  CG  LEU B 108       9.922  12.246 -11.988  1.00 10.00      B   
ATOM   2935  CD1 LEU B 108      10.524  13.365 -12.828  1.00 10.00      B   
ATOM   2936  CD2 LEU B 108       8.858  12.789 -11.047  1.00 10.00      B   
ATOM   2937  C   LEU B 108      11.291   9.576 -12.739  1.00 10.00      B   
ATOM   2938  O   LEU B 108      12.410  10.017 -12.466  1.00 10.00      B   
ATOM   2939  N   PHE B 109      10.823   8.429 -12.259  1.00 10.00      B   
ATOM   2940  HN  PHE B 109       9.919   8.138 -12.515  1.00 10.00      B   
ATOM   2941  CA  PHE B 109      11.599   7.600 -11.350  1.00 10.00      B   
ATOM   2942  CB  PHE B 109      10.779   6.393 -10.887  1.00 10.00      B   
ATOM   2943  CG  PHE B 109      11.476   5.541  -9.861  1.00 10.00      B   
ATOM   2944  CD1 PHE B 109      12.066   4.340 -10.220  1.00 10.00      B   
ATOM   2945  CD2 PHE B 109      11.544   5.946  -8.537  1.00 10.00      B   
ATOM   2946  CE1 PHE B 109      12.710   3.558  -9.279  1.00 10.00      B   
ATOM   2947  CE2 PHE B 109      12.186   5.168  -7.591  1.00 10.00      B   
ATOM   2948  CZ  PHE B 109      12.770   3.973  -7.962  1.00 10.00      B   
ATOM   2949  C   PHE B 109      12.896   7.136 -12.002  1.00 10.00      B   
ATOM   2950  O   PHE B 109      13.920   7.013 -11.334  1.00 10.00      B   
ATOM   2951  N   ARG B 110      12.851   6.891 -13.308  1.00 10.00      B   
ATOM   2952  HN  ARG B 110      12.007   7.023 -13.790  1.00 10.00      B   
ATOM   2953  CA  ARG B 110      14.033   6.444 -14.038  1.00 10.00      B   
ATOM   2954  CB  ARG B 110      13.717   6.206 -15.519  1.00 10.00      B   
ATOM   2955  CG  ARG B 110      12.468   5.387 -15.791  1.00 10.00      B   
ATOM   2956  CD  ARG B 110      12.570   3.987 -15.212  1.00 10.00      B   
ATOM   2957  NE  ARG B 110      12.191   2.966 -16.186  1.00 10.00      B   
ATOM   2958  HE  ARG B 110      12.921   2.442 -16.588  1.00 10.00      B   
ATOM   2959  CZ  ARG B 110      10.935   2.697 -16.555  1.00 10.00      B   
ATOM   2960  NH1 ARG B 110       9.912   3.395 -16.064  1.00 10.00      B   
ATOM   2961 HH11 ARG B 110      10.079   4.166 -15.379  1.00 10.00      B   
ATOM   2962 HH12 ARG B 110       8.935   3.177 -16.370  1.00 10.00      B   
ATOM   2963  NH2 ARG B 110      10.704   1.728 -17.428  1.00 10.00      B   
ATOM   2964 HH21 ARG B 110      11.497   1.176 -17.822  1.00 10.00      B   
ATOM   2965 HH22 ARG B 110       9.726   1.514 -17.728  1.00 10.00      B   
ATOM   2966  C   ARG B 110      15.140   7.484 -13.926  1.00 10.00      B   
ATOM   2967  O   ARG B 110      16.253   7.182 -13.499  1.00 10.00      B   
ATOM   2968  N   LYS B 111      14.802   8.716 -14.277  1.00 10.00      B   
ATOM   2969  HN  LYS B 111      13.882   8.888 -14.565  1.00 10.00      B   
ATOM   2970  CA  LYS B 111      15.749   9.820 -14.237  1.00 10.00      B   
ATOM   2971  CB  LYS B 111      15.138  11.067 -14.875  1.00 10.00      B   
ATOM   2972  CG  LYS B 111      15.075  11.014 -16.394  1.00 10.00      B   
ATOM   2973  CD  LYS B 111      14.304  12.194 -16.959  1.00 10.00      B   
ATOM   2974  CE  LYS B 111      12.825  11.877 -17.087  1.00 10.00      B   
ATOM   2975  NZ  LYS B 111      12.532  11.107 -18.322  1.00 10.00      B   
ATOM   2976  HZ1 LYS B 111      11.545  10.761 -18.303  1.00 10.00      B   
ATOM   2977  HZ2 LYS B 111      13.170  10.289 -18.402  1.00 10.00      B   
ATOM   2978  HZ3 LYS B 111      12.653  11.713 -19.161  1.00 10.00      B   
ATOM   2979  C   LYS B 111      16.214  10.108 -12.814  1.00 10.00      B   
ATOM   2980  O   LYS B 111      17.383  10.420 -12.587  1.00 10.00      B   
ATOM   2981  N   ALA B 112      15.295   9.998 -11.860  1.00 10.00      B   
ATOM   2982  HN  ALA B 112      14.375   9.760 -12.106  1.00 10.00      B   
ATOM   2983  CA  ALA B 112      15.620  10.232 -10.459  1.00 10.00      B   
ATOM   2984  CB  ALA B 112      14.361  10.188  -9.608  1.00 10.00      B   
ATOM   2985  C   ALA B 112      16.634   9.204  -9.969  1.00 10.00      B   
ATOM   2986  O   ALA B 112      17.600   9.545  -9.285  1.00 10.00      B   
ATOM   2987  N   LEU B 113      16.419   7.948 -10.350  1.00 10.00      B   
ATOM   2988  HN  LEU B 113      15.636   7.747 -10.911  1.00 10.00      B   
ATOM   2989  CA  LEU B 113      17.307   6.863  -9.962  1.00 10.00      B   
ATOM   2990  CB  LEU B 113      16.720   5.513 -10.387  1.00 10.00      B   
ATOM   2991  CG  LEU B 113      17.482   4.267  -9.931  1.00 10.00      B   
ATOM   2992  CD1 LEU B 113      17.477   4.162  -8.412  1.00 10.00      B   
ATOM   2993  CD2 LEU B 113      16.884   3.018 -10.562  1.00 10.00      B   
ATOM   2994  C   LEU B 113      18.691   7.056 -10.574  1.00 10.00      B   
ATOM   2995  O   LEU B 113      19.707   6.721  -9.960  1.00 10.00      B   
ATOM   2996  N   GLU B 114      18.724   7.623 -11.776  1.00 10.00      B   
ATOM   2997  HN  GLU B 114      17.880   7.876 -12.209  1.00 10.00      B   
ATOM   2998  CA  GLU B 114      19.980   7.872 -12.474  1.00 10.00      B   
ATOM   2999  CB  GLU B 114      19.730   8.355 -13.905  1.00 10.00      B   
ATOM   3000  CG  GLU B 114      19.076   7.315 -14.803  1.00 10.00      B   
ATOM   3001  CD  GLU B 114      18.903   7.794 -16.229  1.00 10.00      B   
ATOM   3002  OE1 GLU B 114      18.059   8.687 -16.467  1.00 10.00      B   
ATOM   3003  OE2 GLU B 114      19.611   7.281 -17.122  1.00 10.00      B   
ATOM   3004  C   GLU B 114      20.840   8.874 -11.708  1.00 10.00      B   
ATOM   3005  O   GLU B 114      22.059   8.897 -11.857  1.00 10.00      B   
ATOM   3006  N   LEU B 115      20.194   9.698 -10.887  1.00 10.00      B   
ATOM   3007  HN  LEU B 115      19.217   9.635 -10.820  1.00 10.00      B   
ATOM   3008  CA  LEU B 115      20.896  10.690 -10.083  1.00 10.00      B   
ATOM   3009  CB  LEU B 115      20.004  11.905  -9.811  1.00 10.00      B   
ATOM   3010  CG  LEU B 115      19.642  12.772 -11.018  1.00 10.00      B   
ATOM   3011  CD1 LEU B 115      18.744  13.922 -10.588  1.00 10.00      B   
ATOM   3012  CD2 LEU B 115      20.896  13.297 -11.702  1.00 10.00      B   
ATOM   3013  C   LEU B 115      21.349  10.075  -8.763  1.00 10.00      B   
ATOM   3014  O   LEU B 115      22.366  10.475  -8.196  1.00 10.00      B   
ATOM   3015  N   ILE B 116      20.586   9.094  -8.285  1.00 10.00      B   
ATOM   3016  HN  ILE B 116      19.790   8.825  -8.790  1.00 10.00      B   
ATOM   3017  CA  ILE B 116      20.898   8.406  -7.034  1.00 10.00      B   
ATOM   3018  CB  ILE B 116      19.803   7.377  -6.672  1.00 10.00      B   
ATOM   3019  CG1 ILE B 116      18.431   8.049  -6.566  1.00 10.00      B   
ATOM   3020  CG2 ILE B 116      20.140   6.642  -5.381  1.00 10.00      B   
ATOM   3021  CD1 ILE B 116      18.348   9.127  -5.508  1.00 10.00      B   
ATOM   3022  C   ILE B 116      22.242   7.691  -7.148  1.00 10.00      B   
ATOM   3023  O   ILE B 116      23.057   7.717  -6.228  1.00 10.00      B   
ATOM   3024  N   ILE B 117      22.464   7.062  -8.294  1.00 10.00      B   
ATOM   3025  HN  ILE B 117      21.769   7.074  -8.985  1.00 10.00      B   
ATOM   3026  CA  ILE B 117      23.708   6.348  -8.547  1.00 10.00      B   
ATOM   3027  CB  ILE B 117      23.481   5.105  -9.431  1.00 10.00      B   
ATOM   3028  CG1 ILE B 117      22.699   5.480 -10.695  1.00 10.00      B   
ATOM   3029  CG2 ILE B 117      22.759   4.015  -8.645  1.00 10.00      B   
ATOM   3030  CD1 ILE B 117      22.518   4.338 -11.671  1.00 10.00      B   
ATOM   3031  C   ILE B 117      24.733   7.264  -9.211  1.00 10.00      B   
ATOM   3032  O   ILE B 117      25.858   6.858  -9.496  1.00 10.00      B   
ATOM   3033  N   ASP B 118      24.328   8.503  -9.458  1.00 10.00      B   
ATOM   3034  HN  ASP B 118      23.420   8.768  -9.202  1.00 10.00      B   
ATOM   3035  CA  ASP B 118      25.200   9.483 -10.092  1.00 10.00      B   
ATOM   3036  CB  ASP B 118      24.372  10.579 -10.772  1.00 10.00      B   
ATOM   3037  CG  ASP B 118      25.213  11.730 -11.285  1.00 10.00      B   
ATOM   3038  OD1 ASP B 118      25.789  11.606 -12.388  1.00 10.00      B   
ATOM   3039  OD2 ASP B 118      25.297  12.769 -10.593  1.00 10.00      B   
ATOM   3040  C   ASP B 118      26.140  10.107  -9.074  1.00 10.00      B   
ATOM   3041  O   ASP B 118      27.350  10.183  -9.295  1.00 10.00      B   
ATOM   3042  N   SER B 119      25.578  10.544  -7.954  1.00 10.00      B   
ATOM   3043  HN  SER B 119      24.611  10.432  -7.827  1.00 10.00      B   
ATOM   3044  CA  SER B 119      26.360  11.173  -6.906  1.00 10.00      B   
ATOM   3045  CB  SER B 119      25.487  12.146  -6.107  1.00 10.00      B   
ATOM   3046  OG  SER B 119      24.363  11.481  -5.554  1.00 10.00      B   
ATOM   3047  HG  SER B 119      23.575  12.034  -5.659  1.00 10.00      B   
ATOM   3048  C   SER B 119      26.974  10.135  -5.977  1.00 10.00      B   
ATOM   3049  O   SER B 119      26.351   9.120  -5.660  1.00 10.00      B   
ATOM   3050  N   GLU B 120      28.202  10.388  -5.545  1.00 10.00      B   
ATOM   3051  HN  GLU B 120      28.664  11.199  -5.851  1.00 10.00      B   
ATOM   3052  CA  GLU B 120      28.882   9.476  -4.639  1.00 10.00      B   
ATOM   3053  CB  GLU B 120      30.354   9.860  -4.480  1.00 10.00      B   
ATOM   3054  CG  GLU B 120      31.213   8.763  -3.866  1.00 10.00      B   
ATOM   3055  CD  GLU B 120      30.961   7.410  -4.499  1.00 10.00      B   
ATOM   3056  OE1 GLU B 120      30.626   6.454  -3.765  1.00 10.00      B   
ATOM   3057  OE2 GLU B 120      31.078   7.297  -5.733  1.00 10.00      B   
ATOM   3058  C   GLU B 120      28.179   9.467  -3.287  1.00 10.00      B   
ATOM   3059  O   GLU B 120      28.246   8.493  -2.539  1.00 10.00      B   
ATOM   3060  N   THR B 121      27.484  10.554  -3.000  1.00 10.00      B   
ATOM   3061  HN  THR B 121      27.468  11.294  -3.642  1.00 10.00      B   
ATOM   3062  CA  THR B 121      26.752  10.698  -1.760  1.00 10.00      B   
ATOM   3063  CB  THR B 121      26.352  12.167  -1.571  1.00 10.00      B   
ATOM   3064  OG1 THR B 121      26.910  12.936  -2.648  1.00 10.00      B   
ATOM   3065  HG1 THR B 121      27.101  13.830  -2.339  1.00 10.00      B   
ATOM   3066  CG2 THR B 121      26.884  12.694  -0.251  1.00 10.00      B   
ATOM   3067  C   THR B 121      25.490   9.843  -1.775  1.00 10.00      B   
ATOM   3068  O   THR B 121      24.984   9.455  -0.725  1.00 10.00      B   
ATOM   3069  N   GLY B 122      24.996   9.547  -2.973  1.00 10.00      B   
ATOM   3070  HN  GLY B 122      25.454   9.873  -3.777  1.00 10.00      B   
ATOM   3071  CA  GLY B 122      23.793   8.750  -3.105  1.00 10.00      B   
ATOM   3072  C   GLY B 122      22.556   9.581  -2.839  1.00 10.00      B   
ATOM   3073  O   GLY B 122      21.550   9.080  -2.334  1.00 10.00      B   
ATOM   3074  N   PHE B 123      22.636  10.859  -3.186  1.00 10.00      B   
ATOM   3075  HN  PHE B 123      23.456  11.186  -3.614  1.00 10.00      B   
ATOM   3076  CA  PHE B 123      21.533  11.782  -2.974  1.00 10.00      B   
ATOM   3077  CB  PHE B 123      21.843  12.730  -1.813  1.00 10.00      B   
ATOM   3078  CG  PHE B 123      21.796  12.090  -0.455  1.00 10.00      B   
ATOM   3079  CD1 PHE B 123      22.963  11.832   0.243  1.00 10.00      B   
ATOM   3080  CD2 PHE B 123      20.584  11.751   0.125  1.00 10.00      B   
ATOM   3081  CE1 PHE B 123      22.926  11.246   1.493  1.00 10.00      B   
ATOM   3082  CE2 PHE B 123      20.538  11.164   1.376  1.00 10.00      B   
ATOM   3083  CZ  PHE B 123      21.711  10.911   2.062  1.00 10.00      B   
ATOM   3084  C   PHE B 123      21.249  12.597  -4.228  1.00 10.00      B   
ATOM   3085  O   PHE B 123      22.163  12.980  -4.965  1.00 10.00      B   
ATOM   3086  N   ALA B 124      19.976  12.850  -4.469  1.00 10.00      B   
ATOM   3087  HN  ALA B 124      19.296  12.488  -3.858  1.00 10.00      B   
ATOM   3088  CA  ALA B 124      19.550  13.631  -5.615  1.00 10.00      B   
ATOM   3089  CB  ALA B 124      18.700  12.778  -6.546  1.00 10.00      B   
ATOM   3090  C   ALA B 124      18.768  14.850  -5.150  1.00 10.00      B   
ATOM   3091  O   ALA B 124      17.727  14.720  -4.504  1.00 10.00      B   
ATOM   3092  N   SER B 125      19.281  16.028  -5.460  1.00 10.00      B   
ATOM   3093  HN  SER B 125      20.121  16.068  -5.967  1.00 10.00      B   
ATOM   3094  CA  SER B 125      18.631  17.269  -5.075  1.00 10.00      B   
ATOM   3095  CB  SER B 125      19.552  18.442  -5.408  1.00 10.00      B   
ATOM   3096  OG  SER B 125      20.781  17.966  -5.938  1.00 10.00      B   
ATOM   3097  HG  SER B 125      21.507  18.515  -5.616  1.00 10.00      B   
ATOM   3098  C   SER B 125      17.293  17.418  -5.798  1.00 10.00      B   
ATOM   3099  O   SER B 125      17.187  17.102  -6.986  1.00 10.00      B   
ATOM   3100  N   SER B 126      16.277  17.894  -5.080  1.00 10.00      B   
ATOM   3101  HN  SER B 126      16.425  18.127  -4.136  1.00 10.00      B   
ATOM   3102  CA  SER B 126      14.943  18.076  -5.654  1.00 10.00      B   
ATOM   3103  CB  SER B 126      14.005  18.703  -4.624  1.00 10.00      B   
ATOM   3104  OG  SER B 126      14.170  18.095  -3.355  1.00 10.00      B   
ATOM   3105  HG  SER B 126      14.760  17.338  -3.434  1.00 10.00      B   
ATOM   3106  C   SER B 126      14.990  18.939  -6.913  1.00 10.00      B   
ATOM   3107  O   SER B 126      14.341  18.630  -7.913  1.00 10.00      B   
ATOM   3108  N   THR B 127      15.778  20.007  -6.857  1.00 10.00      B   
ATOM   3109  HN  THR B 127      16.273  20.191  -6.030  1.00 10.00      B   
ATOM   3110  CA  THR B 127      15.930  20.928  -7.974  1.00 10.00      B   
ATOM   3111  CB  THR B 127      16.888  22.060  -7.579  1.00 10.00      B   
ATOM   3112  OG1 THR B 127      17.056  22.037  -6.151  1.00 10.00      B   
ATOM   3113  HG1 THR B 127      17.746  22.666  -5.896  1.00 10.00      B   
ATOM   3114  CG2 THR B 127      16.318  23.405  -7.995  1.00 10.00      B   
ATOM   3115  C   THR B 127      16.470  20.222  -9.218  1.00 10.00      B   
ATOM   3116  O   THR B 127      16.033  20.497 -10.335  1.00 10.00      B   
ATOM   3117  N   ASN B 128      17.408  19.299  -9.015  1.00 10.00      B   
ATOM   3118  HN  ASN B 128      17.700  19.110  -8.100  1.00 10.00      B   
ATOM   3119  CA  ASN B 128      18.005  18.554 -10.118  1.00 10.00      B   
ATOM   3120  CB  ASN B 128      19.191  17.709  -9.636  1.00 10.00      B   
ATOM   3121  CG  ASN B 128      20.507  18.462  -9.685  1.00 10.00      B   
ATOM   3122  OD1 ASN B 128      20.651  19.431 -10.429  1.00 10.00      B   
ATOM   3123  ND2 ASN B 128      21.476  18.017  -8.901  1.00 10.00      B   
ATOM   3124 HD21 ASN B 128      21.297  17.234  -8.334  1.00 10.00      B   
ATOM   3125 HD22 ASN B 128      22.339  18.487  -8.917  1.00 10.00      B   
ATOM   3126  C   ASN B 128      16.971  17.670 -10.800  1.00 10.00      B   
ATOM   3127  O   ASN B 128      16.935  17.568 -12.026  1.00 10.00      B   
ATOM   3128  N   ILE B 129      16.119  17.047  -9.997  1.00 10.00      B   
ATOM   3129  HN  ILE B 129      16.197  17.175  -9.027  1.00 10.00      B   
ATOM   3130  CA  ILE B 129      15.074  16.175 -10.519  1.00 10.00      B   
ATOM   3131  CB  ILE B 129      14.375  15.383  -9.393  1.00 10.00      B   
ATOM   3132  CG1 ILE B 129      15.419  14.735  -8.478  1.00 10.00      B   
ATOM   3133  CG2 ILE B 129      13.453  14.322  -9.981  1.00 10.00      B   
ATOM   3134  CD1 ILE B 129      14.845  14.135  -7.213  1.00 10.00      B   
ATOM   3135  C   ILE B 129      14.034  16.986 -11.290  1.00 10.00      B   
ATOM   3136  O   ILE B 129      13.494  16.528 -12.298  1.00 10.00      B   
ATOM   3137  N   LEU B 130      13.776  18.203 -10.820  1.00 10.00      B   
ATOM   3138  HN  LEU B 130      14.247  18.514 -10.016  1.00 10.00      B   
ATOM   3139  CA  LEU B 130      12.804  19.085 -11.460  1.00 10.00      B   
ATOM   3140  CB  LEU B 130      12.604  20.366 -10.645  1.00 10.00      B   
ATOM   3141  CG  LEU B 130      11.964  20.202  -9.264  1.00 10.00      B   
ATOM   3142  CD1 LEU B 130      11.885  21.543  -8.550  1.00 10.00      B   
ATOM   3143  CD2 LEU B 130      10.585  19.569  -9.373  1.00 10.00      B   
ATOM   3144  C   LEU B 130      13.213  19.429 -12.891  1.00 10.00      B   
ATOM   3145  O   LEU B 130      12.363  19.605 -13.761  1.00 10.00      B   
ATOM   3146  N   ASN B 131      14.516  19.514 -13.132  1.00 10.00      B   
ATOM   3147  HN  ASN B 131      15.150  19.360 -12.398  1.00 10.00      B   
ATOM   3148  CA  ASN B 131      15.029  19.836 -14.463  1.00 10.00      B   
ATOM   3149  CB  ASN B 131      16.537  20.105 -14.411  1.00 10.00      B   
ATOM   3150  CG  ASN B 131      16.897  21.408 -13.724  1.00 10.00      B   
ATOM   3151  OD1 ASN B 131      17.932  21.505 -13.067  1.00 10.00      B   
ATOM   3152  ND2 ASN B 131      16.060  22.423 -13.881  1.00 10.00      B   
ATOM   3153 HD21 ASN B 131      15.257  22.286 -14.430  1.00 10.00      B   
ATOM   3154 HD22 ASN B 131      16.277  23.273 -13.440  1.00 10.00      B   
ATOM   3155  C   ASN B 131      14.761  18.700 -15.439  1.00 10.00      B   
ATOM   3156  O   ASN B 131      14.554  18.920 -16.634  1.00 10.00      B   
ATOM   3157  N   LEU B 132      14.741  17.486 -14.914  1.00 10.00      B   
ATOM   3158  HN  LEU B 132      14.874  17.386 -13.946  1.00 10.00      B   
ATOM   3159  CA  LEU B 132      14.525  16.296 -15.725  1.00 10.00      B   
ATOM   3160  CB  LEU B 132      15.031  15.060 -14.982  1.00 10.00      B   
ATOM   3161  CG  LEU B 132      16.510  15.080 -14.588  1.00 10.00      B   
ATOM   3162  CD1 LEU B 132      16.823  13.948 -13.626  1.00 10.00      B   
ATOM   3163  CD2 LEU B 132      17.397  14.997 -15.822  1.00 10.00      B   
ATOM   3164  C   LEU B 132      13.062  16.119 -16.128  1.00 10.00      B   
ATOM   3165  O   LEU B 132      12.747  15.306 -16.999  1.00 10.00      B   
ATOM   3166  N   VAL B 133      12.175  16.885 -15.504  1.00 10.00      B   
ATOM   3167  HN  VAL B 133      12.488  17.517 -14.820  1.00 10.00      B   
ATOM   3168  CA  VAL B 133      10.744  16.808 -15.801  1.00 10.00      B   
ATOM   3169  CB  VAL B 133       9.908  17.626 -14.788  1.00 10.00      B   
ATOM   3170  CG1 VAL B 133       8.418  17.478 -15.057  1.00 10.00      B   
ATOM   3171  CG2 VAL B 133      10.229  17.193 -13.366  1.00 10.00      B   
ATOM   3172  C   VAL B 133      10.453  17.276 -17.232  1.00 10.00      B   
ATOM   3173  O   VAL B 133       9.453  16.889 -17.837  1.00 10.00      B   
ATOM   3174  N   ASP B 134      11.350  18.088 -17.781  1.00 10.00      B   
ATOM   3175  HN  ASP B 134      12.139  18.349 -17.260  1.00 10.00      B   
ATOM   3176  CA  ASP B 134      11.186  18.600 -19.138  1.00 10.00      B   
ATOM   3177  CB  ASP B 134      12.152  19.752 -19.416  1.00 10.00      B   
ATOM   3178  CG  ASP B 134      11.515  21.104 -19.176  1.00 10.00      B   
ATOM   3179  OD1 ASP B 134      11.958  21.825 -18.260  1.00 10.00      B   
ATOM   3180  OD2 ASP B 134      10.552  21.447 -19.894  1.00 10.00      B   
ATOM   3181  C   ASP B 134      11.373  17.494 -20.168  1.00 10.00      B   
ATOM   3182  O   ASP B 134      10.829  17.559 -21.269  1.00 10.00      B   
ATOM   3183  N   GLN B 135      12.131  16.471 -19.793  1.00 10.00      B   
ATOM   3184  HN  GLN B 135      12.517  16.471 -18.892  1.00 10.00      B   
ATOM   3185  CA  GLN B 135      12.390  15.341 -20.674  1.00 10.00      B   
ATOM   3186  CB  GLN B 135      13.883  14.997 -20.684  1.00 10.00      B   
ATOM   3187  CG  GLN B 135      14.784  16.139 -21.129  1.00 10.00      B   
ATOM   3188  CD  GLN B 135      14.389  16.711 -22.477  1.00 10.00      B   
ATOM   3189  OE1 GLN B 135      13.864  16.006 -23.342  1.00 10.00      B   
ATOM   3190  NE2 GLN B 135      14.634  17.997 -22.665  1.00 10.00      B   
ATOM   3191 HE21 GLN B 135      15.052  18.501 -21.934  1.00 10.00      B   
ATOM   3192 HE22 GLN B 135      14.385  18.398 -23.526  1.00 10.00      B   
ATOM   3193  C   GLN B 135      11.577  14.138 -20.216  1.00 10.00      B   
ATOM   3194  O   GLN B 135      12.047  12.998 -20.253  1.00 10.00      B   
ATOM   3195  N   LEU B 136      10.358  14.409 -19.775  1.00 10.00      B   
ATOM   3196  HN  LEU B 136      10.049  15.339 -19.775  1.00 10.00      B   
ATOM   3197  CA  LEU B 136       9.462  13.372 -19.293  1.00 10.00      B   
ATOM   3198  CB  LEU B 136       8.498  13.959 -18.262  1.00 10.00      B   
ATOM   3199  CG  LEU B 136       7.843  12.968 -17.305  1.00 10.00      B   
ATOM   3200  CD1 LEU B 136       8.833  12.528 -16.241  1.00 10.00      B   
ATOM   3201  CD2 LEU B 136       6.606  13.578 -16.670  1.00 10.00      B   
ATOM   3202  C   LEU B 136       8.669  12.759 -20.437  1.00 10.00      B   
ATOM   3203  O   LEU B 136       8.341  13.436 -21.415  1.00 10.00      B   
ATOM   3204  N   LYS B 137       8.381  11.474 -20.314  1.00 10.00      B   
ATOM   3205  HN  LYS B 137       8.700  10.990 -19.515  1.00 10.00      B   
ATOM   3206  CA  LYS B 137       7.613  10.751 -21.313  1.00 10.00      B   
ATOM   3207  CB  LYS B 137       8.393   9.531 -21.811  1.00 10.00      B   
ATOM   3208  CG  LYS B 137       9.750   9.867 -22.412  1.00 10.00      B   
ATOM   3209  CD  LYS B 137      10.415   8.639 -23.016  1.00 10.00      B   
ATOM   3210  CE  LYS B 137      10.794   7.624 -21.950  1.00 10.00      B   
ATOM   3211  NZ  LYS B 137      11.981   8.049 -21.161  1.00 10.00      B   
ATOM   3212  HZ1 LYS B 137      12.409   8.900 -21.579  1.00 10.00      B   
ATOM   3213  HZ2 LYS B 137      12.690   7.290 -21.146  1.00 10.00      B   
ATOM   3214  HZ3 LYS B 137      11.698   8.263 -20.174  1.00 10.00      B   
ATOM   3215  C   LYS B 137       6.276  10.325 -20.719  1.00 10.00      B   
ATOM   3216  O   LYS B 137       6.153  10.169 -19.503  1.00 10.00      B   
ATOM   3217  N   GLY B 138       5.280  10.140 -21.576  1.00 10.00      B   
ATOM   3218  HN  GLY B 138       5.439  10.275 -22.534  1.00 10.00      B   
ATOM   3219  CA  GLY B 138       3.966   9.749 -21.107  1.00 10.00      B   
ATOM   3220  C   GLY B 138       3.229  10.930 -20.515  1.00 10.00      B   
ATOM   3221  O   GLY B 138       2.747  10.863 -19.381  1.00 10.00      B   
ATOM   3222  N   LYS B 139       3.155  12.004 -21.307  1.00 10.00      B   
ATOM   3223  HN  LYS B 139       3.562  11.951 -22.196  1.00 10.00      B   
ATOM   3224  CA  LYS B 139       2.508  13.257 -20.922  1.00 10.00      B   
ATOM   3225  CB  LYS B 139       1.150  13.058 -20.238  1.00 10.00      B   
ATOM   3226  CG  LYS B 139       0.444  14.360 -19.895  1.00 10.00      B   
ATOM   3227  CD  LYS B 139      -0.912  14.114 -19.257  1.00 10.00      B   
ATOM   3228  CE  LYS B 139      -1.581  15.425 -18.880  1.00 10.00      B   
ATOM   3229  NZ  LYS B 139      -2.987  15.228 -18.441  1.00 10.00      B   
ATOM   3230  HZ1 LYS B 139      -3.510  14.673 -19.147  1.00 10.00      B   
ATOM   3231  HZ2 LYS B 139      -3.456  16.146 -18.325  1.00 10.00      B   
ATOM   3232  HZ3 LYS B 139      -3.016  14.725 -17.530  1.00 10.00      B   
ATOM   3233  C   LYS B 139       3.441  14.126 -20.084  1.00 10.00      B   
ATOM   3234  O   LYS B 139       3.609  13.905 -18.886  1.00 10.00      B   
ATOM   3235  N   LYS B 140       4.055  15.106 -20.736  1.00 10.00      B   
ATOM   3236  HN  LYS B 140       3.881  15.221 -21.697  1.00 10.00      B   
ATOM   3237  CA  LYS B 140       4.977  16.017 -20.072  1.00 10.00      B   
ATOM   3238  CB  LYS B 140       5.745  16.838 -21.116  1.00 10.00      B   
ATOM   3239  CG  LYS B 140       6.878  17.694 -20.563  1.00 10.00      B   
ATOM   3240  CD  LYS B 140       6.398  19.092 -20.193  1.00 10.00      B   
ATOM   3241  CE  LYS B 140       7.548  19.985 -19.765  1.00 10.00      B   
ATOM   3242  NZ  LYS B 140       8.291  20.519 -20.935  1.00 10.00      B   
ATOM   3243  HZ1 LYS B 140       8.479  19.757 -21.615  1.00 10.00      B   
ATOM   3244  HZ2 LYS B 140       9.202  20.928 -20.626  1.00 10.00      B   
ATOM   3245  HZ3 LYS B 140       7.733  21.258 -21.407  1.00 10.00      B   
ATOM   3246  C   LYS B 140       4.236  16.936 -19.104  1.00 10.00      B   
ATOM   3247  O   LYS B 140       3.468  17.808 -19.522  1.00 10.00      B   
ATOM   3248  N   MET B 141       4.470  16.730 -17.816  1.00 10.00      B   
ATOM   3249  HN  MET B 141       5.085  16.016 -17.552  1.00 10.00      B   
ATOM   3250  CA  MET B 141       3.843  17.537 -16.783  1.00 10.00      B   
ATOM   3251  CB  MET B 141       3.529  16.675 -15.555  1.00 10.00      B   
ATOM   3252  CG  MET B 141       4.758  16.154 -14.824  1.00 10.00      B   
ATOM   3253  SD  MET B 141       4.365  14.864 -13.628  1.00 10.00      B   
ATOM   3254  CE  MET B 141       5.989  14.519 -12.955  1.00 10.00      B   
ATOM   3255  C   MET B 141       4.765  18.689 -16.397  1.00 10.00      B   
ATOM   3256  O   MET B 141       5.859  18.821 -16.941  1.00 10.00      B   
ATOM   3257  N   ARG B 142       4.328  19.515 -15.460  1.00 10.00      B   
ATOM   3258  HN  ARG B 142       3.456  19.351 -15.045  1.00 10.00      B   
ATOM   3259  CA  ARG B 142       5.128  20.646 -15.014  1.00 10.00      B   
ATOM   3260  CB  ARG B 142       4.251  21.880 -14.811  1.00 10.00      B   
ATOM   3261  CG  ARG B 142       3.578  22.386 -16.076  1.00 10.00      B   
ATOM   3262  CD  ARG B 142       2.276  23.095 -15.747  1.00 10.00      B   
ATOM   3263  NE  ARG B 142       1.320  22.191 -15.104  1.00 10.00      B   
ATOM   3264  HE  ARG B 142       1.660  21.612 -14.374  1.00 10.00      B   
ATOM   3265  CZ  ARG B 142       0.038  22.102 -15.446  1.00 10.00      B   
ATOM   3266  NH1 ARG B 142      -0.455  22.879 -16.411  1.00 10.00      B   
ATOM   3267 HH11 ARG B 142       0.158  23.564 -16.897  1.00 10.00      B   
ATOM   3268 HH12 ARG B 142      -1.463  22.808 -16.680  1.00 10.00      B   
ATOM   3269  NH2 ARG B 142      -0.750  21.235 -14.830  1.00 10.00      B   
ATOM   3270 HH21 ARG B 142      -1.758  21.169 -15.084  1.00 10.00      B   
ATOM   3271 HH22 ARG B 142      -0.356  20.601 -14.086  1.00 10.00      B   
ATOM   3272  C   ARG B 142       5.864  20.303 -13.724  1.00 10.00      B   
ATOM   3273  O   ARG B 142       5.725  19.199 -13.193  1.00 10.00      B   
ATOM   3274  N   LYS B 143       6.635  21.254 -13.216  1.00 10.00      B   
ATOM   3275  HN  LYS B 143       6.686  22.123 -13.670  1.00 10.00      B   
ATOM   3276  CA  LYS B 143       7.400  21.047 -11.993  1.00 10.00      B   
ATOM   3277  CB  LYS B 143       8.621  21.972 -11.951  1.00 10.00      B   
ATOM   3278  CG  LYS B 143       9.742  21.568 -12.900  1.00 10.00      B   
ATOM   3279  CD  LYS B 143       9.988  22.627 -13.966  1.00 10.00      B   
ATOM   3280  CE  LYS B 143      11.083  22.192 -14.927  1.00 10.00      B   
ATOM   3281  NZ  LYS B 143      11.269  23.154 -16.042  1.00 10.00      B   
ATOM   3282  HZ1 LYS B 143      11.825  23.973 -15.722  1.00 10.00      B   
ATOM   3283  HZ2 LYS B 143      10.344  23.489 -16.381  1.00 10.00      B   
ATOM   3284  HZ3 LYS B 143      11.771  22.694 -16.835  1.00 10.00      B   
ATOM   3285  C   LYS B 143       6.528  21.252 -10.755  1.00 10.00      B   
ATOM   3286  O   LYS B 143       6.940  20.944  -9.636  1.00 10.00      B   
ATOM   3287  N   LYS B 144       5.321  21.762 -10.963  1.00 10.00      B   
ATOM   3288  HN  LYS B 144       5.041  21.971 -11.878  1.00 10.00      B   
ATOM   3289  CA  LYS B 144       4.396  22.010  -9.866  1.00 10.00      B   
ATOM   3290  CB  LYS B 144       3.232  22.894 -10.322  1.00 10.00      B   
ATOM   3291  CG  LYS B 144       3.581  24.372 -10.418  1.00 10.00      B   
ATOM   3292  CD  LYS B 144       4.113  24.891  -9.094  1.00 10.00      B   
ATOM   3293  CE  LYS B 144       4.513  26.351  -9.185  1.00 10.00      B   
ATOM   3294  NZ  LYS B 144       5.004  26.862  -7.880  1.00 10.00      B   
ATOM   3295  HZ1 LYS B 144       5.240  27.871  -7.953  1.00 10.00      B   
ATOM   3296  HZ2 LYS B 144       5.856  26.340  -7.590  1.00 10.00      B   
ATOM   3297  HZ3 LYS B 144       4.275  26.737  -7.148  1.00 10.00      B   
ATOM   3298  C   LYS B 144       3.884  20.704  -9.273  1.00 10.00      B   
ATOM   3299  O   LYS B 144       4.055  20.445  -8.080  1.00 10.00      B   
ATOM   3300  N   GLU B 145       3.276  19.879 -10.114  1.00 10.00      B   
ATOM   3301  HN  GLU B 145       3.170  20.143 -11.057  1.00 10.00      B   
ATOM   3302  CA  GLU B 145       2.751  18.597  -9.672  1.00 10.00      B   
ATOM   3303  CB  GLU B 145       1.765  18.011 -10.694  1.00 10.00      B   
ATOM   3304  CG  GLU B 145       2.143  18.230 -12.151  1.00 10.00      B   
ATOM   3305  CD  GLU B 145       1.616  19.541 -12.702  1.00 10.00      B   
ATOM   3306  OE1 GLU B 145       2.382  20.524 -12.734  1.00 10.00      B   
ATOM   3307  OE2 GLU B 145       0.434  19.593 -13.108  1.00 10.00      B   
ATOM   3308  C   GLU B 145       3.878  17.615  -9.378  1.00 10.00      B   
ATOM   3309  O   GLU B 145       3.704  16.667  -8.613  1.00 10.00      B   
ATOM   3310  N   ALA B 146       5.045  17.867  -9.971  1.00 10.00      B   
ATOM   3311  HN  ALA B 146       5.120  18.649 -10.555  1.00 10.00      B   
ATOM   3312  CA  ALA B 146       6.212  17.013  -9.778  1.00 10.00      B   
ATOM   3313  CB  ALA B 146       7.374  17.495 -10.632  1.00 10.00      B   
ATOM   3314  C   ALA B 146       6.617  16.951  -8.309  1.00 10.00      B   
ATOM   3315  O   ALA B 146       7.073  15.913  -7.826  1.00 10.00      B   
ATOM   3316  N   GLU B 147       6.433  18.063  -7.601  1.00 10.00      B   
ATOM   3317  HN  GLU B 147       6.062  18.856  -8.046  1.00 10.00      B   
ATOM   3318  CA  GLU B 147       6.769  18.135  -6.181  1.00 10.00      B   
ATOM   3319  CB  GLU B 147       6.521  19.544  -5.631  1.00 10.00      B   
ATOM   3320  CG  GLU B 147       7.500  20.598  -6.126  1.00 10.00      B   
ATOM   3321  CD  GLU B 147       7.173  21.983  -5.602  1.00 10.00      B   
ATOM   3322  OE1 GLU B 147       7.801  22.962  -6.058  1.00 10.00      B   
ATOM   3323  OE2 GLU B 147       6.270  22.102  -4.741  1.00 10.00      B   
ATOM   3324  C   GLU B 147       5.954  17.115  -5.388  1.00 10.00      B   
ATOM   3325  O   GLU B 147       6.468  16.461  -4.477  1.00 10.00      B   
ATOM   3326  N   GLN B 148       4.684  16.973  -5.754  1.00 10.00      B   
ATOM   3327  HN  GLN B 148       4.337  17.513  -6.497  1.00 10.00      B   
ATOM   3328  CA  GLN B 148       3.797  16.033  -5.084  1.00 10.00      B   
ATOM   3329  CB  GLN B 148       2.332  16.327  -5.418  1.00 10.00      B   
ATOM   3330  CG  GLN B 148       1.676  17.364  -4.514  1.00 10.00      B   
ATOM   3331  CD  GLN B 148       2.348  18.725  -4.573  1.00 10.00      B   
ATOM   3332  OE1 GLN B 148       2.012  19.562  -5.409  1.00 10.00      B   
ATOM   3333  NE2 GLN B 148       3.300  18.954  -3.681  1.00 10.00      B   
ATOM   3334 HE21 GLN B 148       3.517  18.245  -3.040  1.00 10.00      B   
ATOM   3335 HE22 GLN B 148       3.751  19.826  -3.699  1.00 10.00      B   
ATOM   3336  C   GLN B 148       4.163  14.598  -5.452  1.00 10.00      B   
ATOM   3337  O   GLN B 148       4.098  13.695  -4.615  1.00 10.00      B   
ATOM   3338  N   VAL B 149       4.564  14.403  -6.704  1.00 10.00      B   
ATOM   3339  HN  VAL B 149       4.591  15.167  -7.321  1.00 10.00      B   
ATOM   3340  CA  VAL B 149       4.959  13.083  -7.189  1.00 10.00      B   
ATOM   3341  CB  VAL B 149       5.251  13.099  -8.706  1.00 10.00      B   
ATOM   3342  CG1 VAL B 149       5.724  11.735  -9.186  1.00 10.00      B   
ATOM   3343  CG2 VAL B 149       4.016  13.531  -9.480  1.00 10.00      B   
ATOM   3344  C   VAL B 149       6.190  12.592  -6.431  1.00 10.00      B   
ATOM   3345  O   VAL B 149       6.276  11.425  -6.048  1.00 10.00      B   
ATOM   3346  N   LEU B 150       7.126  13.503  -6.191  1.00 10.00      B   
ATOM   3347  HN  LEU B 150       6.992  14.422  -6.517  1.00 10.00      B   
ATOM   3348  CA  LEU B 150       8.349  13.174  -5.470  1.00 10.00      B   
ATOM   3349  CB  LEU B 150       9.317  14.360  -5.471  1.00 10.00      B   
ATOM   3350  CG  LEU B 150       9.975  14.695  -6.812  1.00 10.00      B   
ATOM   3351  CD1 LEU B 150      10.854  15.928  -6.684  1.00 10.00      B   
ATOM   3352  CD2 LEU B 150      10.783  13.511  -7.324  1.00 10.00      B   
ATOM   3353  C   LEU B 150       8.040  12.739  -4.041  1.00 10.00      B   
ATOM   3354  O   LEU B 150       8.684  11.840  -3.503  1.00 10.00      B   
ATOM   3355  N   GLN B 151       7.043  13.374  -3.432  1.00 10.00      B   
ATOM   3356  HN  GLN B 151       6.559  14.081  -3.914  1.00 10.00      B   
ATOM   3357  CA  GLN B 151       6.648  13.039  -2.068  1.00 10.00      B   
ATOM   3358  CB  GLN B 151       5.827  14.166  -1.437  1.00 10.00      B   
ATOM   3359  CG  GLN B 151       6.610  15.449  -1.204  1.00 10.00      B   
ATOM   3360  CD  GLN B 151       7.834  15.240  -0.331  1.00 10.00      B   
ATOM   3361  OE1 GLN B 151       7.762  15.331   0.893  1.00 10.00      B   
ATOM   3362  NE2 GLN B 151       8.969  14.962  -0.954  1.00 10.00      B   
ATOM   3363 HE21 GLN B 151       8.958  14.907  -1.932  1.00 10.00      B   
ATOM   3364 HE22 GLN B 151       9.773  14.824  -0.413  1.00 10.00      B   
ATOM   3365  C   GLN B 151       5.875  11.724  -2.039  1.00 10.00      B   
ATOM   3366  O   GLN B 151       5.859  11.018  -1.028  1.00 10.00      B   
ATOM   3367  N   LYS B 152       5.244  11.401  -3.163  1.00 10.00      B   
ATOM   3368  HN  LYS B 152       5.288  12.019  -3.926  1.00 10.00      B   
ATOM   3369  CA  LYS B 152       4.479  10.167  -3.301  1.00 10.00      B   
ATOM   3370  CB  LYS B 152       3.819  10.134  -4.681  1.00 10.00      B   
ATOM   3371  CG  LYS B 152       2.742   9.079  -4.869  1.00 10.00      B   
ATOM   3372  CD  LYS B 152       2.442   8.907  -6.347  1.00 10.00      B   
ATOM   3373  CE  LYS B 152       1.055   8.343  -6.594  1.00 10.00      B   
ATOM   3374  NZ  LYS B 152       0.684   8.436  -8.029  1.00 10.00      B   
ATOM   3375  HZ1 LYS B 152      -0.346   8.585  -8.132  1.00 10.00      B   
ATOM   3376  HZ2 LYS B 152       0.947   7.566  -8.529  1.00 10.00      B   
ATOM   3377  HZ3 LYS B 152       1.185   9.237  -8.480  1.00 10.00      B   
ATOM   3378  C   LYS B 152       5.408   8.968  -3.138  1.00 10.00      B   
ATOM   3379  O   LYS B 152       5.039   7.952  -2.548  1.00 10.00      B   
ATOM   3380  N   PHE B 153       6.628   9.107  -3.650  1.00 10.00      B   
ATOM   3381  HN  PHE B 153       6.858   9.944  -4.108  1.00 10.00      B   
ATOM   3382  CA  PHE B 153       7.628   8.050  -3.559  1.00 10.00      B   
ATOM   3383  CB  PHE B 153       8.858   8.392  -4.408  1.00 10.00      B   
ATOM   3384  CG  PHE B 153       8.610   8.391  -5.892  1.00 10.00      B   
ATOM   3385  CD1 PHE B 153       8.244   7.227  -6.547  1.00 10.00      B   
ATOM   3386  CD2 PHE B 153       8.750   9.554  -6.634  1.00 10.00      B   
ATOM   3387  CE1 PHE B 153       8.020   7.221  -7.911  1.00 10.00      B   
ATOM   3388  CE2 PHE B 153       8.528   9.556  -7.997  1.00 10.00      B   
ATOM   3389  CZ  PHE B 153       8.162   8.387  -8.637  1.00 10.00      B   
ATOM   3390  C   PHE B 153       8.046   7.828  -2.108  1.00 10.00      B   
ATOM   3391  O   PHE B 153       8.320   6.701  -1.694  1.00 10.00      B   
ATOM   3392  N   VAL B 154       8.080   8.908  -1.339  1.00 10.00      B   
ATOM   3393  HN  VAL B 154       7.839   9.777  -1.727  1.00 10.00      B   
ATOM   3394  CA  VAL B 154       8.461   8.839   0.066  1.00 10.00      B   
ATOM   3395  CB  VAL B 154       8.708  10.243   0.660  1.00 10.00      B   
ATOM   3396  CG1 VAL B 154       9.226  10.143   2.087  1.00 10.00      B   
ATOM   3397  CG2 VAL B 154       9.676  11.033  -0.206  1.00 10.00      B   
ATOM   3398  C   VAL B 154       7.383   8.127   0.880  1.00 10.00      B   
ATOM   3399  O   VAL B 154       7.681   7.287   1.731  1.00 10.00      B   
ATOM   3400  N   GLN B 155       6.130   8.454   0.597  1.00 10.00      B   
ATOM   3401  HN  GLN B 155       5.955   9.123  -0.101  1.00 10.00      B   
ATOM   3402  CA  GLN B 155       5.006   7.849   1.303  1.00 10.00      B   
ATOM   3403  CB  GLN B 155       3.728   8.665   1.097  1.00 10.00      B   
ATOM   3404  CG  GLN B 155       3.577   9.815   2.080  1.00 10.00      B   
ATOM   3405  CD  GLN B 155       3.542   9.338   3.521  1.00 10.00      B   
ATOM   3406  OE1 GLN B 155       4.577   9.219   4.177  1.00 10.00      B   
ATOM   3407  NE2 GLN B 155       2.351   9.055   4.023  1.00 10.00      B   
ATOM   3408 HE21 GLN B 155       1.566   9.168   3.447  1.00 10.00      B   
ATOM   3409 HE22 GLN B 155       2.303   8.737   4.950  1.00 10.00      B   
ATOM   3410  C   GLN B 155       4.797   6.394   0.896  1.00 10.00      B   
ATOM   3411  O   GLN B 155       4.273   5.593   1.667  1.00 10.00      B   
ATOM   3412  N   ASN B 156       5.226   6.051  -0.310  1.00 10.00      B   
ATOM   3413  HN  ASN B 156       5.636   6.731  -0.885  1.00 10.00      B   
ATOM   3414  CA  ASN B 156       5.084   4.688  -0.808  1.00 10.00      B   
ATOM   3415  CB  ASN B 156       4.878   4.679  -2.325  1.00 10.00      B   
ATOM   3416  CG  ASN B 156       3.608   3.956  -2.737  1.00 10.00      B   
ATOM   3417  OD1 ASN B 156       2.653   3.859  -1.966  1.00 10.00      B   
ATOM   3418  ND2 ASN B 156       3.585   3.450  -3.960  1.00 10.00      B   
ATOM   3419 HD21 ASN B 156       4.377   3.564  -4.522  1.00 10.00      B   
ATOM   3420 HD22 ASN B 156       2.766   2.992  -4.264  1.00 10.00      B   
ATOM   3421  C   ASN B 156       6.285   3.829  -0.420  1.00 10.00      B   
ATOM   3422  O   ASN B 156       6.378   2.665  -0.810  1.00 10.00      B   
ATOM   3423  N   LYS B 157       7.197   4.421   0.355  1.00 10.00      B   
ATOM   3424  HN  LYS B 157       7.054   5.356   0.618  1.00 10.00      B   
ATOM   3425  CA  LYS B 157       8.402   3.738   0.828  1.00 10.00      B   
ATOM   3426  CB  LYS B 157       8.066   2.519   1.707  1.00 10.00      B   
ATOM   3427  CG  LYS B 157       7.751   2.849   3.164  1.00 10.00      B   
ATOM   3428  CD  LYS B 157       6.376   3.488   3.317  1.00 10.00      B   
ATOM   3429  CE  LYS B 157       6.074   3.851   4.767  1.00 10.00      B   
ATOM   3430  NZ  LYS B 157       5.641   2.673   5.570  1.00 10.00      B   
ATOM   3431  HZ1 LYS B 157       5.243   1.940   4.951  1.00 10.00      B   
ATOM   3432  HZ2 LYS B 157       4.916   2.954   6.259  1.00 10.00      B   
ATOM   3433  HZ3 LYS B 157       6.451   2.266   6.093  1.00 10.00      B   
ATOM   3434  C   LYS B 157       9.344   3.357  -0.317  1.00 10.00      B   
ATOM   3435  O   LYS B 157       9.937   2.278  -0.319  1.00 10.00      B   
ATOM   3436  N   TRP B 158       9.480   4.252  -1.286  1.00 10.00      B   
ATOM   3437  HN  TRP B 158       8.967   5.092  -1.237  1.00 10.00      B   
ATOM   3438  CA  TRP B 158      10.363   4.023  -2.429  1.00 10.00      B   
ATOM   3439  CB  TRP B 158       9.618   4.218  -3.754  1.00 10.00      B   
ATOM   3440  CG  TRP B 158       8.790   3.034  -4.157  1.00 10.00      B   
ATOM   3441  CD1 TRP B 158       7.443   2.884  -4.006  1.00 10.00      B   
ATOM   3442  CD2 TRP B 158       9.260   1.831  -4.776  1.00 10.00      B   
ATOM   3443  NE1 TRP B 158       7.043   1.663  -4.495  1.00 10.00      B   
ATOM   3444  HE1 TRP B 158       6.122   1.323  -4.499  1.00 10.00      B   
ATOM   3445  CE2 TRP B 158       8.142   0.997  -4.970  1.00 10.00      B   
ATOM   3446  CE3 TRP B 158      10.517   1.379  -5.184  1.00 10.00      B   
ATOM   3447  CZ2 TRP B 158       8.247  -0.263  -5.555  1.00 10.00      B   
ATOM   3448  CZ3 TRP B 158      10.617   0.131  -5.763  1.00 10.00      B   
ATOM   3449  CH2 TRP B 158       9.491  -0.677  -5.943  1.00 10.00      B   
ATOM   3450  C   TRP B 158      11.587   4.935  -2.366  1.00 10.00      B   
ATOM   3451  O   TRP B 158      12.709   4.517  -2.661  1.00 10.00      B   
ATOM   3452  N   LEU B 159      11.368   6.179  -1.963  1.00 10.00      B   
ATOM   3453  HN  LEU B 159      10.460   6.447  -1.714  1.00 10.00      B   
ATOM   3454  CA  LEU B 159      12.446   7.155  -1.859  1.00 10.00      B   
ATOM   3455  CB  LEU B 159      12.353   8.190  -2.986  1.00 10.00      B   
ATOM   3456  CG  LEU B 159      12.661   7.695  -4.403  1.00 10.00      B   
ATOM   3457  CD1 LEU B 159      12.432   8.807  -5.415  1.00 10.00      B   
ATOM   3458  CD2 LEU B 159      14.088   7.181  -4.494  1.00 10.00      B   
ATOM   3459  C   LEU B 159      12.395   7.859  -0.509  1.00 10.00      B   
ATOM   3460  O   LEU B 159      11.341   7.935   0.117  1.00 10.00      B   
ATOM   3461  N   ILE B 160      13.535   8.361  -0.060  1.00 10.00      B   
ATOM   3462  HN  ILE B 160      14.353   8.254  -0.602  1.00 10.00      B   
ATOM   3463  CA  ILE B 160      13.612   9.068   1.210  1.00 10.00      B   
ATOM   3464  CB  ILE B 160      14.558   8.364   2.211  1.00 10.00      B   
ATOM   3465  CG1 ILE B 160      14.315   6.852   2.232  1.00 10.00      B   
ATOM   3466  CG2 ILE B 160      14.388   8.952   3.607  1.00 10.00      B   
ATOM   3467  CD1 ILE B 160      15.326   6.085   3.060  1.00 10.00      B   
ATOM   3468  C   ILE B 160      14.125  10.481   0.978  1.00 10.00      B   
ATOM   3469  O   ILE B 160      15.116  10.676   0.277  1.00 10.00      B   
ATOM   3470  N   GLU B 161      13.446  11.463   1.550  1.00 10.00      B   
ATOM   3471  HN  GLU B 161      12.653  11.252   2.088  1.00 10.00      B   
ATOM   3472  CA  GLU B 161      13.855  12.849   1.408  1.00 10.00      B   
ATOM   3473  CB  GLU B 161      12.644  13.742   1.118  1.00 10.00      B   
ATOM   3474  CG  GLU B 161      12.983  15.196   0.813  1.00 10.00      B   
ATOM   3475  CD  GLU B 161      12.999  16.070   2.052  1.00 10.00      B   
ATOM   3476  OE1 GLU B 161      11.915  16.325   2.616  1.00 10.00      B   
ATOM   3477  OE2 GLU B 161      14.093  16.499   2.471  1.00 10.00      B   
ATOM   3478  C   GLU B 161      14.573  13.307   2.668  1.00 10.00      B   
ATOM   3479  O   GLU B 161      13.976  13.378   3.744  1.00 10.00      B   
ATOM   3480  N   LYS B 162      15.858  13.588   2.538  1.00 10.00      B   
ATOM   3481  HN  LYS B 162      16.286  13.493   1.655  1.00 10.00      B   
ATOM   3482  CA  LYS B 162      16.653  14.039   3.665  1.00 10.00      B   
ATOM   3483  CB  LYS B 162      17.665  12.970   4.089  1.00 10.00      B   
ATOM   3484  CG  LYS B 162      17.048  11.720   4.695  1.00 10.00      B   
ATOM   3485  CD  LYS B 162      18.108  10.856   5.357  1.00 10.00      B   
ATOM   3486  CE  LYS B 162      17.507   9.598   5.960  1.00 10.00      B   
ATOM   3487  NZ  LYS B 162      18.412   8.990   6.967  1.00 10.00      B   
ATOM   3488  HZ1 LYS B 162      18.329   9.494   7.871  1.00 10.00      B   
ATOM   3489  HZ2 LYS B 162      19.399   9.051   6.644  1.00 10.00      B   
ATOM   3490  HZ3 LYS B 162      18.170   7.983   7.116  1.00 10.00      B   
ATOM   3491  C   LYS B 162      17.375  15.339   3.336  1.00 10.00      B   
ATOM   3492  O   LYS B 162      18.225  15.376   2.446  1.00 10.00      B   
ATOM   3493  N   GLU B 163      17.007  16.403   4.042  1.00 10.00      B   
ATOM   3494  HN  GLU B 163      16.292  16.301   4.706  1.00 10.00      B   
ATOM   3495  CA  GLU B 163      17.619  17.724   3.873  1.00 10.00      B   
ATOM   3496  CB  GLU B 163      19.100  17.715   4.284  1.00 10.00      B   
ATOM   3497  CG  GLU B 163      19.436  16.811   5.466  1.00 10.00      B   
ATOM   3498  CD  GLU B 163      18.606  17.104   6.698  1.00 10.00      B   
ATOM   3499  OE1 GLU B 163      18.990  17.996   7.479  1.00 10.00      B   
ATOM   3500  OE2 GLU B 163      17.564  16.439   6.893  1.00 10.00      B   
ATOM   3501  C   GLU B 163      17.457  18.267   2.451  1.00 10.00      B   
ATOM   3502  O   GLU B 163      18.272  19.067   1.985  1.00 10.00      B   
ATOM   3503  N   GLY B 164      16.397  17.848   1.770  1.00 10.00      B   
ATOM   3504  HN  GLY B 164      15.763  17.223   2.196  1.00 10.00      B   
ATOM   3505  CA  GLY B 164      16.158  18.304   0.413  1.00 10.00      B   
ATOM   3506  C   GLY B 164      16.789  17.386  -0.614  1.00 10.00      B   
ATOM   3507  O   GLY B 164      16.630  17.578  -1.823  1.00 10.00      B   
ATOM   3508  N   GLU B 165      17.514  16.393  -0.127  1.00 10.00      B   
ATOM   3509  HN  GLU B 165      17.602  16.300   0.848  1.00 10.00      B   
ATOM   3510  CA  GLU B 165      18.178  15.430  -0.984  1.00 10.00      B   
ATOM   3511  CB  GLU B 165      19.635  15.260  -0.552  1.00 10.00      B   
ATOM   3512  CG  GLU B 165      20.465  16.530  -0.680  1.00 10.00      B   
ATOM   3513  CD  GLU B 165      21.730  16.508   0.156  1.00 10.00      B   
ATOM   3514  OE1 GLU B 165      22.475  17.508   0.134  1.00 10.00      B   
ATOM   3515  OE2 GLU B 165      21.986  15.499   0.846  1.00 10.00      B   
ATOM   3516  C   GLU B 165      17.445  14.096  -0.928  1.00 10.00      B   
ATOM   3517  O   GLU B 165      17.212  13.549   0.150  1.00 10.00      B   
ATOM   3518  N   PHE B 166      17.069  13.587  -2.088  1.00 10.00      B   
ATOM   3519  HN  PHE B 166      17.287  14.068  -2.918  1.00 10.00      B   
ATOM   3520  CA  PHE B 166      16.353  12.327  -2.172  1.00 10.00      B   
ATOM   3521  CB  PHE B 166      15.393  12.337  -3.363  1.00 10.00      B   
ATOM   3522  CG  PHE B 166      14.129  13.115  -3.133  1.00 10.00      B   
ATOM   3523  CD1 PHE B 166      12.978  12.476  -2.709  1.00 10.00      B   
ATOM   3524  CD2 PHE B 166      14.091  14.481  -3.350  1.00 10.00      B   
ATOM   3525  CE1 PHE B 166      11.810  13.183  -2.504  1.00 10.00      B   
ATOM   3526  CE2 PHE B 166      12.927  15.196  -3.146  1.00 10.00      B   
ATOM   3527  CZ  PHE B 166      11.785  14.547  -2.723  1.00 10.00      B   
ATOM   3528  C   PHE B 166      17.311  11.156  -2.305  1.00 10.00      B   
ATOM   3529  O   PHE B 166      18.317  11.243  -3.004  1.00 10.00      B   
ATOM   3530  N   THR B 167      16.999  10.075  -1.619  1.00 10.00      B   
ATOM   3531  HN  THR B 167      16.199  10.087  -1.046  1.00 10.00      B   
ATOM   3532  CA  THR B 167      17.805   8.870  -1.672  1.00 10.00      B   
ATOM   3533  CB  THR B 167      18.728   8.729  -0.439  1.00 10.00      B   
ATOM   3534  OG1 THR B 167      19.728   7.737  -0.697  1.00 10.00      B   
ATOM   3535  HG1 THR B 167      20.506   8.163  -1.090  1.00 10.00      B   
ATOM   3536  CG2 THR B 167      17.939   8.349   0.807  1.00 10.00      B   
ATOM   3537  C   THR B 167      16.889   7.651  -1.804  1.00 10.00      B   
ATOM   3538  O   THR B 167      15.668   7.776  -1.685  1.00 10.00      B   
ATOM   3539  N   LEU B 168      17.472   6.487  -2.044  1.00 10.00      B   
ATOM   3540  HN  LEU B 168      18.451   6.444  -2.085  1.00 10.00      B   
ATOM   3541  CA  LEU B 168      16.698   5.265  -2.213  1.00 10.00      B   
ATOM   3542  CB  LEU B 168      17.487   4.248  -3.043  1.00 10.00      B   
ATOM   3543  CG  LEU B 168      16.663   3.217  -3.817  1.00 10.00      B   
ATOM   3544  CD1 LEU B 168      15.780   3.901  -4.850  1.00 10.00      B   
ATOM   3545  CD2 LEU B 168      17.572   2.198  -4.483  1.00 10.00      B   
ATOM   3546  C   LEU B 168      16.304   4.662  -0.867  1.00 10.00      B   
ATOM   3547  O   LEU B 168      17.118   4.588   0.051  1.00 10.00      B   
ATOM   3548  N   HIS B 169      15.048   4.240  -0.756  1.00 10.00      B   
ATOM   3549  HN  HIS B 169      14.444   4.329  -1.526  1.00 10.00      B   
ATOM   3550  CA  HIS B 169      14.548   3.638   0.475  1.00 10.00      B   
ATOM   3551  CB  HIS B 169      13.015   3.732   0.535  1.00 10.00      B   
ATOM   3552  CG  HIS B 169      12.413   3.423   1.877  1.00 10.00      B   
ATOM   3553  ND1 HIS B 169      12.223   2.128   2.300  1.00 10.00      B   
ATOM   3554  CD2 HIS B 169      11.970   4.271   2.837  1.00 10.00      B   
ATOM   3555  CE1 HIS B 169      11.674   2.215   3.498  1.00 10.00      B   
ATOM   3556  NE2 HIS B 169      11.501   3.494   3.866  1.00 10.00      B   
ATOM   3557  HE2 HIS B 169      11.308   3.808   4.775  1.00 10.00      B   
ATOM   3558  C   HIS B 169      14.980   2.181   0.555  1.00 10.00      B   
ATOM   3559  O   HIS B 169      15.169   1.530  -0.475  1.00 10.00      B   
ATOM   3560  N   GLY B 170      15.123   1.673   1.777  1.00 10.00      B   
ATOM   3561  HN  GLY B 170      14.950   2.244   2.552  1.00 10.00      B   
ATOM   3562  CA  GLY B 170      15.528   0.292   1.978  1.00 10.00      B   
ATOM   3563  C   GLY B 170      14.632  -0.690   1.245  1.00 10.00      B   
ATOM   3564  O   GLY B 170      15.105  -1.702   0.727  1.00 10.00      B   
ATOM   3565  N   ARG B 171      13.339  -0.387   1.191  1.00 10.00      B   
ATOM   3566  HN  ARG B 171      13.022   0.442   1.615  1.00 10.00      B   
ATOM   3567  CA  ARG B 171      12.386  -1.248   0.506  1.00 10.00      B   
ATOM   3568  CB  ARG B 171      10.952  -0.759   0.733  1.00 10.00      B   
ATOM   3569  CG  ARG B 171       9.899  -1.590   0.015  1.00 10.00      B   
ATOM   3570  CD  ARG B 171       8.855  -0.712  -0.657  1.00 10.00      B   
ATOM   3571  NE  ARG B 171       8.167  -1.426  -1.730  1.00 10.00      B   
ATOM   3572  HE  ARG B 171       8.615  -2.228  -2.098  1.00 10.00      B   
ATOM   3573  CZ  ARG B 171       6.988  -1.073  -2.237  1.00 10.00      B   
ATOM   3574  NH1 ARG B 171       6.350   0.001  -1.787  1.00 10.00      B   
ATOM   3575 HH11 ARG B 171       6.772   0.587  -1.033  1.00 10.00      B   
ATOM   3576 HH12 ARG B 171       5.425   0.267  -2.185  1.00 10.00      B   
ATOM   3577  NH2 ARG B 171       6.459  -1.799  -3.210  1.00 10.00      B   
ATOM   3578 HH21 ARG B 171       5.533  -1.540  -3.618  1.00 10.00      B   
ATOM   3579 HH22 ARG B 171       6.983  -2.630  -3.581  1.00 10.00      B   
ATOM   3580  C   ARG B 171      12.694  -1.284  -0.986  1.00 10.00      B   
ATOM   3581  O   ARG B 171      12.698  -2.347  -1.606  1.00 10.00      B   
ATOM   3582  N   ALA B 172      12.976  -0.113  -1.548  1.00 10.00      B   
ATOM   3583  HN  ALA B 172      12.980   0.695  -0.991  1.00 10.00      B   
ATOM   3584  CA  ALA B 172      13.290   0.003  -2.965  1.00 10.00      B   
ATOM   3585  CB  ALA B 172      13.434   1.463  -3.356  1.00 10.00      B   
ATOM   3586  C   ALA B 172      14.561  -0.766  -3.302  1.00 10.00      B   
ATOM   3587  O   ALA B 172      14.646  -1.410  -4.347  1.00 10.00      B   
ATOM   3588  N   ILE B 173      15.540  -0.703  -2.404  1.00 10.00      B   
ATOM   3589  HN  ILE B 173      15.408  -0.165  -1.592  1.00 10.00      B   
ATOM   3590  CA  ILE B 173      16.806  -1.401  -2.597  1.00 10.00      B   
ATOM   3591  CB  ILE B 173      17.828  -1.048  -1.493  1.00 10.00      B   
ATOM   3592  CG1 ILE B 173      17.966   0.470  -1.352  1.00 10.00      B   
ATOM   3593  CG2 ILE B 173      19.184  -1.676  -1.793  1.00 10.00      B   
ATOM   3594  CD1 ILE B 173      18.752   0.907  -0.134  1.00 10.00      B   
ATOM   3595  C   ILE B 173      16.583  -2.911  -2.607  1.00 10.00      B   
ATOM   3596  O   ILE B 173      17.241  -3.642  -3.337  1.00 10.00      B   
ATOM   3597  N   LEU B 174      15.630  -3.368  -1.804  1.00 10.00      B   
ATOM   3598  HN  LEU B 174      15.125  -2.732  -1.253  1.00 10.00      B   
ATOM   3599  CA  LEU B 174      15.322  -4.791  -1.714  1.00 10.00      B   
ATOM   3600  CB  LEU B 174      14.476  -5.085  -0.471  1.00 10.00      B   
ATOM   3601  CG  LEU B 174      15.156  -4.871   0.880  1.00 10.00      B   
ATOM   3602  CD1 LEU B 174      14.172  -5.124   2.013  1.00 10.00      B   
ATOM   3603  CD2 LEU B 174      16.379  -5.766   1.015  1.00 10.00      B   
ATOM   3604  C   LEU B 174      14.595  -5.299  -2.954  1.00 10.00      B   
ATOM   3605  O   LEU B 174      14.858  -6.411  -3.421  1.00 10.00      B   
ATOM   3606  N   GLU B 175      13.683  -4.486  -3.478  1.00 10.00      B   
ATOM   3607  HN  GLU B 175      13.527  -3.609  -3.059  1.00 10.00      B   
ATOM   3608  CA  GLU B 175      12.898  -4.863  -4.650  1.00 10.00      B   
ATOM   3609  CB  GLU B 175      11.600  -4.048  -4.719  1.00 10.00      B   
ATOM   3610  CG  GLU B 175      10.793  -4.046  -3.429  1.00 10.00      B   
ATOM   3611  CD  GLU B 175       9.365  -4.509  -3.625  1.00 10.00      B   
ATOM   3612  OE1 GLU B 175       9.159  -5.680  -3.999  1.00 10.00      B   
ATOM   3613  OE2 GLU B 175       8.432  -3.705  -3.392  1.00 10.00      B   
ATOM   3614  C   GLU B 175      13.690  -4.708  -5.946  1.00 10.00      B   
ATOM   3615  O   GLU B 175      13.629  -5.565  -6.828  1.00 10.00      B   
ATOM   3616  N   MET B 176      14.450  -3.628  -6.051  1.00 10.00      B   
ATOM   3617  HN  MET B 176      14.489  -2.992  -5.299  1.00 10.00      B   
ATOM   3618  CA  MET B 176      15.233  -3.360  -7.255  1.00 10.00      B   
ATOM   3619  CB  MET B 176      15.198  -1.867  -7.592  1.00 10.00      B   
ATOM   3620  CG  MET B 176      13.812  -1.319  -7.884  1.00 10.00      B   
ATOM   3621  SD  MET B 176      13.123  -1.934  -9.432  1.00 10.00      B   
ATOM   3622  CE  MET B 176      11.597  -1.000  -9.502  1.00 10.00      B   
ATOM   3623  C   MET B 176      16.681  -3.823  -7.110  1.00 10.00      B   
ATOM   3624  O   MET B 176      17.549  -3.413  -7.881  1.00 10.00      B   
ATOM   3625  N   GLU B 177      16.926  -4.698  -6.140  1.00 10.00      B   
ATOM   3626  HN  GLU B 177      16.180  -5.005  -5.581  1.00 10.00      B   
ATOM   3627  CA  GLU B 177      18.269  -5.218  -5.874  1.00 10.00      B   
ATOM   3628  CB  GLU B 177      18.223  -6.221  -4.717  1.00 10.00      B   
ATOM   3629  CG  GLU B 177      19.475  -6.240  -3.853  1.00 10.00      B   
ATOM   3630  CD  GLU B 177      19.711  -7.585  -3.194  1.00 10.00      B   
ATOM   3631  OE1 GLU B 177      18.779  -8.119  -2.563  1.00 10.00      B   
ATOM   3632  OE2 GLU B 177      20.834  -8.120  -3.313  1.00 10.00      B   
ATOM   3633  C   GLU B 177      18.863  -5.894  -7.108  1.00 10.00      B   
ATOM   3634  O   GLU B 177      20.027  -5.678  -7.460  1.00 10.00      B   
ATOM   3635  N   GLN B 178      18.059  -6.724  -7.750  1.00 10.00      B   
ATOM   3636  HN  GLN B 178      17.151  -6.869  -7.404  1.00 10.00      B   
ATOM   3637  CA  GLN B 178      18.485  -7.449  -8.937  1.00 10.00      B   
ATOM   3638  CB  GLN B 178      17.692  -8.759  -9.089  1.00 10.00      B   
ATOM   3639  CG  GLN B 178      16.179  -8.587  -9.221  1.00 10.00      B   
ATOM   3640  CD  GLN B 178      15.445  -8.633  -7.889  1.00 10.00      B   
ATOM   3641  OE1 GLN B 178      15.984  -8.244  -6.851  1.00 10.00      B   
ATOM   3642  NE2 GLN B 178      14.205  -9.101  -7.912  1.00 10.00      B   
ATOM   3643 HE21 GLN B 178      13.830  -9.387  -8.777  1.00 10.00      B   
ATOM   3644 HE22 GLN B 178      13.707  -9.144  -7.068  1.00 10.00      B   
ATOM   3645  C   GLN B 178      18.359  -6.597 -10.198  1.00 10.00      B   
ATOM   3646  O   GLN B 178      19.160  -6.726 -11.125  1.00 10.00      B   
ATOM   3647  N   TYR B 179      17.376  -5.706 -10.207  1.00 10.00      B   
ATOM   3648  HN  TYR B 179      16.810  -5.622  -9.414  1.00 10.00      B   
ATOM   3649  CA  TYR B 179      17.112  -4.848 -11.359  1.00 10.00      B   
ATOM   3650  CB  TYR B 179      15.747  -4.166 -11.212  1.00 10.00      B   
ATOM   3651  CG  TYR B 179      15.437  -3.154 -12.296  1.00 10.00      B   
ATOM   3652  CD1 TYR B 179      15.511  -1.790 -12.039  1.00 10.00      B   
ATOM   3653  CD2 TYR B 179      15.073  -3.562 -13.572  1.00 10.00      B   
ATOM   3654  CE1 TYR B 179      15.231  -0.862 -13.024  1.00 10.00      B   
ATOM   3655  CE2 TYR B 179      14.791  -2.640 -14.563  1.00 10.00      B   
ATOM   3656  CZ  TYR B 179      14.872  -1.291 -14.282  1.00 10.00      B   
ATOM   3657  OH  TYR B 179      14.594  -0.368 -15.267  1.00 10.00      B   
ATOM   3658  HH  TYR B 179      15.245   0.342 -15.231  1.00 10.00      B   
ATOM   3659  C   TYR B 179      18.206  -3.811 -11.608  1.00 10.00      B   
ATOM   3660  O   TYR B 179      18.846  -3.823 -12.661  1.00 10.00      B   
ATOM   3661  N   ILE B 180      18.424  -2.925 -10.637  1.00 10.00      B   
ATOM   3662  HN  ILE B 180      17.910  -3.000  -9.802  1.00 10.00      B   
ATOM   3663  CA  ILE B 180      19.413  -1.848 -10.767  1.00 10.00      B   
ATOM   3664  CB  ILE B 180      19.534  -1.014  -9.470  1.00 10.00      B   
ATOM   3665  CG1 ILE B 180      18.171  -0.435  -9.084  1.00 10.00      B   
ATOM   3666  CG2 ILE B 180      20.552   0.106  -9.639  1.00 10.00      B   
ATOM   3667  CD1 ILE B 180      18.165   0.281  -7.750  1.00 10.00      B   
ATOM   3668  C   ILE B 180      20.794  -2.356 -11.190  1.00 10.00      B   
ATOM   3669  O   ILE B 180      21.440  -1.771 -12.065  1.00 10.00      B   
ATOM   3670  N   ARG B 181      21.223  -3.457 -10.587  1.00 10.00      B   
ATOM   3671  HN  ARG B 181      20.648  -3.888  -9.923  1.00 10.00      B   
ATOM   3672  CA  ARG B 181      22.527  -4.042 -10.885  1.00 10.00      B   
ATOM   3673  CB  ARG B 181      22.756  -5.300 -10.045  1.00 10.00      B   
ATOM   3674  CG  ARG B 181      24.040  -5.280  -9.231  1.00 10.00      B   
ATOM   3675  CD  ARG B 181      24.143  -6.511  -8.346  1.00 10.00      B   
ATOM   3676  NE  ARG B 181      22.896  -6.759  -7.621  1.00 10.00      B   
ATOM   3677  HE  ARG B 181      22.063  -6.447  -8.041  1.00 10.00      B   
ATOM   3678  CZ  ARG B 181      22.823  -7.375  -6.443  1.00 10.00      B   
ATOM   3679  NH1 ARG B 181      23.922  -7.800  -5.835  1.00 10.00      B   
ATOM   3680 HH11 ARG B 181      24.855  -7.644  -6.275  1.00 10.00      B   
ATOM   3681 HH12 ARG B 181      23.860  -8.297  -4.919  1.00 10.00      B   
ATOM   3682  NH2 ARG B 181      21.643  -7.558  -5.873  1.00 10.00      B   
ATOM   3683 HH21 ARG B 181      20.779  -7.224  -6.348  1.00 10.00      B   
ATOM   3684 HH22 ARG B 181      21.570  -8.023  -4.936  1.00 10.00      B   
ATOM   3685  C   ARG B 181      22.690  -4.369 -12.369  1.00 10.00      B   
ATOM   3686  O   ARG B 181      23.754  -4.152 -12.944  1.00 10.00      B   
ATOM   3687  N   GLU B 182      21.628  -4.865 -12.990  1.00 10.00      B   
ATOM   3688  HN  GLU B 182      20.790  -4.977 -12.495  1.00 10.00      B   
ATOM   3689  CA  GLU B 182      21.681  -5.234 -14.398  1.00 10.00      B   
ATOM   3690  CB  GLU B 182      20.890  -6.519 -14.660  1.00 10.00      B   
ATOM   3691  CG  GLU B 182      21.550  -7.768 -14.096  1.00 10.00      B   
ATOM   3692  CD  GLU B 182      20.844  -9.047 -14.496  1.00 10.00      B   
ATOM   3693  OE1 GLU B 182      20.471  -9.830 -13.598  1.00 10.00      B   
ATOM   3694  OE2 GLU B 182      20.678  -9.287 -15.710  1.00 10.00      B   
ATOM   3695  C   GLU B 182      21.226  -4.102 -15.314  1.00 10.00      B   
ATOM   3696  O   GLU B 182      21.082  -4.291 -16.520  1.00 10.00      B   
ATOM   3697  N   THR B 183      20.996  -2.930 -14.743  1.00 10.00      B   
ATOM   3698  HN  THR B 183      21.115  -2.838 -13.773  1.00 10.00      B   
ATOM   3699  CA  THR B 183      20.579  -1.776 -15.529  1.00 10.00      B   
ATOM   3700  CB  THR B 183      19.435  -1.001 -14.848  1.00 10.00      B   
ATOM   3701  OG1 THR B 183      18.394  -1.917 -14.489  1.00 10.00      B   
ATOM   3702  HG1 THR B 183      18.778  -2.693 -14.060  1.00 10.00      B   
ATOM   3703  CG2 THR B 183      18.863   0.049 -15.787  1.00 10.00      B   
ATOM   3704  C   THR B 183      21.767  -0.848 -15.777  1.00 10.00      B   
ATOM   3705  O   THR B 183      21.985  -0.385 -16.896  1.00 10.00      B   
ATOM   3706  N   TYR B 184      22.539  -0.591 -14.728  1.00 10.00      B   
ATOM   3707  HN  TYR B 184      22.320  -0.993 -13.859  1.00 10.00      B   
ATOM   3708  CA  TYR B 184      23.715   0.266 -14.831  1.00 10.00      B   
ATOM   3709  CB  TYR B 184      23.396   1.680 -14.324  1.00 10.00      B   
ATOM   3710  CG  TYR B 184      22.546   2.509 -15.261  1.00 10.00      B   
ATOM   3711  CD1 TYR B 184      21.229   2.825 -14.945  1.00 10.00      B   
ATOM   3712  CD2 TYR B 184      23.058   2.974 -16.464  1.00 10.00      B   
ATOM   3713  CE1 TYR B 184      20.449   3.582 -15.802  1.00 10.00      B   
ATOM   3714  CE2 TYR B 184      22.287   3.732 -17.325  1.00 10.00      B   
ATOM   3715  CZ  TYR B 184      20.985   4.032 -16.991  1.00 10.00      B   
ATOM   3716  OH  TYR B 184      20.212   4.780 -17.854  1.00 10.00      B   
ATOM   3717  HH  TYR B 184      19.983   5.632 -17.434  1.00 10.00      B   
ATOM   3718  C   TYR B 184      24.869  -0.324 -14.016  1.00 10.00      B   
ATOM   3719  O   TYR B 184      25.308   0.273 -13.033  1.00 10.00      B   
ATOM   3720  N   PRO B 185      25.396  -1.491 -14.429  1.00 10.00      B   
ATOM   3721  CA  PRO B 185      26.484  -2.174 -13.710  1.00 10.00      B   
ATOM   3722  CB  PRO B 185      26.704  -3.460 -14.512  1.00 10.00      B   
ATOM   3723  CG  PRO B 185      26.147  -3.165 -15.861  1.00 10.00      B   
ATOM   3724  CD  PRO B 185      24.993  -2.234 -15.636  1.00 10.00      B   
ATOM   3725  C   PRO B 185      27.774  -1.356 -13.652  1.00 10.00      B   
ATOM   3726  O   PRO B 185      28.607  -1.559 -12.766  1.00 10.00      B   
ATOM   3727  N   ASP B 186      27.934  -0.434 -14.590  1.00 10.00      B   
ATOM   3728  HN  ASP B 186      27.238  -0.321 -15.275  1.00 10.00      B   
ATOM   3729  CA  ASP B 186      29.127   0.404 -14.637  1.00 10.00      B   
ATOM   3730  CB  ASP B 186      29.526   0.705 -16.081  1.00 10.00      B   
ATOM   3731  CG  ASP B 186      30.166  -0.480 -16.767  1.00 10.00      B   
ATOM   3732  OD1 ASP B 186      29.459  -1.195 -17.507  1.00 10.00      B   
ATOM   3733  OD2 ASP B 186      31.380  -0.700 -16.568  1.00 10.00      B   
ATOM   3734  C   ASP B 186      28.924   1.706 -13.877  1.00 10.00      B   
ATOM   3735  O   ASP B 186      29.878   2.445 -13.632  1.00 10.00      B   
ATOM   3736  N   ALA B 187      27.683   1.982 -13.505  1.00 10.00      B   
ATOM   3737  HN  ALA B 187      26.970   1.340 -13.708  1.00 10.00      B   
ATOM   3738  CA  ALA B 187      27.358   3.206 -12.783  1.00 10.00      B   
ATOM   3739  CB  ALA B 187      26.150   3.888 -13.402  1.00 10.00      B   
ATOM   3740  C   ALA B 187      27.118   2.928 -11.304  1.00 10.00      B   
ATOM   3741  O   ALA B 187      27.352   3.788 -10.456  1.00 10.00      B   
ATOM   3742  N   VAL B 188      26.652   1.722 -11.000  1.00 10.00      B   
ATOM   3743  HN  VAL B 188      26.480   1.078 -11.721  1.00 10.00      B   
ATOM   3744  CA  VAL B 188      26.385   1.337  -9.621  1.00 10.00      B   
ATOM   3745  CB  VAL B 188      25.421   0.134  -9.514  1.00 10.00      B   
ATOM   3746  CG1 VAL B 188      24.065   0.477 -10.107  1.00 10.00      B   
ATOM   3747  CG2 VAL B 188      26.010  -1.107 -10.171  1.00 10.00      B   
ATOM   3748  C   VAL B 188      27.675   1.024  -8.872  1.00 10.00      B   
ATOM   3749  O   VAL B 188      28.746   0.914  -9.472  1.00 10.00      B   
ATOM   3750  N   LYS B 189      27.559   0.888  -7.565  1.00 10.00      B   
ATOM   3751  HN  LYS B 189      26.675   0.982  -7.152  1.00 10.00      B   
ATOM   3752  CA  LYS B 189      28.700   0.591  -6.716  1.00 10.00      B   
ATOM   3753  CB  LYS B 189      29.214   1.863  -6.035  1.00 10.00      B   
ATOM   3754  CG  LYS B 189      28.133   2.888  -5.742  1.00 10.00      B   
ATOM   3755  CD  LYS B 189      28.673   4.036  -4.914  1.00 10.00      B   
ATOM   3756  CE  LYS B 189      27.626   5.119  -4.728  1.00 10.00      B   
ATOM   3757  NZ  LYS B 189      27.961   6.017  -3.593  1.00 10.00      B   
ATOM   3758  HZ1 LYS B 189      27.726   5.558  -2.693  1.00 10.00      B   
ATOM   3759  HZ2 LYS B 189      27.424   6.905  -3.664  1.00 10.00      B   
ATOM   3760  HZ3 LYS B 189      28.984   6.241  -3.600  1.00 10.00      B   
ATOM   3761  C   LYS B 189      28.314  -0.447  -5.676  1.00 10.00      B   
ATOM   3762  O   LYS B 189      27.166  -0.485  -5.226  1.00 10.00      B   
ATOM   3763  N   ILE B 190      29.265  -1.287  -5.305  1.00 10.00      B   
ATOM   3764  HN  ILE B 190      30.159  -1.197  -5.694  1.00 10.00      B   
ATOM   3765  CA  ILE B 190      29.020  -2.335  -4.325  1.00 10.00      B   
ATOM   3766  CB  ILE B 190      29.369  -3.733  -4.881  1.00 10.00      B   
ATOM   3767  CG1 ILE B 190      30.829  -3.776  -5.344  1.00 10.00      B   
ATOM   3768  CG2 ILE B 190      28.428  -4.104  -6.021  1.00 10.00      B   
ATOM   3769  CD1 ILE B 190      31.344  -5.170  -5.623  1.00 10.00      B   
ATOM   3770  C   ILE B 190      29.817  -2.098  -3.048  1.00 10.00      B   
ATOM   3771  O   ILE B 190      30.840  -1.410  -3.057  1.00 10.00      B   
ATOM   3772  N   CYS B 191      29.332  -2.661  -1.955  1.00 10.00      B   
ATOM   3773  HN  CYS B 191      28.500  -3.179  -2.016  1.00 10.00      B   
ATOM   3774  CA  CYS B 191      29.993  -2.539  -0.669  1.00 10.00      B   
ATOM   3775  CB  CYS B 191      28.946  -2.418   0.444  1.00 10.00      B   
ATOM   3776  SG  CYS B 191      29.622  -2.491   2.122  1.00 10.00      B   
ATOM   3777  HG  CYS B 191      30.343  -3.603   2.226  1.00 10.00      B   
ATOM   3778  C   CYS B 191      30.852  -3.769  -0.428  1.00 10.00      B   
ATOM   3779  O   CYS B 191      30.457  -4.879  -0.779  1.00 10.00      B   
ATOM   3780  N   ASN B 192      32.023  -3.576   0.162  1.00 10.00      B   
ATOM   3781  HN  ASN B 192      32.293  -2.665   0.410  1.00 10.00      B   
ATOM   3782  CA  ASN B 192      32.916  -4.691   0.450  1.00 10.00      B   
ATOM   3783  CB  ASN B 192      34.318  -4.189   0.816  1.00 10.00      B   
ATOM   3784  CG  ASN B 192      35.350  -5.302   0.859  1.00 10.00      B   
ATOM   3785  OD1 ASN B 192      35.234  -6.302   0.151  1.00 10.00      B   
ATOM   3786  ND2 ASN B 192      36.362  -5.142   1.697  1.00 10.00      B   
ATOM   3787 HD21 ASN B 192      36.391  -4.326   2.236  1.00 10.00      B   
ATOM   3788 HD22 ASN B 192      37.039  -5.852   1.745  1.00 10.00      B   
ATOM   3789  C   ASN B 192      32.336  -5.552   1.574  1.00 10.00      B   
ATOM   3790  O   ASN B 192      31.412  -5.124   2.275  1.00 10.00      B   
ATOM   3791  N   ILE B 193      32.868  -6.766   1.723  1.00 10.00      B   
ATOM   3792  HN  ILE B 193      33.588  -7.040   1.110  1.00 10.00      B   
ATOM   3793  CA  ILE B 193      32.426  -7.713   2.752  1.00 10.00      B   
ATOM   3794  CB  ILE B 193      32.382  -7.092   4.172  1.00 10.00      B   
ATOM   3795  CG1 ILE B 193      33.745  -6.502   4.556  1.00 10.00      B   
ATOM   3796  CG2 ILE B 193      31.932  -8.121   5.202  1.00 10.00      B   
ATOM   3797  CD1 ILE B 193      34.878  -7.507   4.566  1.00 10.00      B   
ATOM   3798  C   ILE B 193      31.075  -8.340   2.398  1.00 10.00      B   
ATOM   3799  O   ILE B 193      30.973  -9.554   2.211  1.00 10.00      B   
ATOM   3800  N   CYS B 194      30.047  -7.512   2.296  1.00 10.00      B   
ATOM   3801  HN  CYS B 194      30.191  -6.551   2.448  1.00 10.00      B   
ATOM   3802  CA  CYS B 194      28.712  -7.990   1.965  1.00 10.00      B   
ATOM   3803  CB  CYS B 194      27.652  -7.037   2.518  1.00 10.00      B   
ATOM   3804  SG  CYS B 194      27.807  -6.717   4.291  1.00 10.00      B   
ATOM   3805  HG  CYS B 194      27.353  -7.784   4.938  1.00 10.00      B   
ATOM   3806  C   CYS B 194      28.552  -8.160   0.458  1.00 10.00      B   
ATOM   3807  O   CYS B 194      27.775  -8.996   0.000  1.00 10.00      B   
ATOM   3808  N   HIS B 195      29.302  -7.364  -0.302  1.00 10.00      B   
ATOM   3809  HN  HIS B 195      29.894  -6.715   0.133  1.00 10.00      B   
ATOM   3810  CA  HIS B 195      29.273  -7.411  -1.764  1.00 10.00      B   
ATOM   3811  CB  HIS B 195      29.893  -8.705  -2.300  1.00 10.00      B   
ATOM   3812  CG  HIS B 195      31.313  -8.545  -2.749  1.00 10.00      B   
ATOM   3813  ND1 HIS B 195      32.350  -8.477  -1.848  1.00 10.00      B   
ATOM   3814  CD2 HIS B 195      31.810  -8.436  -4.007  1.00 10.00      B   
ATOM   3815  CE1 HIS B 195      33.448  -8.327  -2.570  1.00 10.00      B   
ATOM   3816  NE2 HIS B 195      33.170  -8.297  -3.879  1.00 10.00      B   
ATOM   3817  HE2 HIS B 195      33.792  -8.049  -4.597  1.00 10.00      B   
ATOM   3818  C   HIS B 195      27.872  -7.183  -2.323  1.00 10.00      B   
ATOM   3819  O   HIS B 195      27.451  -7.846  -3.275  1.00 10.00      B   
ATOM   3820  N   SER B 196      27.162  -6.238  -1.726  1.00 10.00      B   
ATOM   3821  HN  SER B 196      27.557  -5.751  -0.975  1.00 10.00      B   
ATOM   3822  CA  SER B 196      25.814  -5.900  -2.150  1.00 10.00      B   
ATOM   3823  CB  SER B 196      24.860  -6.002  -0.958  1.00 10.00      B   
ATOM   3824  OG  SER B 196      25.376  -6.881   0.027  1.00 10.00      B   
ATOM   3825  HG  SER B 196      24.819  -7.668   0.079  1.00 10.00      B   
ATOM   3826  C   SER B 196      25.790  -4.483  -2.715  1.00 10.00      B   
ATOM   3827  O   SER B 196      26.819  -3.808  -2.740  1.00 10.00      B   
ATOM   3828  N   LEU B 197      24.621  -4.041  -3.168  1.00 10.00      B   
ATOM   3829  HN  LEU B 197      23.839  -4.626  -3.119  1.00 10.00      B   
ATOM   3830  CA  LEU B 197      24.467  -2.703  -3.729  1.00 10.00      B   
ATOM   3831  CB  LEU B 197      23.084  -2.557  -4.377  1.00 10.00      B   
ATOM   3832  CG  LEU B 197      22.808  -1.249  -5.123  1.00 10.00      B   
ATOM   3833  CD1 LEU B 197      23.733  -1.106  -6.324  1.00 10.00      B   
ATOM   3834  CD2 LEU B 197      21.351  -1.179  -5.556  1.00 10.00      B   
ATOM   3835  C   LEU B 197      24.659  -1.639  -2.650  1.00 10.00      B   
ATOM   3836  O   LEU B 197      24.169  -1.785  -1.530  1.00 10.00      B   
ATOM   3837  N   LEU B 198      25.386  -0.583  -2.987  1.00 10.00      B   
ATOM   3838  HN  LEU B 198      25.766  -0.528  -3.893  1.00 10.00      B   
ATOM   3839  CA  LEU B 198      25.643   0.497  -2.047  1.00 10.00      B   
ATOM   3840  CB  LEU B 198      27.141   0.557  -1.709  1.00 10.00      B   
ATOM   3841  CG  LEU B 198      27.577   1.632  -0.704  1.00 10.00      B   
ATOM   3842  CD1 LEU B 198      28.681   1.101   0.192  1.00 10.00      B   
ATOM   3843  CD2 LEU B 198      28.042   2.894  -1.416  1.00 10.00      B   
ATOM   3844  C   LEU B 198      25.188   1.837  -2.606  1.00 10.00      B   
ATOM   3845  O   LEU B 198      25.646   2.263  -3.669  1.00 10.00      B   
ATOM   3846  N   ILE B 199      24.282   2.492  -1.900  1.00 10.00      B   
ATOM   3847  HN  ILE B 199      23.915   2.085  -1.081  1.00 10.00      B   
ATOM   3848  CA  ILE B 199      23.805   3.800  -2.316  1.00 10.00      B   
ATOM   3849  CB  ILE B 199      22.302   3.994  -2.016  1.00 10.00      B   
ATOM   3850  CG1 ILE B 199      21.461   2.920  -2.722  1.00 10.00      B   
ATOM   3851  CG2 ILE B 199      21.841   5.391  -2.415  1.00 10.00      B   
ATOM   3852  CD1 ILE B 199      21.590   2.921  -4.232  1.00 10.00      B   
ATOM   3853  C   ILE B 199      24.624   4.875  -1.606  1.00 10.00      B   
ATOM   3854  O   ILE B 199      25.385   5.611  -2.239  1.00 10.00      B   
ATOM   3855  N   GLN B 200      24.492   4.937  -0.287  1.00 10.00      B   
ATOM   3856  HN  GLN B 200      23.878   4.307   0.166  1.00 10.00      B   
ATOM   3857  CA  GLN B 200      25.227   5.902   0.514  1.00 10.00      B   
ATOM   3858  CB  GLN B 200      24.284   6.906   1.193  1.00 10.00      B   
ATOM   3859  CG  GLN B 200      23.354   6.311   2.242  1.00 10.00      B   
ATOM   3860  CD  GLN B 200      21.897   6.615   1.962  1.00 10.00      B   
ATOM   3861  OE1 GLN B 200      21.375   7.652   2.372  1.00 10.00      B   
ATOM   3862  NE2 GLN B 200      21.228   5.705   1.278  1.00 10.00      B   
ATOM   3863 HE21 GLN B 200      21.709   4.884   0.999  1.00 10.00      B   
ATOM   3864 HE22 GLN B 200      20.291   5.882   1.064  1.00 10.00      B   
ATOM   3865  C   GLN B 200      26.087   5.179   1.541  1.00 10.00      B   
ATOM   3866  O   GLN B 200      25.656   4.200   2.147  1.00 10.00      B   
ATOM   3867  N   GLY B 201      27.310   5.651   1.718  1.00 10.00      B   
ATOM   3868  HN  GLY B 201      27.608   6.429   1.203  1.00 10.00      B   
ATOM   3869  CA  GLY B 201      28.207   5.033   2.669  1.00 10.00      B   
ATOM   3870  C   GLY B 201      29.527   5.763   2.752  1.00 10.00      B   
ATOM   3871  O   GLY B 201      29.637   6.907   2.314  1.00 10.00      B   
ATOM   3872  N   GLN B 202      30.532   5.097   3.297  1.00 10.00      B   
ATOM   3873  HN  GLN B 202      30.388   4.169   3.595  1.00 10.00      B   
ATOM   3874  CA  GLN B 202      31.850   5.689   3.444  1.00 10.00      B   
ATOM   3875  CB  GLN B 202      32.422   5.381   4.829  1.00 10.00      B   
ATOM   3876  CG  GLN B 202      31.469   5.682   5.975  1.00 10.00      B   
ATOM   3877  CD  GLN B 202      32.097   5.463   7.336  1.00 10.00      B   
ATOM   3878  OE1 GLN B 202      33.003   4.647   7.494  1.00 10.00      B   
ATOM   3879  NE2 GLN B 202      31.616   6.186   8.331  1.00 10.00      B   
ATOM   3880 HE21 GLN B 202      30.889   6.817   8.138  1.00 10.00      B   
ATOM   3881 HE22 GLN B 202      32.007   6.065   9.226  1.00 10.00      B   
ATOM   3882  C   GLN B 202      32.790   5.181   2.359  1.00 10.00      B   
ATOM   3883  O   GLN B 202      32.933   3.973   2.161  1.00 10.00      B   
ATOM   3884  N   SER B 203      33.408   6.105   1.647  1.00 10.00      B   
ATOM   3885  HN  SER B 203      33.237   7.049   1.837  1.00 10.00      B   
ATOM   3886  CA  SER B 203      34.334   5.757   0.588  1.00 10.00      B   
ATOM   3887  CB  SER B 203      33.900   6.420  -0.720  1.00 10.00      B   
ATOM   3888  OG  SER B 203      32.520   6.193  -0.963  1.00 10.00      B   
ATOM   3889  HG  SER B 203      32.117   6.997  -1.300  1.00 10.00      B   
ATOM   3890  C   SER B 203      35.739   6.204   0.968  1.00 10.00      B   
ATOM   3891  O   SER B 203      35.962   7.376   1.277  1.00 10.00      B   
ATOM   3892  N   CYS B 204      36.674   5.268   0.961  1.00 10.00      B   
ATOM   3893  HN  CYS B 204      36.432   4.351   0.709  1.00 10.00      B   
ATOM   3894  CA  CYS B 204      38.050   5.572   1.310  1.00 10.00      B   
ATOM   3895  CB  CYS B 204      38.860   4.289   1.507  1.00 10.00      B   
ATOM   3896  SG  CYS B 204      40.546   4.547   2.111  1.00 10.00      B   
ATOM   3897  HG  CYS B 204      40.632   4.016   3.323  1.00 10.00      B   
ATOM   3898  C   CYS B 204      38.696   6.460   0.251  1.00 10.00      B   
ATOM   3899  O   CYS B 204      38.418   6.333  -0.941  1.00 10.00      B   
ATOM   3900  N   GLU B 205      39.530   7.385   0.696  1.00 10.00      B   
ATOM   3901  HN  GLU B 205      39.662   7.485   1.667  1.00 10.00      B   
ATOM   3902  CA  GLU B 205      40.214   8.288  -0.211  1.00 10.00      B   
ATOM   3903  CB  GLU B 205      40.617   9.574   0.513  1.00 10.00      B   
ATOM   3904  CG  GLU B 205      39.474  10.260   1.250  1.00 10.00      B   
ATOM   3905  CD  GLU B 205      39.375   9.849   2.708  1.00 10.00      B   
ATOM   3906  OE1 GLU B 205      39.817  10.629   3.577  1.00 10.00      B   
ATOM   3907  OE2 GLU B 205      38.854   8.750   2.993  1.00 10.00      B   
ATOM   3908  C   GLU B 205      41.437   7.619  -0.835  1.00 10.00      B   
ATOM   3909  O   GLU B 205      41.736   7.822  -2.013  1.00 10.00      B   
ATOM   3910  N   THR B 206      42.132   6.812  -0.046  1.00 10.00      B   
ATOM   3911  HN  THR B 206      41.839   6.677   0.880  1.00 10.00      B   
ATOM   3912  CA  THR B 206      43.325   6.122  -0.513  1.00 10.00      B   
ATOM   3913  CB  THR B 206      44.200   5.699   0.677  1.00 10.00      B   
ATOM   3914  OG1 THR B 206      43.980   6.605   1.768  1.00 10.00      B   
ATOM   3915  HG1 THR B 206      44.165   6.139   2.607  1.00 10.00      B   
ATOM   3916  CG2 THR B 206      45.673   5.715   0.298  1.00 10.00      B   
ATOM   3917  C   THR B 206      42.968   4.886  -1.339  1.00 10.00      B   
ATOM   3918  O   THR B 206      43.725   4.473  -2.221  1.00 10.00      B   
ATOM   3919  N   CYS B 207      41.815   4.299  -1.050  1.00 10.00      B   
ATOM   3920  HN  CYS B 207      41.252   4.672  -0.339  1.00 10.00      B   
ATOM   3921  CA  CYS B 207      41.361   3.115  -1.764  1.00 10.00      B   
ATOM   3922  CB  CYS B 207      41.368   1.906  -0.826  1.00 10.00      B   
ATOM   3923  SG  CYS B 207      42.864   1.752   0.179  1.00 10.00      B   
ATOM   3924  HG  CYS B 207      43.880   1.511  -0.642  1.00 10.00      B   
ATOM   3925  C   CYS B 207      39.956   3.336  -2.308  1.00 10.00      B   
ATOM   3926  O   CYS B 207      39.050   3.703  -1.562  1.00 10.00      B   
ATOM   3927  N   GLY B 208      39.774   3.095  -3.601  1.00 10.00      B   
ATOM   3928  HN  GLY B 208      40.533   2.787  -4.142  1.00 10.00      B   
ATOM   3929  CA  GLY B 208      38.474   3.280  -4.226  1.00 10.00      B   
ATOM   3930  C   GLY B 208      37.479   2.186  -3.874  1.00 10.00      B   
ATOM   3931  O   GLY B 208      36.959   1.503  -4.755  1.00 10.00      B   
ATOM   3932  N   ILE B 209      37.212   2.025  -2.586  1.00 10.00      B   
ATOM   3933  HN  ILE B 209      37.660   2.609  -1.933  1.00 10.00      B   
ATOM   3934  CA  ILE B 209      36.274   1.018  -2.110  1.00 10.00      B   
ATOM   3935  CB  ILE B 209      36.994  -0.116  -1.333  1.00 10.00      B   
ATOM   3936  CG1 ILE B 209      37.813  -0.977  -2.302  1.00 10.00      B   
ATOM   3937  CG2 ILE B 209      36.004  -0.979  -0.555  1.00 10.00      B   
ATOM   3938  CD1 ILE B 209      38.451  -2.192  -1.665  1.00 10.00      B   
ATOM   3939  C   ILE B 209      35.205   1.666  -1.233  1.00 10.00      B   
ATOM   3940  O   ILE B 209      35.509   2.515  -0.392  1.00 10.00      B   
ATOM   3941  N   ARG B 210      33.958   1.279  -1.452  1.00 10.00      B   
ATOM   3942  HN  ARG B 210      33.782   0.598  -2.135  1.00 10.00      B   
ATOM   3943  CA  ARG B 210      32.843   1.817  -0.690  1.00 10.00      B   
ATOM   3944  CB  ARG B 210      31.650   2.095  -1.611  1.00 10.00      B   
ATOM   3945  CG  ARG B 210      31.744   3.389  -2.408  1.00 10.00      B   
ATOM   3946  CD  ARG B 210      32.537   3.206  -3.692  1.00 10.00      B   
ATOM   3947  NE  ARG B 210      32.325   4.308  -4.630  1.00 10.00      B   
ATOM   3948  HE  ARG B 210      31.782   5.076  -4.313  1.00 10.00      B   
ATOM   3949  CZ  ARG B 210      32.810   4.337  -5.873  1.00 10.00      B   
ATOM   3950  NH1 ARG B 210      33.540   3.330  -6.337  1.00 10.00      B   
ATOM   3951 HH11 ARG B 210      33.744   2.503  -5.738  1.00 10.00      B   
ATOM   3952 HH12 ARG B 210      33.912   3.361  -7.313  1.00 10.00      B   
ATOM   3953  NH2 ARG B 210      32.559   5.370  -6.658  1.00 10.00      B   
ATOM   3954 HH21 ARG B 210      31.969   6.172  -6.307  1.00 10.00      B   
ATOM   3955 HH22 ARG B 210      32.948   5.405  -7.626  1.00 10.00      B   
ATOM   3956  C   ARG B 210      32.430   0.847   0.412  1.00 10.00      B   
ATOM   3957  O   ARG B 210      32.356  -0.364   0.190  1.00 10.00      B   
ATOM   3958  N   MET B 211      32.180   1.381   1.597  1.00 10.00      B   
ATOM   3959  HN  MET B 211      32.278   2.354   1.712  1.00 10.00      B   
ATOM   3960  CA  MET B 211      31.766   0.575   2.738  1.00 10.00      B   
ATOM   3961  CB  MET B 211      32.873   0.542   3.794  1.00 10.00      B   
ATOM   3962  CG  MET B 211      34.074  -0.318   3.428  1.00 10.00      B   
ATOM   3963  SD  MET B 211      33.739  -2.089   3.549  1.00 10.00      B   
ATOM   3964  CE  MET B 211      33.401  -2.259   5.300  1.00 10.00      B   
ATOM   3965  C   MET B 211      30.478   1.131   3.342  1.00 10.00      B   
ATOM   3966  O   MET B 211      30.374   2.330   3.608  1.00 10.00      B   
ATOM   3967  N   HIS B 212      29.497   0.260   3.538  1.00 10.00      B   
ATOM   3968  HN  HIS B 212      29.635  -0.679   3.288  1.00 10.00      B   
ATOM   3969  CA  HIS B 212      28.212   0.659   4.102  1.00 10.00      B   
ATOM   3970  CB  HIS B 212      27.184  -0.461   3.939  1.00 10.00      B   
ATOM   3971  CG  HIS B 212      26.261  -0.269   2.783  1.00 10.00      B   
ATOM   3972  ND1 HIS B 212      25.840   0.979   2.420  1.00 10.00      B   
ATOM   3973  CD2 HIS B 212      25.716  -1.189   1.949  1.00 10.00      B   
ATOM   3974  CE1 HIS B 212      25.051   0.804   1.378  1.00 10.00      B   
ATOM   3975  NE2 HIS B 212      24.944  -0.490   1.055  1.00 10.00      B   
ATOM   3976  HE2 HIS B 212      24.269  -0.877   0.447  1.00 10.00      B   
ATOM   3977  C   HIS B 212      28.332   1.031   5.572  1.00 10.00      B   
ATOM   3978  O   HIS B 212      29.201   0.517   6.281  1.00 10.00      B   
ATOM   3979  N   LEU B 213      27.436   1.904   6.024  1.00 10.00      B   
ATOM   3980  HN  LEU B 213      26.758   2.253   5.405  1.00 10.00      B   
ATOM   3981  CA  LEU B 213      27.422   2.356   7.413  1.00 10.00      B   
ATOM   3982  CB  LEU B 213      26.339   3.415   7.653  1.00 10.00      B   
ATOM   3983  CG  LEU B 213      26.472   4.710   6.846  1.00 10.00      B   
ATOM   3984  CD1 LEU B 213      25.265   5.607   7.078  1.00 10.00      B   
ATOM   3985  CD2 LEU B 213      27.760   5.436   7.203  1.00 10.00      B   
ATOM   3986  C   LEU B 213      27.295   1.190   8.403  1.00 10.00      B   
ATOM   3987  O   LEU B 213      28.115   1.069   9.317  1.00 10.00      B   
ATOM   3988  N   PRO B 214      26.284   0.301   8.249  1.00 10.00      B   
ATOM   3989  CA  PRO B 214      26.119  -0.843   9.152  1.00 10.00      B   
ATOM   3990  CB  PRO B 214      24.811  -1.497   8.691  1.00 10.00      B   
ATOM   3991  CG  PRO B 214      24.615  -1.028   7.290  1.00 10.00      B   
ATOM   3992  CD  PRO B 214      25.222   0.345   7.222  1.00 10.00      B   
ATOM   3993  C   PRO B 214      27.280  -1.829   9.027  1.00 10.00      B   
ATOM   3994  O   PRO B 214      27.580  -2.575   9.957  1.00 10.00      B   
ATOM   3995  N   CYS B 215      27.939  -1.814   7.876  1.00 10.00      B   
ATOM   3996  HN  CYS B 215      27.663  -1.186   7.177  1.00 10.00      B   
ATOM   3997  CA  CYS B 215      29.060  -2.709   7.626  1.00 10.00      B   
ATOM   3998  CB  CYS B 215      29.319  -2.858   6.130  1.00 10.00      B   
ATOM   3999  SG  CYS B 215      27.893  -3.455   5.196  1.00 10.00      B   
ATOM   4000  HG  CYS B 215      28.072  -4.749   4.956  1.00 10.00      B   
ATOM   4001  C   CYS B 215      30.319  -2.257   8.357  1.00 10.00      B   
ATOM   4002  O   CYS B 215      30.998  -3.068   8.985  1.00 10.00      B   
ATOM   4003  N   VAL B 216      30.636  -0.963   8.284  1.00 10.00      B   
ATOM   4004  HN  VAL B 216      30.072  -0.355   7.754  1.00 10.00      B   
ATOM   4005  CA  VAL B 216      31.817  -0.439   8.970  1.00 10.00      B   
ATOM   4006  CB  VAL B 216      32.191   1.004   8.562  1.00 10.00      B   
ATOM   4007  CG1 VAL B 216      32.838   1.022   7.189  1.00 10.00      B   
ATOM   4008  CG2 VAL B 216      30.985   1.928   8.600  1.00 10.00      B   
ATOM   4009  C   VAL B 216      31.641  -0.529  10.478  1.00 10.00      B   
ATOM   4010  O   VAL B 216      32.602  -0.732  11.215  1.00 10.00      B   
ATOM   4011  N   ALA B 217      30.396  -0.405  10.924  1.00 10.00      B   
ATOM   4012  HN  ALA B 217      29.675  -0.240  10.280  1.00 10.00      B   
ATOM   4013  CA  ALA B 217      30.075  -0.489  12.342  1.00 10.00      B   
ATOM   4014  CB  ALA B 217      28.621  -0.105  12.568  1.00 10.00      B   
ATOM   4015  C   ALA B 217      30.332  -1.900  12.856  1.00 10.00      B   
ATOM   4016  O   ALA B 217      30.670  -2.097  14.023  1.00 10.00      B   
ATOM   4017  N   LYS B 218      30.172  -2.872  11.966  1.00 10.00      B   
ATOM   4018  HN  LYS B 218      29.902  -2.638  11.054  1.00 10.00      B   
ATOM   4019  CA  LYS B 218      30.378  -4.274  12.300  1.00 10.00      B   
ATOM   4020  CB  LYS B 218      29.478  -5.149  11.423  1.00 10.00      B   
ATOM   4021  CG  LYS B 218      28.729  -6.235  12.177  1.00 10.00      B   
ATOM   4022  CD  LYS B 218      29.529  -7.522  12.238  1.00 10.00      B   
ATOM   4023  CE  LYS B 218      28.782  -8.597  13.006  1.00 10.00      B   
ATOM   4024  NZ  LYS B 218      29.528  -9.882  13.029  1.00 10.00      B   
ATOM   4025  HZ1 LYS B 218      30.550  -9.702  13.112  1.00 10.00      B   
ATOM   4026  HZ2 LYS B 218      29.354 -10.414  12.154  1.00 10.00      B   
ATOM   4027  HZ3 LYS B 218      29.223 -10.459  13.839  1.00 10.00      B   
ATOM   4028  C   LYS B 218      31.842  -4.669  12.109  1.00 10.00      B   
ATOM   4029  O   LYS B 218      32.387  -5.467  12.870  1.00 10.00      B   
ATOM   4030  N   TYR B 219      32.468  -4.107  11.085  1.00 10.00      B   
ATOM   4031  HN  TYR B 219      31.972  -3.491  10.502  1.00 10.00      B   
ATOM   4032  CA  TYR B 219      33.865  -4.390  10.785  1.00 10.00      B   
ATOM   4033  CB  TYR B 219      34.199  -3.928   9.362  1.00 10.00      B   
ATOM   4034  CG  TYR B 219      35.652  -4.071   8.967  1.00 10.00      B   
ATOM   4035  CD1 TYR B 219      36.314  -5.291   9.065  1.00 10.00      B   
ATOM   4036  CD2 TYR B 219      36.362  -2.980   8.490  1.00 10.00      B   
ATOM   4037  CE1 TYR B 219      37.643  -5.413   8.700  1.00 10.00      B   
ATOM   4038  CE2 TYR B 219      37.687  -3.094   8.123  1.00 10.00      B   
ATOM   4039  CZ  TYR B 219      38.324  -4.309   8.230  1.00 10.00      B   
ATOM   4040  OH  TYR B 219      39.646  -4.418   7.863  1.00 10.00      B   
ATOM   4041  HH  TYR B 219      40.101  -3.587   8.057  1.00 10.00      B   
ATOM   4042  C   TYR B 219      34.793  -3.739  11.811  1.00 10.00      B   
ATOM   4043  O   TYR B 219      35.800  -4.318  12.211  1.00 10.00      B   
ATOM   4044  N   PHE B 220      34.440  -2.536  12.246  1.00 10.00      B   
ATOM   4045  HN  PHE B 220      33.624  -2.115  11.893  1.00 10.00      B   
ATOM   4046  CA  PHE B 220      35.238  -1.823  13.234  1.00 10.00      B   
ATOM   4047  CB  PHE B 220      35.386  -0.348  12.852  1.00 10.00      B   
ATOM   4048  CG  PHE B 220      36.113  -0.113  11.559  1.00 10.00      B   
ATOM   4049  CD1 PHE B 220      37.442  -0.473  11.422  1.00 10.00      B   
ATOM   4050  CD2 PHE B 220      35.467   0.468  10.482  1.00 10.00      B   
ATOM   4051  CE1 PHE B 220      38.113  -0.258  10.233  1.00 10.00      B   
ATOM   4052  CE2 PHE B 220      36.131   0.686   9.291  1.00 10.00      B   
ATOM   4053  CZ  PHE B 220      37.457   0.322   9.166  1.00 10.00      B   
ATOM   4054  C   PHE B 220      34.610  -1.948  14.618  1.00 10.00      B   
ATOM   4055  O   PHE B 220      34.827  -1.101  15.486  1.00 10.00      B   
ATOM   4056  N   GLN B 221      33.841  -3.017  14.811  1.00 10.00      B   
ATOM   4057  HN  GLN B 221      33.730  -3.655  14.078  1.00 10.00      B   
ATOM   4058  CA  GLN B 221      33.164  -3.279  16.075  1.00 10.00      B   
ATOM   4059  CB  GLN B 221      32.323  -4.553  15.952  1.00 10.00      B   
ATOM   4060  CG  GLN B 221      31.626  -4.979  17.231  1.00 10.00      B   
ATOM   4061  CD  GLN B 221      31.151  -6.418  17.178  1.00 10.00      B   
ATOM   4062  OE1 GLN B 221      31.756  -7.263  16.515  1.00 10.00      B   
ATOM   4063  NE2 GLN B 221      30.065  -6.705  17.873  1.00 10.00      B   
ATOM   4064 HE21 GLN B 221      29.633  -5.982  18.376  1.00 10.00      B   
ATOM   4065 HE22 GLN B 221      29.735  -7.630  17.862  1.00 10.00      B   
ATOM   4066  C   GLN B 221      34.165  -3.424  17.215  1.00 10.00      B   
ATOM   4067  O   GLN B 221      34.957  -4.370  17.240  1.00 10.00      B   
ATOM   4068  N   SER B 222      34.132  -2.467  18.141  1.00 10.00      B   
ATOM   4069  HN  SER B 222      33.486  -1.739  18.044  1.00 10.00      B   
ATOM   4070  CA  SER B 222      35.023  -2.459  19.301  1.00 10.00      B   
ATOM   4071  CB  SER B 222      34.738  -3.658  20.209  1.00 10.00      B   
ATOM   4072  OG  SER B 222      33.351  -3.765  20.481  1.00 10.00      B   
ATOM   4073  HG  SER B 222      33.031  -4.622  20.181  1.00 10.00      B   
ATOM   4074  C   SER B 222      36.493  -2.428  18.883  1.00 10.00      B   
ATOM   4075  O   SER B 222      37.373  -2.879  19.619  1.00 10.00      B   
ATOM   4076  N   ASN B 223      36.752  -1.886  17.699  1.00 10.00      B   
ATOM   4077  HN  ASN B 223      36.009  -1.531  17.165  1.00 10.00      B   
ATOM   4078  CA  ASN B 223      38.107  -1.795  17.179  1.00 10.00      B   
ATOM   4079  CB  ASN B 223      38.120  -2.044  15.668  1.00 10.00      B   
ATOM   4080  CG  ASN B 223      39.521  -2.069  15.089  1.00 10.00      B   
ATOM   4081  OD1 ASN B 223      40.480  -2.450  15.759  1.00 10.00      B   
ATOM   4082  ND2 ASN B 223      39.647  -1.677  13.835  1.00 10.00      B   
ATOM   4083 HD21 ASN B 223      38.841  -1.402  13.353  1.00 10.00      B   
ATOM   4084 HD22 ASN B 223      40.549  -1.661  13.446  1.00 10.00      B   
ATOM   4085  C   ASN B 223      38.705  -0.433  17.504  1.00 10.00      B   
ATOM   4086  O   ASN B 223      38.046   0.596  17.343  1.00 10.00      B   
ATOM   4087  N   ALA B 224      39.943  -0.432  17.978  1.00 10.00      B   
ATOM   4088  HN  ALA B 224      40.412  -1.289  18.087  1.00 10.00      B   
ATOM   4089  CA  ALA B 224      40.625   0.803  18.337  1.00 10.00      B   
ATOM   4090  CB  ALA B 224      41.729   0.524  19.343  1.00 10.00      B   
ATOM   4091  C   ALA B 224      41.186   1.511  17.111  1.00 10.00      B   
ATOM   4092  O   ALA B 224      40.818   2.648  16.822  1.00 10.00      B   
ATOM   4093  N   GLU B 225      42.073   0.832  16.391  1.00 10.00      B   
ATOM   4094  HN  GLU B 225      42.314  -0.077  16.660  1.00 10.00      B   
ATOM   4095  CA  GLU B 225      42.686   1.408  15.202  1.00 10.00      B   
ATOM   4096  CB  GLU B 225      44.164   1.021  15.117  1.00 10.00      B   
ATOM   4097  CG  GLU B 225      44.980   1.885  14.167  1.00 10.00      B   
ATOM   4098  CD  GLU B 225      45.057   3.333  14.616  1.00 10.00      B   
ATOM   4099  OE1 GLU B 225      45.820   3.623  15.558  1.00 10.00      B   
ATOM   4100  OE2 GLU B 225      44.369   4.187  14.018  1.00 10.00      B   
ATOM   4101  C   GLU B 225      41.945   0.971  13.940  1.00 10.00      B   
ATOM   4102  O   GLU B 225      41.981  -0.204  13.560  1.00 10.00      B   
ATOM   4103  N   PRO B 226      41.259   1.916  13.280  1.00 10.00      B   
ATOM   4104  CA  PRO B 226      40.494   1.647  12.063  1.00 10.00      B   
ATOM   4105  CB  PRO B 226      39.731   2.957  11.807  1.00 10.00      B   
ATOM   4106  CG  PRO B 226      39.892   3.765  13.050  1.00 10.00      B   
ATOM   4107  CD  PRO B 226      41.185   3.330  13.664  1.00 10.00      B   
ATOM   4108  C   PRO B 226      41.400   1.315  10.877  1.00 10.00      B   
ATOM   4109  O   PRO B 226      42.035   2.197  10.297  1.00 10.00      B   
ATOM   4110  N   ARG B 227      41.460   0.038  10.533  1.00 10.00      B   
ATOM   4111  HN  ARG B 227      40.941  -0.615  11.042  1.00 10.00      B   
ATOM   4112  CA  ARG B 227      42.281  -0.426   9.424  1.00 10.00      B   
ATOM   4113  CB  ARG B 227      43.148  -1.612   9.857  1.00 10.00      B   
ATOM   4114  CG  ARG B 227      44.278  -1.247  10.806  1.00 10.00      B   
ATOM   4115  CD  ARG B 227      45.302  -0.355  10.126  1.00 10.00      B   
ATOM   4116  NE  ARG B 227      46.363   0.057  11.043  1.00 10.00      B   
ATOM   4117  HE  ARG B 227      46.179  -0.024  12.007  1.00 10.00      B   
ATOM   4118  CZ  ARG B 227      47.541   0.542  10.648  1.00 10.00      B   
ATOM   4119  NH1 ARG B 227      47.833   0.617   9.356  1.00 10.00      B   
ATOM   4120 HH11 ARG B 227      47.146   0.286   8.643  1.00 10.00      B   
ATOM   4121 HH12 ARG B 227      48.755   1.003   9.046  1.00 10.00      B   
ATOM   4122  NH2 ARG B 227      48.435   0.934  11.548  1.00 10.00      B   
ATOM   4123 HH21 ARG B 227      49.353   1.325  11.238  1.00 10.00      B   
ATOM   4124 HH22 ARG B 227      48.230   0.847  12.568  1.00 10.00      B   
ATOM   4125  C   ARG B 227      41.418  -0.821   8.232  1.00 10.00      B   
ATOM   4126  O   ARG B 227      40.573  -1.711   8.334  1.00 10.00      B   
ATOM   4127  N   CYS B 228      41.630  -0.145   7.114  1.00 10.00      B   
ATOM   4128  HN  CYS B 228      42.308   0.570   7.109  1.00 10.00      B   
ATOM   4129  CA  CYS B 228      40.892  -0.421   5.892  1.00 10.00      B   
ATOM   4130  CB  CYS B 228      41.230   0.640   4.836  1.00 10.00      B   
ATOM   4131  SG  CYS B 228      40.466   0.387   3.214  1.00 10.00      B   
ATOM   4132  HG  CYS B 228      41.414   0.534   2.292  1.00 10.00      B   
ATOM   4133  C   CYS B 228      41.237  -1.815   5.372  1.00 10.00      B   
ATOM   4134  O   CYS B 228      42.402  -2.221   5.393  1.00 10.00      B   
ATOM   4135  N   PRO B 229      40.224  -2.574   4.913  1.00 10.00      B   
ATOM   4136  CA  PRO B 229      40.420  -3.930   4.384  1.00 10.00      B   
ATOM   4137  CB  PRO B 229      39.011  -4.364   3.960  1.00 10.00      B   
ATOM   4138  CG  PRO B 229      38.226  -3.102   3.862  1.00 10.00      B   
ATOM   4139  CD  PRO B 229      38.809  -2.174   4.884  1.00 10.00      B   
ATOM   4140  C   PRO B 229      41.363  -3.938   3.185  1.00 10.00      B   
ATOM   4141  O   PRO B 229      42.031  -4.933   2.911  1.00 10.00      B   
ATOM   4142  N   HIS B 230      41.413  -2.818   2.480  1.00 10.00      B   
ATOM   4143  HN  HIS B 230      40.865  -2.055   2.761  1.00 10.00      B   
ATOM   4144  CA  HIS B 230      42.274  -2.676   1.320  1.00 10.00      B   
ATOM   4145  CB  HIS B 230      41.485  -2.064   0.154  1.00 10.00      B   
ATOM   4146  CG  HIS B 230      42.231  -1.992  -1.148  1.00 10.00      B   
ATOM   4147  ND1 HIS B 230      41.964  -2.796  -2.234  1.00 10.00      B   
ATOM   4148  HD1 HIS B 230      41.283  -3.505  -2.276  1.00 10.00      B   
ATOM   4149  CD2 HIS B 230      43.242  -1.173  -1.536  1.00 10.00      B   
ATOM   4150  CE1 HIS B 230      42.803  -2.451  -3.221  1.00 10.00      B   
ATOM   4151  NE2 HIS B 230      43.600  -1.468  -2.846  1.00 10.00      B   
ATOM   4152  C   HIS B 230      43.452  -1.782   1.679  1.00 10.00      B   
ATOM   4153  O   HIS B 230      43.260  -0.707   2.251  1.00 10.00      B   
ATOM   4154  N   CYS B 231      44.662  -2.255   1.387  1.00 10.00      B   
ATOM   4155  HN  CYS B 231      44.734  -3.145   0.975  1.00 10.00      B   
ATOM   4156  CA  CYS B 231      45.894  -1.503   1.647  1.00 10.00      B   
ATOM   4157  CB  CYS B 231      45.833  -0.113   0.994  1.00 10.00      B   
ATOM   4158  SG  CYS B 231      47.431   0.583   0.512  1.00 10.00      B   
ATOM   4159  HG  CYS B 231      48.093   0.894   1.622  1.00 10.00      B   
ATOM   4160  C   CYS B 231      46.224  -1.388   3.142  1.00 10.00      B   
ATOM   4161  O   CYS B 231      47.325  -0.969   3.503  1.00 10.00      B   
ATOM   4162  N   ASN B 232      45.270  -1.761   4.003  1.00 10.00      B   
ATOM   4163  HN  ASN B 232      44.416  -2.084   3.650  1.00 10.00      B   
ATOM   4164  CA  ASN B 232      45.450  -1.691   5.458  1.00 10.00      B   
ATOM   4165  CB  ASN B 232      46.593  -2.607   5.921  1.00 10.00      B   
ATOM   4166  CG  ASN B 232      46.543  -2.928   7.406  1.00 10.00      B   
ATOM   4167  OD1 ASN B 232      47.196  -2.277   8.220  1.00 10.00      B   
ATOM   4168  ND2 ASN B 232      45.765  -3.937   7.772  1.00 10.00      B   
ATOM   4169 HD21 ASN B 232      45.267  -4.418   7.075  1.00 10.00      B   
ATOM   4170 HD22 ASN B 232      45.725  -4.167   8.723  1.00 10.00      B   
ATOM   4171  C   ASN B 232      45.684  -0.245   5.894  1.00 10.00      B   
ATOM   4172  O   ASN B 232      46.336   0.031   6.903  1.00 10.00      B   
ATOM   4173  N   ASP B 233      45.121   0.678   5.127  1.00 10.00      B   
ATOM   4174  HN  ASP B 233      44.584   0.392   4.359  1.00 10.00      B   
ATOM   4175  CA  ASP B 233      45.266   2.100   5.399  1.00 10.00      B   
ATOM   4176  CB  ASP B 233      44.891   2.922   4.162  1.00 10.00      B   
ATOM   4177  CG  ASP B 233      45.267   4.380   4.311  1.00 10.00      B   
ATOM   4178  OD1 ASP B 233      46.349   4.658   4.868  1.00 10.00      B   
ATOM   4179  OD2 ASP B 233      44.484   5.251   3.887  1.00 10.00      B   
ATOM   4180  C   ASP B 233      44.416   2.527   6.590  1.00 10.00      B   
ATOM   4181  O   ASP B 233      43.505   1.809   7.003  1.00 10.00      B   
ATOM   4182  N   TYR B 234      44.729   3.690   7.143  1.00 10.00      B   
ATOM   4183  HN  TYR B 234      45.467   4.217   6.761  1.00 10.00      B   
ATOM   4184  CA  TYR B 234      43.997   4.221   8.281  1.00 10.00      B   
ATOM   4185  CB  TYR B 234      44.773   5.374   8.922  1.00 10.00      B   
ATOM   4186  CG  TYR B 234      46.050   4.976   9.626  1.00 10.00      B   
ATOM   4187  CD1 TYR B 234      47.268   4.981   8.958  1.00 10.00      B   
ATOM   4188  CD2 TYR B 234      46.041   4.614  10.966  1.00 10.00      B   
ATOM   4189  CE1 TYR B 234      48.440   4.637   9.605  1.00 10.00      B   
ATOM   4190  CE2 TYR B 234      47.208   4.266  11.621  1.00 10.00      B   
ATOM   4191  CZ  TYR B 234      48.404   4.280  10.936  1.00 10.00      B   
ATOM   4192  OH  TYR B 234      49.572   3.946  11.586  1.00 10.00      B   
ATOM   4193  HH  TYR B 234      50.293   4.491  11.242  1.00 10.00      B   
ATOM   4194  C   TYR B 234      42.639   4.739   7.834  1.00 10.00      B   
ATOM   4195  O   TYR B 234      42.550   5.522   6.889  1.00 10.00      B   
ATOM   4196  N   TRP B 235      41.589   4.292   8.502  1.00 10.00      B   
ATOM   4197  HN  TRP B 235      41.726   3.648   9.234  1.00 10.00      B   
ATOM   4198  CA  TRP B 235      40.237   4.732   8.185  1.00 10.00      B   
ATOM   4199  CB  TRP B 235      39.231   3.637   8.557  1.00 10.00      B   
ATOM   4200  CG  TRP B 235      37.892   3.762   7.893  1.00 10.00      B   
ATOM   4201  CD1 TRP B 235      36.747   4.264   8.443  1.00 10.00      B   
ATOM   4202  CD2 TRP B 235      37.552   3.361   6.560  1.00 10.00      B   
ATOM   4203  NE1 TRP B 235      35.719   4.202   7.533  1.00 10.00      B   
ATOM   4204  HE1 TRP B 235      34.790   4.504   7.691  1.00 10.00      B   
ATOM   4205  CE2 TRP B 235      36.188   3.655   6.368  1.00 10.00      B   
ATOM   4206  CE3 TRP B 235      38.270   2.787   5.507  1.00 10.00      B   
ATOM   4207  CZ2 TRP B 235      35.527   3.391   5.171  1.00 10.00      B   
ATOM   4208  CZ3 TRP B 235      37.613   2.525   4.320  1.00 10.00      B   
ATOM   4209  CH2 TRP B 235      36.256   2.830   4.161  1.00 10.00      B   
ATOM   4210  C   TRP B 235      39.942   6.018   8.958  1.00 10.00      B   
ATOM   4211  O   TRP B 235      39.735   5.985  10.167  1.00 10.00      B   
ATOM   4212  N   PRO B 236      39.920   7.170   8.265  1.00 10.00      B   
ATOM   4213  CA  PRO B 236      39.694   8.467   8.892  1.00 10.00      B   
ATOM   4214  CB  PRO B 236      40.491   9.408   7.985  1.00 10.00      B   
ATOM   4215  CG  PRO B 236      40.515   8.750   6.637  1.00 10.00      B   
ATOM   4216  CD  PRO B 236      40.106   7.306   6.815  1.00 10.00      B   
ATOM   4217  C   PRO B 236      38.226   8.878   8.915  1.00 10.00      B   
ATOM   4218  O   PRO B 236      37.906  10.062   9.038  1.00 10.00      B   
ATOM   4219  N   HIS B 237      37.336   7.906   8.810  1.00 10.00      B   
ATOM   4220  HN  HIS B 237      37.646   6.979   8.739  1.00 10.00      B   
ATOM   4221  CA  HIS B 237      35.907   8.182   8.825  1.00 10.00      B   
ATOM   4222  CB  HIS B 237      35.187   7.422   7.708  1.00 10.00      B   
ATOM   4223  CG  HIS B 237      35.580   7.847   6.324  1.00 10.00      B   
ATOM   4224  ND1 HIS B 237      34.828   8.748   5.610  1.00 10.00      B   
ATOM   4225  CD2 HIS B 237      36.651   7.473   5.577  1.00 10.00      B   
ATOM   4226  CE1 HIS B 237      35.448   8.902   4.453  1.00 10.00      B   
ATOM   4227  NE2 HIS B 237      36.557   8.152   4.387  1.00 10.00      B   
ATOM   4228  HE2 HIS B 237      37.289   8.256   3.724  1.00 10.00      B   
ATOM   4229  C   HIS B 237      35.326   7.822  10.185  1.00 10.00      B   
ATOM   4230  O   HIS B 237      35.870   6.971  10.889  1.00 10.00      B   
ATOM   4231  N   GLU B 238      34.239   8.481  10.563  1.00 10.00      B   
ATOM   4232  HN  GLU B 238      33.851   9.150   9.961  1.00 10.00      B   
ATOM   4233  CA  GLU B 238      33.600   8.226  11.847  1.00 10.00      B   
ATOM   4234  CB  GLU B 238      32.537   9.286  12.144  1.00 10.00      B   
ATOM   4235  CG  GLU B 238      33.102  10.661  12.454  1.00 10.00      B   
ATOM   4236  CD  GLU B 238      32.025  11.719  12.544  1.00 10.00      B   
ATOM   4237  OE1 GLU B 238      31.721  12.354  11.513  1.00 10.00      B   
ATOM   4238  OE2 GLU B 238      31.468  11.915  13.643  1.00 10.00      B   
ATOM   4239  C   GLU B 238      32.986   6.832  11.888  1.00 10.00      B   
ATOM   4240  O   GLU B 238      32.136   6.492  11.062  1.00 10.00      B   
ATOM   4241  N   ILE B 239      33.428   6.035  12.849  1.00 10.00      B   
ATOM   4242  HN  ILE B 239      34.102   6.374  13.476  1.00 10.00      B   
ATOM   4243  CA  ILE B 239      32.937   4.676  13.010  1.00 10.00      B   
ATOM   4244  CB  ILE B 239      33.954   3.811  13.781  1.00 10.00      B   
ATOM   4245  CG1 ILE B 239      35.327   3.857  13.101  1.00 10.00      B   
ATOM   4246  CG2 ILE B 239      33.457   2.377  13.897  1.00 10.00      B   
ATOM   4247  CD1 ILE B 239      36.445   3.280  13.941  1.00 10.00      B   
ATOM   4248  C   ILE B 239      31.614   4.670  13.766  1.00 10.00      B   
ATOM   4249  O   ILE B 239      31.549   5.112  14.913  1.00 10.00      B   
ATOM   4250  N   PRO B 240      30.540   4.183  13.128  1.00 10.00      B   
ATOM   4251  CA  PRO B 240      29.219   4.109  13.743  1.00 10.00      B   
ATOM   4252  CB  PRO B 240      28.267   3.928  12.546  1.00 10.00      B   
ATOM   4253  CG  PRO B 240      29.122   4.006  11.320  1.00 10.00      B   
ATOM   4254  CD  PRO B 240      30.519   3.676  11.755  1.00 10.00      B   
ATOM   4255  C   PRO B 240      29.110   2.909  14.683  1.00 10.00      B   
ATOM   4256  O   PRO B 240      29.979   2.031  14.698  1.00 10.00      B   
ATOM   4257  N   LYS B 241      28.045   2.875  15.463  1.00 10.00      B   
ATOM   4258  HN  LYS B 241      27.385   3.596  15.401  1.00 10.00      B   
ATOM   4259  CA  LYS B 241      27.818   1.786  16.398  1.00 10.00      B   
ATOM   4260  CB  LYS B 241      27.209   2.317  17.698  1.00 10.00      B   
ATOM   4261  CG  LYS B 241      27.966   3.472  18.332  1.00 10.00      B   
ATOM   4262  CD  LYS B 241      27.185   4.054  19.498  1.00 10.00      B   
ATOM   4263  CE  LYS B 241      25.868   4.658  19.032  1.00 10.00      B   
ATOM   4264  NZ  LYS B 241      24.971   4.989  20.169  1.00 10.00      B   
ATOM   4265  HZ1 LYS B 241      24.076   5.383  19.815  1.00 10.00      B   
ATOM   4266  HZ2 LYS B 241      25.422   5.687  20.790  1.00 10.00      B   
ATOM   4267  HZ3 LYS B 241      24.764   4.134  20.724  1.00 10.00      B   
ATOM   4268  C   LYS B 241      26.871   0.770  15.780  1.00 10.00      B   
ATOM   4269  O   LYS B 241      26.096   1.106  14.880  1.00 10.00      B   
ATOM   4270  N   VAL B 242      26.936  -0.467  16.254  1.00 10.00      B   
ATOM   4271  HN  VAL B 242      27.574  -0.674  16.968  1.00 10.00      B   
ATOM   4272  CA  VAL B 242      26.062  -1.518  15.749  1.00 10.00      B   
ATOM   4273  CB  VAL B 242      26.482  -2.924  16.243  1.00 10.00      B   
ATOM   4274  CG1 VAL B 242      27.778  -3.362  15.579  1.00 10.00      B   
ATOM   4275  CG2 VAL B 242      26.616  -2.956  17.759  1.00 10.00      B   
ATOM   4276  C   VAL B 242      24.624  -1.232  16.168  1.00 10.00      B   
ATOM   4277  O   VAL B 242      24.388  -0.691  17.251  1.00 10.00      B   
ATOM   4278  N   PHE B 243      23.675  -1.574  15.310  1.00 10.00      B   
ATOM   4279  HN  PHE B 243      23.922  -2.001  14.465  1.00 10.00      B   
ATOM   4280  CA  PHE B 243      22.268  -1.335  15.603  1.00 10.00      B   
ATOM   4281  CB  PHE B 243      21.395  -1.615  14.378  1.00 10.00      B   
ATOM   4282  CG  PHE B 243      19.943  -1.278  14.581  1.00 10.00      B   
ATOM   4283  CD1 PHE B 243      19.007  -2.279  14.785  1.00 10.00      B   
ATOM   4284  CD2 PHE B 243      19.516   0.040  14.569  1.00 10.00      B   
ATOM   4285  CE1 PHE B 243      17.674  -1.973  14.974  1.00 10.00      B   
ATOM   4286  CE2 PHE B 243      18.184   0.353  14.757  1.00 10.00      B   
ATOM   4287  CZ  PHE B 243      17.262  -0.655  14.960  1.00 10.00      B   
ATOM   4288  C   PHE B 243      21.794  -2.162  16.791  1.00 10.00      B   
ATOM   4289  O   PHE B 243      21.754  -3.394  16.734  1.00 10.00      B   
ATOM   4290  N   ASP B 244      21.439  -1.475  17.864  1.00 10.00      B   
ATOM   4291  HN  ASP B 244      21.496  -0.494  17.843  1.00 10.00      B   
ATOM   4292  CA  ASP B 244      20.961  -2.129  19.071  1.00 10.00      B   
ATOM   4293  CB  ASP B 244      21.806  -1.704  20.276  1.00 10.00      B   
ATOM   4294  CG  ASP B 244      21.542  -2.541  21.513  1.00 10.00      B   
ATOM   4295  OD1 ASP B 244      20.661  -2.170  22.318  1.00 10.00      B   
ATOM   4296  OD2 ASP B 244      22.222  -3.571  21.692  1.00 10.00      B   
ATOM   4297  C   ASP B 244      19.502  -1.764  19.302  1.00 10.00      B   
ATOM   4298  O   ASP B 244      19.159  -0.582  19.374  1.00 10.00      B   
ATOM   4299  N   PRO B 245      18.618  -2.772  19.384  1.00 10.00      B   
ATOM   4300  CA  PRO B 245      17.184  -2.557  19.606  1.00 10.00      B   
ATOM   4301  CB  PRO B 245      16.564  -3.948  19.382  1.00 10.00      B   
ATOM   4302  CG  PRO B 245      17.643  -4.771  18.758  1.00 10.00      B   
ATOM   4303  CD  PRO B 245      18.938  -4.198  19.252  1.00 10.00      B   
ATOM   4304  C   PRO B 245      16.900  -2.067  21.027  1.00 10.00      B   
ATOM   4305  O   PRO B 245      16.363  -2.801  21.861  1.00 10.00      B   
ATOM   4306  N   GLU B 246      17.268  -0.824  21.294  1.00 10.00      B   
ATOM   4307  HN  GLU B 246      17.687  -0.289  20.584  1.00 10.00      B   
ATOM   4308  CB  GLU B 246      18.410   0.319  23.111  1.00 10.00      B   
ATOM   4309  CG  GLU B 246      18.381   0.807  24.547  1.00 10.00      B   
ATOM   4310  CD  GLU B 246      19.374   1.921  24.778  1.00 10.00      B   
ATOM   4311  OE1 GLU B 246      19.006   3.097  24.580  1.00 10.00      B   
ATOM   4312  OE2 GLU B 246      20.534   1.627  25.139  1.00 10.00      B   
ATOM   4313  CA  GLU B 246      17.077  -0.226  22.598  1.00 10.00      B   
ATOM   4314  C   GLU B 246      16.035   0.887  22.525  1.00 10.00      B   
ATOM   4315  O   GLU B 246      16.000   1.606  21.506  1.00 10.00      B   
ATOM   4316  OXT GLU B 246      15.252   1.037  23.490  1.00 10.00      B   
END
