# Supplementary material for: COZOID: contact zone identifier for visual analysis of protein-protein interactions
Source: BMC Bioinformatics. 2018 Apr 6;19:125. doi: 10.1186/s12859-018-2113-6 (PMC5889581; doi:10.1186/s12859-018-2113-6)
Supplement: Supplementary file 3 — Example data. Testing dataset used in the manuscript. (ZIP 2662 kb) [file 12859_2018_2113_MOESM3_ESM.zip › Test_data_COZOID/cluster8_1.pdb]

REMARK FILENAME="/data/home/enm009/home_crm03_219688806/CREAM219688806/DIRAC_"
REMARK ===============================================================
REMARK HADDOCK run for complex
REMARK final NOE weights: unambig 50 amb: 50
REMARK ===============================================================
REMARK            total,bonds,angles,improper,dihe,vdw,elec,air,cdih,coup,sani,vean,dani
REMARK energies: -225.019, 0, 0, 0, 0, -38.184, -231.783, 44.9478, 0, 0, 0, 0, 0
REMARK ===============================================================
REMARK            bonds,angles,impropers,dihe,air,cdih,coup,sani,vean,dani
REMARK rms-dev.: 0,0,0,0,0.563894,0,0, 0, 0, 0
REMARK ===============================================================
REMARK               air,cdih,coup,sani,vean,dani
REMARK               >0.3,>5,>1,>0,>5,>0.2
REMARK violations.: 1, 0, 0, 0, 0, 0
REMARK ===============================================================
REMARK                        CVpartition#,violations,rms
REMARK AIRs cross-validation: 2, 1, 1.77186
REMARK ===============================================================
REMARK NCS energy: 0
REMARK ===============================================================
REMARK Symmetry energy: 0
REMARK ===============================================================
REMARK Desolvation energy: 3.43515
REMARK Internal energy free molecules: 7714.79
REMARK Internal energy complex: -16971.2
REMARK Binding energy: -24952.5
REMARK ===============================================================
REMARK buried surface area: 1632.28
REMARK ===============================================================
REMARK water - chain1: 0 0 0
REMARK water - chain2: 0 0 0
REMARK water - chain3: 0 0 0
REMARK water - chain4: 0 0 0
REMARK water - chain5: 0 0 0
REMARK water - chain6: 0 0 0
REMARK ===============================================================
REMARK water - water: 0 0 0
REMARK ===============================================================
REMARK DATE:08-Dec-2015  19:51:59       created by user: enm009
REMARK VERSION:1.2
ATOM      1  C   GLY A  78       8.754  27.953  -9.596  1.00 10.00      A   
ATOM      2  O   GLY A  78       7.845  27.833 -10.415  1.00 10.00      A   
ATOM      3  N   GLY A  78       7.073  28.978  -8.099  1.00 10.00      A   
ATOM      4  HT1 GLY A  78       6.368  28.295  -8.435  1.00 10.00      A   
ATOM      5  HT2 GLY A  78       7.018  29.832  -8.687  1.00 10.00      A   
ATOM      6  HT3 GLY A  78       6.852  29.234  -7.116  1.00 10.00      A   
ATOM      7  CA  GLY A  78       8.433  28.393  -8.186  1.00 10.00      A   
ATOM      8  N   PRO A  79      10.038  27.720  -9.915  1.00 10.00      A   
ATOM      9  CA  PRO A  79      10.460  27.286 -11.252  1.00 10.00      A   
ATOM     10  CB  PRO A  79      11.994  27.287 -11.175  1.00 10.00      A   
ATOM     11  CG  PRO A  79      12.326  28.066  -9.947  1.00 10.00      A   
ATOM     12  CD  PRO A  79      11.181  27.857  -9.003  1.00 10.00      A   
ATOM     13  C   PRO A  79       9.949  25.880 -11.560  1.00 10.00      A   
ATOM     14  O   PRO A  79      10.502  24.889 -11.086  1.00 10.00      A   
ATOM     15  N   ARG A  80       8.884  25.803 -12.342  1.00 10.00      A   
ATOM     16  HN  ARG A  80       8.483  26.628 -12.688  1.00 10.00      A   
ATOM     17  CA  ARG A  80       8.294  24.522 -12.697  1.00 10.00      A   
ATOM     18  CB  ARG A  80       6.773  24.646 -12.831  1.00 10.00      A   
ATOM     19  CG  ARG A  80       6.075  25.111 -11.563  1.00 10.00      A   
ATOM     20  CD  ARG A  80       6.449  24.243 -10.375  1.00 10.00      A   
ATOM     21  NE  ARG A  80       5.818  24.701  -9.140  1.00 10.00      A   
ATOM     22  HE  ARG A  80       4.958  25.184  -9.221  1.00 10.00      A   
ATOM     23  CZ  ARG A  80       6.321  24.490  -7.923  1.00 10.00      A   
ATOM     24  NH1 ARG A  80       7.488  23.871  -7.769  1.00 10.00      A   
ATOM     25 HH11 ARG A  80       7.871  23.709  -6.810  1.00 10.00      A   
ATOM     26 HH12 ARG A  80       8.028  23.542  -8.599  1.00 10.00      A   
ATOM     27  NH2 ARG A  80       5.654  24.908  -6.860  1.00 10.00      A   
ATOM     28 HH21 ARG A  80       6.038  24.749  -5.891  1.00 10.00      A   
ATOM     29 HH22 ARG A  80       4.727  25.397  -6.979  1.00 10.00      A   
ATOM     30  C   ARG A  80       8.894  23.965 -13.982  1.00 10.00      A   
ATOM     31  O   ARG A  80       8.606  24.447 -15.077  1.00 10.00      A   
ATOM     32  N   SER A  81       9.745  22.963 -13.839  1.00 10.00      A   
ATOM     33  HN  SER A  81       9.963  22.640 -12.940  1.00 10.00      A   
ATOM     34  CA  SER A  81      10.370  22.331 -14.985  1.00 10.00      A   
ATOM     35  CB  SER A  81      11.788  21.897 -14.625  1.00 10.00      A   
ATOM     36  OG  SER A  81      11.815  21.284 -13.346  1.00 10.00      A   
ATOM     37  HG  SER A  81      12.438  21.760 -12.781  1.00 10.00      A   
ATOM     38  C   SER A  81       9.553  21.120 -15.417  1.00 10.00      A   
ATOM     39  O   SER A  81       8.642  20.692 -14.702  1.00 10.00      A   
ATOM     40  N   GLN A  82       9.880  20.569 -16.577  1.00 10.00      A   
ATOM     41  HN  GLN A  82      10.614  20.959 -17.103  1.00 10.00      A   
ATOM     42  CA  GLN A  82       9.177  19.404 -17.094  1.00 10.00      A   
ATOM     43  CB  GLN A  82       9.716  19.024 -18.474  1.00 10.00      A   
ATOM     44  CG  GLN A  82       9.013  17.836 -19.111  1.00 10.00      A   
ATOM     45  CD  GLN A  82       9.802  17.230 -20.254  1.00 10.00      A   
ATOM     46  OE1 GLN A  82      10.507  17.930 -20.982  1.00 10.00      A   
ATOM     47  NE2 GLN A  82       9.704  15.921 -20.408  1.00 10.00      A   
ATOM     48 HE21 GLN A  82       9.129  15.420 -19.775  1.00 10.00      A   
ATOM     49 HE22 GLN A  82      10.211  15.499 -21.133  1.00 10.00      A   
ATOM     50  C   GLN A  82       9.313  18.224 -16.136  1.00 10.00      A   
ATOM     51  O   GLN A  82       8.331  17.550 -15.828  1.00 10.00      A   
ATOM     52  N   LYS A  83      10.531  17.998 -15.651  1.00 10.00      A   
ATOM     53  HN  LYS A  83      11.268  18.588 -15.919  1.00 10.00      A   
ATOM     54  CA  LYS A  83      10.800  16.899 -14.733  1.00 10.00      A   
ATOM     55  CB  LYS A  83      12.294  16.817 -14.399  1.00 10.00      A   
ATOM     56  CG  LYS A  83      12.687  15.567 -13.625  1.00 10.00      A   
ATOM     57  CD  LYS A  83      14.198  15.399 -13.551  1.00 10.00      A   
ATOM     58  CE  LYS A  83      14.837  16.451 -12.659  1.00 10.00      A   
ATOM     59  NZ  LYS A  83      16.299  16.235 -12.495  1.00 10.00      A   
ATOM     60  HZ1 LYS A  83      16.473  15.423 -11.866  1.00 10.00      A   
ATOM     61  HZ2 LYS A  83      16.743  17.080 -12.080  1.00 10.00      A   
ATOM     62  HZ3 LYS A  83      16.741  16.043 -13.414  1.00 10.00      A   
ATOM     63  C   LYS A  83       9.967  17.024 -13.463  1.00 10.00      A   
ATOM     64  O   LYS A  83       9.423  16.038 -12.972  1.00 10.00      A   
ATOM     65  N   GLN A  84       9.853  18.243 -12.945  1.00 10.00      A   
ATOM     66  HN  GLN A  84      10.298  18.997 -13.389  1.00 10.00      A   
ATOM     67  CA  GLN A  84       9.076  18.486 -11.734  1.00 10.00      A   
ATOM     68  CB  GLN A  84       9.222  19.936 -11.271  1.00 10.00      A   
ATOM     69  CG  GLN A  84      10.526  20.242 -10.559  1.00 10.00      A   
ATOM     70  CD  GLN A  84      10.378  21.365  -9.552  1.00 10.00      A   
ATOM     71  OE1 GLN A  84       9.519  22.238  -9.693  1.00 10.00      A   
ATOM     72  NE2 GLN A  84      11.211  21.347  -8.524  1.00 10.00      A   
ATOM     73 HE21 GLN A  84      11.865  20.622  -8.472  1.00 10.00      A   
ATOM     74 HE22 GLN A  84      11.139  22.064  -7.858  1.00 10.00      A   
ATOM     75  C   GLN A  84       7.602  18.172 -11.959  1.00 10.00      A   
ATOM     76  O   GLN A  84       6.957  17.543 -11.123  1.00 10.00      A   
ATOM     77  N   LEU A  85       7.082  18.607 -13.098  1.00 10.00      A   
ATOM     78  HN  LEU A  85       7.658  19.087 -13.733  1.00 10.00      A   
ATOM     79  CA  LEU A  85       5.681  18.390 -13.435  1.00 10.00      A   
ATOM     80  CB  LEU A  85       5.311  19.171 -14.700  1.00 10.00      A   
ATOM     81  CG  LEU A  85       5.496  20.689 -14.633  1.00 10.00      A   
ATOM     82  CD1 LEU A  85       5.337  21.309 -16.011  1.00 10.00      A   
ATOM     83  CD2 LEU A  85       4.515  21.307 -13.652  1.00 10.00      A   
ATOM     84  C   LEU A  85       5.367  16.910 -13.624  1.00 10.00      A   
ATOM     85  O   LEU A  85       4.440  16.378 -13.008  1.00 10.00      A   
ATOM     86  N   GLU A  86       6.159  16.246 -14.454  1.00 10.00      A   
ATOM     87  HN  GLU A  86       6.909  16.718 -14.884  1.00 10.00      A   
ATOM     88  CA  GLU A  86       5.953  14.834 -14.746  1.00 10.00      A   
ATOM     89  CB  GLU A  86       6.829  14.381 -15.916  1.00 10.00      A   
ATOM     90  CG  GLU A  86       6.588  15.166 -17.198  1.00 10.00      A   
ATOM     91  CD  GLU A  86       7.056  14.432 -18.436  1.00 10.00      A   
ATOM     92  OE1 GLU A  86       8.271  14.432 -18.715  1.00 10.00      A   
ATOM     93  OE2 GLU A  86       6.205  13.855 -19.147  1.00 10.00      A   
ATOM     94  C   GLU A  86       6.160  13.944 -13.522  1.00 10.00      A   
ATOM     95  O   GLU A  86       5.523  12.899 -13.396  1.00 10.00      A   
ATOM     96  N   LEU A  87       7.036  14.360 -12.616  1.00 10.00      A   
ATOM     97  HN  LEU A  87       7.521  15.201 -12.766  1.00 10.00      A   
ATOM     98  CA  LEU A  87       7.304  13.586 -11.407  1.00 10.00      A   
ATOM     99  CB  LEU A  87       8.668  13.947 -10.821  1.00 10.00      A   
ATOM    100  CG  LEU A  87       9.726  12.845 -10.859  1.00 10.00      A   
ATOM    101  CD1 LEU A  87      10.338  12.728 -12.246  1.00 10.00      A   
ATOM    102  CD2 LEU A  87      10.796  13.092  -9.809  1.00 10.00      A   
ATOM    103  C   LEU A  87       6.223  13.799 -10.356  1.00 10.00      A   
ATOM    104  O   LEU A  87       5.934  12.909  -9.555  1.00 10.00      A   
ATOM    105  N   LYS A  88       5.624  14.981 -10.365  1.00 10.00      A   
ATOM    106  HN  LYS A  88       5.890  15.650 -11.033  1.00 10.00      A   
ATOM    107  CA  LYS A  88       4.586  15.312  -9.400  1.00 10.00      A   
ATOM    108  CB  LYS A  88       4.433  16.828  -9.259  1.00 10.00      A   
ATOM    109  CG  LYS A  88       4.053  17.286  -7.858  1.00 10.00      A   
ATOM    110  CD  LYS A  88       4.993  16.715  -6.807  1.00 10.00      A   
ATOM    111  CE  LYS A  88       4.731  17.328  -5.440  1.00 10.00      A   
ATOM    112  NZ  LYS A  88       5.231  16.472  -4.331  1.00 10.00      A   
ATOM    113  HZ1 LYS A  88       4.740  15.543  -4.347  1.00 10.00      A   
ATOM    114  HZ2 LYS A  88       5.049  16.926  -3.415  1.00 10.00      A   
ATOM    115  HZ3 LYS A  88       6.251  16.306  -4.430  1.00 10.00      A   
ATOM    116  C   LYS A  88       3.254  14.653  -9.749  1.00 10.00      A   
ATOM    117  O   LYS A  88       2.522  14.216  -8.862  1.00 10.00      A   
ATOM    118  N   VAL A  89       2.939  14.572 -11.038  1.00 10.00      A   
ATOM    119  HN  VAL A  89       3.552  14.945 -11.709  1.00 10.00      A   
ATOM    120  CA  VAL A  89       1.688  13.948 -11.469  1.00 10.00      A   
ATOM    121  CB  VAL A  89       1.344  14.224 -12.952  1.00 10.00      A   
ATOM    122  CG1 VAL A  89       1.017  15.692 -13.167  1.00 10.00      A   
ATOM    123  CG2 VAL A  89       2.466  13.781 -13.876  1.00 10.00      A   
ATOM    124  C   VAL A  89       1.696  12.444 -11.198  1.00 10.00      A   
ATOM    125  O   VAL A  89       0.660  11.851 -10.896  1.00 10.00      A   
ATOM    126  N   SER A  90       2.873  11.835 -11.291  1.00 10.00      A   
ATOM    127  HN  SER A  90       3.668  12.358 -11.525  1.00 10.00      A   
ATOM    128  CA  SER A  90       3.012  10.408 -11.047  1.00 10.00      A   
ATOM    129  CB  SER A  90       4.316   9.894 -11.657  1.00 10.00      A   
ATOM    130  OG  SER A  90       5.301  10.914 -11.673  1.00 10.00      A   
ATOM    131  HG  SER A  90       5.293  11.361 -12.531  1.00 10.00      A   
ATOM    132  C   SER A  90       2.961  10.123  -9.549  1.00 10.00      A   
ATOM    133  O   SER A  90       2.577   9.035  -9.122  1.00 10.00      A   
ATOM    134  N   GLU A  91       3.345  11.116  -8.762  1.00 10.00      A   
ATOM    135  HN  GLU A  91       3.654  11.952  -9.170  1.00 10.00      A   
ATOM    136  CA  GLU A  91       3.331  11.003  -7.313  1.00 10.00      A   
ATOM    137  CB  GLU A  91       4.222  12.097  -6.722  1.00 10.00      A   
ATOM    138  CG  GLU A  91       4.342  12.082  -5.210  1.00 10.00      A   
ATOM    139  CD  GLU A  91       4.717  13.445  -4.670  1.00 10.00      A   
ATOM    140  OE1 GLU A  91       3.813  14.287  -4.501  1.00 10.00      A   
ATOM    141  OE2 GLU A  91       5.916  13.697  -4.436  1.00 10.00      A   
ATOM    142  C   GLU A  91       1.900  11.164  -6.811  1.00 10.00      A   
ATOM    143  O   GLU A  91       1.446  10.437  -5.922  1.00 10.00      A   
ATOM    144  N   LEU A  92       1.187  12.110  -7.416  1.00 10.00      A   
ATOM    145  HN  LEU A  92       1.616  12.646  -8.119  1.00 10.00      A   
ATOM    146  CA  LEU A  92      -0.196  12.397  -7.059  1.00 10.00      A   
ATOM    147  CB  LEU A  92      -0.720  13.574  -7.889  1.00 10.00      A   
ATOM    148  CG  LEU A  92      -1.659  14.554  -7.177  1.00 10.00      A   
ATOM    149  CD1 LEU A  92      -1.723  15.872  -7.934  1.00 10.00      A   
ATOM    150  CD2 LEU A  92      -3.054  13.964  -7.029  1.00 10.00      A   
ATOM    151  C   LEU A  92      -1.088  11.172  -7.255  1.00 10.00      A   
ATOM    152  O   LEU A  92      -1.880  10.827  -6.376  1.00 10.00      A   
ATOM    153  N   VAL A  93      -0.951  10.509  -8.403  1.00 10.00      A   
ATOM    154  HN  VAL A  93      -0.300  10.825  -9.066  1.00 10.00      A   
ATOM    155  CA  VAL A  93      -1.762   9.326  -8.693  1.00 10.00      A   
ATOM    156  CB  VAL A  93      -1.610   8.817 -10.145  1.00 10.00      A   
ATOM    157  CG1 VAL A  93      -2.128   9.851 -11.132  1.00 10.00      A   
ATOM    158  CG2 VAL A  93      -0.170   8.446 -10.457  1.00 10.00      A   
ATOM    159  C   VAL A  93      -1.493   8.198  -7.700  1.00 10.00      A   
ATOM    160  O   VAL A  93      -2.388   7.414  -7.385  1.00 10.00      A   
ATOM    161  N   GLN A  94      -0.266   8.133  -7.191  1.00 10.00      A   
ATOM    162  HN  GLN A  94       0.406   8.790  -7.473  1.00 10.00      A   
ATOM    163  CA  GLN A  94       0.101   7.109  -6.221  1.00 10.00      A   
ATOM    164  CB  GLN A  94       1.599   7.145  -5.932  1.00 10.00      A   
ATOM    165  CG  GLN A  94       2.484   6.583  -7.029  1.00 10.00      A   
ATOM    166  CD  GLN A  94       3.920   6.452  -6.565  1.00 10.00      A   
ATOM    167  OE1 GLN A  94       4.362   7.176  -5.679  1.00 10.00      A   
ATOM    168  NE2 GLN A  94       4.657   5.529  -7.151  1.00 10.00      A   
ATOM    169 HE21 GLN A  94       4.245   4.979  -7.853  1.00 10.00      A   
ATOM    170 HE22 GLN A  94       5.588   5.430  -6.862  1.00 10.00      A   
ATOM    171  C   GLN A  94      -0.661   7.325  -4.922  1.00 10.00      A   
ATOM    172  O   GLN A  94      -1.174   6.378  -4.325  1.00 10.00      A   
ATOM    173  N   PHE A  95      -0.736   8.585  -4.501  1.00 10.00      A   
ATOM    174  HN  PHE A  95      -0.305   9.290  -5.031  1.00 10.00      A   
ATOM    175  CA  PHE A  95      -1.438   8.951  -3.280  1.00 10.00      A   
ATOM    176  CB  PHE A  95      -1.289  10.453  -3.013  1.00 10.00      A   
ATOM    177  CG  PHE A  95      -1.938  10.923  -1.741  1.00 10.00      A   
ATOM    178  CD1 PHE A  95      -1.434  10.544  -0.508  1.00 10.00      A   
ATOM    179  CD2 PHE A  95      -3.051  11.749  -1.780  1.00 10.00      A   
ATOM    180  CE1 PHE A  95      -2.025  10.978   0.662  1.00 10.00      A   
ATOM    181  CE2 PHE A  95      -3.648  12.187  -0.613  1.00 10.00      A   
ATOM    182  CZ  PHE A  95      -3.136  11.800   0.609  1.00 10.00      A   
ATOM    183  C   PHE A  95      -2.911   8.574  -3.385  1.00 10.00      A   
ATOM    184  O   PHE A  95      -3.508   8.089  -2.425  1.00 10.00      A   
ATOM    185  N   LEU A  96      -3.483   8.792  -4.565  1.00 10.00      A   
ATOM    186  HN  LEU A  96      -2.950   9.191  -5.286  1.00 10.00      A   
ATOM    187  CA  LEU A  96      -4.881   8.464  -4.813  1.00 10.00      A   
ATOM    188  CB  LEU A  96      -5.295   8.920  -6.215  1.00 10.00      A   
ATOM    189  CG  LEU A  96      -5.111  10.408  -6.528  1.00 10.00      A   
ATOM    190  CD1 LEU A  96      -5.209  10.655  -8.026  1.00 10.00      A   
ATOM    191  CD2 LEU A  96      -6.132  11.251  -5.775  1.00 10.00      A   
ATOM    192  C   LEU A  96      -5.109   6.963  -4.670  1.00 10.00      A   
ATOM    193  O   LEU A  96      -6.096   6.530  -4.079  1.00 10.00      A   
ATOM    194  N   LEU A  97      -4.174   6.179  -5.199  1.00 10.00      A   
ATOM    195  HN  LEU A  97      -3.402   6.592  -5.643  1.00 10.00      A   
ATOM    196  CA  LEU A  97      -4.262   4.723  -5.143  1.00 10.00      A   
ATOM    197  CB  LEU A  97      -3.098   4.081  -5.905  1.00 10.00      A   
ATOM    198  CG  LEU A  97      -3.063   4.308  -7.417  1.00 10.00      A   
ATOM    199  CD1 LEU A  97      -1.774   3.757  -8.009  1.00 10.00      A   
ATOM    200  CD2 LEU A  97      -4.272   3.671  -8.084  1.00 10.00      A   
ATOM    201  C   LEU A  97      -4.283   4.212  -3.706  1.00 10.00      A   
ATOM    202  O   LEU A  97      -5.202   3.497  -3.308  1.00 10.00      A   
ATOM    203  N   ILE A  98      -3.282   4.601  -2.924  1.00 10.00      A   
ATOM    204  HN  ILE A  98      -2.598   5.206  -3.286  1.00 10.00      A   
ATOM    205  CA  ILE A  98      -3.181   4.160  -1.535  1.00 10.00      A   
ATOM    206  CB  ILE A  98      -1.862   4.626  -0.874  1.00 10.00      A   
ATOM    207  CG1 ILE A  98      -0.667   4.406  -1.812  1.00 10.00      A   
ATOM    208  CG2 ILE A  98      -1.643   3.905   0.450  1.00 10.00      A   
ATOM    209  CD1 ILE A  98      -0.406   2.956  -2.165  1.00 10.00      A   
ATOM    210  C   ILE A  98      -4.367   4.653  -0.707  1.00 10.00      A   
ATOM    211  O   ILE A  98      -4.876   3.940   0.162  1.00 10.00      A   
ATOM    212  N   LYS A  99      -4.814   5.870  -0.991  1.00 10.00      A   
ATOM    213  HN  LYS A  99      -4.377   6.386  -1.704  1.00 10.00      A   
ATOM    214  CA  LYS A  99      -5.936   6.460  -0.273  1.00 10.00      A   
ATOM    215  CB  LYS A  99      -6.070   7.945  -0.602  1.00 10.00      A   
ATOM    216  CG  LYS A  99      -5.627   8.877   0.513  1.00 10.00      A   
ATOM    217  CD  LYS A  99      -6.641   8.899   1.644  1.00 10.00      A   
ATOM    218  CE  LYS A  99      -6.376  10.041   2.609  1.00 10.00      A   
ATOM    219  NZ  LYS A  99      -7.642  10.617   3.138  1.00 10.00      A   
ATOM    220  HZ1 LYS A  99      -7.657  10.571   4.175  1.00 10.00      A   
ATOM    221  HZ2 LYS A  99      -8.461  10.098   2.761  1.00 10.00      A   
ATOM    222  HZ3 LYS A  99      -7.726  11.621   2.848  1.00 10.00      A   
ATOM    223  C   LYS A  99      -7.241   5.725  -0.566  1.00 10.00      A   
ATOM    224  O   LYS A  99      -8.066   5.530   0.332  1.00 10.00      A   
ATOM    225  N   ASP A 100      -7.429   5.320  -1.817  1.00 10.00      A   
ATOM    226  HN  ASP A 100      -6.745   5.517  -2.498  1.00 10.00      A   
ATOM    227  CA  ASP A 100      -8.637   4.597  -2.208  1.00 10.00      A   
ATOM    228  CB  ASP A 100      -8.870   4.669  -3.719  1.00 10.00      A   
ATOM    229  CG  ASP A 100     -10.243   4.158  -4.123  1.00 10.00      A   
ATOM    230  OD1 ASP A 100     -11.167   4.985  -4.285  1.00 10.00      A   
ATOM    231  OD2 ASP A 100     -10.406   2.930  -4.274  1.00 10.00      A   
ATOM    232  C   ASP A 100      -8.555   3.146  -1.755  1.00 10.00      A   
ATOM    233  O   ASP A 100      -9.568   2.530  -1.419  1.00 10.00      A   
ATOM    234  N   GLN A 101      -7.337   2.609  -1.731  1.00 10.00      A   
ATOM    235  HN  GLN A 101      -6.571   3.149  -2.029  1.00 10.00      A   
ATOM    236  CA  GLN A 101      -7.108   1.234  -1.300  1.00 10.00      A   
ATOM    237  CB  GLN A 101      -5.630   0.866  -1.426  1.00 10.00      A   
ATOM    238  CG  GLN A 101      -5.266   0.193  -2.738  1.00 10.00      A   
ATOM    239  CD  GLN A 101      -3.787  -0.130  -2.834  1.00 10.00      A   
ATOM    240  OE1 GLN A 101      -2.941   0.607  -2.330  1.00 10.00      A   
ATOM    241  NE2 GLN A 101      -3.468  -1.248  -3.468  1.00 10.00      A   
ATOM    242 HE21 GLN A 101      -4.196  -1.797  -3.831  1.00 10.00      A   
ATOM    243 HE22 GLN A 101      -2.521  -1.481  -3.548  1.00 10.00      A   
ATOM    244  C   GLN A 101      -7.570   1.037   0.137  1.00 10.00      A   
ATOM    245  O   GLN A 101      -8.004  -0.051   0.517  1.00 10.00      A   
ATOM    246  N   LYS A 102      -7.466   2.095   0.934  1.00 10.00      A   
ATOM    247  HN  LYS A 102      -7.084   2.927   0.575  1.00 10.00      A   
ATOM    248  CA  LYS A 102      -7.892   2.050   2.325  1.00 10.00      A   
ATOM    249  CB  LYS A 102      -6.994   2.934   3.199  1.00 10.00      A   
ATOM    250  CG  LYS A 102      -5.570   2.412   3.349  1.00 10.00      A   
ATOM    251  CD  LYS A 102      -4.743   3.294   4.275  1.00 10.00      A   
ATOM    252  CE  LYS A 102      -3.367   2.693   4.536  1.00 10.00      A   
ATOM    253  NZ  LYS A 102      -2.567   3.527   5.474  1.00 10.00      A   
ATOM    254  HZ1 LYS A 102      -2.225   4.387   4.994  1.00 10.00      A   
ATOM    255  HZ2 LYS A 102      -1.739   2.990   5.829  1.00 10.00      A   
ATOM    256  HZ3 LYS A 102      -3.150   3.805   6.287  1.00 10.00      A   
ATOM    257  C   LYS A 102      -9.353   2.477   2.448  1.00 10.00      A   
ATOM    258  O   LYS A 102      -9.998   2.226   3.465  1.00 10.00      A   
ATOM    259  N   LYS A 103      -9.861   3.102   1.385  1.00 10.00      A   
ATOM    260  HN  LYS A 103      -9.283   3.244   0.606  1.00 10.00      A   
ATOM    261  CA  LYS A 103     -11.244   3.579   1.325  1.00 10.00      A   
ATOM    262  CB  LYS A 103     -12.251   2.420   1.366  1.00 10.00      A   
ATOM    263  CG  LYS A 103     -12.383   1.658   0.055  1.00 10.00      A   
ATOM    264  CD  LYS A 103     -12.852   2.567  -1.073  1.00 10.00      A   
ATOM    265  CE  LYS A 103     -13.090   1.787  -2.358  1.00 10.00      A   
ATOM    266  NZ  LYS A 103     -11.830   1.239  -2.926  1.00 10.00      A   
ATOM    267  HZ1 LYS A 103     -12.044   0.474  -3.595  1.00 10.00      A   
ATOM    268  HZ2 LYS A 103     -11.228   0.862  -2.169  1.00 10.00      A   
ATOM    269  HZ3 LYS A 103     -11.303   1.992  -3.432  1.00 10.00      A   
ATOM    270  C   LYS A 103     -11.546   4.616   2.403  1.00 10.00      A   
ATOM    271  O   LYS A 103     -12.462   4.451   3.207  1.00 10.00      A   
ATOM    272  N   ILE A 104     -10.771   5.692   2.403  1.00 10.00      A   
ATOM    273  HN  ILE A 104     -10.059   5.766   1.737  1.00 10.00      A   
ATOM    274  CA  ILE A 104     -10.949   6.759   3.381  1.00 10.00      A   
ATOM    275  CB  ILE A 104      -9.654   7.564   3.629  1.00 10.00      A   
ATOM    276  CG1 ILE A 104      -8.480   6.620   3.921  1.00 10.00      A   
ATOM    277  CG2 ILE A 104      -9.843   8.554   4.773  1.00 10.00      A   
ATOM    278  CD1 ILE A 104      -8.669   5.754   5.150  1.00 10.00      A   
ATOM    279  C   ILE A 104     -12.124   7.695   3.045  1.00 10.00      A   
ATOM    280  O   ILE A 104     -12.978   7.934   3.899  1.00 10.00      A   
ATOM    281  N   PRO A 105     -12.200   8.256   1.812  1.00 10.00      A   
ATOM    282  CA  PRO A 105     -11.235   8.064   0.737  1.00 10.00      A   
ATOM    283  CB  PRO A 105     -12.168   7.956  -0.471  1.00 10.00      A   
ATOM    284  CG  PRO A 105     -13.344   8.831  -0.138  1.00 10.00      A   
ATOM    285  CD  PRO A 105     -13.297   9.112   1.348  1.00 10.00      A   
ATOM    286  C   PRO A 105     -10.313   9.280   0.583  1.00 10.00      A   
ATOM    287  O   PRO A 105      -9.765   9.782   1.568  1.00 10.00      A   
ATOM    288  N   ILE A 106     -10.148   9.757  -0.648  1.00 10.00      A   
ATOM    289  HN  ILE A 106     -10.628   9.337  -1.395  1.00 10.00      A   
ATOM    290  CA  ILE A 106      -9.289  10.906  -0.915  1.00 10.00      A   
ATOM    291  CB  ILE A 106      -8.680  10.891  -2.340  1.00 10.00      A   
ATOM    292  CG1 ILE A 106      -9.301   9.806  -3.237  1.00 10.00      A   
ATOM    293  CG2 ILE A 106      -7.162  10.790  -2.294  1.00 10.00      A   
ATOM    294  CD1 ILE A 106      -8.702   8.424  -3.075  1.00 10.00      A   
ATOM    295  C   ILE A 106     -10.047  12.214  -0.737  1.00 10.00      A   
ATOM    296  O   ILE A 106     -11.066  12.442  -1.391  1.00 10.00      A   
ATOM    297  N   LYS A 107      -9.558  13.062   0.155  1.00 10.00      A   
ATOM    298  HN  LYS A 107      -8.755  12.816   0.670  1.00 10.00      A   
ATOM    299  CA  LYS A 107     -10.176  14.355   0.394  1.00 10.00      A   
ATOM    300  CB  LYS A 107     -10.478  14.546   1.884  1.00 10.00      A   
ATOM    301  CG  LYS A 107     -11.277  13.412   2.504  1.00 10.00      A   
ATOM    302  CD  LYS A 107     -11.482  13.626   3.994  1.00 10.00      A   
ATOM    303  CE  LYS A 107     -12.107  12.399   4.637  1.00 10.00      A   
ATOM    304  NZ  LYS A 107     -12.330  12.579   6.095  1.00 10.00      A   
ATOM    305  HZ1 LYS A 107     -13.110  13.248   6.257  1.00 10.00      A   
ATOM    306  HZ2 LYS A 107     -11.471  12.953   6.548  1.00 10.00      A   
ATOM    307  HZ3 LYS A 107     -12.573  11.667   6.532  1.00 10.00      A   
ATOM    308  C   LYS A 107      -9.249  15.457  -0.098  1.00 10.00      A   
ATOM    309  O   LYS A 107      -8.025  15.307  -0.070  1.00 10.00      A   
ATOM    310  N   ARG A 108      -9.831  16.557  -0.552  1.00 10.00      A   
ATOM    311  HN  ARG A 108     -10.814  16.603  -0.562  1.00 10.00      A   
ATOM    312  CA  ARG A 108      -9.061  17.691  -1.059  1.00 10.00      A   
ATOM    313  CB  ARG A 108     -10.010  18.793  -1.534  1.00 10.00      A   
ATOM    314  CG  ARG A 108      -9.331  19.981  -2.195  1.00 10.00      A   
ATOM    315  CD  ARG A 108     -10.327  20.780  -3.017  1.00 10.00      A   
ATOM    316  NE  ARG A 108      -9.868  22.141  -3.277  1.00 10.00      A   
ATOM    317  HE  ARG A 108      -9.392  22.604  -2.548  1.00 10.00      A   
ATOM    318  CZ  ARG A 108     -10.069  22.790  -4.421  1.00 10.00      A   
ATOM    319  NH1 ARG A 108     -10.692  22.194  -5.432  1.00 10.00      A   
ATOM    320 HH11 ARG A 108     -11.019  21.210  -5.340  1.00 10.00      A   
ATOM    321 HH12 ARG A 108     -10.865  22.716  -6.320  1.00 10.00      A   
ATOM    322  NH2 ARG A 108      -9.640  24.035  -4.559  1.00 10.00      A   
ATOM    323 HH21 ARG A 108      -9.146  24.512  -3.773  1.00 10.00      A   
ATOM    324 HH22 ARG A 108      -9.788  24.542  -5.459  1.00 10.00      A   
ATOM    325  C   ARG A 108      -8.083  18.230  -0.010  1.00 10.00      A   
ATOM    326  O   ARG A 108      -6.994  18.703  -0.346  1.00 10.00      A   
ATOM    327  N   ALA A 109      -8.467  18.125   1.259  1.00 10.00      A   
ATOM    328  HN  ALA A 109      -9.332  17.715   1.459  1.00 10.00      A   
ATOM    329  CA  ALA A 109      -7.638  18.604   2.363  1.00 10.00      A   
ATOM    330  CB  ALA A 109      -8.445  18.642   3.653  1.00 10.00      A   
ATOM    331  C   ALA A 109      -6.377  17.759   2.545  1.00 10.00      A   
ATOM    332  O   ALA A 109      -5.390  18.221   3.122  1.00 10.00      A   
ATOM    333  N   ASP A 110      -6.406  16.526   2.051  1.00 10.00      A   
ATOM    334  HN  ASP A 110      -7.211  16.211   1.588  1.00 10.00      A   
ATOM    335  CA  ASP A 110      -5.258  15.633   2.175  1.00 10.00      A   
ATOM    336  CB  ASP A 110      -5.671  14.160   2.059  1.00 10.00      A   
ATOM    337  CG  ASP A 110      -6.889  13.780   2.872  1.00 10.00      A   
ATOM    338  OD1 ASP A 110      -7.759  13.066   2.330  1.00 10.00      A   
ATOM    339  OD2 ASP A 110      -6.977  14.162   4.056  1.00 10.00      A   
ATOM    340  C   ASP A 110      -4.250  15.928   1.080  1.00 10.00      A   
ATOM    341  O   ASP A 110      -3.078  16.190   1.346  1.00 10.00      A   
ATOM    342  N   ILE A 111      -4.734  15.894  -0.155  1.00 10.00      A   
ATOM    343  HN  ILE A 111      -5.690  15.708  -0.277  1.00 10.00      A   
ATOM    344  CA  ILE A 111      -3.910  16.122  -1.338  1.00 10.00      A   
ATOM    345  CB  ILE A 111      -4.780  16.161  -2.615  1.00 10.00      A   
ATOM    346  CG1 ILE A 111      -5.711  14.946  -2.664  1.00 10.00      A   
ATOM    347  CG2 ILE A 111      -3.907  16.212  -3.862  1.00 10.00      A   
ATOM    348  CD1 ILE A 111      -6.788  15.043  -3.723  1.00 10.00      A   
ATOM    349  C   ILE A 111      -3.102  17.416  -1.245  1.00 10.00      A   
ATOM    350  O   ILE A 111      -1.891  17.415  -1.473  1.00 10.00      A   
ATOM    351  N   LEU A 112      -3.771  18.501  -0.876  1.00 10.00      A   
ATOM    352  HN  LEU A 112      -4.725  18.419  -0.655  1.00 10.00      A   
ATOM    353  CA  LEU A 112      -3.138  19.814  -0.781  1.00 10.00      A   
ATOM    354  CB  LEU A 112      -4.184  20.899  -0.510  1.00 10.00      A   
ATOM    355  CG  LEU A 112      -4.958  21.410  -1.728  1.00 10.00      A   
ATOM    356  CD1 LEU A 112      -6.169  22.218  -1.293  1.00 10.00      A   
ATOM    357  CD2 LEU A 112      -4.055  22.245  -2.622  1.00 10.00      A   
ATOM    358  C   LEU A 112      -2.015  19.890   0.253  1.00 10.00      A   
ATOM    359  O   LEU A 112      -1.163  20.777   0.179  1.00 10.00      A   
ATOM    360  N   LYS A 113      -1.993  18.968   1.202  1.00 10.00      A   
ATOM    361  HN  LYS A 113      -2.672  18.258   1.205  1.00 10.00      A   
ATOM    362  CA  LYS A 113      -0.970  18.990   2.237  1.00 10.00      A   
ATOM    363  CB  LYS A 113      -1.612  18.971   3.628  1.00 10.00      A   
ATOM    364  CG  LYS A 113      -0.613  18.886   4.771  1.00 10.00      A   
ATOM    365  CD  LYS A 113      -1.306  18.935   6.122  1.00 10.00      A   
ATOM    366  CE  LYS A 113      -0.330  18.642   7.250  1.00 10.00      A   
ATOM    367  NZ  LYS A 113       0.853  19.543   7.214  1.00 10.00      A   
ATOM    368  HZ1 LYS A 113       1.724  19.000   7.431  1.00 10.00      A   
ATOM    369  HZ2 LYS A 113       0.750  20.303   7.913  1.00 10.00      A   
ATOM    370  HZ3 LYS A 113       0.953  19.967   6.272  1.00 10.00      A   
ATOM    371  C   LYS A 113       0.039  17.851   2.106  1.00 10.00      A   
ATOM    372  O   LYS A 113       1.241  18.064   2.247  1.00 10.00      A   
ATOM    373  N   HIS A 114      -0.453  16.655   1.821  1.00 10.00      A   
ATOM    374  HN  HIS A 114      -1.420  16.556   1.678  1.00 10.00      A   
ATOM    375  CA  HIS A 114       0.404  15.477   1.718  1.00 10.00      A   
ATOM    376  CB  HIS A 114      -0.417  14.184   1.778  1.00 10.00      A   
ATOM    377  CG  HIS A 114      -0.949  13.861   3.143  1.00 10.00      A   
ATOM    378  ND1 HIS A 114      -0.625  12.722   3.850  1.00 10.00      A   
ATOM    379  HD1 HIS A 114      -0.017  12.005   3.553  1.00 10.00      A   
ATOM    380  CD2 HIS A 114      -1.808  14.554   3.933  1.00 10.00      A   
ATOM    381  CE1 HIS A 114      -1.282  12.760   5.017  1.00 10.00      A   
ATOM    382  NE2 HIS A 114      -2.015  13.852   5.117  1.00 10.00      A   
ATOM    383  C   HIS A 114       1.312  15.475   0.492  1.00 10.00      A   
ATOM    384  O   HIS A 114       2.501  15.183   0.604  1.00 10.00      A   
ATOM    385  N   VAL A 115       0.770  15.808  -0.673  1.00 10.00      A   
ATOM    386  HN  VAL A 115      -0.169  16.076  -0.714  1.00 10.00      A   
ATOM    387  CA  VAL A 115       1.573  15.786  -1.893  1.00 10.00      A   
ATOM    388  CB  VAL A 115       1.049  14.768  -2.933  1.00 10.00      A   
ATOM    389  CG1 VAL A 115       1.304  13.344  -2.464  1.00 10.00      A   
ATOM    390  CG2 VAL A 115      -0.430  14.981  -3.217  1.00 10.00      A   
ATOM    391  C   VAL A 115       1.756  17.156  -2.541  1.00 10.00      A   
ATOM    392  O   VAL A 115       2.837  17.467  -3.038  1.00 10.00      A   
ATOM    393  N   ILE A 116       0.711  17.976  -2.533  1.00 10.00      A   
ATOM    394  HN  ILE A 116      -0.123  17.687  -2.105  1.00 10.00      A   
ATOM    395  CA  ILE A 116       0.778  19.298  -3.152  1.00 10.00      A   
ATOM    396  CB  ILE A 116      -0.607  19.980  -3.222  1.00 10.00      A   
ATOM    397  CG1 ILE A 116      -1.540  19.191  -4.147  1.00 10.00      A   
ATOM    398  CG2 ILE A 116      -0.486  21.422  -3.696  1.00 10.00      A   
ATOM    399  CD1 ILE A 116      -1.012  19.010  -5.555  1.00 10.00      A   
ATOM    400  C   ILE A 116       1.803  20.211  -2.477  1.00 10.00      A   
ATOM    401  O   ILE A 116       2.827  20.547  -3.073  1.00 10.00      A   
ATOM    402  N   GLY A 117       1.524  20.618  -1.244  1.00 10.00      A   
ATOM    403  HN  GLY A 117       0.687  20.332  -0.821  1.00 10.00      A   
ATOM    404  CA  GLY A 117       2.438  21.484  -0.524  1.00 10.00      A   
ATOM    405  C   GLY A 117       2.634  22.825  -1.208  1.00 10.00      A   
ATOM    406  O   GLY A 117       1.707  23.635  -1.285  1.00 10.00      A   
ATOM    407  N   ASP A 118       3.834  23.048  -1.734  1.00 10.00      A   
ATOM    408  HN  ASP A 118       4.521  22.350  -1.672  1.00 10.00      A   
ATOM    409  CA  ASP A 118       4.156  24.305  -2.405  1.00 10.00      A   
ATOM    410  CB  ASP A 118       5.649  24.650  -2.279  1.00 10.00      A   
ATOM    411  CG  ASP A 118       6.537  23.921  -3.273  1.00 10.00      A   
ATOM    412  OD1 ASP A 118       6.690  24.409  -4.418  1.00 10.00      A   
ATOM    413  OD2 ASP A 118       7.107  22.874  -2.905  1.00 10.00      A   
ATOM    414  C   ASP A 118       3.721  24.303  -3.867  1.00 10.00      A   
ATOM    415  O   ASP A 118       3.740  25.342  -4.527  1.00 10.00      A   
ATOM    416  N   TYR A 119       3.292  23.149  -4.361  1.00 10.00      A   
ATOM    417  HN  TYR A 119       3.264  22.358  -3.778  1.00 10.00      A   
ATOM    418  CA  TYR A 119       2.855  23.023  -5.750  1.00 10.00      A   
ATOM    419  CB  TYR A 119       3.039  21.588  -6.253  1.00 10.00      A   
ATOM    420  CG  TYR A 119       4.482  21.199  -6.487  1.00 10.00      A   
ATOM    421  CD1 TYR A 119       4.990  21.079  -7.775  1.00 10.00      A   
ATOM    422  CD2 TYR A 119       5.337  20.954  -5.421  1.00 10.00      A   
ATOM    423  CE1 TYR A 119       6.309  20.728  -7.991  1.00 10.00      A   
ATOM    424  CE2 TYR A 119       6.655  20.604  -5.629  1.00 10.00      A   
ATOM    425  CZ  TYR A 119       7.137  20.491  -6.914  1.00 10.00      A   
ATOM    426  OH  TYR A 119       8.451  20.142  -7.122  1.00 10.00      A   
ATOM    427  HH  TYR A 119       8.909  20.871  -7.563  1.00 10.00      A   
ATOM    428  C   TYR A 119       1.405  23.470  -5.923  1.00 10.00      A   
ATOM    429  O   TYR A 119       0.732  23.085  -6.879  1.00 10.00      A   
ATOM    430  N   LYS A 120       0.933  24.300  -4.998  1.00 10.00      A   
ATOM    431  HN  LYS A 120       1.524  24.579  -4.268  1.00 10.00      A   
ATOM    432  CA  LYS A 120      -0.433  24.808  -5.042  1.00 10.00      A   
ATOM    433  CB  LYS A 120      -0.861  25.349  -3.673  1.00 10.00      A   
ATOM    434  CG  LYS A 120       0.191  26.194  -2.973  1.00 10.00      A   
ATOM    435  CD  LYS A 120      -0.406  26.961  -1.805  1.00 10.00      A   
ATOM    436  CE  LYS A 120       0.570  27.059  -0.645  1.00 10.00      A   
ATOM    437  NZ  LYS A 120       0.687  25.773   0.090  1.00 10.00      A   
ATOM    438  HZ1 LYS A 120      -0.244  25.476   0.446  1.00 10.00      A   
ATOM    439  HZ2 LYS A 120       1.334  25.882   0.897  1.00 10.00      A   
ATOM    440  HZ3 LYS A 120       1.060  25.028  -0.537  1.00 10.00      A   
ATOM    441  C   LYS A 120      -0.579  25.888  -6.107  1.00 10.00      A   
ATOM    442  O   LYS A 120      -1.685  26.345  -6.401  1.00 10.00      A   
ATOM    443  N   ASP A 121       0.546  26.288  -6.683  1.00 10.00      A   
ATOM    444  HN  ASP A 121       1.396  25.884  -6.403  1.00 10.00      A   
ATOM    445  CA  ASP A 121       0.558  27.307  -7.722  1.00 10.00      A   
ATOM    446  CB  ASP A 121       1.950  27.935  -7.852  1.00 10.00      A   
ATOM    447  CG  ASP A 121       2.980  27.002  -8.460  1.00 10.00      A   
ATOM    448  OD1 ASP A 121       3.358  27.212  -9.632  1.00 10.00      A   
ATOM    449  OD2 ASP A 121       3.422  26.065  -7.763  1.00 10.00      A   
ATOM    450  C   ASP A 121       0.111  26.713  -9.054  1.00 10.00      A   
ATOM    451  O   ASP A 121      -0.220  27.436  -9.992  1.00 10.00      A   
ATOM    452  N   ILE A 122       0.098  25.389  -9.118  1.00 10.00      A   
ATOM    453  HN  ILE A 122       0.384  24.872  -8.334  1.00 10.00      A   
ATOM    454  CA  ILE A 122      -0.314  24.673 -10.320  1.00 10.00      A   
ATOM    455  CB  ILE A 122       0.902  24.075 -11.059  1.00 10.00      A   
ATOM    456  CG1 ILE A 122       1.891  23.463 -10.058  1.00 10.00      A   
ATOM    457  CG2 ILE A 122       1.576  25.123 -11.930  1.00 10.00      A   
ATOM    458  CD1 ILE A 122       2.994  22.651 -10.696  1.00 10.00      A   
ATOM    459  C   ILE A 122      -1.259  23.537  -9.953  1.00 10.00      A   
ATOM    460  O   ILE A 122      -1.379  22.561 -10.689  1.00 10.00      A   
ATOM    461  N   PHE A 123      -1.936  23.685  -8.816  1.00 10.00      A   
ATOM    462  HN  PHE A 123      -1.813  24.506  -8.297  1.00 10.00      A   
ATOM    463  CA  PHE A 123      -2.863  22.664  -8.319  1.00 10.00      A   
ATOM    464  CB  PHE A 123      -3.541  23.096  -7.010  1.00 10.00      A   
ATOM    465  CG  PHE A 123      -4.560  22.115  -6.494  1.00 10.00      A   
ATOM    466  CD1 PHE A 123      -4.174  20.861  -6.052  1.00 10.00      A   
ATOM    467  CD2 PHE A 123      -5.904  22.450  -6.449  1.00 10.00      A   
ATOM    468  CE1 PHE A 123      -5.107  19.958  -5.577  1.00 10.00      A   
ATOM    469  CE2 PHE A 123      -6.843  21.552  -5.976  1.00 10.00      A   
ATOM    470  CZ  PHE A 123      -6.444  20.305  -5.538  1.00 10.00      A   
ATOM    471  C   PHE A 123      -3.890  22.195  -9.361  1.00 10.00      A   
ATOM    472  O   PHE A 123      -3.950  21.003  -9.659  1.00 10.00      A   
ATOM    473  N   PRO A 124      -4.716  23.104  -9.929  1.00 10.00      A   
ATOM    474  CA  PRO A 124      -5.730  22.725 -10.924  1.00 10.00      A   
ATOM    475  CB  PRO A 124      -6.320  24.065 -11.367  1.00 10.00      A   
ATOM    476  CG  PRO A 124      -6.064  24.980 -10.221  1.00 10.00      A   
ATOM    477  CD  PRO A 124      -4.745  24.554  -9.649  1.00 10.00      A   
ATOM    478  C   PRO A 124      -5.136  21.982 -12.120  1.00 10.00      A   
ATOM    479  O   PRO A 124      -5.661  20.952 -12.542  1.00 10.00      A   
ATOM    480  N   ASP A 125      -4.037  22.506 -12.653  1.00 10.00      A   
ATOM    481  HN  ASP A 125      -3.664  23.325 -12.262  1.00 10.00      A   
ATOM    482  CA  ASP A 125      -3.367  21.898 -13.801  1.00 10.00      A   
ATOM    483  CB  ASP A 125      -2.227  22.798 -14.287  1.00 10.00      A   
ATOM    484  CG  ASP A 125      -1.456  22.210 -15.456  1.00 10.00      A   
ATOM    485  OD1 ASP A 125      -1.767  22.561 -16.614  1.00 10.00      A   
ATOM    486  OD2 ASP A 125      -0.526  21.411 -15.223  1.00 10.00      A   
ATOM    487  C   ASP A 125      -2.814  20.524 -13.442  1.00 10.00      A   
ATOM    488  O   ASP A 125      -3.055  19.538 -14.145  1.00 10.00      A   
ATOM    489  N   LEU A 126      -2.085  20.473 -12.337  1.00 10.00      A   
ATOM    490  HN  LEU A 126      -1.945  21.301 -11.823  1.00 10.00      A   
ATOM    491  CA  LEU A 126      -1.477  19.241 -11.860  1.00 10.00      A   
ATOM    492  CB  LEU A 126      -0.670  19.518 -10.590  1.00 10.00      A   
ATOM    493  CG  LEU A 126       0.463  18.542 -10.275  1.00 10.00      A   
ATOM    494  CD1 LEU A 126       1.626  18.746 -11.233  1.00 10.00      A   
ATOM    495  CD2 LEU A 126       0.917  18.708  -8.835  1.00 10.00      A   
ATOM    496  C   LEU A 126      -2.530  18.175 -11.581  1.00 10.00      A   
ATOM    497  O   LEU A 126      -2.384  17.027 -11.997  1.00 10.00      A   
ATOM    498  N   PHE A 127      -3.593  18.565 -10.886  1.00 10.00      A   
ATOM    499  HN  PHE A 127      -3.655  19.501 -10.588  1.00 10.00      A   
ATOM    500  CA  PHE A 127      -4.668  17.641 -10.547  1.00 10.00      A   
ATOM    501  CB  PHE A 127      -5.655  18.286  -9.570  1.00 10.00      A   
ATOM    502  CG  PHE A 127      -6.613  17.313  -8.942  1.00 10.00      A   
ATOM    503  CD1 PHE A 127      -6.147  16.278  -8.146  1.00 10.00      A   
ATOM    504  CD2 PHE A 127      -7.977  17.434  -9.144  1.00 10.00      A   
ATOM    505  CE1 PHE A 127      -7.022  15.382  -7.565  1.00 10.00      A   
ATOM    506  CE2 PHE A 127      -8.859  16.541  -8.566  1.00 10.00      A   
ATOM    507  CZ  PHE A 127      -8.381  15.513  -7.775  1.00 10.00      A   
ATOM    508  C   PHE A 127      -5.390  17.157 -11.799  1.00 10.00      A   
ATOM    509  O   PHE A 127      -5.722  15.978 -11.914  1.00 10.00      A   
ATOM    510  N   LYS A 128      -5.622  18.070 -12.735  1.00 10.00      A   
ATOM    511  HN  LYS A 128      -5.334  18.999 -12.581  1.00 10.00      A   
ATOM    512  CA  LYS A 128      -6.296  17.734 -13.984  1.00 10.00      A   
ATOM    513  CB  LYS A 128      -6.494  18.989 -14.841  1.00 10.00      A   
ATOM    514  CG  LYS A 128      -7.010  18.718 -16.246  1.00 10.00      A   
ATOM    515  CD  LYS A 128      -7.149  20.008 -17.038  1.00 10.00      A   
ATOM    516  CE  LYS A 128      -7.441  19.732 -18.504  1.00 10.00      A   
ATOM    517  NZ  LYS A 128      -7.803  20.973 -19.237  1.00 10.00      A   
ATOM    518  HZ1 LYS A 128      -7.147  21.742 -18.986  1.00 10.00      A   
ATOM    519  HZ2 LYS A 128      -8.768  21.265 -18.993  1.00 10.00      A   
ATOM    520  HZ3 LYS A 128      -7.750  20.811 -20.263  1.00 10.00      A   
ATOM    521  C   LYS A 128      -5.502  16.688 -14.758  1.00 10.00      A   
ATOM    522  O   LYS A 128      -6.051  15.680 -15.209  1.00 10.00      A   
ATOM    523  N   ARG A 129      -4.204  16.925 -14.895  1.00 10.00      A   
ATOM    524  HN  ARG A 129      -3.820  17.743 -14.502  1.00 10.00      A   
ATOM    525  CA  ARG A 129      -3.337  16.005 -15.614  1.00 10.00      A   
ATOM    526  CB  ARG A 129      -1.982  16.637 -15.925  1.00 10.00      A   
ATOM    527  CG  ARG A 129      -1.998  17.517 -17.163  1.00 10.00      A   
ATOM    528  CD  ARG A 129      -0.592  17.839 -17.635  1.00 10.00      A   
ATOM    529  NE  ARG A 129      -0.040  19.017 -16.968  1.00 10.00      A   
ATOM    530  HE  ARG A 129      -0.601  19.458 -16.284  1.00 10.00      A   
ATOM    531  CZ  ARG A 129       1.152  19.536 -17.246  1.00 10.00      A   
ATOM    532  NH1 ARG A 129       1.939  18.964 -18.151  1.00 10.00      A   
ATOM    533 HH11 ARG A 129       2.869  19.381 -18.372  1.00 10.00      A   
ATOM    534 HH12 ARG A 129       1.632  18.096 -18.643  1.00 10.00      A   
ATOM    535  NH2 ARG A 129       1.554  20.629 -16.617  1.00 10.00      A   
ATOM    536 HH21 ARG A 129       0.923  21.087 -15.904  1.00 10.00      A   
ATOM    537 HH22 ARG A 129       2.485  21.045 -16.827  1.00 10.00      A   
ATOM    538  C   ARG A 129      -3.179  14.686 -14.868  1.00 10.00      A   
ATOM    539  O   ARG A 129      -3.082  13.627 -15.485  1.00 10.00      A   
ATOM    540  N   ALA A 130      -3.154  14.751 -13.542  1.00 10.00      A   
ATOM    541  HN  ALA A 130      -3.203  15.629 -13.101  1.00 10.00      A   
ATOM    542  CA  ALA A 130      -3.033  13.550 -12.729  1.00 10.00      A   
ATOM    543  CB  ALA A 130      -2.804  13.909 -11.269  1.00 10.00      A   
ATOM    544  C   ALA A 130      -4.281  12.688 -12.880  1.00 10.00      A   
ATOM    545  O   ALA A 130      -4.194  11.480 -13.103  1.00 10.00      A   
ATOM    546  N   ALA A 131      -5.442  13.326 -12.787  1.00 10.00      A   
ATOM    547  HN  ALA A 131      -5.443  14.297 -12.622  1.00 10.00      A   
ATOM    548  CA  ALA A 131      -6.714  12.630 -12.914  1.00 10.00      A   
ATOM    549  CB  ALA A 131      -7.868  13.579 -12.633  1.00 10.00      A   
ATOM    550  C   ALA A 131      -6.861  12.003 -14.296  1.00 10.00      A   
ATOM    551  O   ALA A 131      -7.266  10.846 -14.421  1.00 10.00      A   
ATOM    552  N   GLU A 132      -6.512  12.759 -15.334  1.00 10.00      A   
ATOM    553  HN  GLU A 132      -6.182  13.672 -15.176  1.00 10.00      A   
ATOM    554  CA  GLU A 132      -6.614  12.257 -16.698  1.00 10.00      A   
ATOM    555  CB  GLU A 132      -6.448  13.370 -17.740  1.00 10.00      A   
ATOM    556  CG  GLU A 132      -5.013  13.795 -18.002  1.00 10.00      A   
ATOM    557  CD  GLU A 132      -4.813  14.333 -19.402  1.00 10.00      A   
ATOM    558  OE1 GLU A 132      -4.586  15.549 -19.548  1.00 10.00      A   
ATOM    559  OE2 GLU A 132      -4.874  13.532 -20.366  1.00 10.00      A   
ATOM    560  C   GLU A 132      -5.640  11.105 -16.942  1.00 10.00      A   
ATOM    561  O   GLU A 132      -5.920  10.203 -17.729  1.00 10.00      A   
ATOM    562  N   ARG A 133      -4.500  11.128 -16.257  1.00 10.00      A   
ATOM    563  HN  ARG A 133      -4.319  11.878 -15.648  1.00 10.00      A   
ATOM    564  CA  ARG A 133      -3.510  10.067 -16.396  1.00 10.00      A   
ATOM    565  CB  ARG A 133      -2.160  10.473 -15.798  1.00 10.00      A   
ATOM    566  CG  ARG A 133      -1.291  11.295 -16.736  1.00 10.00      A   
ATOM    567  CD  ARG A 133      -1.029  10.554 -18.038  1.00 10.00      A   
ATOM    568  NE  ARG A 133      -0.545  11.445 -19.091  1.00 10.00      A   
ATOM    569  HE  ARG A 133       0.432  11.515 -19.209  1.00 10.00      A   
ATOM    570  CZ  ARG A 133      -1.340  12.160 -19.887  1.00 10.00      A   
ATOM    571  NH1 ARG A 133      -2.660  12.073 -19.763  1.00 10.00      A   
ATOM    572 HH11 ARG A 133      -3.077  11.438 -19.056  1.00 10.00      A   
ATOM    573 HH12 ARG A 133      -3.293  12.658 -20.365  1.00 10.00      A   
ATOM    574  NH2 ARG A 133      -0.810  12.949 -20.810  1.00 10.00      A   
ATOM    575 HH21 ARG A 133       0.229  13.012 -20.914  1.00 10.00      A   
ATOM    576 HH22 ARG A 133      -1.426  13.510 -21.439  1.00 10.00      A   
ATOM    577  C   ARG A 133      -4.016   8.787 -15.746  1.00 10.00      A   
ATOM    578  O   ARG A 133      -3.787   7.689 -16.254  1.00 10.00      A   
ATOM    579  N   LEU A 134      -4.726   8.943 -14.635  1.00 10.00      A   
ATOM    580  HN  LEU A 134      -4.875   9.850 -14.287  1.00 10.00      A   
ATOM    581  CA  LEU A 134      -5.284   7.809 -13.911  1.00 10.00      A   
ATOM    582  CB  LEU A 134      -5.917   8.280 -12.599  1.00 10.00      A   
ATOM    583  CG  LEU A 134      -6.320   7.187 -11.607  1.00 10.00      A   
ATOM    584  CD1 LEU A 134      -5.089   6.533 -10.999  1.00 10.00      A   
ATOM    585  CD2 LEU A 134      -7.217   7.756 -10.520  1.00 10.00      A   
ATOM    586  C   LEU A 134      -6.324   7.100 -14.772  1.00 10.00      A   
ATOM    587  O   LEU A 134      -6.438   5.877 -14.754  1.00 10.00      A   
ATOM    588  N   GLN A 135      -7.070   7.878 -15.540  1.00 10.00      A   
ATOM    589  HN  GLN A 135      -6.940   8.850 -15.502  1.00 10.00      A   
ATOM    590  CA  GLN A 135      -8.093   7.333 -16.421  1.00 10.00      A   
ATOM    591  CB  GLN A 135      -9.145   8.408 -16.727  1.00 10.00      A   
ATOM    592  CG  GLN A 135     -10.283   7.945 -17.626  1.00 10.00      A   
ATOM    593  CD  GLN A 135     -11.228   6.983 -16.932  1.00 10.00      A   
ATOM    594  OE1 GLN A 135     -12.210   7.398 -16.318  1.00 10.00      A   
ATOM    595  NE2 GLN A 135     -10.943   5.692 -17.030  1.00 10.00      A   
ATOM    596 HE21 GLN A 135     -10.147   5.429 -17.542  1.00 10.00      A   
ATOM    597 HE22 GLN A 135     -11.540   5.051 -16.586  1.00 10.00      A   
ATOM    598  C   GLN A 135      -7.466   6.827 -17.723  1.00 10.00      A   
ATOM    599  O   GLN A 135      -7.996   5.923 -18.372  1.00 10.00      A   
ATOM    600  N   TYR A 136      -6.326   7.405 -18.082  1.00 10.00      A   
ATOM    601  HN  TYR A 136      -5.949   8.107 -17.510  1.00 10.00      A   
ATOM    602  CA  TYR A 136      -5.627   7.044 -19.311  1.00 10.00      A   
ATOM    603  CB  TYR A 136      -4.674   8.167 -19.731  1.00 10.00      A   
ATOM    604  CG  TYR A 136      -4.860   8.638 -21.155  1.00 10.00      A   
ATOM    605  CD1 TYR A 136      -4.301   7.940 -22.219  1.00 10.00      A   
ATOM    606  CD2 TYR A 136      -5.592   9.782 -21.434  1.00 10.00      A   
ATOM    607  CE1 TYR A 136      -4.468   8.372 -23.522  1.00 10.00      A   
ATOM    608  CE2 TYR A 136      -5.765  10.220 -22.732  1.00 10.00      A   
ATOM    609  CZ  TYR A 136      -5.201   9.512 -23.772  1.00 10.00      A   
ATOM    610  OH  TYR A 136      -5.373   9.949 -25.067  1.00 10.00      A   
ATOM    611  HH  TYR A 136      -5.500   9.187 -25.649  1.00 10.00      A   
ATOM    612  C   TYR A 136      -4.852   5.733 -19.197  1.00 10.00      A   
ATOM    613  O   TYR A 136      -5.209   4.737 -19.823  1.00 10.00      A   
ATOM    614  N   VAL A 137      -3.797   5.733 -18.394  1.00 10.00      A   
ATOM    615  HN  VAL A 137      -3.584   6.541 -17.876  1.00 10.00      A   
ATOM    616  CA  VAL A 137      -2.956   4.549 -18.253  1.00 10.00      A   
ATOM    617  CB  VAL A 137      -1.475   4.896 -17.964  1.00 10.00      A   
ATOM    618  CG1 VAL A 137      -1.316   5.663 -16.660  1.00 10.00      A   
ATOM    619  CG2 VAL A 137      -0.604   3.648 -17.980  1.00 10.00      A   
ATOM    620  C   VAL A 137      -3.498   3.522 -17.255  1.00 10.00      A   
ATOM    621  O   VAL A 137      -3.505   2.326 -17.542  1.00 10.00      A   
ATOM    622  N   PHE A 138      -3.966   3.978 -16.100  1.00 10.00      A   
ATOM    623  HN  PHE A 138      -3.963   4.941 -15.925  1.00 10.00      A   
ATOM    624  CA  PHE A 138      -4.489   3.062 -15.089  1.00 10.00      A   
ATOM    625  CB  PHE A 138      -4.555   3.730 -13.714  1.00 10.00      A   
ATOM    626  CG  PHE A 138      -3.211   4.022 -13.111  1.00 10.00      A   
ATOM    627  CD1 PHE A 138      -2.550   3.062 -12.363  1.00 10.00      A   
ATOM    628  CD2 PHE A 138      -2.608   5.258 -13.287  1.00 10.00      A   
ATOM    629  CE1 PHE A 138      -1.316   3.327 -11.803  1.00 10.00      A   
ATOM    630  CE2 PHE A 138      -1.374   5.530 -12.730  1.00 10.00      A   
ATOM    631  CZ  PHE A 138      -0.726   4.562 -11.986  1.00 10.00      A   
ATOM    632  C   PHE A 138      -5.853   2.509 -15.487  1.00 10.00      A   
ATOM    633  O   PHE A 138      -6.090   1.305 -15.420  1.00 10.00      A   
ATOM    634  N   GLY A 139      -6.743   3.397 -15.906  1.00 10.00      A   
ATOM    635  HN  GLY A 139      -6.500   4.347 -15.927  1.00 10.00      A   
ATOM    636  CA  GLY A 139      -8.071   2.981 -16.314  1.00 10.00      A   
ATOM    637  C   GLY A 139      -9.078   3.112 -15.191  1.00 10.00      A   
ATOM    638  O   GLY A 139     -10.121   2.455 -15.196  1.00 10.00      A   
ATOM    639  N   TYR A 140      -8.771   3.964 -14.226  1.00 10.00      A   
ATOM    640  HN  TYR A 140      -7.931   4.469 -14.281  1.00 10.00      A   
ATOM    641  CA  TYR A 140      -9.658   4.177 -13.095  1.00 10.00      A   
ATOM    642  CB  TYR A 140      -8.907   4.030 -11.773  1.00 10.00      A   
ATOM    643  CG  TYR A 140      -8.551   2.600 -11.442  1.00 10.00      A   
ATOM    644  CD1 TYR A 140      -9.527   1.700 -11.035  1.00 10.00      A   
ATOM    645  CD2 TYR A 140      -7.242   2.150 -11.541  1.00 10.00      A   
ATOM    646  CE1 TYR A 140      -9.209   0.390 -10.735  1.00 10.00      A   
ATOM    647  CE2 TYR A 140      -6.915   0.841 -11.244  1.00 10.00      A   
ATOM    648  CZ  TYR A 140      -7.901  -0.034 -10.841  1.00 10.00      A   
ATOM    649  OH  TYR A 140      -7.578  -1.338 -10.543  1.00 10.00      A   
ATOM    650  HH  TYR A 140      -8.136  -1.932 -11.054  1.00 10.00      A   
ATOM    651  C   TYR A 140     -10.342   5.530 -13.179  1.00 10.00      A   
ATOM    652  O   TYR A 140      -9.694   6.554 -13.390  1.00 10.00      A   
ATOM    653  N   LYS A 141     -11.656   5.521 -13.018  1.00 10.00      A   
ATOM    654  HN  LYS A 141     -12.112   4.666 -12.855  1.00 10.00      A   
ATOM    655  CA  LYS A 141     -12.444   6.739 -13.077  1.00 10.00      A   
ATOM    656  CB  LYS A 141     -13.884   6.413 -13.484  1.00 10.00      A   
ATOM    657  CG  LYS A 141     -14.772   7.630 -13.681  1.00 10.00      A   
ATOM    658  CD  LYS A 141     -15.988   7.294 -14.531  1.00 10.00      A   
ATOM    659  CE  LYS A 141     -15.578   6.870 -15.933  1.00 10.00      A   
ATOM    660  NZ  LYS A 141     -16.751   6.611 -16.805  1.00 10.00      A   
ATOM    661  HZ1 LYS A 141     -17.363   5.889 -16.380  1.00 10.00      A   
ATOM    662  HZ2 LYS A 141     -16.437   6.274 -17.735  1.00 10.00      A   
ATOM    663  HZ3 LYS A 141     -17.303   7.483 -16.935  1.00 10.00      A   
ATOM    664  C   LYS A 141     -12.423   7.467 -11.740  1.00 10.00      A   
ATOM    665  O   LYS A 141     -13.080   7.051 -10.784  1.00 10.00      A   
ATOM    666  N   LEU A 142     -11.645   8.537 -11.674  1.00 10.00      A   
ATOM    667  HN  LEU A 142     -11.125   8.795 -12.462  1.00 10.00      A   
ATOM    668  CA  LEU A 142     -11.543   9.337 -10.464  1.00 10.00      A   
ATOM    669  CB  LEU A 142     -10.137   9.930 -10.328  1.00 10.00      A   
ATOM    670  CG  LEU A 142      -9.913  10.871  -9.140  1.00 10.00      A   
ATOM    671  CD1 LEU A 142      -9.902  10.099  -7.830  1.00 10.00      A   
ATOM    672  CD2 LEU A 142      -8.627  11.661  -9.316  1.00 10.00      A   
ATOM    673  C   LEU A 142     -12.578  10.452 -10.487  1.00 10.00      A   
ATOM    674  O   LEU A 142     -12.417  11.453 -11.188  1.00 10.00      A   
ATOM    675  N   VAL A 143     -13.647  10.271  -9.732  1.00 10.00      A   
ATOM    676  HN  VAL A 143     -13.721   9.450  -9.193  1.00 10.00      A   
ATOM    677  CA  VAL A 143     -14.713  11.260  -9.671  1.00 10.00      A   
ATOM    678  CB  VAL A 143     -15.936  10.849 -10.523  1.00 10.00      A   
ATOM    679  CG1 VAL A 143     -15.644  11.007 -12.007  1.00 10.00      A   
ATOM    680  CG2 VAL A 143     -16.364   9.421 -10.209  1.00 10.00      A   
ATOM    681  C   VAL A 143     -15.160  11.487  -8.234  1.00 10.00      A   
ATOM    682  O   VAL A 143     -14.806  10.725  -7.334  1.00 10.00      A   
ATOM    683  N   GLU A 144     -15.926  12.545  -8.027  1.00 10.00      A   
ATOM    684  HN  GLU A 144     -16.159  13.119  -8.786  1.00 10.00      A   
ATOM    685  CA  GLU A 144     -16.443  12.875  -6.710  1.00 10.00      A   
ATOM    686  CB  GLU A 144     -16.708  14.380  -6.622  1.00 10.00      A   
ATOM    687  CG  GLU A 144     -17.194  14.859  -5.265  1.00 10.00      A   
ATOM    688  CD  GLU A 144     -17.601  16.315  -5.278  1.00 10.00      A   
ATOM    689  OE1 GLU A 144     -17.130  17.076  -4.405  1.00 10.00      A   
ATOM    690  OE2 GLU A 144     -18.398  16.706  -6.159  1.00 10.00      A   
ATOM    691  C   GLU A 144     -17.727  12.087  -6.466  1.00 10.00      A   
ATOM    692  O   GLU A 144     -18.693  12.225  -7.218  1.00 10.00      A   
ATOM    693  N   LEU A 145     -17.716  11.262  -5.421  1.00 10.00      A   
ATOM    694  HN  LEU A 145     -16.909  11.217  -4.867  1.00 10.00      A   
ATOM    695  CA  LEU A 145     -18.860  10.418  -5.070  1.00 10.00      A   
ATOM    696  CB  LEU A 145     -18.601   9.645  -3.772  1.00 10.00      A   
ATOM    697  CG  LEU A 145     -17.881  10.405  -2.654  1.00 10.00      A   
ATOM    698  CD1 LEU A 145     -18.738  10.453  -1.399  1.00 10.00      A   
ATOM    699  CD2 LEU A 145     -16.533   9.767  -2.359  1.00 10.00      A   
ATOM    700  C   LEU A 145     -20.174  11.192  -4.998  1.00 10.00      A   
ATOM    701  O   LEU A 145     -21.098  10.927  -5.768  1.00 10.00      A   
ATOM    702  N   GLU A 146     -20.259  12.139  -4.079  1.00 10.00      A   
ATOM    703  HN  GLU A 146     -19.493  12.316  -3.497  1.00 10.00      A   
ATOM    704  CA  GLU A 146     -21.464  12.941  -3.930  1.00 10.00      A   
ATOM    705  CB  GLU A 146     -21.957  12.925  -2.481  1.00 10.00      A   
ATOM    706  CG  GLU A 146     -22.320  11.544  -1.965  1.00 10.00      A   
ATOM    707  CD  GLU A 146     -23.439  11.580  -0.947  1.00 10.00      A   
ATOM    708  OE1 GLU A 146     -24.617  11.596  -1.358  1.00 10.00      A   
ATOM    709  OE2 GLU A 146     -23.143  11.579   0.268  1.00 10.00      A   
ATOM    710  C   GLU A 146     -21.190  14.367  -4.378  1.00 10.00      A   
ATOM    711  O   GLU A 146     -20.159  14.936  -4.022  1.00 10.00      A   
ATOM    712  N   PRO A 147     -22.100  14.951  -5.176  1.00 10.00      A   
ATOM    713  CA  PRO A 147     -21.958  16.321  -5.687  1.00 10.00      A   
ATOM    714  CB  PRO A 147     -23.348  16.625  -6.247  1.00 10.00      A   
ATOM    715  CG  PRO A 147     -23.874  15.296  -6.659  1.00 10.00      A   
ATOM    716  CD  PRO A 147     -23.343  14.315  -5.652  1.00 10.00      A   
ATOM    717  C   PRO A 147     -21.606  17.323  -4.590  1.00 10.00      A   
ATOM    718  O   PRO A 147     -22.384  17.535  -3.658  1.00 10.00      A   
ATOM    719  N   LYS A 148     -20.415  17.905  -4.697  1.00 10.00      A   
ATOM    720  HN  LYS A 148     -19.823  17.637  -5.441  1.00 10.00      A   
ATOM    721  CA  LYS A 148     -19.930  18.895  -3.738  1.00 10.00      A   
ATOM    722  CB  LYS A 148     -20.830  20.133  -3.680  1.00 10.00      A   
ATOM    723  CG  LYS A 148     -20.478  21.184  -4.717  1.00 10.00      A   
ATOM    724  CD  LYS A 148     -19.052  21.672  -4.524  1.00 10.00      A   
ATOM    725  CE  LYS A 148     -18.499  22.296  -5.792  1.00 10.00      A   
ATOM    726  NZ  LYS A 148     -17.048  22.592  -5.665  1.00 10.00      A   
ATOM    727  HZ1 LYS A 148     -16.882  23.222  -4.853  1.00 10.00      A   
ATOM    728  HZ2 LYS A 148     -16.702  23.056  -6.529  1.00 10.00      A   
ATOM    729  HZ3 LYS A 148     -16.514  21.710  -5.522  1.00 10.00      A   
ATOM    730  C   LYS A 148     -19.688  18.305  -2.353  1.00 10.00      A   
ATOM    731  O   LYS A 148     -20.386  18.625  -1.389  1.00 10.00      A   
ATOM    732  N   SER A 149     -18.691  17.440  -2.267  1.00 10.00      A   
ATOM    733  HN  SER A 149     -18.180  17.217  -3.083  1.00 10.00      A   
ATOM    734  CA  SER A 149     -18.332  16.804  -1.010  1.00 10.00      A   
ATOM    735  CB  SER A 149     -18.785  15.345  -1.002  1.00 10.00      A   
ATOM    736  OG  SER A 149     -20.171  15.248  -1.276  1.00 10.00      A   
ATOM    737  HG  SER A 149     -20.324  15.463  -2.207  1.00 10.00      A   
ATOM    738  C   SER A 149     -16.830  16.892  -0.757  1.00 10.00      A   
ATOM    739  O   SER A 149     -16.372  16.666   0.367  1.00 10.00      A   
ATOM    740  N   ASN A 150     -16.073  17.213  -1.815  1.00 10.00      A   
ATOM    741  HN  ASN A 150     -16.510  17.359  -2.687  1.00 10.00      A   
ATOM    742  CA  ASN A 150     -14.613  17.345  -1.732  1.00 10.00      A   
ATOM    743  CB  ASN A 150     -14.194  18.364  -0.665  1.00 10.00      A   
ATOM    744  CG  ASN A 150     -13.891  19.729  -1.247  1.00 10.00      A   
ATOM    745  OD1 ASN A 150     -13.351  19.841  -2.347  1.00 10.00      A   
ATOM    746  ND2 ASN A 150     -14.248  20.776  -0.521  1.00 10.00      A   
ATOM    747 HD21 ASN A 150     -14.689  20.614   0.344  1.00 10.00      A   
ATOM    748 HD22 ASN A 150     -14.060  21.670  -0.872  1.00 10.00      A   
ATOM    749  C   ASN A 150     -13.939  16.000  -1.492  1.00 10.00      A   
ATOM    750  O   ASN A 150     -12.788  15.932  -1.053  1.00 10.00      A   
ATOM    751  N   THR A 151     -14.663  14.936  -1.799  1.00 10.00      A   
ATOM    752  HN  THR A 151     -15.563  15.066  -2.159  1.00 10.00      A   
ATOM    753  CA  THR A 151     -14.165  13.585  -1.625  1.00 10.00      A   
ATOM    754  CB  THR A 151     -15.023  12.819  -0.600  1.00 10.00      A   
ATOM    755  OG1 THR A 151     -16.408  13.120  -0.825  1.00 10.00      A   
ATOM    756  HG1 THR A 151     -16.637  12.898  -1.733  1.00 10.00      A   
ATOM    757  CG2 THR A 151     -14.646  13.210   0.821  1.00 10.00      A   
ATOM    758  C   THR A 151     -14.207  12.847  -2.956  1.00 10.00      A   
ATOM    759  O   THR A 151     -15.263  12.747  -3.586  1.00 10.00      A   
ATOM    760  N   TYR A 152     -13.067  12.335  -3.379  1.00 10.00      A   
ATOM    761  HN  TYR A 152     -12.260  12.430  -2.822  1.00 10.00      A   
ATOM    762  CA  TYR A 152     -12.975  11.622  -4.642  1.00 10.00      A   
ATOM    763  CB  TYR A 152     -11.760  12.109  -5.436  1.00 10.00      A   
ATOM    764  CG  TYR A 152     -11.687  13.617  -5.561  1.00 10.00      A   
ATOM    765  CD1 TYR A 152     -10.913  14.370  -4.683  1.00 10.00      A   
ATOM    766  CD2 TYR A 152     -12.401  14.289  -6.545  1.00 10.00      A   
ATOM    767  CE1 TYR A 152     -10.852  15.747  -4.785  1.00 10.00      A   
ATOM    768  CE2 TYR A 152     -12.342  15.666  -6.657  1.00 10.00      A   
ATOM    769  CZ  TYR A 152     -11.569  16.390  -5.773  1.00 10.00      A   
ATOM    770  OH  TYR A 152     -11.512  17.763  -5.878  1.00 10.00      A   
ATOM    771  HH  TYR A 152     -12.362  18.094  -6.184  1.00 10.00      A   
ATOM    772  C   TYR A 152     -12.902  10.119  -4.411  1.00 10.00      A   
ATOM    773  O   TYR A 152     -12.476   9.667  -3.346  1.00 10.00      A   
ATOM    774  N   ILE A 153     -13.331   9.354  -5.403  1.00 10.00      A   
ATOM    775  HN  ILE A 153     -13.669   9.777  -6.226  1.00 10.00      A   
ATOM    776  CA  ILE A 153     -13.320   7.902  -5.312  1.00 10.00      A   
ATOM    777  CB  ILE A 153     -14.704   7.366  -4.866  1.00 10.00      A   
ATOM    778  CG1 ILE A 153     -14.607   5.927  -4.357  1.00 10.00      A   
ATOM    779  CG2 ILE A 153     -15.744   7.485  -5.975  1.00 10.00      A   
ATOM    780  CD1 ILE A 153     -14.016   5.810  -2.969  1.00 10.00      A   
ATOM    781  C   ILE A 153     -12.916   7.291  -6.658  1.00 10.00      A   
ATOM    782  O   ILE A 153     -13.176   7.877  -7.714  1.00 10.00      A   
ATOM    783  N   LEU A 154     -12.258   6.138  -6.617  1.00 10.00      A   
ATOM    784  HN  LEU A 154     -12.045   5.731  -5.738  1.00 10.00      A   
ATOM    785  CA  LEU A 154     -11.825   5.462  -7.833  1.00 10.00      A   
ATOM    786  CB  LEU A 154     -10.448   4.814  -7.645  1.00 10.00      A   
ATOM    787  CG  LEU A 154      -9.225   5.706  -7.880  1.00 10.00      A   
ATOM    788  CD1 LEU A 154      -9.077   6.737  -6.771  1.00 10.00      A   
ATOM    789  CD2 LEU A 154      -7.965   4.861  -7.993  1.00 10.00      A   
ATOM    790  C   LEU A 154     -12.838   4.411  -8.271  1.00 10.00      A   
ATOM    791  O   LEU A 154     -13.209   3.522  -7.501  1.00 10.00      A   
ATOM    792  N   ILE A 155     -13.302   4.523  -9.503  1.00 10.00      A   
ATOM    793  HN  ILE A 155     -13.003   5.276 -10.063  1.00 10.00      A   
ATOM    794  CA  ILE A 155     -14.263   3.571 -10.040  1.00 10.00      A   
ATOM    795  CB  ILE A 155     -15.553   4.269 -10.524  1.00 10.00      A   
ATOM    796  CG1 ILE A 155     -16.169   5.100  -9.392  1.00 10.00      A   
ATOM    797  CG2 ILE A 155     -16.555   3.243 -11.043  1.00 10.00      A   
ATOM    798  CD1 ILE A 155     -17.413   5.868  -9.792  1.00 10.00      A   
ATOM    799  C   ILE A 155     -13.654   2.776 -11.194  1.00 10.00      A   
ATOM    800  O   ILE A 155     -13.219   3.350 -12.194  1.00 10.00      A   
ATOM    801  N   ASN A 156     -13.602   1.458 -11.040  1.00 10.00      A   
ATOM    802  HN  ASN A 156     -13.937   1.059 -10.211  1.00 10.00      A   
ATOM    803  CA  ASN A 156     -13.064   0.591 -12.082  1.00 10.00      A   
ATOM    804  CB  ASN A 156     -12.914  -0.845 -11.562  1.00 10.00      A   
ATOM    805  CG  ASN A 156     -12.107  -1.738 -12.491  1.00 10.00      A   
ATOM    806  OD1 ASN A 156     -12.075  -1.532 -13.701  1.00 10.00      A   
ATOM    807  ND2 ASN A 156     -11.448  -2.737 -11.927  1.00 10.00      A   
ATOM    808 HD21 ASN A 156     -11.512  -2.849 -10.954  1.00 10.00      A   
ATOM    809 HD22 ASN A 156     -10.924  -3.331 -12.505  1.00 10.00      A   
ATOM    810  C   ASN A 156     -13.997   0.624 -13.286  1.00 10.00      A   
ATOM    811  O   ASN A 156     -15.178   0.304 -13.170  1.00 10.00      A   
ATOM    812  N   THR A 157     -13.470   1.021 -14.434  1.00 10.00      A   
ATOM    813  HN  THR A 157     -12.515   1.246 -14.475  1.00 10.00      A   
ATOM    814  CA  THR A 157     -14.276   1.117 -15.642  1.00 10.00      A   
ATOM    815  CB  THR A 157     -14.076   2.486 -16.316  1.00 10.00      A   
ATOM    816  OG1 THR A 157     -13.536   3.408 -15.356  1.00 10.00      A   
ATOM    817  HG1 THR A 157     -13.697   3.074 -14.466  1.00 10.00      A   
ATOM    818  CG2 THR A 157     -15.405   3.025 -16.824  1.00 10.00      A   
ATOM    819  C   THR A 157     -13.952   0.002 -16.637  1.00 10.00      A   
ATOM    820  O   THR A 157     -14.285   0.107 -17.821  1.00 10.00      A   
ATOM    821  N   LEU A 158     -13.314  -1.064 -16.142  1.00 10.00      A   
ATOM    822  HN  LEU A 158     -13.087  -1.077 -15.184  1.00 10.00      A   
ATOM    823  CA  LEU A 158     -12.934  -2.216 -16.967  1.00 10.00      A   
ATOM    824  CB  LEU A 158     -12.127  -1.784 -18.205  1.00 10.00      A   
ATOM    825  CG  LEU A 158     -12.045  -2.791 -19.358  1.00 10.00      A   
ATOM    826  CD1 LEU A 158     -11.691  -2.089 -20.660  1.00 10.00      A   
ATOM    827  CD2 LEU A 158     -11.036  -3.883 -19.050  1.00 10.00      A   
ATOM    828  C   LEU A 158     -14.148  -3.064 -17.367  1.00 10.00      A   
ATOM    829  O   LEU A 158     -15.157  -2.546 -17.842  1.00 10.00      A   
ATOM    830  N   GLU A 159     -14.041  -4.371 -17.155  1.00 10.00      A   
ATOM    831  HN  GLU A 159     -13.222  -4.720 -16.746  1.00 10.00      A   
ATOM    832  CA  GLU A 159     -15.112  -5.302 -17.508  1.00 10.00      A   
ATOM    833  CB  GLU A 159     -14.555  -6.688 -17.846  1.00 10.00      A   
ATOM    834  CG  GLU A 159     -13.636  -6.696 -19.056  1.00 10.00      A   
ATOM    835  CD  GLU A 159     -12.961  -8.033 -19.277  1.00 10.00      A   
ATOM    836  OE1 GLU A 159     -11.887  -8.058 -19.910  1.00 10.00      A   
ATOM    837  OE2 GLU A 159     -13.500  -9.064 -18.821  1.00 10.00      A   
ATOM    838  C   GLU A 159     -16.224  -5.380 -16.450  1.00 10.00      A   
ATOM    839  O   GLU A 159     -17.399  -5.207 -16.779  1.00 10.00      A   
ATOM    840  N   PRO A 160     -15.893  -5.641 -15.165  1.00 10.00      A   
ATOM    841  CA  PRO A 160     -14.536  -5.866 -14.688  1.00 10.00      A   
ATOM    842  CB  PRO A 160     -14.580  -5.175 -13.325  1.00 10.00      A   
ATOM    843  CG  PRO A 160     -15.989  -5.363 -12.843  1.00 10.00      A   
ATOM    844  CD  PRO A 160     -16.842  -5.704 -14.046  1.00 10.00      A   
ATOM    845  C   PRO A 160     -14.217  -7.354 -14.505  1.00 10.00      A   
ATOM    846  O   PRO A 160     -15.017  -8.230 -14.849  1.00 10.00      A   
ATOM    847  N   VAL A 161     -13.036  -7.621 -13.970  1.00 10.00      A   
ATOM    848  HN  VAL A 161     -12.443  -6.874 -13.737  1.00 10.00      A   
ATOM    849  CA  VAL A 161     -12.574  -8.981 -13.713  1.00 10.00      A   
ATOM    850  CB  VAL A 161     -12.057  -9.657 -15.003  1.00 10.00      A   
ATOM    851  CG1 VAL A 161     -10.833  -8.933 -15.547  1.00 10.00      A   
ATOM    852  CG2 VAL A 161     -11.755 -11.128 -14.758  1.00 10.00      A   
ATOM    853  C   VAL A 161     -11.453  -8.927 -12.681  1.00 10.00      A   
ATOM    854  O   VAL A 161     -11.352  -7.965 -11.917  1.00 10.00      A   
ATOM    855  N   GLU A 166     -26.830  -8.673 -10.608  1.00 10.00      A   
ATOM    856  HN  GLU A 166     -27.366  -8.019 -11.107  1.00 10.00      A   
ATOM    857  CA  GLU A 166     -26.712  -8.536  -9.159  1.00 10.00      A   
ATOM    858  CB  GLU A 166     -27.975  -8.970  -8.421  1.00 10.00      A   
ATOM    859  CG  GLU A 166     -28.694  -7.813  -7.745  1.00 10.00      A   
ATOM    860  CD  GLU A 166     -27.824  -7.117  -6.715  1.00 10.00      A   
ATOM    861  OE1 GLU A 166     -28.032  -7.348  -5.510  1.00 10.00      A   
ATOM    862  OE2 GLU A 166     -26.922  -6.342  -7.104  1.00 10.00      A   
ATOM    863  C   GLU A 166     -25.460  -9.171  -8.591  1.00 10.00      A   
ATOM    864  O   GLU A 166     -25.444 -10.347  -8.220  1.00 10.00      A   
ATOM    865  N   MET A 167     -24.415  -8.367  -8.531  1.00 10.00      A   
ATOM    866  HN  MET A 167     -24.513  -7.444  -8.844  1.00 10.00      A   
ATOM    867  CA  MET A 167     -23.135  -8.795  -8.016  1.00 10.00      A   
ATOM    868  CB  MET A 167     -22.525  -9.862  -8.929  1.00 10.00      A   
ATOM    869  CG  MET A 167     -21.196 -10.414  -8.445  1.00 10.00      A   
ATOM    870  SD  MET A 167     -20.539 -11.682  -9.544  1.00 10.00      A   
ATOM    871  CE  MET A 167     -18.975 -12.039  -8.751  1.00 10.00      A   
ATOM    872  C   MET A 167     -22.203  -7.601  -7.930  1.00 10.00      A   
ATOM    873  O   MET A 167     -21.942  -6.937  -8.933  1.00 10.00      A   
ATOM    874  N   ARG A 168     -21.717  -7.321  -6.736  1.00 10.00      A   
ATOM    875  HN  ARG A 168     -21.959  -7.887  -5.970  1.00 10.00      A   
ATOM    876  CA  ARG A 168     -20.823  -6.193  -6.529  1.00 10.00      A   
ATOM    877  CB  ARG A 168     -21.626  -4.930  -6.207  1.00 10.00      A   
ATOM    878  CG  ARG A 168     -22.812  -5.170  -5.289  1.00 10.00      A   
ATOM    879  CD  ARG A 168     -24.032  -4.383  -5.742  1.00 10.00      A   
ATOM    880  NE  ARG A 168     -25.285  -5.043  -5.363  1.00 10.00      A   
ATOM    881  HE  ARG A 168     -25.782  -5.524  -6.082  1.00 10.00      A   
ATOM    882  CZ  ARG A 168     -25.788  -5.052  -4.126  1.00 10.00      A   
ATOM    883  NH1 ARG A 168     -25.180  -4.398  -3.142  1.00 10.00      A   
ATOM    884 HH11 ARG A 168     -24.303  -3.868  -3.328  1.00 10.00      A   
ATOM    885 HH12 ARG A 168     -25.578  -4.418  -2.179  1.00 10.00      A   
ATOM    886  NH2 ARG A 168     -26.905  -5.712  -3.873  1.00 10.00      A   
ATOM    887 HH21 ARG A 168     -27.305  -5.721  -2.910  1.00 10.00      A   
ATOM    888 HH22 ARG A 168     -27.393  -6.248  -4.644  1.00 10.00      A   
ATOM    889  C   ARG A 168     -19.829  -6.487  -5.422  1.00 10.00      A   
ATOM    890  O   ARG A 168     -20.073  -7.341  -4.571  1.00 10.00      A   
ATOM    891  N   GLY A 169     -18.710  -5.781  -5.446  1.00 10.00      A   
ATOM    892  HN  GLY A 169     -18.574  -5.117  -6.154  1.00 10.00      A   
ATOM    893  CA  GLY A 169     -17.682  -5.973  -4.446  1.00 10.00      A   
ATOM    894  C   GLY A 169     -16.344  -5.464  -4.934  1.00 10.00      A   
ATOM    895  O   GLY A 169     -16.265  -4.876  -6.014  1.00 10.00      A   
ATOM    896  N   GLN A 171     -14.793 -16.625  -4.461  1.00 10.00      A   
ATOM    897  HN  GLN A 171     -15.195 -17.190  -5.152  1.00 10.00      A   
ATOM    898  CA  GLN A 171     -13.898 -15.543  -4.854  1.00 10.00      A   
ATOM    899  CB  GLN A 171     -13.775 -15.484  -6.380  1.00 10.00      A   
ATOM    900  CG  GLN A 171     -13.254 -16.756  -7.028  1.00 10.00      A   
ATOM    901  CD  GLN A 171     -12.911 -16.556  -8.491  1.00 10.00      A   
ATOM    902  OE1 GLN A 171     -11.802 -16.147  -8.830  1.00 10.00      A   
ATOM    903  NE2 GLN A 171     -13.857 -16.849  -9.367  1.00 10.00      A   
ATOM    904 HE21 GLN A 171     -14.719 -17.177  -9.030  1.00 10.00      A   
ATOM    905 HE22 GLN A 171     -13.658 -16.726 -10.319  1.00 10.00      A   
ATOM    906  C   GLN A 171     -14.428 -14.200  -4.344  1.00 10.00      A   
ATOM    907  O   GLN A 171     -13.655 -13.312  -3.981  1.00 10.00      A   
ATOM    908  N   GLY A 172     -15.759 -14.073  -4.318  1.00 10.00      A   
ATOM    909  HN  GLY A 172     -16.310 -14.833  -4.591  1.00 10.00      A   
ATOM    910  CA  GLY A 172     -16.399 -12.841  -3.866  1.00 10.00      A   
ATOM    911  C   GLY A 172     -16.091 -12.550  -2.404  1.00 10.00      A   
ATOM    912  O   GLY A 172     -16.064 -13.463  -1.579  1.00 10.00      A   
ATOM    913  N   THR A 173     -15.854 -11.284  -2.089  1.00 10.00      A   
ATOM    914  HN  THR A 173     -15.892 -10.600  -2.791  1.00 10.00      A   
ATOM    915  CA  THR A 173     -15.533 -10.873  -0.729  1.00 10.00      A   
ATOM    916  CB  THR A 173     -14.930  -9.458  -0.733  1.00 10.00      A   
ATOM    917  OG1 THR A 173     -14.515  -9.133  -2.069  1.00 10.00      A   
ATOM    918  HG1 THR A 173     -13.693  -9.592  -2.270  1.00 10.00      A   
ATOM    919  CG2 THR A 173     -13.723  -9.395   0.190  1.00 10.00      A   
ATOM    920  C   THR A 173     -16.776 -10.904   0.170  1.00 10.00      A   
ATOM    921  O   THR A 173     -17.770 -10.236  -0.112  1.00 10.00      A   
ATOM    922  N   PRO A 174     -16.727 -11.678   1.271  1.00 10.00      A   
ATOM    923  CA  PRO A 174     -17.857 -11.810   2.206  1.00 10.00      A   
ATOM    924  CB  PRO A 174     -17.392 -12.902   3.177  1.00 10.00      A   
ATOM    925  CG  PRO A 174     -15.906 -12.861   3.106  1.00 10.00      A   
ATOM    926  CD  PRO A 174     -15.571 -12.492   1.689  1.00 10.00      A   
ATOM    927  C   PRO A 174     -18.165 -10.518   2.966  1.00 10.00      A   
ATOM    928  O   PRO A 174     -19.268 -10.344   3.483  1.00 10.00      A   
ATOM    929  N   THR A 175     -17.194  -9.615   3.019  1.00 10.00      A   
ATOM    930  HN  THR A 175     -16.339  -9.806   2.575  1.00 10.00      A   
ATOM    931  CA  THR A 175     -17.351  -8.343   3.717  1.00 10.00      A   
ATOM    932  CB  THR A 175     -16.076  -7.503   3.561  1.00 10.00      A   
ATOM    933  OG1 THR A 175     -15.109  -8.281   2.840  1.00 10.00      A   
ATOM    934  HG1 THR A 175     -14.387  -8.524   3.432  1.00 10.00      A   
ATOM    935  CG2 THR A 175     -15.510  -7.129   4.922  1.00 10.00      A   
ATOM    936  C   THR A 175     -18.543  -7.553   3.176  1.00 10.00      A   
ATOM    937  O   THR A 175     -19.375  -7.064   3.940  1.00 10.00      A   
ATOM    938  N   THR A 176     -18.634  -7.456   1.853  1.00 10.00      A   
ATOM    939  HN  THR A 176     -17.956  -7.886   1.292  1.00 10.00      A   
ATOM    940  CA  THR A 176     -19.723  -6.728   1.217  1.00 10.00      A   
ATOM    941  CB  THR A 176     -19.402  -6.353  -0.252  1.00 10.00      A   
ATOM    942  OG1 THR A 176     -20.418  -5.488  -0.773  1.00 10.00      A   
ATOM    943  HG1 THR A 176     -21.282  -5.898  -0.647  1.00 10.00      A   
ATOM    944  CG2 THR A 176     -19.293  -7.592  -1.129  1.00 10.00      A   
ATOM    945  C   THR A 176     -21.029  -7.520   1.302  1.00 10.00      A   
ATOM    946  O   THR A 176     -22.116  -6.954   1.194  1.00 10.00      A   
ATOM    947  N   GLY A 177     -20.909  -8.828   1.518  1.00 10.00      A   
ATOM    948  HN  GLY A 177     -20.015  -9.221   1.608  1.00 10.00      A   
ATOM    949  CA  GLY A 177     -22.081  -9.675   1.628  1.00 10.00      A   
ATOM    950  C   GLY A 177     -22.875  -9.356   2.875  1.00 10.00      A   
ATOM    951  O   GLY A 177     -24.096  -9.199   2.822  1.00 10.00      A   
ATOM    952  N   LEU A 178     -22.175  -9.240   4.000  1.00 10.00      A   
ATOM    953  HN  LEU A 178     -21.203  -9.370   3.972  1.00 10.00      A   
ATOM    954  CA  LEU A 178     -22.817  -8.924   5.270  1.00 10.00      A   
ATOM    955  CB  LEU A 178     -21.816  -8.994   6.431  1.00 10.00      A   
ATOM    956  CG  LEU A 178     -21.639 -10.359   7.109  1.00 10.00      A   
ATOM    957  CD1 LEU A 178     -22.985 -11.018   7.378  1.00 10.00      A   
ATOM    958  CD2 LEU A 178     -20.732 -11.271   6.295  1.00 10.00      A   
ATOM    959  C   LEU A 178     -23.453  -7.542   5.207  1.00 10.00      A   
ATOM    960  O   LEU A 178     -24.545  -7.324   5.730  1.00 10.00      A   
ATOM    961  N   LEU A 179     -22.763  -6.617   4.545  1.00 10.00      A   
ATOM    962  HN  LEU A 179     -21.899  -6.859   4.150  1.00 10.00      A   
ATOM    963  CA  LEU A 179     -23.254  -5.253   4.394  1.00 10.00      A   
ATOM    964  CB  LEU A 179     -22.186  -4.368   3.747  1.00 10.00      A   
ATOM    965  CG  LEU A 179     -22.508  -2.873   3.654  1.00 10.00      A   
ATOM    966  CD1 LEU A 179     -22.632  -2.259   5.040  1.00 10.00      A   
ATOM    967  CD2 LEU A 179     -21.452  -2.148   2.834  1.00 10.00      A   
ATOM    968  C   LEU A 179     -24.532  -5.235   3.562  1.00 10.00      A   
ATOM    969  O   LEU A 179     -25.471  -4.497   3.867  1.00 10.00      A   
ATOM    970  N   MET A 180     -24.561  -6.058   2.513  1.00 10.00      A   
ATOM    971  HN  MET A 180     -23.773  -6.614   2.318  1.00 10.00      A   
ATOM    972  CA  MET A 180     -25.727  -6.151   1.642  1.00 10.00      A   
ATOM    973  CB  MET A 180     -25.462  -7.110   0.476  1.00 10.00      A   
ATOM    974  CG  MET A 180     -26.694  -7.447  -0.352  1.00 10.00      A   
ATOM    975  SD  MET A 180     -27.538  -5.979  -0.977  1.00 10.00      A   
ATOM    976  CE  MET A 180     -29.132  -6.675  -1.414  1.00 10.00      A   
ATOM    977  C   MET A 180     -26.952  -6.595   2.433  1.00 10.00      A   
ATOM    978  O   MET A 180     -28.047  -6.062   2.255  1.00 10.00      A   
ATOM    979  N   ILE A 181     -26.756  -7.567   3.317  1.00 10.00      A   
ATOM    980  HN  ILE A 181     -25.858  -7.956   3.409  1.00 10.00      A   
ATOM    981  CA  ILE A 181     -27.841  -8.073   4.148  1.00 10.00      A   
ATOM    982  CB  ILE A 181     -27.387  -9.268   5.015  1.00 10.00      A   
ATOM    983  CG1 ILE A 181     -26.867 -10.399   4.124  1.00 10.00      A   
ATOM    984  CG2 ILE A 181     -28.529  -9.766   5.892  1.00 10.00      A   
ATOM    985  CD1 ILE A 181     -26.195 -11.521   4.885  1.00 10.00      A   
ATOM    986  C   ILE A 181     -28.384  -6.961   5.044  1.00 10.00      A   
ATOM    987  O   ILE A 181     -29.596  -6.818   5.206  1.00 10.00      A   
ATOM    988  N   VAL A 182     -27.475  -6.162   5.600  1.00 10.00      A   
ATOM    989  HN  VAL A 182     -26.524  -6.326   5.418  1.00 10.00      A   
ATOM    990  CA  VAL A 182     -27.853  -5.054   6.477  1.00 10.00      A   
ATOM    991  CB  VAL A 182     -26.618  -4.324   7.052  1.00 10.00      A   
ATOM    992  CG1 VAL A 182     -27.040  -3.149   7.926  1.00 10.00      A   
ATOM    993  CG2 VAL A 182     -25.753  -5.288   7.848  1.00 10.00      A   
ATOM    994  C   VAL A 182     -28.742  -4.049   5.744  1.00 10.00      A   
ATOM    995  O   VAL A 182     -29.857  -3.761   6.188  1.00 10.00      A   
ATOM    996  N   LEU A 183     -28.259  -3.535   4.614  1.00 10.00      A   
ATOM    997  HN  LEU A 183     -27.373  -3.818   4.296  1.00 10.00      A   
ATOM    998  CA  LEU A 183     -29.022  -2.561   3.838  1.00 10.00      A   
ATOM    999  CB  LEU A 183     -28.184  -1.942   2.707  1.00 10.00      A   
ATOM   1000  CG  LEU A 183     -27.748  -2.865   1.564  1.00 10.00      A   
ATOM   1001  CD1 LEU A 183     -28.702  -2.750   0.383  1.00 10.00      A   
ATOM   1002  CD2 LEU A 183     -26.326  -2.541   1.133  1.00 10.00      A   
ATOM   1003  C   LEU A 183     -30.318  -3.171   3.313  1.00 10.00      A   
ATOM   1004  O   LEU A 183     -31.344  -2.493   3.221  1.00 10.00      A   
ATOM   1005  N   GLY A 184     -30.266  -4.459   2.987  1.00 10.00      A   
ATOM   1006  HN  GLY A 184     -29.415  -4.943   3.077  1.00 10.00      A   
ATOM   1007  CA  GLY A 184     -31.436  -5.153   2.494  1.00 10.00      A   
ATOM   1008  C   GLY A 184     -32.535  -5.195   3.533  1.00 10.00      A   
ATOM   1009  O   GLY A 184     -33.702  -4.973   3.218  1.00 10.00      A   
ATOM   1010  N   LEU A 185     -32.156  -5.469   4.779  1.00 10.00      A   
ATOM   1011  HN  LEU A 185     -31.202  -5.635   4.963  1.00 10.00      A   
ATOM   1012  CA  LEU A 185     -33.111  -5.534   5.880  1.00 10.00      A   
ATOM   1013  CB  LEU A 185     -32.424  -5.991   7.171  1.00 10.00      A   
ATOM   1014  CG  LEU A 185     -31.949  -7.446   7.215  1.00 10.00      A   
ATOM   1015  CD1 LEU A 185     -31.077  -7.686   8.438  1.00 10.00      A   
ATOM   1016  CD2 LEU A 185     -33.134  -8.398   7.210  1.00 10.00      A   
ATOM   1017  C   LEU A 185     -33.784  -4.183   6.096  1.00 10.00      A   
ATOM   1018  O   LEU A 185     -34.988  -4.109   6.340  1.00 10.00      A   
ATOM   1019  N   ILE A 186     -32.998  -3.116   5.992  1.00 10.00      A   
ATOM   1020  HN  ILE A 186     -32.045  -3.243   5.795  1.00 10.00      A   
ATOM   1021  CA  ILE A 186     -33.516  -1.764   6.169  1.00 10.00      A   
ATOM   1022  CB  ILE A 186     -32.379  -0.718   6.154  1.00 10.00      A   
ATOM   1023  CG1 ILE A 186     -31.296  -1.092   7.168  1.00 10.00      A   
ATOM   1024  CG2 ILE A 186     -32.921   0.677   6.443  1.00 10.00      A   
ATOM   1025  CD1 ILE A 186     -30.051  -0.237   7.076  1.00 10.00      A   
ATOM   1026  C   ILE A 186     -34.506  -1.434   5.058  1.00 10.00      A   
ATOM   1027  O   ILE A 186     -35.590  -0.904   5.309  1.00 10.00      A   
ATOM   1028  N   PHE A 187     -34.127  -1.774   3.830  1.00 10.00      A   
ATOM   1029  HN  PHE A 187     -33.253  -2.205   3.704  1.00 10.00      A   
ATOM   1030  CA  PHE A 187     -34.964  -1.519   2.668  1.00 10.00      A   
ATOM   1031  CB  PHE A 187     -34.203  -1.860   1.382  1.00 10.00      A   
ATOM   1032  CG  PHE A 187     -34.682  -1.118   0.164  1.00 10.00      A   
ATOM   1033  CD1 PHE A 187     -34.453   0.242   0.032  1.00 10.00      A   
ATOM   1034  CD2 PHE A 187     -35.351  -1.780  -0.851  1.00 10.00      A   
ATOM   1035  CE1 PHE A 187     -34.887   0.928  -1.088  1.00 10.00      A   
ATOM   1036  CE2 PHE A 187     -35.789  -1.102  -1.973  1.00 10.00      A   
ATOM   1037  CZ  PHE A 187     -35.554   0.254  -2.093  1.00 10.00      A   
ATOM   1038  C   PHE A 187     -36.261  -2.318   2.745  1.00 10.00      A   
ATOM   1039  O   PHE A 187     -37.345  -1.768   2.570  1.00 10.00      A   
ATOM   1040  N   MET A 188     -36.140  -3.609   3.047  1.00 10.00      A   
ATOM   1041  HN  MET A 188     -35.243  -3.976   3.209  1.00 10.00      A   
ATOM   1042  CA  MET A 188     -37.297  -4.500   3.138  1.00 10.00      A   
ATOM   1043  CB  MET A 188     -36.861  -5.938   3.431  1.00 10.00      A   
ATOM   1044  CG  MET A 188     -36.207  -6.646   2.255  1.00 10.00      A   
ATOM   1045  SD  MET A 188     -35.937  -8.405   2.553  1.00 10.00      A   
ATOM   1046  CE  MET A 188     -34.701  -8.349   3.847  1.00 10.00      A   
ATOM   1047  C   MET A 188     -38.316  -4.041   4.179  1.00 10.00      A   
ATOM   1048  O   MET A 188     -39.514  -4.289   4.035  1.00 10.00      A   
ATOM   1049  N   LYS A 189     -37.849  -3.368   5.223  1.00 10.00      A   
ATOM   1050  HN  LYS A 189     -36.886  -3.188   5.289  1.00 10.00      A   
ATOM   1051  CA  LYS A 189     -38.740  -2.894   6.277  1.00 10.00      A   
ATOM   1052  CB  LYS A 189     -38.041  -2.902   7.638  1.00 10.00      A   
ATOM   1053  CG  LYS A 189     -38.996  -3.045   8.814  1.00 10.00      A   
ATOM   1054  CD  LYS A 189     -38.301  -3.621  10.035  1.00 10.00      A   
ATOM   1055  CE  LYS A 189     -39.312  -4.077  11.075  1.00 10.00      A   
ATOM   1056  NZ  LYS A 189     -38.702  -4.973  12.091  1.00 10.00      A   
ATOM   1057  HZ1 LYS A 189     -39.443  -5.508  12.585  1.00 10.00      A   
ATOM   1058  HZ2 LYS A 189     -38.169  -4.412  12.795  1.00 10.00      A   
ATOM   1059  HZ3 LYS A 189     -38.051  -5.644  11.634  1.00 10.00      A   
ATOM   1060  C   LYS A 189     -39.323  -1.516   5.951  1.00 10.00      A   
ATOM   1061  O   LYS A 189     -39.893  -0.845   6.817  1.00 10.00      A   
ATOM   1062  N   GLY A 190     -39.175  -1.101   4.700  1.00 10.00      A   
ATOM   1063  HN  GLY A 190     -38.693  -1.670   4.058  1.00 10.00      A   
ATOM   1064  CA  GLY A 190     -39.710   0.175   4.270  1.00 10.00      A   
ATOM   1065  C   GLY A 190     -38.767   1.331   4.536  1.00 10.00      A   
ATOM   1066  O   GLY A 190     -39.201   2.391   4.986  1.00 10.00      A   
ATOM   1067  N   ASN A 191     -37.481   1.120   4.266  1.00 10.00      A   
ATOM   1068  HN  ASN A 191     -37.207   0.242   3.925  1.00 10.00      A   
ATOM   1069  CA  ASN A 191     -36.461   2.153   4.462  1.00 10.00      A   
ATOM   1070  CB  ASN A 191     -36.733   3.354   3.545  1.00 10.00      A   
ATOM   1071  CG  ASN A 191     -35.469   4.049   3.078  1.00 10.00      A   
ATOM   1072  OD1 ASN A 191     -34.864   3.663   2.078  1.00 10.00      A   
ATOM   1073  ND2 ASN A 191     -35.063   5.084   3.797  1.00 10.00      A   
ATOM   1074 HD21 ASN A 191     -35.592   5.337   4.583  1.00 10.00      A   
ATOM   1075 HD22 ASN A 191     -34.256   5.560   3.509  1.00 10.00      A   
ATOM   1076  C   ASN A 191     -36.390   2.594   5.928  1.00 10.00      A   
ATOM   1077  O   ASN A 191     -36.193   3.773   6.232  1.00 10.00      A   
ATOM   1078  N   THR A 192     -36.560   1.641   6.835  1.00 10.00      A   
ATOM   1079  HN  THR A 192     -36.706   0.718   6.532  1.00 10.00      A   
ATOM   1080  CA  THR A 192     -36.521   1.913   8.267  1.00 10.00      A   
ATOM   1081  CB  THR A 192     -37.911   2.337   8.792  1.00 10.00      A   
ATOM   1082  OG1 THR A 192     -38.492   3.304   7.902  1.00 10.00      A   
ATOM   1083  HG1 THR A 192     -37.827   3.586   7.259  1.00 10.00      A   
ATOM   1084  CG2 THR A 192     -37.802   2.947  10.184  1.00 10.00      A   
ATOM   1085  C   THR A 192     -36.067   0.655   9.004  1.00 10.00      A   
ATOM   1086  O   THR A 192     -36.414  -0.453   8.602  1.00 10.00      A   
ATOM   1087  N   LEU A 193     -35.285   0.828  10.063  1.00 10.00      A   
ATOM   1088  HN  LEU A 193     -35.037   1.735  10.333  1.00 10.00      A   
ATOM   1089  CA  LEU A 193     -34.785  -0.299  10.836  1.00 10.00      A   
ATOM   1090  CB  LEU A 193     -33.699  -1.031  10.041  1.00 10.00      A   
ATOM   1091  CG  LEU A 193     -33.134  -2.308  10.665  1.00 10.00      A   
ATOM   1092  CD1 LEU A 193     -33.337  -3.487   9.730  1.00 10.00      A   
ATOM   1093  CD2 LEU A 193     -31.660  -2.133  10.993  1.00 10.00      A   
ATOM   1094  C   LEU A 193     -34.217   0.173  12.172  1.00 10.00      A   
ATOM   1095  O   LEU A 193     -33.755   1.313  12.293  1.00 10.00      A   
ATOM   1096  N   LYS A 194     -34.281  -0.692  13.177  1.00 10.00      A   
ATOM   1097  HN  LYS A 194     -34.703  -1.572  13.027  1.00 10.00      A   
ATOM   1098  CA  LYS A 194     -33.745  -0.381  14.495  1.00 10.00      A   
ATOM   1099  CB  LYS A 194     -34.796  -0.633  15.575  1.00 10.00      A   
ATOM   1100  CG  LYS A 194     -36.024   0.250  15.463  1.00 10.00      A   
ATOM   1101  CD  LYS A 194     -37.042  -0.087  16.534  1.00 10.00      A   
ATOM   1102  CE  LYS A 194     -38.281   0.777  16.407  1.00 10.00      A   
ATOM   1103  NZ  LYS A 194     -39.303   0.418  17.419  1.00 10.00      A   
ATOM   1104  HZ1 LYS A 194     -38.960   0.654  18.374  1.00 10.00      A   
ATOM   1105  HZ2 LYS A 194     -39.504  -0.600  17.381  1.00 10.00      A   
ATOM   1106  HZ3 LYS A 194     -40.183   0.940  17.240  1.00 10.00      A   
ATOM   1107  C   LYS A 194     -32.496  -1.215  14.755  1.00 10.00      A   
ATOM   1108  O   LYS A 194     -32.414  -2.370  14.329  1.00 10.00      A   
ATOM   1109  N   GLU A 195     -31.532  -0.630  15.459  1.00 10.00      A   
ATOM   1110  HN  GLU A 195     -31.667   0.288  15.782  1.00 10.00      A   
ATOM   1111  CA  GLU A 195     -30.271  -1.309  15.761  1.00 10.00      A   
ATOM   1112  CB  GLU A 195     -29.295  -0.373  16.495  1.00 10.00      A   
ATOM   1113  CG  GLU A 195     -29.584  -0.149  17.979  1.00 10.00      A   
ATOM   1114  CD  GLU A 195     -30.905   0.546  18.236  1.00 10.00      A   
ATOM   1115  OE1 GLU A 195     -31.863  -0.119  18.689  1.00 10.00      A   
ATOM   1116  OE2 GLU A 195     -30.994   1.763  17.987  1.00 10.00      A   
ATOM   1117  C   GLU A 195     -30.468  -2.615  16.537  1.00 10.00      A   
ATOM   1118  O   GLU A 195     -29.805  -3.613  16.264  1.00 10.00      A   
ATOM   1119  N   THR A 196     -31.393  -2.599  17.486  1.00 10.00      A   
ATOM   1120  HN  THR A 196     -31.904  -1.773  17.637  1.00 10.00      A   
ATOM   1121  CA  THR A 196     -31.669  -3.759  18.322  1.00 10.00      A   
ATOM   1122  CB  THR A 196     -32.711  -3.416  19.401  1.00 10.00      A   
ATOM   1123  OG1 THR A 196     -33.477  -2.289  18.958  1.00 10.00      A   
ATOM   1124  HG1 THR A 196     -32.957  -1.481  19.089  1.00 10.00      A   
ATOM   1125  CG2 THR A 196     -32.021  -3.057  20.709  1.00 10.00      A   
ATOM   1126  C   THR A 196     -32.150  -4.962  17.509  1.00 10.00      A   
ATOM   1127  O   THR A 196     -31.766  -6.098  17.788  1.00 10.00      A   
ATOM   1128  N   GLU A 197     -32.971  -4.706  16.498  1.00 10.00      A   
ATOM   1129  HN  GLU A 197     -33.218  -3.777  16.307  1.00 10.00      A   
ATOM   1130  CA  GLU A 197     -33.502  -5.773  15.658  1.00 10.00      A   
ATOM   1131  CB  GLU A 197     -34.482  -5.204  14.628  1.00 10.00      A   
ATOM   1132  CG  GLU A 197     -35.491  -4.218  15.193  1.00 10.00      A   
ATOM   1133  CD  GLU A 197     -36.395  -3.645  14.119  1.00 10.00      A   
ATOM   1134  OE1 GLU A 197     -35.873  -3.058  13.149  1.00 10.00      A   
ATOM   1135  OE2 GLU A 197     -37.630  -3.789  14.239  1.00 10.00      A   
ATOM   1136  C   GLU A 197     -32.379  -6.505  14.928  1.00 10.00      A   
ATOM   1137  O   GLU A 197     -32.243  -7.726  15.026  1.00 10.00      A   
ATOM   1138  N   ALA A 198     -31.565  -5.743  14.217  1.00 10.00      A   
ATOM   1139  HN  ALA A 198     -31.708  -4.773  14.207  1.00 10.00      A   
ATOM   1140  CA  ALA A 198     -30.460  -6.304  13.456  1.00 10.00      A   
ATOM   1141  CB  ALA A 198     -29.857  -5.249  12.542  1.00 10.00      A   
ATOM   1142  C   ALA A 198     -29.380  -6.917  14.350  1.00 10.00      A   
ATOM   1143  O   ALA A 198     -28.864  -7.992  14.059  1.00 10.00      A   
ATOM   1144  N   TRP A 199     -29.055  -6.234  15.443  1.00 10.00      A   
ATOM   1145  HN  TRP A 199     -29.528  -5.395  15.640  1.00 10.00      A   
ATOM   1146  CA  TRP A 199     -28.020  -6.699  16.367  1.00 10.00      A   
ATOM   1147  CB  TRP A 199     -27.738  -5.660  17.452  1.00 10.00      A   
ATOM   1148  CG  TRP A 199     -26.615  -4.733  17.102  1.00 10.00      A   
ATOM   1149  CD1 TRP A 199     -26.229  -4.342  15.851  1.00 10.00      A   
ATOM   1150  CD2 TRP A 199     -25.731  -4.075  18.017  1.00 10.00      A   
ATOM   1151  NE1 TRP A 199     -25.154  -3.493  15.931  1.00 10.00      A   
ATOM   1152  HE1 TRP A 199     -24.693  -3.081  15.165  1.00 10.00      A   
ATOM   1153  CE2 TRP A 199     -24.834  -3.308  17.249  1.00 10.00      A   
ATOM   1154  CE3 TRP A 199     -25.610  -4.060  19.412  1.00 10.00      A   
ATOM   1155  CZ2 TRP A 199     -23.832  -2.536  17.825  1.00 10.00      A   
ATOM   1156  CZ3 TRP A 199     -24.613  -3.293  19.982  1.00 10.00      A   
ATOM   1157  CH2 TRP A 199     -23.737  -2.541  19.189  1.00 10.00      A   
ATOM   1158  C   TRP A 199     -28.343  -8.053  16.998  1.00 10.00      A   
ATOM   1159  O   TRP A 199     -27.438  -8.819  17.331  1.00 10.00      A   
ATOM   1160  N   ASP A 200     -29.620  -8.351  17.161  1.00 10.00      A   
ATOM   1161  HN  ASP A 200     -30.306  -7.705  16.876  1.00 10.00      A   
ATOM   1162  CA  ASP A 200     -30.028  -9.618  17.753  1.00 10.00      A   
ATOM   1163  CB  ASP A 200     -31.355  -9.472  18.510  1.00 10.00      A   
ATOM   1164  CG  ASP A 200     -31.799 -10.762  19.173  1.00 10.00      A   
ATOM   1165  OD1 ASP A 200     -32.936 -11.210  18.913  1.00 10.00      A   
ATOM   1166  OD2 ASP A 200     -31.013 -11.337  19.953  1.00 10.00      A   
ATOM   1167  C   ASP A 200     -30.138 -10.710  16.693  1.00 10.00      A   
ATOM   1168  O   ASP A 200     -29.556 -11.787  16.825  1.00 10.00      A   
ATOM   1169  N   PHE A 201     -30.853 -10.400  15.623  1.00 10.00      A   
ATOM   1170  HN  PHE A 201     -31.249  -9.500  15.560  1.00 10.00      A   
ATOM   1171  CA  PHE A 201     -31.075 -11.350  14.532  1.00 10.00      A   
ATOM   1172  CB  PHE A 201     -32.108 -10.778  13.551  1.00 10.00      A   
ATOM   1173  CG  PHE A 201     -32.332 -11.611  12.322  1.00 10.00      A   
ATOM   1174  CD1 PHE A 201     -31.930 -11.155  11.078  1.00 10.00      A   
ATOM   1175  CD2 PHE A 201     -32.965 -12.838  12.406  1.00 10.00      A   
ATOM   1176  CE1 PHE A 201     -32.141 -11.909   9.942  1.00 10.00      A   
ATOM   1177  CE2 PHE A 201     -33.179 -13.603  11.278  1.00 10.00      A   
ATOM   1178  CZ  PHE A 201     -32.773 -13.137  10.041  1.00 10.00      A   
ATOM   1179  C   PHE A 201     -29.787 -11.738  13.801  1.00 10.00      A   
ATOM   1180  O   PHE A 201     -29.521 -12.925  13.585  1.00 10.00      A   
ATOM   1181  N   LEU A 202     -28.978 -10.743  13.450  1.00 10.00      A   
ATOM   1182  HN  LEU A 202     -29.211  -9.817  13.702  1.00 10.00      A   
ATOM   1183  CA  LEU A 202     -27.735 -10.994  12.720  1.00 10.00      A   
ATOM   1184  CB  LEU A 202     -27.266  -9.728  12.002  1.00 10.00      A   
ATOM   1185  CG  LEU A 202     -26.379  -9.929  10.772  1.00 10.00      A   
ATOM   1186  CD1 LEU A 202     -27.204 -10.450   9.605  1.00 10.00      A   
ATOM   1187  CD2 LEU A 202     -25.682  -8.632  10.399  1.00 10.00      A   
ATOM   1188  C   LEU A 202     -26.633 -11.546  13.626  1.00 10.00      A   
ATOM   1189  O   LEU A 202     -25.546 -11.870  13.152  1.00 10.00      A   
ATOM   1190  N   ARG A 203     -26.911 -11.675  14.916  1.00 10.00      A   
ATOM   1191  HN  ARG A 203     -27.799 -11.420  15.240  1.00 10.00      A   
ATOM   1192  CA  ARG A 203     -25.924 -12.199  15.852  1.00 10.00      A   
ATOM   1193  CB  ARG A 203     -26.218 -11.718  17.274  1.00 10.00      A   
ATOM   1194  CG  ARG A 203     -24.995 -11.255  18.050  1.00 10.00      A   
ATOM   1195  CD  ARG A 203     -24.325 -10.060  17.390  1.00 10.00      A   
ATOM   1196  NE  ARG A 203     -23.948  -9.044  18.370  1.00 10.00      A   
ATOM   1197  HE  ARG A 203     -23.718  -9.355  19.278  1.00 10.00      A   
ATOM   1198  CZ  ARG A 203     -23.927  -7.742  18.112  1.00 10.00      A   
ATOM   1199  NH1 ARG A 203     -24.206  -7.293  16.890  1.00 10.00      A   
ATOM   1200 HH11 ARG A 203     -24.169  -6.273  16.690  1.00 10.00      A   
ATOM   1201 HH12 ARG A 203     -24.476  -7.958  16.132  1.00 10.00      A   
ATOM   1202  NH2 ARG A 203     -23.636  -6.877  19.069  1.00 10.00      A   
ATOM   1203 HH21 ARG A 203     -23.631  -5.858  18.867  1.00 10.00      A   
ATOM   1204 HH22 ARG A 203     -23.414  -7.216  20.038  1.00 10.00      A   
ATOM   1205  C   ARG A 203     -25.922 -13.719  15.825  1.00 10.00      A   
ATOM   1206  O   ARG A 203     -24.931 -14.358  16.173  1.00 10.00      A   
ATOM   1207  N   ARG A 204     -27.043 -14.289  15.399  1.00 10.00      A   
ATOM   1208  HN  ARG A 204     -27.797 -13.720  15.134  1.00 10.00      A   
ATOM   1209  CA  ARG A 204     -27.186 -15.738  15.322  1.00 10.00      A   
ATOM   1210  CB  ARG A 204     -28.527 -16.173  15.910  1.00 10.00      A   
ATOM   1211  CG  ARG A 204     -28.618 -15.975  17.419  1.00 10.00      A   
ATOM   1212  CD  ARG A 204     -30.004 -16.279  17.953  1.00 10.00      A   
ATOM   1213  NE  ARG A 204     -31.000 -15.349  17.438  1.00 10.00      A   
ATOM   1214  HE  ARG A 204     -31.371 -15.539  16.543  1.00 10.00      A   
ATOM   1215  CZ  ARG A 204     -31.423 -14.275  18.095  1.00 10.00      A   
ATOM   1216  NH1 ARG A 204     -30.984 -14.015  19.315  1.00 10.00      A   
ATOM   1217 HH11 ARG A 204     -30.320 -14.672  19.791  1.00 10.00      A   
ATOM   1218 HH12 ARG A 204     -31.297 -13.143  19.805  1.00 10.00      A   
ATOM   1219  NH2 ARG A 204     -32.317 -13.470  17.552  1.00 10.00      A   
ATOM   1220 HH21 ARG A 204     -32.696 -13.667  16.606  1.00 10.00      A   
ATOM   1221 HH22 ARG A 204     -32.651 -12.624  18.080  1.00 10.00      A   
ATOM   1222  C   ARG A 204     -27.059 -16.214  13.887  1.00 10.00      A   
ATOM   1223  O   ARG A 204     -27.553 -17.279  13.533  1.00 10.00      A   
ATOM   1224  N   LEU A 205     -26.382 -15.425  13.071  1.00 10.00      A   
ATOM   1225  HN  LEU A 205     -25.991 -14.596  13.424  1.00 10.00      A   
ATOM   1226  CA  LEU A 205     -26.187 -15.760  11.668  1.00 10.00      A   
ATOM   1227  CB  LEU A 205     -27.248 -15.077  10.791  1.00 10.00      A   
ATOM   1228  CG  LEU A 205     -28.100 -16.016   9.930  1.00 10.00      A   
ATOM   1229  CD1 LEU A 205     -27.302 -16.499   8.735  1.00 10.00      A   
ATOM   1230  CD2 LEU A 205     -29.384 -15.343   9.481  1.00 10.00      A   
ATOM   1231  C   LEU A 205     -24.789 -15.345  11.234  1.00 10.00      A   
ATOM   1232  O   LEU A 205     -23.991 -14.917  12.067  1.00 10.00      A   
ATOM   1233  N   VAL A 207     -17.221 -15.475  13.560  1.00 10.00      A   
ATOM   1234  HN  VAL A 207     -16.954 -15.898  14.409  1.00 10.00      A   
ATOM   1235  CA  VAL A 207     -16.220 -14.875  12.683  1.00 10.00      A   
ATOM   1236  CB  VAL A 207     -15.255 -15.920  12.091  1.00 10.00      A   
ATOM   1237  CG1 VAL A 207     -15.999 -17.057  11.398  1.00 10.00      A   
ATOM   1238  CG2 VAL A 207     -14.323 -16.455  13.158  1.00 10.00      A   
ATOM   1239  C   VAL A 207     -16.894 -14.119  11.550  1.00 10.00      A   
ATOM   1240  O   VAL A 207     -16.232 -13.446  10.761  1.00 10.00      A   
ATOM   1241  N   TYR A 208     -18.213 -14.241  11.490  1.00 10.00      A   
ATOM   1242  HN  TYR A 208     -18.656 -14.803  12.156  1.00 10.00      A   
ATOM   1243  CA  TYR A 208     -19.023 -13.593  10.458  1.00 10.00      A   
ATOM   1244  CB  TYR A 208     -19.073 -12.067  10.640  1.00 10.00      A   
ATOM   1245  CG  TYR A 208     -20.238 -11.592  11.475  1.00 10.00      A   
ATOM   1246  CD1 TYR A 208     -20.066 -11.228  12.803  1.00 10.00      A   
ATOM   1247  CD2 TYR A 208     -21.521 -11.532  10.941  1.00 10.00      A   
ATOM   1248  CE1 TYR A 208     -21.136 -10.817  13.569  1.00 10.00      A   
ATOM   1249  CE2 TYR A 208     -22.601 -11.115  11.700  1.00 10.00      A   
ATOM   1250  CZ  TYR A 208     -22.399 -10.763  13.013  1.00 10.00      A   
ATOM   1251  OH  TYR A 208     -23.471 -10.370  13.779  1.00 10.00      A   
ATOM   1252  HH  TYR A 208     -24.250 -10.889  13.522  1.00 10.00      A   
ATOM   1253  C   TYR A 208     -18.557 -13.941   9.039  1.00 10.00      A   
ATOM   1254  O   TYR A 208     -19.084 -14.855   8.399  1.00 10.00      A   
ATOM   1255  N   PRO A 219     -16.825  -5.243  26.431  1.00 10.00      A   
ATOM   1256  CA  PRO A 219     -15.610  -4.795  25.743  1.00 10.00      A   
ATOM   1257  CB  PRO A 219     -14.657  -6.001  25.819  1.00 10.00      A   
ATOM   1258  CG  PRO A 219     -15.454  -7.104  26.453  1.00 10.00      A   
ATOM   1259  CD  PRO A 219     -16.551  -6.441  27.229  1.00 10.00      A   
ATOM   1260  C   PRO A 219     -15.901  -4.434  24.289  1.00 10.00      A   
ATOM   1261  O   PRO A 219     -15.314  -3.503  23.737  1.00 10.00      A   
ATOM   1262  N   LYS A 220     -16.854  -5.150  23.699  1.00 10.00      A   
ATOM   1263  HN  LYS A 220     -17.330  -5.835  24.222  1.00 10.00      A   
ATOM   1264  CA  LYS A 220     -17.231  -4.924  22.311  1.00 10.00      A   
ATOM   1265  CB  LYS A 220     -18.135  -6.049  21.799  1.00 10.00      A   
ATOM   1266  CG  LYS A 220     -17.961  -6.346  20.318  1.00 10.00      A   
ATOM   1267  CD  LYS A 220     -16.562  -6.869  20.016  1.00 10.00      A   
ATOM   1268  CE  LYS A 220     -16.372  -7.137  18.534  1.00 10.00      A   
ATOM   1269  NZ  LYS A 220     -15.037  -7.714  18.249  1.00 10.00      A   
ATOM   1270  HZ1 LYS A 220     -14.953  -8.654  18.694  1.00 10.00      A   
ATOM   1271  HZ2 LYS A 220     -14.288  -7.098  18.620  1.00 10.00      A   
ATOM   1272  HZ3 LYS A 220     -14.905  -7.818  17.224  1.00 10.00      A   
ATOM   1273  C   LYS A 220     -17.917  -3.570  22.170  1.00 10.00      A   
ATOM   1274  O   LYS A 220     -17.557  -2.783  21.302  1.00 10.00      A   
ATOM   1275  N   LYS A 221     -18.890  -3.309  23.039  1.00 10.00      A   
ATOM   1276  HN  LYS A 221     -19.139  -3.996  23.696  1.00 10.00      A   
ATOM   1277  CA  LYS A 221     -19.618  -2.048  23.041  1.00 10.00      A   
ATOM   1278  CB  LYS A 221     -20.649  -2.050  24.177  1.00 10.00      A   
ATOM   1279  CG  LYS A 221     -21.535  -0.814  24.251  1.00 10.00      A   
ATOM   1280  CD  LYS A 221     -21.066   0.155  25.329  1.00 10.00      A   
ATOM   1281  CE  LYS A 221     -22.132   1.186  25.653  1.00 10.00      A   
ATOM   1282  NZ  LYS A 221     -22.626   1.877  24.436  1.00 10.00      A   
ATOM   1283  HZ1 LYS A 221     -22.968   1.182  23.737  1.00 10.00      A   
ATOM   1284  HZ2 LYS A 221     -21.856   2.438  24.008  1.00 10.00      A   
ATOM   1285  HZ3 LYS A 221     -23.406   2.519  24.680  1.00 10.00      A   
ATOM   1286  C   LYS A 221     -18.662  -0.870  23.205  1.00 10.00      A   
ATOM   1287  O   LYS A 221     -18.816   0.168  22.558  1.00 10.00      A   
ATOM   1288  N   LEU A 222     -17.662  -1.054  24.058  1.00 10.00      A   
ATOM   1289  HN  LEU A 222     -17.583  -1.911  24.517  1.00 10.00      A   
ATOM   1290  CA  LEU A 222     -16.674  -0.018  24.324  1.00 10.00      A   
ATOM   1291  CB  LEU A 222     -15.777  -0.432  25.488  1.00 10.00      A   
ATOM   1292  CG  LEU A 222     -16.493  -0.791  26.793  1.00 10.00      A   
ATOM   1293  CD1 LEU A 222     -15.530  -1.452  27.764  1.00 10.00      A   
ATOM   1294  CD2 LEU A 222     -17.116   0.445  27.424  1.00 10.00      A   
ATOM   1295  C   LEU A 222     -15.829   0.264  23.084  1.00 10.00      A   
ATOM   1296  O   LEU A 222     -15.677   1.414  22.679  1.00 10.00      A   
ATOM   1297  N   ILE A 223     -15.301  -0.797  22.473  1.00 10.00      A   
ATOM   1298  HN  ILE A 223     -15.467  -1.694  22.835  1.00 10.00      A   
ATOM   1299  CA  ILE A 223     -14.463  -0.654  21.287  1.00 10.00      A   
ATOM   1300  CB  ILE A 223     -13.680  -1.948  20.952  1.00 10.00      A   
ATOM   1301  CG1 ILE A 223     -12.457  -1.645  20.074  1.00 10.00      A   
ATOM   1302  CG2 ILE A 223     -14.569  -3.000  20.294  1.00 10.00      A   
ATOM   1303  CD1 ILE A 223     -11.356  -0.897  20.795  1.00 10.00      A   
ATOM   1304  C   ILE A 223     -15.258  -0.158  20.074  1.00 10.00      A   
ATOM   1305  O   ILE A 223     -14.723   0.552  19.228  1.00 10.00      A   
ATOM   1306  N   THR A 224     -16.536  -0.515  20.008  1.00 10.00      A   
ATOM   1307  HN  THR A 224     -16.912  -1.073  20.721  1.00 10.00      A   
ATOM   1308  CA  THR A 224     -17.386  -0.108  18.893  1.00 10.00      A   
ATOM   1309  CB  THR A 224     -18.767  -0.797  18.948  1.00 10.00      A   
ATOM   1310  OG1 THR A 224     -18.586  -2.219  18.987  1.00 10.00      A   
ATOM   1311  HG1 THR A 224     -18.135  -2.459  19.805  1.00 10.00      A   
ATOM   1312  CG2 THR A 224     -19.603  -0.432  17.727  1.00 10.00      A   
ATOM   1313  C   THR A 224     -17.553   1.412  18.851  1.00 10.00      A   
ATOM   1314  O   THR A 224     -17.452   2.031  17.789  1.00 10.00      A   
ATOM   1315  N   GLU A 225     -17.784   2.012  20.012  1.00 10.00      A   
ATOM   1316  HN  GLU A 225     -17.835   1.472  20.831  1.00 10.00      A   
ATOM   1317  CA  GLU A 225     -17.958   3.455  20.100  1.00 10.00      A   
ATOM   1318  CB  GLU A 225     -18.763   3.831  21.346  1.00 10.00      A   
ATOM   1319  CG  GLU A 225     -20.243   3.496  21.239  1.00 10.00      A   
ATOM   1320  CD  GLU A 225     -21.000   3.764  22.521  1.00 10.00      A   
ATOM   1321  OE1 GLU A 225     -22.064   4.416  22.474  1.00 10.00      A   
ATOM   1322  OE2 GLU A 225     -20.550   3.309  23.590  1.00 10.00      A   
ATOM   1323  C   GLU A 225     -16.607   4.159  20.082  1.00 10.00      A   
ATOM   1324  O   GLU A 225     -16.513   5.354  19.817  1.00 10.00      A   
ATOM   1325  N   ASP A 226     -15.555   3.395  20.347  1.00 10.00      A   
ATOM   1326  HN  ASP A 226     -15.695   2.444  20.544  1.00 10.00      A   
ATOM   1327  CA  ASP A 226     -14.198   3.927  20.351  1.00 10.00      A   
ATOM   1328  CB  ASP A 226     -13.262   2.981  21.105  1.00 10.00      A   
ATOM   1329  CG  ASP A 226     -11.897   3.583  21.339  1.00 10.00      A   
ATOM   1330  OD1 ASP A 226     -10.914   3.093  20.741  1.00 10.00      A   
ATOM   1331  OD2 ASP A 226     -11.796   4.542  22.132  1.00 10.00      A   
ATOM   1332  C   ASP A 226     -13.707   4.118  18.922  1.00 10.00      A   
ATOM   1333  O   ASP A 226     -12.910   5.013  18.632  1.00 10.00      A   
ATOM   1334  N   PHE A 227     -14.212   3.277  18.024  1.00 10.00      A   
ATOM   1335  HN  PHE A 227     -14.844   2.588  18.322  1.00 10.00      A   
ATOM   1336  CA  PHE A 227     -13.845   3.340  16.614  1.00 10.00      A   
ATOM   1337  CB  PHE A 227     -14.332   2.097  15.866  1.00 10.00      A   
ATOM   1338  CG  PHE A 227     -13.446   0.892  16.027  1.00 10.00      A   
ATOM   1339  CD1 PHE A 227     -12.069   1.008  15.928  1.00 10.00      A   
ATOM   1340  CD2 PHE A 227     -13.993  -0.359  16.267  1.00 10.00      A   
ATOM   1341  CE1 PHE A 227     -11.253  -0.098  16.072  1.00 10.00      A   
ATOM   1342  CE2 PHE A 227     -13.181  -1.470  16.413  1.00 10.00      A   
ATOM   1343  CZ  PHE A 227     -11.809  -1.339  16.313  1.00 10.00      A   
ATOM   1344  C   PHE A 227     -14.393   4.601  15.951  1.00 10.00      A   
ATOM   1345  O   PHE A 227     -13.908   5.018  14.898  1.00 10.00      A   
ATOM   1346  N   VAL A 228     -15.394   5.209  16.579  1.00 10.00      A   
ATOM   1347  HN  VAL A 228     -15.727   4.831  17.420  1.00 10.00      A   
ATOM   1348  CA  VAL A 228     -16.014   6.425  16.057  1.00 10.00      A   
ATOM   1349  CB  VAL A 228     -17.252   6.833  16.891  1.00 10.00      A   
ATOM   1350  CG1 VAL A 228     -17.957   8.033  16.276  1.00 10.00      A   
ATOM   1351  CG2 VAL A 228     -18.219   5.664  17.017  1.00 10.00      A   
ATOM   1352  C   VAL A 228     -15.008   7.578  16.028  1.00 10.00      A   
ATOM   1353  O   VAL A 228     -15.129   8.513  15.240  1.00 10.00      A   
ATOM   1354  N   ARG A 229     -13.997   7.494  16.879  1.00 10.00      A   
ATOM   1355  HN  ARG A 229     -13.940   6.720  17.480  1.00 10.00      A   
ATOM   1356  CA  ARG A 229     -12.975   8.526  16.946  1.00 10.00      A   
ATOM   1357  CB  ARG A 229     -12.568   8.784  18.401  1.00 10.00      A   
ATOM   1358  CG  ARG A 229     -13.627   9.499  19.220  1.00 10.00      A   
ATOM   1359  CD  ARG A 229     -13.089   9.932  20.573  1.00 10.00      A   
ATOM   1360  NE  ARG A 229     -14.018  10.828  21.257  1.00 10.00      A   
ATOM   1361  HE  ARG A 229     -14.978  10.624  21.176  1.00 10.00      A   
ATOM   1362  CZ  ARG A 229     -13.645  11.896  21.960  1.00 10.00      A   
ATOM   1363  NH1 ARG A 229     -12.359  12.185  22.105  1.00 10.00      A   
ATOM   1364 HH11 ARG A 229     -11.632  11.576  21.672  1.00 10.00      A   
ATOM   1365 HH12 ARG A 229     -12.069  13.023  22.653  1.00 10.00      A   
ATOM   1366  NH2 ARG A 229     -14.560  12.675  22.524  1.00 10.00      A   
ATOM   1367 HH21 ARG A 229     -14.268  13.513  23.075  1.00 10.00      A   
ATOM   1368 HH22 ARG A 229     -15.575  12.457  22.419  1.00 10.00      A   
ATOM   1369  C   ARG A 229     -11.747   8.162  16.117  1.00 10.00      A   
ATOM   1370  O   ARG A 229     -10.659   8.690  16.354  1.00 10.00      A   
ATOM   1371  N   GLN A 230     -11.909   7.273  15.137  1.00 10.00      A   
ATOM   1372  HN  GLN A 230     -12.797   6.892  14.966  1.00 10.00      A   
ATOM   1373  CA  GLN A 230     -10.775   6.870  14.315  1.00 10.00      A   
ATOM   1374  CB  GLN A 230      -9.906   5.842  15.046  1.00 10.00      A   
ATOM   1375  CG  GLN A 230     -10.642   4.582  15.460  1.00 10.00      A   
ATOM   1376  CD  GLN A 230      -9.796   3.682  16.332  1.00 10.00      A   
ATOM   1377  OE1 GLN A 230      -9.048   2.842  15.833  1.00 10.00      A   
ATOM   1378  NE2 GLN A 230      -9.918   3.843  17.636  1.00 10.00      A   
ATOM   1379 HE21 GLN A 230     -10.542   4.527  17.965  1.00 10.00      A   
ATOM   1380 HE22 GLN A 230      -9.383   3.270  18.225  1.00 10.00      A   
ATOM   1381  C   GLN A 230     -11.146   6.376  12.912  1.00 10.00      A   
ATOM   1382  O   GLN A 230     -10.531   6.796  11.935  1.00 10.00      A   
ATOM   1383  N   ARG A 231     -12.139   5.494  12.795  1.00 10.00      A   
ATOM   1384  HN  ARG A 231     -12.638   5.205  13.592  1.00 10.00      A   
ATOM   1385  CA  ARG A 231     -12.497   4.963  11.479  1.00 10.00      A   
ATOM   1386  CB  ARG A 231     -11.634   3.737  11.146  1.00 10.00      A   
ATOM   1387  CG  ARG A 231     -11.874   2.532  12.045  1.00 10.00      A   
ATOM   1388  CD  ARG A 231     -10.749   1.513  11.922  1.00 10.00      A   
ATOM   1389  NE  ARG A 231      -9.737   1.689  12.966  1.00 10.00      A   
ATOM   1390  HE  ARG A 231     -10.017   2.147  13.788  1.00 10.00      A   
ATOM   1391  CZ  ARG A 231      -8.473   1.267  12.871  1.00 10.00      A   
ATOM   1392  NH1 ARG A 231      -8.052   0.631  11.786  1.00 10.00      A   
ATOM   1393 HH11 ARG A 231      -8.705   0.447  10.992  1.00 10.00      A   
ATOM   1394 HH12 ARG A 231      -7.060   0.312  11.720  1.00 10.00      A   
ATOM   1395  NH2 ARG A 231      -7.631   1.475  13.874  1.00 10.00      A   
ATOM   1396 HH21 ARG A 231      -6.641   1.148  13.805  1.00 10.00      A   
ATOM   1397 HH22 ARG A 231      -7.957   1.964  14.742  1.00 10.00      A   
ATOM   1398  C   ARG A 231     -13.982   4.628  11.335  1.00 10.00      A   
ATOM   1399  O   ARG A 231     -14.369   3.880  10.435  1.00 10.00      A   
ATOM   1400  N   TYR A 232     -14.813   5.178  12.205  1.00 10.00      A   
ATOM   1401  HN  TYR A 232     -14.461   5.774  12.898  1.00 10.00      A   
ATOM   1402  CA  TYR A 232     -16.246   4.927  12.148  1.00 10.00      A   
ATOM   1403  CB  TYR A 232     -16.630   3.735  13.027  1.00 10.00      A   
ATOM   1404  CG  TYR A 232     -16.715   2.428  12.272  1.00 10.00      A   
ATOM   1405  CD1 TYR A 232     -15.731   1.456  12.406  1.00 10.00      A   
ATOM   1406  CD2 TYR A 232     -17.777   2.170  11.416  1.00 10.00      A   
ATOM   1407  CE1 TYR A 232     -15.805   0.265  11.708  1.00 10.00      A   
ATOM   1408  CE2 TYR A 232     -17.860   0.983  10.716  1.00 10.00      A   
ATOM   1409  CZ  TYR A 232     -16.872   0.033  10.864  1.00 10.00      A   
ATOM   1410  OH  TYR A 232     -16.950  -1.150  10.161  1.00 10.00      A   
ATOM   1411  HH  TYR A 232     -17.193  -0.960   9.245  1.00 10.00      A   
ATOM   1412  C   TYR A 232     -17.022   6.167  12.560  1.00 10.00      A   
ATOM   1413  O   TYR A 232     -16.453   7.099  13.117  1.00 10.00      A   
ATOM   1414  N   LEU A 233     -18.317   6.174  12.274  1.00 10.00      A   
ATOM   1415  HN  LEU A 233     -18.711   5.397  11.827  1.00 10.00      A   
ATOM   1416  CA  LEU A 233     -19.172   7.302  12.613  1.00 10.00      A   
ATOM   1417  CB  LEU A 233     -19.217   8.311  11.459  1.00 10.00      A   
ATOM   1418  CG  LEU A 233     -18.062   9.313  11.378  1.00 10.00      A   
ATOM   1419  CD1 LEU A 233     -18.144  10.117  10.089  1.00 10.00      A   
ATOM   1420  CD2 LEU A 233     -18.067  10.238  12.587  1.00 10.00      A   
ATOM   1421  C   LEU A 233     -20.583   6.828  12.933  1.00 10.00      A   
ATOM   1422  O   LEU A 233     -21.246   6.219  12.093  1.00 10.00      A   
ATOM   1423  N   GLU A 234     -21.032   7.090  14.151  1.00 10.00      A   
ATOM   1424  HN  GLU A 234     -20.457   7.565  14.785  1.00 10.00      A   
ATOM   1425  CA  GLU A 234     -22.370   6.700  14.562  1.00 10.00      A   
ATOM   1426  CB  GLU A 234     -22.426   6.382  16.063  1.00 10.00      A   
ATOM   1427  CG  GLU A 234     -22.042   7.534  16.981  1.00 10.00      A   
ATOM   1428  CD  GLU A 234     -23.217   8.428  17.329  1.00 10.00      A   
ATOM   1429  OE1 GLU A 234     -23.072   9.665  17.255  1.00 10.00      A   
ATOM   1430  OE2 GLU A 234     -24.291   7.897  17.672  1.00 10.00      A   
ATOM   1431  C   GLU A 234     -23.363   7.792  14.190  1.00 10.00      A   
ATOM   1432  O   GLU A 234     -22.998   8.964  14.101  1.00 10.00      A   
ATOM   1433  N   TYR A 235     -24.608   7.408  13.967  1.00 10.00      A   
ATOM   1434  HN  TYR A 235     -24.845   6.462  14.076  1.00 10.00      A   
ATOM   1435  CA  TYR A 235     -25.643   8.360  13.592  1.00 10.00      A   
ATOM   1436  CB  TYR A 235     -25.749   8.482  12.067  1.00 10.00      A   
ATOM   1437  CG  TYR A 235     -24.657   9.322  11.442  1.00 10.00      A   
ATOM   1438  CD1 TYR A 235     -24.510  10.655  11.786  1.00 10.00      A   
ATOM   1439  CD2 TYR A 235     -23.773   8.783  10.517  1.00 10.00      A   
ATOM   1440  CE1 TYR A 235     -23.517  11.434  11.232  1.00 10.00      A   
ATOM   1441  CE2 TYR A 235     -22.773   9.556   9.953  1.00 10.00      A   
ATOM   1442  CZ  TYR A 235     -22.650  10.882  10.318  1.00 10.00      A   
ATOM   1443  OH  TYR A 235     -21.656  11.660   9.770  1.00 10.00      A   
ATOM   1444  HH  TYR A 235     -21.775  11.705   8.813  1.00 10.00      A   
ATOM   1445  C   TYR A 235     -26.981   7.963  14.199  1.00 10.00      A   
ATOM   1446  O   TYR A 235     -27.948   7.689  13.491  1.00 10.00      A   
ATOM   1447  N   ARG A 236     -27.023   7.917  15.519  1.00 10.00      A   
ATOM   1448  HN  ARG A 236     -26.216   8.143  16.034  1.00 10.00      A   
ATOM   1449  CA  ARG A 236     -28.240   7.552  16.229  1.00 10.00      A   
ATOM   1450  CB  ARG A 236     -27.933   7.287  17.699  1.00 10.00      A   
ATOM   1451  CG  ARG A 236     -27.012   6.100  17.935  1.00 10.00      A   
ATOM   1452  CD  ARG A 236     -26.641   5.983  19.403  1.00 10.00      A   
ATOM   1453  NE  ARG A 236     -27.822   6.000  20.261  1.00 10.00      A   
ATOM   1454  HE  ARG A 236     -28.537   5.356  20.055  1.00 10.00      A   
ATOM   1455  CZ  ARG A 236     -27.987   6.839  21.281  1.00 10.00      A   
ATOM   1456  NH1 ARG A 236     -27.035   7.711  21.591  1.00 10.00      A   
ATOM   1457 HH11 ARG A 236     -26.149   7.740  21.042  1.00 10.00      A   
ATOM   1458 HH12 ARG A 236     -27.170   8.378  22.384  1.00 10.00      A   
ATOM   1459  NH2 ARG A 236     -29.106   6.807  21.989  1.00 10.00      A   
ATOM   1460 HH21 ARG A 236     -29.235   7.458  22.795  1.00 10.00      A   
ATOM   1461 HH22 ARG A 236     -29.866   6.141  21.739  1.00 10.00      A   
ATOM   1462  C   ARG A 236     -29.294   8.646  16.102  1.00 10.00      A   
ATOM   1463  O   ARG A 236     -30.480   8.410  16.351  1.00 10.00      A   
ATOM   1464  N   TYR A 246     -25.253   4.394  14.612  1.00 10.00      A   
ATOM   1465  HN  TYR A 246     -24.797   3.913  15.334  1.00 10.00      A   
ATOM   1466  CA  TYR A 246     -24.938   4.030  13.234  1.00 10.00      A   
ATOM   1467  CB  TYR A 246     -24.195   2.691  13.188  1.00 10.00      A   
ATOM   1468  CG  TYR A 246     -22.796   2.742  13.761  1.00 10.00      A   
ATOM   1469  CD1 TYR A 246     -21.709   3.040  12.952  1.00 10.00      A   
ATOM   1470  CD2 TYR A 246     -22.562   2.496  15.109  1.00 10.00      A   
ATOM   1471  CE1 TYR A 246     -20.430   3.093  13.467  1.00 10.00      A   
ATOM   1472  CE2 TYR A 246     -21.283   2.547  15.633  1.00 10.00      A   
ATOM   1473  CZ  TYR A 246     -20.221   2.846  14.805  1.00 10.00      A   
ATOM   1474  OH  TYR A 246     -18.947   2.903  15.318  1.00 10.00      A   
ATOM   1475  HH  TYR A 246     -18.822   2.197  15.962  1.00 10.00      A   
ATOM   1476  C   TYR A 246     -26.189   3.969  12.361  1.00 10.00      A   
ATOM   1477  O   TYR A 246     -26.961   3.013  12.423  1.00 10.00      A   
ATOM   1478  N   GLU A 247     -26.375   4.996  11.547  1.00 10.00      A   
ATOM   1479  HN  GLU A 247     -25.721   5.724  11.539  1.00 10.00      A   
ATOM   1480  CA  GLU A 247     -27.519   5.068  10.652  1.00 10.00      A   
ATOM   1481  CB  GLU A 247     -28.106   6.479  10.662  1.00 10.00      A   
ATOM   1482  CG  GLU A 247     -29.414   6.632   9.908  1.00 10.00      A   
ATOM   1483  CD  GLU A 247     -29.765   8.084   9.665  1.00 10.00      A   
ATOM   1484  OE1 GLU A 247     -30.280   8.744  10.593  1.00 10.00      A   
ATOM   1485  OE2 GLU A 247     -29.526   8.573   8.541  1.00 10.00      A   
ATOM   1486  C   GLU A 247     -27.087   4.697   9.241  1.00 10.00      A   
ATOM   1487  O   GLU A 247     -26.550   5.529   8.508  1.00 10.00      A   
ATOM   1488  N   PHE A 248     -27.298   3.443   8.875  1.00 10.00      A   
ATOM   1489  HN  PHE A 248     -27.720   2.825   9.507  1.00 10.00      A   
ATOM   1490  CA  PHE A 248     -26.925   2.965   7.553  1.00 10.00      A   
ATOM   1491  CB  PHE A 248     -26.861   1.436   7.530  1.00 10.00      A   
ATOM   1492  CG  PHE A 248     -25.854   0.854   8.484  1.00 10.00      A   
ATOM   1493  CD1 PHE A 248     -26.260   0.306   9.690  1.00 10.00      A   
ATOM   1494  CD2 PHE A 248     -24.503   0.855   8.176  1.00 10.00      A   
ATOM   1495  CE1 PHE A 248     -25.340  -0.229  10.572  1.00 10.00      A   
ATOM   1496  CE2 PHE A 248     -23.576   0.322   9.053  1.00 10.00      A   
ATOM   1497  CZ  PHE A 248     -23.996  -0.222  10.253  1.00 10.00      A   
ATOM   1498  C   PHE A 248     -27.900   3.476   6.501  1.00 10.00      A   
ATOM   1499  O   PHE A 248     -29.108   3.525   6.732  1.00 10.00      A   
ATOM   1500  N   GLN A 249     -27.367   3.866   5.354  1.00 10.00      A   
ATOM   1501  HN  GLN A 249     -26.400   3.796   5.229  1.00 10.00      A   
ATOM   1502  CA  GLN A 249     -28.185   4.379   4.268  1.00 10.00      A   
ATOM   1503  CB  GLN A 249     -27.981   5.887   4.120  1.00 10.00      A   
ATOM   1504  CG  GLN A 249     -29.266   6.655   3.856  1.00 10.00      A   
ATOM   1505  CD  GLN A 249     -29.049   8.152   3.751  1.00 10.00      A   
ATOM   1506  OE1 GLN A 249     -29.741   8.833   2.997  1.00 10.00      A   
ATOM   1507  NE2 GLN A 249     -28.101   8.675   4.512  1.00 10.00      A   
ATOM   1508 HE21 GLN A 249     -27.593   8.077   5.102  1.00 10.00      A   
ATOM   1509 HE22 GLN A 249     -27.948   9.643   4.460  1.00 10.00      A   
ATOM   1510  C   GLN A 249     -27.856   3.648   2.966  1.00 10.00      A   
ATOM   1511  O   GLN A 249     -27.494   2.473   2.991  1.00 10.00      A   
ATOM   1512  N   TRP A 250     -27.970   4.341   1.840  1.00 10.00      A   
ATOM   1513  HN  TRP A 250     -28.244   5.281   1.877  1.00 10.00      A   
ATOM   1514  CA  TRP A 250     -27.694   3.735   0.544  1.00 10.00      A   
ATOM   1515  CB  TRP A 250     -28.746   4.164  -0.478  1.00 10.00      A   
ATOM   1516  CG  TRP A 250     -29.742   3.094  -0.788  1.00 10.00      A   
ATOM   1517  CD1 TRP A 250     -30.498   2.391   0.105  1.00 10.00      A   
ATOM   1518  CD2 TRP A 250     -30.086   2.601  -2.084  1.00 10.00      A   
ATOM   1519  NE1 TRP A 250     -31.289   1.485  -0.558  1.00 10.00      A   
ATOM   1520  HE1 TRP A 250     -31.920   0.864  -0.138  1.00 10.00      A   
ATOM   1521  CE2 TRP A 250     -31.055   1.596  -1.903  1.00 10.00      A   
ATOM   1522  CE3 TRP A 250     -29.668   2.912  -3.381  1.00 10.00      A   
ATOM   1523  CZ2 TRP A 250     -31.612   0.901  -2.968  1.00 10.00      A   
ATOM   1524  CZ3 TRP A 250     -30.223   2.219  -4.438  1.00 10.00      A   
ATOM   1525  CH2 TRP A 250     -31.184   1.226  -4.225  1.00 10.00      A   
ATOM   1526  C   TRP A 250     -26.295   4.074   0.040  1.00 10.00      A   
ATOM   1527  O   TRP A 250     -25.437   3.199  -0.081  1.00 10.00      A   
ATOM   1528  N   GLY A 251     -26.071   5.344  -0.257  1.00 10.00      A   
ATOM   1529  HN  GLY A 251     -26.794   5.998  -0.147  1.00 10.00      A   
ATOM   1530  CA  GLY A 251     -24.781   5.771  -0.752  1.00 10.00      A   
ATOM   1531  C   GLY A 251     -24.827   6.120  -2.228  1.00 10.00      A   
ATOM   1532  O   GLY A 251     -25.675   5.610  -2.959  1.00 10.00      A   
ATOM   1533  N   PRO A 252     -23.912   6.986  -2.691  1.00 10.00      A   
ATOM   1534  CA  PRO A 252     -23.856   7.417  -4.097  1.00 10.00      A   
ATOM   1535  CB  PRO A 252     -22.676   8.397  -4.128  1.00 10.00      A   
ATOM   1536  CG  PRO A 252     -21.878   8.082  -2.909  1.00 10.00      A   
ATOM   1537  CD  PRO A 252     -22.865   7.622  -1.878  1.00 10.00      A   
ATOM   1538  C   PRO A 252     -23.606   6.262  -5.067  1.00 10.00      A   
ATOM   1539  O   PRO A 252     -24.176   6.224  -6.157  1.00 10.00      A   
ATOM   1540  N   ARG A 253     -22.764   5.319  -4.657  1.00 10.00      A   
ATOM   1541  HN  ARG A 253     -22.358   5.398  -3.771  1.00 10.00      A   
ATOM   1542  CA  ARG A 253     -22.429   4.167  -5.493  1.00 10.00      A   
ATOM   1543  CB  ARG A 253     -21.381   3.288  -4.810  1.00 10.00      A   
ATOM   1544  CG  ARG A 253     -19.952   3.773  -4.973  1.00 10.00      A   
ATOM   1545  CD  ARG A 253     -18.969   2.623  -4.820  1.00 10.00      A   
ATOM   1546  NE  ARG A 253     -17.579   3.064  -4.939  1.00 10.00      A   
ATOM   1547  HE  ARG A 253     -17.172   3.477  -4.144  1.00 10.00      A   
ATOM   1548  CZ  ARG A 253     -16.841   2.916  -6.041  1.00 10.00      A   
ATOM   1549  NH1 ARG A 253     -17.373   2.393  -7.143  1.00 10.00      A   
ATOM   1550 HH11 ARG A 253     -18.392   2.096  -7.157  1.00 10.00      A   
ATOM   1551 HH12 ARG A 253     -16.801   2.274  -7.997  1.00 10.00      A   
ATOM   1552  NH2 ARG A 253     -15.571   3.312  -6.040  1.00 10.00      A   
ATOM   1553 HH21 ARG A 253     -14.977   3.203  -6.894  1.00 10.00      A   
ATOM   1554 HH22 ARG A 253     -15.158   3.739  -5.185  1.00 10.00      A   
ATOM   1555  C   ARG A 253     -23.657   3.330  -5.819  1.00 10.00      A   
ATOM   1556  O   ARG A 253     -23.900   2.993  -6.977  1.00 10.00      A   
ATOM   1557  N   THR A 254     -24.440   3.028  -4.797  1.00 10.00      A   
ATOM   1558  HN  THR A 254     -24.203   3.351  -3.904  1.00 10.00      A   
ATOM   1559  CA  THR A 254     -25.639   2.218  -4.944  1.00 10.00      A   
ATOM   1560  CB  THR A 254     -26.246   1.937  -3.560  1.00 10.00      A   
ATOM   1561  OG1 THR A 254     -25.213   2.101  -2.574  1.00 10.00      A   
ATOM   1562  HG1 THR A 254     -25.603   2.389  -1.736  1.00 10.00      A   
ATOM   1563  CG2 THR A 254     -26.779   0.514  -3.493  1.00 10.00      A   
ATOM   1564  C   THR A 254     -26.684   2.873  -5.856  1.00 10.00      A   
ATOM   1565  O   THR A 254     -27.586   2.204  -6.356  1.00 10.00      A   
ATOM   1566  N   ASN A 255     -26.545   4.175  -6.087  1.00 10.00      A   
ATOM   1567  HN  ASN A 255     -25.798   4.656  -5.674  1.00 10.00      A   
ATOM   1568  CA  ASN A 255     -27.478   4.905  -6.942  1.00 10.00      A   
ATOM   1569  CB  ASN A 255     -27.589   6.366  -6.488  1.00 10.00      A   
ATOM   1570  CG  ASN A 255     -28.647   7.144  -7.250  1.00 10.00      A   
ATOM   1571  OD1 ASN A 255     -29.698   6.607  -7.605  1.00 10.00      A   
ATOM   1572  ND2 ASN A 255     -28.376   8.416  -7.510  1.00 10.00      A   
ATOM   1573 HD21 ASN A 255     -27.519   8.781  -7.199  1.00 10.00      A   
ATOM   1574 HD22 ASN A 255     -29.043   8.941  -8.000  1.00 10.00      A   
ATOM   1575  C   ASN A 255     -27.043   4.846  -8.407  1.00 10.00      A   
ATOM   1576  O   ASN A 255     -27.835   5.102  -9.316  1.00 10.00      A   
ATOM   1577  N   LEU A 256     -25.782   4.499  -8.633  1.00 10.00      A   
ATOM   1578  HN  LEU A 256     -25.198   4.287  -7.873  1.00 10.00      A   
ATOM   1579  CA  LEU A 256     -25.245   4.423  -9.987  1.00 10.00      A   
ATOM   1580  CB  LEU A 256     -23.958   5.245 -10.102  1.00 10.00      A   
ATOM   1581  CG  LEU A 256     -24.092   6.751  -9.867  1.00 10.00      A   
ATOM   1582  CD1 LEU A 256     -22.726   7.418  -9.884  1.00 10.00      A   
ATOM   1583  CD2 LEU A 256     -25.010   7.378 -10.906  1.00 10.00      A   
ATOM   1584  C   LEU A 256     -24.984   2.983 -10.411  1.00 10.00      A   
ATOM   1585  O   LEU A 256     -25.300   2.590 -11.534  1.00 10.00      A   
ATOM   1586  N   GLU A 257     -24.410   2.199  -9.508  1.00 10.00      A   
ATOM   1587  HN  GLU A 257     -24.187   2.568  -8.623  1.00 10.00      A   
ATOM   1588  CA  GLU A 257     -24.092   0.802  -9.789  1.00 10.00      A   
ATOM   1589  CB  GLU A 257     -22.995   0.313  -8.841  1.00 10.00      A   
ATOM   1590  CG  GLU A 257     -21.659   1.014  -9.035  1.00 10.00      A   
ATOM   1591  CD  GLU A 257     -20.811   1.034  -7.777  1.00 10.00      A   
ATOM   1592  OE1 GLU A 257     -21.095   0.252  -6.847  1.00 10.00      A   
ATOM   1593  OE2 GLU A 257     -19.856   1.839  -7.719  1.00 10.00      A   
ATOM   1594  C   GLU A 257     -25.329  -0.082  -9.674  1.00 10.00      A   
ATOM   1595  O   GLU A 257     -25.316  -1.248 -10.076  1.00 10.00      A   
ATOM   1596  N   LEU A 258     -26.399   0.479  -9.135  1.00 10.00      A   
ATOM   1597  HN  LEU A 258     -26.355   1.417  -8.852  1.00 10.00      A   
ATOM   1598  CA  LEU A 258     -27.642  -0.251  -8.963  1.00 10.00      A   
ATOM   1599  CB  LEU A 258     -27.623  -1.010  -7.630  1.00 10.00      A   
ATOM   1600  CG  LEU A 258     -28.451  -2.298  -7.562  1.00 10.00      A   
ATOM   1601  CD1 LEU A 258     -27.976  -3.299  -8.603  1.00 10.00      A   
ATOM   1602  CD2 LEU A 258     -28.378  -2.901  -6.170  1.00 10.00      A   
ATOM   1603  C   LEU A 258     -28.826   0.711  -9.016  1.00 10.00      A   
ATOM   1604  O   LEU A 258     -28.677   1.866  -9.414  1.00 10.00      A   
ATOM   1605  N   SER A 259     -29.997   0.223  -8.640  1.00 10.00      A   
ATOM   1606  HN  SER A 259     -30.048  -0.710  -8.349  1.00 10.00      A   
ATOM   1607  CA  SER A 259     -31.213   1.025  -8.626  1.00 10.00      A   
ATOM   1608  CB  SER A 259     -31.896   0.986  -9.998  1.00 10.00      A   
ATOM   1609  OG  SER A 259     -30.961   1.201 -11.043  1.00 10.00      A   
ATOM   1610  HG  SER A 259     -30.224   1.729 -10.705  1.00 10.00      A   
ATOM   1611  C   SER A 259     -32.152   0.473  -7.563  1.00 10.00      A   
ATOM   1612  O   SER A 259     -31.996  -0.673  -7.135  1.00 10.00      A   
ATOM   1613  N   LYS A 260     -33.131   1.267  -7.150  1.00 10.00      A   
ATOM   1614  HN  LYS A 260     -33.243   2.156  -7.565  1.00 10.00      A   
ATOM   1615  CA  LYS A 260     -34.073   0.836  -6.125  1.00 10.00      A   
ATOM   1616  CB  LYS A 260     -34.935   2.005  -5.648  1.00 10.00      A   
ATOM   1617  CG  LYS A 260     -34.150   3.094  -4.933  1.00 10.00      A   
ATOM   1618  CD  LYS A 260     -35.061   4.203  -4.437  1.00 10.00      A   
ATOM   1619  CE  LYS A 260     -35.619   5.020  -5.589  1.00 10.00      A   
ATOM   1620  NZ  LYS A 260     -36.852   5.747  -5.200  1.00 10.00      A   
ATOM   1621  HZ1 LYS A 260     -37.491   5.104  -4.673  1.00 10.00      A   
ATOM   1622  HZ2 LYS A 260     -37.350   6.094  -6.042  1.00 10.00      A   
ATOM   1623  HZ3 LYS A 260     -36.616   6.555  -4.589  1.00 10.00      A   
ATOM   1624  C   LYS A 260     -34.942  -0.295  -6.648  1.00 10.00      A   
ATOM   1625  O   LYS A 260     -35.218  -1.265  -5.938  1.00 10.00      A   
ATOM   1626  N   MET A 261     -35.345  -0.173  -7.907  1.00 10.00      A   
ATOM   1627  HN  MET A 261     -35.085   0.627  -8.417  1.00 10.00      A   
ATOM   1628  CA  MET A 261     -36.172  -1.187  -8.546  1.00 10.00      A   
ATOM   1629  CB  MET A 261     -36.586  -0.731  -9.948  1.00 10.00      A   
ATOM   1630  CG  MET A 261     -37.424  -1.745 -10.713  1.00 10.00      A   
ATOM   1631  SD  MET A 261     -39.040  -2.030  -9.967  1.00 10.00      A   
ATOM   1632  CE  MET A 261     -39.853  -0.478 -10.336  1.00 10.00      A   
ATOM   1633  C   MET A 261     -35.426  -2.517  -8.621  1.00 10.00      A   
ATOM   1634  O   MET A 261     -36.013  -3.584  -8.438  1.00 10.00      A   
ATOM   1635  N   LYS A 262     -34.121  -2.444  -8.870  1.00 10.00      A   
ATOM   1636  HN  LYS A 262     -33.708  -1.564  -8.986  1.00 10.00      A   
ATOM   1637  CA  LYS A 262     -33.292  -3.640  -8.968  1.00 10.00      A   
ATOM   1638  CB  LYS A 262     -31.897  -3.308  -9.499  1.00 10.00      A   
ATOM   1639  CG  LYS A 262     -31.798  -3.322 -11.015  1.00 10.00      A   
ATOM   1640  CD  LYS A 262     -30.355  -3.233 -11.474  1.00 10.00      A   
ATOM   1641  CE  LYS A 262     -30.232  -3.471 -12.968  1.00 10.00      A   
ATOM   1642  NZ  LYS A 262     -28.822  -3.366 -13.424  1.00 10.00      A   
ATOM   1643  HZ1 LYS A 262     -28.232  -4.065 -12.930  1.00 10.00      A   
ATOM   1644  HZ2 LYS A 262     -28.452  -2.418 -13.227  1.00 10.00      A   
ATOM   1645  HZ3 LYS A 262     -28.762  -3.541 -14.447  1.00 10.00      A   
ATOM   1646  C   LYS A 262     -33.196  -4.360  -7.631  1.00 10.00      A   
ATOM   1647  O   LYS A 262     -33.224  -5.588  -7.580  1.00 10.00      A   
ATOM   1648  N   VAL A 263     -33.090  -3.590  -6.552  1.00 10.00      A   
ATOM   1649  HN  VAL A 263     -33.070  -2.615  -6.658  1.00 10.00      A   
ATOM   1650  CA  VAL A 263     -33.002  -4.162  -5.212  1.00 10.00      A   
ATOM   1651  CB  VAL A 263     -32.782  -3.082  -4.131  1.00 10.00      A   
ATOM   1652  CG1 VAL A 263     -32.730  -3.708  -2.744  1.00 10.00      A   
ATOM   1653  CG2 VAL A 263     -31.499  -2.316  -4.406  1.00 10.00      A   
ATOM   1654  C   VAL A 263     -34.265  -4.955  -4.899  1.00 10.00      A   
ATOM   1655  O   VAL A 263     -34.197  -6.072  -4.385  1.00 10.00      A   
ATOM   1656  N   LEU A 264     -35.416  -4.379  -5.237  1.00 10.00      A   
ATOM   1657  HN  LEU A 264     -35.403  -3.488  -5.648  1.00 10.00      A   
ATOM   1658  CA  LEU A 264     -36.695  -5.037  -5.005  1.00 10.00      A   
ATOM   1659  CB  LEU A 264     -37.866  -4.117  -5.357  1.00 10.00      A   
ATOM   1660  CG  LEU A 264     -38.186  -3.016  -4.342  1.00 10.00      A   
ATOM   1661  CD1 LEU A 264     -39.446  -2.271  -4.744  1.00 10.00      A   
ATOM   1662  CD2 LEU A 264     -38.332  -3.594  -2.942  1.00 10.00      A   
ATOM   1663  C   LEU A 264     -36.777  -6.338  -5.795  1.00 10.00      A   
ATOM   1664  O   LEU A 264     -37.318  -7.331  -5.315  1.00 10.00      A   
ATOM   1665  N   LYS A 265     -36.225  -6.328  -7.002  1.00 10.00      A   
ATOM   1666  HN  LYS A 265     -35.814  -5.501  -7.332  1.00 10.00      A   
ATOM   1667  CA  LYS A 265     -36.217  -7.512  -7.850  1.00 10.00      A   
ATOM   1668  CB  LYS A 265     -35.654  -7.182  -9.236  1.00 10.00      A   
ATOM   1669  CG  LYS A 265     -36.548  -6.293 -10.085  1.00 10.00      A   
ATOM   1670  CD  LYS A 265     -35.847  -5.872 -11.367  1.00 10.00      A   
ATOM   1671  CE  LYS A 265     -36.717  -4.942 -12.191  1.00 10.00      A   
ATOM   1672  NZ  LYS A 265     -36.008  -4.432 -13.394  1.00 10.00      A   
ATOM   1673  HZ1 LYS A 265     -35.763  -5.220 -14.026  1.00 10.00      A   
ATOM   1674  HZ2 LYS A 265     -35.133  -3.943 -13.116  1.00 10.00      A   
ATOM   1675  HZ3 LYS A 265     -36.613  -3.763 -13.911  1.00 10.00      A   
ATOM   1676  C   LYS A 265     -35.378  -8.611  -7.207  1.00 10.00      A   
ATOM   1677  O   LYS A 265     -35.812  -9.757  -7.105  1.00 10.00      A   
ATOM   1678  N   PHE A 266     -34.181  -8.239  -6.757  1.00 10.00      A   
ATOM   1679  HN  PHE A 266     -33.908  -7.298  -6.853  1.00 10.00      A   
ATOM   1680  CA  PHE A 266     -33.263  -9.183  -6.127  1.00 10.00      A   
ATOM   1681  CB  PHE A 266     -31.937  -8.503  -5.773  1.00 10.00      A   
ATOM   1682  CG  PHE A 266     -30.930  -9.427  -5.147  1.00 10.00      A   
ATOM   1683  CD1 PHE A 266     -30.354 -10.447  -5.885  1.00 10.00      A   
ATOM   1684  CD2 PHE A 266     -30.559  -9.275  -3.821  1.00 10.00      A   
ATOM   1685  CE1 PHE A 266     -29.427 -11.299  -5.316  1.00 10.00      A   
ATOM   1686  CE2 PHE A 266     -29.633 -10.123  -3.244  1.00 10.00      A   
ATOM   1687  CZ  PHE A 266     -29.066 -11.137  -3.992  1.00 10.00      A   
ATOM   1688  C   PHE A 266     -33.873  -9.837  -4.891  1.00 10.00      A   
ATOM   1689  O   PHE A 266     -33.818 -11.061  -4.739  1.00 10.00      A   
ATOM   1690  N   VAL A 267     -34.461  -9.030  -4.015  1.00 10.00      A   
ATOM   1691  HN  VAL A 267     -34.484  -8.062  -4.189  1.00 10.00      A   
ATOM   1692  CA  VAL A 267     -35.073  -9.558  -2.798  1.00 10.00      A   
ATOM   1693  CB  VAL A 267     -35.358  -8.478  -1.730  1.00 10.00      A   
ATOM   1694  CG1 VAL A 267     -34.057  -7.959  -1.140  1.00 10.00      A   
ATOM   1695  CG2 VAL A 267     -36.177  -7.334  -2.302  1.00 10.00      A   
ATOM   1696  C   VAL A 267     -36.329 -10.375  -3.103  1.00 10.00      A   
ATOM   1697  O   VAL A 267     -36.649 -11.324  -2.389  1.00 10.00      A   
ATOM   1698  N   ALA A 268     -37.020 -10.022  -4.184  1.00 10.00      A   
ATOM   1699  HN  ALA A 268     -36.719  -9.253  -4.718  1.00 10.00      A   
ATOM   1700  CA  ALA A 268     -38.224 -10.740  -4.588  1.00 10.00      A   
ATOM   1701  CB  ALA A 268     -38.944  -9.998  -5.700  1.00 10.00      A   
ATOM   1702  C   ALA A 268     -37.876 -12.153  -5.036  1.00 10.00      A   
ATOM   1703  O   ALA A 268     -38.695 -13.062  -4.957  1.00 10.00      A   
ATOM   1704  N   LYS A 269     -36.643 -12.331  -5.489  1.00 10.00      A   
ATOM   1705  HN  LYS A 269     -36.033 -11.564  -5.522  1.00 10.00      A   
ATOM   1706  CA  LYS A 269     -36.172 -13.630  -5.948  1.00 10.00      A   
ATOM   1707  CB  LYS A 269     -34.949 -13.464  -6.854  1.00 10.00      A   
ATOM   1708  CG  LYS A 269     -35.211 -12.670  -8.123  1.00 10.00      A   
ATOM   1709  CD  LYS A 269     -33.983 -11.876  -8.546  1.00 10.00      A   
ATOM   1710  CE  LYS A 269     -32.875 -12.780  -9.059  1.00 10.00      A   
ATOM   1711  NZ  LYS A 269     -33.189 -13.328 -10.403  1.00 10.00      A   
ATOM   1712  HZ1 LYS A 269     -34.105 -13.820 -10.387  1.00 10.00      A   
ATOM   1713  HZ2 LYS A 269     -32.455 -14.004 -10.695  1.00 10.00      A   
ATOM   1714  HZ3 LYS A 269     -33.233 -12.560 -11.103  1.00 10.00      A   
ATOM   1715  C   LYS A 269     -35.817 -14.532  -4.770  1.00 10.00      A   
ATOM   1716  O   LYS A 269     -35.530 -15.714  -4.950  1.00 10.00      A   
ATOM   1717  N   VAL A 270     -35.831 -13.973  -3.567  1.00 10.00      A   
ATOM   1718  HN  VAL A 270     -36.075 -13.024  -3.481  1.00 10.00      A   
ATOM   1719  CA  VAL A 270     -35.500 -14.737  -2.369  1.00 10.00      A   
ATOM   1720  CB  VAL A 270     -34.925 -13.839  -1.249  1.00 10.00      A   
ATOM   1721  CG1 VAL A 270     -34.518 -14.672  -0.042  1.00 10.00      A   
ATOM   1722  CG2 VAL A 270     -33.743 -13.029  -1.761  1.00 10.00      A   
ATOM   1723  C   VAL A 270     -36.715 -15.500  -1.843  1.00 10.00      A   
ATOM   1724  O   VAL A 270     -36.653 -16.713  -1.628  1.00 10.00      A   
ATOM   1725  N   HIS A 271     -37.818 -14.791  -1.645  1.00 10.00      A   
ATOM   1726  HN  HIS A 271     -37.812 -13.826  -1.835  1.00 10.00      A   
ATOM   1727  CA  HIS A 271     -39.039 -15.405  -1.133  1.00 10.00      A   
ATOM   1728  CB  HIS A 271     -39.674 -14.520  -0.052  1.00 10.00      A   
ATOM   1729  CG  HIS A 271     -40.219 -13.223  -0.571  1.00 10.00      A   
ATOM   1730  ND1 HIS A 271     -39.395 -12.264  -1.097  1.00 10.00      A   
ATOM   1731  CD2 HIS A 271     -41.502 -12.797  -0.645  1.00 10.00      A   
ATOM   1732  CE1 HIS A 271     -40.186 -11.283  -1.481  1.00 10.00      A   
ATOM   1733  NE2 HIS A 271     -41.473 -11.557  -1.231  1.00 10.00      A   
ATOM   1734  HE2 HIS A 271     -42.235 -11.128  -1.673  1.00 10.00      A   
ATOM   1735  C   HIS A 271     -40.049 -15.683  -2.244  1.00 10.00      A   
ATOM   1736  O   HIS A 271     -41.040 -16.381  -2.018  1.00 10.00      A   
ATOM   1737  N   ASN A 272     -39.792 -15.124  -3.430  1.00 10.00      A   
ATOM   1738  HN  ASN A 272     -38.993 -14.566  -3.523  1.00 10.00      A   
ATOM   1739  CA  ASN A 272     -40.666 -15.288  -4.598  1.00 10.00      A   
ATOM   1740  CB  ASN A 272     -41.035 -16.761  -4.840  1.00 10.00      A   
ATOM   1741  CG  ASN A 272     -42.111 -16.951  -5.893  1.00 10.00      A   
ATOM   1742  OD1 ASN A 272     -43.302 -17.002  -5.578  1.00 10.00      A   
ATOM   1743  ND2 ASN A 272     -41.703 -17.068  -7.147  1.00 10.00      A   
ATOM   1744 HD21 ASN A 272     -40.735 -17.025  -7.330  1.00 10.00      A   
ATOM   1745 HD22 ASN A 272     -42.381 -17.193  -7.847  1.00 10.00      A   
ATOM   1746  C   ASN A 272     -41.910 -14.404  -4.498  1.00 10.00      A   
ATOM   1747  O   ASN A 272     -42.473 -14.239  -3.416  1.00 10.00      A   
ATOM   1748  N   GLN A 273     -42.310 -13.821  -5.631  1.00 10.00      A   
ATOM   1749  HN  GLN A 273     -41.787 -13.972  -6.448  1.00 10.00      A   
ATOM   1750  CA  GLN A 273     -43.486 -12.950  -5.707  1.00 10.00      A   
ATOM   1751  CB  GLN A 273     -44.719 -13.555  -5.018  1.00 10.00      A   
ATOM   1752  CG  GLN A 273     -45.828 -12.561  -4.710  1.00 10.00      A   
ATOM   1753  CD  GLN A 273     -47.036 -13.217  -4.075  1.00 10.00      A   
ATOM   1754  OE1 GLN A 273     -47.983 -13.594  -4.763  1.00 10.00      A   
ATOM   1755  NE2 GLN A 273     -47.007 -13.373  -2.761  1.00 10.00      A   
ATOM   1756 HE21 GLN A 273     -46.214 -13.062  -2.272  1.00 10.00      A   
ATOM   1757 HE22 GLN A 273     -47.779 -13.796  -2.328  1.00 10.00      A   
ATOM   1758  C   GLN A 273     -43.194 -11.529  -5.224  1.00 10.00      A   
ATOM   1759  O   GLN A 273     -43.088 -11.264  -4.021  1.00 10.00      A   
ATOM   1760  N   ASP A 274     -43.054 -10.622  -6.182  1.00 10.00      A   
ATOM   1761  HN  ASP A 274     -43.121 -10.907  -7.119  1.00 10.00      A   
ATOM   1762  CA  ASP A 274     -42.786  -9.218  -5.884  1.00 10.00      A   
ATOM   1763  CB  ASP A 274     -41.954  -8.518  -6.976  1.00 10.00      A   
ATOM   1764  CG  ASP A 274     -42.605  -8.497  -8.348  1.00 10.00      A   
ATOM   1765  OD1 ASP A 274     -43.455  -7.618  -8.601  1.00 10.00      A   
ATOM   1766  OD2 ASP A 274     -42.257  -9.351  -9.187  1.00 10.00      A   
ATOM   1767  C   ASP A 274     -44.032  -8.395  -5.497  1.00 10.00      A   
ATOM   1768  O   ASP A 274     -43.944  -7.561  -4.596  1.00 10.00      A   
ATOM   1769  N   PRO A 275     -45.218  -8.607  -6.128  1.00 10.00      A   
ATOM   1770  CA  PRO A 275     -46.424  -7.826  -5.802  1.00 10.00      A   
ATOM   1771  CB  PRO A 275     -47.356  -8.118  -6.979  1.00 10.00      A   
ATOM   1772  CG  PRO A 275     -46.977  -9.489  -7.409  1.00 10.00      A   
ATOM   1773  CD  PRO A 275     -45.492  -9.588  -7.203  1.00 10.00      A   
ATOM   1774  C   PRO A 275     -47.084  -8.232  -4.479  1.00 10.00      A   
ATOM   1775  O   PRO A 275     -48.297  -8.434  -4.414  1.00 10.00      A   
ATOM   1776  N   LYS A 276     -46.289  -8.330  -3.422  1.00 10.00      A   
ATOM   1777  HN  LYS A 276     -45.329  -8.152  -3.532  1.00 10.00      A   
ATOM   1778  CA  LYS A 276     -46.806  -8.695  -2.107  1.00 10.00      A   
ATOM   1779  CB  LYS A 276     -46.306 -10.080  -1.676  1.00 10.00      A   
ATOM   1780  CG  LYS A 276     -46.666 -10.471  -0.247  1.00 10.00      A   
ATOM   1781  CD  LYS A 276     -48.157 -10.353   0.023  1.00 10.00      A   
ATOM   1782  CE  LYS A 276     -48.453 -10.432   1.513  1.00 10.00      A   
ATOM   1783  NZ  LYS A 276     -47.880  -9.284   2.269  1.00 10.00      A   
ATOM   1784  HZ1 LYS A 276     -48.212  -8.384   1.867  1.00 10.00      A   
ATOM   1785  HZ2 LYS A 276     -46.834  -9.305   2.228  1.00 10.00      A   
ATOM   1786  HZ3 LYS A 276     -48.173  -9.333   3.266  1.00 10.00      A   
ATOM   1787  C   LYS A 276     -46.476  -7.630  -1.058  1.00 10.00      A   
ATOM   1788  O   LYS A 276     -47.314  -6.796  -0.726  1.00 10.00      A   
ATOM   1789  N   ASP A 277     -45.255  -7.654  -0.543  1.00 10.00      A   
ATOM   1790  HN  ASP A 277     -44.622  -8.340  -0.838  1.00 10.00      A   
ATOM   1791  CA  ASP A 277     -44.840  -6.687   0.470  1.00 10.00      A   
ATOM   1792  CB  ASP A 277     -43.897  -7.339   1.488  1.00 10.00      A   
ATOM   1793  CG  ASP A 277     -44.633  -8.149   2.538  1.00 10.00      A   
ATOM   1794  OD1 ASP A 277     -44.650  -7.730   3.715  1.00 10.00      A   
ATOM   1795  OD2 ASP A 277     -45.203  -9.206   2.192  1.00 10.00      A   
ATOM   1796  C   ASP A 277     -44.162  -5.487  -0.174  1.00 10.00      A   
ATOM   1797  O   ASP A 277     -44.143  -4.392   0.384  1.00 10.00      A   
ATOM   1798  N   TRP A 278     -43.631  -5.702  -1.369  1.00 10.00      A   
ATOM   1799  HN  TRP A 278     -43.707  -6.591  -1.767  1.00 10.00      A   
ATOM   1800  CA  TRP A 278     -42.929  -4.657  -2.104  1.00 10.00      A   
ATOM   1801  CB  TRP A 278     -42.105  -5.228  -3.260  1.00 10.00      A   
ATOM   1802  CG  TRP A 278     -41.168  -6.331  -2.850  1.00 10.00      A   
ATOM   1803  CD1 TRP A 278     -40.748  -7.371  -3.625  1.00 10.00      A   
ATOM   1804  CD2 TRP A 278     -40.537  -6.510  -1.569  1.00 10.00      A   
ATOM   1805  NE1 TRP A 278     -39.904  -8.185  -2.912  1.00 10.00      A   
ATOM   1806  HE1 TRP A 278     -39.472  -8.997  -3.254  1.00 10.00      A   
ATOM   1807  CE2 TRP A 278     -39.760  -7.680  -1.650  1.00 10.00      A   
ATOM   1808  CE3 TRP A 278     -40.556  -5.800  -0.362  1.00 10.00      A   
ATOM   1809  CZ2 TRP A 278     -39.009  -8.153  -0.578  1.00 10.00      A   
ATOM   1810  CZ3 TRP A 278     -39.810  -6.272   0.698  1.00 10.00      A   
ATOM   1811  CH2 TRP A 278     -39.049  -7.438   0.583  1.00 10.00      A   
ATOM   1812  C   TRP A 278     -43.800  -3.470  -2.550  1.00 10.00      A   
ATOM   1813  O   TRP A 278     -43.314  -2.345  -2.529  1.00 10.00      A   
ATOM   1814  N   PRO A 279     -45.076  -3.682  -2.986  1.00 10.00      A   
ATOM   1815  CA  PRO A 279     -45.976  -2.591  -3.414  1.00 10.00      A   
ATOM   1816  CB  PRO A 279     -47.355  -3.238  -3.336  1.00 10.00      A   
ATOM   1817  CG  PRO A 279     -47.104  -4.659  -3.684  1.00 10.00      A   
ATOM   1818  CD  PRO A 279     -45.732  -4.994  -3.159  1.00 10.00      A   
ATOM   1819  C   PRO A 279     -45.926  -1.350  -2.516  1.00 10.00      A   
ATOM   1820  O   PRO A 279     -46.117  -0.231  -2.993  1.00 10.00      A   
ATOM   1821  N   ALA A 280     -45.667  -1.552  -1.226  1.00 10.00      A   
ATOM   1822  HN  ALA A 280     -45.534  -2.470  -0.906  1.00 10.00      A   
ATOM   1823  CA  ALA A 280     -45.579  -0.449  -0.273  1.00 10.00      A   
ATOM   1824  CB  ALA A 280     -45.320  -0.984   1.127  1.00 10.00      A   
ATOM   1825  C   ALA A 280     -44.481   0.537  -0.676  1.00 10.00      A   
ATOM   1826  O   ALA A 280     -44.645   1.749  -0.560  1.00 10.00      A   
ATOM   1827  N   GLN A 281     -43.367   0.005  -1.160  1.00 10.00      A   
ATOM   1828  HN  GLN A 281     -43.299  -0.972  -1.237  1.00 10.00      A   
ATOM   1829  CA  GLN A 281     -42.243   0.828  -1.586  1.00 10.00      A   
ATOM   1830  CB  GLN A 281     -40.932   0.237  -1.072  1.00 10.00      A   
ATOM   1831  CG  GLN A 281     -40.146   1.166  -0.162  1.00 10.00      A   
ATOM   1832  CD  GLN A 281     -38.785   0.610   0.201  1.00 10.00      A   
ATOM   1833  OE1 GLN A 281     -38.589  -0.601   0.251  1.00 10.00      A   
ATOM   1834  NE2 GLN A 281     -37.837   1.494   0.461  1.00 10.00      A   
ATOM   1835 HE21 GLN A 281     -38.063   2.448   0.406  1.00 10.00      A   
ATOM   1836 HE22 GLN A 281     -36.945   1.161   0.690  1.00 10.00      A   
ATOM   1837  C   GLN A 281     -42.199   0.925  -3.108  1.00 10.00      A   
ATOM   1838  O   GLN A 281     -41.559   1.814  -3.666  1.00 10.00      A   
ATOM   1839  N   TYR A 282     -42.907   0.012  -3.769  1.00 10.00      A   
ATOM   1840  HN  TYR A 282     -43.403  -0.664  -3.257  1.00 10.00      A   
ATOM   1841  CA  TYR A 282     -42.953  -0.032  -5.228  1.00 10.00      A   
ATOM   1842  CB  TYR A 282     -43.826  -1.191  -5.711  1.00 10.00      A   
ATOM   1843  CG  TYR A 282     -43.232  -1.961  -6.869  1.00 10.00      A   
ATOM   1844  CD1 TYR A 282     -43.335  -1.486  -8.170  1.00 10.00      A   
ATOM   1845  CD2 TYR A 282     -42.570  -3.165  -6.660  1.00 10.00      A   
ATOM   1846  CE1 TYR A 282     -42.789  -2.185  -9.229  1.00 10.00      A   
ATOM   1847  CE2 TYR A 282     -42.022  -3.871  -7.714  1.00 10.00      A   
ATOM   1848  CZ  TYR A 282     -42.137  -3.377  -8.995  1.00 10.00      A   
ATOM   1849  OH  TYR A 282     -41.590  -4.074 -10.049  1.00 10.00      A   
ATOM   1850  HH  TYR A 282     -40.731  -3.688 -10.273  1.00 10.00      A   
ATOM   1851  C   TYR A 282     -43.447   1.283  -5.814  1.00 10.00      A   
ATOM   1852  O   TYR A 282     -43.113   1.626  -6.945  1.00 10.00      A   
ATOM   1853  N   CYS A 283     -44.240   2.015  -5.038  1.00 10.00      A   
ATOM   1854  HN  CYS A 283     -44.485   1.677  -4.149  1.00 10.00      A   
ATOM   1855  CA  CYS A 283     -44.760   3.300  -5.476  1.00 10.00      A   
ATOM   1856  CB  CYS A 283     -45.621   3.924  -4.379  1.00 10.00      A   
ATOM   1857  SG  CYS A 283     -46.923   2.835  -3.759  1.00 10.00      A   
ATOM   1858  HG  CYS A 283     -47.162   1.919  -4.690  1.00 10.00      A   
ATOM   1859  C   CYS A 283     -43.613   4.233  -5.854  1.00 10.00      A   
ATOM   1860  O   CYS A 283     -43.576   4.771  -6.962  1.00 10.00      A   
ATOM   1861  N   GLU A 284     -42.654   4.383  -4.948  1.00 10.00      A   
ATOM   1862  HN  GLU A 284     -42.714   3.897  -4.099  1.00 10.00      A   
ATOM   1863  CA  GLU A 284     -41.507   5.244  -5.198  1.00 10.00      A   
ATOM   1864  CB  GLU A 284     -40.918   5.793  -3.891  1.00 10.00      A   
ATOM   1865  CG  GLU A 284     -40.372   4.740  -2.938  1.00 10.00      A   
ATOM   1866  CD  GLU A 284     -38.861   4.675  -2.957  1.00 10.00      A   
ATOM   1867  OE1 GLU A 284     -38.305   4.049  -3.877  1.00 10.00      A   
ATOM   1868  OE2 GLU A 284     -38.222   5.272  -2.066  1.00 10.00      A   
ATOM   1869  C   GLU A 284     -40.454   4.518  -6.032  1.00 10.00      A   
ATOM   1870  O   GLU A 284     -39.610   5.146  -6.673  1.00 10.00      A   
ATOM   1871  N   ALA A 285     -40.510   3.189  -6.019  1.00 10.00      A   
ATOM   1872  HN  ALA A 285     -41.182   2.745  -5.459  1.00 10.00      A   
ATOM   1873  CA  ALA A 285     -39.578   2.378  -6.790  1.00 10.00      A   
ATOM   1874  CB  ALA A 285     -39.649   0.922  -6.364  1.00 10.00      A   
ATOM   1875  C   ALA A 285     -39.871   2.517  -8.278  1.00 10.00      A   
ATOM   1876  O   ALA A 285     -38.963   2.503  -9.106  1.00 10.00      A   
ATOM   1877  N   LEU A 286     -41.150   2.645  -8.611  1.00 10.00      A   
ATOM   1878  HN  LEU A 286     -41.836   2.609  -7.905  1.00 10.00      A   
ATOM   1879  CA  LEU A 286     -41.562   2.819  -9.995  1.00 10.00      A   
ATOM   1880  CB  LEU A 286     -43.090   2.738 -10.109  1.00 10.00      A   
ATOM   1881  CG  LEU A 286     -43.670   2.314 -11.467  1.00 10.00      A   
ATOM   1882  CD1 LEU A 286     -43.714   3.484 -12.438  1.00 10.00      A   
ATOM   1883  CD2 LEU A 286     -42.891   1.148 -12.055  1.00 10.00      A   
ATOM   1884  C   LEU A 286     -41.059   4.173 -10.480  1.00 10.00      A   
ATOM   1885  O   LEU A 286     -40.620   4.318 -11.620  1.00 10.00      A   
ATOM   1886  N   ALA A 287     -41.099   5.150  -9.577  1.00 10.00      A   
ATOM   1887  HN  ALA A 287     -41.459   4.957  -8.688  1.00 10.00      A   
ATOM   1888  CA  ALA A 287     -40.634   6.497  -9.872  1.00 10.00      A   
ATOM   1889  CB  ALA A 287     -40.956   7.431  -8.717  1.00 10.00      A   
ATOM   1890  C   ALA A 287     -39.136   6.487 -10.151  1.00 10.00      A   
ATOM   1891  O   ALA A 287     -38.621   7.345 -10.867  1.00 10.00      A   
ATOM   1892  N   ASP A 288     -38.441   5.503  -9.579  1.00 10.00      A   
ATOM   1893  HN  ASP A 288     -38.911   4.858  -9.009  1.00 10.00      A   
ATOM   1894  CA  ASP A 288     -37.003   5.357  -9.783  1.00 10.00      A   
ATOM   1895  CB  ASP A 288     -36.443   4.235  -8.902  1.00 10.00      A   
ATOM   1896  CG  ASP A 288     -34.929   4.128  -8.953  1.00 10.00      A   
ATOM   1897  OD1 ASP A 288     -34.259   5.178  -9.039  1.00 10.00      A   
ATOM   1898  OD2 ASP A 288     -34.406   2.996  -8.875  1.00 10.00      A   
ATOM   1899  C   ASP A 288     -36.739   5.050 -11.247  1.00 10.00      A   
ATOM   1900  O   ASP A 288     -35.838   5.617 -11.858  1.00 10.00      A   
ATOM   1901  N   GLU A 289     -37.561   4.168 -11.807  1.00 10.00      A   
ATOM   1902  HN  GLU A 289     -38.266   3.760 -11.259  1.00 10.00      A   
ATOM   1903  CA  GLU A 289     -37.448   3.792 -13.209  1.00 10.00      A   
ATOM   1904  CB  GLU A 289     -38.425   2.661 -13.534  1.00 10.00      A   
ATOM   1905  CG  GLU A 289     -37.997   1.299 -13.013  1.00 10.00      A   
ATOM   1906  CD  GLU A 289     -37.143   0.533 -14.004  1.00 10.00      A   
ATOM   1907  OE1 GLU A 289     -36.831   1.081 -15.082  1.00 10.00      A   
ATOM   1908  OE2 GLU A 289     -36.793  -0.631 -13.719  1.00 10.00      A   
ATOM   1909  C   GLU A 289     -37.738   5.001 -14.090  1.00 10.00      A   
ATOM   1910  O   GLU A 289     -37.067   5.229 -15.096  1.00 10.00      A   
ATOM   1911  N   GLU A 290     -38.734   5.783 -13.686  1.00 10.00      A   
ATOM   1912  HN  GLU A 290     -39.234   5.541 -12.876  1.00 10.00      A   
ATOM   1913  CA  GLU A 290     -39.113   6.985 -14.419  1.00 10.00      A   
ATOM   1914  CB  GLU A 290     -40.388   7.590 -13.827  1.00 10.00      A   
ATOM   1915  CG  GLU A 290     -41.579   6.649 -13.801  1.00 10.00      A   
ATOM   1916  CD  GLU A 290     -42.812   7.305 -13.220  1.00 10.00      A   
ATOM   1917  OE1 GLU A 290     -43.706   7.693 -13.999  1.00 10.00      A   
ATOM   1918  OE2 GLU A 290     -42.889   7.449 -11.985  1.00 10.00      A   
ATOM   1919  C   GLU A 290     -37.984   8.011 -14.364  1.00 10.00      A   
ATOM   1920  O   GLU A 290     -37.774   8.781 -15.303  1.00 10.00      A   
ATOM   1921  N   ASN A 291     -37.253   8.008 -13.256  1.00 10.00      A   
ATOM   1922  HN  ASN A 291     -37.481   7.379 -12.535  1.00 10.00      A   
ATOM   1923  CA  ASN A 291     -36.137   8.925 -13.069  1.00 10.00      A   
ATOM   1924  CB  ASN A 291     -35.757   9.027 -11.588  1.00 10.00      A   
ATOM   1925  CG  ASN A 291     -35.182  10.384 -11.201  1.00 10.00      A   
ATOM   1926  OD1 ASN A 291     -35.490  10.915 -10.133  1.00 10.00      A   
ATOM   1927  ND2 ASN A 291     -34.342  10.955 -12.052  1.00 10.00      A   
ATOM   1928 HD21 ASN A 291     -34.133  10.482 -12.891  1.00 10.00      A   
ATOM   1929 HD22 ASN A 291     -33.955  11.822 -11.809  1.00 10.00      A   
ATOM   1930  C   ASN A 291     -34.937   8.480 -13.901  1.00 10.00      A   
ATOM   1931  O   ASN A 291     -34.049   9.273 -14.198  1.00 10.00      A   
ATOM   1932  N   ARG A 292     -34.914   7.207 -14.281  1.00 10.00      A   
ATOM   1933  HN  ARG A 292     -35.642   6.605 -14.003  1.00 10.00      A   
ATOM   1934  CA  ARG A 292     -33.827   6.685 -15.101  1.00 10.00      A   
ATOM   1935  CB  ARG A 292     -33.663   5.170 -14.926  1.00 10.00      A   
ATOM   1936  CG  ARG A 292     -33.487   4.707 -13.489  1.00 10.00      A   
ATOM   1937  CD  ARG A 292     -32.267   5.331 -12.829  1.00 10.00      A   
ATOM   1938  NE  ARG A 292     -32.405   5.360 -11.373  1.00 10.00      A   
ATOM   1939  HE  ARG A 292     -33.322   5.307 -11.008  1.00 10.00      A   
ATOM   1940  CZ  ARG A 292     -31.388   5.459 -10.516  1.00 10.00      A   
ATOM   1941  NH1 ARG A 292     -30.132   5.509 -10.951  1.00 10.00      A   
ATOM   1942 HH11 ARG A 292     -29.341   5.579 -10.268  1.00 10.00      A   
ATOM   1943 HH12 ARG A 292     -29.926   5.475 -11.973  1.00 10.00      A   
ATOM   1944  NH2 ARG A 292     -31.638   5.495  -9.216  1.00 10.00      A   
ATOM   1945 HH21 ARG A 292     -32.632   5.424  -8.872  1.00 10.00      A   
ATOM   1946 HH22 ARG A 292     -30.856   5.609  -8.530  1.00 10.00      A   
ATOM   1947  C   ARG A 292     -34.084   7.014 -16.567  1.00 10.00      A   
ATOM   1948  O   ARG A 292     -33.259   6.734 -17.435  1.00 10.00      A   
ATOM   1949  N   ALA A 293     -35.248   7.598 -16.833  1.00 10.00      A   
ATOM   1950  HN  ALA A 293     -35.871   7.776 -16.096  1.00 10.00      A   
ATOM   1951  CA  ALA A 293     -35.626   7.981 -18.185  1.00 10.00      A   
ATOM   1952  CB  ALA A 293     -37.136   7.923 -18.344  1.00 10.00      A   
ATOM   1953  C   ALA A 293     -35.113   9.382 -18.497  1.00 10.00      A   
ATOM   1954  O   ALA A 293     -35.055   9.794 -19.658  1.00 10.00      A   
ATOM   1955  N   ARG A 294     -34.749  10.108 -17.447  1.00 10.00      A   
ATOM   1956  HN  ARG A 294     -34.824   9.720 -16.549  1.00 10.00      A   
ATOM   1957  CB  ARG A 294     -35.361  12.457 -17.842  1.00 10.00      A   
ATOM   1958  CG  ARG A 294     -34.873  13.833 -18.266  1.00 10.00      A   
ATOM   1959  CD  ARG A 294     -36.034  14.756 -18.589  1.00 10.00      A   
ATOM   1960  NE  ARG A 294     -35.580  16.022 -19.159  1.00 10.00      A   
ATOM   1961  HE  ARG A 294     -34.980  15.974 -19.936  1.00 10.00      A   
ATOM   1962  CZ  ARG A 294     -35.935  17.218 -18.694  1.00 10.00      A   
ATOM   1963  NH1 ARG A 294     -36.728  17.314 -17.634  1.00 10.00      A   
ATOM   1964 HH11 ARG A 294     -37.065  16.452 -17.152  1.00 10.00      A   
ATOM   1965 HH12 ARG A 294     -37.020  18.251 -17.278  1.00 10.00      A   
ATOM   1966  NH2 ARG A 294     -35.482  18.320 -19.279  1.00 10.00      A   
ATOM   1967 HH21 ARG A 294     -35.759  19.260 -18.915  1.00 10.00      A   
ATOM   1968 HH22 ARG A 294     -34.847  18.253 -20.107  1.00 10.00      A   
ATOM   1969  CA  ARG A 294     -34.231  11.459 -17.583  1.00 10.00      A   
ATOM   1970  C   ARG A 294     -33.463  11.857 -16.331  1.00 10.00      A   
ATOM   1971  O   ARG A 294     -34.105  12.129 -15.298  1.00 10.00      A   
ATOM   1972  OXT ARG A 294     -32.218  11.899 -16.384  1.00 10.00      A   
ATOM   1973  C   GLY B   9      -9.445 -19.452 -12.809  1.00 10.00      B   
ATOM   1974  O   GLY B   9     -10.651 -19.245 -12.645  1.00 10.00      B   
ATOM   1975  N   GLY B   9      -9.486 -17.675 -14.550  1.00 10.00      B   
ATOM   1976  HT1 GLY B   9     -10.475 -17.977 -14.669  1.00 10.00      B   
ATOM   1977  HT2 GLY B   9      -9.096 -17.439 -15.482  1.00 10.00      B   
ATOM   1978  HT3 GLY B   9      -9.462 -16.824 -13.952  1.00 10.00      B   
ATOM   1979  CA  GLY B   9      -8.692 -18.764 -13.929  1.00 10.00      B   
ATOM   1980  N   VAL B  10      -8.739 -20.269 -12.040  1.00 10.00      B   
ATOM   1981  HN  VAL B  10      -7.776 -20.376 -12.213  1.00 10.00      B   
ATOM   1982  CA  VAL B  10      -9.344 -20.997 -10.932  1.00 10.00      B   
ATOM   1983  CB  VAL B  10      -8.976 -22.497 -10.961  1.00 10.00      B   
ATOM   1984  CG1 VAL B  10      -9.559 -23.165 -12.198  1.00 10.00      B   
ATOM   1985  CG2 VAL B  10      -7.466 -22.690 -10.908  1.00 10.00      B   
ATOM   1986  C   VAL B  10      -8.916 -20.393  -9.600  1.00 10.00      B   
ATOM   1987  O   VAL B  10      -7.871 -19.746  -9.514  1.00 10.00      B   
ATOM   1988  N   MET B  11      -9.719 -20.604  -8.564  1.00 10.00      B   
ATOM   1989  HN  MET B  11     -10.533 -21.141  -8.687  1.00 10.00      B   
ATOM   1990  CA  MET B  11      -9.412 -20.064  -7.247  1.00 10.00      B   
ATOM   1991  CB  MET B  11      -9.840 -18.597  -7.156  1.00 10.00      B   
ATOM   1992  CG  MET B  11      -9.306 -17.867  -5.934  1.00 10.00      B   
ATOM   1993  SD  MET B  11     -10.025 -16.225  -5.738  1.00 10.00      B   
ATOM   1994  CE  MET B  11      -8.971 -15.540  -4.465  1.00 10.00      B   
ATOM   1995  C   MET B  11     -10.085 -20.876  -6.145  1.00 10.00      B   
ATOM   1996  O   MET B  11     -11.299 -20.793  -5.949  1.00 10.00      B   
ATOM   1997  N   THR B  12      -9.289 -21.653  -5.426  1.00 10.00      B   
ATOM   1998  HN  THR B  12      -8.327 -21.663  -5.623  1.00 10.00      B   
ATOM   1999  CA  THR B  12      -9.799 -22.476  -4.339  1.00 10.00      B   
ATOM   2000  CB  THR B  12      -8.895 -23.700  -4.091  1.00 10.00      B   
ATOM   2001  OG1 THR B  12      -7.589 -23.261  -3.690  1.00 10.00      B   
ATOM   2002  HG1 THR B  12      -7.159 -22.809  -4.429  1.00 10.00      B   
ATOM   2003  CG2 THR B  12      -8.780 -24.548  -5.349  1.00 10.00      B   
ATOM   2004  C   THR B  12      -9.881 -21.655  -3.057  1.00 10.00      B   
ATOM   2005  O   THR B  12      -9.455 -20.496  -3.029  1.00 10.00      B   
ATOM   2006  N   ASP B  13     -10.414 -22.253  -1.997  1.00 10.00      B   
ATOM   2007  HN  ASP B  13     -10.734 -23.175  -2.076  1.00 10.00      B   
ATOM   2008  CA  ASP B  13     -10.535 -21.564  -0.716  1.00 10.00      B   
ATOM   2009  CB  ASP B  13     -11.356 -22.381   0.283  1.00 10.00      B   
ATOM   2010  CG  ASP B  13     -12.767 -21.851   0.456  1.00 10.00      B   
ATOM   2011  OD1 ASP B  13     -13.048 -20.724  -0.003  1.00 10.00      B   
ATOM   2012  OD2 ASP B  13     -13.611 -22.561   1.046  1.00 10.00      B   
ATOM   2013  C   ASP B  13      -9.159 -21.241  -0.145  1.00 10.00      B   
ATOM   2014  O   ASP B  13      -8.992 -20.258   0.575  1.00 10.00      B   
ATOM   2015  N   VAL B  14      -8.174 -22.066  -0.491  1.00 10.00      B   
ATOM   2016  HN  VAL B  14      -8.375 -22.831  -1.069  1.00 10.00      B   
ATOM   2017  CA  VAL B  14      -6.803 -21.862  -0.033  1.00 10.00      B   
ATOM   2018  CB  VAL B  14      -5.882 -23.028  -0.458  1.00 10.00      B   
ATOM   2019  CG1 VAL B  14      -4.485 -22.859   0.127  1.00 10.00      B   
ATOM   2020  CG2 VAL B  14      -6.476 -24.363  -0.041  1.00 10.00      B   
ATOM   2021  C   VAL B  14      -6.259 -20.564  -0.617  1.00 10.00      B   
ATOM   2022  O   VAL B  14      -5.651 -19.755   0.085  1.00 10.00      B   
ATOM   2023  N   HIS B  15      -6.504 -20.368  -1.909  1.00 10.00      B   
ATOM   2024  HN  HIS B  15      -7.000 -21.052  -2.407  1.00 10.00      B   
ATOM   2025  CA  HIS B  15      -6.058 -19.167  -2.607  1.00 10.00      B   
ATOM   2026  CB  HIS B  15      -6.382 -19.263  -4.101  1.00 10.00      B   
ATOM   2027  CG  HIS B  15      -5.644 -20.347  -4.826  1.00 10.00      B   
ATOM   2028  ND1 HIS B  15      -6.306 -21.406  -5.404  1.00 10.00      B   
ATOM   2029  CD2 HIS B  15      -4.313 -20.479  -5.048  1.00 10.00      B   
ATOM   2030  CE1 HIS B  15      -5.369 -22.151  -5.963  1.00 10.00      B   
ATOM   2031  NE2 HIS B  15      -4.149 -21.632  -5.775  1.00 10.00      B   
ATOM   2032  HE2 HIS B  15      -3.339 -21.881  -6.271  1.00 10.00      B   
ATOM   2033  C   HIS B  15      -6.736 -17.940  -2.013  1.00 10.00      B   
ATOM   2034  O   HIS B  15      -6.126 -16.881  -1.875  1.00 10.00      B   
ATOM   2035  N   ARG B  16      -8.005 -18.102  -1.654  1.00 10.00      B   
ATOM   2036  HN  ARG B  16      -8.429 -18.978  -1.790  1.00 10.00      B   
ATOM   2037  CA  ARG B  16      -8.782 -17.022  -1.063  1.00 10.00      B   
ATOM   2038  CB  ARG B  16     -10.251 -17.431  -0.943  1.00 10.00      B   
ATOM   2039  CG  ARG B  16     -10.917 -17.731  -2.273  1.00 10.00      B   
ATOM   2040  CD  ARG B  16     -12.159 -18.582  -2.087  1.00 10.00      B   
ATOM   2041  NE  ARG B  16     -12.718 -19.015  -3.366  1.00 10.00      B   
ATOM   2042  HE  ARG B  16     -12.305 -18.658  -4.181  1.00 10.00      B   
ATOM   2043  CZ  ARG B  16     -13.764 -19.831  -3.479  1.00 10.00      B   
ATOM   2044  NH1 ARG B  16     -14.293 -20.393  -2.394  1.00 10.00      B   
ATOM   2045 HH11 ARG B  16     -13.874 -20.216  -1.446  1.00 10.00      B   
ATOM   2046 HH12 ARG B  16     -15.135 -21.004  -2.475  1.00 10.00      B   
ATOM   2047  NH2 ARG B  16     -14.252 -20.120  -4.681  1.00 10.00      B   
ATOM   2048 HH21 ARG B  16     -13.810 -19.723  -5.537  1.00 10.00      B   
ATOM   2049 HH22 ARG B  16     -15.088 -20.739  -4.774  1.00 10.00      B   
ATOM   2050  C   ARG B  16      -8.233 -16.664   0.309  1.00 10.00      B   
ATOM   2051  O   ARG B  16      -7.986 -15.495   0.602  1.00 10.00      B   
ATOM   2052  N   ARG B  17      -8.025 -17.684   1.135  1.00 10.00      B   
ATOM   2053  HN  ARG B  17      -8.233 -18.597   0.829  1.00 10.00      B   
ATOM   2054  CA  ARG B  17      -7.506 -17.493   2.483  1.00 10.00      B   
ATOM   2055  CB  ARG B  17      -7.429 -18.829   3.226  1.00 10.00      B   
ATOM   2056  CG  ARG B  17      -8.122 -18.828   4.582  1.00 10.00      B   
ATOM   2057  CD  ARG B  17      -7.604 -17.703   5.462  1.00 10.00      B   
ATOM   2058  NE  ARG B  17      -8.234 -17.685   6.781  1.00 10.00      B   
ATOM   2059  HE  ARG B  17      -8.282 -18.538   7.271  1.00 10.00      B   
ATOM   2060  CZ  ARG B  17      -8.714 -16.585   7.359  1.00 10.00      B   
ATOM   2061  NH1 ARG B  17      -8.728 -15.436   6.695  1.00 10.00      B   
ATOM   2062 HH11 ARG B  17      -8.386 -15.395   5.711  1.00 10.00      B   
ATOM   2063 HH12 ARG B  17      -9.079 -14.568   7.157  1.00 10.00      B   
ATOM   2064  NH2 ARG B  17      -9.210 -16.639   8.587  1.00 10.00      B   
ATOM   2065 HH21 ARG B  17      -9.582 -15.776   9.038  1.00 10.00      B   
ATOM   2066 HH22 ARG B  17      -9.231 -17.545   9.108  1.00 10.00      B   
ATOM   2067  C   ARG B  17      -6.136 -16.823   2.454  1.00 10.00      B   
ATOM   2068  O   ARG B  17      -5.860 -15.922   3.249  1.00 10.00      B   
ATOM   2069  N   PHE B  18      -5.288 -17.265   1.534  1.00 10.00      B   
ATOM   2070  HN  PHE B  18      -5.565 -17.996   0.937  1.00 10.00      B   
ATOM   2071  CA  PHE B  18      -3.948 -16.707   1.395  1.00 10.00      B   
ATOM   2072  CB  PHE B  18      -3.162 -17.464   0.321  1.00 10.00      B   
ATOM   2073  CG  PHE B  18      -1.693 -17.149   0.306  1.00 10.00      B   
ATOM   2074  CD1 PHE B  18      -1.146 -16.379  -0.707  1.00 10.00      B   
ATOM   2075  CD2 PHE B  18      -0.861 -17.619   1.308  1.00 10.00      B   
ATOM   2076  CE1 PHE B  18       0.204 -16.087  -0.722  1.00 10.00      B   
ATOM   2077  CE2 PHE B  18       0.490 -17.332   1.298  1.00 10.00      B   
ATOM   2078  CZ  PHE B  18       1.023 -16.563   0.283  1.00 10.00      B   
ATOM   2079  C   PHE B  18      -4.014 -15.220   1.057  1.00 10.00      B   
ATOM   2080  O   PHE B  18      -3.304 -14.405   1.652  1.00 10.00      B   
ATOM   2081  N   LEU B  19      -4.883 -14.869   0.115  1.00 10.00      B   
ATOM   2082  HN  LEU B  19      -5.425 -15.562  -0.320  1.00 10.00      B   
ATOM   2083  CA  LEU B  19      -5.045 -13.478  -0.290  1.00 10.00      B   
ATOM   2084  CB  LEU B  19      -5.944 -13.355  -1.522  1.00 10.00      B   
ATOM   2085  CG  LEU B  19      -5.299 -13.705  -2.865  1.00 10.00      B   
ATOM   2086  CD1 LEU B  19      -6.223 -13.330  -4.012  1.00 10.00      B   
ATOM   2087  CD2 LEU B  19      -3.951 -13.014  -3.016  1.00 10.00      B   
ATOM   2088  C   LEU B  19      -5.587 -12.638   0.857  1.00 10.00      B   
ATOM   2089  O   LEU B  19      -5.179 -11.492   1.042  1.00 10.00      B   
ATOM   2090  N   GLN B  20      -6.500 -13.216   1.632  1.00 10.00      B   
ATOM   2091  HN  GLN B  20      -6.790 -14.133   1.429  1.00 10.00      B   
ATOM   2092  CA  GLN B  20      -7.083 -12.520   2.773  1.00 10.00      B   
ATOM   2093  CB  GLN B  20      -8.140 -13.389   3.455  1.00 10.00      B   
ATOM   2094  CG  GLN B  20      -9.397 -13.618   2.634  1.00 10.00      B   
ATOM   2095  CD  GLN B  20     -10.282 -14.692   3.235  1.00 10.00      B   
ATOM   2096  OE1 GLN B  20      -9.800 -15.611   3.895  1.00 10.00      B   
ATOM   2097  NE2 GLN B  20     -11.579 -14.583   3.011  1.00 10.00      B   
ATOM   2098 HE21 GLN B  20     -11.895 -13.827   2.477  1.00 10.00      B   
ATOM   2099 HE22 GLN B  20     -12.176 -15.264   3.393  1.00 10.00      B   
ATOM   2100  C   GLN B  20      -5.999 -12.160   3.779  1.00 10.00      B   
ATOM   2101  O   GLN B  20      -5.938 -11.030   4.264  1.00 10.00      B   
ATOM   2102  N   LEU B  21      -5.141 -13.131   4.079  1.00 10.00      B   
ATOM   2103  HN  LEU B  21      -5.248 -14.011   3.653  1.00 10.00      B   
ATOM   2104  CA  LEU B  21      -4.048 -12.926   5.022  1.00 10.00      B   
ATOM   2105  CB  LEU B  21      -3.291 -14.234   5.267  1.00 10.00      B   
ATOM   2106  CG  LEU B  21      -4.096 -15.374   5.896  1.00 10.00      B   
ATOM   2107  CD1 LEU B  21      -3.263 -16.644   5.969  1.00 10.00      B   
ATOM   2108  CD2 LEU B  21      -4.602 -14.983   7.277  1.00 10.00      B   
ATOM   2109  C   LEU B  21      -3.098 -11.851   4.511  1.00 10.00      B   
ATOM   2110  O   LEU B  21      -2.691 -10.961   5.259  1.00 10.00      B   
ATOM   2111  N   LEU B  22      -2.766 -11.927   3.227  1.00 10.00      B   
ATOM   2112  HN  LEU B  22      -3.123 -12.665   2.682  1.00 10.00      B   
ATOM   2113  CA  LEU B  22      -1.875 -10.955   2.605  1.00 10.00      B   
ATOM   2114  CB  LEU B  22      -1.573 -11.367   1.160  1.00 10.00      B   
ATOM   2115  CG  LEU B  22      -0.691 -10.416   0.347  1.00 10.00      B   
ATOM   2116  CD1 LEU B  22       0.728 -10.389   0.897  1.00 10.00      B   
ATOM   2117  CD2 LEU B  22      -0.692 -10.810  -1.122  1.00 10.00      B   
ATOM   2118  C   LEU B  22      -2.500  -9.563   2.630  1.00 10.00      B   
ATOM   2119  O   LEU B  22      -1.823  -8.570   2.897  1.00 10.00      B   
ATOM   2120  N   MET B  23      -3.802  -9.505   2.372  1.00 10.00      B   
ATOM   2121  HN  MET B  23      -4.285 -10.341   2.175  1.00 10.00      B   
ATOM   2122  CA  MET B  23      -4.537  -8.243   2.355  1.00 10.00      B   
ATOM   2123  CB  MET B  23      -5.913  -8.435   1.713  1.00 10.00      B   
ATOM   2124  CG  MET B  23      -6.339  -7.299   0.799  1.00 10.00      B   
ATOM   2125  SD  MET B  23      -7.821  -7.694  -0.147  1.00 10.00      B   
ATOM   2126  CE  MET B  23      -7.838  -6.346  -1.325  1.00 10.00      B   
ATOM   2127  C   MET B  23      -4.686  -7.657   3.758  1.00 10.00      B   
ATOM   2128  O   MET B  23      -5.009  -6.480   3.919  1.00 10.00      B   
ATOM   2129  N   THR B  24      -4.455  -8.482   4.771  1.00 10.00      B   
ATOM   2130  HN  THR B  24      -4.213  -9.414   4.583  1.00 10.00      B   
ATOM   2131  CA  THR B  24      -4.551  -8.034   6.154  1.00 10.00      B   
ATOM   2132  CB  THR B  24      -4.691  -9.228   7.123  1.00 10.00      B   
ATOM   2133  OG1 THR B  24      -5.833 -10.014   6.753  1.00 10.00      B   
ATOM   2134  HG1 THR B  24      -5.817 -10.175   5.798  1.00 10.00      B   
ATOM   2135  CG2 THR B  24      -4.860  -8.751   8.558  1.00 10.00      B   
ATOM   2136  C   THR B  24      -3.320  -7.203   6.521  1.00 10.00      B   
ATOM   2137  O   THR B  24      -3.396  -6.275   7.331  1.00 10.00      B   
ATOM   2138  N   HIS B  25      -2.193  -7.528   5.901  1.00 10.00      B   
ATOM   2139  HN  HIS B  25      -2.201  -8.260   5.248  1.00 10.00      B   
ATOM   2140  CA  HIS B  25      -0.950  -6.817   6.155  1.00 10.00      B   
ATOM   2141  CB  HIS B  25       0.212  -7.796   6.364  1.00 10.00      B   
ATOM   2142  CG  HIS B  25       0.470  -8.127   7.802  1.00 10.00      B   
ATOM   2143  ND1 HIS B  25       0.416  -9.420   8.262  1.00 10.00      B   
ATOM   2144  CD2 HIS B  25       0.781  -7.300   8.830  1.00 10.00      B   
ATOM   2145  CE1 HIS B  25       0.694  -9.357   9.551  1.00 10.00      B   
ATOM   2146  NE2 HIS B  25       0.922  -8.095   9.937  1.00 10.00      B   
ATOM   2147  HE2 HIS B  25       1.163  -7.796  10.842  1.00 10.00      B   
ATOM   2148  C   HIS B  25      -0.635  -5.840   5.027  1.00 10.00      B   
ATOM   2149  O   HIS B  25      -1.029  -4.676   5.077  1.00 10.00      B   
ATOM   2150  N   GLY B  26       0.053  -6.322   4.001  1.00 10.00      B   
ATOM   2151  HN  GLY B  26       0.309  -7.269   3.994  1.00 10.00      B   
ATOM   2152  CA  GLY B  26       0.411  -5.473   2.883  1.00 10.00      B   
ATOM   2153  C   GLY B  26       1.698  -5.930   2.232  1.00 10.00      B   
ATOM   2154  O   GLY B  26       1.827  -5.917   1.009  1.00 10.00      B   
ATOM   2155  N   VAL B  27       2.652  -6.339   3.056  1.00 10.00      B   
ATOM   2156  HN  VAL B  27       2.489  -6.318   4.021  1.00 10.00      B   
ATOM   2157  CA  VAL B  27       3.938  -6.819   2.571  1.00 10.00      B   
ATOM   2158  CB  VAL B  27       4.971  -5.673   2.410  1.00 10.00      B   
ATOM   2159  CG1 VAL B  27       5.259  -4.981   3.737  1.00 10.00      B   
ATOM   2160  CG2 VAL B  27       6.255  -6.173   1.763  1.00 10.00      B   
ATOM   2161  C   VAL B  27       4.473  -7.905   3.501  1.00 10.00      B   
ATOM   2162  O   VAL B  27       4.395  -7.778   4.725  1.00 10.00      B   
ATOM   2163  N   LEU B  28       4.982  -8.982   2.918  1.00 10.00      B   
ATOM   2164  HN  LEU B  28       5.012  -9.027   1.939  1.00 10.00      B   
ATOM   2165  CA  LEU B  28       5.517 -10.096   3.688  1.00 10.00      B   
ATOM   2166  CB  LEU B  28       4.481 -11.224   3.780  1.00 10.00      B   
ATOM   2167  CG  LEU B  28       3.125 -10.860   4.391  1.00 10.00      B   
ATOM   2168  CD1 LEU B  28       2.083 -11.906   4.032  1.00 10.00      B   
ATOM   2169  CD2 LEU B  28       3.234 -10.711   5.900  1.00 10.00      B   
ATOM   2170  C   LEU B  28       6.786 -10.619   3.027  1.00 10.00      B   
ATOM   2171  O   LEU B  28       6.971 -10.465   1.819  1.00 10.00      B   
ATOM   2172  N   GLU B  29       7.653 -11.233   3.816  1.00 10.00      B   
ATOM   2173  HN  GLU B  29       7.446 -11.332   4.768  1.00 10.00      B   
ATOM   2174  CA  GLU B  29       8.901 -11.775   3.300  1.00 10.00      B   
ATOM   2175  CB  GLU B  29       9.997 -11.713   4.364  1.00 10.00      B   
ATOM   2176  CG  GLU B  29      10.692 -10.365   4.452  1.00 10.00      B   
ATOM   2177  CD  GLU B  29      11.057  -9.986   5.873  1.00 10.00      B   
ATOM   2178  OE1 GLU B  29      10.804  -8.828   6.263  1.00 10.00      B   
ATOM   2179  OE2 GLU B  29      11.585 -10.848   6.609  1.00 10.00      B   
ATOM   2180  C   GLU B  29       8.716 -13.202   2.792  1.00 10.00      B   
ATOM   2181  O   GLU B  29       7.631 -13.774   2.906  1.00 10.00      B   
ATOM   2182  N   GLU B  30       9.784 -13.767   2.236  1.00 10.00      B   
ATOM   2183  HN  GLU B  30      10.615 -13.251   2.183  1.00 10.00      B   
ATOM   2184  CA  GLU B  30       9.762 -15.122   1.690  1.00 10.00      B   
ATOM   2185  CB  GLU B  30      11.138 -15.490   1.133  1.00 10.00      B   
ATOM   2186  CG  GLU B  30      11.203 -16.870   0.502  1.00 10.00      B   
ATOM   2187  CD  GLU B  30      12.613 -17.284   0.141  1.00 10.00      B   
ATOM   2188  OE1 GLU B  30      13.559 -16.868   0.839  1.00 10.00      B   
ATOM   2189  OE2 GLU B  30      12.782 -18.040  -0.838  1.00 10.00      B   
ATOM   2190  C   GLU B  30       9.318 -16.155   2.727  1.00 10.00      B   
ATOM   2191  O   GLU B  30       8.391 -16.927   2.487  1.00 10.00      B   
ATOM   2192  N   TRP B  31       9.979 -16.160   3.878  1.00 10.00      B   
ATOM   2193  HN  TRP B  31      10.709 -15.523   4.011  1.00 10.00      B   
ATOM   2194  CA  TRP B  31       9.652 -17.099   4.948  1.00 10.00      B   
ATOM   2195  CB  TRP B  31      10.647 -16.954   6.109  1.00 10.00      B   
ATOM   2196  CG  TRP B  31      10.632 -15.597   6.750  1.00 10.00      B   
ATOM   2197  CD1 TRP B  31      11.323 -14.493   6.348  1.00 10.00      B   
ATOM   2198  CD2 TRP B  31       9.880 -15.199   7.905  1.00 10.00      B   
ATOM   2199  NE1 TRP B  31      11.041 -13.431   7.172  1.00 10.00      B   
ATOM   2200  HE1 TRP B  31      11.414 -12.516   7.081  1.00 10.00      B   
ATOM   2201  CE2 TRP B  31      10.162 -13.840   8.139  1.00 10.00      B   
ATOM   2202  CE3 TRP B  31       8.995 -15.861   8.763  1.00 10.00      B   
ATOM   2203  CZ2 TRP B  31       9.588 -13.128   9.191  1.00 10.00      B   
ATOM   2204  CZ3 TRP B  31       8.428 -15.153   9.807  1.00 10.00      B   
ATOM   2205  CH2 TRP B  31       8.728 -13.803  10.013  1.00 10.00      B   
ATOM   2206  C   TRP B  31       8.222 -16.893   5.446  1.00 10.00      B   
ATOM   2207  O   TRP B  31       7.535 -17.847   5.811  1.00 10.00      B   
ATOM   2208  N   ASP B  32       7.779 -15.640   5.438  1.00 10.00      B   
ATOM   2209  HN  ASP B  32       8.369 -14.930   5.114  1.00 10.00      B   
ATOM   2210  CA  ASP B  32       6.443 -15.291   5.901  1.00 10.00      B   
ATOM   2211  CB  ASP B  32       6.277 -13.771   5.971  1.00 10.00      B   
ATOM   2212  CG  ASP B  32       5.543 -13.319   7.218  1.00 10.00      B   
ATOM   2213  OD1 ASP B  32       4.716 -14.094   7.743  1.00 10.00      B   
ATOM   2214  OD2 ASP B  32       5.792 -12.184   7.679  1.00 10.00      B   
ATOM   2215  C   ASP B  32       5.372 -15.903   5.007  1.00 10.00      B   
ATOM   2216  O   ASP B  32       4.493 -16.627   5.484  1.00 10.00      B   
ATOM   2217  N   VAL B  33       5.460 -15.634   3.706  1.00 10.00      B   
ATOM   2218  HN  VAL B  33       6.192 -15.066   3.380  1.00 10.00      B   
ATOM   2219  CA  VAL B  33       4.489 -16.167   2.754  1.00 10.00      B   
ATOM   2220  CB  VAL B  33       4.600 -15.529   1.348  1.00 10.00      B   
ATOM   2221  CG1 VAL B  33       4.252 -14.050   1.400  1.00 10.00      B   
ATOM   2222  CG2 VAL B  33       5.981 -15.739   0.744  1.00 10.00      B   
ATOM   2223  C   VAL B  33       4.587 -17.688   2.657  1.00 10.00      B   
ATOM   2224  O   VAL B  33       3.592 -18.366   2.400  1.00 10.00      B   
ATOM   2225  N   LYS B  34       5.788 -18.217   2.882  1.00 10.00      B   
ATOM   2226  HN  LYS B  34       6.542 -17.621   3.083  1.00 10.00      B   
ATOM   2227  CA  LYS B  34       6.012 -19.655   2.835  1.00 10.00      B   
ATOM   2228  CB  LYS B  34       7.507 -19.972   2.973  1.00 10.00      B   
ATOM   2229  CG  LYS B  34       7.868 -21.431   2.735  1.00 10.00      B   
ATOM   2230  CD  LYS B  34       7.535 -21.858   1.314  1.00 10.00      B   
ATOM   2231  CE  LYS B  34       7.884 -23.317   1.073  1.00 10.00      B   
ATOM   2232  NZ  LYS B  34       9.354 -23.554   1.074  1.00 10.00      B   
ATOM   2233  HZ1 LYS B  34       9.738 -23.430   2.034  1.00 10.00      B   
ATOM   2234  HZ2 LYS B  34       9.826 -22.883   0.437  1.00 10.00      B   
ATOM   2235  HZ3 LYS B  34       9.561 -24.522   0.755  1.00 10.00      B   
ATOM   2236  C   LYS B  34       5.226 -20.340   3.945  1.00 10.00      B   
ATOM   2237  O   LYS B  34       4.487 -21.296   3.700  1.00 10.00      B   
ATOM   2238  N   ARG B  35       5.373 -19.826   5.163  1.00 10.00      B   
ATOM   2239  HN  ARG B  35       5.967 -19.052   5.288  1.00 10.00      B   
ATOM   2240  CA  ARG B  35       4.675 -20.383   6.314  1.00 10.00      B   
ATOM   2241  CB  ARG B  35       5.148 -19.728   7.612  1.00 10.00      B   
ATOM   2242  CG  ARG B  35       6.587 -20.044   7.987  1.00 10.00      B   
ATOM   2243  CD  ARG B  35       6.946 -19.461   9.345  1.00 10.00      B   
ATOM   2244  NE  ARG B  35       6.273 -20.160  10.441  1.00 10.00      B   
ATOM   2245  HE  ARG B  35       6.549 -21.089  10.619  1.00 10.00      B   
ATOM   2246  CZ  ARG B  35       5.325 -19.616  11.208  1.00 10.00      B   
ATOM   2247  NH1 ARG B  35       4.911 -18.375  10.981  1.00 10.00      B   
ATOM   2248 HH11 ARG B  35       4.177 -17.945  11.588  1.00 10.00      B   
ATOM   2249 HH12 ARG B  35       5.307 -17.823  10.187  1.00 10.00      B   
ATOM   2250  NH2 ARG B  35       4.782 -20.323  12.191  1.00 10.00      B   
ATOM   2251 HH21 ARG B  35       5.099 -21.299  12.372  1.00 10.00      B   
ATOM   2252 HH22 ARG B  35       4.026 -19.908  12.780  1.00 10.00      B   
ATOM   2253  C   ARG B  35       3.169 -20.215   6.166  1.00 10.00      B   
ATOM   2254  O   ARG B  35       2.401 -21.119   6.493  1.00 10.00      B   
ATOM   2255  N   LEU B  36       2.755 -19.058   5.657  1.00 10.00      B   
ATOM   2256  HN  LEU B  36       3.418 -18.379   5.406  1.00 10.00      B   
ATOM   2257  CA  LEU B  36       1.339 -18.776   5.465  1.00 10.00      B   
ATOM   2258  CB  LEU B  36       1.115 -17.326   5.038  1.00 10.00      B   
ATOM   2259  CG  LEU B  36       1.331 -16.266   6.122  1.00 10.00      B   
ATOM   2260  CD1 LEU B  36       0.924 -14.895   5.613  1.00 10.00      B   
ATOM   2261  CD2 LEU B  36       0.561 -16.622   7.386  1.00 10.00      B   
ATOM   2262  C   LEU B  36       0.714 -19.739   4.464  1.00 10.00      B   
ATOM   2263  O   LEU B  36      -0.419 -20.184   4.648  1.00 10.00      B   
ATOM   2264  N   GLN B  37       1.456 -20.062   3.409  1.00 10.00      B   
ATOM   2265  HN  GLN B  37       2.349 -19.661   3.308  1.00 10.00      B   
ATOM   2266  CA  GLN B  37       0.972 -20.992   2.393  1.00 10.00      B   
ATOM   2267  CB  GLN B  37       1.985 -21.117   1.247  1.00 10.00      B   
ATOM   2268  CG  GLN B  37       1.549 -22.041   0.117  1.00 10.00      B   
ATOM   2269  CD  GLN B  37       2.318 -23.351   0.088  1.00 10.00      B   
ATOM   2270  OE1 GLN B  37       2.803 -23.829   1.114  1.00 10.00      B   
ATOM   2271  NE2 GLN B  37       2.427 -23.946  -1.090  1.00 10.00      B   
ATOM   2272 HE21 GLN B  37       2.013 -23.514  -1.866  1.00 10.00      B   
ATOM   2273 HE22 GLN B  37       2.912 -24.797  -1.138  1.00 10.00      B   
ATOM   2274  C   GLN B  37       0.711 -22.356   3.022  1.00 10.00      B   
ATOM   2275  O   GLN B  37      -0.339 -22.966   2.807  1.00 10.00      B   
ATOM   2276  N   THR B  38       1.667 -22.814   3.821  1.00 10.00      B   
ATOM   2277  HN  THR B  38       2.474 -22.271   3.960  1.00 10.00      B   
ATOM   2278  CA  THR B  38       1.552 -24.094   4.496  1.00 10.00      B   
ATOM   2279  CB  THR B  38       2.874 -24.460   5.195  1.00 10.00      B   
ATOM   2280  OG1 THR B  38       3.952 -24.331   4.255  1.00 10.00      B   
ATOM   2281  HG1 THR B  38       3.603 -24.030   3.405  1.00 10.00      B   
ATOM   2282  CG2 THR B  38       2.834 -25.887   5.718  1.00 10.00      B   
ATOM   2283  C   THR B  38       0.414 -24.058   5.517  1.00 10.00      B   
ATOM   2284  O   THR B  38      -0.325 -25.031   5.676  1.00 10.00      B   
ATOM   2285  N   HIS B  39       0.270 -22.922   6.191  1.00 10.00      B   
ATOM   2286  HN  HIS B  39       0.897 -22.183   6.023  1.00 10.00      B   
ATOM   2287  CA  HIS B  39      -0.780 -22.745   7.183  1.00 10.00      B   
ATOM   2288  CB  HIS B  39      -0.653 -21.384   7.873  1.00 10.00      B   
ATOM   2289  CG  HIS B  39      -0.360 -21.483   9.337  1.00 10.00      B   
ATOM   2290  ND1 HIS B  39      -0.665 -20.459  10.201  1.00 10.00      B   
ATOM   2291  CD2 HIS B  39       0.204 -22.500  10.033  1.00 10.00      B   
ATOM   2292  CE1 HIS B  39      -0.283 -20.875  11.396  1.00 10.00      B   
ATOM   2293  NE2 HIS B  39       0.248 -22.103  11.345  1.00 10.00      B   
ATOM   2294  HE2 HIS B  39       0.385 -22.697  12.114  1.00 10.00      B   
ATOM   2295  C   HIS B  39      -2.157 -22.892   6.547  1.00 10.00      B   
ATOM   2296  O   HIS B  39      -3.023 -23.579   7.085  1.00 10.00      B   
ATOM   2297  N   CYS B  40      -2.345 -22.264   5.389  1.00 10.00      B   
ATOM   2298  HN  CYS B  40      -1.609 -21.736   5.006  1.00 10.00      B   
ATOM   2299  CA  CYS B  40      -3.618 -22.335   4.678  1.00 10.00      B   
ATOM   2300  CB  CYS B  40      -3.583 -21.460   3.424  1.00 10.00      B   
ATOM   2301  SG  CYS B  40      -3.181 -19.726   3.734  1.00 10.00      B   
ATOM   2302  HG  CYS B  40      -1.897 -19.662   4.068  1.00 10.00      B   
ATOM   2303  C   CYS B  40      -3.953 -23.778   4.307  1.00 10.00      B   
ATOM   2304  O   CYS B  40      -5.107 -24.200   4.390  1.00 10.00      B   
ATOM   2305  N   TYR B  41      -2.932 -24.532   3.918  1.00 10.00      B   
ATOM   2306  HN  TYR B  41      -2.034 -24.135   3.878  1.00 10.00      B   
ATOM   2307  CA  TYR B  41      -3.109 -25.932   3.546  1.00 10.00      B   
ATOM   2308  CB  TYR B  41      -1.832 -26.492   2.916  1.00 10.00      B   
ATOM   2309  CG  TYR B  41      -1.800 -26.422   1.407  1.00 10.00      B   
ATOM   2310  CD1 TYR B  41      -0.780 -25.750   0.747  1.00 10.00      B   
ATOM   2311  CD2 TYR B  41      -2.783 -27.037   0.641  1.00 10.00      B   
ATOM   2312  CE1 TYR B  41      -0.740 -25.692  -0.633  1.00 10.00      B   
ATOM   2313  CE2 TYR B  41      -2.751 -26.983  -0.739  1.00 10.00      B   
ATOM   2314  CZ  TYR B  41      -1.728 -26.310  -1.370  1.00 10.00      B   
ATOM   2315  OH  TYR B  41      -1.687 -26.257  -2.744  1.00 10.00      B   
ATOM   2316  HH  TYR B  41      -2.519 -25.915  -3.078  1.00 10.00      B   
ATOM   2317  C   TYR B  41      -3.497 -26.773   4.756  1.00 10.00      B   
ATOM   2318  O   TYR B  41      -4.240 -27.747   4.635  1.00 10.00      B   
ATOM   2319  N   LYS B  42      -2.987 -26.390   5.919  1.00 10.00      B   
ATOM   2320  HN  LYS B  42      -2.393 -25.607   5.944  1.00 10.00      B   
ATOM   2321  CA  LYS B  42      -3.273 -27.103   7.157  1.00 10.00      B   
ATOM   2322  CB  LYS B  42      -2.244 -26.755   8.233  1.00 10.00      B   
ATOM   2323  CG  LYS B  42      -0.875 -27.362   7.983  1.00 10.00      B   
ATOM   2324  CD  LYS B  42       0.103 -27.005   9.088  1.00 10.00      B   
ATOM   2325  CE  LYS B  42       1.258 -27.990   9.135  1.00 10.00      B   
ATOM   2326  NZ  LYS B  42       0.785 -29.379   9.376  1.00 10.00      B   
ATOM   2327  HZ1 LYS B  42       0.207 -29.707   8.575  1.00 10.00      B   
ATOM   2328  HZ2 LYS B  42       0.206 -29.416  10.241  1.00 10.00      B   
ATOM   2329  HZ3 LYS B  42       1.595 -30.022   9.489  1.00 10.00      B   
ATOM   2330  C   LYS B  42      -4.687 -26.818   7.650  1.00 10.00      B   
ATOM   2331  O   LYS B  42      -5.338 -27.690   8.229  1.00 10.00      B   
ATOM   2332  N   VAL B  43      -5.153 -25.595   7.433  1.00 10.00      B   
ATOM   2333  HN  VAL B  43      -4.576 -24.934   6.990  1.00 10.00      B   
ATOM   2334  CA  VAL B  43      -6.499 -25.208   7.843  1.00 10.00      B   
ATOM   2335  CB  VAL B  43      -6.681 -23.673   7.849  1.00 10.00      B   
ATOM   2336  CG1 VAL B  43      -8.084 -23.298   8.308  1.00 10.00      B   
ATOM   2337  CG2 VAL B  43      -5.638 -23.010   8.736  1.00 10.00      B   
ATOM   2338  C   VAL B  43      -7.521 -25.833   6.899  1.00 10.00      B   
ATOM   2339  O   VAL B  43      -8.504 -26.438   7.333  1.00 10.00      B   
ATOM   2340  N   HIS B  44      -7.269 -25.682   5.606  1.00 10.00      B   
ATOM   2341  HN  HIS B  44      -6.466 -25.186   5.332  1.00 10.00      B   
ATOM   2342  CA  HIS B  44      -8.142 -26.232   4.575  1.00 10.00      B   
ATOM   2343  CB  HIS B  44      -8.233 -25.256   3.393  1.00 10.00      B   
ATOM   2344  CG  HIS B  44      -9.183 -25.664   2.304  1.00 10.00      B   
ATOM   2345  ND1 HIS B  44     -10.484 -25.226   2.284  1.00 10.00      B   
ATOM   2346  CD2 HIS B  44      -8.963 -26.448   1.218  1.00 10.00      B   
ATOM   2347  CE1 HIS B  44     -11.024 -25.745   1.197  1.00 10.00      B   
ATOM   2348  NE2 HIS B  44     -10.143 -26.491   0.520  1.00 10.00      B   
ATOM   2349  HE2 HIS B  44     -10.254 -26.819  -0.398  1.00 10.00      B   
ATOM   2350  C   HIS B  44      -7.594 -27.577   4.109  1.00 10.00      B   
ATOM   2351  O   HIS B  44      -7.303 -28.456   4.925  1.00 10.00      B   
ATOM   2352  N   ASN B  47      -6.305 -27.490  -1.468  1.00 10.00      B   
ATOM   2353  HN  ASN B  47      -6.489 -26.687  -2.000  1.00 10.00      B   
ATOM   2354  CA  ASN B  47      -5.748 -28.671  -2.111  1.00 10.00      B   
ATOM   2355  CB  ASN B  47      -6.407 -29.944  -1.580  1.00 10.00      B   
ATOM   2356  CG  ASN B  47      -5.517 -31.158  -1.743  1.00 10.00      B   
ATOM   2357  OD1 ASN B  47      -4.770 -31.519  -0.833  1.00 10.00      B   
ATOM   2358  ND2 ASN B  47      -5.581 -31.790  -2.904  1.00 10.00      B   
ATOM   2359 HD21 ASN B  47      -6.192 -31.444  -3.590  1.00 10.00      B   
ATOM   2360 HD22 ASN B  47      -5.011 -32.576  -3.032  1.00 10.00      B   
ATOM   2361  C   ASN B  47      -5.883 -28.601  -3.629  1.00 10.00      B   
ATOM   2362  O   ASN B  47      -6.924 -28.949  -4.189  1.00 10.00      B   
ATOM   2363  N   ALA B  48      -4.825 -28.144  -4.285  1.00 10.00      B   
ATOM   2364  HN  ALA B  48      -4.027 -27.886  -3.780  1.00 10.00      B   
ATOM   2365  CA  ALA B  48      -4.804 -28.022  -5.736  1.00 10.00      B   
ATOM   2366  CB  ALA B  48      -5.618 -26.814  -6.184  1.00 10.00      B   
ATOM   2367  C   ALA B  48      -3.367 -27.892  -6.217  1.00 10.00      B   
ATOM   2368  O   ALA B  48      -2.548 -27.250  -5.560  1.00 10.00      B   
ATOM   2369  N   THR B  49      -3.060 -28.509  -7.349  1.00 10.00      B   
ATOM   2370  HN  THR B  49      -3.753 -29.011  -7.825  1.00 10.00      B   
ATOM   2371  CA  THR B  49      -1.718 -28.448  -7.904  1.00 10.00      B   
ATOM   2372  CB  THR B  49      -1.494 -29.538  -8.981  1.00 10.00      B   
ATOM   2373  OG1 THR B  49      -0.130 -29.532  -9.426  1.00 10.00      B   
ATOM   2374  HG1 THR B  49       0.407 -29.015  -8.812  1.00 10.00      B   
ATOM   2375  CG2 THR B  49      -2.420 -29.335 -10.173  1.00 10.00      B   
ATOM   2376  C   THR B  49      -1.443 -27.058  -8.478  1.00 10.00      B   
ATOM   2377  O   THR B  49      -2.316 -26.446  -9.102  1.00 10.00      B   
ATOM   2378  N   VAL B  50      -0.244 -26.553  -8.239  1.00 10.00      B   
ATOM   2379  HN  VAL B  50       0.409 -27.081  -7.730  1.00 10.00      B   
ATOM   2380  CA  VAL B  50       0.138 -25.238  -8.728  1.00 10.00      B   
ATOM   2381  CB  VAL B  50       0.681 -24.335  -7.598  1.00 10.00      B   
ATOM   2382  CG1 VAL B  50      -0.422 -23.994  -6.605  1.00 10.00      B   
ATOM   2383  CG2 VAL B  50       1.859 -24.997  -6.892  1.00 10.00      B   
ATOM   2384  C   VAL B  50       1.185 -25.357  -9.822  1.00 10.00      B   
ATOM   2385  O   VAL B  50       1.761 -26.428 -10.030  1.00 10.00      B   
ATOM   2386  N   ASP B  51       1.413 -24.261 -10.528  1.00 10.00      B   
ATOM   2387  HN  ASP B  51       0.901 -23.450 -10.329  1.00 10.00      B   
ATOM   2388  CA  ASP B  51       2.400 -24.228 -11.597  1.00 10.00      B   
ATOM   2389  CB  ASP B  51       2.076 -23.108 -12.595  1.00 10.00      B   
ATOM   2390  CG  ASP B  51       0.612 -23.046 -12.982  1.00 10.00      B   
ATOM   2391  OD1 ASP B  51       0.187 -23.834 -13.851  1.00 10.00      B   
ATOM   2392  OD2 ASP B  51      -0.115 -22.201 -12.423  1.00 10.00      B   
ATOM   2393  C   ASP B  51       3.782 -23.986 -11.006  1.00 10.00      B   
ATOM   2394  O   ASP B  51       3.965 -24.041  -9.787  1.00 10.00      B   
ATOM   2395  N   LYS B  52       4.756 -23.728 -11.867  1.00 10.00      B   
ATOM   2396  HN  LYS B  52       4.557 -23.724 -12.827  1.00 10.00      B   
ATOM   2397  CA  LYS B  52       6.113 -23.456 -11.418  1.00 10.00      B   
ATOM   2398  CB  LYS B  52       7.069 -23.409 -12.616  1.00 10.00      B   
ATOM   2399  CG  LYS B  52       8.541 -23.433 -12.242  1.00 10.00      B   
ATOM   2400  CD  LYS B  52       9.432 -23.274 -13.462  1.00 10.00      B   
ATOM   2401  CE  LYS B  52      10.877 -23.597 -13.124  1.00 10.00      B   
ATOM   2402  NZ  LYS B  52      11.807 -23.201 -14.211  1.00 10.00      B   
ATOM   2403  HZ1 LYS B  52      11.490 -23.598 -15.117  1.00 10.00      B   
ATOM   2404  HZ2 LYS B  52      12.765 -23.552 -14.009  1.00 10.00      B   
ATOM   2405  HZ3 LYS B  52      11.842 -22.160 -14.291  1.00 10.00      B   
ATOM   2406  C   LYS B  52       6.145 -22.125 -10.679  1.00 10.00      B   
ATOM   2407  O   LYS B  52       5.372 -21.219 -10.997  1.00 10.00      B   
ATOM   2408  N   LEU B  53       7.032 -22.010  -9.696  1.00 10.00      B   
ATOM   2409  HN  LEU B  53       7.610 -22.777  -9.480  1.00 10.00      B   
ATOM   2410  CA  LEU B  53       7.158 -20.782  -8.916  1.00 10.00      B   
ATOM   2411  CB  LEU B  53       8.321 -20.891  -7.925  1.00 10.00      B   
ATOM   2412  CG  LEU B  53       8.458 -19.750  -6.914  1.00 10.00      B   
ATOM   2413  CD1 LEU B  53       7.257 -19.712  -5.979  1.00 10.00      B   
ATOM   2414  CD2 LEU B  53       9.753 -19.881  -6.126  1.00 10.00      B   
ATOM   2415  C   LEU B  53       7.354 -19.572  -9.827  1.00 10.00      B   
ATOM   2416  O   LEU B  53       6.703 -18.543  -9.659  1.00 10.00      B   
ATOM   2417  N   GLU B  54       8.235 -19.721 -10.808  1.00 10.00      B   
ATOM   2418  HN  GLU B  54       8.707 -20.575 -10.895  1.00 10.00      B   
ATOM   2419  CA  GLU B  54       8.528 -18.650 -11.756  1.00 10.00      B   
ATOM   2420  CB  GLU B  54       9.718 -19.038 -12.637  1.00 10.00      B   
ATOM   2421  CG  GLU B  54      10.891 -19.615 -11.855  1.00 10.00      B   
ATOM   2422  CD  GLU B  54      12.096 -19.921 -12.721  1.00 10.00      B   
ATOM   2423  OE1 GLU B  54      11.930 -20.571 -13.776  1.00 10.00      B   
ATOM   2424  OE2 GLU B  54      13.219 -19.530 -12.340  1.00 10.00      B   
ATOM   2425  C   GLU B  54       7.302 -18.318 -12.612  1.00 10.00      B   
ATOM   2426  O   GLU B  54       7.041 -17.153 -12.916  1.00 10.00      B   
ATOM   2427  N   ASP B  55       6.549 -19.352 -12.979  1.00 10.00      B   
ATOM   2428  HN  ASP B  55       6.804 -20.249 -12.687  1.00 10.00      B   
ATOM   2429  CA  ASP B  55       5.343 -19.191 -13.790  1.00 10.00      B   
ATOM   2430  CB  ASP B  55       4.746 -20.563 -14.130  1.00 10.00      B   
ATOM   2431  CG  ASP B  55       5.235 -21.137 -15.442  1.00 10.00      B   
ATOM   2432  OD1 ASP B  55       4.826 -20.636 -16.507  1.00 10.00      B   
ATOM   2433  OD2 ASP B  55       6.014 -22.114 -15.416  1.00 10.00      B   
ATOM   2434  C   ASP B  55       4.302 -18.388 -13.026  1.00 10.00      B   
ATOM   2435  O   ASP B  55       3.775 -17.391 -13.522  1.00 10.00      B   
ATOM   2436  N   PHE B  56       4.033 -18.829 -11.803  1.00 10.00      B   
ATOM   2437  HN  PHE B  56       4.514 -19.618 -11.471  1.00 10.00      B   
ATOM   2438  CA  PHE B  56       3.050 -18.189 -10.941  1.00 10.00      B   
ATOM   2439  CB  PHE B  56       2.900 -18.975  -9.633  1.00 10.00      B   
ATOM   2440  CG  PHE B  56       1.566 -18.802  -8.963  1.00 10.00      B   
ATOM   2441  CD1 PHE B  56       1.484 -18.605  -7.594  1.00 10.00      B   
ATOM   2442  CD2 PHE B  56       0.394 -18.836  -9.702  1.00 10.00      B   
ATOM   2443  CE1 PHE B  56       0.259 -18.446  -6.974  1.00 10.00      B   
ATOM   2444  CE2 PHE B  56      -0.834 -18.678  -9.090  1.00 10.00      B   
ATOM   2445  CZ  PHE B  56      -0.902 -18.481  -7.724  1.00 10.00      B   
ATOM   2446  C   PHE B  56       3.409 -16.732 -10.659  1.00 10.00      B   
ATOM   2447  O   PHE B  56       2.560 -15.846 -10.771  1.00 10.00      B   
ATOM   2448  N   ILE B  57       4.670 -16.484 -10.308  1.00 10.00      B   
ATOM   2449  HN  ILE B  57       5.305 -17.233 -10.239  1.00 10.00      B   
ATOM   2450  CA  ILE B  57       5.131 -15.128 -10.017  1.00 10.00      B   
ATOM   2451  CB  ILE B  57       6.618 -15.100  -9.588  1.00 10.00      B   
ATOM   2452  CG1 ILE B  57       6.793 -15.779  -8.224  1.00 10.00      B   
ATOM   2453  CG2 ILE B  57       7.144 -13.669  -9.545  1.00 10.00      B   
ATOM   2454  CD1 ILE B  57       8.238 -15.948  -7.799  1.00 10.00      B   
ATOM   2455  C   ILE B  57       4.913 -14.206 -11.216  1.00 10.00      B   
ATOM   2456  O   ILE B  57       4.378 -13.103 -11.075  1.00 10.00      B   
ATOM   2457  N   ASN B  58       5.301 -14.676 -12.398  1.00 10.00      B   
ATOM   2458  HN  ASN B  58       5.696 -15.575 -12.451  1.00 10.00      B   
ATOM   2459  CA  ASN B  58       5.148 -13.889 -13.618  1.00 10.00      B   
ATOM   2460  CB  ASN B  58       5.800 -14.599 -14.811  1.00 10.00      B   
ATOM   2461  CG  ASN B  58       6.219 -13.641 -15.915  1.00 10.00      B   
ATOM   2462  OD1 ASN B  58       5.618 -12.584 -16.103  1.00 10.00      B   
ATOM   2463  ND2 ASN B  58       7.258 -14.004 -16.654  1.00 10.00      B   
ATOM   2464 HD21 ASN B  58       7.694 -14.859 -16.455  1.00 10.00      B   
ATOM   2465 HD22 ASN B  58       7.551 -13.400 -17.371  1.00 10.00      B   
ATOM   2466  C   ASN B  58       3.671 -13.616 -13.901  1.00 10.00      B   
ATOM   2467  O   ASN B  58       3.290 -12.490 -14.227  1.00 10.00      B   
ATOM   2468  N   ASN B  59       2.845 -14.648 -13.748  1.00 10.00      B   
ATOM   2469  HN  ASN B  59       3.215 -15.518 -13.475  1.00 10.00      B   
ATOM   2470  CA  ASN B  59       1.405 -14.533 -13.980  1.00 10.00      B   
ATOM   2471  CB  ASN B  59       0.722 -15.891 -13.757  1.00 10.00      B   
ATOM   2472  CG  ASN B  59      -0.788 -15.851 -13.926  1.00 10.00      B   
ATOM   2473  OD1 ASN B  59      -1.331 -14.997 -14.628  1.00 10.00      B   
ATOM   2474  ND2 ASN B  59      -1.476 -16.791 -13.298  1.00 10.00      B   
ATOM   2475 HD21 ASN B  59      -0.982 -17.453 -12.768  1.00 10.00      B   
ATOM   2476 HD22 ASN B  59      -2.451 -16.794 -13.396  1.00 10.00      B   
ATOM   2477  C   ASN B  59       0.784 -13.464 -13.082  1.00 10.00      B   
ATOM   2478  O   ASN B  59       0.054 -12.590 -13.553  1.00 10.00      B   
ATOM   2479  N   ILE B  60       1.098 -13.521 -11.791  1.00 10.00      B   
ATOM   2480  HN  ILE B  60       1.703 -14.232 -11.475  1.00 10.00      B   
ATOM   2481  CA  ILE B  60       0.567 -12.556 -10.832  1.00 10.00      B   
ATOM   2482  CB  ILE B  60       0.932 -12.935  -9.379  1.00 10.00      B   
ATOM   2483  CG1 ILE B  60       0.349 -14.307  -9.025  1.00 10.00      B   
ATOM   2484  CG2 ILE B  60       0.434 -11.877  -8.400  1.00 10.00      B   
ATOM   2485  CD1 ILE B  60       0.825 -14.851  -7.695  1.00 10.00      B   
ATOM   2486  C   ILE B  60       1.077 -11.149 -11.138  1.00 10.00      B   
ATOM   2487  O   ILE B  60       0.311 -10.184 -11.143  1.00 10.00      B   
ATOM   2488  N   ASN B  61       2.369 -11.047 -11.422  1.00 10.00      B   
ATOM   2489  HN  ASN B  61       2.923 -11.860 -11.423  1.00 10.00      B   
ATOM   2490  CA  ASN B  61       2.995  -9.762 -11.726  1.00 10.00      B   
ATOM   2491  CB  ASN B  61       4.510  -9.928 -11.885  1.00 10.00      B   
ATOM   2492  CG  ASN B  61       5.271  -8.627 -11.703  1.00 10.00      B   
ATOM   2493  OD1 ASN B  61       5.606  -8.242 -10.582  1.00 10.00      B   
ATOM   2494  ND2 ASN B  61       5.559  -7.947 -12.801  1.00 10.00      B   
ATOM   2495 HD21 ASN B  61       5.269  -8.312 -13.664  1.00 10.00      B   
ATOM   2496 HD22 ASN B  61       6.054  -7.106 -12.710  1.00 10.00      B   
ATOM   2497  C   ASN B  61       2.397  -9.118 -12.979  1.00 10.00      B   
ATOM   2498  O   ASN B  61       2.397  -7.896 -13.117  1.00 10.00      B   
ATOM   2499  N   SER B  62       1.863  -9.944 -13.874  1.00 10.00      B   
ATOM   2500  HN  SER B  62       1.867 -10.909 -13.694  1.00 10.00      B   
ATOM   2501  CA  SER B  62       1.268  -9.460 -15.117  1.00 10.00      B   
ATOM   2502  CB  SER B  62       0.813 -10.635 -15.984  1.00 10.00      B   
ATOM   2503  OG  SER B  62       1.892 -11.508 -16.275  1.00 10.00      B   
ATOM   2504  HG  SER B  62       2.451 -11.608 -15.491  1.00 10.00      B   
ATOM   2505  C   SER B  62       0.097  -8.509 -14.863  1.00 10.00      B   
ATOM   2506  O   SER B  62      -0.097  -7.539 -15.600  1.00 10.00      B   
ATOM   2507  N   VAL B  63      -0.682  -8.781 -13.822  1.00 10.00      B   
ATOM   2508  HN  VAL B  63      -0.481  -9.561 -13.258  1.00 10.00      B   
ATOM   2509  CA  VAL B  63      -1.827  -7.936 -13.501  1.00 10.00      B   
ATOM   2510  CB  VAL B  63      -2.943  -8.711 -12.757  1.00 10.00      B   
ATOM   2511  CG1 VAL B  63      -2.599  -8.930 -11.290  1.00 10.00      B   
ATOM   2512  CG2 VAL B  63      -4.287  -8.010 -12.907  1.00 10.00      B   
ATOM   2513  C   VAL B  63      -1.395  -6.706 -12.704  1.00 10.00      B   
ATOM   2514  O   VAL B  63      -2.070  -5.674 -12.711  1.00 10.00      B   
ATOM   2515  N   LEU B  64      -0.241  -6.810 -12.053  1.00 10.00      B   
ATOM   2516  HN  LEU B  64       0.270  -7.645 -12.121  1.00 10.00      B   
ATOM   2517  CA  LEU B  64       0.289  -5.719 -11.245  1.00 10.00      B   
ATOM   2518  CB  LEU B  64       1.384  -6.232 -10.309  1.00 10.00      B   
ATOM   2519  CG  LEU B  64       0.985  -7.356  -9.350  1.00 10.00      B   
ATOM   2520  CD1 LEU B  64       2.178  -7.796  -8.517  1.00 10.00      B   
ATOM   2521  CD2 LEU B  64      -0.165  -6.921  -8.455  1.00 10.00      B   
ATOM   2522  C   LEU B  64       0.831  -4.595 -12.123  1.00 10.00      B   
ATOM   2523  O   LEU B  64       0.835  -3.430 -11.723  1.00 10.00      B   
ATOM   2524  N   GLU B  65       1.270  -4.952 -13.328  1.00 10.00      B   
ATOM   2525  HN  GLU B  65       1.240  -5.899 -13.582  1.00 10.00      B   
ATOM   2526  CA  GLU B  65       1.816  -3.980 -14.274  1.00 10.00      B   
ATOM   2527  CB  GLU B  65       2.243  -4.666 -15.575  1.00 10.00      B   
ATOM   2528  CG  GLU B  65       3.218  -5.814 -15.384  1.00 10.00      B   
ATOM   2529  CD  GLU B  65       3.790  -6.316 -16.694  1.00 10.00      B   
ATOM   2530  OE1 GLU B  65       3.029  -6.881 -17.510  1.00 10.00      B   
ATOM   2531  OE2 GLU B  65       5.006  -6.154 -16.913  1.00 10.00      B   
ATOM   2532  C   GLU B  65       0.811  -2.871 -14.579  1.00 10.00      B   
ATOM   2533  O   GLU B  65       1.189  -1.724 -14.808  1.00 10.00      B   
ATOM   2534  N   SER B  66      -0.470  -3.223 -14.563  1.00 10.00      B   
ATOM   2535  HN  SER B  66      -0.706  -4.153 -14.368  1.00 10.00      B   
ATOM   2536  CA  SER B  66      -1.536  -2.270 -14.838  1.00 10.00      B   
ATOM   2537  CB  SER B  66      -2.873  -3.010 -14.888  1.00 10.00      B   
ATOM   2538  OG  SER B  66      -2.666  -4.400 -15.110  1.00 10.00      B   
ATOM   2539  HG  SER B  66      -2.737  -4.870 -14.268  1.00 10.00      B   
ATOM   2540  C   SER B  66      -1.582  -1.157 -13.788  1.00 10.00      B   
ATOM   2541  O   SER B  66      -2.026  -0.045 -14.072  1.00 10.00      B   
ATOM   2542  N   LEU B  67      -1.102  -1.463 -12.586  1.00 10.00      B   
ATOM   2543  HN  LEU B  67      -0.735  -2.360 -12.432  1.00 10.00      B   
ATOM   2544  CA  LEU B  67      -1.089  -0.500 -11.492  1.00 10.00      B   
ATOM   2545  CB  LEU B  67      -1.609  -1.149 -10.206  1.00 10.00      B   
ATOM   2546  CG  LEU B  67      -3.127  -1.283 -10.088  1.00 10.00      B   
ATOM   2547  CD1 LEU B  67      -3.494  -2.209  -8.938  1.00 10.00      B   
ATOM   2548  CD2 LEU B  67      -3.765   0.084  -9.900  1.00 10.00      B   
ATOM   2549  C   LEU B  67       0.313   0.051 -11.269  1.00 10.00      B   
ATOM   2550  O   LEU B  67       0.577   0.717 -10.265  1.00 10.00      B   
ATOM   2551  N   TYR B  68       1.206  -0.242 -12.214  1.00 10.00      B   
ATOM   2552  HN  TYR B  68       0.919  -0.779 -12.985  1.00 10.00      B   
ATOM   2553  CA  TYR B  68       2.594   0.213 -12.151  1.00 10.00      B   
ATOM   2554  CB  TYR B  68       2.686   1.746 -12.160  1.00 10.00      B   
ATOM   2555  CG  TYR B  68       2.794   2.358 -13.540  1.00 10.00      B   
ATOM   2556  CD1 TYR B  68       3.974   2.276 -14.266  1.00 10.00      B   
ATOM   2557  CD2 TYR B  68       1.718   3.022 -14.114  1.00 10.00      B   
ATOM   2558  CE1 TYR B  68       4.081   2.834 -15.525  1.00 10.00      B   
ATOM   2559  CE2 TYR B  68       1.815   3.584 -15.372  1.00 10.00      B   
ATOM   2560  CZ  TYR B  68       2.998   3.487 -16.073  1.00 10.00      B   
ATOM   2561  OH  TYR B  68       3.098   4.042 -17.328  1.00 10.00      B   
ATOM   2562  HH  TYR B  68       3.279   3.342 -17.972  1.00 10.00      B   
ATOM   2563  C   TYR B  68       3.344  -0.365 -10.950  1.00 10.00      B   
ATOM   2564  O   TYR B  68       4.306   0.229 -10.472  1.00 10.00      B   
ATOM   2565  N   ILE B  69       2.911  -1.522 -10.472  1.00 10.00      B   
ATOM   2566  HN  ILE B  69       2.150  -1.966 -10.902  1.00 10.00      B   
ATOM   2567  CA  ILE B  69       3.562  -2.167  -9.336  1.00 10.00      B   
ATOM   2568  CB  ILE B  69       2.609  -2.383  -8.138  1.00 10.00      B   
ATOM   2569  CG1 ILE B  69       1.252  -2.926  -8.596  1.00 10.00      B   
ATOM   2570  CG2 ILE B  69       2.440  -1.096  -7.344  1.00 10.00      B   
ATOM   2571  CD1 ILE B  69       0.308  -3.258  -7.458  1.00 10.00      B   
ATOM   2572  C   ILE B  69       4.172  -3.495  -9.758  1.00 10.00      B   
ATOM   2573  O   ILE B  69       3.724  -4.107 -10.727  1.00 10.00      B   
ATOM   2574  N   GLU B  70       5.200  -3.929  -9.045  1.00 10.00      B   
ATOM   2575  HN  GLU B  70       5.524  -3.393  -8.286  1.00 10.00      B   
ATOM   2576  CA  GLU B  70       5.866  -5.182  -9.364  1.00 10.00      B   
ATOM   2577  CB  GLU B  70       6.974  -4.950 -10.401  1.00 10.00      B   
ATOM   2578  CG  GLU B  70       8.000  -3.896 -10.003  1.00 10.00      B   
ATOM   2579  CD  GLU B  70       9.211  -3.871 -10.916  1.00 10.00      B   
ATOM   2580  OE1 GLU B  70      10.299  -3.450 -10.462  1.00 10.00      B   
ATOM   2581  OE2 GLU B  70       9.088  -4.275 -12.091  1.00 10.00      B   
ATOM   2582  C   GLU B  70       6.457  -5.830  -8.121  1.00 10.00      B   
ATOM   2583  O   GLU B  70       6.704  -5.161  -7.112  1.00 10.00      B   
ATOM   2584  N   ILE B  71       6.667  -7.136  -8.193  1.00 10.00      B   
ATOM   2585  HN  ILE B  71       6.415  -7.617  -9.015  1.00 10.00      B   
ATOM   2586  CA  ILE B  71       7.261  -7.877  -7.093  1.00 10.00      B   
ATOM   2587  CB  ILE B  71       6.830  -9.359  -7.100  1.00 10.00      B   
ATOM   2588  CG1 ILE B  71       5.323  -9.477  -7.352  1.00 10.00      B   
ATOM   2589  CG2 ILE B  71       7.199 -10.025  -5.780  1.00 10.00      B   
ATOM   2590  CD1 ILE B  71       4.854 -10.890  -7.626  1.00 10.00      B   
ATOM   2591  C   ILE B  71       8.776  -7.786  -7.223  1.00 10.00      B   
ATOM   2592  O   ILE B  71       9.430  -8.706  -7.715  1.00 10.00      B   
ATOM   2593  N   LYS B  72       9.315  -6.651  -6.807  1.00 10.00      B   
ATOM   2594  HN  LYS B  72       8.730  -5.965  -6.419  1.00 10.00      B   
ATOM   2595  CA  LYS B  72      10.742  -6.396  -6.892  1.00 10.00      B   
ATOM   2596  CB  LYS B  72      11.038  -4.929  -6.557  1.00 10.00      B   
ATOM   2597  CG  LYS B  72      12.411  -4.441  -6.999  1.00 10.00      B   
ATOM   2598  CD  LYS B  72      12.492  -2.920  -6.973  1.00 10.00      B   
ATOM   2599  CE  LYS B  72      13.870  -2.428  -7.388  1.00 10.00      B   
ATOM   2600  NZ  LYS B  72      13.912  -0.949  -7.550  1.00 10.00      B   
ATOM   2601  HZ1 LYS B  72      13.493  -0.482  -6.720  1.00 10.00      B   
ATOM   2602  HZ2 LYS B  72      13.380  -0.668  -8.400  1.00 10.00      B   
ATOM   2603  HZ3 LYS B  72      14.906  -0.628  -7.652  1.00 10.00      B   
ATOM   2604  C   LYS B  72      11.535  -7.330  -5.985  1.00 10.00      B   
ATOM   2605  O   LYS B  72      11.378  -7.311  -4.762  1.00 10.00      B   
ATOM   2606  N   ARG B  73      12.368  -8.156  -6.597  1.00 10.00      B   
ATOM   2607  HN  ARG B  73      12.424  -8.135  -7.574  1.00 10.00      B   
ATOM   2608  CA  ARG B  73      13.204  -9.092  -5.864  1.00 10.00      B   
ATOM   2609  CB  ARG B  73      13.403 -10.371  -6.683  1.00 10.00      B   
ATOM   2610  CG  ARG B  73      13.995 -11.534  -5.904  1.00 10.00      B   
ATOM   2611  CD  ARG B  73      14.205 -12.745  -6.801  1.00 10.00      B   
ATOM   2612  NE  ARG B  73      14.266 -13.992  -6.039  1.00 10.00      B   
ATOM   2613  HE  ARG B  73      13.620 -14.104  -5.303  1.00 10.00      B   
ATOM   2614  CZ  ARG B  73      15.122 -14.980  -6.287  1.00 10.00      B   
ATOM   2615  NH1 ARG B  73      15.997 -14.872  -7.277  1.00 10.00      B   
ATOM   2616 HH11 ARG B  73      16.027 -14.008  -7.859  1.00 10.00      B   
ATOM   2617 HH12 ARG B  73      16.648 -15.661  -7.490  1.00 10.00      B   
ATOM   2618  NH2 ARG B  73      15.100 -16.076  -5.540  1.00 10.00      B   
ATOM   2619 HH21 ARG B  73      15.766 -16.857  -5.732  1.00 10.00      B   
ATOM   2620 HH22 ARG B  73      14.415 -16.164  -4.754  1.00 10.00      B   
ATOM   2621  C   ARG B  73      14.546  -8.434  -5.580  1.00 10.00      B   
ATOM   2622  O   ARG B  73      15.205  -7.940  -6.495  1.00 10.00      B   
ATOM   2623  N   GLY B  74      14.941  -8.414  -4.321  1.00 10.00      B   
ATOM   2624  HN  GLY B  74      14.380  -8.833  -3.630  1.00 10.00      B   
ATOM   2625  CA  GLY B  74      16.196  -7.793  -3.958  1.00 10.00      B   
ATOM   2626  C   GLY B  74      17.079  -8.698  -3.133  1.00 10.00      B   
ATOM   2627  O   GLY B  74      16.711  -9.832  -2.829  1.00 10.00      B   
ATOM   2628  N   VAL B  75      18.241  -8.186  -2.765  1.00 10.00      B   
ATOM   2629  HN  VAL B  75      18.458  -7.266  -3.024  1.00 10.00      B   
ATOM   2630  CA  VAL B  75      19.201  -8.936  -1.972  1.00 10.00      B   
ATOM   2631  CB  VAL B  75      20.309  -9.545  -2.869  1.00 10.00      B   
ATOM   2632  CG1 VAL B  75      20.953  -8.490  -3.759  1.00 10.00      B   
ATOM   2633  CG2 VAL B  75      21.358 -10.273  -2.044  1.00 10.00      B   
ATOM   2634  C   VAL B  75      19.813  -8.027  -0.907  1.00 10.00      B   
ATOM   2635  O   VAL B  75      20.219  -6.902  -1.202  1.00 10.00      B   
ATOM   2636  N   THR B  76      19.841  -8.496   0.334  1.00 10.00      B   
ATOM   2637  HN  THR B  76      19.484  -9.391   0.519  1.00 10.00      B   
ATOM   2638  CA  THR B  76      20.399  -7.717   1.430  1.00 10.00      B   
ATOM   2639  CB  THR B  76      20.151  -8.410   2.780  1.00 10.00      B   
ATOM   2640  OG1 THR B  76      19.672  -9.744   2.546  1.00 10.00      B   
ATOM   2641  HG1 THR B  76      19.143 -10.029   3.301  1.00 10.00      B   
ATOM   2642  CG2 THR B  76      19.117  -7.643   3.587  1.00 10.00      B   
ATOM   2643  C   THR B  76      21.898  -7.489   1.232  1.00 10.00      B   
ATOM   2644  O   THR B  76      22.626  -8.404   0.850  1.00 10.00      B   
ATOM   2645  N   GLU B  77      22.347  -6.265   1.487  1.00 10.00      B   
ATOM   2646  HN  GLU B  77      21.717  -5.577   1.785  1.00 10.00      B   
ATOM   2647  CA  GLU B  77      23.754  -5.911   1.328  1.00 10.00      B   
ATOM   2648  CB  GLU B  77      23.936  -4.395   1.450  1.00 10.00      B   
ATOM   2649  CG  GLU B  77      22.888  -3.568   0.721  1.00 10.00      B   
ATOM   2650  CD  GLU B  77      23.139  -2.077   0.850  1.00 10.00      B   
ATOM   2651  OE1 GLU B  77      23.493  -1.627   1.958  1.00 10.00      B   
ATOM   2652  OE2 GLU B  77      22.985  -1.353  -0.155  1.00 10.00      B   
ATOM   2653  C   GLU B  77      24.624  -6.613   2.367  1.00 10.00      B   
ATOM   2654  O   GLU B  77      25.794  -6.900   2.120  1.00 10.00      B   
ATOM   2655  N   ASP B  78      24.037  -6.897   3.522  1.00 10.00      B   
ATOM   2656  HN  ASP B  78      23.094  -6.661   3.649  1.00 10.00      B   
ATOM   2657  CA  ASP B  78      24.754  -7.546   4.616  1.00 10.00      B   
ATOM   2658  CB  ASP B  78      24.351  -6.921   5.963  1.00 10.00      B   
ATOM   2659  CG  ASP B  78      22.891  -7.153   6.324  1.00 10.00      B   
ATOM   2660  OD1 ASP B  78      22.605  -7.403   7.516  1.00 10.00      B   
ATOM   2661  OD2 ASP B  78      22.031  -7.108   5.413  1.00 10.00      B   
ATOM   2662  C   ASP B  78      24.528  -9.058   4.640  1.00 10.00      B   
ATOM   2663  O   ASP B  78      25.482  -9.834   4.675  1.00 10.00      B   
ATOM   2664  N   ASP B  79      23.265  -9.465   4.625  1.00 10.00      B   
ATOM   2665  HN  ASP B  79      22.552  -8.787   4.606  1.00 10.00      B   
ATOM   2666  CA  ASP B  79      22.900 -10.879   4.665  1.00 10.00      B   
ATOM   2667  CB  ASP B  79      21.466 -11.033   5.179  1.00 10.00      B   
ATOM   2668  CG  ASP B  79      21.046 -12.476   5.377  1.00 10.00      B   
ATOM   2669  OD1 ASP B  79      20.328 -13.011   4.511  1.00 10.00      B   
ATOM   2670  OD2 ASP B  79      21.403 -13.073   6.418  1.00 10.00      B   
ATOM   2671  C   ASP B  79      23.054 -11.545   3.301  1.00 10.00      B   
ATOM   2672  O   ASP B  79      23.895 -12.424   3.119  1.00 10.00      B   
ATOM   2673  N   GLY B  80      22.241 -11.122   2.344  1.00 10.00      B   
ATOM   2674  HN  GLY B  80      21.583 -10.422   2.543  1.00 10.00      B   
ATOM   2675  CA  GLY B  80      22.311 -11.692   1.013  1.00 10.00      B   
ATOM   2676  C   GLY B  80      21.141 -12.606   0.713  1.00 10.00      B   
ATOM   2677  O   GLY B  80      21.260 -13.543  -0.075  1.00 10.00      B   
ATOM   2678  N   ARG B  81      20.004 -12.324   1.329  1.00 10.00      B   
ATOM   2679  HN  ARG B  81      19.968 -11.553   1.935  1.00 10.00      B   
ATOM   2680  CA  ARG B  81      18.807 -13.127   1.131  1.00 10.00      B   
ATOM   2681  CB  ARG B  81      18.055 -13.285   2.454  1.00 10.00      B   
ATOM   2682  CG  ARG B  81      17.419 -14.650   2.648  1.00 10.00      B   
ATOM   2683  CD  ARG B  81      17.072 -14.890   4.107  1.00 10.00      B   
ATOM   2684  NE  ARG B  81      18.204 -14.610   4.992  1.00 10.00      B   
ATOM   2685  HE  ARG B  81      18.907 -13.993   4.652  1.00 10.00      B   
ATOM   2686  CZ  ARG B  81      18.341 -15.114   6.216  1.00 10.00      B   
ATOM   2687  NH1 ARG B  81      17.451 -15.972   6.696  1.00 10.00      B   
ATOM   2688 HH11 ARG B  81      17.560 -16.353   7.662  1.00 10.00      B   
ATOM   2689 HH12 ARG B  81      16.648 -16.283   6.107  1.00 10.00      B   
ATOM   2690  NH2 ARG B  81      19.384 -14.773   6.954  1.00 10.00      B   
ATOM   2691 HH21 ARG B  81      19.500 -15.164   7.913  1.00 10.00      B   
ATOM   2692 HH22 ARG B  81      20.108 -14.107   6.573  1.00 10.00      B   
ATOM   2693  C   ARG B  81      17.895 -12.486   0.091  1.00 10.00      B   
ATOM   2694  O   ARG B  81      17.640 -11.280   0.145  1.00 10.00      B   
ATOM   2695  N   PRO B  82      17.412 -13.281  -0.878  1.00 10.00      B   
ATOM   2696  CA  PRO B  82      16.515 -12.799  -1.932  1.00 10.00      B   
ATOM   2697  CB  PRO B  82      16.428 -13.977  -2.914  1.00 10.00      B   
ATOM   2698  CG  PRO B  82      17.513 -14.919  -2.506  1.00 10.00      B   
ATOM   2699  CD  PRO B  82      17.711 -14.709  -1.035  1.00 10.00      B   
ATOM   2700  C   PRO B  82      15.130 -12.467  -1.379  1.00 10.00      B   
ATOM   2701  O   PRO B  82      14.279 -13.346  -1.223  1.00 10.00      B   
ATOM   2702  N   ILE B  83      14.917 -11.195  -1.083  1.00 10.00      B   
ATOM   2703  HN  ILE B  83      15.634 -10.545  -1.247  1.00 10.00      B   
ATOM   2704  CA  ILE B  83      13.649 -10.732  -0.537  1.00 10.00      B   
ATOM   2705  CB  ILE B  83      13.853  -9.619   0.510  1.00 10.00      B   
ATOM   2706  CG1 ILE B  83      14.745  -8.507  -0.051  1.00 10.00      B   
ATOM   2707  CG2 ILE B  83      14.444 -10.196   1.791  1.00 10.00      B   
ATOM   2708  CD1 ILE B  83      14.900  -7.319   0.872  1.00 10.00      B   
ATOM   2709  C   ILE B  83      12.723 -10.231  -1.640  1.00 10.00      B   
ATOM   2710  O   ILE B  83      13.150 -10.023  -2.777  1.00 10.00      B   
ATOM   2711  N   TYR B  84      11.457 -10.039  -1.293  1.00 10.00      B   
ATOM   2712  HN  TYR B  84      11.187 -10.202  -0.365  1.00 10.00      B   
ATOM   2713  CA  TYR B  84      10.457  -9.571  -2.242  1.00 10.00      B   
ATOM   2714  CB  TYR B  84       9.485 -10.704  -2.598  1.00 10.00      B   
ATOM   2715  CG  TYR B  84      10.148 -11.928  -3.189  1.00 10.00      B   
ATOM   2716  CD1 TYR B  84      10.616 -12.952  -2.374  1.00 10.00      B   
ATOM   2717  CD2 TYR B  84      10.309 -12.057  -4.561  1.00 10.00      B   
ATOM   2718  CE1 TYR B  84      11.228 -14.067  -2.909  1.00 10.00      B   
ATOM   2719  CE2 TYR B  84      10.917 -13.171  -5.105  1.00 10.00      B   
ATOM   2720  CZ  TYR B  84      11.376 -14.172  -4.275  1.00 10.00      B   
ATOM   2721  OH  TYR B  84      11.994 -15.277  -4.814  1.00 10.00      B   
ATOM   2722  HH  TYR B  84      11.619 -16.074  -4.423  1.00 10.00      B   
ATOM   2723  C   TYR B  84       9.676  -8.411  -1.644  1.00 10.00      B   
ATOM   2724  O   TYR B  84       9.411  -8.392  -0.442  1.00 10.00      B   
ATOM   2725  N   ALA B  85       9.319  -7.445  -2.478  1.00 10.00      B   
ATOM   2726  HN  ALA B  85       9.582  -7.505  -3.423  1.00 10.00      B   
ATOM   2727  CA  ALA B  85       8.560  -6.291  -2.027  1.00 10.00      B   
ATOM   2728  CB  ALA B  85       9.496  -5.213  -1.497  1.00 10.00      B   
ATOM   2729  C   ALA B  85       7.700  -5.741  -3.158  1.00 10.00      B   
ATOM   2730  O   ALA B  85       8.129  -5.699  -4.310  1.00 10.00      B   
ATOM   2731  N   LEU B  86       6.481  -5.332  -2.827  1.00 10.00      B   
ATOM   2732  HN  LEU B  86       6.188  -5.409  -1.898  1.00 10.00      B   
ATOM   2733  CA  LEU B  86       5.570  -4.772  -3.815  1.00 10.00      B   
ATOM   2734  CB  LEU B  86       4.116  -4.951  -3.371  1.00 10.00      B   
ATOM   2735  CG  LEU B  86       3.641  -6.395  -3.190  1.00 10.00      B   
ATOM   2736  CD1 LEU B  86       2.239  -6.426  -2.603  1.00 10.00      B   
ATOM   2737  CD2 LEU B  86       3.688  -7.146  -4.512  1.00 10.00      B   
ATOM   2738  C   LEU B  86       5.886  -3.298  -4.036  1.00 10.00      B   
ATOM   2739  O   LEU B  86       5.240  -2.414  -3.467  1.00 10.00      B   
ATOM   2740  N   VAL B  87       6.894  -3.045  -4.853  1.00 10.00      B   
ATOM   2741  HN  VAL B  87       7.351  -3.798  -5.290  1.00 10.00      B   
ATOM   2742  CA  VAL B  87       7.334  -1.689  -5.147  1.00 10.00      B   
ATOM   2743  CB  VAL B  87       8.869  -1.646  -5.356  1.00 10.00      B   
ATOM   2744  CG1 VAL B  87       9.384  -0.215  -5.397  1.00 10.00      B   
ATOM   2745  CG2 VAL B  87       9.579  -2.434  -4.266  1.00 10.00      B   
ATOM   2746  C   VAL B  87       6.638  -1.155  -6.397  1.00 10.00      B   
ATOM   2747  O   VAL B  87       6.140  -1.925  -7.221  1.00 10.00      B   
ATOM   2748  N   ASN B  88       6.587   0.163  -6.518  1.00 10.00      B   
ATOM   2749  HN  ASN B  88       6.992   0.722  -5.823  1.00 10.00      B   
ATOM   2750  CA  ASN B  88       5.971   0.806  -7.666  1.00 10.00      B   
ATOM   2751  CB  ASN B  88       5.162   2.028  -7.217  1.00 10.00      B   
ATOM   2752  CG  ASN B  88       4.209   2.534  -8.284  1.00 10.00      B   
ATOM   2753  OD1 ASN B  88       4.578   3.352  -9.125  1.00 10.00      B   
ATOM   2754  ND2 ASN B  88       2.972   2.062  -8.249  1.00 10.00      B   
ATOM   2755 HD21 ASN B  88       2.739   1.423  -7.547  1.00 10.00      B   
ATOM   2756 HD22 ASN B  88       2.340   2.366  -8.934  1.00 10.00      B   
ATOM   2757  C   ASN B  88       7.058   1.215  -8.656  1.00 10.00      B   
ATOM   2758  O   ASN B  88       8.198   1.464  -8.263  1.00 10.00      B   
ATOM   2759  N   LEU B  89       6.706   1.270  -9.933  1.00 10.00      B   
ATOM   2760  HN  LEU B  89       5.778   1.048 -10.179  1.00 10.00      B   
ATOM   2761  CA  LEU B  89       7.651   1.628 -10.986  1.00 10.00      B   
ATOM   2762  CB  LEU B  89       7.112   1.203 -12.355  1.00 10.00      B   
ATOM   2763  CG  LEU B  89       7.081  -0.303 -12.628  1.00 10.00      B   
ATOM   2764  CD1 LEU B  89       6.259  -0.608 -13.871  1.00 10.00      B   
ATOM   2765  CD2 LEU B  89       8.493  -0.847 -12.775  1.00 10.00      B   
ATOM   2766  C   LEU B  89       7.991   3.117 -10.988  1.00 10.00      B   
ATOM   2767  O   LEU B  89       9.028   3.520 -11.516  1.00 10.00      B   
ATOM   2768  N   ALA B  90       7.121   3.933 -10.406  1.00 10.00      B   
ATOM   2769  HN  ALA B  90       6.311   3.561  -9.997  1.00 10.00      B   
ATOM   2770  CA  ALA B  90       7.352   5.372 -10.358  1.00 10.00      B   
ATOM   2771  CB  ALA B  90       6.104   6.114  -9.910  1.00 10.00      B   
ATOM   2772  C   ALA B  90       8.543   5.713  -9.467  1.00 10.00      B   
ATOM   2773  O   ALA B  90       8.794   5.046  -8.460  1.00 10.00      B   
ATOM   2774  N   THR B  91       9.271   6.751  -9.851  1.00 10.00      B   
ATOM   2775  HN  THR B  91       9.015   7.237 -10.661  1.00 10.00      B   
ATOM   2776  CA  THR B  91      10.445   7.186  -9.109  1.00 10.00      B   
ATOM   2777  CB  THR B  91      11.331   8.132  -9.954  1.00 10.00      B   
ATOM   2778  OG1 THR B  91      12.419   8.633  -9.173  1.00 10.00      B   
ATOM   2779  HG1 THR B  91      13.056   9.076  -9.761  1.00 10.00      B   
ATOM   2780  CG2 THR B  91      10.521   9.292 -10.514  1.00 10.00      B   
ATOM   2781  C   THR B  91      10.070   7.832  -7.774  1.00 10.00      B   
ATOM   2782  O   THR B  91      10.730   7.608  -6.758  1.00 10.00      B   
ATOM   2783  N   THR B  92       8.986   8.596  -7.771  1.00 10.00      B   
ATOM   2784  HN  THR B  92       8.486   8.721  -8.603  1.00 10.00      B   
ATOM   2785  CA  THR B  92       8.517   9.276  -6.570  1.00 10.00      B   
ATOM   2786  CB  THR B  92       7.578  10.430  -6.963  1.00 10.00      B   
ATOM   2787  OG1 THR B  92       7.426  10.440  -8.395  1.00 10.00      B   
ATOM   2788  HG1 THR B  92       6.853  11.174  -8.650  1.00 10.00      B   
ATOM   2789  CG2 THR B  92       8.159  11.760  -6.511  1.00 10.00      B   
ATOM   2790  C   THR B  92       7.779   8.315  -5.631  1.00 10.00      B   
ATOM   2791  O   THR B  92       6.692   8.618  -5.143  1.00 10.00      B   
ATOM   2792  N   SER B  93       8.396   7.170  -5.357  1.00 10.00      B   
ATOM   2793  HN  SER B  93       9.286   7.007  -5.743  1.00 10.00      B   
ATOM   2794  CA  SER B  93       7.803   6.153  -4.493  1.00 10.00      B   
ATOM   2795  CB  SER B  93       8.452   4.790  -4.761  1.00 10.00      B   
ATOM   2796  OG  SER B  93       7.634   3.723  -4.309  1.00 10.00      B   
ATOM   2797  HG  SER B  93       8.176   3.098  -3.815  1.00 10.00      B   
ATOM   2798  C   SER B  93       7.912   6.531  -3.011  1.00 10.00      B   
ATOM   2799  O   SER B  93       8.524   5.822  -2.213  1.00 10.00      B   
ATOM   2800  N   ILE B  94       7.320   7.660  -2.651  1.00 10.00      B   
ATOM   2801  HN  ILE B  94       6.872   8.205  -3.340  1.00 10.00      B   
ATOM   2802  CA  ILE B  94       7.333   8.126  -1.271  1.00 10.00      B   
ATOM   2803  CB  ILE B  94       7.886   9.570  -1.164  1.00 10.00      B   
ATOM   2804  CG1 ILE B  94       8.209   9.930   0.291  1.00 10.00      B   
ATOM   2805  CG2 ILE B  94       6.922  10.580  -1.776  1.00 10.00      B   
ATOM   2806  CD1 ILE B  94       8.998  11.212   0.445  1.00 10.00      B   
ATOM   2807  C   ILE B  94       5.923   8.045  -0.681  1.00 10.00      B   
ATOM   2808  O   ILE B  94       5.723   8.165   0.530  1.00 10.00      B   
ATOM   2809  N   SER B  95       4.953   7.792  -1.555  1.00 10.00      B   
ATOM   2810  HN  SER B  95       5.188   7.661  -2.499  1.00 10.00      B   
ATOM   2811  CA  SER B  95       3.551   7.692  -1.168  1.00 10.00      B   
ATOM   2812  CB  SER B  95       2.710   7.467  -2.421  1.00 10.00      B   
ATOM   2813  OG  SER B  95       3.368   6.556  -3.287  1.00 10.00      B   
ATOM   2814  HG  SER B  95       3.582   7.001  -4.122  1.00 10.00      B   
ATOM   2815  C   SER B  95       3.325   6.547  -0.183  1.00 10.00      B   
ATOM   2816  O   SER B  95       2.381   6.572   0.610  1.00 10.00      B   
ATOM   2817  N   LYS B  96       4.211   5.554  -0.232  1.00 10.00      B   
ATOM   2818  HN  LYS B  96       4.938   5.604  -0.886  1.00 10.00      B   
ATOM   2819  CA  LYS B  96       4.129   4.392   0.646  1.00 10.00      B   
ATOM   2820  CB  LYS B  96       5.282   3.425   0.360  1.00 10.00      B   
ATOM   2821  CG  LYS B  96       5.162   2.674  -0.957  1.00 10.00      B   
ATOM   2822  CD  LYS B  96       3.955   1.749  -0.960  1.00 10.00      B   
ATOM   2823  CE  LYS B  96       4.019   0.755  -2.110  1.00 10.00      B   
ATOM   2824  NZ  LYS B  96       5.120  -0.229  -1.934  1.00 10.00      B   
ATOM   2825  HZ1 LYS B  96       6.049   0.234  -2.079  1.00 10.00      B   
ATOM   2826  HZ2 LYS B  96       5.027  -1.009  -2.618  1.00 10.00      B   
ATOM   2827  HZ3 LYS B  96       5.098  -0.625  -0.976  1.00 10.00      B   
ATOM   2828  C   LYS B  96       4.149   4.797   2.116  1.00 10.00      B   
ATOM   2829  O   LYS B  96       3.581   4.114   2.966  1.00 10.00      B   
ATOM   2830  N   MET B  97       4.806   5.910   2.411  1.00 10.00      B   
ATOM   2831  HN  MET B  97       5.243   6.416   1.690  1.00 10.00      B   
ATOM   2832  CA  MET B  97       4.892   6.398   3.779  1.00 10.00      B   
ATOM   2833  CB  MET B  97       6.338   6.740   4.143  1.00 10.00      B   
ATOM   2834  CG  MET B  97       7.220   5.532   4.407  1.00 10.00      B   
ATOM   2835  SD  MET B  97       8.886   5.986   4.926  1.00 10.00      B   
ATOM   2836  CE  MET B  97       8.540   6.864   6.449  1.00 10.00      B   
ATOM   2837  C   MET B  97       4.001   7.616   3.988  1.00 10.00      B   
ATOM   2838  O   MET B  97       3.497   7.842   5.084  1.00 10.00      B   
ATOM   2839  N   ALA B  98       3.790   8.384   2.924  1.00 10.00      B   
ATOM   2840  HN  ALA B  98       4.202   8.138   2.070  1.00 10.00      B   
ATOM   2841  CA  ALA B  98       2.969   9.592   2.992  1.00 10.00      B   
ATOM   2842  CB  ALA B  98       3.148  10.427   1.733  1.00 10.00      B   
ATOM   2843  C   ALA B  98       1.488   9.286   3.228  1.00 10.00      B   
ATOM   2844  O   ALA B  98       0.704  10.186   3.532  1.00 10.00      B   
ATOM   2845  N   THR B  99       1.109   8.022   3.092  1.00 10.00      B   
ATOM   2846  HN  THR B  99       1.771   7.347   2.844  1.00 10.00      B   
ATOM   2847  CA  THR B  99      -0.277   7.623   3.290  1.00 10.00      B   
ATOM   2848  CB  THR B  99      -0.872   7.036   1.994  1.00 10.00      B   
ATOM   2849  OG1 THR B  99      -0.181   7.584   0.861  1.00 10.00      B   
ATOM   2850  HG1 THR B  99       0.687   7.170   0.781  1.00 10.00      B   
ATOM   2851  CG2 THR B  99      -2.353   7.376   1.884  1.00 10.00      B   
ATOM   2852  C   THR B  99      -0.409   6.606   4.428  1.00 10.00      B   
ATOM   2853  O   THR B  99      -1.328   5.777   4.438  1.00 10.00      B   
ATOM   2854  N   ASP B 100       0.504   6.674   5.392  1.00 10.00      B   
ATOM   2855  HN  ASP B 100       1.202   7.363   5.344  1.00 10.00      B   
ATOM   2856  CA  ASP B 100       0.478   5.755   6.531  1.00 10.00      B   
ATOM   2857  CB  ASP B 100       1.082   4.396   6.156  1.00 10.00      B   
ATOM   2858  CG  ASP B 100       0.610   3.278   7.067  1.00 10.00      B   
ATOM   2859  OD1 ASP B 100      -0.441   2.671   6.768  1.00 10.00      B   
ATOM   2860  OD2 ASP B 100       1.282   3.001   8.085  1.00 10.00      B   
ATOM   2861  C   ASP B 100       1.215   6.334   7.733  1.00 10.00      B   
ATOM   2862  O   ASP B 100       0.786   6.171   8.878  1.00 10.00      B   
ATOM   2863  N   PHE B 101       2.318   7.018   7.467  1.00 10.00      B   
ATOM   2864  HN  PHE B 101       2.595   7.139   6.534  1.00 10.00      B   
ATOM   2865  CA  PHE B 101       3.125   7.610   8.520  1.00 10.00      B   
ATOM   2866  CB  PHE B 101       4.616   7.403   8.227  1.00 10.00      B   
ATOM   2867  CG  PHE B 101       5.060   5.967   8.278  1.00 10.00      B   
ATOM   2868  CD1 PHE B 101       5.747   5.483   9.378  1.00 10.00      B   
ATOM   2869  CD2 PHE B 101       4.802   5.104   7.224  1.00 10.00      B   
ATOM   2870  CE1 PHE B 101       6.162   4.166   9.431  1.00 10.00      B   
ATOM   2871  CE2 PHE B 101       5.214   3.786   7.269  1.00 10.00      B   
ATOM   2872  CZ  PHE B 101       5.898   3.318   8.374  1.00 10.00      B   
ATOM   2873  C   PHE B 101       2.825   9.097   8.657  1.00 10.00      B   
ATOM   2874  O   PHE B 101       2.260   9.710   7.751  1.00 10.00      B   
ATOM   2875  N   ALA B 102       3.206   9.667   9.790  1.00 10.00      B   
ATOM   2876  HN  ALA B 102       3.654   9.114  10.478  1.00 10.00      B   
ATOM   2877  CA  ALA B 102       2.986  11.081  10.052  1.00 10.00      B   
ATOM   2878  CB  ALA B 102       2.997  11.347  11.549  1.00 10.00      B   
ATOM   2879  C   ALA B 102       4.045  11.929   9.357  1.00 10.00      B   
ATOM   2880  O   ALA B 102       5.088  11.417   8.942  1.00 10.00      B   
ATOM   2881  N   GLU B 103       3.785  13.229   9.253  1.00 10.00      B   
ATOM   2882  HN  GLU B 103       2.946  13.578   9.624  1.00 10.00      B   
ATOM   2883  CA  GLU B 103       4.711  14.149   8.599  1.00 10.00      B   
ATOM   2884  CB  GLU B 103       4.129  15.562   8.550  1.00 10.00      B   
ATOM   2885  CG  GLU B 103       4.618  16.387   7.369  1.00 10.00      B   
ATOM   2886  CD  GLU B 103       4.208  17.840   7.458  1.00 10.00      B   
ATOM   2887  OE1 GLU B 103       2.993  18.120   7.434  1.00 10.00      B   
ATOM   2888  OE2 GLU B 103       5.104  18.705   7.544  1.00 10.00      B   
ATOM   2889  C   GLU B 103       6.070  14.155   9.295  1.00 10.00      B   
ATOM   2890  O   GLU B 103       7.115  14.207   8.642  1.00 10.00      B   
ATOM   2891  N   ASN B 104       6.045  14.092  10.622  1.00 10.00      B   
ATOM   2892  HN  ASN B 104       5.180  14.066  11.080  1.00 10.00      B   
ATOM   2893  CA  ASN B 104       7.270  14.075  11.416  1.00 10.00      B   
ATOM   2894  CB  ASN B 104       6.977  14.239  12.915  1.00 10.00      B   
ATOM   2895  CG  ASN B 104       5.702  13.548  13.363  1.00 10.00      B   
ATOM   2896  OD1 ASN B 104       5.688  12.345  13.607  1.00 10.00      B   
ATOM   2897  ND2 ASN B 104       4.626  14.312  13.487  1.00 10.00      B   
ATOM   2898 HD21 ASN B 104       4.713  15.275  13.284  1.00 10.00      B   
ATOM   2899 HD22 ASN B 104       3.787  13.890  13.783  1.00 10.00      B   
ATOM   2900  C   ASN B 104       8.069  12.805  11.154  1.00 10.00      B   
ATOM   2901  O   ASN B 104       9.294  12.842  11.050  1.00 10.00      B   
ATOM   2902  N   GLU B 105       7.367  11.681  11.032  1.00 10.00      B   
ATOM   2903  HN  GLU B 105       6.392  11.714  11.131  1.00 10.00      B   
ATOM   2904  CA  GLU B 105       8.012  10.401  10.761  1.00 10.00      B   
ATOM   2905  CB  GLU B 105       6.998   9.257  10.839  1.00 10.00      B   
ATOM   2906  CG  GLU B 105       6.319   9.112  12.190  1.00 10.00      B   
ATOM   2907  CD  GLU B 105       5.361   7.939  12.236  1.00 10.00      B   
ATOM   2908  OE1 GLU B 105       5.678   6.927  12.893  1.00 10.00      B   
ATOM   2909  OE2 GLU B 105       4.282   8.021  11.613  1.00 10.00      B   
ATOM   2910  C   GLU B 105       8.651  10.431   9.377  1.00 10.00      B   
ATOM   2911  O   GLU B 105       9.755   9.924   9.176  1.00 10.00      B   
ATOM   2912  N   LEU B 106       7.944  11.044   8.433  1.00 10.00      B   
ATOM   2913  HN  LEU B 106       7.067  11.422   8.666  1.00 10.00      B   
ATOM   2914  CA  LEU B 106       8.422  11.168   7.063  1.00 10.00      B   
ATOM   2915  CB  LEU B 106       7.369  11.862   6.196  1.00 10.00      B   
ATOM   2916  CG  LEU B 106       6.258  10.974   5.636  1.00 10.00      B   
ATOM   2917  CD1 LEU B 106       5.030  11.805   5.301  1.00 10.00      B   
ATOM   2918  CD2 LEU B 106       6.748  10.234   4.402  1.00 10.00      B   
ATOM   2919  C   LEU B 106       9.725  11.953   7.009  1.00 10.00      B   
ATOM   2920  O   LEU B 106      10.680  11.545   6.347  1.00 10.00      B   
ATOM   2921  N   ASP B 107       9.762  13.074   7.720  1.00 10.00      B   
ATOM   2922  HN  ASP B 107       8.973  13.340   8.241  1.00 10.00      B   
ATOM   2923  CA  ASP B 107      10.951  13.916   7.744  1.00 10.00      B   
ATOM   2924  CB  ASP B 107      10.654  15.286   8.351  1.00 10.00      B   
ATOM   2925  CG  ASP B 107      11.780  16.272   8.111  1.00 10.00      B   
ATOM   2926  OD1 ASP B 107      11.883  16.805   6.985  1.00 10.00      B   
ATOM   2927  OD2 ASP B 107      12.565  16.524   9.045  1.00 10.00      B   
ATOM   2928  C   ASP B 107      12.093  13.239   8.488  1.00 10.00      B   
ATOM   2929  O   ASP B 107      13.237  13.273   8.039  1.00 10.00      B   
ATOM   2930  N   LEU B 108      11.773  12.611   9.617  1.00 10.00      B   
ATOM   2931  HN  LEU B 108      10.840  12.629   9.929  1.00 10.00      B   
ATOM   2932  CA  LEU B 108      12.774  11.911  10.416  1.00 10.00      B   
ATOM   2933  CB  LEU B 108      12.137  11.310  11.673  1.00 10.00      B   
ATOM   2934  CG  LEU B 108      13.081  10.570  12.627  1.00 10.00      B   
ATOM   2935  CD1 LEU B 108      14.125  11.517  13.204  1.00 10.00      B   
ATOM   2936  CD2 LEU B 108      12.295   9.897  13.739  1.00 10.00      B   
ATOM   2937  C   LEU B 108      13.452  10.820   9.594  1.00 10.00      B   
ATOM   2938  O   LEU B 108      14.672  10.656   9.647  1.00 10.00      B   
ATOM   2939  N   PHE B 109      12.652  10.084   8.826  1.00 10.00      B   
ATOM   2940  HN  PHE B 109      11.683  10.257   8.837  1.00 10.00      B   
ATOM   2941  CA  PHE B 109      13.172   9.022   7.979  1.00 10.00      B   
ATOM   2942  CB  PHE B 109      12.028   8.287   7.274  1.00 10.00      B   
ATOM   2943  CG  PHE B 109      12.476   7.139   6.415  1.00 10.00      B   
ATOM   2944  CD1 PHE B 109      12.502   7.257   5.034  1.00 10.00      B   
ATOM   2945  CD2 PHE B 109      12.873   5.942   6.988  1.00 10.00      B   
ATOM   2946  CE1 PHE B 109      12.917   6.204   4.242  1.00 10.00      B   
ATOM   2947  CE2 PHE B 109      13.288   4.884   6.201  1.00 10.00      B   
ATOM   2948  CZ  PHE B 109      13.310   5.015   4.826  1.00 10.00      B   
ATOM   2949  C   PHE B 109      14.142   9.598   6.953  1.00 10.00      B   
ATOM   2950  O   PHE B 109      15.211   9.040   6.714  1.00 10.00      B   
ATOM   2951  N   ARG B 110      13.768  10.729   6.367  1.00 10.00      B   
ATOM   2952  HN  ARG B 110      12.907  11.133   6.612  1.00 10.00      B   
ATOM   2953  CA  ARG B 110      14.608  11.387   5.376  1.00 10.00      B   
ATOM   2954  CB  ARG B 110      13.864  12.535   4.693  1.00 10.00      B   
ATOM   2955  CG  ARG B 110      12.689  12.092   3.837  1.00 10.00      B   
ATOM   2956  CD  ARG B 110      12.721  12.748   2.465  1.00 10.00      B   
ATOM   2957  NE  ARG B 110      12.841  14.204   2.548  1.00 10.00      B   
ATOM   2958  HE  ARG B 110      13.727  14.571   2.774  1.00 10.00      B   
ATOM   2959  CZ  ARG B 110      11.834  15.050   2.330  1.00 10.00      B   
ATOM   2960  NH1 ARG B 110      10.625  14.589   2.023  1.00 10.00      B   
ATOM   2961 HH11 ARG B 110      10.462  13.563   1.943  1.00 10.00      B   
ATOM   2962 HH12 ARG B 110       9.835  15.250   1.868  1.00 10.00      B   
ATOM   2963  NH2 ARG B 110      12.041  16.360   2.415  1.00 10.00      B   
ATOM   2964 HH21 ARG B 110      12.992  16.726   2.654  1.00 10.00      B   
ATOM   2965 HH22 ARG B 110      11.259  17.032   2.236  1.00 10.00      B   
ATOM   2966  C   ARG B 110      15.896  11.894   6.011  1.00 10.00      B   
ATOM   2967  O   ARG B 110      16.977  11.709   5.458  1.00 10.00      B   
ATOM   2968  N   LYS B 111      15.771  12.517   7.181  1.00 10.00      B   
ATOM   2969  HN  LYS B 111      14.875  12.629   7.572  1.00 10.00      B   
ATOM   2970  CA  LYS B 111      16.928  13.042   7.900  1.00 10.00      B   
ATOM   2971  CB  LYS B 111      16.495  13.703   9.213  1.00 10.00      B   
ATOM   2972  CG  LYS B 111      15.729  15.006   9.044  1.00 10.00      B   
ATOM   2973  CD  LYS B 111      16.563  16.054   8.327  1.00 10.00      B   
ATOM   2974  CE  LYS B 111      15.986  17.449   8.511  1.00 10.00      B   
ATOM   2975  NZ  LYS B 111      14.651  17.605   7.872  1.00 10.00      B   
ATOM   2976  HZ1 LYS B 111      14.685  17.285   6.884  1.00 10.00      B   
ATOM   2977  HZ2 LYS B 111      14.361  18.601   7.889  1.00 10.00      B   
ATOM   2978  HZ3 LYS B 111      13.931  17.040   8.386  1.00 10.00      B   
ATOM   2979  C   LYS B 111      17.922  11.922   8.183  1.00 10.00      B   
ATOM   2980  O   LYS B 111      19.132  12.089   8.022  1.00 10.00      B   
ATOM   2981  N   ALA B 112      17.397  10.775   8.599  1.00 10.00      B   
ATOM   2982  HN  ALA B 112      16.423  10.713   8.720  1.00 10.00      B   
ATOM   2983  CA  ALA B 112      18.225   9.616   8.891  1.00 10.00      B   
ATOM   2984  CB  ALA B 112      17.401   8.535   9.573  1.00 10.00      B   
ATOM   2985  C   ALA B 112      18.843   9.077   7.607  1.00 10.00      B   
ATOM   2986  O   ALA B 112      20.033   8.773   7.563  1.00 10.00      B   
ATOM   2987  N   LEU B 113      18.022   8.988   6.563  1.00 10.00      B   
ATOM   2988  HN  LEU B 113      17.085   9.265   6.672  1.00 10.00      B   
ATOM   2989  CA  LEU B 113      18.460   8.489   5.263  1.00 10.00      B   
ATOM   2990  CB  LEU B 113      17.296   8.499   4.267  1.00 10.00      B   
ATOM   2991  CG  LEU B 113      17.599   7.988   2.857  1.00 10.00      B   
ATOM   2992  CD1 LEU B 113      18.015   6.525   2.891  1.00 10.00      B   
ATOM   2993  CD2 LEU B 113      16.394   8.184   1.950  1.00 10.00      B   
ATOM   2994  C   LEU B 113      19.630   9.302   4.718  1.00 10.00      B   
ATOM   2995  O   LEU B 113      20.559   8.746   4.131  1.00 10.00      B   
ATOM   2996  N   GLU B 114      19.585  10.615   4.922  1.00 10.00      B   
ATOM   2997  HN  GLU B 114      18.812  11.002   5.394  1.00 10.00      B   
ATOM   2998  CA  GLU B 114      20.648  11.496   4.456  1.00 10.00      B   
ATOM   2999  CB  GLU B 114      20.328  12.959   4.778  1.00 10.00      B   
ATOM   3000  CG  GLU B 114      19.125  13.505   4.022  1.00 10.00      B   
ATOM   3001  CD  GLU B 114      18.852  14.964   4.326  1.00 10.00      B   
ATOM   3002  OE1 GLU B 114      18.114  15.254   5.290  1.00 10.00      B   
ATOM   3003  OE2 GLU B 114      19.367  15.833   3.593  1.00 10.00      B   
ATOM   3004  C   GLU B 114      21.986  11.089   5.062  1.00 10.00      B   
ATOM   3005  O   GLU B 114      23.009  11.064   4.378  1.00 10.00      B   
ATOM   3006  N   LEU B 115      21.964  10.736   6.343  1.00 10.00      B   
ATOM   3007  HN  LEU B 115      21.112  10.759   6.829  1.00 10.00      B   
ATOM   3008  CA  LEU B 115      23.172  10.315   7.041  1.00 10.00      B   
ATOM   3009  CB  LEU B 115      22.960  10.341   8.556  1.00 10.00      B   
ATOM   3010  CG  LEU B 115      22.636  11.702   9.176  1.00 10.00      B   
ATOM   3011  CD1 LEU B 115      22.383  11.559  10.669  1.00 10.00      B   
ATOM   3012  CD2 LEU B 115      23.760  12.695   8.916  1.00 10.00      B   
ATOM   3013  C   LEU B 115      23.593   8.919   6.594  1.00 10.00      B   
ATOM   3014  O   LEU B 115      24.779   8.590   6.580  1.00 10.00      B   
ATOM   3015  N   ILE B 116      22.608   8.105   6.226  1.00 10.00      B   
ATOM   3016  HN  ILE B 116      21.683   8.432   6.267  1.00 10.00      B   
ATOM   3017  CA  ILE B 116      22.855   6.742   5.767  1.00 10.00      B   
ATOM   3018  CB  ILE B 116      21.527   5.990   5.506  1.00 10.00      B   
ATOM   3019  CG1 ILE B 116      20.678   5.910   6.779  1.00 10.00      B   
ATOM   3020  CG2 ILE B 116      21.784   4.600   4.949  1.00 10.00      B   
ATOM   3021  CD1 ILE B 116      21.366   5.227   7.940  1.00 10.00      B   
ATOM   3022  C   ILE B 116      23.682   6.752   4.482  1.00 10.00      B   
ATOM   3023  O   ILE B 116      24.651   6.003   4.342  1.00 10.00      B   
ATOM   3024  N   ILE B 117      23.293   7.615   3.550  1.00 10.00      B   
ATOM   3025  HN  ILE B 117      22.514   8.188   3.724  1.00 10.00      B   
ATOM   3026  CA  ILE B 117      23.990   7.731   2.274  1.00 10.00      B   
ATOM   3027  CB  ILE B 117      23.128   8.468   1.227  1.00 10.00      B   
ATOM   3028  CG1 ILE B 117      21.691   7.942   1.255  1.00 10.00      B   
ATOM   3029  CG2 ILE B 117      23.720   8.297  -0.164  1.00 10.00      B   
ATOM   3030  CD1 ILE B 117      20.703   8.826   0.526  1.00 10.00      B   
ATOM   3031  C   ILE B 117      25.315   8.470   2.450  1.00 10.00      B   
ATOM   3032  O   ILE B 117      26.308   8.150   1.795  1.00 10.00      B   
ATOM   3033  N   ASP B 118      25.321   9.453   3.346  1.00 10.00      B   
ATOM   3034  HN  ASP B 118      24.495   9.656   3.836  1.00 10.00      B   
ATOM   3035  CA  ASP B 118      26.518  10.243   3.620  1.00 10.00      B   
ATOM   3036  CB  ASP B 118      26.200  11.380   4.601  1.00 10.00      B   
ATOM   3037  CG  ASP B 118      27.432  12.129   5.076  1.00 10.00      B   
ATOM   3038  OD1 ASP B 118      27.829  13.117   4.421  1.00 10.00      B   
ATOM   3039  OD2 ASP B 118      28.000  11.746   6.120  1.00 10.00      B   
ATOM   3040  C   ASP B 118      27.640   9.369   4.173  1.00 10.00      B   
ATOM   3041  O   ASP B 118      28.749   9.356   3.637  1.00 10.00      B   
ATOM   3042  N   SER B 119      27.336   8.623   5.229  1.00 10.00      B   
ATOM   3043  HN  SER B 119      26.425   8.660   5.591  1.00 10.00      B   
ATOM   3044  CA  SER B 119      28.313   7.748   5.866  1.00 10.00      B   
ATOM   3045  CB  SER B 119      27.718   7.136   7.135  1.00 10.00      B   
ATOM   3046  OG  SER B 119      27.036   8.118   7.897  1.00 10.00      B   
ATOM   3047  HG  SER B 119      26.133   8.210   7.562  1.00 10.00      B   
ATOM   3048  C   SER B 119      28.777   6.648   4.914  1.00 10.00      B   
ATOM   3049  O   SER B 119      27.959   5.953   4.304  1.00 10.00      B   
ATOM   3050  N   GLU B 120      30.093   6.487   4.801  1.00 10.00      B   
ATOM   3051  HN  GLU B 120      30.687   7.058   5.333  1.00 10.00      B   
ATOM   3052  CA  GLU B 120      30.679   5.481   3.922  1.00 10.00      B   
ATOM   3053  CB  GLU B 120      32.204   5.601   3.908  1.00 10.00      B   
ATOM   3054  CG  GLU B 120      32.875   4.768   2.828  1.00 10.00      B   
ATOM   3055  CD  GLU B 120      32.451   5.188   1.437  1.00 10.00      B   
ATOM   3056  OE1 GLU B 120      32.696   6.356   1.070  1.00 10.00      B   
ATOM   3057  OE2 GLU B 120      31.871   4.359   0.705  1.00 10.00      B   
ATOM   3058  C   GLU B 120      30.276   4.078   4.356  1.00 10.00      B   
ATOM   3059  O   GLU B 120      29.925   3.239   3.526  1.00 10.00      B   
ATOM   3060  N   THR B 121      30.303   3.841   5.659  1.00 10.00      B   
ATOM   3061  HN  THR B 121      30.583   4.559   6.270  1.00 10.00      B   
ATOM   3062  CA  THR B 121      29.944   2.545   6.216  1.00 10.00      B   
ATOM   3063  CB  THR B 121      30.172   2.537   7.737  1.00 10.00      B   
ATOM   3064  OG1 THR B 121      31.166   3.518   8.064  1.00 10.00      B   
ATOM   3065  HG1 THR B 121      31.778   3.146   8.710  1.00 10.00      B   
ATOM   3066  CG2 THR B 121      30.643   1.168   8.202  1.00 10.00      B   
ATOM   3067  C   THR B 121      28.482   2.207   5.934  1.00 10.00      B   
ATOM   3068  O   THR B 121      28.107   1.040   5.883  1.00 10.00      B   
ATOM   3069  N   GLY B 122      27.666   3.239   5.742  1.00 10.00      B   
ATOM   3070  HN  GLY B 122      28.028   4.149   5.765  1.00 10.00      B   
ATOM   3071  CA  GLY B 122      26.256   3.031   5.482  1.00 10.00      B   
ATOM   3072  C   GLY B 122      25.456   2.983   6.767  1.00 10.00      B   
ATOM   3073  O   GLY B 122      24.232   2.877   6.748  1.00 10.00      B   
ATOM   3074  N   PHE B 123      26.159   3.067   7.886  1.00 10.00      B   
ATOM   3075  HN  PHE B 123      27.130   3.165   7.829  1.00 10.00      B   
ATOM   3076  CA  PHE B 123      25.533   3.036   9.197  1.00 10.00      B   
ATOM   3077  CB  PHE B 123      26.234   2.016  10.101  1.00 10.00      B   
ATOM   3078  CG  PHE B 123      25.888   0.582   9.810  1.00 10.00      B   
ATOM   3079  CD1 PHE B 123      26.615  -0.147   8.883  1.00 10.00      B   
ATOM   3080  CD2 PHE B 123      24.842  -0.038  10.473  1.00 10.00      B   
ATOM   3081  CE1 PHE B 123      26.303  -1.465   8.618  1.00 10.00      B   
ATOM   3082  CE2 PHE B 123      24.523  -1.357  10.212  1.00 10.00      B   
ATOM   3083  CZ  PHE B 123      25.256  -2.073   9.285  1.00 10.00      B   
ATOM   3084  C   PHE B 123      25.604   4.411   9.838  1.00 10.00      B   
ATOM   3085  O   PHE B 123      26.627   5.092   9.752  1.00 10.00      B   
ATOM   3086  N   ALA B 124      24.513   4.823  10.460  1.00 10.00      B   
ATOM   3087  HN  ALA B 124      23.719   4.241  10.467  1.00 10.00      B   
ATOM   3088  CA  ALA B 124      24.451   6.112  11.127  1.00 10.00      B   
ATOM   3089  CB  ALA B 124      23.432   7.015  10.451  1.00 10.00      B   
ATOM   3090  C   ALA B 124      24.107   5.927  12.599  1.00 10.00      B   
ATOM   3091  O   ALA B 124      23.143   5.238  12.937  1.00 10.00      B   
ATOM   3092  N   SER B 125      24.909   6.527  13.464  1.00 10.00      B   
ATOM   3093  HN  SER B 125      25.674   7.043  13.130  1.00 10.00      B   
ATOM   3094  CA  SER B 125      24.705   6.441  14.900  1.00 10.00      B   
ATOM   3095  CB  SER B 125      25.836   7.189  15.604  1.00 10.00      B   
ATOM   3096  OG  SER B 125      26.757   7.696  14.649  1.00 10.00      B   
ATOM   3097  HG  SER B 125      26.965   8.619  14.860  1.00 10.00      B   
ATOM   3098  C   SER B 125      23.351   7.022  15.302  1.00 10.00      B   
ATOM   3099  O   SER B 125      22.898   8.018  14.732  1.00 10.00      B   
ATOM   3100  N   SER B 126      22.712   6.394  16.283  1.00 10.00      B   
ATOM   3101  HN  SER B 126      23.130   5.609  16.700  1.00 10.00      B   
ATOM   3102  CA  SER B 126      21.409   6.830  16.767  1.00 10.00      B   
ATOM   3103  CB  SER B 126      20.969   5.927  17.919  1.00 10.00      B   
ATOM   3104  OG  SER B 126      22.070   5.178  18.409  1.00 10.00      B   
ATOM   3105  HG  SER B 126      22.160   4.365  17.890  1.00 10.00      B   
ATOM   3106  C   SER B 126      21.449   8.284  17.224  1.00 10.00      B   
ATOM   3107  O   SER B 126      20.571   9.075  16.884  1.00 10.00      B   
ATOM   3108  N   THR B 127      22.490   8.629  17.971  1.00 10.00      B   
ATOM   3109  HN  THR B 127      23.165   7.950  18.189  1.00 10.00      B   
ATOM   3110  CA  THR B 127      22.666   9.978  18.486  1.00 10.00      B   
ATOM   3111  CB  THR B 127      23.942  10.051  19.340  1.00 10.00      B   
ATOM   3112  OG1 THR B 127      24.884   9.083  18.852  1.00 10.00      B   
ATOM   3113  HG1 THR B 127      25.732   9.212  19.295  1.00 10.00      B   
ATOM   3114  CG2 THR B 127      23.618   9.741  20.793  1.00 10.00      B   
ATOM   3115  C   THR B 127      22.747  11.000  17.352  1.00 10.00      B   
ATOM   3116  O   THR B 127      22.150  12.072  17.428  1.00 10.00      B   
ATOM   3117  N   ASN B 128      23.466  10.641  16.290  1.00 10.00      B   
ATOM   3118  HN  ASN B 128      23.896   9.762  16.286  1.00 10.00      B   
ATOM   3119  CA  ASN B 128      23.631  11.517  15.132  1.00 10.00      B   
ATOM   3120  CB  ASN B 128      24.534  10.865  14.081  1.00 10.00      B   
ATOM   3121  CG  ASN B 128      26.005  11.139  14.315  1.00 10.00      B   
ATOM   3122  OD1 ASN B 128      26.675  10.413  15.048  1.00 10.00      B   
ATOM   3123  ND2 ASN B 128      26.518  12.188  13.695  1.00 10.00      B   
ATOM   3124 HD21 ASN B 128      25.929  12.728  13.125  1.00 10.00      B   
ATOM   3125 HD22 ASN B 128      27.470  12.383  13.830  1.00 10.00      B   
ATOM   3126  C   ASN B 128      22.284  11.858  14.511  1.00 10.00      B   
ATOM   3127  O   ASN B 128      22.054  12.993  14.086  1.00 10.00      B   
ATOM   3128  N   ILE B 129      21.399  10.869  14.466  1.00 10.00      B   
ATOM   3129  HN  ILE B 129      21.651   9.988  14.818  1.00 10.00      B   
ATOM   3130  CA  ILE B 129      20.066  11.057  13.908  1.00 10.00      B   
ATOM   3131  CB  ILE B 129      19.368   9.705  13.646  1.00 10.00      B   
ATOM   3132  CG1 ILE B 129      20.248   8.817  12.762  1.00 10.00      B   
ATOM   3133  CG2 ILE B 129      18.006   9.921  12.996  1.00 10.00      B   
ATOM   3134  CD1 ILE B 129      19.796   7.374  12.691  1.00 10.00      B   
ATOM   3135  C   ILE B 129      19.215  11.894  14.857  1.00 10.00      B   
ATOM   3136  O   ILE B 129      18.460  12.767  14.430  1.00 10.00      B   
ATOM   3137  N   LEU B 130      19.360  11.631  16.152  1.00 10.00      B   
ATOM   3138  HN  LEU B 130      19.981  10.921  16.428  1.00 10.00      B   
ATOM   3139  CA  LEU B 130      18.614  12.357  17.175  1.00 10.00      B   
ATOM   3140  CB  LEU B 130      18.909  11.793  18.568  1.00 10.00      B   
ATOM   3141  CG  LEU B 130      18.489  10.341  18.813  1.00 10.00      B   
ATOM   3142  CD1 LEU B 130      18.828   9.920  20.236  1.00 10.00      B   
ATOM   3143  CD2 LEU B 130      17.005  10.153  18.534  1.00 10.00      B   
ATOM   3144  C   LEU B 130      18.935  13.848  17.134  1.00 10.00      B   
ATOM   3145  O   LEU B 130      18.075  14.685  17.408  1.00 10.00      B   
ATOM   3146  N   ASN B 131      20.169  14.177  16.774  1.00 10.00      B   
ATOM   3147  HN  ASN B 131      20.815  13.463  16.575  1.00 10.00      B   
ATOM   3148  CA  ASN B 131      20.600  15.571  16.688  1.00 10.00      B   
ATOM   3149  CB  ASN B 131      22.120  15.668  16.520  1.00 10.00      B   
ATOM   3150  CG  ASN B 131      22.865  15.648  17.843  1.00 10.00      B   
ATOM   3151  OD1 ASN B 131      23.202  14.587  18.364  1.00 10.00      B   
ATOM   3152  ND2 ASN B 131      23.137  16.820  18.392  1.00 10.00      B   
ATOM   3153 HD21 ASN B 131      22.848  17.631  17.923  1.00 10.00      B   
ATOM   3154 HD22 ASN B 131      23.618  16.831  19.245  1.00 10.00      B   
ATOM   3155  C   ASN B 131      19.895  16.313  15.550  1.00 10.00      B   
ATOM   3156  O   ASN B 131      19.948  17.543  15.473  1.00 10.00      B   
ATOM   3157  N   LEU B 132      19.236  15.567  14.669  1.00 10.00      B   
ATOM   3158  HN  LEU B 132      19.231  14.589  14.778  1.00 10.00      B   
ATOM   3159  CA  LEU B 132      18.525  16.157  13.541  1.00 10.00      B   
ATOM   3160  CB  LEU B 132      18.724  15.317  12.276  1.00 10.00      B   
ATOM   3161  CG  LEU B 132      20.094  15.425  11.603  1.00 10.00      B   
ATOM   3162  CD1 LEU B 132      20.177  14.488  10.409  1.00 10.00      B   
ATOM   3163  CD2 LEU B 132      20.368  16.858  11.177  1.00 10.00      B   
ATOM   3164  C   LEU B 132      17.036  16.316  13.832  1.00 10.00      B   
ATOM   3165  O   LEU B 132      16.296  16.869  13.019  1.00 10.00      B   
ATOM   3166  N   VAL B 133      16.602  15.849  15.000  1.00 10.00      B   
ATOM   3167  HN  VAL B 133      17.244  15.430  15.616  1.00 10.00      B   
ATOM   3168  CA  VAL B 133      15.192  15.938  15.392  1.00 10.00      B   
ATOM   3169  CB  VAL B 133      14.925  15.210  16.731  1.00 10.00      B   
ATOM   3170  CG1 VAL B 133      13.500  15.444  17.216  1.00 10.00      B   
ATOM   3171  CG2 VAL B 133      15.181  13.719  16.576  1.00 10.00      B   
ATOM   3172  C   VAL B 133      14.732  17.394  15.474  1.00 10.00      B   
ATOM   3173  O   VAL B 133      13.579  17.716  15.183  1.00 10.00      B   
ATOM   3174  N   ASP B 134      15.651  18.278  15.835  1.00 10.00      B   
ATOM   3175  HN  ASP B 134      16.560  17.966  16.034  1.00 10.00      B   
ATOM   3176  CA  ASP B 134      15.345  19.702  15.949  1.00 10.00      B   
ATOM   3177  CB  ASP B 134      16.482  20.454  16.651  1.00 10.00      B   
ATOM   3178  CG  ASP B 134      16.521  20.225  18.150  1.00 10.00      B   
ATOM   3179  OD1 ASP B 134      17.453  19.543  18.629  1.00 10.00      B   
ATOM   3180  OD2 ASP B 134      15.629  20.735  18.857  1.00 10.00      B   
ATOM   3181  C   ASP B 134      15.077  20.322  14.576  1.00 10.00      B   
ATOM   3182  O   ASP B 134      14.557  21.434  14.475  1.00 10.00      B   
ATOM   3183  N   GLN B 135      15.419  19.589  13.523  1.00 10.00      B   
ATOM   3184  HN  GLN B 135      15.805  18.696  13.668  1.00 10.00      B   
ATOM   3185  CA  GLN B 135      15.228  20.061  12.158  1.00 10.00      B   
ATOM   3186  CB  GLN B 135      16.501  19.835  11.337  1.00 10.00      B   
ATOM   3187  CG  GLN B 135      17.598  20.852  11.597  1.00 10.00      B   
ATOM   3188  CD  GLN B 135      17.191  22.256  11.200  1.00 10.00      B   
ATOM   3189  OE1 GLN B 135      16.411  22.453  10.262  1.00 10.00      B   
ATOM   3190  NE2 GLN B 135      17.721  23.240  11.902  1.00 10.00      B   
ATOM   3191 HE21 GLN B 135      18.343  23.009  12.626  1.00 10.00      B   
ATOM   3192 HE22 GLN B 135      17.469  24.162  11.677  1.00 10.00      B   
ATOM   3193  C   GLN B 135      14.050  19.364  11.484  1.00 10.00      B   
ATOM   3194  O   GLN B 135      13.837  19.514  10.278  1.00 10.00      B   
ATOM   3195  N   LEU B 136      13.285  18.612  12.265  1.00 10.00      B   
ATOM   3196  HN  LEU B 136      13.502  18.539  13.218  1.00 10.00      B   
ATOM   3197  CA  LEU B 136      12.132  17.884  11.742  1.00 10.00      B   
ATOM   3198  CB  LEU B 136      11.634  16.862  12.763  1.00 10.00      B   
ATOM   3199  CG  LEU B 136      11.872  15.391  12.419  1.00 10.00      B   
ATOM   3200  CD1 LEU B 136      13.358  15.104  12.264  1.00 10.00      B   
ATOM   3201  CD2 LEU B 136      11.253  14.493  13.479  1.00 10.00      B   
ATOM   3202  C   LEU B 136      10.994  18.819  11.344  1.00 10.00      B   
ATOM   3203  O   LEU B 136      10.889  19.943  11.846  1.00 10.00      B   
ATOM   3204  N   LYS B 137      10.149  18.347  10.432  1.00 10.00      B   
ATOM   3205  HN  LYS B 137      10.299  17.450  10.065  1.00 10.00      B   
ATOM   3206  CA  LYS B 137       9.007  19.119   9.962  1.00 10.00      B   
ATOM   3207  CB  LYS B 137       9.064  19.317   8.444  1.00 10.00      B   
ATOM   3208  CG  LYS B 137      10.407  19.778   7.904  1.00 10.00      B   
ATOM   3209  CD  LYS B 137      10.289  20.232   6.455  1.00 10.00      B   
ATOM   3210  CE  LYS B 137       9.642  19.168   5.578  1.00 10.00      B   
ATOM   3211  NZ  LYS B 137      10.614  18.136   5.131  1.00 10.00      B   
ATOM   3212  HZ1 LYS B 137      11.356  18.571   4.549  1.00 10.00      B   
ATOM   3213  HZ2 LYS B 137      10.129  17.412   4.567  1.00 10.00      B   
ATOM   3214  HZ3 LYS B 137      11.059  17.674   5.960  1.00 10.00      B   
ATOM   3215  C   LYS B 137       7.707  18.408  10.319  1.00 10.00      B   
ATOM   3216  O   LYS B 137       7.668  17.180  10.400  1.00 10.00      B   
ATOM   3217  N   GLY B 138       6.651  19.184  10.522  1.00 10.00      B   
ATOM   3218  HN  GLY B 138       6.748  20.154  10.445  1.00 10.00      B   
ATOM   3219  CA  GLY B 138       5.361  18.613  10.856  1.00 10.00      B   
ATOM   3220  C   GLY B 138       5.285  18.149  12.293  1.00 10.00      B   
ATOM   3221  O   GLY B 138       5.261  16.944  12.557  1.00 10.00      B   
ATOM   3222  N   LYS B 139       5.241  19.114  13.217  1.00 10.00      B   
ATOM   3223  HN  LYS B 139       5.268  20.046  12.920  1.00 10.00      B   
ATOM   3224  CA  LYS B 139       5.166  18.838  14.654  1.00 10.00      B   
ATOM   3225  CB  LYS B 139       4.046  17.840  14.988  1.00 10.00      B   
ATOM   3226  CG  LYS B 139       3.920  17.498  16.464  1.00 10.00      B   
ATOM   3227  CD  LYS B 139       3.090  16.241  16.666  1.00 10.00      B   
ATOM   3228  CE  LYS B 139       2.923  15.919  18.142  1.00 10.00      B   
ATOM   3229  NZ  LYS B 139       2.352  14.564  18.354  1.00 10.00      B   
ATOM   3230  HZ1 LYS B 139       3.015  13.838  18.013  1.00 10.00      B   
ATOM   3231  HZ2 LYS B 139       1.456  14.466  17.839  1.00 10.00      B   
ATOM   3232  HZ3 LYS B 139       2.173  14.402  19.368  1.00 10.00      B   
ATOM   3233  C   LYS B 139       6.513  18.367  15.200  1.00 10.00      B   
ATOM   3234  O   LYS B 139       6.994  17.284  14.865  1.00 10.00      B   
ATOM   3235  N   LYS B 140       7.117  19.194  16.041  1.00 10.00      B   
ATOM   3236  HN  LYS B 140       6.679  20.036  16.282  1.00 10.00      B   
ATOM   3237  CA  LYS B 140       8.404  18.872  16.633  1.00 10.00      B   
ATOM   3238  CB  LYS B 140       9.121  20.148  17.085  1.00 10.00      B   
ATOM   3239  CG  LYS B 140      10.485  19.900  17.705  1.00 10.00      B   
ATOM   3240  CD  LYS B 140      11.192  21.199  18.043  1.00 10.00      B   
ATOM   3241  CE  LYS B 140      12.562  20.925  18.634  1.00 10.00      B   
ATOM   3242  NZ  LYS B 140      13.401  22.149  18.698  1.00 10.00      B   
ATOM   3243  HZ1 LYS B 140      14.397  21.884  18.865  1.00 10.00      B   
ATOM   3244  HZ2 LYS B 140      13.084  22.764  19.472  1.00 10.00      B   
ATOM   3245  HZ3 LYS B 140      13.342  22.674  17.805  1.00 10.00      B   
ATOM   3246  C   LYS B 140       8.228  17.915  17.807  1.00 10.00      B   
ATOM   3247  O   LYS B 140       7.526  18.222  18.771  1.00 10.00      B   
ATOM   3248  N   MET B 141       8.849  16.750  17.707  1.00 10.00      B   
ATOM   3249  HN  MET B 141       9.382  16.564  16.908  1.00 10.00      B   
ATOM   3250  CA  MET B 141       8.770  15.744  18.759  1.00 10.00      B   
ATOM   3251  CB  MET B 141       8.572  14.346  18.159  1.00 10.00      B   
ATOM   3252  CG  MET B 141       9.804  13.771  17.469  1.00 10.00      B   
ATOM   3253  SD  MET B 141       9.605  12.036  17.011  1.00 10.00      B   
ATOM   3254  CE  MET B 141       8.370  12.159  15.719  1.00 10.00      B   
ATOM   3255  C   MET B 141      10.032  15.764  19.610  1.00 10.00      B   
ATOM   3256  O   MET B 141      10.977  16.501  19.318  1.00 10.00      B   
ATOM   3257  N   ARG B 142      10.044  14.957  20.659  1.00 10.00      B   
ATOM   3258  HN  ARG B 142       9.254  14.395  20.848  1.00 10.00      B   
ATOM   3259  CA  ARG B 142      11.196  14.874  21.540  1.00 10.00      B   
ATOM   3260  CB  ARG B 142      10.741  14.605  22.974  1.00 10.00      B   
ATOM   3261  CG  ARG B 142       9.954  15.751  23.583  1.00 10.00      B   
ATOM   3262  CD  ARG B 142       9.125  15.287  24.766  1.00 10.00      B   
ATOM   3263  NE  ARG B 142       8.014  14.431  24.362  1.00 10.00      B   
ATOM   3264  HE  ARG B 142       8.003  14.113  23.422  1.00 10.00      B   
ATOM   3265  CZ  ARG B 142       7.031  14.054  25.181  1.00 10.00      B   
ATOM   3266  NH1 ARG B 142       7.005  14.477  26.440  1.00 10.00      B   
ATOM   3267 HH11 ARG B 142       7.750  15.114  26.795  1.00 10.00      B   
ATOM   3268 HH12 ARG B 142       6.247  14.162  27.081  1.00 10.00      B   
ATOM   3269  NH2 ARG B 142       6.072  13.253  24.737  1.00 10.00      B   
ATOM   3270 HH21 ARG B 142       5.298  12.964  25.368  1.00 10.00      B   
ATOM   3271 HH22 ARG B 142       6.092  12.902  23.746  1.00 10.00      B   
ATOM   3272  C   ARG B 142      12.138  13.777  21.060  1.00 10.00      B   
ATOM   3273  O   ARG B 142      11.702  12.805  20.439  1.00 10.00      B   
ATOM   3274  N   LYS B 143      13.422  13.929  21.361  1.00 10.00      B   
ATOM   3275  HN  LYS B 143      13.700  14.716  21.880  1.00 10.00      B   
ATOM   3276  CA  LYS B 143      14.433  12.960  20.947  1.00 10.00      B   
ATOM   3277  CB  LYS B 143      15.832  13.422  21.357  1.00 10.00      B   
ATOM   3278  CG  LYS B 143      16.327  14.642  20.591  1.00 10.00      B   
ATOM   3279  CD  LYS B 143      17.741  15.019  21.003  1.00 10.00      B   
ATOM   3280  CE  LYS B 143      18.306  16.124  20.121  1.00 10.00      B   
ATOM   3281  NZ  LYS B 143      17.747  17.459  20.464  1.00 10.00      B   
ATOM   3282  HZ1 LYS B 143      18.165  17.803  21.353  1.00 10.00      B   
ATOM   3283  HZ2 LYS B 143      16.717  17.393  20.581  1.00 10.00      B   
ATOM   3284  HZ3 LYS B 143      17.959  18.147  19.705  1.00 10.00      B   
ATOM   3285  C   LYS B 143      14.140  11.561  21.484  1.00 10.00      B   
ATOM   3286  O   LYS B 143      14.422  10.562  20.822  1.00 10.00      B   
ATOM   3287  N   LYS B 144      13.552  11.491  22.675  1.00 10.00      B   
ATOM   3288  HN  LYS B 144      13.336  12.320  23.150  1.00 10.00      B   
ATOM   3289  CA  LYS B 144      13.217  10.204  23.285  1.00 10.00      B   
ATOM   3290  CB  LYS B 144      12.779  10.377  24.741  1.00 10.00      B   
ATOM   3291  CG  LYS B 144      13.909  10.766  25.677  1.00 10.00      B   
ATOM   3292  CD  LYS B 144      13.449  10.790  27.121  1.00 10.00      B   
ATOM   3293  CE  LYS B 144      14.624  10.977  28.060  1.00 10.00      B   
ATOM   3294  NZ  LYS B 144      14.190  11.100  29.472  1.00 10.00      B   
ATOM   3295  HZ1 LYS B 144      15.014  11.243  30.087  1.00 10.00      B   
ATOM   3296  HZ2 LYS B 144      13.693  10.239  29.771  1.00 10.00      B   
ATOM   3297  HZ3 LYS B 144      13.547  11.913  29.577  1.00 10.00      B   
ATOM   3298  C   LYS B 144      12.138   9.484  22.486  1.00 10.00      B   
ATOM   3299  O   LYS B 144      12.117   8.256  22.420  1.00 10.00      B   
ATOM   3300  N   GLU B 145      11.251  10.260  21.873  1.00 10.00      B   
ATOM   3301  HN  GLU B 145      11.328  11.232  21.954  1.00 10.00      B   
ATOM   3302  CA  GLU B 145      10.172   9.701  21.071  1.00 10.00      B   
ATOM   3303  CB  GLU B 145       9.035  10.708  20.929  1.00 10.00      B   
ATOM   3304  CG  GLU B 145       8.451  11.167  22.251  1.00 10.00      B   
ATOM   3305  CD  GLU B 145       7.483  12.314  22.084  1.00 10.00      B   
ATOM   3306  OE1 GLU B 145       7.933  13.433  21.759  1.00 10.00      B   
ATOM   3307  OE2 GLU B 145       6.269  12.114  22.295  1.00 10.00      B   
ATOM   3308  C   GLU B 145      10.688   9.305  19.695  1.00 10.00      B   
ATOM   3309  O   GLU B 145      10.188   8.362  19.080  1.00 10.00      B   
ATOM   3310  N   ALA B 146      11.703  10.027  19.226  1.00 10.00      B   
ATOM   3311  HN  ALA B 146      12.055  10.762  19.771  1.00 10.00      B   
ATOM   3312  CA  ALA B 146      12.304   9.757  17.926  1.00 10.00      B   
ATOM   3313  CB  ALA B 146      13.385  10.777  17.608  1.00 10.00      B   
ATOM   3314  C   ALA B 146      12.874   8.347  17.893  1.00 10.00      B   
ATOM   3315  O   ALA B 146      12.821   7.668  16.868  1.00 10.00      B   
ATOM   3316  N   GLU B 147      13.407   7.909  19.029  1.00 10.00      B   
ATOM   3317  HN  GLU B 147      13.433   8.508  19.806  1.00 10.00      B   
ATOM   3318  CA  GLU B 147      13.969   6.571  19.148  1.00 10.00      B   
ATOM   3319  CB  GLU B 147      14.555   6.367  20.542  1.00 10.00      B   
ATOM   3320  CG  GLU B 147      15.695   7.311  20.883  1.00 10.00      B   
ATOM   3321  CD  GLU B 147      16.094   7.222  22.338  1.00 10.00      B   
ATOM   3322  OE1 GLU B 147      15.962   6.127  22.927  1.00 10.00      B   
ATOM   3323  OE2 GLU B 147      16.530   8.243  22.904  1.00 10.00      B   
ATOM   3324  C   GLU B 147      12.896   5.523  18.878  1.00 10.00      B   
ATOM   3325  O   GLU B 147      13.153   4.504  18.237  1.00 10.00      B   
ATOM   3326  N   GLN B 148      11.685   5.796  19.358  1.00 10.00      B   
ATOM   3327  HN  GLN B 148      11.544   6.635  19.848  1.00 10.00      B   
ATOM   3328  CA  GLN B 148      10.560   4.890  19.164  1.00 10.00      B   
ATOM   3329  CB  GLN B 148       9.324   5.401  19.905  1.00 10.00      B   
ATOM   3330  CG  GLN B 148       9.491   5.525  21.409  1.00 10.00      B   
ATOM   3331  CD  GLN B 148       8.316   6.229  22.059  1.00 10.00      B   
ATOM   3332  OE1 GLN B 148       7.188   6.169  21.566  1.00 10.00      B   
ATOM   3333  NE2 GLN B 148       8.570   6.896  23.172  1.00 10.00      B   
ATOM   3334 HE21 GLN B 148       9.493   6.895  23.512  1.00 10.00      B   
ATOM   3335 HE22 GLN B 148       7.828   7.364  23.613  1.00 10.00      B   
ATOM   3336  C   GLN B 148      10.243   4.773  17.682  1.00 10.00      B   
ATOM   3337  O   GLN B 148      10.017   3.679  17.167  1.00 10.00      B   
ATOM   3338  N   VAL B 149      10.239   5.913  17.005  1.00 10.00      B   
ATOM   3339  HN  VAL B 149      10.432   6.749  17.480  1.00 10.00      B   
ATOM   3340  CA  VAL B 149       9.960   5.959  15.576  1.00 10.00      B   
ATOM   3341  CB  VAL B 149       9.851   7.411  15.069  1.00 10.00      B   
ATOM   3342  CG1 VAL B 149       9.332   7.443  13.640  1.00 10.00      B   
ATOM   3343  CG2 VAL B 149       8.951   8.230  15.981  1.00 10.00      B   
ATOM   3344  C   VAL B 149      11.054   5.223  14.806  1.00 10.00      B   
ATOM   3345  O   VAL B 149      10.776   4.502  13.848  1.00 10.00      B   
ATOM   3346  N   LEU B 150      12.297   5.401  15.245  1.00 10.00      B   
ATOM   3347  HN  LEU B 150      12.451   6.006  16.005  1.00 10.00      B   
ATOM   3348  CA  LEU B 150      13.437   4.741  14.619  1.00 10.00      B   
ATOM   3349  CB  LEU B 150      14.749   5.179  15.278  1.00 10.00      B   
ATOM   3350  CG  LEU B 150      15.202   6.615  15.001  1.00 10.00      B   
ATOM   3351  CD1 LEU B 150      16.423   6.961  15.840  1.00 10.00      B   
ATOM   3352  CD2 LEU B 150      15.494   6.810  13.520  1.00 10.00      B   
ATOM   3353  C   LEU B 150      13.286   3.226  14.706  1.00 10.00      B   
ATOM   3354  O   LEU B 150      13.468   2.516  13.718  1.00 10.00      B   
ATOM   3355  N   GLN B 151      12.935   2.741  15.894  1.00 10.00      B   
ATOM   3356  HN  GLN B 151      12.809   3.360  16.646  1.00 10.00      B   
ATOM   3357  CA  GLN B 151      12.739   1.313  16.107  1.00 10.00      B   
ATOM   3358  CB  GLN B 151      12.591   0.994  17.597  1.00 10.00      B   
ATOM   3359  CG  GLN B 151      13.906   0.981  18.363  1.00 10.00      B   
ATOM   3360  CD  GLN B 151      14.890  -0.040  17.821  1.00 10.00      B   
ATOM   3361  OE1 GLN B 151      14.500  -1.068  17.268  1.00 10.00      B   
ATOM   3362  NE2 GLN B 151      16.178   0.231  17.983  1.00 10.00      B   
ATOM   3363 HE21 GLN B 151      16.422   1.065  18.438  1.00 10.00      B   
ATOM   3364 HE22 GLN B 151      16.837  -0.416  17.639  1.00 10.00      B   
ATOM   3365  C   GLN B 151      11.523   0.822  15.327  1.00 10.00      B   
ATOM   3366  O   GLN B 151      11.483  -0.321  14.868  1.00 10.00      B   
ATOM   3367  N   LYS B 152      10.538   1.701  15.172  1.00 10.00      B   
ATOM   3368  HN  LYS B 152      10.629   2.595  15.571  1.00 10.00      B   
ATOM   3369  CA  LYS B 152       9.329   1.379  14.428  1.00 10.00      B   
ATOM   3370  CB  LYS B 152       8.311   2.518  14.541  1.00 10.00      B   
ATOM   3371  CG  LYS B 152       7.051   2.326  13.713  1.00 10.00      B   
ATOM   3372  CD  LYS B 152       6.180   3.571  13.748  1.00 10.00      B   
ATOM   3373  CE  LYS B 152       5.019   3.466  12.773  1.00 10.00      B   
ATOM   3374  NZ  LYS B 152       4.214   4.717  12.737  1.00 10.00      B   
ATOM   3375  HZ1 LYS B 152       3.692   4.832  13.626  1.00 10.00      B   
ATOM   3376  HZ2 LYS B 152       3.537   4.687  11.949  1.00 10.00      B   
ATOM   3377  HZ3 LYS B 152       4.841   5.546  12.610  1.00 10.00      B   
ATOM   3378  C   LYS B 152       9.684   1.128  12.968  1.00 10.00      B   
ATOM   3379  O   LYS B 152       9.169   0.203  12.343  1.00 10.00      B   
ATOM   3380  N   PHE B 153      10.593   1.947  12.442  1.00 10.00      B   
ATOM   3381  HN  PHE B 153      10.963   2.669  12.998  1.00 10.00      B   
ATOM   3382  CA  PHE B 153      11.046   1.810  11.062  1.00 10.00      B   
ATOM   3383  CB  PHE B 153      12.019   2.933  10.685  1.00 10.00      B   
ATOM   3384  CG  PHE B 153      11.372   4.279  10.514  1.00 10.00      B   
ATOM   3385  CD1 PHE B 153      10.128   4.395   9.916  1.00 10.00      B   
ATOM   3386  CD2 PHE B 153      12.013   5.430  10.945  1.00 10.00      B   
ATOM   3387  CE1 PHE B 153       9.532   5.632   9.757  1.00 10.00      B   
ATOM   3388  CE2 PHE B 153      11.424   6.670  10.788  1.00 10.00      B   
ATOM   3389  CZ  PHE B 153      10.182   6.771  10.192  1.00 10.00      B   
ATOM   3390  C   PHE B 153      11.716   0.456  10.857  1.00 10.00      B   
ATOM   3391  O   PHE B 153      11.646  -0.127   9.778  1.00 10.00      B   
ATOM   3392  N   VAL B 154      12.366  -0.037  11.902  1.00 10.00      B   
ATOM   3393  HN  VAL B 154      12.397   0.483  12.735  1.00 10.00      B   
ATOM   3394  CA  VAL B 154      13.033  -1.330  11.844  1.00 10.00      B   
ATOM   3395  CB  VAL B 154      13.925  -1.569  13.083  1.00 10.00      B   
ATOM   3396  CG1 VAL B 154      14.693  -2.874  12.951  1.00 10.00      B   
ATOM   3397  CG2 VAL B 154      14.885  -0.407  13.288  1.00 10.00      B   
ATOM   3398  C   VAL B 154      11.996  -2.444  11.736  1.00 10.00      B   
ATOM   3399  O   VAL B 154      12.118  -3.348  10.908  1.00 10.00      B   
ATOM   3400  N   GLN B 155      10.956  -2.351  12.557  1.00 10.00      B   
ATOM   3401  HN  GLN B 155      10.911  -1.598  13.186  1.00 10.00      B   
ATOM   3402  CA  GLN B 155       9.884  -3.339  12.556  1.00 10.00      B   
ATOM   3403  CB  GLN B 155       8.963  -3.127  13.760  1.00 10.00      B   
ATOM   3404  CG  GLN B 155       9.660  -3.235  15.108  1.00 10.00      B   
ATOM   3405  CD  GLN B 155      10.142  -4.640  15.408  1.00 10.00      B   
ATOM   3406  OE1 GLN B 155      11.278  -5.003  15.101  1.00 10.00      B   
ATOM   3407  NE2 GLN B 155       9.283  -5.440  16.015  1.00 10.00      B   
ATOM   3408 HE21 GLN B 155       8.396  -5.083  16.235  1.00 10.00      B   
ATOM   3409 HE22 GLN B 155       9.564  -6.354  16.217  1.00 10.00      B   
ATOM   3410  C   GLN B 155       9.080  -3.257  11.261  1.00 10.00      B   
ATOM   3411  O   GLN B 155       8.491  -4.241  10.817  1.00 10.00      B   
ATOM   3412  N   ASN B 156       9.073  -2.073  10.661  1.00 10.00      B   
ATOM   3413  HN  ASN B 156       9.556  -1.327  11.080  1.00 10.00      B   
ATOM   3414  CA  ASN B 156       8.353  -1.838   9.412  1.00 10.00      B   
ATOM   3415  CB  ASN B 156       7.941  -0.368   9.302  1.00 10.00      B   
ATOM   3416  CG  ASN B 156       6.482  -0.132   9.643  1.00 10.00      B   
ATOM   3417  OD1 ASN B 156       6.130   0.094  10.797  1.00 10.00      B   
ATOM   3418  ND2 ASN B 156       5.624  -0.173   8.635  1.00 10.00      B   
ATOM   3419 HD21 ASN B 156       5.970  -0.353   7.739  1.00 10.00      B   
ATOM   3420 HD22 ASN B 156       4.672  -0.014   8.830  1.00 10.00      B   
ATOM   3421  C   ASN B 156       9.197  -2.232   8.202  1.00 10.00      B   
ATOM   3422  O   ASN B 156       8.772  -2.064   7.054  1.00 10.00      B   
ATOM   3423  N   LYS B 157      10.394  -2.752   8.473  1.00 10.00      B   
ATOM   3424  HN  LYS B 157      10.662  -2.845   9.414  1.00 10.00      B   
ATOM   3425  CA  LYS B 157      11.326  -3.190   7.432  1.00 10.00      B   
ATOM   3426  CB  LYS B 157      10.727  -4.295   6.547  1.00 10.00      B   
ATOM   3427  CG  LYS B 157      10.572  -5.644   7.241  1.00 10.00      B   
ATOM   3428  CD  LYS B 157       9.211  -5.783   7.910  1.00 10.00      B   
ATOM   3429  CE  LYS B 157       9.188  -6.948   8.887  1.00 10.00      B   
ATOM   3430  NZ  LYS B 157       9.158  -8.264   8.195  1.00 10.00      B   
ATOM   3431  HZ1 LYS B 157       9.359  -9.027   8.872  1.00 10.00      B   
ATOM   3432  HZ2 LYS B 157       9.879  -8.296   7.436  1.00 10.00      B   
ATOM   3433  HZ3 LYS B 157       8.222  -8.428   7.775  1.00 10.00      B   
ATOM   3434  C   LYS B 157      11.850  -2.024   6.589  1.00 10.00      B   
ATOM   3435  O   LYS B 157      12.112  -2.175   5.396  1.00 10.00      B   
ATOM   3436  N   TRP B 158      12.002  -0.865   7.214  1.00 10.00      B   
ATOM   3437  HN  TRP B 158      11.764  -0.799   8.167  1.00 10.00      B   
ATOM   3438  CA  TRP B 158      12.510   0.314   6.523  1.00 10.00      B   
ATOM   3439  CB  TRP B 158      11.698   1.563   6.886  1.00 10.00      B   
ATOM   3440  CG  TRP B 158      10.368   1.661   6.198  1.00 10.00      B   
ATOM   3441  CD1 TRP B 158       9.143   1.434   6.751  1.00 10.00      B   
ATOM   3442  CD2 TRP B 158      10.128   2.022   4.830  1.00 10.00      B   
ATOM   3443  NE1 TRP B 158       8.155   1.623   5.816  1.00 10.00      B   
ATOM   3444  HE1 TRP B 158       7.193   1.517   5.974  1.00 10.00      B   
ATOM   3445  CE2 TRP B 158       8.734   1.987   4.628  1.00 10.00      B   
ATOM   3446  CE3 TRP B 158      10.954   2.370   3.758  1.00 10.00      B   
ATOM   3447  CZ2 TRP B 158       8.151   2.286   3.397  1.00 10.00      B   
ATOM   3448  CZ3 TRP B 158      10.375   2.666   2.540  1.00 10.00      B   
ATOM   3449  CH2 TRP B 158       8.987   2.624   2.368  1.00 10.00      B   
ATOM   3450  C   TRP B 158      13.982   0.536   6.857  1.00 10.00      B   
ATOM   3451  O   TRP B 158      14.790   0.860   5.986  1.00 10.00      B   
ATOM   3452  N   LEU B 159      14.333   0.338   8.119  1.00 10.00      B   
ATOM   3453  HN  LEU B 159      13.655   0.044   8.765  1.00 10.00      B   
ATOM   3454  CA  LEU B 159      15.705   0.527   8.567  1.00 10.00      B   
ATOM   3455  CB  LEU B 159      15.824   1.798   9.419  1.00 10.00      B   
ATOM   3456  CG  LEU B 159      15.538   3.131   8.717  1.00 10.00      B   
ATOM   3457  CD1 LEU B 159      15.518   4.272   9.724  1.00 10.00      B   
ATOM   3458  CD2 LEU B 159      16.566   3.402   7.628  1.00 10.00      B   
ATOM   3459  C   LEU B 159      16.189  -0.675   9.372  1.00 10.00      B   
ATOM   3460  O   LEU B 159      15.389  -1.433   9.917  1.00 10.00      B   
ATOM   3461  N   ILE B 160      17.500  -0.848   9.425  1.00 10.00      B   
ATOM   3462  HN  ILE B 160      18.082  -0.218   8.943  1.00 10.00      B   
ATOM   3463  CA  ILE B 160      18.108  -1.935  10.178  1.00 10.00      B   
ATOM   3464  CB  ILE B 160      19.034  -2.802   9.293  1.00 10.00      B   
ATOM   3465  CG1 ILE B 160      18.289  -3.311   8.057  1.00 10.00      B   
ATOM   3466  CG2 ILE B 160      19.608  -3.967  10.089  1.00 10.00      B   
ATOM   3467  CD1 ILE B 160      19.171  -4.037   7.062  1.00 10.00      B   
ATOM   3468  C   ILE B 160      18.936  -1.339  11.308  1.00 10.00      B   
ATOM   3469  O   ILE B 160      19.670  -0.377  11.094  1.00 10.00      B   
ATOM   3470  N   GLU B 161      18.813  -1.893  12.502  1.00 10.00      B   
ATOM   3471  HN  GLU B 161      18.215  -2.663  12.618  1.00 10.00      B   
ATOM   3472  CA  GLU B 161      19.556  -1.392  13.646  1.00 10.00      B   
ATOM   3473  CB  GLU B 161      18.601  -1.062  14.794  1.00 10.00      B   
ATOM   3474  CG  GLU B 161      19.217  -0.215  15.894  1.00 10.00      B   
ATOM   3475  CD  GLU B 161      19.442  -0.995  17.169  1.00 10.00      B   
ATOM   3476  OE1 GLU B 161      18.472  -1.591  17.686  1.00 10.00      B   
ATOM   3477  OE2 GLU B 161      20.585  -1.010  17.669  1.00 10.00      B   
ATOM   3478  C   GLU B 161      20.601  -2.405  14.093  1.00 10.00      B   
ATOM   3479  O   GLU B 161      20.266  -3.535  14.457  1.00 10.00      B   
ATOM   3480  N   LYS B 162      21.863  -2.004  14.046  1.00 10.00      B   
ATOM   3481  HN  LYS B 162      22.065  -1.088  13.738  1.00 10.00      B   
ATOM   3482  CA  LYS B 162      22.963  -2.872  14.446  1.00 10.00      B   
ATOM   3483  CB  LYS B 162      23.639  -3.504  13.223  1.00 10.00      B   
ATOM   3484  CG  LYS B 162      22.814  -4.572  12.520  1.00 10.00      B   
ATOM   3485  CD  LYS B 162      23.656  -5.344  11.516  1.00 10.00      B   
ATOM   3486  CE  LYS B 162      22.813  -6.342  10.737  1.00 10.00      B   
ATOM   3487  NZ  LYS B 162      23.642  -7.226   9.876  1.00 10.00      B   
ATOM   3488  HZ1 LYS B 162      23.161  -7.386   8.959  1.00 10.00      B   
ATOM   3489  HZ2 LYS B 162      23.789  -8.143  10.341  1.00 10.00      B   
ATOM   3490  HZ3 LYS B 162      24.568  -6.792   9.695  1.00 10.00      B   
ATOM   3491  C   LYS B 162      23.997  -2.095  15.252  1.00 10.00      B   
ATOM   3492  O   LYS B 162      24.535  -1.094  14.779  1.00 10.00      B   
ATOM   3493  N   GLU B 163      24.252  -2.558  16.473  1.00 10.00      B   
ATOM   3494  HN  GLU B 163      23.756  -3.342  16.792  1.00 10.00      B   
ATOM   3495  CA  GLU B 163      25.234  -1.940  17.367  1.00 10.00      B   
ATOM   3496  CB  GLU B 163      26.657  -2.055  16.795  1.00 10.00      B   
ATOM   3497  CG  GLU B 163      26.981  -3.397  16.147  1.00 10.00      B   
ATOM   3498  CD  GLU B 163      26.965  -4.561  17.118  1.00 10.00      B   
ATOM   3499  OE1 GLU B 163      26.636  -4.361  18.303  1.00 10.00      B   
ATOM   3500  OE2 GLU B 163      27.290  -5.691  16.697  1.00 10.00      B   
ATOM   3501  C   GLU B 163      24.895  -0.481  17.666  1.00 10.00      B   
ATOM   3502  O   GLU B 163      25.783   0.342  17.901  1.00 10.00      B   
ATOM   3503  N   GLY B 164      23.604  -0.161  17.653  1.00 10.00      B   
ATOM   3504  HN  GLY B 164      22.936  -0.854  17.456  1.00 10.00      B   
ATOM   3505  CA  GLY B 164      23.172   1.199  17.925  1.00 10.00      B   
ATOM   3506  C   GLY B 164      23.166   2.066  16.680  1.00 10.00      B   
ATOM   3507  O   GLY B 164      22.647   3.184  16.693  1.00 10.00      B   
ATOM   3508  N   GLU B 165      23.752   1.556  15.607  1.00 10.00      B   
ATOM   3509  HN  GLU B 165      24.149   0.659  15.658  1.00 10.00      B   
ATOM   3510  CA  GLU B 165      23.808   2.279  14.349  1.00 10.00      B   
ATOM   3511  CB  GLU B 165      25.187   2.133  13.700  1.00 10.00      B   
ATOM   3512  CG  GLU B 165      26.174   3.211  14.120  1.00 10.00      B   
ATOM   3513  CD  GLU B 165      27.618   2.770  14.012  1.00 10.00      B   
ATOM   3514  OE1 GLU B 165      28.250   2.539  15.065  1.00 10.00      B   
ATOM   3515  OE2 GLU B 165      28.132   2.659  12.882  1.00 10.00      B   
ATOM   3516  C   GLU B 165      22.709   1.792  13.415  1.00 10.00      B   
ATOM   3517  O   GLU B 165      22.447   0.593  13.318  1.00 10.00      B   
ATOM   3518  N   PHE B 166      22.055   2.726  12.750  1.00 10.00      B   
ATOM   3519  HN  PHE B 166      22.315   3.669  12.866  1.00 10.00      B   
ATOM   3520  CA  PHE B 166      20.975   2.397  11.839  1.00 10.00      B   
ATOM   3521  CB  PHE B 166      19.816   3.389  11.997  1.00 10.00      B   
ATOM   3522  CG  PHE B 166      19.076   3.279  13.301  1.00 10.00      B   
ATOM   3523  CD1 PHE B 166      17.903   2.548  13.384  1.00 10.00      B   
ATOM   3524  CD2 PHE B 166      19.550   3.908  14.442  1.00 10.00      B   
ATOM   3525  CE1 PHE B 166      17.215   2.447  14.578  1.00 10.00      B   
ATOM   3526  CE2 PHE B 166      18.868   3.810  15.639  1.00 10.00      B   
ATOM   3527  CZ  PHE B 166      17.699   3.078  15.708  1.00 10.00      B   
ATOM   3528  C   PHE B 166      21.461   2.401  10.398  1.00 10.00      B   
ATOM   3529  O   PHE B 166      22.411   3.103  10.058  1.00 10.00      B   
ATOM   3530  N   THR B 167      20.814   1.602   9.569  1.00 10.00      B   
ATOM   3531  HN  THR B 167      20.087   1.043   9.922  1.00 10.00      B   
ATOM   3532  CA  THR B 167      21.141   1.515   8.156  1.00 10.00      B   
ATOM   3533  CB  THR B 167      22.199   0.427   7.858  1.00 10.00      B   
ATOM   3534  OG1 THR B 167      22.727   0.614   6.540  1.00 10.00      B   
ATOM   3535  HG1 THR B 167      23.372   1.335   6.551  1.00 10.00      B   
ATOM   3536  CG2 THR B 167      21.608  -0.971   7.972  1.00 10.00      B   
ATOM   3537  C   THR B 167      19.860   1.266   7.361  1.00 10.00      B   
ATOM   3538  O   THR B 167      18.800   1.050   7.951  1.00 10.00      B   
ATOM   3539  N   LEU B 168      19.952   1.290   6.041  1.00 10.00      B   
ATOM   3540  HN  LEU B 168      20.831   1.420   5.625  1.00 10.00      B   
ATOM   3541  CA  LEU B 168      18.785   1.092   5.192  1.00 10.00      B   
ATOM   3542  CB  LEU B 168      18.978   1.791   3.843  1.00 10.00      B   
ATOM   3543  CG  LEU B 168      17.700   2.160   3.084  1.00 10.00      B   
ATOM   3544  CD1 LEU B 168      16.853   3.127   3.898  1.00 10.00      B   
ATOM   3545  CD2 LEU B 168      18.037   2.757   1.726  1.00 10.00      B   
ATOM   3546  C   LEU B 168      18.482  -0.390   4.990  1.00 10.00      B   
ATOM   3547  O   LEU B 168      19.373  -1.178   4.676  1.00 10.00      B   
ATOM   3548  N   HIS B 169      17.221  -0.762   5.183  1.00 10.00      B   
ATOM   3549  HN  HIS B 169      16.556  -0.085   5.437  1.00 10.00      B   
ATOM   3550  CA  HIS B 169      16.794  -2.146   5.014  1.00 10.00      B   
ATOM   3551  CB  HIS B 169      15.472  -2.387   5.757  1.00 10.00      B   
ATOM   3552  CG  HIS B 169      15.071  -3.830   5.889  1.00 10.00      B   
ATOM   3553  ND1 HIS B 169      14.492  -4.516   4.846  1.00 10.00      B   
ATOM   3554  CD2 HIS B 169      15.174  -4.656   6.960  1.00 10.00      B   
ATOM   3555  CE1 HIS B 169      14.257  -5.734   5.300  1.00 10.00      B   
ATOM   3556  NE2 HIS B 169      14.652  -5.866   6.573  1.00 10.00      B   
ATOM   3557  HE2 HIS B 169      14.436  -6.617   7.168  1.00 10.00      B   
ATOM   3558  C   HIS B 169      16.622  -2.454   3.533  1.00 10.00      B   
ATOM   3559  O   HIS B 169      16.301  -1.562   2.746  1.00 10.00      B   
ATOM   3560  N   GLY B 170      16.821  -3.717   3.165  1.00 10.00      B   
ATOM   3561  HN  GLY B 170      17.058  -4.379   3.846  1.00 10.00      B   
ATOM   3562  CA  GLY B 170      16.686  -4.129   1.778  1.00 10.00      B   
ATOM   3563  C   GLY B 170      15.345  -3.746   1.179  1.00 10.00      B   
ATOM   3564  O   GLY B 170      15.269  -3.358   0.015  1.00 10.00      B   
ATOM   3565  N   ARG B 171      14.289  -3.836   1.983  1.00 10.00      B   
ATOM   3566  HN  ARG B 171      14.416  -4.134   2.912  1.00 10.00      B   
ATOM   3567  CA  ARG B 171      12.950  -3.489   1.523  1.00 10.00      B   
ATOM   3568  CB  ARG B 171      11.902  -3.818   2.593  1.00 10.00      B   
ATOM   3569  CG  ARG B 171      10.474  -3.474   2.194  1.00 10.00      B   
ATOM   3570  CD  ARG B 171       9.852  -2.467   3.151  1.00 10.00      B   
ATOM   3571  NE  ARG B 171       8.737  -1.746   2.535  1.00 10.00      B   
ATOM   3572  HE  ARG B 171       8.759  -1.637   1.557  1.00 10.00      B   
ATOM   3573  CZ  ARG B 171       7.712  -1.226   3.209  1.00 10.00      B   
ATOM   3574  NH1 ARG B 171       7.637  -1.350   4.530  1.00 10.00      B   
ATOM   3575 HH11 ARG B 171       8.385  -1.856   5.057  1.00 10.00      B   
ATOM   3576 HH12 ARG B 171       6.836  -0.933   5.049  1.00 10.00      B   
ATOM   3577  NH2 ARG B 171       6.759  -0.575   2.555  1.00 10.00      B   
ATOM   3578 HH21 ARG B 171       5.953  -0.167   3.071  1.00 10.00      B   
ATOM   3579 HH22 ARG B 171       6.824  -0.460   1.508  1.00 10.00      B   
ATOM   3580  C   ARG B 171      12.890  -2.010   1.156  1.00 10.00      B   
ATOM   3581  O   ARG B 171      12.345  -1.639   0.118  1.00 10.00      B   
ATOM   3582  N   ALA B 172      13.479  -1.175   2.004  1.00 10.00      B   
ATOM   3583  HN  ALA B 172      13.915  -1.536   2.804  1.00 10.00      B   
ATOM   3584  CA  ALA B 172      13.504   0.262   1.770  1.00 10.00      B   
ATOM   3585  CB  ALA B 172      14.035   0.988   2.991  1.00 10.00      B   
ATOM   3586  C   ALA B 172      14.355   0.589   0.552  1.00 10.00      B   
ATOM   3587  O   ALA B 172      14.020   1.480  -0.230  1.00 10.00      B   
ATOM   3588  N   ILE B 173      15.457  -0.144   0.400  1.00 10.00      B   
ATOM   3589  HN  ILE B 173      15.671  -0.830   1.071  1.00 10.00      B   
ATOM   3590  CA  ILE B 173      16.358   0.048  -0.730  1.00 10.00      B   
ATOM   3591  CB  ILE B 173      17.575  -0.906  -0.663  1.00 10.00      B   
ATOM   3592  CG1 ILE B 173      18.397  -0.637   0.599  1.00 10.00      B   
ATOM   3593  CG2 ILE B 173      18.449  -0.762  -1.904  1.00 10.00      B   
ATOM   3594  CD1 ILE B 173      19.483  -1.657   0.856  1.00 10.00      B   
ATOM   3595  C   ILE B 173      15.606  -0.188  -2.032  1.00 10.00      B   
ATOM   3596  O   ILE B 173      15.707   0.594  -2.964  1.00 10.00      B   
ATOM   3597  N   LEU B 174      14.827  -1.259  -2.070  1.00 10.00      B   
ATOM   3598  HN  LEU B 174      14.773  -1.840  -1.279  1.00 10.00      B   
ATOM   3599  CA  LEU B 174      14.055  -1.598  -3.256  1.00 10.00      B   
ATOM   3600  CB  LEU B 174      13.471  -3.007  -3.128  1.00 10.00      B   
ATOM   3601  CG  LEU B 174      14.476  -4.148  -2.969  1.00 10.00      B   
ATOM   3602  CD1 LEU B 174      13.755  -5.456  -2.684  1.00 10.00      B   
ATOM   3603  CD2 LEU B 174      15.349  -4.272  -4.209  1.00 10.00      B   
ATOM   3604  C   LEU B 174      12.928  -0.598  -3.497  1.00 10.00      B   
ATOM   3605  O   LEU B 174      12.700  -0.172  -4.631  1.00 10.00      B   
ATOM   3606  N   GLU B 175      12.242  -0.224  -2.421  1.00 10.00      B   
ATOM   3607  HN  GLU B 175      12.502  -0.585  -1.544  1.00 10.00      B   
ATOM   3608  CA  GLU B 175      11.114   0.702  -2.493  1.00 10.00      B   
ATOM   3609  CB  GLU B 175      10.393   0.783  -1.142  1.00 10.00      B   
ATOM   3610  CG  GLU B 175       9.526  -0.427  -0.817  1.00 10.00      B   
ATOM   3611  CD  GLU B 175       8.045  -0.158  -1.001  1.00 10.00      B   
ATOM   3612  OE1 GLU B 175       7.649   0.308  -2.089  1.00 10.00      B   
ATOM   3613  OE2 GLU B 175       7.261  -0.423  -0.058  1.00 10.00      B   
ATOM   3614  C   GLU B 175      11.502   2.103  -2.968  1.00 10.00      B   
ATOM   3615  O   GLU B 175      10.851   2.665  -3.849  1.00 10.00      B   
ATOM   3616  N   MET B 176      12.558   2.666  -2.398  1.00 10.00      B   
ATOM   3617  HN  MET B 176      13.073   2.164  -1.724  1.00 10.00      B   
ATOM   3618  CA  MET B 176      12.970   4.018  -2.759  1.00 10.00      B   
ATOM   3619  CB  MET B 176      13.052   4.911  -1.517  1.00 10.00      B   
ATOM   3620  CG  MET B 176      11.711   5.192  -0.857  1.00 10.00      B   
ATOM   3621  SD  MET B 176      11.834   6.393   0.484  1.00 10.00      B   
ATOM   3622  CE  MET B 176      10.168   6.340   1.138  1.00 10.00      B   
ATOM   3623  C   MET B 176      14.288   4.062  -3.525  1.00 10.00      B   
ATOM   3624  O   MET B 176      14.978   5.080  -3.510  1.00 10.00      B   
ATOM   3625  N   GLU B 177      14.623   2.979  -4.216  1.00 10.00      B   
ATOM   3626  HN  GLU B 177      14.027   2.200  -4.207  1.00 10.00      B   
ATOM   3627  CA  GLU B 177      15.868   2.920  -4.982  1.00 10.00      B   
ATOM   3628  CB  GLU B 177      16.007   1.575  -5.690  1.00 10.00      B   
ATOM   3629  CG  GLU B 177      17.433   1.239  -6.088  1.00 10.00      B   
ATOM   3630  CD  GLU B 177      17.502   0.334  -7.296  1.00 10.00      B   
ATOM   3631  OE1 GLU B 177      16.470  -0.285  -7.638  1.00 10.00      B   
ATOM   3632  OE2 GLU B 177      18.588   0.251  -7.908  1.00 10.00      B   
ATOM   3633  C   GLU B 177      15.920   4.035  -6.015  1.00 10.00      B   
ATOM   3634  O   GLU B 177      16.824   4.874  -6.004  1.00 10.00      B   
ATOM   3635  N   GLN B 178      14.934   4.035  -6.901  1.00 10.00      B   
ATOM   3636  HN  GLN B 178      14.250   3.330  -6.850  1.00 10.00      B   
ATOM   3637  CA  GLN B 178      14.836   5.033  -7.954  1.00 10.00      B   
ATOM   3638  CB  GLN B 178      13.657   4.721  -8.883  1.00 10.00      B   
ATOM   3639  CG  GLN B 178      12.311   4.611  -8.182  1.00 10.00      B   
ATOM   3640  CD  GLN B 178      11.947   3.192  -7.789  1.00 10.00      B   
ATOM   3641  OE1 GLN B 178      12.813   2.367  -7.484  1.00 10.00      B   
ATOM   3642  NE2 GLN B 178      10.658   2.902  -7.787  1.00 10.00      B   
ATOM   3643 HE21 GLN B 178      10.020   3.612  -8.035  1.00 10.00      B   
ATOM   3644 HE22 GLN B 178      10.386   1.993  -7.547  1.00 10.00      B   
ATOM   3645  C   GLN B 178      14.710   6.440  -7.377  1.00 10.00      B   
ATOM   3646  O   GLN B 178      15.225   7.402  -7.947  1.00 10.00      B   
ATOM   3647  N   TYR B 179      14.044   6.543  -6.231  1.00 10.00      B   
ATOM   3648  HN  TYR B 179      13.679   5.735  -5.822  1.00 10.00      B   
ATOM   3649  CA  TYR B 179      13.849   7.822  -5.564  1.00 10.00      B   
ATOM   3650  CB  TYR B 179      12.916   7.654  -4.359  1.00 10.00      B   
ATOM   3651  CG  TYR B 179      12.615   8.938  -3.617  1.00 10.00      B   
ATOM   3652  CD1 TYR B 179      13.241   9.231  -2.412  1.00 10.00      B   
ATOM   3653  CD2 TYR B 179      11.704   9.858  -4.122  1.00 10.00      B   
ATOM   3654  CE1 TYR B 179      12.970  10.402  -1.730  1.00 10.00      B   
ATOM   3655  CE2 TYR B 179      11.427  11.033  -3.447  1.00 10.00      B   
ATOM   3656  CZ  TYR B 179      12.064  11.300  -2.252  1.00 10.00      B   
ATOM   3657  OH  TYR B 179      11.790  12.468  -1.574  1.00 10.00      B   
ATOM   3658  HH  TYR B 179      12.553  13.049  -1.621  1.00 10.00      B   
ATOM   3659  C   TYR B 179      15.188   8.395  -5.118  1.00 10.00      B   
ATOM   3660  O   TYR B 179      15.535   9.524  -5.461  1.00 10.00      B   
ATOM   3661  N   ILE B 180      15.947   7.600  -4.369  1.00 10.00      B   
ATOM   3662  HN  ILE B 180      15.617   6.700  -4.139  1.00 10.00      B   
ATOM   3663  CA  ILE B 180      17.252   8.020  -3.873  1.00 10.00      B   
ATOM   3664  CB  ILE B 180      17.889   6.928  -2.983  1.00 10.00      B   
ATOM   3665  CG1 ILE B 180      17.017   6.673  -1.750  1.00 10.00      B   
ATOM   3666  CG2 ILE B 180      19.299   7.318  -2.563  1.00 10.00      B   
ATOM   3667  CD1 ILE B 180      17.423   5.451  -0.952  1.00 10.00      B   
ATOM   3668  C   ILE B 180      18.189   8.366  -5.033  1.00 10.00      B   
ATOM   3669  O   ILE B 180      18.972   9.317  -4.951  1.00 10.00      B   
ATOM   3670  N   ARG B 181      18.073   7.609  -6.124  1.00 10.00      B   
ATOM   3671  HN  ARG B 181      17.412   6.881  -6.126  1.00 10.00      B   
ATOM   3672  CA  ARG B 181      18.896   7.820  -7.315  1.00 10.00      B   
ATOM   3673  CB  ARG B 181      18.512   6.829  -8.422  1.00 10.00      B   
ATOM   3674  CG  ARG B 181      19.002   5.403  -8.221  1.00 10.00      B   
ATOM   3675  CD  ARG B 181      18.582   4.522  -9.390  1.00 10.00      B   
ATOM   3676  NE  ARG B 181      18.986   3.124  -9.222  1.00 10.00      B   
ATOM   3677  HE  ARG B 181      18.559   2.616  -8.495  1.00 10.00      B   
ATOM   3678  CZ  ARG B 181      19.865   2.500 -10.009  1.00 10.00      B   
ATOM   3679  NH1 ARG B 181      20.480   3.165 -10.982  1.00 10.00      B   
ATOM   3680 HH11 ARG B 181      20.276   4.173 -11.141  1.00 10.00      B   
ATOM   3681 HH12 ARG B 181      21.171   2.676 -11.598  1.00 10.00      B   
ATOM   3682  NH2 ARG B 181      20.124   1.211  -9.821  1.00 10.00      B   
ATOM   3683 HH21 ARG B 181      19.619   0.678  -9.059  1.00 10.00      B   
ATOM   3684 HH22 ARG B 181      20.822   0.720 -10.422  1.00 10.00      B   
ATOM   3685  C   ARG B 181      18.763   9.246  -7.854  1.00 10.00      B   
ATOM   3686  O   ARG B 181      19.710   9.795  -8.418  1.00 10.00      B   
ATOM   3687  N   GLU B 182      17.589   9.842  -7.677  1.00 10.00      B   
ATOM   3688  HN  GLU B 182      16.870   9.360  -7.214  1.00 10.00      B   
ATOM   3689  CA  GLU B 182      17.338  11.195  -8.161  1.00 10.00      B   
ATOM   3690  CB  GLU B 182      16.043  11.236  -8.969  1.00 10.00      B   
ATOM   3691  CG  GLU B 182      16.068  10.373 -10.216  1.00 10.00      B   
ATOM   3692  CD  GLU B 182      14.849  10.583 -11.082  1.00 10.00      B   
ATOM   3693  OE1 GLU B 182      14.797  11.608 -11.798  1.00 10.00      B   
ATOM   3694  OE2 GLU B 182      13.946   9.724 -11.058  1.00 10.00      B   
ATOM   3695  C   GLU B 182      17.279  12.214  -7.030  1.00 10.00      B   
ATOM   3696  O   GLU B 182      17.095  13.407  -7.272  1.00 10.00      B   
ATOM   3697  N   THR B 183      17.436  11.748  -5.801  1.00 10.00      B   
ATOM   3698  HN  THR B 183      17.583  10.788  -5.667  1.00 10.00      B   
ATOM   3699  CA  THR B 183      17.395  12.636  -4.648  1.00 10.00      B   
ATOM   3700  CB  THR B 183      16.714  11.968  -3.435  1.00 10.00      B   
ATOM   3701  OG1 THR B 183      15.394  11.552  -3.803  1.00 10.00      B   
ATOM   3702  HG1 THR B 183      15.441  10.969  -4.574  1.00 10.00      B   
ATOM   3703  CG2 THR B 183      16.614  12.941  -2.270  1.00 10.00      B   
ATOM   3704  C   THR B 183      18.795  13.111  -4.270  1.00 10.00      B   
ATOM   3705  O   THR B 183      19.009  14.293  -4.002  1.00 10.00      B   
ATOM   3706  N   TYR B 184      19.750  12.191  -4.264  1.00 10.00      B   
ATOM   3707  HN  TYR B 184      19.531  11.265  -4.507  1.00 10.00      B   
ATOM   3708  CA  TYR B 184      21.122  12.532  -3.916  1.00 10.00      B   
ATOM   3709  CB  TYR B 184      21.416  12.182  -2.454  1.00 10.00      B   
ATOM   3710  CG  TYR B 184      21.066  13.282  -1.481  1.00 10.00      B   
ATOM   3711  CD1 TYR B 184      19.953  13.184  -0.657  1.00 10.00      B   
ATOM   3712  CD2 TYR B 184      21.849  14.424  -1.393  1.00 10.00      B   
ATOM   3713  CE1 TYR B 184      19.629  14.194   0.227  1.00 10.00      B   
ATOM   3714  CE2 TYR B 184      21.536  15.437  -0.511  1.00 10.00      B   
ATOM   3715  CZ  TYR B 184      20.424  15.318   0.295  1.00 10.00      B   
ATOM   3716  OH  TYR B 184      20.105  16.331   1.170  1.00 10.00      B   
ATOM   3717  HH  TYR B 184      19.908  15.953   2.051  1.00 10.00      B   
ATOM   3718  C   TYR B 184      22.126  11.845  -4.833  1.00 10.00      B   
ATOM   3719  O   TYR B 184      22.916  11.020  -4.382  1.00 10.00      B   
ATOM   3720  N   PRO B 185      22.143  12.201  -6.130  1.00 10.00      B   
ATOM   3721  CA  PRO B 185      23.065  11.594  -7.101  1.00 10.00      B   
ATOM   3722  CB  PRO B 185      22.580  12.141  -8.446  1.00 10.00      B   
ATOM   3723  CG  PRO B 185      21.902  13.424  -8.109  1.00 10.00      B   
ATOM   3724  CD  PRO B 185      21.282  13.226  -6.754  1.00 10.00      B   
ATOM   3725  C   PRO B 185      24.513  12.008  -6.852  1.00 10.00      B   
ATOM   3726  O   PRO B 185      25.437  11.503  -7.488  1.00 10.00      B   
ATOM   3727  N   ASP B 186      24.697  12.925  -5.915  1.00 10.00      B   
ATOM   3728  HN  ASP B 186      23.916  13.287  -5.448  1.00 10.00      B   
ATOM   3729  CA  ASP B 186      26.020  13.423  -5.571  1.00 10.00      B   
ATOM   3730  CB  ASP B 186      25.950  14.910  -5.212  1.00 10.00      B   
ATOM   3731  CG  ASP B 186      25.079  15.706  -6.159  1.00 10.00      B   
ATOM   3732  OD1 ASP B 186      23.877  15.870  -5.867  1.00 10.00      B   
ATOM   3733  OD2 ASP B 186      25.590  16.164  -7.204  1.00 10.00      B   
ATOM   3734  C   ASP B 186      26.604  12.655  -4.395  1.00 10.00      B   
ATOM   3735  O   ASP B 186      27.790  12.776  -4.092  1.00 10.00      B   
ATOM   3736  N   ALA B 187      25.774  11.862  -3.731  1.00 10.00      B   
ATOM   3737  HN  ALA B 187      24.840  11.790  -4.022  1.00 10.00      B   
ATOM   3738  CA  ALA B 187      26.229  11.098  -2.575  1.00 10.00      B   
ATOM   3739  CB  ALA B 187      25.603  11.644  -1.301  1.00 10.00      B   
ATOM   3740  C   ALA B 187      25.943   9.607  -2.711  1.00 10.00      B   
ATOM   3741  O   ALA B 187      26.429   8.806  -1.913  1.00 10.00      B   
ATOM   3742  N   VAL B 188      25.156   9.232  -3.713  1.00 10.00      B   
ATOM   3743  HN  VAL B 188      24.799   9.907  -4.323  1.00 10.00      B   
ATOM   3744  CA  VAL B 188      24.818   7.827  -3.919  1.00 10.00      B   
ATOM   3745  CB  VAL B 188      23.673   7.613  -4.933  1.00 10.00      B   
ATOM   3746  CG1 VAL B 188      22.334   8.009  -4.335  1.00 10.00      B   
ATOM   3747  CG2 VAL B 188      23.936   8.356  -6.232  1.00 10.00      B   
ATOM   3748  C   VAL B 188      26.025   7.005  -4.346  1.00 10.00      B   
ATOM   3749  O   VAL B 188      26.844   7.445  -5.156  1.00 10.00      B   
ATOM   3750  N   LYS B 189      26.130   5.814  -3.784  1.00 10.00      B   
ATOM   3751  HN  LYS B 189      25.454   5.532  -3.135  1.00 10.00      B   
ATOM   3752  CA  LYS B 189      27.214   4.909  -4.108  1.00 10.00      B   
ATOM   3753  CB  LYS B 189      27.745   4.240  -2.839  1.00 10.00      B   
ATOM   3754  CG  LYS B 189      27.918   5.176  -1.655  1.00 10.00      B   
ATOM   3755  CD  LYS B 189      28.162   4.391  -0.380  1.00 10.00      B   
ATOM   3756  CE  LYS B 189      27.941   5.248   0.852  1.00 10.00      B   
ATOM   3757  NZ  LYS B 189      27.905   4.426   2.088  1.00 10.00      B   
ATOM   3758  HZ1 LYS B 189      27.166   3.691   2.011  1.00 10.00      B   
ATOM   3759  HZ2 LYS B 189      27.696   5.028   2.912  1.00 10.00      B   
ATOM   3760  HZ3 LYS B 189      28.826   3.961   2.239  1.00 10.00      B   
ATOM   3761  C   LYS B 189      26.696   3.845  -5.060  1.00 10.00      B   
ATOM   3762  O   LYS B 189      25.599   3.317  -4.869  1.00 10.00      B   
ATOM   3763  N   ILE B 190      27.467   3.542  -6.087  1.00 10.00      B   
ATOM   3764  HN  ILE B 190      28.329   3.998  -6.194  1.00 10.00      B   
ATOM   3765  CA  ILE B 190      27.066   2.538  -7.059  1.00 10.00      B   
ATOM   3766  CB  ILE B 190      27.129   3.066  -8.509  1.00 10.00      B   
ATOM   3767  CG1 ILE B 190      28.449   3.805  -8.765  1.00 10.00      B   
ATOM   3768  CG2 ILE B 190      25.935   3.965  -8.800  1.00 10.00      B   
ATOM   3769  CD1 ILE B 190      28.692   4.149 -10.219  1.00 10.00      B   
ATOM   3770  C   ILE B 190      27.922   1.286  -6.932  1.00 10.00      B   
ATOM   3771  O   ILE B 190      29.152   1.357  -6.947  1.00 10.00      B   
ATOM   3772  N   CYS B 191      27.270   0.145  -6.780  1.00 10.00      B   
ATOM   3773  HN  CYS B 191      26.286   0.153  -6.744  1.00 10.00      B   
ATOM   3774  CA  CYS B 191      27.976  -1.118  -6.664  1.00 10.00      B   
ATOM   3775  CB  CYS B 191      27.080  -2.195  -6.049  1.00 10.00      B   
ATOM   3776  SG  CYS B 191      27.850  -3.831  -5.954  1.00 10.00      B   
ATOM   3777  HG  CYS B 191      28.400  -4.096  -7.133  1.00 10.00      B   
ATOM   3778  C   CYS B 191      28.460  -1.569  -8.031  1.00 10.00      B   
ATOM   3779  O   CYS B 191      27.662  -1.745  -8.950  1.00 10.00      B   
ATOM   3780  N   ASN B 192      29.763  -1.753  -8.162  1.00 10.00      B   
ATOM   3781  HN  ASN B 192      30.349  -1.596  -7.389  1.00 10.00      B   
ATOM   3782  CA  ASN B 192      30.347  -2.186  -9.424  1.00 10.00      B   
ATOM   3783  CB  ASN B 192      31.874  -2.207  -9.317  1.00 10.00      B   
ATOM   3784  CG  ASN B 192      32.562  -1.994 -10.652  1.00 10.00      B   
ATOM   3785  OD1 ASN B 192      32.777  -2.938 -11.411  1.00 10.00      B   
ATOM   3786  ND2 ASN B 192      32.920  -0.752 -10.945  1.00 10.00      B   
ATOM   3787 HD21 ASN B 192      32.722  -0.047 -10.294  1.00 10.00      B   
ATOM   3788 HD22 ASN B 192      33.374  -0.588 -11.801  1.00 10.00      B   
ATOM   3789  C   ASN B 192      29.818  -3.569  -9.807  1.00 10.00      B   
ATOM   3790  O   ASN B 192      29.382  -4.331  -8.939  1.00 10.00      B   
ATOM   3791  N   ILE B 193      29.832  -3.868 -11.106  1.00 10.00      B   
ATOM   3792  HN  ILE B 193      30.170  -3.199 -11.738  1.00 10.00      B   
ATOM   3793  CA  ILE B 193      29.360  -5.153 -11.635  1.00 10.00      B   
ATOM   3794  CB  ILE B 193      29.937  -6.378 -10.878  1.00 10.00      B   
ATOM   3795  CG1 ILE B 193      31.465  -6.427 -11.007  1.00 10.00      B   
ATOM   3796  CG2 ILE B 193      29.315  -7.679 -11.374  1.00 10.00      B   
ATOM   3797  CD1 ILE B 193      31.967  -6.488 -12.434  1.00 10.00      B   
ATOM   3798  C   ILE B 193      27.832  -5.230 -11.700  1.00 10.00      B   
ATOM   3799  O   ILE B 193      27.264  -5.537 -12.748  1.00 10.00      B   
ATOM   3800  N   CYS B 194      27.171  -4.953 -10.585  1.00 10.00      B   
ATOM   3801  HN  CYS B 194      27.675  -4.717  -9.775  1.00 10.00      B   
ATOM   3802  CA  CYS B 194      25.714  -5.001 -10.533  1.00 10.00      B   
ATOM   3803  CB  CYS B 194      25.235  -5.422  -9.143  1.00 10.00      B   
ATOM   3804  SG  CYS B 194      25.706  -7.106  -8.682  1.00 10.00      B   
ATOM   3805  HG  CYS B 194      24.849  -7.939  -9.261  1.00 10.00      B   
ATOM   3806  C   CYS B 194      25.085  -3.671 -10.946  1.00 10.00      B   
ATOM   3807  O   CYS B 194      23.956  -3.640 -11.439  1.00 10.00      B   
ATOM   3808  N   HIS B 195      25.825  -2.583 -10.741  1.00 10.00      B   
ATOM   3809  HN  HIS B 195      26.715  -2.684 -10.340  1.00 10.00      B   
ATOM   3810  CA  HIS B 195      25.365  -1.237 -11.086  1.00 10.00      B   
ATOM   3811  CB  HIS B 195      25.262  -1.048 -12.603  1.00 10.00      B   
ATOM   3812  CG  HIS B 195      26.535  -0.554 -13.224  1.00 10.00      B   
ATOM   3813  ND1 HIS B 195      27.665  -1.336 -13.264  1.00 10.00      B   
ATOM   3814  CD2 HIS B 195      26.807   0.649 -13.787  1.00 10.00      B   
ATOM   3815  CE1 HIS B 195      28.591  -0.598 -13.845  1.00 10.00      B   
ATOM   3816  NE2 HIS B 195      28.120   0.612 -14.179  1.00 10.00      B   
ATOM   3817  HE2 HIS B 195      28.666   1.393 -14.418  1.00 10.00      B   
ATOM   3818  C   HIS B 195      24.062  -0.883 -10.375  1.00 10.00      B   
ATOM   3819  O   HIS B 195      23.168  -0.254 -10.941  1.00 10.00      B   
ATOM   3820  N   SER B 196      23.968  -1.295  -9.122  1.00 10.00      B   
ATOM   3821  HN  SER B 196      24.714  -1.788  -8.726  1.00 10.00      B   
ATOM   3822  CA  SER B 196      22.791  -1.028  -8.315  1.00 10.00      B   
ATOM   3823  CB  SER B 196      22.241  -2.346  -7.768  1.00 10.00      B   
ATOM   3824  OG  SER B 196      22.449  -3.400  -8.695  1.00 10.00      B   
ATOM   3825  HG  SER B 196      22.498  -3.037  -9.587  1.00 10.00      B   
ATOM   3826  C   SER B 196      23.155  -0.093  -7.167  1.00 10.00      B   
ATOM   3827  O   SER B 196      24.337   0.193  -6.948  1.00 10.00      B   
ATOM   3828  N   LEU B 197      22.146   0.388  -6.450  1.00 10.00      B   
ATOM   3829  HN  LEU B 197      21.228   0.133  -6.682  1.00 10.00      B   
ATOM   3830  CA  LEU B 197      22.366   1.280  -5.320  1.00 10.00      B   
ATOM   3831  CB  LEU B 197      21.025   1.788  -4.781  1.00 10.00      B   
ATOM   3832  CG  LEU B 197      21.091   2.802  -3.636  1.00 10.00      B   
ATOM   3833  CD1 LEU B 197      21.707   4.111  -4.108  1.00 10.00      B   
ATOM   3834  CD2 LEU B 197      19.709   3.036  -3.049  1.00 10.00      B   
ATOM   3835  C   LEU B 197      23.131   0.553  -4.220  1.00 10.00      B   
ATOM   3836  O   LEU B 197      22.868  -0.619  -3.946  1.00 10.00      B   
ATOM   3837  N   LEU B 198      24.088   1.241  -3.617  1.00 10.00      B   
ATOM   3838  HN  LEU B 198      24.268   2.165  -3.900  1.00 10.00      B   
ATOM   3839  CA  LEU B 198      24.891   0.660  -2.553  1.00 10.00      B   
ATOM   3840  CB  LEU B 198      26.337   0.454  -3.029  1.00 10.00      B   
ATOM   3841  CG  LEU B 198      27.294  -0.237  -2.049  1.00 10.00      B   
ATOM   3842  CD1 LEU B 198      28.244  -1.154  -2.796  1.00 10.00      B   
ATOM   3843  CD2 LEU B 198      28.083   0.783  -1.241  1.00 10.00      B   
ATOM   3844  C   LEU B 198      24.874   1.537  -1.310  1.00 10.00      B   
ATOM   3845  O   LEU B 198      25.263   2.707  -1.354  1.00 10.00      B   
ATOM   3846  N   ILE B 199      24.399   0.978  -0.212  1.00 10.00      B   
ATOM   3847  HN  ILE B 199      24.046   0.052  -0.250  1.00 10.00      B   
ATOM   3848  CA  ILE B 199      24.368   1.693   1.050  1.00 10.00      B   
ATOM   3849  CB  ILE B 199      23.085   1.388   1.852  1.00 10.00      B   
ATOM   3850  CG1 ILE B 199      21.851   1.934   1.124  1.00 10.00      B   
ATOM   3851  CG2 ILE B 199      23.175   1.945   3.265  1.00 10.00      B   
ATOM   3852  CD1 ILE B 199      21.899   3.423   0.846  1.00 10.00      B   
ATOM   3853  C   ILE B 199      25.603   1.315   1.862  1.00 10.00      B   
ATOM   3854  O   ILE B 199      26.420   2.174   2.209  1.00 10.00      B   
ATOM   3855  N   GLN B 200      25.745   0.027   2.141  1.00 10.00      B   
ATOM   3856  HN  GLN B 200      25.049  -0.609   1.841  1.00 10.00      B   
ATOM   3857  CA  GLN B 200      26.890  -0.478   2.884  1.00 10.00      B   
ATOM   3858  CB  GLN B 200      26.450  -1.105   4.214  1.00 10.00      B   
ATOM   3859  CG  GLN B 200      25.785  -2.467   4.089  1.00 10.00      B   
ATOM   3860  CD  GLN B 200      24.610  -2.627   5.030  1.00 10.00      B   
ATOM   3861  OE1 GLN B 200      24.764  -3.064   6.170  1.00 10.00      B   
ATOM   3862  NE2 GLN B 200      23.429  -2.280   4.556  1.00 10.00      B   
ATOM   3863 HE21 GLN B 200      23.380  -1.942   3.623  1.00 10.00      B   
ATOM   3864 HE22 GLN B 200      22.654  -2.361   5.143  1.00 10.00      B   
ATOM   3865  C   GLN B 200      27.652  -1.489   2.033  1.00 10.00      B   
ATOM   3866  O   GLN B 200      27.055  -2.216   1.241  1.00 10.00      B   
ATOM   3867  N   GLY B 201      28.967  -1.526   2.179  1.00 10.00      B   
ATOM   3868  HN  GLY B 201      29.403  -0.928   2.823  1.00 10.00      B   
ATOM   3869  CA  GLY B 201      29.757  -2.453   1.400  1.00 10.00      B   
ATOM   3870  C   GLY B 201      31.241  -2.203   1.541  1.00 10.00      B   
ATOM   3871  O   GLY B 201      31.671  -1.451   2.419  1.00 10.00      B   
ATOM   3872  N   GLN B 202      32.023  -2.830   0.673  1.00 10.00      B   
ATOM   3873  HN  GLN B 202      31.611  -3.399  -0.016  1.00 10.00      B   
ATOM   3874  CA  GLN B 202      33.470  -2.685   0.696  1.00 10.00      B   
ATOM   3875  CB  GLN B 202      34.148  -4.037   0.474  1.00 10.00      B   
ATOM   3876  CG  GLN B 202      33.723  -5.100   1.473  1.00 10.00      B   
ATOM   3877  CD  GLN B 202      34.432  -6.424   1.272  1.00 10.00      B   
ATOM   3878  OE1 GLN B 202      34.828  -6.774   0.161  1.00 10.00      B   
ATOM   3879  NE2 GLN B 202      34.598  -7.171   2.353  1.00 10.00      B   
ATOM   3880 HE21 GLN B 202      34.262  -6.829   3.208  1.00 10.00      B   
ATOM   3881 HE22 GLN B 202      35.042  -8.044   2.251  1.00 10.00      B   
ATOM   3882  C   GLN B 202      33.925  -1.679  -0.353  1.00 10.00      B   
ATOM   3883  O   GLN B 202      33.325  -1.572  -1.424  1.00 10.00      B   
ATOM   3884  N   SER B 203      34.971  -0.936  -0.034  1.00 10.00      B   
ATOM   3885  HN  SER B 203      35.401  -1.066   0.838  1.00 10.00      B   
ATOM   3886  CA  SER B 203      35.505   0.065  -0.937  1.00 10.00      B   
ATOM   3887  CB  SER B 203      35.279   1.458  -0.345  1.00 10.00      B   
ATOM   3888  OG  SER B 203      35.551   1.463   1.050  1.00 10.00      B   
ATOM   3889  HG  SER B 203      36.474   1.219   1.196  1.00 10.00      B   
ATOM   3890  C   SER B 203      36.992  -0.171  -1.163  1.00 10.00      B   
ATOM   3891  O   SER B 203      37.762  -0.239  -0.207  1.00 10.00      B   
ATOM   3892  N   CYS B 204      37.385  -0.299  -2.423  1.00 10.00      B   
ATOM   3893  HN  CYS B 204      36.721  -0.230  -3.142  1.00 10.00      B   
ATOM   3894  CA  CYS B 204      38.782  -0.530  -2.766  1.00 10.00      B   
ATOM   3895  CB  CYS B 204      38.922  -0.857  -4.258  1.00 10.00      B   
ATOM   3896  SG  CYS B 204      40.610  -1.217  -4.806  1.00 10.00      B   
ATOM   3897  HG  CYS B 204      40.977  -2.375  -4.271  1.00 10.00      B   
ATOM   3898  C   CYS B 204      39.641   0.677  -2.400  1.00 10.00      B   
ATOM   3899  O   CYS B 204      39.234   1.822  -2.581  1.00 10.00      B   
ATOM   3900  N   GLU B 205      40.814   0.404  -1.855  1.00 10.00      B   
ATOM   3901  HN  GLU B 205      41.050  -0.535  -1.675  1.00 10.00      B   
ATOM   3902  CA  GLU B 205      41.745   1.446  -1.462  1.00 10.00      B   
ATOM   3903  CB  GLU B 205      42.814   0.861  -0.529  1.00 10.00      B   
ATOM   3904  CG  GLU B 205      42.327   0.521   0.875  1.00 10.00      B   
ATOM   3905  CD  GLU B 205      41.365  -0.654   0.924  1.00 10.00      B   
ATOM   3906  OE1 GLU B 205      40.619  -0.766   1.920  1.00 10.00      B   
ATOM   3907  OE2 GLU B 205      41.349  -1.463  -0.026  1.00 10.00      B   
ATOM   3908  C   GLU B 205      42.415   2.070  -2.684  1.00 10.00      B   
ATOM   3909  O   GLU B 205      42.536   3.293  -2.785  1.00 10.00      B   
ATOM   3910  N   THR B 206      42.837   1.223  -3.612  1.00 10.00      B   
ATOM   3911  HN  THR B 206      42.697   0.261  -3.480  1.00 10.00      B   
ATOM   3912  CA  THR B 206      43.513   1.668  -4.821  1.00 10.00      B   
ATOM   3913  CB  THR B 206      44.068   0.457  -5.586  1.00 10.00      B   
ATOM   3914  OG1 THR B 206      43.979  -0.699  -4.736  1.00 10.00      B   
ATOM   3915  HG1 THR B 206      44.656  -1.344  -4.991  1.00 10.00      B   
ATOM   3916  CG2 THR B 206      45.521   0.695  -5.968  1.00 10.00      B   
ATOM   3917  C   THR B 206      42.592   2.469  -5.740  1.00 10.00      B   
ATOM   3918  O   THR B 206      42.975   3.518  -6.256  1.00 10.00      B   
ATOM   3919  N   CYS B 207      41.382   1.976  -5.946  1.00 10.00      B   
ATOM   3920  HN  CYS B 207      41.119   1.143  -5.499  1.00 10.00      B   
ATOM   3921  CA  CYS B 207      40.425   2.651  -6.810  1.00 10.00      B   
ATOM   3922  CB  CYS B 207      40.177   1.818  -8.068  1.00 10.00      B   
ATOM   3923  SG  CYS B 207      41.680   1.190  -8.854  1.00 10.00      B   
ATOM   3924  HG  CYS B 207      42.634   2.100  -8.696  1.00 10.00      B   
ATOM   3925  C   CYS B 207      39.116   2.877  -6.066  1.00 10.00      B   
ATOM   3926  O   CYS B 207      38.694   2.026  -5.288  1.00 10.00      B   
ATOM   3927  N   GLY B 208      38.476   4.014  -6.317  1.00 10.00      B   
ATOM   3928  HN  GLY B 208      38.860   4.649  -6.959  1.00 10.00      B   
ATOM   3929  CA  GLY B 208      37.223   4.335  -5.654  1.00 10.00      B   
ATOM   3930  C   GLY B 208      36.054   3.507  -6.156  1.00 10.00      B   
ATOM   3931  O   GLY B 208      35.106   4.036  -6.734  1.00 10.00      B   
ATOM   3932  N   ILE B 209      36.130   2.204  -5.942  1.00 10.00      B   
ATOM   3933  HN  ILE B 209      36.922   1.846  -5.480  1.00 10.00      B   
ATOM   3934  CA  ILE B 209      35.084   1.290  -6.359  1.00 10.00      B   
ATOM   3935  CB  ILE B 209      35.620   0.216  -7.344  1.00 10.00      B   
ATOM   3936  CG1 ILE B 209      35.582   0.735  -8.786  1.00 10.00      B   
ATOM   3937  CG2 ILE B 209      34.846  -1.094  -7.235  1.00 10.00      B   
ATOM   3938  CD1 ILE B 209      36.729   1.654  -9.149  1.00 10.00      B   
ATOM   3939  C   ILE B 209      34.458   0.630  -5.136  1.00 10.00      B   
ATOM   3940  O   ILE B 209      35.162   0.083  -4.284  1.00 10.00      B   
ATOM   3941  N   ARG B 210      33.141   0.709  -5.047  1.00 10.00      B   
ATOM   3942  HN  ARG B 210      32.643   1.171  -5.754  1.00 10.00      B   
ATOM   3943  CA  ARG B 210      32.409   0.119  -3.940  1.00 10.00      B   
ATOM   3944  CB  ARG B 210      31.424   1.135  -3.358  1.00 10.00      B   
ATOM   3945  CG  ARG B 210      32.084   2.312  -2.650  1.00 10.00      B   
ATOM   3946  CD  ARG B 210      31.284   3.592  -2.843  1.00 10.00      B   
ATOM   3947  NE  ARG B 210      31.726   4.674  -1.960  1.00 10.00      B   
ATOM   3948  HE  ARG B 210      31.855   4.454  -0.997  1.00 10.00      B   
ATOM   3949  CZ  ARG B 210      31.935   5.930  -2.363  1.00 10.00      B   
ATOM   3950  NH1 ARG B 210      31.786   6.256  -3.640  1.00 10.00      B   
ATOM   3951 HH11 ARG B 210      31.504   5.536  -4.337  1.00 10.00      B   
ATOM   3952 HH12 ARG B 210      31.949   7.238  -3.955  1.00 10.00      B   
ATOM   3953  NH2 ARG B 210      32.295   6.859  -1.487  1.00 10.00      B   
ATOM   3954 HH21 ARG B 210      32.417   6.609  -0.469  1.00 10.00      B   
ATOM   3955 HH22 ARG B 210      32.457   7.840  -1.799  1.00 10.00      B   
ATOM   3956  C   ARG B 210      31.672  -1.128  -4.418  1.00 10.00      B   
ATOM   3957  O   ARG B 210      31.149  -1.156  -5.536  1.00 10.00      B   
ATOM   3958  N   MET B 211      31.654  -2.162  -3.588  1.00 10.00      B   
ATOM   3959  HN  MET B 211      32.103  -2.085  -2.713  1.00 10.00      B   
ATOM   3960  CA  MET B 211      30.988  -3.412  -3.937  1.00 10.00      B   
ATOM   3961  CB  MET B 211      31.994  -4.438  -4.459  1.00 10.00      B   
ATOM   3962  CG  MET B 211      32.269  -4.343  -5.948  1.00 10.00      B   
ATOM   3963  SD  MET B 211      33.431  -5.597  -6.521  1.00 10.00      B   
ATOM   3964  CE  MET B 211      33.399  -5.300  -8.284  1.00 10.00      B   
ATOM   3965  C   MET B 211      30.233  -3.993  -2.750  1.00 10.00      B   
ATOM   3966  O   MET B 211      30.653  -3.843  -1.599  1.00 10.00      B   
ATOM   3967  N   HIS B 212      29.115  -4.649  -3.042  1.00 10.00      B   
ATOM   3968  HN  HIS B 212      28.832  -4.712  -3.979  1.00 10.00      B   
ATOM   3969  CA  HIS B 212      28.291  -5.269  -2.013  1.00 10.00      B   
ATOM   3970  CB  HIS B 212      26.910  -5.625  -2.575  1.00 10.00      B   
ATOM   3971  CG  HIS B 212      25.968  -4.471  -2.665  1.00 10.00      B   
ATOM   3972  ND1 HIS B 212      25.772  -3.637  -1.600  1.00 10.00      B   
ATOM   3973  CD2 HIS B 212      25.198  -4.061  -3.705  1.00 10.00      B   
ATOM   3974  CE1 HIS B 212      24.896  -2.739  -2.002  1.00 10.00      B   
ATOM   3975  NE2 HIS B 212      24.520  -2.953  -3.267  1.00 10.00      B   
ATOM   3976  HE2 HIS B 212      23.783  -2.502  -3.732  1.00 10.00      B   
ATOM   3977  C   HIS B 212      28.950  -6.535  -1.490  1.00 10.00      B   
ATOM   3978  O   HIS B 212      29.760  -7.156  -2.185  1.00 10.00      B   
ATOM   3979  N   LEU B 213      28.587  -6.923  -0.273  1.00 10.00      B   
ATOM   3980  HN  LEU B 213      27.932  -6.385   0.224  1.00 10.00      B   
ATOM   3981  CA  LEU B 213      29.130  -8.128   0.343  1.00 10.00      B   
ATOM   3982  CB  LEU B 213      28.648  -8.294   1.788  1.00 10.00      B   
ATOM   3983  CG  LEU B 213      29.438  -7.544   2.866  1.00 10.00      B   
ATOM   3984  CD1 LEU B 213      29.275  -6.036   2.728  1.00 10.00      B   
ATOM   3985  CD2 LEU B 213      29.016  -8.006   4.252  1.00 10.00      B   
ATOM   3986  C   LEU B 213      28.828  -9.380  -0.494  1.00 10.00      B   
ATOM   3987  O   LEU B 213      29.741 -10.141  -0.808  1.00 10.00      B   
ATOM   3988  N   PRO B 214      27.549  -9.628  -0.874  1.00 10.00      B   
ATOM   3989  CA  PRO B 214      27.199 -10.791  -1.698  1.00 10.00      B   
ATOM   3990  CB  PRO B 214      25.679 -10.678  -1.872  1.00 10.00      B   
ATOM   3991  CG  PRO B 214      25.232  -9.808  -0.750  1.00 10.00      B   
ATOM   3992  CD  PRO B 214      26.353  -8.840  -0.515  1.00 10.00      B   
ATOM   3993  C   PRO B 214      27.892 -10.736  -3.060  1.00 10.00      B   
ATOM   3994  O   PRO B 214      28.204 -11.769  -3.650  1.00 10.00      B   
ATOM   3995  N   CYS B 215      28.149  -9.524  -3.541  1.00 10.00      B   
ATOM   3996  HN  CYS B 215      27.893  -8.738  -3.016  1.00 10.00      B   
ATOM   3997  CA  CYS B 215      28.806  -9.337  -4.828  1.00 10.00      B   
ATOM   3998  CB  CYS B 215      28.689  -7.889  -5.297  1.00 10.00      B   
ATOM   3999  SG  CYS B 215      26.985  -7.325  -5.502  1.00 10.00      B   
ATOM   4000  HG  CYS B 215      26.704  -7.333  -6.800  1.00 10.00      B   
ATOM   4001  C   CYS B 215      30.266  -9.777  -4.781  1.00 10.00      B   
ATOM   4002  O   CYS B 215      30.710 -10.546  -5.632  1.00 10.00      B   
ATOM   4003  N   VAL B 216      31.013  -9.300  -3.786  1.00 10.00      B   
ATOM   4004  HN  VAL B 216      30.615  -8.680  -3.133  1.00 10.00      B   
ATOM   4005  CA  VAL B 216      32.419  -9.679  -3.657  1.00 10.00      B   
ATOM   4006  CB  VAL B 216      33.195  -8.834  -2.619  1.00 10.00      B   
ATOM   4007  CG1 VAL B 216      33.361  -7.403  -3.105  1.00 10.00      B   
ATOM   4008  CG2 VAL B 216      32.524  -8.868  -1.255  1.00 10.00      B   
ATOM   4009  C   VAL B 216      32.550 -11.166  -3.340  1.00 10.00      B   
ATOM   4010  O   VAL B 216      33.465 -11.835  -3.820  1.00 10.00      B   
ATOM   4011  N   ALA B 217      31.608 -11.682  -2.557  1.00 10.00      B   
ATOM   4012  HN  ALA B 217      30.900 -11.096  -2.213  1.00 10.00      B   
ATOM   4013  CA  ALA B 217      31.602 -13.090  -2.186  1.00 10.00      B   
ATOM   4014  CB  ALA B 217      30.520 -13.356  -1.151  1.00 10.00      B   
ATOM   4015  C   ALA B 217      31.382 -13.960  -3.416  1.00 10.00      B   
ATOM   4016  O   ALA B 217      31.880 -15.079  -3.495  1.00 10.00      B   
ATOM   4017  N   LYS B 218      30.633 -13.432  -4.375  1.00 10.00      B   
ATOM   4018  HN  LYS B 218      30.255 -12.536  -4.248  1.00 10.00      B   
ATOM   4019  CA  LYS B 218      30.350 -14.154  -5.606  1.00 10.00      B   
ATOM   4020  CB  LYS B 218      29.026 -13.680  -6.211  1.00 10.00      B   
ATOM   4021  CG  LYS B 218      28.530 -14.521  -7.374  1.00 10.00      B   
ATOM   4022  CD  LYS B 218      27.219 -13.983  -7.919  1.00 10.00      B   
ATOM   4023  CE  LYS B 218      26.766 -14.765  -9.141  1.00 10.00      B   
ATOM   4024  NZ  LYS B 218      25.511 -14.214  -9.711  1.00 10.00      B   
ATOM   4025  HZ1 LYS B 218      25.318 -14.644 -10.636  1.00 10.00      B   
ATOM   4026  HZ2 LYS B 218      25.594 -13.184  -9.830  1.00 10.00      B   
ATOM   4027  HZ3 LYS B 218      24.712 -14.413  -9.075  1.00 10.00      B   
ATOM   4028  C   LYS B 218      31.489 -13.985  -6.608  1.00 10.00      B   
ATOM   4029  O   LYS B 218      31.854 -14.926  -7.314  1.00 10.00      B   
ATOM   4030  N   TYR B 219      32.051 -12.785  -6.664  1.00 10.00      B   
ATOM   4031  HN  TYR B 219      31.712 -12.070  -6.081  1.00 10.00      B   
ATOM   4032  CA  TYR B 219      33.149 -12.497  -7.577  1.00 10.00      B   
ATOM   4033  CB  TYR B 219      33.435 -10.993  -7.625  1.00 10.00      B   
ATOM   4034  CG  TYR B 219      34.387 -10.588  -8.728  1.00 10.00      B   
ATOM   4035  CD1 TYR B 219      33.962 -10.520 -10.049  1.00 10.00      B   
ATOM   4036  CD2 TYR B 219      35.711 -10.273  -8.451  1.00 10.00      B   
ATOM   4037  CE1 TYR B 219      34.828 -10.152 -11.061  1.00 10.00      B   
ATOM   4038  CE2 TYR B 219      36.584  -9.902  -9.457  1.00 10.00      B   
ATOM   4039  CZ  TYR B 219      36.136  -9.845 -10.760  1.00 10.00      B   
ATOM   4040  OH  TYR B 219      37.000  -9.473 -11.765  1.00 10.00      B   
ATOM   4041  HH  TYR B 219      37.897  -9.748 -11.534  1.00 10.00      B   
ATOM   4042  C   TYR B 219      34.408 -13.265  -7.183  1.00 10.00      B   
ATOM   4043  O   TYR B 219      35.160 -13.723  -8.042  1.00 10.00      B   
ATOM   4044  N   PHE B 220      34.631 -13.409  -5.884  1.00 10.00      B   
ATOM   4045  HN  PHE B 220      33.997 -13.020  -5.239  1.00 10.00      B   
ATOM   4046  CA  PHE B 220      35.800 -14.124  -5.389  1.00 10.00      B   
ATOM   4047  CB  PHE B 220      36.497 -13.325  -4.286  1.00 10.00      B   
ATOM   4048  CG  PHE B 220      37.009 -11.985  -4.737  1.00 10.00      B   
ATOM   4049  CD1 PHE B 220      38.050 -11.897  -5.646  1.00 10.00      B   
ATOM   4050  CD2 PHE B 220      36.449 -10.814  -4.251  1.00 10.00      B   
ATOM   4051  CE1 PHE B 220      38.523 -10.667  -6.060  1.00 10.00      B   
ATOM   4052  CE2 PHE B 220      36.918  -9.580  -4.661  1.00 10.00      B   
ATOM   4053  CZ  PHE B 220      37.955  -9.507  -5.568  1.00 10.00      B   
ATOM   4054  C   PHE B 220      35.416 -15.513  -4.886  1.00 10.00      B   
ATOM   4055  O   PHE B 220      36.167 -16.147  -4.142  1.00 10.00      B   
ATOM   4056  N   GLN B 221      34.247 -15.978  -5.315  1.00 10.00      B   
ATOM   4057  HN  GLN B 221      33.708 -15.422  -5.912  1.00 10.00      B   
ATOM   4058  CA  GLN B 221      33.741 -17.289  -4.926  1.00 10.00      B   
ATOM   4059  CB  GLN B 221      32.360 -17.527  -5.545  1.00 10.00      B   
ATOM   4060  CG  GLN B 221      31.758 -18.890  -5.241  1.00 10.00      B   
ATOM   4061  CD  GLN B 221      30.434 -19.112  -5.945  1.00 10.00      B   
ATOM   4062  OE1 GLN B 221      30.190 -18.574  -7.027  1.00 10.00      B   
ATOM   4063  NE2 GLN B 221      29.571 -19.912  -5.341  1.00 10.00      B   
ATOM   4064 HE21 GLN B 221      29.833 -20.311  -4.481  1.00 10.00      B   
ATOM   4065 HE22 GLN B 221      28.706 -20.075  -5.774  1.00 10.00      B   
ATOM   4066  C   GLN B 221      34.702 -18.388  -5.356  1.00 10.00      B   
ATOM   4067  O   GLN B 221      34.922 -18.599  -6.551  1.00 10.00      B   
ATOM   4068  N   SER B 222      35.289 -19.063  -4.369  1.00 10.00      B   
ATOM   4069  HN  SER B 222      35.072 -18.823  -3.443  1.00 10.00      B   
ATOM   4070  CA  SER B 222      36.233 -20.150  -4.610  1.00 10.00      B   
ATOM   4071  CB  SER B 222      35.550 -21.295  -5.362  1.00 10.00      B   
ATOM   4072  OG  SER B 222      34.351 -21.689  -4.706  1.00 10.00      B   
ATOM   4073  HG  SER B 222      34.303 -22.651  -4.689  1.00 10.00      B   
ATOM   4074  C   SER B 222      37.469 -19.664  -5.366  1.00 10.00      B   
ATOM   4075  O   SER B 222      38.160 -20.442  -6.025  1.00 10.00      B   
ATOM   4076  N   ASN B 223      37.750 -18.375  -5.252  1.00 10.00      B   
ATOM   4077  HN  ASN B 223      37.172 -17.805  -4.694  1.00 10.00      B   
ATOM   4078  CA  ASN B 223      38.891 -17.778  -5.926  1.00 10.00      B   
ATOM   4079  CB  ASN B 223      38.451 -16.537  -6.711  1.00 10.00      B   
ATOM   4080  CG  ASN B 223      39.602 -15.812  -7.379  1.00 10.00      B   
ATOM   4081  OD1 ASN B 223      40.631 -16.408  -7.693  1.00 10.00      B   
ATOM   4082  ND2 ASN B 223      39.430 -14.521  -7.611  1.00 10.00      B   
ATOM   4083 HD21 ASN B 223      38.579 -14.113  -7.348  1.00 10.00      B   
ATOM   4084 HD22 ASN B 223      40.169 -14.021  -8.021  1.00 10.00      B   
ATOM   4085  C   ASN B 223      39.987 -17.429  -4.926  1.00 10.00      B   
ATOM   4086  O   ASN B 223      39.752 -16.696  -3.965  1.00 10.00      B   
ATOM   4087  N   ALA B 224      41.182 -17.959  -5.158  1.00 10.00      B   
ATOM   4088  HN  ALA B 224      41.307 -18.531  -5.945  1.00 10.00      B   
ATOM   4089  CA  ALA B 224      42.314 -17.718  -4.272  1.00 10.00      B   
ATOM   4090  CB  ALA B 224      43.224 -18.935  -4.232  1.00 10.00      B   
ATOM   4091  C   ALA B 224      43.103 -16.475  -4.676  1.00 10.00      B   
ATOM   4092  O   ALA B 224      44.070 -16.107  -4.011  1.00 10.00      B   
ATOM   4093  N   GLU B 225      42.693 -15.835  -5.764  1.00 10.00      B   
ATOM   4094  HN  GLU B 225      41.916 -16.175  -6.257  1.00 10.00      B   
ATOM   4095  CA  GLU B 225      43.365 -14.634  -6.243  1.00 10.00      B   
ATOM   4096  CB  GLU B 225      43.727 -14.782  -7.724  1.00 10.00      B   
ATOM   4097  CG  GLU B 225      44.601 -13.666  -8.277  1.00 10.00      B   
ATOM   4098  CD  GLU B 225      46.034 -13.727  -7.786  1.00 10.00      B   
ATOM   4099  OE1 GLU B 225      46.842 -12.877  -8.209  1.00 10.00      B   
ATOM   4100  OE2 GLU B 225      46.364 -14.623  -6.978  1.00 10.00      B   
ATOM   4101  C   GLU B 225      42.471 -13.412  -6.034  1.00 10.00      B   
ATOM   4102  O   GLU B 225      41.649 -13.077  -6.889  1.00 10.00      B   
ATOM   4103  N   PRO B 226      42.615 -12.733  -4.887  1.00 10.00      B   
ATOM   4104  CA  PRO B 226      41.811 -11.558  -4.563  1.00 10.00      B   
ATOM   4105  CB  PRO B 226      42.010 -11.403  -3.054  1.00 10.00      B   
ATOM   4106  CG  PRO B 226      43.355 -11.986  -2.783  1.00 10.00      B   
ATOM   4107  CD  PRO B 226      43.585 -13.053  -3.821  1.00 10.00      B   
ATOM   4108  C   PRO B 226      42.289 -10.310  -5.303  1.00 10.00      B   
ATOM   4109  O   PRO B 226      43.099  -9.540  -4.787  1.00 10.00      B   
ATOM   4110  N   ARG B 227      41.800 -10.127  -6.521  1.00 10.00      B   
ATOM   4111  HN  ARG B 227      41.178 -10.788  -6.893  1.00 10.00      B   
ATOM   4112  CA  ARG B 227      42.170  -8.973  -7.323  1.00 10.00      B   
ATOM   4113  CB  ARG B 227      43.036  -9.378  -8.516  1.00 10.00      B   
ATOM   4114  CG  ARG B 227      44.432  -9.829  -8.126  1.00 10.00      B   
ATOM   4115  CD  ARG B 227      45.363  -9.856  -9.324  1.00 10.00      B   
ATOM   4116  NE  ARG B 227      46.681 -10.374  -8.970  1.00 10.00      B   
ATOM   4117  HE  ARG B 227      46.754 -11.353  -8.809  1.00 10.00      B   
ATOM   4118  CZ  ARG B 227      47.772  -9.622  -8.851  1.00 10.00      B   
ATOM   4119  NH1 ARG B 227      47.704  -8.307  -9.041  1.00 10.00      B   
ATOM   4120 HH11 ARG B 227      46.794  -7.857  -9.298  1.00 10.00      B   
ATOM   4121 HH12 ARG B 227      48.557  -7.717  -8.926  1.00 10.00      B   
ATOM   4122  NH2 ARG B 227      48.933 -10.183  -8.539  1.00 10.00      B   
ATOM   4123 HH21 ARG B 227      49.788  -9.593  -8.438  1.00 10.00      B   
ATOM   4124 HH22 ARG B 227      49.000 -11.217  -8.398  1.00 10.00      B   
ATOM   4125  C   ARG B 227      40.940  -8.208  -7.788  1.00 10.00      B   
ATOM   4126  O   ARG B 227      40.004  -8.792  -8.341  1.00 10.00      B   
ATOM   4127  N   CYS B 228      40.954  -6.906  -7.545  1.00 10.00      B   
ATOM   4128  HN  CYS B 228      41.745  -6.520  -7.101  1.00 10.00      B   
ATOM   4129  CA  CYS B 228      39.862  -6.021  -7.923  1.00 10.00      B   
ATOM   4130  CB  CYS B 228      40.134  -4.610  -7.374  1.00 10.00      B   
ATOM   4131  SG  CYS B 228      39.101  -3.292  -8.060  1.00 10.00      B   
ATOM   4132  HG  CYS B 228      39.902  -2.435  -8.680  1.00 10.00      B   
ATOM   4133  C   CYS B 228      39.710  -5.983  -9.442  1.00 10.00      B   
ATOM   4134  O   CYS B 228      40.704  -5.938 -10.167  1.00 10.00      B   
ATOM   4135  N   PRO B 229      38.461  -6.016  -9.939  1.00 10.00      B   
ATOM   4136  CA  PRO B 229      38.179  -5.981 -11.382  1.00 10.00      B   
ATOM   4137  CB  PRO B 229      36.657  -5.829 -11.442  1.00 10.00      B   
ATOM   4138  CG  PRO B 229      36.170  -6.403 -10.158  1.00 10.00      B   
ATOM   4139  CD  PRO B 229      37.229  -6.100  -9.136  1.00 10.00      B   
ATOM   4140  C   PRO B 229      38.849  -4.787 -12.060  1.00 10.00      B   
ATOM   4141  O   PRO B 229      39.343  -4.890 -13.184  1.00 10.00      B   
ATOM   4142  N   HIS B 230      38.875  -3.663 -11.357  1.00 10.00      B   
ATOM   4143  HN  HIS B 230      38.491  -3.658 -10.455  1.00 10.00      B   
ATOM   4144  CA  HIS B 230      39.479  -2.447 -11.874  1.00 10.00      B   
ATOM   4145  CB  HIS B 230      38.741  -1.216 -11.325  1.00 10.00      B   
ATOM   4146  CG  HIS B 230      38.973   0.049 -12.100  1.00 10.00      B   
ATOM   4147  ND1 HIS B 230      37.996   0.694 -12.828  1.00 10.00      B   
ATOM   4148  HD1 HIS B 230      37.061   0.408 -12.926  1.00 10.00      B   
ATOM   4149  CD2 HIS B 230      40.096   0.797 -12.241  1.00 10.00      B   
ATOM   4150  CE1 HIS B 230      38.545   1.786 -13.378  1.00 10.00      B   
ATOM   4151  NE2 HIS B 230      39.820   1.895 -13.050  1.00 10.00      B   
ATOM   4152  C   HIS B 230      40.953  -2.398 -11.484  1.00 10.00      B   
ATOM   4153  O   HIS B 230      41.280  -2.448 -10.300  1.00 10.00      B   
ATOM   4154  N   CYS B 231      41.819  -2.347 -12.497  1.00 10.00      B   
ATOM   4155  HN  CYS B 231      41.461  -2.363 -13.410  1.00 10.00      B   
ATOM   4156  CA  CYS B 231      43.279  -2.276 -12.329  1.00 10.00      B   
ATOM   4157  CB  CYS B 231      43.741  -1.040 -11.540  1.00 10.00      B   
ATOM   4158  SG  CYS B 231      43.797  -1.236  -9.742  1.00 10.00      B   
ATOM   4159  HG  CYS B 231      42.623  -0.848  -9.258  1.00 10.00      B   
ATOM   4160  C   CYS B 231      43.925  -3.578 -11.834  1.00 10.00      B   
ATOM   4161  O   CYS B 231      45.153  -3.686 -11.787  1.00 10.00      B   
ATOM   4162  N   ASN B 232      43.095  -4.556 -11.474  1.00 10.00      B   
ATOM   4163  HN  ASN B 232      42.130  -4.392 -11.519  1.00 10.00      B   
ATOM   4164  CA  ASN B 232      43.563  -5.868 -11.005  1.00 10.00      B   
ATOM   4165  CB  ASN B 232      44.232  -6.655 -12.138  1.00 10.00      B   
ATOM   4166  CG  ASN B 232      43.474  -7.921 -12.490  1.00 10.00      B   
ATOM   4167  OD1 ASN B 232      43.718  -8.986 -11.922  1.00 10.00      B   
ATOM   4168  ND2 ASN B 232      42.555  -7.817 -13.438  1.00 10.00      B   
ATOM   4169 HD21 ASN B 232      42.419  -6.941 -13.859  1.00 10.00      B   
ATOM   4170 HD22 ASN B 232      42.044  -8.620 -13.676  1.00 10.00      B   
ATOM   4171  C   ASN B 232      44.478  -5.786  -9.781  1.00 10.00      B   
ATOM   4172  O   ASN B 232      45.392  -6.599  -9.618  1.00 10.00      B   
ATOM   4173  N   ASP B 233      44.221  -4.815  -8.916  1.00 10.00      B   
ATOM   4174  HN  ASP B 233      43.482  -4.198  -9.097  1.00 10.00      B   
ATOM   4175  CA  ASP B 233      45.014  -4.639  -7.702  1.00 10.00      B   
ATOM   4176  CB  ASP B 233      44.943  -3.183  -7.230  1.00 10.00      B   
ATOM   4177  CG  ASP B 233      46.030  -2.818  -6.238  1.00 10.00      B   
ATOM   4178  OD1 ASP B 233      45.736  -2.733  -5.032  1.00 10.00      B   
ATOM   4179  OD2 ASP B 233      47.186  -2.606  -6.659  1.00 10.00      B   
ATOM   4180  C   ASP B 233      44.509  -5.578  -6.608  1.00 10.00      B   
ATOM   4181  O   ASP B 233      43.371  -6.050  -6.672  1.00 10.00      B   
ATOM   4182  N   TYR B 234      45.354  -5.858  -5.619  1.00 10.00      B   
ATOM   4183  HN  TYR B 234      46.248  -5.456  -5.630  1.00 10.00      B   
ATOM   4184  CA  TYR B 234      44.993  -6.745  -4.517  1.00 10.00      B   
ATOM   4185  CB  TYR B 234      46.154  -6.888  -3.528  1.00 10.00      B   
ATOM   4186  CG  TYR B 234      47.329  -7.699  -4.027  1.00 10.00      B   
ATOM   4187  CD1 TYR B 234      48.631  -7.315  -3.732  1.00 10.00      B   
ATOM   4188  CD2 TYR B 234      47.141  -8.851  -4.780  1.00 10.00      B   
ATOM   4189  CE1 TYR B 234      49.711  -8.054  -4.169  1.00 10.00      B   
ATOM   4190  CE2 TYR B 234      48.218  -9.595  -5.224  1.00 10.00      B   
ATOM   4191  CZ  TYR B 234      49.500  -9.192  -4.916  1.00 10.00      B   
ATOM   4192  OH  TYR B 234      50.576  -9.934  -5.349  1.00 10.00      B   
ATOM   4193  HH  TYR B 234      51.189 -10.067  -4.613  1.00 10.00      B   
ATOM   4194  C   TYR B 234      43.755  -6.256  -3.772  1.00 10.00      B   
ATOM   4195  O   TYR B 234      43.524  -5.051  -3.640  1.00 10.00      B   
ATOM   4196  N   TRP B 235      42.962  -7.201  -3.295  1.00 10.00      B   
ATOM   4197  HN  TRP B 235      43.192  -8.141  -3.463  1.00 10.00      B   
ATOM   4198  CA  TRP B 235      41.755  -6.893  -2.543  1.00 10.00      B   
ATOM   4199  CB  TRP B 235      40.586  -7.735  -3.065  1.00 10.00      B   
ATOM   4200  CG  TRP B 235      39.239  -7.275  -2.598  1.00 10.00      B   
ATOM   4201  CD1 TRP B 235      38.447  -7.876  -1.662  1.00 10.00      B   
ATOM   4202  CD2 TRP B 235      38.519  -6.122  -3.053  1.00 10.00      B   
ATOM   4203  NE1 TRP B 235      37.280  -7.168  -1.508  1.00 10.00      B   
ATOM   4204  HE1 TRP B 235      36.546  -7.398  -0.892  1.00 10.00      B   
ATOM   4205  CE2 TRP B 235      37.301  -6.086  -2.348  1.00 10.00      B   
ATOM   4206  CE3 TRP B 235      38.788  -5.118  -3.985  1.00 10.00      B   
ATOM   4207  CZ2 TRP B 235      36.353  -5.085  -2.547  1.00 10.00      B   
ATOM   4208  CZ3 TRP B 235      37.847  -4.127  -4.181  1.00 10.00      B   
ATOM   4209  CH2 TRP B 235      36.644  -4.115  -3.465  1.00 10.00      B   
ATOM   4210  C   TRP B 235      41.992  -7.171  -1.060  1.00 10.00      B   
ATOM   4211  O   TRP B 235      41.929  -8.318  -0.618  1.00 10.00      B   
ATOM   4212  N   PRO B 236      42.287  -6.126  -0.272  1.00 10.00      B   
ATOM   4213  CA  PRO B 236      42.551  -6.257   1.155  1.00 10.00      B   
ATOM   4214  CB  PRO B 236      43.485  -5.078   1.423  1.00 10.00      B   
ATOM   4215  CG  PRO B 236      43.077  -4.029   0.440  1.00 10.00      B   
ATOM   4216  CD  PRO B 236      42.384  -4.724  -0.709  1.00 10.00      B   
ATOM   4217  C   PRO B 236      41.279  -6.129   1.985  1.00 10.00      B   
ATOM   4218  O   PRO B 236      41.197  -5.311   2.906  1.00 10.00      B   
ATOM   4219  N   HIS B 237      40.291  -6.943   1.656  1.00 10.00      B   
ATOM   4220  HN  HIS B 237      40.421  -7.582   0.921  1.00 10.00      B   
ATOM   4221  CA  HIS B 237      39.022  -6.927   2.363  1.00 10.00      B   
ATOM   4222  CB  HIS B 237      37.950  -6.201   1.546  1.00 10.00      B   
ATOM   4223  CG  HIS B 237      38.087  -4.711   1.544  1.00 10.00      B   
ATOM   4224  ND1 HIS B 237      37.306  -3.920   2.350  1.00 10.00      B   
ATOM   4225  CD2 HIS B 237      38.928  -3.924   0.829  1.00 10.00      B   
ATOM   4226  CE1 HIS B 237      37.688  -2.680   2.114  1.00 10.00      B   
ATOM   4227  NE2 HIS B 237      38.667  -2.631   1.202  1.00 10.00      B   
ATOM   4228  HE2 HIS B 237      39.266  -1.858   1.044  1.00 10.00      B   
ATOM   4229  C   HIS B 237      38.570  -8.343   2.677  1.00 10.00      B   
ATOM   4230  O   HIS B 237      39.079  -9.307   2.102  1.00 10.00      B   
ATOM   4231  N   GLU B 238      37.625  -8.458   3.596  1.00 10.00      B   
ATOM   4232  HN  GLU B 238      37.276  -7.646   4.023  1.00 10.00      B   
ATOM   4233  CA  GLU B 238      37.093  -9.750   4.000  1.00 10.00      B   
ATOM   4234  CB  GLU B 238      36.130  -9.567   5.174  1.00 10.00      B   
ATOM   4235  CG  GLU B 238      35.536 -10.861   5.704  1.00 10.00      B   
ATOM   4236  CD  GLU B 238      36.491 -11.607   6.605  1.00 10.00      B   
ATOM   4237  OE1 GLU B 238      37.308 -12.396   6.089  1.00 10.00      B   
ATOM   4238  OE2 GLU B 238      36.427 -11.401   7.833  1.00 10.00      B   
ATOM   4239  C   GLU B 238      36.350 -10.413   2.852  1.00 10.00      B   
ATOM   4240  O   GLU B 238      35.414  -9.837   2.300  1.00 10.00      B   
ATOM   4241  N   ILE B 239      36.774 -11.613   2.487  1.00 10.00      B   
ATOM   4242  HN  ILE B 239      37.548 -12.007   2.941  1.00 10.00      B   
ATOM   4243  CA  ILE B 239      36.118 -12.356   1.423  1.00 10.00      B   
ATOM   4244  CB  ILE B 239      37.134 -13.092   0.521  1.00 10.00      B   
ATOM   4245  CG1 ILE B 239      38.123 -12.093  -0.087  1.00 10.00      B   
ATOM   4246  CG2 ILE B 239      36.415 -13.866  -0.577  1.00 10.00      B   
ATOM   4247  CD1 ILE B 239      39.205 -12.731  -0.930  1.00 10.00      B   
ATOM   4248  C   ILE B 239      35.153 -13.363   2.040  1.00 10.00      B   
ATOM   4249  O   ILE B 239      35.577 -14.387   2.580  1.00 10.00      B   
ATOM   4250  N   PRO B 240      33.847 -13.071   1.997  1.00 10.00      B   
ATOM   4251  CA  PRO B 240      32.825 -13.938   2.562  1.00 10.00      B   
ATOM   4252  CB  PRO B 240      31.650 -12.980   2.828  1.00 10.00      B   
ATOM   4253  CG  PRO B 240      32.030 -11.658   2.227  1.00 10.00      B   
ATOM   4254  CD  PRO B 240      33.252 -11.884   1.383  1.00 10.00      B   
ATOM   4255  C   PRO B 240      32.402 -15.020   1.577  1.00 10.00      B   
ATOM   4256  O   PRO B 240      32.992 -15.166   0.505  1.00 10.00      B   
ATOM   4257  N   LYS B 241      31.381 -15.775   1.947  1.00 10.00      B   
ATOM   4258  HN  LYS B 241      30.950 -15.608   2.813  1.00 10.00      B   
ATOM   4259  CA  LYS B 241      30.866 -16.833   1.096  1.00 10.00      B   
ATOM   4260  CB  LYS B 241      30.766 -18.145   1.878  1.00 10.00      B   
ATOM   4261  CG  LYS B 241      32.002 -18.497   2.690  1.00 10.00      B   
ATOM   4262  CD  LYS B 241      31.673 -19.521   3.765  1.00 10.00      B   
ATOM   4263  CE  LYS B 241      30.612 -18.993   4.717  1.00 10.00      B   
ATOM   4264  NZ  LYS B 241      30.097 -20.048   5.628  1.00 10.00      B   
ATOM   4265  HZ1 LYS B 241      29.285 -19.686   6.170  1.00 10.00      B   
ATOM   4266  HZ2 LYS B 241      30.839 -20.338   6.297  1.00 10.00      B   
ATOM   4267  HZ3 LYS B 241      29.792 -20.880   5.082  1.00 10.00      B   
ATOM   4268  C   LYS B 241      29.483 -16.443   0.605  1.00 10.00      B   
ATOM   4269  O   LYS B 241      28.797 -15.643   1.248  1.00 10.00      B   
ATOM   4270  N   VAL B 242      29.079 -16.990  -0.530  1.00 10.00      B   
ATOM   4271  HN  VAL B 242      29.675 -17.609  -1.007  1.00 10.00      B   
ATOM   4272  CA  VAL B 242      27.765 -16.696  -1.075  1.00 10.00      B   
ATOM   4273  CB  VAL B 242      27.572 -17.267  -2.498  1.00 10.00      B   
ATOM   4274  CG1 VAL B 242      28.527 -16.597  -3.473  1.00 10.00      B   
ATOM   4275  CG2 VAL B 242      27.757 -18.778  -2.518  1.00 10.00      B   
ATOM   4276  C   VAL B 242      26.687 -17.239  -0.145  1.00 10.00      B   
ATOM   4277  O   VAL B 242      26.854 -18.305   0.455  1.00 10.00      B   
ATOM   4278  N   PHE B 243      25.600 -16.495  -0.003  1.00 10.00      B   
ATOM   4279  HN  PHE B 243      25.529 -15.652  -0.492  1.00 10.00      B   
ATOM   4280  CA  PHE B 243      24.511 -16.912   0.865  1.00 10.00      B   
ATOM   4281  CB  PHE B 243      23.483 -15.793   1.062  1.00 10.00      B   
ATOM   4282  CG  PHE B 243      22.414 -16.144   2.060  1.00 10.00      B   
ATOM   4283  CD1 PHE B 243      21.172 -16.592   1.639  1.00 10.00      B   
ATOM   4284  CD2 PHE B 243      22.657 -16.039   3.420  1.00 10.00      B   
ATOM   4285  CE1 PHE B 243      20.196 -16.934   2.554  1.00 10.00      B   
ATOM   4286  CE2 PHE B 243      21.684 -16.376   4.341  1.00 10.00      B   
ATOM   4287  CZ  PHE B 243      20.451 -16.823   3.907  1.00 10.00      B   
ATOM   4288  C   PHE B 243      23.842 -18.172   0.335  1.00 10.00      B   
ATOM   4289  O   PHE B 243      23.124 -18.138  -0.668  1.00 10.00      B   
ATOM   4290  N   ASP B 244      24.104 -19.278   1.005  1.00 10.00      B   
ATOM   4291  HN  ASP B 244      24.699 -19.232   1.782  1.00 10.00      B   
ATOM   4292  CA  ASP B 244      23.534 -20.561   0.631  1.00 10.00      B   
ATOM   4293  CB  ASP B 244      24.637 -21.622   0.546  1.00 10.00      B   
ATOM   4294  CG  ASP B 244      24.160 -22.922  -0.070  1.00 10.00      B   
ATOM   4295  OD1 ASP B 244      24.082 -23.939   0.651  1.00 10.00      B   
ATOM   4296  OD2 ASP B 244      23.865 -22.936  -1.281  1.00 10.00      B   
ATOM   4297  C   ASP B 244      22.505 -20.969   1.673  1.00 10.00      B   
ATOM   4298  O   ASP B 244      22.763 -20.834   2.870  1.00 10.00      B   
ATOM   4299  N   PRO B 245      21.319 -21.428   1.238  1.00 10.00      B   
ATOM   4300  CA  PRO B 245      20.248 -21.855   2.148  1.00 10.00      B   
ATOM   4301  CB  PRO B 245      19.199 -22.461   1.211  1.00 10.00      B   
ATOM   4302  CG  PRO B 245      19.440 -21.797  -0.100  1.00 10.00      B   
ATOM   4303  CD  PRO B 245      20.921 -21.552  -0.176  1.00 10.00      B   
ATOM   4304  C   PRO B 245      20.733 -22.903   3.147  1.00 10.00      B   
ATOM   4305  O   PRO B 245      20.846 -24.087   2.822  1.00 10.00      B   
ATOM   4306  N   GLU B 246      21.026 -22.455   4.357  1.00 10.00      B   
ATOM   4307  HN  GLU B 246      20.914 -21.500   4.553  1.00 10.00      B   
ATOM   4308  CB  GLU B 246      23.030 -23.210   5.530  1.00 10.00      B   
ATOM   4309  CG  GLU B 246      23.663 -24.164   6.529  1.00 10.00      B   
ATOM   4310  CD  GLU B 246      25.168 -24.010   6.602  1.00 10.00      B   
ATOM   4311  OE1 GLU B 246      25.642 -22.896   6.917  1.00 10.00      B   
ATOM   4312  OE2 GLU B 246      25.886 -25.002   6.349  1.00 10.00      B   
ATOM   4313  CA  GLU B 246      21.507 -23.329   5.408  1.00 10.00      B   
ATOM   4314  C   GLU B 246      20.836 -22.955   6.719  1.00 10.00      B   
ATOM   4315  O   GLU B 246      20.768 -21.747   7.024  1.00 10.00      B   
ATOM   4316  OXT GLU B 246      20.359 -23.859   7.428  1.00 10.00      B   
END
