# Supplementary material for: COZOID: contact zone identifier for visual analysis of protein-protein interactions
Source: BMC Bioinformatics. 2018 Apr 6;19:125. doi: 10.1186/s12859-018-2113-6 (PMC5889581; doi:10.1186/s12859-018-2113-6)
Supplement: Supplementary file 3 — Example data. Testing dataset used in the manuscript. (ZIP 2662 kb) [file 12859_2018_2113_MOESM3_ESM.zip › Test_data_COZOID/cluster8_2.pdb]

REMARK FILENAME="/data/home/enm009/home_crm03_459717613/CREAM459717613/DIRAC_"
REMARK ===============================================================
REMARK HADDOCK run for complex
REMARK final NOE weights: unambig 50 amb: 50
REMARK ===============================================================
REMARK            total,bonds,angles,improper,dihe,vdw,elec,air,cdih,coup,sani,vean,dani
REMARK energies: -206.638, 0, 0, 0, 0, -36.26, -212.898, 42.5205, 0, 0, 0, 0, 0
REMARK ===============================================================
REMARK            bonds,angles,impropers,dihe,air,cdih,coup,sani,vean,dani
REMARK rms-dev.: 0,0,0,0,0.550503,0,0, 0, 0, 0
REMARK ===============================================================
REMARK               air,cdih,coup,sani,vean,dani
REMARK               >0.3,>5,>1,>0,>5,>0.2
REMARK violations.: 1, 0, 0, 0, 0, 0
REMARK ===============================================================
REMARK                        CVpartition#,violations,rms
REMARK AIRs cross-validation: 2, 1, 2.01816
REMARK ===============================================================
REMARK NCS energy: 0
REMARK ===============================================================
REMARK Symmetry energy: 0
REMARK ===============================================================
REMARK Desolvation energy: 11.9479
REMARK Internal energy free molecules: 9092.98
REMARK Internal energy complex: -17232.7
REMARK Binding energy: -26562.9
REMARK ===============================================================
REMARK buried surface area: 1655.63
REMARK ===============================================================
REMARK water - chain1: 0 0 0
REMARK water - chain2: 0 0 0
REMARK water - chain3: 0 0 0
REMARK water - chain4: 0 0 0
REMARK water - chain5: 0 0 0
REMARK water - chain6: 0 0 0
REMARK ===============================================================
REMARK water - water: 0 0 0
REMARK ===============================================================
REMARK DATE:08-Dec-2015  20:02:07       created by user: enm009
REMARK VERSION:1.2
ATOM      1  C   GLY A  78       9.172  30.798  -4.269  1.00 10.00      A   
ATOM      2  O   GLY A  78       8.169  31.032  -4.940  1.00 10.00      A   
ATOM      3  N   GLY A  78       7.759  31.329  -2.303  1.00 10.00      A   
ATOM      4  HT1 GLY A  78       7.033  30.811  -2.836  1.00 10.00      A   
ATOM      5  HT2 GLY A  78       7.622  32.347  -2.452  1.00 10.00      A   
ATOM      6  HT3 GLY A  78       7.644  31.117  -1.293  1.00 10.00      A   
ATOM      7  CA  GLY A  78       9.110  30.920  -2.762  1.00 10.00      A   
ATOM      8  N   PRO A  79      10.336  30.445  -4.834  1.00 10.00      A   
ATOM      9  CA  PRO A  79      10.502  30.289  -6.286  1.00 10.00      A   
ATOM     10  CB  PRO A  79      11.975  29.892  -6.446  1.00 10.00      A   
ATOM     11  CG  PRO A  79      12.384  29.383  -5.106  1.00 10.00      A   
ATOM     12  CD  PRO A  79      11.586  30.166  -4.107  1.00 10.00      A   
ATOM     13  C   PRO A  79       9.594  29.188  -6.836  1.00 10.00      A   
ATOM     14  O   PRO A  79       9.769  28.010  -6.527  1.00 10.00      A   
ATOM     15  N   ARG A  80       8.616  29.577  -7.643  1.00 10.00      A   
ATOM     16  HN  ARG A  80       8.528  30.529  -7.864  1.00 10.00      A   
ATOM     17  CA  ARG A  80       7.679  28.624  -8.221  1.00 10.00      A   
ATOM     18  CB  ARG A  80       6.232  29.062  -7.973  1.00 10.00      A   
ATOM     19  CG  ARG A  80       5.846  29.196  -6.508  1.00 10.00      A   
ATOM     20  CD  ARG A  80       5.945  27.868  -5.774  1.00 10.00      A   
ATOM     21  NE  ARG A  80       5.270  27.911  -4.476  1.00 10.00      A   
ATOM     22  HE  ARG A  80       4.379  28.334  -4.445  1.00 10.00      A   
ATOM     23  CZ  ARG A  80       5.781  27.416  -3.348  1.00 10.00      A   
ATOM     24  NH1 ARG A  80       6.987  26.859  -3.340  1.00 10.00      A   
ATOM     25 HH11 ARG A  80       7.376  26.469  -2.452  1.00 10.00      A   
ATOM     26 HH12 ARG A  80       7.552  26.814  -4.214  1.00 10.00      A   
ATOM     27  NH2 ARG A  80       5.089  27.488  -2.222  1.00 10.00      A   
ATOM     28 HH21 ARG A  80       5.492  27.105  -1.329  1.00 10.00      A   
ATOM     29 HH22 ARG A  80       4.130  27.925  -2.214  1.00 10.00      A   
ATOM     30  C   ARG A  80       7.923  28.465  -9.717  1.00 10.00      A   
ATOM     31  O   ARG A  80       7.172  28.992 -10.537  1.00 10.00      A   
ATOM     32  N   SER A  81       8.987  27.759 -10.065  1.00 10.00      A   
ATOM     33  HN  SER A  81       9.564  27.386  -9.366  1.00 10.00      A   
ATOM     34  CA  SER A  81       9.326  27.528 -11.460  1.00 10.00      A   
ATOM     35  CB  SER A  81      10.780  27.065 -11.566  1.00 10.00      A   
ATOM     36  OG  SER A  81      11.614  27.853 -10.727  1.00 10.00      A   
ATOM     37  HG  SER A  81      11.201  28.715 -10.580  1.00 10.00      A   
ATOM     38  C   SER A  81       8.380  26.499 -12.081  1.00 10.00      A   
ATOM     39  O   SER A  81       7.726  25.738 -11.359  1.00 10.00      A   
ATOM     40  N   GLN A  82       8.313  26.478 -13.410  1.00 10.00      A   
ATOM     41  HN  GLN A  82       8.872  27.101 -13.924  1.00 10.00      A   
ATOM     42  CA  GLN A  82       7.437  25.554 -14.130  1.00 10.00      A   
ATOM     43  CB  GLN A  82       7.608  25.710 -15.642  1.00 10.00      A   
ATOM     44  CG  GLN A  82       6.602  24.918 -16.465  1.00 10.00      A   
ATOM     45  CD  GLN A  82       6.901  24.962 -17.949  1.00 10.00      A   
ATOM     46  OE1 GLN A  82       7.444  25.943 -18.455  1.00 10.00      A   
ATOM     47  NE2 GLN A  82       6.545  23.904 -18.659  1.00 10.00      A   
ATOM     48 HE21 GLN A  82       6.106  23.151 -18.190  1.00 10.00      A   
ATOM     49 HE22 GLN A  82       6.739  23.902 -19.619  1.00 10.00      A   
ATOM     50  C   GLN A  82       7.689  24.107 -13.720  1.00 10.00      A   
ATOM     51  O   GLN A  82       6.748  23.342 -13.515  1.00 10.00      A   
ATOM     52  N   LYS A  83       8.960  23.745 -13.586  1.00 10.00      A   
ATOM     53  HN  LYS A  83       9.665  24.404 -13.763  1.00 10.00      A   
ATOM     54  CA  LYS A  83       9.333  22.393 -13.192  1.00 10.00      A   
ATOM     55  CB  LYS A  83      10.857  22.256 -13.079  1.00 10.00      A   
ATOM     56  CG  LYS A  83      11.319  20.916 -12.520  1.00 10.00      A   
ATOM     57  CD  LYS A  83      12.834  20.789 -12.544  1.00 10.00      A   
ATOM     58  CE  LYS A  83      13.334  20.430 -13.933  1.00 10.00      A   
ATOM     59  NZ  LYS A  83      14.804  20.211 -13.963  1.00 10.00      A   
ATOM     60  HZ1 LYS A  83      15.099  19.885 -14.905  1.00 10.00      A   
ATOM     61  HZ2 LYS A  83      15.076  19.496 -13.260  1.00 10.00      A   
ATOM     62  HZ3 LYS A  83      15.301  21.100 -13.747  1.00 10.00      A   
ATOM     63  C   LYS A  83       8.670  22.011 -11.874  1.00 10.00      A   
ATOM     64  O   LYS A  83       8.136  20.914 -11.735  1.00 10.00      A   
ATOM     65  N   GLN A  84       8.687  22.937 -10.922  1.00 10.00      A   
ATOM     66  HN  GLN A  84       9.096  23.805 -11.109  1.00 10.00      A   
ATOM     67  CA  GLN A  84       8.091  22.697  -9.615  1.00 10.00      A   
ATOM     68  CB  GLN A  84       8.432  23.827  -8.644  1.00 10.00      A   
ATOM     69  CG  GLN A  84       9.772  23.669  -7.944  1.00 10.00      A   
ATOM     70  CD  GLN A  84       9.939  24.652  -6.802  1.00 10.00      A   
ATOM     71  OE1 GLN A  84       8.960  25.070  -6.180  1.00 10.00      A   
ATOM     72  NE2 GLN A  84      11.178  25.023  -6.513  1.00 10.00      A   
ATOM     73 HE21 GLN A  84      11.913  24.645  -7.045  1.00 10.00      A   
ATOM     74 HE22 GLN A  84      11.310  25.662  -5.783  1.00 10.00      A   
ATOM     75  C   GLN A  84       6.579  22.550  -9.725  1.00 10.00      A   
ATOM     76  O   GLN A  84       5.991  21.655  -9.124  1.00 10.00      A   
ATOM     77  N   LEU A  85       5.961  23.428 -10.505  1.00 10.00      A   
ATOM     78  HN  LEU A  85       6.493  24.116 -10.963  1.00 10.00      A   
ATOM     79  CA  LEU A  85       4.515  23.405 -10.697  1.00 10.00      A   
ATOM     80  CB  LEU A  85       4.068  24.596 -11.549  1.00 10.00      A   
ATOM     81  CG  LEU A  85       4.387  25.985 -10.990  1.00 10.00      A   
ATOM     82  CD1 LEU A  85       4.059  27.061 -12.012  1.00 10.00      A   
ATOM     83  CD2 LEU A  85       3.633  26.229  -9.691  1.00 10.00      A   
ATOM     84  C   LEU A  85       4.064  22.099 -11.345  1.00 10.00      A   
ATOM     85  O   LEU A  85       3.055  21.512 -10.949  1.00 10.00      A   
ATOM     86  N   GLU A  86       4.812  21.649 -12.342  1.00 10.00      A   
ATOM     87  HN  GLU A  86       5.603  22.166 -12.621  1.00 10.00      A   
ATOM     88  CA  GLU A  86       4.485  20.414 -13.039  1.00 10.00      A   
ATOM     89  CB  GLU A  86       5.203  20.342 -14.385  1.00 10.00      A   
ATOM     90  CG  GLU A  86       4.892  21.513 -15.301  1.00 10.00      A   
ATOM     91  CD  GLU A  86       5.592  21.414 -16.634  1.00 10.00      A   
ATOM     92  OE1 GLU A  86       6.739  20.930 -16.676  1.00 10.00      A   
ATOM     93  OE2 GLU A  86       4.993  21.818 -17.652  1.00 10.00      A   
ATOM     94  C   GLU A  86       4.813  19.196 -12.186  1.00 10.00      A   
ATOM     95  O   GLU A  86       4.045  18.236 -12.141  1.00 10.00      A   
ATOM     96  N   LEU A  87       5.947  19.242 -11.500  1.00 10.00      A   
ATOM     97  HN  LEU A  87       6.525  20.034 -11.576  1.00 10.00      A   
ATOM     98  CA  LEU A  87       6.362  18.140 -10.644  1.00 10.00      A   
ATOM     99  CB  LEU A  87       7.785  18.368 -10.125  1.00 10.00      A   
ATOM    100  CG  LEU A  87       8.410  17.224  -9.325  1.00 10.00      A   
ATOM    101  CD1 LEU A  87       8.589  15.993 -10.199  1.00 10.00      A   
ATOM    102  CD2 LEU A  87       9.738  17.656  -8.722  1.00 10.00      A   
ATOM    103  C   LEU A  87       5.398  17.978  -9.475  1.00 10.00      A   
ATOM    104  O   LEU A  87       5.066  16.859  -9.083  1.00 10.00      A   
ATOM    105  N   LYS A  88       4.929  19.102  -8.942  1.00 10.00      A   
ATOM    106  HN  LYS A  88       5.221  19.964  -9.311  1.00 10.00      A   
ATOM    107  CA  LYS A  88       4.008  19.089  -7.816  1.00 10.00      A   
ATOM    108  CB  LYS A  88       3.767  20.497  -7.272  1.00 10.00      A   
ATOM    109  CG  LYS A  88       3.511  20.535  -5.776  1.00 10.00      A   
ATOM    110  CD  LYS A  88       4.630  19.848  -5.010  1.00 10.00      A   
ATOM    111  CE  LYS A  88       4.237  19.602  -3.567  1.00 10.00      A   
ATOM    112  NZ  LYS A  88       5.206  18.723  -2.862  1.00 10.00      A   
ATOM    113  HZ1 LYS A  88       5.375  17.850  -3.421  1.00 10.00      A   
ATOM    114  HZ2 LYS A  88       4.829  18.450  -1.930  1.00 10.00      A   
ATOM    115  HZ3 LYS A  88       6.109  19.213  -2.728  1.00 10.00      A   
ATOM    116  C   LYS A  88       2.691  18.407  -8.166  1.00 10.00      A   
ATOM    117  O   LYS A  88       2.179  17.606  -7.385  1.00 10.00      A   
ATOM    118  N   VAL A  89       2.142  18.714  -9.339  1.00 10.00      A   
ATOM    119  HN  VAL A  89       2.578  19.371  -9.924  1.00 10.00      A   
ATOM    120  CA  VAL A  89       0.891  18.090  -9.759  1.00 10.00      A   
ATOM    121  CB  VAL A  89       0.204  18.796 -10.949  1.00 10.00      A   
ATOM    122  CG1 VAL A  89      -0.097  20.247 -10.609  1.00 10.00      A   
ATOM    123  CG2 VAL A  89       1.030  18.693 -12.222  1.00 10.00      A   
ATOM    124  C   VAL A  89       1.099  16.606 -10.050  1.00 10.00      A   
ATOM    125  O   VAL A  89       0.182  15.801  -9.892  1.00 10.00      A   
ATOM    126  N   SER A  90       2.318  16.253 -10.453  1.00 10.00      A   
ATOM    127  HN  SER A  90       3.005  16.945 -10.558  1.00 10.00      A   
ATOM    128  CA  SER A  90       2.657  14.866 -10.731  1.00 10.00      A   
ATOM    129  CB  SER A  90       4.012  14.781 -11.445  1.00 10.00      A   
ATOM    130  OG  SER A  90       4.039  15.603 -12.603  1.00 10.00      A   
ATOM    131  HG  SER A  90       3.768  16.500 -12.368  1.00 10.00      A   
ATOM    132  C   SER A  90       2.708  14.102  -9.412  1.00 10.00      A   
ATOM    133  O   SER A  90       2.244  12.967  -9.311  1.00 10.00      A   
ATOM    134  N   GLU A  91       3.266  14.755  -8.401  1.00 10.00      A   
ATOM    135  HN  GLU A  91       3.630  15.655  -8.560  1.00 10.00      A   
ATOM    136  CA  GLU A  91       3.374  14.185  -7.068  1.00 10.00      A   
ATOM    137  CB  GLU A  91       4.220  15.119  -6.198  1.00 10.00      A   
ATOM    138  CG  GLU A  91       4.458  14.641  -4.776  1.00 10.00      A   
ATOM    139  CD  GLU A  91       4.995  15.746  -3.887  1.00 10.00      A   
ATOM    140  OE1 GLU A  91       4.724  15.729  -2.671  1.00 10.00      A   
ATOM    141  OE2 GLU A  91       5.675  16.658  -4.405  1.00 10.00      A   
ATOM    142  C   GLU A  91       1.980  14.030  -6.465  1.00 10.00      A   
ATOM    143  O   GLU A  91       1.662  13.009  -5.854  1.00 10.00      A   
ATOM    144  N   LEU A  92       1.149  15.047  -6.673  1.00 10.00      A   
ATOM    145  HN  LEU A  92       1.471  15.824  -7.181  1.00 10.00      A   
ATOM    146  CA  LEU A  92      -0.214  15.059  -6.161  1.00 10.00      A   
ATOM    147  CB  LEU A  92      -0.898  16.382  -6.512  1.00 10.00      A   
ATOM    148  CG  LEU A  92      -1.443  17.201  -5.338  1.00 10.00      A   
ATOM    149  CD1 LEU A  92      -1.770  18.617  -5.786  1.00 10.00      A   
ATOM    150  CD2 LEU A  92      -2.674  16.534  -4.742  1.00 10.00      A   
ATOM    151  C   LEU A  92      -1.035  13.883  -6.685  1.00 10.00      A   
ATOM    152  O   LEU A  92      -1.645  13.151  -5.902  1.00 10.00      A   
ATOM    153  N   VAL A  93      -1.042  13.693  -8.004  1.00 10.00      A   
ATOM    154  HN  VAL A  93      -0.528  14.297  -8.583  1.00 10.00      A   
ATOM    155  CA  VAL A  93      -1.808  12.600  -8.605  1.00 10.00      A   
ATOM    156  CB  VAL A  93      -1.905  12.688 -10.148  1.00 10.00      A   
ATOM    157  CG1 VAL A  93      -2.671  13.932 -10.570  1.00 10.00      A   
ATOM    158  CG2 VAL A  93      -0.534  12.647 -10.803  1.00 10.00      A   
ATOM    159  C   VAL A  93      -1.284  11.232  -8.173  1.00 10.00      A   
ATOM    160  O   VAL A  93      -2.061  10.297  -7.972  1.00 10.00      A   
ATOM    161  N   GLN A  94       0.031  11.124  -8.009  1.00 10.00      A   
ATOM    162  HN  GLN A  94       0.603  11.905  -8.177  1.00 10.00      A   
ATOM    163  CA  GLN A  94       0.643   9.870  -7.587  1.00 10.00      A   
ATOM    164  CB  GLN A  94       2.166   9.919  -7.759  1.00 10.00      A   
ATOM    165  CG  GLN A  94       2.620   9.883  -9.212  1.00 10.00      A   
ATOM    166  CD  GLN A  94       4.106  10.152  -9.390  1.00 10.00      A   
ATOM    167  OE1 GLN A  94       4.927   9.799  -8.542  1.00 10.00      A   
ATOM    168  NE2 GLN A  94       4.461  10.779 -10.501  1.00 10.00      A   
ATOM    169 HE21 GLN A  94       3.757  11.031 -11.135  1.00 10.00      A   
ATOM    170 HE22 GLN A  94       5.413  10.961 -10.649  1.00 10.00      A   
ATOM    171  C   GLN A  94       0.267   9.563  -6.139  1.00 10.00      A   
ATOM    172  O   GLN A  94      -0.027   8.421  -5.791  1.00 10.00      A   
ATOM    173  N   PHE A  95       0.254  10.600  -5.309  1.00 10.00      A   
ATOM    174  HN  PHE A  95       0.495  11.489  -5.652  1.00 10.00      A   
ATOM    175  CA  PHE A  95      -0.097  10.457  -3.903  1.00 10.00      A   
ATOM    176  CB  PHE A  95       0.119  11.784  -3.166  1.00 10.00      A   
ATOM    177  CG  PHE A  95      -0.397  11.804  -1.754  1.00 10.00      A   
ATOM    178  CD1 PHE A  95       0.263  11.115  -0.749  1.00 10.00      A   
ATOM    179  CD2 PHE A  95      -1.542  12.516  -1.431  1.00 10.00      A   
ATOM    180  CE1 PHE A  95      -0.208  11.135   0.550  1.00 10.00      A   
ATOM    181  CE2 PHE A  95      -2.018  12.540  -0.134  1.00 10.00      A   
ATOM    182  CZ  PHE A  95      -1.350  11.849   0.857  1.00 10.00      A   
ATOM    183  C   PHE A  95      -1.543   9.993  -3.752  1.00 10.00      A   
ATOM    184  O   PHE A  95      -1.836   9.093  -2.968  1.00 10.00      A   
ATOM    185  N   LEU A  96      -2.436  10.615  -4.512  1.00 10.00      A   
ATOM    186  HN  LEU A  96      -2.133  11.329  -5.114  1.00 10.00      A   
ATOM    187  CA  LEU A  96      -3.854  10.274  -4.470  1.00 10.00      A   
ATOM    188  CB  LEU A  96      -4.658  11.213  -5.374  1.00 10.00      A   
ATOM    189  CG  LEU A  96      -4.640  12.695  -4.997  1.00 10.00      A   
ATOM    190  CD1 LEU A  96      -5.329  13.527  -6.066  1.00 10.00      A   
ATOM    191  CD2 LEU A  96      -5.295  12.912  -3.641  1.00 10.00      A   
ATOM    192  C   LEU A  96      -4.081   8.827  -4.893  1.00 10.00      A   
ATOM    193  O   LEU A  96      -4.877   8.105  -4.286  1.00 10.00      A   
ATOM    194  N   LEU A  97      -3.363   8.406  -5.927  1.00 10.00      A   
ATOM    195  HN  LEU A  97      -2.736   9.027  -6.359  1.00 10.00      A   
ATOM    196  CA  LEU A  97      -3.482   7.051  -6.440  1.00 10.00      A   
ATOM    197  CB  LEU A  97      -2.621   6.874  -7.694  1.00 10.00      A   
ATOM    198  CG  LEU A  97      -2.773   5.548  -8.443  1.00 10.00      A   
ATOM    199  CD1 LEU A  97      -4.194   5.380  -8.960  1.00 10.00      A   
ATOM    200  CD2 LEU A  97      -1.773   5.467  -9.586  1.00 10.00      A   
ATOM    201  C   LEU A  97      -3.104   6.020  -5.381  1.00 10.00      A   
ATOM    202  O   LEU A  97      -3.847   5.073  -5.137  1.00 10.00      A   
ATOM    203  N   ILE A  98      -1.971   6.236  -4.719  1.00 10.00      A   
ATOM    204  HN  ILE A  98      -1.442   7.038  -4.927  1.00 10.00      A   
ATOM    205  CA  ILE A  98      -1.493   5.312  -3.688  1.00 10.00      A   
ATOM    206  CB  ILE A  98       0.049   5.368  -3.523  1.00 10.00      A   
ATOM    207  CG1 ILE A  98       0.735   5.563  -4.881  1.00 10.00      A   
ATOM    208  CG2 ILE A  98       0.570   4.100  -2.856  1.00 10.00      A   
ATOM    209  CD1 ILE A  98       0.466   4.454  -5.881  1.00 10.00      A   
ATOM    210  C   ILE A  98      -2.187   5.567  -2.340  1.00 10.00      A   
ATOM    211  O   ILE A  98      -1.612   5.359  -1.267  1.00 10.00      A   
ATOM    212  N   LYS A  99      -3.429   6.027  -2.405  1.00 10.00      A   
ATOM    213  HN  LYS A  99      -3.825   6.198  -3.287  1.00 10.00      A   
ATOM    214  CA  LYS A  99      -4.218   6.294  -1.208  1.00 10.00      A   
ATOM    215  CB  LYS A  99      -4.175   7.780  -0.835  1.00 10.00      A   
ATOM    216  CG  LYS A  99      -2.869   8.222  -0.190  1.00 10.00      A   
ATOM    217  CD  LYS A  99      -2.646   7.535   1.147  1.00 10.00      A   
ATOM    218  CE  LYS A  99      -1.167   7.463   1.489  1.00 10.00      A   
ATOM    219  NZ  LYS A  99      -0.603   6.113   1.223  1.00 10.00      A   
ATOM    220  HZ1 LYS A  99      -1.056   5.411   1.838  1.00 10.00      A   
ATOM    221  HZ2 LYS A  99       0.423   6.107   1.412  1.00 10.00      A   
ATOM    222  HZ3 LYS A  99      -0.767   5.844   0.226  1.00 10.00      A   
ATOM    223  C   LYS A  99      -5.658   5.836  -1.405  1.00 10.00      A   
ATOM    224  O   LYS A  99      -6.251   5.217  -0.519  1.00 10.00      A   
ATOM    225  N   ASP A 100      -6.207   6.124  -2.581  1.00 10.00      A   
ATOM    226  HN  ASP A 100      -5.679   6.621  -3.248  1.00 10.00      A   
ATOM    227  CA  ASP A 100      -7.580   5.745  -2.908  1.00 10.00      A   
ATOM    228  CB  ASP A 100      -8.030   6.430  -4.202  1.00 10.00      A   
ATOM    229  CG  ASP A 100      -9.432   6.037  -4.624  1.00 10.00      A   
ATOM    230  OD1 ASP A 100     -10.406   6.581  -4.061  1.00 10.00      A   
ATOM    231  OD2 ASP A 100      -9.564   5.177  -5.519  1.00 10.00      A   
ATOM    232  C   ASP A 100      -7.734   4.227  -3.017  1.00 10.00      A   
ATOM    233  O   ASP A 100      -8.839   3.694  -2.902  1.00 10.00      A   
ATOM    234  N   GLN A 101      -6.615   3.534  -3.221  1.00 10.00      A   
ATOM    235  HN  GLN A 101      -5.769   4.018  -3.314  1.00 10.00      A   
ATOM    236  CA  GLN A 101      -6.614   2.074  -3.332  1.00 10.00      A   
ATOM    237  CB  GLN A 101      -5.184   1.545  -3.488  1.00 10.00      A   
ATOM    238  CG  GLN A 101      -4.388   2.167  -4.622  1.00 10.00      A   
ATOM    239  CD  GLN A 101      -2.901   1.878  -4.513  1.00 10.00      A   
ATOM    240  OE1 GLN A 101      -2.382   1.646  -3.422  1.00 10.00      A   
ATOM    241  NE2 GLN A 101      -2.206   1.908  -5.638  1.00 10.00      A   
ATOM    242 HE21 GLN A 101      -2.680   2.111  -6.471  1.00 10.00      A   
ATOM    243 HE22 GLN A 101      -1.243   1.728  -5.595  1.00 10.00      A   
ATOM    244  C   GLN A 101      -7.238   1.432  -2.095  1.00 10.00      A   
ATOM    245  O   GLN A 101      -7.914   0.407  -2.188  1.00 10.00      A   
ATOM    246  N   LYS A 102      -7.017   2.051  -0.942  1.00 10.00      A   
ATOM    247  HN  LYS A 102      -6.495   2.881  -0.938  1.00 10.00      A   
ATOM    248  CA  LYS A 102      -7.534   1.535   0.317  1.00 10.00      A   
ATOM    249  CB  LYS A 102      -6.615   1.944   1.470  1.00 10.00      A   
ATOM    250  CG  LYS A 102      -6.723   1.063   2.704  1.00 10.00      A   
ATOM    251  CD  LYS A 102      -5.519   1.245   3.614  1.00 10.00      A   
ATOM    252  CE  LYS A 102      -5.620   0.357   4.841  1.00 10.00      A   
ATOM    253  NZ  LYS A 102      -4.323   0.255   5.562  1.00 10.00      A   
ATOM    254  HZ1 LYS A 102      -4.431  -0.330   6.413  1.00 10.00      A   
ATOM    255  HZ2 LYS A 102      -3.992   1.200   5.844  1.00 10.00      A   
ATOM    256  HZ3 LYS A 102      -3.607  -0.179   4.946  1.00 10.00      A   
ATOM    257  C   LYS A 102      -8.966   2.004   0.574  1.00 10.00      A   
ATOM    258  O   LYS A 102      -9.665   1.440   1.415  1.00 10.00      A   
ATOM    259  N   LYS A 103      -9.398   3.022  -0.171  1.00 10.00      A   
ATOM    260  HN  LYS A 103      -8.796   3.403  -0.845  1.00 10.00      A   
ATOM    261  CA  LYS A 103     -10.748   3.578  -0.034  1.00 10.00      A   
ATOM    262  CB  LYS A 103     -11.811   2.586  -0.524  1.00 10.00      A   
ATOM    263  CG  LYS A 103     -11.793   2.338  -2.023  1.00 10.00      A   
ATOM    264  CD  LYS A 103     -12.275   3.558  -2.791  1.00 10.00      A   
ATOM    265  CE  LYS A 103     -12.244   3.311  -4.290  1.00 10.00      A   
ATOM    266  NZ  LYS A 103     -10.860   3.097  -4.787  1.00 10.00      A   
ATOM    267  HZ1 LYS A 103     -10.475   3.993  -5.180  1.00 10.00      A   
ATOM    268  HZ2 LYS A 103     -10.852   2.374  -5.532  1.00 10.00      A   
ATOM    269  HZ3 LYS A 103     -10.242   2.788  -4.009  1.00 10.00      A   
ATOM    270  C   LYS A 103     -11.042   4.011   1.400  1.00 10.00      A   
ATOM    271  O   LYS A 103     -11.817   3.369   2.109  1.00 10.00      A   
ATOM    272  N   ILE A 104     -10.414   5.101   1.822  1.00 10.00      A   
ATOM    273  HN  ILE A 104      -9.814   5.571   1.211  1.00 10.00      A   
ATOM    274  CA  ILE A 104     -10.606   5.611   3.176  1.00 10.00      A   
ATOM    275  CB  ILE A 104      -9.392   6.417   3.693  1.00 10.00      A   
ATOM    276  CG1 ILE A 104      -8.093   5.625   3.502  1.00 10.00      A   
ATOM    277  CG2 ILE A 104      -9.579   6.799   5.157  1.00 10.00      A   
ATOM    278  CD1 ILE A 104      -8.031   4.330   4.288  1.00 10.00      A   
ATOM    279  C   ILE A 104     -11.907   6.417   3.327  1.00 10.00      A   
ATOM    280  O   ILE A 104     -12.750   6.072   4.153  1.00 10.00      A   
ATOM    281  N   PRO A 105     -12.112   7.495   2.538  1.00 10.00      A   
ATOM    282  CA  PRO A 105     -11.176   7.993   1.539  1.00 10.00      A   
ATOM    283  CB  PRO A 105     -12.116   8.530   0.450  1.00 10.00      A   
ATOM    284  CG  PRO A 105     -13.449   8.734   1.111  1.00 10.00      A   
ATOM    285  CD  PRO A 105     -13.318   8.318   2.554  1.00 10.00      A   
ATOM    286  C   PRO A 105     -10.294   9.120   2.081  1.00 10.00      A   
ATOM    287  O   PRO A 105     -10.268   9.381   3.286  1.00 10.00      A   
ATOM    288  N   ILE A 106      -9.583   9.792   1.186  1.00 10.00      A   
ATOM    289  HN  ILE A 106      -9.679   9.570   0.237  1.00 10.00      A   
ATOM    290  CA  ILE A 106      -8.686  10.873   1.576  1.00 10.00      A   
ATOM    291  CB  ILE A 106      -7.453  10.989   0.649  1.00 10.00      A   
ATOM    292  CG1 ILE A 106      -7.778  10.535  -0.780  1.00 10.00      A   
ATOM    293  CG2 ILE A 106      -6.283  10.197   1.213  1.00 10.00      A   
ATOM    294  CD1 ILE A 106      -8.411  11.605  -1.644  1.00 10.00      A   
ATOM    295  C   ILE A 106      -9.398  12.219   1.670  1.00 10.00      A   
ATOM    296  O   ILE A 106     -10.276  12.540   0.864  1.00 10.00      A   
ATOM    297  N   LYS A 107      -9.017  12.996   2.668  1.00 10.00      A   
ATOM    298  HN  LYS A 107      -8.318  12.681   3.279  1.00 10.00      A   
ATOM    299  CA  LYS A 107      -9.592  14.312   2.878  1.00 10.00      A   
ATOM    300  CB  LYS A 107      -9.947  14.517   4.353  1.00 10.00      A   
ATOM    301  CG  LYS A 107     -10.887  13.462   4.917  1.00 10.00      A   
ATOM    302  CD  LYS A 107     -11.131  13.660   6.406  1.00 10.00      A   
ATOM    303  CE  LYS A 107     -10.193  12.812   7.253  1.00 10.00      A   
ATOM    304  NZ  LYS A 107      -8.891  13.485   7.501  1.00 10.00      A   
ATOM    305  HZ1 LYS A 107      -9.047  14.460   7.823  1.00 10.00      A   
ATOM    306  HZ2 LYS A 107      -8.320  13.507   6.624  1.00 10.00      A   
ATOM    307  HZ3 LYS A 107      -8.357  12.973   8.229  1.00 10.00      A   
ATOM    308  C   LYS A 107      -8.602  15.372   2.420  1.00 10.00      A   
ATOM    309  O   LYS A 107      -7.389  15.155   2.460  1.00 10.00      A   
ATOM    310  N   ARG A 108      -9.118  16.517   1.993  1.00 10.00      A   
ATOM    311  HN  ARG A 108     -10.097  16.633   1.998  1.00 10.00      A   
ATOM    312  CA  ARG A 108      -8.272  17.605   1.515  1.00 10.00      A   
ATOM    313  CB  ARG A 108      -9.119  18.738   0.928  1.00 10.00      A   
ATOM    314  CG  ARG A 108      -8.344  19.697   0.037  1.00 10.00      A   
ATOM    315  CD  ARG A 108      -9.274  20.491  -0.868  1.00 10.00      A   
ATOM    316  NE  ARG A 108     -10.295  21.207  -0.108  1.00 10.00      A   
ATOM    317  HE  ARG A 108     -10.563  20.819   0.758  1.00 10.00      A   
ATOM    318  CZ  ARG A 108     -10.876  22.337  -0.504  1.00 10.00      A   
ATOM    319  NH1 ARG A 108     -10.555  22.889  -1.669  1.00 10.00      A   
ATOM    320 HH11 ARG A 108      -9.846  22.439  -2.288  1.00 10.00      A   
ATOM    321 HH12 ARG A 108     -11.015  23.774  -1.975  1.00 10.00      A   
ATOM    322  NH2 ARG A 108     -11.789  22.908   0.267  1.00 10.00      A   
ATOM    323 HH21 ARG A 108     -12.054  22.470   1.176  1.00 10.00      A   
ATOM    324 HH22 ARG A 108     -12.247  23.797  -0.030  1.00 10.00      A   
ATOM    325  C   ARG A 108      -7.346  18.127   2.611  1.00 10.00      A   
ATOM    326  O   ARG A 108      -6.241  18.591   2.331  1.00 10.00      A   
ATOM    327  N   ALA A 109      -7.797  18.024   3.860  1.00 10.00      A   
ATOM    328  HN  ALA A 109      -8.679  17.631   4.017  1.00 10.00      A   
ATOM    329  CA  ALA A 109      -7.008  18.481   5.001  1.00 10.00      A   
ATOM    330  CB  ALA A 109      -7.820  18.380   6.283  1.00 10.00      A   
ATOM    331  C   ALA A 109      -5.711  17.686   5.123  1.00 10.00      A   
ATOM    332  O   ALA A 109      -4.657  18.243   5.433  1.00 10.00      A   
ATOM    333  N   ASP A 110      -5.793  16.384   4.867  1.00 10.00      A   
ATOM    334  HN  ASP A 110      -6.661  15.999   4.622  1.00 10.00      A   
ATOM    335  CA  ASP A 110      -4.626  15.513   4.941  1.00 10.00      A   
ATOM    336  CB  ASP A 110      -5.030  14.044   4.782  1.00 10.00      A   
ATOM    337  CG  ASP A 110      -6.039  13.586   5.811  1.00 10.00      A   
ATOM    338  OD1 ASP A 110      -5.628  13.209   6.930  1.00 10.00      A   
ATOM    339  OD2 ASP A 110      -7.249  13.597   5.504  1.00 10.00      A   
ATOM    340  C   ASP A 110      -3.640  15.876   3.845  1.00 10.00      A   
ATOM    341  O   ASP A 110      -2.450  16.041   4.094  1.00 10.00      A   
ATOM    342  N   ILE A 111      -4.160  16.019   2.633  1.00 10.00      A   
ATOM    343  HN  ILE A 111      -5.126  15.890   2.517  1.00 10.00      A   
ATOM    344  CA  ILE A 111      -3.350  16.359   1.466  1.00 10.00      A   
ATOM    345  CB  ILE A 111      -4.245  16.557   0.222  1.00 10.00      A   
ATOM    346  CG1 ILE A 111      -5.112  15.317  -0.012  1.00 10.00      A   
ATOM    347  CG2 ILE A 111      -3.408  16.861  -1.011  1.00 10.00      A   
ATOM    348  CD1 ILE A 111      -6.209  15.522  -1.034  1.00 10.00      A   
ATOM    349  C   ILE A 111      -2.523  17.624   1.705  1.00 10.00      A   
ATOM    350  O   ILE A 111      -1.339  17.685   1.354  1.00 10.00      A   
ATOM    351  N   LEU A 112      -3.145  18.619   2.328  1.00 10.00      A   
ATOM    352  HN  LEU A 112      -4.079  18.496   2.606  1.00 10.00      A   
ATOM    353  CA  LEU A 112      -2.488  19.890   2.614  1.00 10.00      A   
ATOM    354  CB  LEU A 112      -3.491  20.879   3.212  1.00 10.00      A   
ATOM    355  CG  LEU A 112      -4.458  21.541   2.229  1.00 10.00      A   
ATOM    356  CD1 LEU A 112      -5.715  22.001   2.949  1.00 10.00      A   
ATOM    357  CD2 LEU A 112      -3.788  22.715   1.534  1.00 10.00      A   
ATOM    358  C   LEU A 112      -1.289  19.736   3.549  1.00 10.00      A   
ATOM    359  O   LEU A 112      -0.264  20.394   3.368  1.00 10.00      A   
ATOM    360  N   LYS A 113      -1.411  18.854   4.531  1.00 10.00      A   
ATOM    361  HN  LYS A 113      -2.238  18.328   4.605  1.00 10.00      A   
ATOM    362  CA  LYS A 113      -0.344  18.647   5.504  1.00 10.00      A   
ATOM    363  CB  LYS A 113      -0.941  18.320   6.878  1.00 10.00      A   
ATOM    364  CG  LYS A 113      -0.098  18.779   8.059  1.00 10.00      A   
ATOM    365  CD  LYS A 113      -0.801  18.494   9.378  1.00 10.00      A   
ATOM    366  CE  LYS A 113      -0.174  17.315  10.108  1.00 10.00      A   
ATOM    367  NZ  LYS A 113       1.093  17.691  10.791  1.00 10.00      A   
ATOM    368  HZ1 LYS A 113       0.917  18.437  11.493  1.00 10.00      A   
ATOM    369  HZ2 LYS A 113       1.786  18.039  10.101  1.00 10.00      A   
ATOM    370  HZ3 LYS A 113       1.502  16.859  11.280  1.00 10.00      A   
ATOM    371  C   LYS A 113       0.622  17.544   5.074  1.00 10.00      A   
ATOM    372  O   LYS A 113       1.648  17.326   5.718  1.00 10.00      A   
ATOM    373  N   HIS A 114       0.303  16.855   3.989  1.00 10.00      A   
ATOM    374  HN  HIS A 114      -0.522  17.070   3.506  1.00 10.00      A   
ATOM    375  CA  HIS A 114       1.154  15.769   3.515  1.00 10.00      A   
ATOM    376  CB  HIS A 114       0.329  14.518   3.196  1.00 10.00      A   
ATOM    377  CG  HIS A 114       0.070  13.638   4.383  1.00 10.00      A   
ATOM    378  ND1 HIS A 114       0.888  12.596   4.762  1.00 10.00      A   
ATOM    379  HD1 HIS A 114       1.712  12.314   4.312  1.00 10.00      A   
ATOM    380  CD2 HIS A 114      -0.942  13.662   5.286  1.00 10.00      A   
ATOM    381  CE1 HIS A 114       0.357  12.032   5.855  1.00 10.00      A   
ATOM    382  NE2 HIS A 114      -0.756  12.644   6.214  1.00 10.00      A   
ATOM    383  C   HIS A 114       2.019  16.157   2.320  1.00 10.00      A   
ATOM    384  O   HIS A 114       3.247  16.139   2.401  1.00 10.00      A   
ATOM    385  N   VAL A 115       1.387  16.515   1.210  1.00 10.00      A   
ATOM    386  HN  VAL A 115       0.408  16.548   1.200  1.00 10.00      A   
ATOM    387  CA  VAL A 115       2.133  16.863   0.005  1.00 10.00      A   
ATOM    388  CB  VAL A 115       1.645  16.091  -1.241  1.00 10.00      A   
ATOM    389  CG1 VAL A 115       1.951  14.608  -1.103  1.00 10.00      A   
ATOM    390  CG2 VAL A 115       0.159  16.316  -1.480  1.00 10.00      A   
ATOM    391  C   VAL A 115       2.162  18.359  -0.288  1.00 10.00      A   
ATOM    392  O   VAL A 115       3.085  18.842  -0.938  1.00 10.00      A   
ATOM    393  N   ILE A 116       1.167  19.094   0.186  1.00 10.00      A   
ATOM    394  HN  ILE A 116       0.459  18.667   0.715  1.00 10.00      A   
ATOM    395  CA  ILE A 116       1.113  20.531  -0.065  1.00 10.00      A   
ATOM    396  CB  ILE A 116      -0.286  21.121   0.214  1.00 10.00      A   
ATOM    397  CG1 ILE A 116      -1.333  20.445  -0.680  1.00 10.00      A   
ATOM    398  CG2 ILE A 116      -0.298  22.629   0.005  1.00 10.00      A   
ATOM    399  CD1 ILE A 116      -0.990  20.460  -2.156  1.00 10.00      A   
ATOM    400  C   ILE A 116       2.191  21.280   0.719  1.00 10.00      A   
ATOM    401  O   ILE A 116       3.103  21.861   0.129  1.00 10.00      A   
ATOM    402  N   GLY A 117       2.082  21.264   2.042  1.00 10.00      A   
ATOM    403  HN  GLY A 117       1.317  20.803   2.458  1.00 10.00      A   
ATOM    404  CA  GLY A 117       3.064  21.927   2.881  1.00 10.00      A   
ATOM    405  C   GLY A 117       3.072  23.435   2.717  1.00 10.00      A   
ATOM    406  O   GLY A 117       2.224  24.129   3.276  1.00 10.00      A   
ATOM    407  N   ASP A 118       4.023  23.939   1.939  1.00 10.00      A   
ATOM    408  HN  ASP A 118       4.654  23.329   1.501  1.00 10.00      A   
ATOM    409  CA  ASP A 118       4.152  25.374   1.714  1.00 10.00      A   
ATOM    410  CB  ASP A 118       5.626  25.804   1.752  1.00 10.00      A   
ATOM    411  CG  ASP A 118       6.346  25.600   0.430  1.00 10.00      A   
ATOM    412  OD1 ASP A 118       6.680  26.608  -0.235  1.00 10.00      A   
ATOM    413  OD2 ASP A 118       6.591  24.438   0.054  1.00 10.00      A   
ATOM    414  C   ASP A 118       3.514  25.805   0.399  1.00 10.00      A   
ATOM    415  O   ASP A 118       3.401  26.998   0.129  1.00 10.00      A   
ATOM    416  N   TYR A 119       3.067  24.842  -0.402  1.00 10.00      A   
ATOM    417  HN  TYR A 119       3.152  23.904  -0.117  1.00 10.00      A   
ATOM    418  CA  TYR A 119       2.451  25.141  -1.699  1.00 10.00      A   
ATOM    419  CB  TYR A 119       2.576  23.944  -2.646  1.00 10.00      A   
ATOM    420  CG  TYR A 119       3.964  23.725  -3.204  1.00 10.00      A   
ATOM    421  CD1 TYR A 119       4.303  24.169  -4.477  1.00 10.00      A   
ATOM    422  CD2 TYR A 119       4.932  23.067  -2.461  1.00 10.00      A   
ATOM    423  CE1 TYR A 119       5.570  23.961  -4.992  1.00 10.00      A   
ATOM    424  CE2 TYR A 119       6.199  22.857  -2.966  1.00 10.00      A   
ATOM    425  CZ  TYR A 119       6.514  23.304  -4.230  1.00 10.00      A   
ATOM    426  OH  TYR A 119       7.775  23.088  -4.733  1.00 10.00      A   
ATOM    427  HH  TYR A 119       8.079  23.878  -5.201  1.00 10.00      A   
ATOM    428  C   TYR A 119       0.983  25.539  -1.556  1.00 10.00      A   
ATOM    429  O   TYR A 119       0.183  25.352  -2.473  1.00 10.00      A   
ATOM    430  N   LYS A 120       0.637  26.111  -0.413  1.00 10.00      A   
ATOM    431  HN  LYS A 120       1.324  26.262   0.269  1.00 10.00      A   
ATOM    432  CA  LYS A 120      -0.733  26.530  -0.149  1.00 10.00      A   
ATOM    433  CB  LYS A 120      -1.029  26.532   1.354  1.00 10.00      A   
ATOM    434  CG  LYS A 120       0.143  26.959   2.225  1.00 10.00      A   
ATOM    435  CD  LYS A 120      -0.076  26.563   3.676  1.00 10.00      A   
ATOM    436  CE  LYS A 120       1.152  26.860   4.520  1.00 10.00      A   
ATOM    437  NZ  LYS A 120       0.956  26.480   5.946  1.00 10.00      A   
ATOM    438  HZ1 LYS A 120       0.102  26.934   6.324  1.00 10.00      A   
ATOM    439  HZ2 LYS A 120       1.773  26.787   6.514  1.00 10.00      A   
ATOM    440  HZ3 LYS A 120       0.855  25.448   6.036  1.00 10.00      A   
ATOM    441  C   LYS A 120      -1.033  27.889  -0.774  1.00 10.00      A   
ATOM    442  O   LYS A 120      -2.165  28.367  -0.732  1.00 10.00      A   
ATOM    443  N   ASP A 121      -0.014  28.503  -1.363  1.00 10.00      A   
ATOM    444  HN  ASP A 121       0.871  28.069  -1.368  1.00 10.00      A   
ATOM    445  CA  ASP A 121      -0.168  29.802  -2.005  1.00 10.00      A   
ATOM    446  CB  ASP A 121       1.187  30.499  -2.199  1.00 10.00      A   
ATOM    447  CG  ASP A 121       2.251  29.615  -2.825  1.00 10.00      A   
ATOM    448  OD1 ASP A 121       2.699  29.914  -3.952  1.00 10.00      A   
ATOM    449  OD2 ASP A 121       2.658  28.626  -2.182  1.00 10.00      A   
ATOM    450  C   ASP A 121      -0.905  29.666  -3.333  1.00 10.00      A   
ATOM    451  O   ASP A 121      -1.705  30.527  -3.703  1.00 10.00      A   
ATOM    452  N   ILE A 122      -0.655  28.568  -4.032  1.00 10.00      A   
ATOM    453  HN  ILE A 122      -0.021  27.908  -3.676  1.00 10.00      A   
ATOM    454  CA  ILE A 122      -1.296  28.316  -5.317  1.00 10.00      A   
ATOM    455  CB  ILE A 122      -0.280  28.299  -6.483  1.00 10.00      A   
ATOM    456  CG1 ILE A 122       1.062  27.695  -6.048  1.00 10.00      A   
ATOM    457  CG2 ILE A 122      -0.083  29.702  -7.036  1.00 10.00      A   
ATOM    458  CD1 ILE A 122       1.090  26.182  -6.031  1.00 10.00      A   
ATOM    459  C   ILE A 122      -2.081  27.009  -5.289  1.00 10.00      A   
ATOM    460  O   ILE A 122      -2.385  26.432  -6.333  1.00 10.00      A   
ATOM    461  N   PHE A 123      -2.420  26.574  -4.081  1.00 10.00      A   
ATOM    462  HN  PHE A 123      -2.166  27.109  -3.300  1.00 10.00      A   
ATOM    463  CA  PHE A 123      -3.162  25.329  -3.868  1.00 10.00      A   
ATOM    464  CB  PHE A 123      -3.444  25.092  -2.379  1.00 10.00      A   
ATOM    465  CG  PHE A 123      -4.328  23.906  -2.112  1.00 10.00      A   
ATOM    466  CD1 PHE A 123      -3.870  22.619  -2.336  1.00 10.00      A   
ATOM    467  CD2 PHE A 123      -5.619  24.081  -1.640  1.00 10.00      A   
ATOM    468  CE1 PHE A 123      -4.681  21.528  -2.094  1.00 10.00      A   
ATOM    469  CE2 PHE A 123      -6.435  22.994  -1.395  1.00 10.00      A   
ATOM    470  CZ  PHE A 123      -5.965  21.716  -1.623  1.00 10.00      A   
ATOM    471  C   PHE A 123      -4.450  25.209  -4.704  1.00 10.00      A   
ATOM    472  O   PHE A 123      -4.644  24.196  -5.375  1.00 10.00      A   
ATOM    473  N   PRO A 124      -5.353  26.219  -4.673  1.00 10.00      A   
ATOM    474  CA  PRO A 124      -6.615  26.178  -5.436  1.00 10.00      A   
ATOM    475  CB  PRO A 124      -7.145  27.607  -5.315  1.00 10.00      A   
ATOM    476  CG  PRO A 124      -6.602  28.088  -4.018  1.00 10.00      A   
ATOM    477  CD  PRO A 124      -5.241  27.467  -3.887  1.00 10.00      A   
ATOM    478  C   PRO A 124      -6.417  25.815  -6.908  1.00 10.00      A   
ATOM    479  O   PRO A 124      -7.199  25.053  -7.480  1.00 10.00      A   
ATOM    480  N   ASP A 125      -5.364  26.352  -7.508  1.00 10.00      A   
ATOM    481  HN  ASP A 125      -4.772  26.939  -6.994  1.00 10.00      A   
ATOM    482  CA  ASP A 125      -5.060  26.088  -8.909  1.00 10.00      A   
ATOM    483  CB  ASP A 125      -4.276  27.256  -9.515  1.00 10.00      A   
ATOM    484  CG  ASP A 125      -3.880  27.017 -10.959  1.00 10.00      A   
ATOM    485  OD1 ASP A 125      -4.776  26.957 -11.828  1.00 10.00      A   
ATOM    486  OD2 ASP A 125      -2.666  26.900 -11.233  1.00 10.00      A   
ATOM    487  C   ASP A 125      -4.276  24.786  -9.063  1.00 10.00      A   
ATOM    488  O   ASP A 125      -4.496  24.023 -10.002  1.00 10.00      A   
ATOM    489  N   LEU A 126      -3.373  24.534  -8.122  1.00 10.00      A   
ATOM    490  HN  LEU A 126      -3.253  25.184  -7.393  1.00 10.00      A   
ATOM    491  CA  LEU A 126      -2.548  23.329  -8.137  1.00 10.00      A   
ATOM    492  CB  LEU A 126      -1.556  23.353  -6.972  1.00 10.00      A   
ATOM    493  CG  LEU A 126      -0.369  22.394  -7.069  1.00 10.00      A   
ATOM    494  CD1 LEU A 126       0.630  22.878  -8.109  1.00 10.00      A   
ATOM    495  CD2 LEU A 126       0.301  22.238  -5.713  1.00 10.00      A   
ATOM    496  C   LEU A 126      -3.411  22.071  -8.060  1.00 10.00      A   
ATOM    497  O   LEU A 126      -3.232  21.134  -8.840  1.00 10.00      A   
ATOM    498  N   PHE A 127      -4.356  22.066  -7.126  1.00 10.00      A   
ATOM    499  HN  PHE A 127      -4.452  22.849  -6.537  1.00 10.00      A   
ATOM    500  CA  PHE A 127      -5.251  20.930  -6.948  1.00 10.00      A   
ATOM    501  CB  PHE A 127      -6.114  21.126  -5.697  1.00 10.00      A   
ATOM    502  CG  PHE A 127      -6.811  19.879  -5.235  1.00 10.00      A   
ATOM    503  CD1 PHE A 127      -6.107  18.873  -4.594  1.00 10.00      A   
ATOM    504  CD2 PHE A 127      -8.170  19.713  -5.441  1.00 10.00      A   
ATOM    505  CE1 PHE A 127      -6.748  17.725  -4.169  1.00 10.00      A   
ATOM    506  CE2 PHE A 127      -8.817  18.569  -5.019  1.00 10.00      A   
ATOM    507  CZ  PHE A 127      -8.104  17.573  -4.382  1.00 10.00      A   
ATOM    508  C   PHE A 127      -6.133  20.762  -8.180  1.00 10.00      A   
ATOM    509  O   PHE A 127      -6.442  19.645  -8.594  1.00 10.00      A   
ATOM    510  N   LYS A 128      -6.513  21.889  -8.765  1.00 10.00      A   
ATOM    511  HN  LYS A 128      -6.220  22.742  -8.381  1.00 10.00      A   
ATOM    512  CA  LYS A 128      -7.347  21.908  -9.958  1.00 10.00      A   
ATOM    513  CB  LYS A 128      -7.638  23.361 -10.341  1.00 10.00      A   
ATOM    514  CG  LYS A 128      -8.554  23.548 -11.536  1.00 10.00      A   
ATOM    515  CD  LYS A 128      -8.614  25.012 -11.933  1.00 10.00      A   
ATOM    516  CE  LYS A 128      -9.550  25.234 -13.106  1.00 10.00      A   
ATOM    517  NZ  LYS A 128      -9.496  26.637 -13.592  1.00 10.00      A   
ATOM    518  HZ1 LYS A 128      -9.726  27.293 -12.819  1.00 10.00      A   
ATOM    519  HZ2 LYS A 128     -10.181  26.777 -14.362  1.00 10.00      A   
ATOM    520  HZ3 LYS A 128      -8.543  26.856 -13.945  1.00 10.00      A   
ATOM    521  C   LYS A 128      -6.642  21.189 -11.109  1.00 10.00      A   
ATOM    522  O   LYS A 128      -7.263  20.428 -11.860  1.00 10.00      A   
ATOM    523  N   ARG A 129      -5.337  21.426 -11.224  1.00 10.00      A   
ATOM    524  HN  ARG A 129      -4.906  22.041 -10.588  1.00 10.00      A   
ATOM    525  CA  ARG A 129      -4.529  20.808 -12.268  1.00 10.00      A   
ATOM    526  CB  ARG A 129      -3.121  21.407 -12.288  1.00 10.00      A   
ATOM    527  CG  ARG A 129      -3.062  22.891 -12.596  1.00 10.00      A   
ATOM    528  CD  ARG A 129      -1.622  23.369 -12.649  1.00 10.00      A   
ATOM    529  NE  ARG A 129      -1.525  24.823 -12.598  1.00 10.00      A   
ATOM    530  HE  ARG A 129      -2.271  25.314 -12.168  1.00 10.00      A   
ATOM    531  CZ  ARG A 129      -0.502  25.523 -13.086  1.00 10.00      A   
ATOM    532  NH1 ARG A 129       0.534  24.904 -13.644  1.00 10.00      A   
ATOM    533 HH11 ARG A 129       1.333  25.455 -14.025  1.00 10.00      A   
ATOM    534 HH12 ARG A 129       0.558  23.861 -13.700  1.00 10.00      A   
ATOM    535  NH2 ARG A 129      -0.517  26.844 -12.997  1.00 10.00      A   
ATOM    536 HH21 ARG A 129      -1.330  27.325 -12.539  1.00 10.00      A   
ATOM    537 HH22 ARG A 129       0.274  27.408 -13.376  1.00 10.00      A   
ATOM    538  C   ARG A 129      -4.430  19.305 -12.050  1.00 10.00      A   
ATOM    539  O   ARG A 129      -4.439  18.527 -13.003  1.00 10.00      A   
ATOM    540  N   ALA A 130      -4.332  18.904 -10.789  1.00 10.00      A   
ATOM    541  HN  ALA A 130      -4.323  19.576 -10.072  1.00 10.00      A   
ATOM    542  CA  ALA A 130      -4.230  17.494 -10.442  1.00 10.00      A   
ATOM    543  CB  ALA A 130      -3.902  17.329  -8.966  1.00 10.00      A   
ATOM    544  C   ALA A 130      -5.518  16.757 -10.790  1.00 10.00      A   
ATOM    545  O   ALA A 130      -5.483  15.660 -11.346  1.00 10.00      A   
ATOM    546  N   ALA A 131      -6.650  17.380 -10.482  1.00 10.00      A   
ATOM    547  HN  ALA A 131      -6.608  18.265 -10.055  1.00 10.00      A   
ATOM    548  CA  ALA A 131      -7.953  16.788 -10.754  1.00 10.00      A   
ATOM    549  CB  ALA A 131      -9.064  17.691 -10.239  1.00 10.00      A   
ATOM    550  C   ALA A 131      -8.138  16.510 -12.244  1.00 10.00      A   
ATOM    551  O   ALA A 131      -8.533  15.411 -12.637  1.00 10.00      A   
ATOM    552  N   GLU A 132      -7.827  17.501 -13.073  1.00 10.00      A   
ATOM    553  HN  GLU A 132      -7.492  18.348 -12.705  1.00 10.00      A   
ATOM    554  CA  GLU A 132      -7.974  17.354 -14.516  1.00 10.00      A   
ATOM    555  CB  GLU A 132      -7.871  18.705 -15.232  1.00 10.00      A   
ATOM    556  CG  GLU A 132      -6.475  19.305 -15.249  1.00 10.00      A   
ATOM    557  CD  GLU A 132      -6.359  20.501 -16.166  1.00 10.00      A   
ATOM    558  OE1 GLU A 132      -5.799  21.529 -15.735  1.00 10.00      A   
ATOM    559  OE2 GLU A 132      -6.829  20.421 -17.319  1.00 10.00      A   
ATOM    560  C   GLU A 132      -6.970  16.355 -15.092  1.00 10.00      A   
ATOM    561  O   GLU A 132      -7.280  15.622 -16.029  1.00 10.00      A   
ATOM    562  N   ARG A 133      -5.770  16.319 -14.525  1.00 10.00      A   
ATOM    563  HN  ARG A 133      -5.572  16.924 -13.776  1.00 10.00      A   
ATOM    564  CA  ARG A 133      -4.743  15.403 -14.998  1.00 10.00      A   
ATOM    565  CB  ARG A 133      -3.345  15.819 -14.536  1.00 10.00      A   
ATOM    566  CG  ARG A 133      -2.724  16.911 -15.395  1.00 10.00      A   
ATOM    567  CD  ARG A 133      -2.889  16.600 -16.876  1.00 10.00      A   
ATOM    568  NE  ARG A 133      -2.425  17.691 -17.731  1.00 10.00      A   
ATOM    569  HE  ARG A 133      -1.457  17.748 -17.896  1.00 10.00      A   
ATOM    570  CZ  ARG A 133      -3.232  18.587 -18.305  1.00 10.00      A   
ATOM    571  NH1 ARG A 133      -4.542  18.539 -18.093  1.00 10.00      A   
ATOM    572 HH11 ARG A 133      -4.946  17.805 -17.482  1.00 10.00      A   
ATOM    573 HH12 ARG A 133      -5.175  19.248 -18.537  1.00 10.00      A   
ATOM    574  NH2 ARG A 133      -2.728  19.525 -19.099  1.00 10.00      A   
ATOM    575 HH21 ARG A 133      -1.700  19.569 -19.279  1.00 10.00      A   
ATOM    576 HH22 ARG A 133      -3.360  20.229 -19.544  1.00 10.00      A   
ATOM    577  C   ARG A 133      -5.056  13.962 -14.620  1.00 10.00      A   
ATOM    578  O   ARG A 133      -4.781  13.043 -15.385  1.00 10.00      A   
ATOM    579  N   LEU A 134      -5.651  13.772 -13.451  1.00 10.00      A   
ATOM    580  HN  LEU A 134      -5.844  14.547 -12.876  1.00 10.00      A   
ATOM    581  CA  LEU A 134      -6.017  12.439 -12.989  1.00 10.00      A   
ATOM    582  CB  LEU A 134      -6.555  12.514 -11.558  1.00 10.00      A   
ATOM    583  CG  LEU A 134      -6.850  11.182 -10.868  1.00 10.00      A   
ATOM    584  CD1 LEU A 134      -5.560  10.432 -10.572  1.00 10.00      A   
ATOM    585  CD2 LEU A 134      -7.644  11.411  -9.593  1.00 10.00      A   
ATOM    586  C   LEU A 134      -7.075  11.839 -13.913  1.00 10.00      A   
ATOM    587  O   LEU A 134      -7.101  10.630 -14.157  1.00 10.00      A   
ATOM    588  N   GLN A 135      -7.933  12.703 -14.433  1.00 10.00      A   
ATOM    589  HN  GLN A 135      -7.854  13.650 -14.190  1.00 10.00      A   
ATOM    590  CA  GLN A 135      -8.999  12.293 -15.339  1.00 10.00      A   
ATOM    591  CB  GLN A 135     -10.118  13.340 -15.316  1.00 10.00      A   
ATOM    592  CG  GLN A 135     -11.331  13.001 -16.171  1.00 10.00      A   
ATOM    593  CD  GLN A 135     -12.225  11.954 -15.535  1.00 10.00      A   
ATOM    594  OE1 GLN A 135     -13.107  12.279 -14.742  1.00 10.00      A   
ATOM    595  NE2 GLN A 135     -12.013  10.696 -15.888  1.00 10.00      A   
ATOM    596 HE21 GLN A 135     -11.299  10.510 -16.533  1.00 10.00      A   
ATOM    597 HE22 GLN A 135     -12.582   9.998 -15.488  1.00 10.00      A   
ATOM    598  C   GLN A 135      -8.475  12.132 -16.766  1.00 10.00      A   
ATOM    599  O   GLN A 135      -8.949  11.285 -17.520  1.00 10.00      A   
ATOM    600  N   TYR A 136      -7.486  12.942 -17.120  1.00 10.00      A   
ATOM    601  HN  TYR A 136      -7.140  13.583 -16.463  1.00 10.00      A   
ATOM    602  CA  TYR A 136      -6.907  12.918 -18.460  1.00 10.00      A   
ATOM    603  CB  TYR A 136      -6.249  14.268 -18.768  1.00 10.00      A   
ATOM    604  CG  TYR A 136      -6.148  14.593 -20.241  1.00 10.00      A   
ATOM    605  CD1 TYR A 136      -4.938  14.491 -20.918  1.00 10.00      A   
ATOM    606  CD2 TYR A 136      -7.263  15.009 -20.951  1.00 10.00      A   
ATOM    607  CE1 TYR A 136      -4.847  14.795 -22.264  1.00 10.00      A   
ATOM    608  CE2 TYR A 136      -7.182  15.313 -22.292  1.00 10.00      A   
ATOM    609  CZ  TYR A 136      -5.973  15.206 -22.945  1.00 10.00      A   
ATOM    610  OH  TYR A 136      -5.895  15.513 -24.285  1.00 10.00      A   
ATOM    611  HH  TYR A 136      -5.373  14.837 -24.738  1.00 10.00      A   
ATOM    612  C   TYR A 136      -5.889  11.793 -18.644  1.00 10.00      A   
ATOM    613  O   TYR A 136      -5.948  11.053 -19.625  1.00 10.00      A   
ATOM    614  N   VAL A 137      -4.965  11.667 -17.700  1.00 10.00      A   
ATOM    615  HN  VAL A 137      -4.989  12.266 -16.921  1.00 10.00      A   
ATOM    616  CA  VAL A 137      -3.917  10.654 -17.780  1.00 10.00      A   
ATOM    617  CB  VAL A 137      -2.714  11.014 -16.878  1.00 10.00      A   
ATOM    618  CG1 VAL A 137      -1.643   9.934 -16.935  1.00 10.00      A   
ATOM    619  CG2 VAL A 137      -2.133  12.361 -17.275  1.00 10.00      A   
ATOM    620  C   VAL A 137      -4.430   9.262 -17.420  1.00 10.00      A   
ATOM    621  O   VAL A 137      -4.433   8.357 -18.255  1.00 10.00      A   
ATOM    622  N   PHE A 138      -4.867   9.094 -16.180  1.00 10.00      A   
ATOM    623  HN  PHE A 138      -4.862   9.854 -15.564  1.00 10.00      A   
ATOM    624  CA  PHE A 138      -5.355   7.799 -15.718  1.00 10.00      A   
ATOM    625  CB  PHE A 138      -5.216   7.685 -14.199  1.00 10.00      A   
ATOM    626  CG  PHE A 138      -3.798   7.758 -13.712  1.00 10.00      A   
ATOM    627  CD1 PHE A 138      -2.970   6.651 -13.785  1.00 10.00      A   
ATOM    628  CD2 PHE A 138      -3.292   8.934 -13.182  1.00 10.00      A   
ATOM    629  CE1 PHE A 138      -1.663   6.713 -13.340  1.00 10.00      A   
ATOM    630  CE2 PHE A 138      -1.986   9.005 -12.734  1.00 10.00      A   
ATOM    631  CZ  PHE A 138      -1.171   7.892 -12.814  1.00 10.00      A   
ATOM    632  C   PHE A 138      -6.798   7.552 -16.140  1.00 10.00      A   
ATOM    633  O   PHE A 138      -7.116   6.519 -16.728  1.00 10.00      A   
ATOM    634  N   GLY A 139      -7.663   8.508 -15.845  1.00 10.00      A   
ATOM    635  HN  GLY A 139      -7.347   9.319 -15.389  1.00 10.00      A   
ATOM    636  CA  GLY A 139      -9.063   8.371 -16.187  1.00 10.00      A   
ATOM    637  C   GLY A 139      -9.923   8.212 -14.952  1.00 10.00      A   
ATOM    638  O   GLY A 139     -10.962   7.551 -14.984  1.00 10.00      A   
ATOM    639  N   TYR A 140      -9.483   8.816 -13.856  1.00 10.00      A   
ATOM    640  HN  TYR A 140      -8.654   9.340 -13.896  1.00 10.00      A   
ATOM    641  CA  TYR A 140     -10.213   8.740 -12.601  1.00 10.00      A   
ATOM    642  CB  TYR A 140      -9.281   8.357 -11.448  1.00 10.00      A   
ATOM    643  CG  TYR A 140      -8.848   6.909 -11.465  1.00 10.00      A   
ATOM    644  CD1 TYR A 140      -9.747   5.891 -11.174  1.00 10.00      A   
ATOM    645  CD2 TYR A 140      -7.539   6.559 -11.765  1.00 10.00      A   
ATOM    646  CE1 TYR A 140      -9.356   4.567 -11.185  1.00 10.00      A   
ATOM    647  CE2 TYR A 140      -7.138   5.237 -11.779  1.00 10.00      A   
ATOM    648  CZ  TYR A 140      -8.050   4.244 -11.488  1.00 10.00      A   
ATOM    649  OH  TYR A 140      -7.655   2.926 -11.498  1.00 10.00      A   
ATOM    650  HH  TYR A 140      -8.191   2.436 -12.126  1.00 10.00      A   
ATOM    651  C   TYR A 140     -10.904  10.058 -12.302  1.00 10.00      A   
ATOM    652  O   TYR A 140     -10.279  11.120 -12.320  1.00 10.00      A   
ATOM    653  N   LYS A 141     -12.197   9.984 -12.034  1.00 10.00      A   
ATOM    654  HN  LYS A 141     -12.637   9.106 -12.041  1.00 10.00      A   
ATOM    655  CA  LYS A 141     -12.980  11.163 -11.726  1.00 10.00      A   
ATOM    656  CB  LYS A 141     -14.461  10.915 -12.034  1.00 10.00      A   
ATOM    657  CG  LYS A 141     -15.357  12.123 -11.815  1.00 10.00      A   
ATOM    658  CD  LYS A 141     -16.785  11.848 -12.257  1.00 10.00      A   
ATOM    659  CE  LYS A 141     -16.910  11.844 -13.773  1.00 10.00      A   
ATOM    660  NZ  LYS A 141     -18.329  11.930 -14.210  1.00 10.00      A   
ATOM    661  HZ1 LYS A 141     -18.813  12.700 -13.704  1.00 10.00      A   
ATOM    662  HZ2 LYS A 141     -18.823  11.036 -14.014  1.00 10.00      A   
ATOM    663  HZ3 LYS A 141     -18.376  12.120 -15.231  1.00 10.00      A   
ATOM    664  C   LYS A 141     -12.796  11.555 -10.266  1.00 10.00      A   
ATOM    665  O   LYS A 141     -13.340  10.912  -9.367  1.00 10.00      A   
ATOM    666  N   LEU A 142     -11.999  12.589 -10.040  1.00 10.00      A   
ATOM    667  HN  LEU A 142     -11.565  13.029 -10.799  1.00 10.00      A   
ATOM    668  CA  LEU A 142     -11.743  13.082  -8.696  1.00 10.00      A   
ATOM    669  CB  LEU A 142     -10.364  13.748  -8.619  1.00 10.00      A   
ATOM    670  CG  LEU A 142      -9.934  14.265  -7.241  1.00 10.00      A   
ATOM    671  CD1 LEU A 142      -9.774  13.116  -6.255  1.00 10.00      A   
ATOM    672  CD2 LEU A 142      -8.646  15.066  -7.349  1.00 10.00      A   
ATOM    673  C   LEU A 142     -12.833  14.062  -8.281  1.00 10.00      A   
ATOM    674  O   LEU A 142     -12.770  15.253  -8.594  1.00 10.00      A   
ATOM    675  N   VAL A 143     -13.843  13.553  -7.597  1.00 10.00      A   
ATOM    676  HN  VAL A 143     -13.843  12.594  -7.382  1.00 10.00      A   
ATOM    677  CA  VAL A 143     -14.949  14.381  -7.150  1.00 10.00      A   
ATOM    678  CB  VAL A 143     -16.235  14.140  -7.974  1.00 10.00      A   
ATOM    679  CG1 VAL A 143     -16.136  14.809  -9.339  1.00 10.00      A   
ATOM    680  CG2 VAL A 143     -16.516  12.651  -8.120  1.00 10.00      A   
ATOM    681  C   VAL A 143     -15.247  14.154  -5.678  1.00 10.00      A   
ATOM    682  O   VAL A 143     -14.690  13.249  -5.050  1.00 10.00      A   
ATOM    683  N   GLU A 144     -16.119  14.988  -5.141  1.00 10.00      A   
ATOM    684  HN  GLU A 144     -16.520  15.680  -5.703  1.00 10.00      A   
ATOM    685  CA  GLU A 144     -16.519  14.905  -3.750  1.00 10.00      A   
ATOM    686  CB  GLU A 144     -16.944  16.297  -3.269  1.00 10.00      A   
ATOM    687  CG  GLU A 144     -16.878  16.505  -1.766  1.00 10.00      A   
ATOM    688  CD  GLU A 144     -17.100  17.951  -1.363  1.00 10.00      A   
ATOM    689  OE1 GLU A 144     -16.670  18.329  -0.254  1.00 10.00      A   
ATOM    690  OE2 GLU A 144     -17.709  18.714  -2.148  1.00 10.00      A   
ATOM    691  C   GLU A 144     -17.681  13.928  -3.621  1.00 10.00      A   
ATOM    692  O   GLU A 144     -18.626  13.986  -4.406  1.00 10.00      A   
ATOM    693  N   LEU A 145     -17.598  13.024  -2.650  1.00 10.00      A   
ATOM    694  HN  LEU A 145     -16.808  13.019  -2.073  1.00 10.00      A   
ATOM    695  CA  LEU A 145     -18.653  12.034  -2.430  1.00 10.00      A   
ATOM    696  CB  LEU A 145     -18.256  11.041  -1.331  1.00 10.00      A   
ATOM    697  CG  LEU A 145     -17.680  11.639  -0.043  1.00 10.00      A   
ATOM    698  CD1 LEU A 145     -18.609  11.385   1.135  1.00 10.00      A   
ATOM    699  CD2 LEU A 145     -16.295  11.076   0.233  1.00 10.00      A   
ATOM    700  C   LEU A 145     -19.978  12.715  -2.099  1.00 10.00      A   
ATOM    701  O   LEU A 145     -21.030  12.345  -2.621  1.00 10.00      A   
ATOM    702  N   GLU A 146     -19.905  13.711  -1.230  1.00 10.00      A   
ATOM    703  HN  GLU A 146     -19.034  13.948  -0.854  1.00 10.00      A   
ATOM    704  CA  GLU A 146     -21.068  14.481  -0.827  1.00 10.00      A   
ATOM    705  CB  GLU A 146     -21.615  14.004   0.525  1.00 10.00      A   
ATOM    706  CG  GLU A 146     -22.414  12.713   0.443  1.00 10.00      A   
ATOM    707  CD  GLU A 146     -23.131  12.375   1.732  1.00 10.00      A   
ATOM    708  OE1 GLU A 146     -24.192  12.976   2.003  1.00 10.00      A   
ATOM    709  OE2 GLU A 146     -22.643  11.502   2.481  1.00 10.00      A   
ATOM    710  C   GLU A 146     -20.679  15.948  -0.768  1.00 10.00      A   
ATOM    711  O   GLU A 146     -19.651  16.293  -0.187  1.00 10.00      A   
ATOM    712  N   PRO A 147     -21.475  16.818  -1.398  1.00 10.00      A   
ATOM    713  CA  PRO A 147     -21.208  18.258  -1.443  1.00 10.00      A   
ATOM    714  CB  PRO A 147     -22.506  18.839  -2.008  1.00 10.00      A   
ATOM    715  CG  PRO A 147     -23.071  17.737  -2.832  1.00 10.00      A   
ATOM    716  CD  PRO A 147     -22.707  16.463  -2.124  1.00 10.00      A   
ATOM    717  C   PRO A 147     -20.910  18.866  -0.074  1.00 10.00      A   
ATOM    718  O   PRO A 147     -21.694  18.730   0.868  1.00 10.00      A   
ATOM    719  N   LYS A 148     -19.751  19.517   0.017  1.00 10.00      A   
ATOM    720  HN  LYS A 148     -19.155  19.522  -0.766  1.00 10.00      A   
ATOM    721  CA  LYS A 148     -19.311  20.191   1.239  1.00 10.00      A   
ATOM    722  CB  LYS A 148     -20.343  21.217   1.736  1.00 10.00      A   
ATOM    723  CG  LYS A 148     -20.695  22.293   0.718  1.00 10.00      A   
ATOM    724  CD  LYS A 148     -19.447  22.962   0.169  1.00 10.00      A   
ATOM    725  CE  LYS A 148     -19.755  23.775  -1.075  1.00 10.00      A   
ATOM    726  NZ  LYS A 148     -18.516  24.215  -1.767  1.00 10.00      A   
ATOM    727  HZ1 LYS A 148     -17.902  23.397  -1.949  1.00 10.00      A   
ATOM    728  HZ2 LYS A 148     -18.000  24.898  -1.177  1.00 10.00      A   
ATOM    729  HZ3 LYS A 148     -18.751  24.667  -2.673  1.00 10.00      A   
ATOM    730  C   LYS A 148     -18.905  19.221   2.350  1.00 10.00      A   
ATOM    731  O   LYS A 148     -19.381  19.319   3.482  1.00 10.00      A   
ATOM    732  N   SER A 149     -18.013  18.298   2.027  1.00 10.00      A   
ATOM    733  HN  SER A 149     -17.665  18.270   1.100  1.00 10.00      A   
ATOM    734  CA  SER A 149     -17.528  17.327   2.999  1.00 10.00      A   
ATOM    735  CB  SER A 149     -17.979  15.913   2.627  1.00 10.00      A   
ATOM    736  OG  SER A 149     -19.381  15.866   2.433  1.00 10.00      A   
ATOM    737  HG  SER A 149     -19.586  16.160   1.534  1.00 10.00      A   
ATOM    738  C   SER A 149     -16.006  17.389   3.110  1.00 10.00      A   
ATOM    739  O   SER A 149     -15.425  16.906   4.085  1.00 10.00      A   
ATOM    740  N   ASN A 150     -15.370  17.977   2.094  1.00 10.00      A   
ATOM    741  HN  ASN A 150     -15.904  18.315   1.333  1.00 10.00      A   
ATOM    742  CA  ASN A 150     -13.912  18.131   2.046  1.00 10.00      A   
ATOM    743  CB  ASN A 150     -13.382  18.876   3.280  1.00 10.00      A   
ATOM    744  CG  ASN A 150     -12.171  19.737   2.971  1.00 10.00      A   
ATOM    745  OD1 ASN A 150     -12.032  20.261   1.867  1.00 10.00      A   
ATOM    746  ND2 ASN A 150     -11.289  19.896   3.944  1.00 10.00      A   
ATOM    747 HD21 ASN A 150     -11.462  19.457   4.806  1.00 10.00      A   
ATOM    748 HD22 ASN A 150     -10.497  20.449   3.763  1.00 10.00      A   
ATOM    749  C   ASN A 150     -13.207  16.785   1.862  1.00 10.00      A   
ATOM    750  O   ASN A 150     -12.004  16.654   2.096  1.00 10.00      A   
ATOM    751  N   THR A 151     -13.970  15.794   1.419  1.00 10.00      A   
ATOM    752  HN  THR A 151     -14.910  15.976   1.219  1.00 10.00      A   
ATOM    753  CA  THR A 151     -13.454  14.453   1.189  1.00 10.00      A   
ATOM    754  CB  THR A 151     -14.193  13.430   2.070  1.00 10.00      A   
ATOM    755  OG1 THR A 151     -14.598  14.066   3.289  1.00 10.00      A   
ATOM    756  HG1 THR A 151     -14.259  14.968   3.305  1.00 10.00      A   
ATOM    757  CG2 THR A 151     -13.289  12.251   2.399  1.00 10.00      A   
ATOM    758  C   THR A 151     -13.650  14.083  -0.278  1.00 10.00      A   
ATOM    759  O   THR A 151     -14.742  14.248  -0.824  1.00 10.00      A   
ATOM    760  N   TYR A 152     -12.600  13.586  -0.913  1.00 10.00      A   
ATOM    761  HN  TYR A 152     -11.763  13.441  -0.420  1.00 10.00      A   
ATOM    762  CA  TYR A 152     -12.669  13.224  -2.320  1.00 10.00      A   
ATOM    763  CB  TYR A 152     -11.626  14.005  -3.127  1.00 10.00      A   
ATOM    764  CG  TYR A 152     -11.827  15.505  -3.098  1.00 10.00      A   
ATOM    765  CD1 TYR A 152     -11.159  16.296  -2.173  1.00 10.00      A   
ATOM    766  CD2 TYR A 152     -12.688  16.127  -3.992  1.00 10.00      A   
ATOM    767  CE1 TYR A 152     -11.343  17.665  -2.141  1.00 10.00      A   
ATOM    768  CE2 TYR A 152     -12.879  17.496  -3.967  1.00 10.00      A   
ATOM    769  CZ  TYR A 152     -12.203  18.260  -3.040  1.00 10.00      A   
ATOM    770  OH  TYR A 152     -12.390  19.624  -3.008  1.00 10.00      A   
ATOM    771  HH  TYR A 152     -13.331  19.818  -2.962  1.00 10.00      A   
ATOM    772  C   TYR A 152     -12.489  11.725  -2.523  1.00 10.00      A   
ATOM    773  O   TYR A 152     -11.925  11.035  -1.673  1.00 10.00      A   
ATOM    774  N   ILE A 153     -12.984  11.232  -3.648  1.00 10.00      A   
ATOM    775  HN  ILE A 153     -13.428  11.841  -4.280  1.00 10.00      A   
ATOM    776  CA  ILE A 153     -12.887   9.820  -3.986  1.00 10.00      A   
ATOM    777  CB  ILE A 153     -14.181   9.062  -3.597  1.00 10.00      A   
ATOM    778  CG1 ILE A 153     -14.052   7.563  -3.884  1.00 10.00      A   
ATOM    779  CG2 ILE A 153     -15.401   9.652  -4.298  1.00 10.00      A   
ATOM    780  CD1 ILE A 153     -15.216   6.737  -3.379  1.00 10.00      A   
ATOM    781  C   ILE A 153     -12.608   9.664  -5.480  1.00 10.00      A   
ATOM    782  O   ILE A 153     -13.065  10.477  -6.290  1.00 10.00      A   
ATOM    783  N   LEU A 154     -11.843   8.643  -5.842  1.00 10.00      A   
ATOM    784  HN  LEU A 154     -11.491   8.031  -5.153  1.00 10.00      A   
ATOM    785  CA  LEU A 154     -11.514   8.404  -7.238  1.00 10.00      A   
ATOM    786  CB  LEU A 154     -10.098   7.839  -7.387  1.00 10.00      A   
ATOM    787  CG  LEU A 154      -8.944   8.848  -7.379  1.00 10.00      A   
ATOM    788  CD1 LEU A 154      -8.816   9.536  -6.028  1.00 10.00      A   
ATOM    789  CD2 LEU A 154      -7.640   8.164  -7.759  1.00 10.00      A   
ATOM    790  C   LEU A 154     -12.528   7.466  -7.883  1.00 10.00      A   
ATOM    791  O   LEU A 154     -12.638   6.295  -7.512  1.00 10.00      A   
ATOM    792  N   ILE A 155     -13.289   7.989  -8.831  1.00 10.00      A   
ATOM    793  HN  ILE A 155     -13.181   8.938  -9.063  1.00 10.00      A   
ATOM    794  CA  ILE A 155     -14.287   7.191  -9.529  1.00 10.00      A   
ATOM    795  CB  ILE A 155     -15.652   7.913  -9.620  1.00 10.00      A   
ATOM    796  CG1 ILE A 155     -16.163   8.269  -8.219  1.00 10.00      A   
ATOM    797  CG2 ILE A 155     -16.666   7.043 -10.354  1.00 10.00      A   
ATOM    798  CD1 ILE A 155     -17.458   9.054  -8.212  1.00 10.00      A   
ATOM    799  C   ILE A 155     -13.797   6.817 -10.929  1.00 10.00      A   
ATOM    800  O   ILE A 155     -13.666   7.676 -11.804  1.00 10.00      A   
ATOM    801  N   ASN A 156     -13.499   5.538 -11.120  1.00 10.00      A   
ATOM    802  HN  ASN A 156     -13.590   4.913 -10.374  1.00 10.00      A   
ATOM    803  CA  ASN A 156     -13.033   5.038 -12.408  1.00 10.00      A   
ATOM    804  CB  ASN A 156     -12.704   3.543 -12.317  1.00 10.00      A   
ATOM    805  CG  ASN A 156     -12.277   2.951 -13.648  1.00 10.00      A   
ATOM    806  OD1 ASN A 156     -11.796   3.662 -14.532  1.00 10.00      A   
ATOM    807  ND2 ASN A 156     -12.436   1.644 -13.794  1.00 10.00      A   
ATOM    808 HD21 ASN A 156     -12.806   1.133 -13.043  1.00 10.00      A   
ATOM    809 HD22 ASN A 156     -12.179   1.242 -14.652  1.00 10.00      A   
ATOM    810  C   ASN A 156     -14.079   5.289 -13.490  1.00 10.00      A   
ATOM    811  O   ASN A 156     -15.209   4.815 -13.395  1.00 10.00      A   
ATOM    812  N   THR A 157     -13.696   6.039 -14.513  1.00 10.00      A   
ATOM    813  HN  THR A 157     -12.773   6.378 -14.543  1.00 10.00      A   
ATOM    814  CA  THR A 157     -14.607   6.367 -15.598  1.00 10.00      A   
ATOM    815  CB  THR A 157     -14.507   7.862 -15.951  1.00 10.00      A   
ATOM    816  OG1 THR A 157     -13.906   8.568 -14.852  1.00 10.00      A   
ATOM    817  HG1 THR A 157     -13.983   8.035 -14.051  1.00 10.00      A   
ATOM    818  CG2 THR A 157     -15.889   8.437 -16.212  1.00 10.00      A   
ATOM    819  C   THR A 157     -14.329   5.524 -16.845  1.00 10.00      A   
ATOM    820  O   THR A 157     -14.886   5.777 -17.915  1.00 10.00      A   
ATOM    821  N   LEU A 158     -13.481   4.512 -16.705  1.00 10.00      A   
ATOM    822  HN  LEU A 158     -13.074   4.341 -15.827  1.00 10.00      A   
ATOM    823  CA  LEU A 158     -13.136   3.648 -17.827  1.00 10.00      A   
ATOM    824  CB  LEU A 158     -11.640   3.748 -18.147  1.00 10.00      A   
ATOM    825  CG  LEU A 158     -11.128   5.128 -18.575  1.00 10.00      A   
ATOM    826  CD1 LEU A 158      -9.624   5.100 -18.798  1.00 10.00      A   
ATOM    827  CD2 LEU A 158     -11.847   5.602 -19.830  1.00 10.00      A   
ATOM    828  C   LEU A 158     -13.524   2.194 -17.569  1.00 10.00      A   
ATOM    829  O   LEU A 158     -12.995   1.543 -16.666  1.00 10.00      A   
ATOM    830  N   GLU A 159     -14.457   1.692 -18.363  1.00 10.00      A   
ATOM    831  HN  GLU A 159     -14.865   2.268 -19.043  1.00 10.00      A   
ATOM    832  CA  GLU A 159     -14.903   0.311 -18.244  1.00 10.00      A   
ATOM    833  CB  GLU A 159     -14.435  -0.493 -19.459  1.00 10.00      A   
ATOM    834  CG  GLU A 159     -14.567   0.253 -20.780  1.00 10.00      A   
ATOM    835  CD  GLU A 159     -14.002  -0.521 -21.946  1.00 10.00      A   
ATOM    836  OE1 GLU A 159     -12.934  -0.134 -22.463  1.00 10.00      A   
ATOM    837  OE2 GLU A 159     -14.616  -1.529 -22.348  1.00 10.00      A   
ATOM    838  C   GLU A 159     -16.418   0.217 -18.095  1.00 10.00      A   
ATOM    839  O   GLU A 159     -17.163   0.489 -19.038  1.00 10.00      A   
ATOM    840  N   PRO A 160     -16.901  -0.152 -16.901  1.00 10.00      A   
ATOM    841  CA  PRO A 160     -16.060  -0.456 -15.745  1.00 10.00      A   
ATOM    842  CB  PRO A 160     -17.002  -0.243 -14.548  1.00 10.00      A   
ATOM    843  CG  PRO A 160     -18.344   0.104 -15.123  1.00 10.00      A   
ATOM    844  CD  PRO A 160     -18.316  -0.297 -16.569  1.00 10.00      A   
ATOM    845  C   PRO A 160     -15.545  -1.896 -15.754  1.00 10.00      A   
ATOM    846  O   PRO A 160     -16.318  -2.848 -15.653  1.00 10.00      A   
ATOM    847  N   VAL A 161     -14.235  -2.040 -15.886  1.00 10.00      A   
ATOM    848  HN  VAL A 161     -13.676  -1.242 -15.980  1.00 10.00      A   
ATOM    849  CA  VAL A 161     -13.597  -3.352 -15.889  1.00 10.00      A   
ATOM    850  CB  VAL A 161     -13.230  -3.812 -17.318  1.00 10.00      A   
ATOM    851  CG1 VAL A 161     -12.126  -2.944 -17.906  1.00 10.00      A   
ATOM    852  CG2 VAL A 161     -12.827  -5.280 -17.321  1.00 10.00      A   
ATOM    853  C   VAL A 161     -12.343  -3.299 -15.024  1.00 10.00      A   
ATOM    854  O   VAL A 161     -12.111  -2.315 -14.318  1.00 10.00      A   
ATOM    855  N   GLU A 166     -27.048  -5.657 -12.033  1.00 10.00      A   
ATOM    856  HN  GLU A 166     -27.463  -6.499 -12.317  1.00 10.00      A   
ATOM    857  CA  GLU A 166     -26.170  -5.662 -10.872  1.00 10.00      A   
ATOM    858  CB  GLU A 166     -26.758  -6.470  -9.716  1.00 10.00      A   
ATOM    859  CG  GLU A 166     -27.504  -5.625  -8.693  1.00 10.00      A   
ATOM    860  CD  GLU A 166     -26.603  -4.671  -7.923  1.00 10.00      A   
ATOM    861  OE1 GLU A 166     -27.008  -4.222  -6.831  1.00 10.00      A   
ATOM    862  OE2 GLU A 166     -25.489  -4.360  -8.405  1.00 10.00      A   
ATOM    863  C   GLU A 166     -24.753  -6.127 -11.204  1.00 10.00      A   
ATOM    864  O   GLU A 166     -24.561  -7.210 -11.764  1.00 10.00      A   
ATOM    865  N   MET A 167     -23.771  -5.298 -10.835  1.00 10.00      A   
ATOM    866  HN  MET A 167     -24.009  -4.471 -10.362  1.00 10.00      A   
ATOM    867  CA  MET A 167     -22.355  -5.583 -11.084  1.00 10.00      A   
ATOM    868  CB  MET A 167     -22.091  -5.724 -12.590  1.00 10.00      A   
ATOM    869  CG  MET A 167     -20.630  -5.938 -12.956  1.00 10.00      A   
ATOM    870  SD  MET A 167     -20.301  -5.649 -14.707  1.00 10.00      A   
ATOM    871  CE  MET A 167     -18.526  -5.897 -14.763  1.00 10.00      A   
ATOM    872  C   MET A 167     -21.475  -4.471 -10.527  1.00 10.00      A   
ATOM    873  O   MET A 167     -21.367  -3.400 -11.125  1.00 10.00      A   
ATOM    874  N   ARG A 168     -20.851  -4.730  -9.384  1.00 10.00      A   
ATOM    875  HN  ARG A 168     -20.985  -5.600  -8.953  1.00 10.00      A   
ATOM    876  CA  ARG A 168     -19.968  -3.758  -8.747  1.00 10.00      A   
ATOM    877  CB  ARG A 168     -20.744  -2.527  -8.260  1.00 10.00      A   
ATOM    878  CG  ARG A 168     -21.999  -2.855  -7.472  1.00 10.00      A   
ATOM    879  CD  ARG A 168     -23.102  -1.851  -7.754  1.00 10.00      A   
ATOM    880  NE  ARG A 168     -24.361  -2.263  -7.149  1.00 10.00      A   
ATOM    881  HE  ARG A 168     -24.805  -3.073  -7.527  1.00 10.00      A   
ATOM    882  CZ  ARG A 168     -24.930  -1.640  -6.121  1.00 10.00      A   
ATOM    883  NH1 ARG A 168     -24.382  -0.537  -5.620  1.00 10.00      A   
ATOM    884 HH11 ARG A 168     -23.498  -0.140  -6.045  1.00 10.00      A   
ATOM    885 HH12 ARG A 168     -24.812  -0.063  -4.807  1.00 10.00      A   
ATOM    886  NH2 ARG A 168     -26.059  -2.111  -5.602  1.00 10.00      A   
ATOM    887 HH21 ARG A 168     -26.508  -1.635  -4.799  1.00 10.00      A   
ATOM    888 HH22 ARG A 168     -26.503  -2.982  -6.012  1.00 10.00      A   
ATOM    889  C   ARG A 168     -19.211  -4.401  -7.595  1.00 10.00      A   
ATOM    890  O   ARG A 168     -19.668  -5.386  -7.015  1.00 10.00      A   
ATOM    891  N   GLY A 169     -18.047  -3.850  -7.287  1.00 10.00      A   
ATOM    892  HN  GLY A 169     -17.730  -3.079  -7.806  1.00 10.00      A   
ATOM    893  CA  GLY A 169     -17.233  -4.366  -6.205  1.00 10.00      A   
ATOM    894  C   GLY A 169     -16.219  -3.346  -5.722  1.00 10.00      A   
ATOM    895  O   GLY A 169     -16.213  -2.198  -6.186  1.00 10.00      A   
ATOM    896  N   GLN A 171     -14.346 -14.040 -10.054  1.00 10.00      A   
ATOM    897  HN  GLN A 171     -14.519 -14.203 -11.007  1.00 10.00      A   
ATOM    898  CA  GLN A 171     -13.179 -13.259  -9.664  1.00 10.00      A   
ATOM    899  CB  GLN A 171     -12.062 -13.378 -10.707  1.00 10.00      A   
ATOM    900  CG  GLN A 171     -12.522 -13.247 -12.150  1.00 10.00      A   
ATOM    901  CD  GLN A 171     -11.438 -13.636 -13.134  1.00 10.00      A   
ATOM    902  OE1 GLN A 171     -11.307 -14.805 -13.502  1.00 10.00      A   
ATOM    903  NE2 GLN A 171     -10.649 -12.661 -13.563  1.00 10.00      A   
ATOM    904 HE21 GLN A 171     -10.808 -11.753 -13.231  1.00 10.00      A   
ATOM    905 HE22 GLN A 171      -9.937 -12.886 -14.200  1.00 10.00      A   
ATOM    906  C   GLN A 171     -13.561 -11.802  -9.432  1.00 10.00      A   
ATOM    907  O   GLN A 171     -12.797 -10.883  -9.736  1.00 10.00      A   
ATOM    908  N   GLY A 172     -14.758 -11.608  -8.890  1.00 10.00      A   
ATOM    909  HN  GLY A 172     -15.315 -12.387  -8.675  1.00 10.00      A   
ATOM    910  CA  GLY A 172     -15.249 -10.275  -8.605  1.00 10.00      A   
ATOM    911  C   GLY A 172     -14.701  -9.735  -7.293  1.00 10.00      A   
ATOM    912  O   GLY A 172     -13.515  -9.417  -7.189  1.00 10.00      A   
ATOM    913  N   THR A 173     -15.557  -9.621  -6.285  1.00 10.00      A   
ATOM    914  HN  THR A 173     -16.493  -9.883  -6.417  1.00 10.00      A   
ATOM    915  CA  THR A 173     -15.137  -9.117  -4.979  1.00 10.00      A   
ATOM    916  CB  THR A 173     -15.175  -7.574  -4.921  1.00 10.00      A   
ATOM    917  OG1 THR A 173     -14.663  -7.041  -6.149  1.00 10.00      A   
ATOM    918  HG1 THR A 173     -14.074  -7.692  -6.554  1.00 10.00      A   
ATOM    919  CG2 THR A 173     -14.309  -7.070  -3.776  1.00 10.00      A   
ATOM    920  C   THR A 173     -16.007  -9.699  -3.862  1.00 10.00      A   
ATOM    921  O   THR A 173     -17.177  -9.343  -3.726  1.00 10.00      A   
ATOM    922  N   PRO A 174     -15.437 -10.603  -3.044  1.00 10.00      A   
ATOM    923  CA  PRO A 174     -16.167 -11.256  -1.945  1.00 10.00      A   
ATOM    924  CB  PRO A 174     -15.178 -12.308  -1.431  1.00 10.00      A   
ATOM    925  CG  PRO A 174     -13.838 -11.792  -1.830  1.00 10.00      A   
ATOM    926  CD  PRO A 174     -14.042 -11.069  -3.132  1.00 10.00      A   
ATOM    927  C   PRO A 174     -16.555 -10.299  -0.818  1.00 10.00      A   
ATOM    928  O   PRO A 174     -17.621 -10.440  -0.217  1.00 10.00      A   
ATOM    929  N   THR A 175     -15.696  -9.327  -0.538  1.00 10.00      A   
ATOM    930  HN  THR A 175     -14.869  -9.250  -1.061  1.00 10.00      A   
ATOM    931  CA  THR A 175     -15.950  -8.363   0.522  1.00 10.00      A   
ATOM    932  CB  THR A 175     -14.768  -7.389   0.663  1.00 10.00      A   
ATOM    933  OG1 THR A 175     -14.084  -7.301  -0.595  1.00 10.00      A   
ATOM    934  HG1 THR A 175     -13.933  -6.370  -0.808  1.00 10.00      A   
ATOM    935  CG2 THR A 175     -13.798  -7.875   1.731  1.00 10.00      A   
ATOM    936  C   THR A 175     -17.233  -7.577   0.262  1.00 10.00      A   
ATOM    937  O   THR A 175     -18.071  -7.417   1.152  1.00 10.00      A   
ATOM    938  N   THR A 176     -17.388  -7.108  -0.970  1.00 10.00      A   
ATOM    939  HN  THR A 176     -16.688  -7.276  -1.635  1.00 10.00      A   
ATOM    940  CA  THR A 176     -18.563  -6.346  -1.359  1.00 10.00      A   
ATOM    941  CB  THR A 176     -18.363  -5.713  -2.747  1.00 10.00      A   
ATOM    942  OG1 THR A 176     -16.980  -5.355  -2.900  1.00 10.00      A   
ATOM    943  HG1 THR A 176     -16.660  -4.945  -2.088  1.00 10.00      A   
ATOM    944  CG2 THR A 176     -19.221  -4.465  -2.893  1.00 10.00      A   
ATOM    945  C   THR A 176     -19.805  -7.235  -1.372  1.00 10.00      A   
ATOM    946  O   THR A 176     -20.910  -6.782  -1.069  1.00 10.00      A   
ATOM    947  N   GLY A 177     -19.606  -8.507  -1.708  1.00 10.00      A   
ATOM    948  HN  GLY A 177     -18.701  -8.805  -1.936  1.00 10.00      A   
ATOM    949  CA  GLY A 177     -20.706  -9.452  -1.744  1.00 10.00      A   
ATOM    950  C   GLY A 177     -21.343  -9.622  -0.381  1.00 10.00      A   
ATOM    951  O   GLY A 177     -22.568  -9.625  -0.254  1.00 10.00      A   
ATOM    952  N   LEU A 178     -20.508  -9.749   0.646  1.00 10.00      A   
ATOM    953  HN  LEU A 178     -19.540  -9.741   0.479  1.00 10.00      A   
ATOM    954  CA  LEU A 178     -20.993  -9.908   2.013  1.00 10.00      A   
ATOM    955  CB  LEU A 178     -19.843 -10.255   2.965  1.00 10.00      A   
ATOM    956  CG  LEU A 178     -19.640 -11.742   3.286  1.00 10.00      A   
ATOM    957  CD1 LEU A 178     -20.906 -12.352   3.874  1.00 10.00      A   
ATOM    958  CD2 LEU A 178     -19.185 -12.512   2.056  1.00 10.00      A   
ATOM    959  C   LEU A 178     -21.698  -8.641   2.483  1.00 10.00      A   
ATOM    960  O   LEU A 178     -22.756  -8.703   3.109  1.00 10.00      A   
ATOM    961  N   LEU A 179     -21.109  -7.493   2.162  1.00 10.00      A   
ATOM    962  HN  LEU A 179     -20.267  -7.511   1.658  1.00 10.00      A   
ATOM    963  CA  LEU A 179     -21.677  -6.208   2.546  1.00 10.00      A   
ATOM    964  CB  LEU A 179     -20.726  -5.070   2.168  1.00 10.00      A   
ATOM    965  CG  LEU A 179     -21.134  -3.666   2.624  1.00 10.00      A   
ATOM    966  CD1 LEU A 179     -21.128  -3.568   4.143  1.00 10.00      A   
ATOM    967  CD2 LEU A 179     -20.212  -2.622   2.014  1.00 10.00      A   
ATOM    968  C   LEU A 179     -23.043  -5.999   1.898  1.00 10.00      A   
ATOM    969  O   LEU A 179     -23.956  -5.450   2.520  1.00 10.00      A   
ATOM    970  N   MET A 180     -23.179  -6.453   0.652  1.00 10.00      A   
ATOM    971  HN  MET A 180     -22.409  -6.879   0.212  1.00 10.00      A   
ATOM    972  CA  MET A 180     -24.433  -6.324  -0.084  1.00 10.00      A   
ATOM    973  CB  MET A 180     -24.280  -6.862  -1.509  1.00 10.00      A   
ATOM    974  CG  MET A 180     -25.517  -6.701  -2.379  1.00 10.00      A   
ATOM    975  SD  MET A 180     -25.998  -4.977  -2.600  1.00 10.00      A   
ATOM    976  CE  MET A 180     -27.432  -5.163  -3.655  1.00 10.00      A   
ATOM    977  C   MET A 180     -25.558  -7.055   0.642  1.00 10.00      A   
ATOM    978  O   MET A 180     -26.692  -6.580   0.690  1.00 10.00      A   
ATOM    979  N   ILE A 181     -25.230  -8.205   1.220  1.00 10.00      A   
ATOM    980  HN  ILE A 181     -24.305  -8.526   1.154  1.00 10.00      A   
ATOM    981  CA  ILE A 181     -26.206  -8.997   1.958  1.00 10.00      A   
ATOM    982  CB  ILE A 181     -25.623 -10.366   2.383  1.00 10.00      A   
ATOM    983  CG1 ILE A 181     -25.137 -11.142   1.154  1.00 10.00      A   
ATOM    984  CG2 ILE A 181     -26.656 -11.178   3.154  1.00 10.00      A   
ATOM    985  CD1 ILE A 181     -24.345 -12.388   1.487  1.00 10.00      A   
ATOM    986  C   ILE A 181     -26.670  -8.233   3.198  1.00 10.00      A   
ATOM    987  O   ILE A 181     -27.857  -8.218   3.524  1.00 10.00      A   
ATOM    988  N   VAL A 182     -25.725  -7.571   3.860  1.00 10.00      A   
ATOM    989  HN  VAL A 182     -24.803  -7.599   3.526  1.00 10.00      A   
ATOM    990  CA  VAL A 182     -26.019  -6.799   5.065  1.00 10.00      A   
ATOM    991  CB  VAL A 182     -24.737  -6.208   5.699  1.00 10.00      A   
ATOM    992  CG1 VAL A 182     -25.055  -5.494   7.004  1.00 10.00      A   
ATOM    993  CG2 VAL A 182     -23.699  -7.296   5.928  1.00 10.00      A   
ATOM    994  C   VAL A 182     -27.008  -5.673   4.764  1.00 10.00      A   
ATOM    995  O   VAL A 182     -28.061  -5.578   5.396  1.00 10.00      A   
ATOM    996  N   LEU A 183     -26.677  -4.837   3.785  1.00 10.00      A   
ATOM    997  HN  LEU A 183     -25.834  -4.972   3.296  1.00 10.00      A   
ATOM    998  CA  LEU A 183     -27.548  -3.725   3.420  1.00 10.00      A   
ATOM    999  CB  LEU A 183     -26.846  -2.744   2.468  1.00 10.00      A   
ATOM   1000  CG  LEU A 183     -26.449  -3.273   1.086  1.00 10.00      A   
ATOM   1001  CD1 LEU A 183     -27.498  -2.906   0.044  1.00 10.00      A   
ATOM   1002  CD2 LEU A 183     -25.080  -2.746   0.684  1.00 10.00      A   
ATOM   1003  C   LEU A 183     -28.864  -4.230   2.836  1.00 10.00      A   
ATOM   1004  O   LEU A 183     -29.916  -3.616   3.026  1.00 10.00      A   
ATOM   1005  N   GLY A 184     -28.797  -5.363   2.144  1.00 10.00      A   
ATOM   1006  HN  GLY A 184     -27.926  -5.804   2.029  1.00 10.00      A   
ATOM   1007  CA  GLY A 184     -29.980  -5.950   1.553  1.00 10.00      A   
ATOM   1008  C   GLY A 184     -30.992  -6.347   2.604  1.00 10.00      A   
ATOM   1009  O   GLY A 184     -32.186  -6.115   2.439  1.00 10.00      A   
ATOM   1010  N   LEU A 185     -30.510  -6.932   3.697  1.00 10.00      A   
ATOM   1011  HN  LEU A 185     -29.540  -7.088   3.769  1.00 10.00      A   
ATOM   1012  CA  LEU A 185     -31.381  -7.354   4.789  1.00 10.00      A   
ATOM   1013  CB  LEU A 185     -30.589  -8.132   5.843  1.00 10.00      A   
ATOM   1014  CG  LEU A 185     -30.054  -9.502   5.420  1.00 10.00      A   
ATOM   1015  CD1 LEU A 185     -29.144 -10.075   6.497  1.00 10.00      A   
ATOM   1016  CD2 LEU A 185     -31.200 -10.458   5.120  1.00 10.00      A   
ATOM   1017  C   LEU A 185     -32.066  -6.152   5.431  1.00 10.00      A   
ATOM   1018  O   LEU A 185     -33.249  -6.205   5.766  1.00 10.00      A   
ATOM   1019  N   ILE A 186     -31.317  -5.067   5.589  1.00 10.00      A   
ATOM   1020  HN  ILE A 186     -30.379  -5.088   5.302  1.00 10.00      A   
ATOM   1021  CA  ILE A 186     -31.852  -3.849   6.182  1.00 10.00      A   
ATOM   1022  CB  ILE A 186     -30.753  -2.782   6.373  1.00 10.00      A   
ATOM   1023  CG1 ILE A 186     -29.577  -3.357   7.166  1.00 10.00      A   
ATOM   1024  CG2 ILE A 186     -31.316  -1.553   7.074  1.00 10.00      A   
ATOM   1025  CD1 ILE A 186     -28.370  -2.444   7.218  1.00 10.00      A   
ATOM   1026  C   ILE A 186     -32.953  -3.270   5.301  1.00 10.00      A   
ATOM   1027  O   ILE A 186     -34.066  -3.012   5.765  1.00 10.00      A   
ATOM   1028  N   PHE A 187     -32.640  -3.095   4.022  1.00 10.00      A   
ATOM   1029  HN  PHE A 187     -31.740  -3.347   3.714  1.00 10.00      A   
ATOM   1030  CA  PHE A 187     -33.588  -2.538   3.062  1.00 10.00      A   
ATOM   1031  CB  PHE A 187     -32.895  -2.286   1.717  1.00 10.00      A   
ATOM   1032  CG  PHE A 187     -33.538  -1.218   0.873  1.00 10.00      A   
ATOM   1033  CD1 PHE A 187     -33.965  -0.026   1.439  1.00 10.00      A   
ATOM   1034  CD2 PHE A 187     -33.710  -1.404  -0.489  1.00 10.00      A   
ATOM   1035  CE1 PHE A 187     -34.550   0.957   0.665  1.00 10.00      A   
ATOM   1036  CE2 PHE A 187     -34.294  -0.425  -1.271  1.00 10.00      A   
ATOM   1037  CZ  PHE A 187     -34.715   0.758  -0.692  1.00 10.00      A   
ATOM   1038  C   PHE A 187     -34.800  -3.451   2.875  1.00 10.00      A   
ATOM   1039  O   PHE A 187     -35.901  -2.984   2.582  1.00 10.00      A   
ATOM   1040  N   MET A 188     -34.594  -4.748   3.051  1.00 10.00      A   
ATOM   1041  HN  MET A 188     -33.690  -5.063   3.279  1.00 10.00      A   
ATOM   1042  CA  MET A 188     -35.666  -5.725   2.901  1.00 10.00      A   
ATOM   1043  CB  MET A 188     -35.076  -7.131   2.747  1.00 10.00      A   
ATOM   1044  CG  MET A 188     -36.087  -8.206   2.380  1.00 10.00      A   
ATOM   1045  SD  MET A 188     -35.320  -9.813   2.082  1.00 10.00      A   
ATOM   1046  CE  MET A 188     -36.514 -10.547   0.967  1.00 10.00      A   
ATOM   1047  C   MET A 188     -36.622  -5.691   4.091  1.00 10.00      A   
ATOM   1048  O   MET A 188     -37.815  -5.960   3.951  1.00 10.00      A   
ATOM   1049  N   LYS A 189     -36.099  -5.338   5.255  1.00 10.00      A   
ATOM   1050  HN  LYS A 189     -35.146  -5.105   5.303  1.00 10.00      A   
ATOM   1051  CA  LYS A 189     -36.907  -5.292   6.465  1.00 10.00      A   
ATOM   1052  CB  LYS A 189     -36.124  -5.868   7.649  1.00 10.00      A   
ATOM   1053  CG  LYS A 189     -36.981  -6.627   8.651  1.00 10.00      A   
ATOM   1054  CD  LYS A 189     -36.134  -7.541   9.520  1.00 10.00      A   
ATOM   1055  CE  LYS A 189     -37.001  -8.403  10.422  1.00 10.00      A   
ATOM   1056  NZ  LYS A 189     -36.207  -9.440  11.131  1.00 10.00      A   
ATOM   1057  HZ1 LYS A 189     -35.772 -10.088  10.448  1.00 10.00      A   
ATOM   1058  HZ2 LYS A 189     -36.821  -9.986  11.764  1.00 10.00      A   
ATOM   1059  HZ3 LYS A 189     -35.452  -8.993  11.702  1.00 10.00      A   
ATOM   1060  C   LYS A 189     -37.411  -3.880   6.769  1.00 10.00      A   
ATOM   1061  O   LYS A 189     -37.232  -3.367   7.874  1.00 10.00      A   
ATOM   1062  N   GLY A 190     -38.033  -3.252   5.777  1.00 10.00      A   
ATOM   1063  HN  GLY A 190     -38.132  -3.708   4.912  1.00 10.00      A   
ATOM   1064  CA  GLY A 190     -38.574  -1.912   5.952  1.00 10.00      A   
ATOM   1065  C   GLY A 190     -37.523  -0.866   6.273  1.00 10.00      A   
ATOM   1066  O   GLY A 190     -37.831   0.156   6.891  1.00 10.00      A   
ATOM   1067  N   ASN A 191     -36.287  -1.124   5.852  1.00 10.00      A   
ATOM   1068  HN  ASN A 191     -36.118  -1.959   5.368  1.00 10.00      A   
ATOM   1069  CA  ASN A 191     -35.164  -0.213   6.095  1.00 10.00      A   
ATOM   1070  CB  ASN A 191     -35.434   1.178   5.511  1.00 10.00      A   
ATOM   1071  CG  ASN A 191     -34.244   1.749   4.766  1.00 10.00      A   
ATOM   1072  OD1 ASN A 191     -33.124   1.253   4.880  1.00 10.00      A   
ATOM   1073  ND2 ASN A 191     -34.480   2.803   3.999  1.00 10.00      A   
ATOM   1074 HD21 ASN A 191     -35.398   3.150   3.958  1.00 10.00      A   
ATOM   1075 HD22 ASN A 191     -33.731   3.197   3.511  1.00 10.00      A   
ATOM   1076  C   ASN A 191     -34.848  -0.123   7.587  1.00 10.00      A   
ATOM   1077  O   ASN A 191     -34.396   0.911   8.083  1.00 10.00      A   
ATOM   1078  N   THR A 192     -35.091  -1.222   8.293  1.00 10.00      A   
ATOM   1079  HN  THR A 192     -35.446  -2.010   7.833  1.00 10.00      A   
ATOM   1080  CA  THR A 192     -34.841  -1.301   9.727  1.00 10.00      A   
ATOM   1081  CB  THR A 192     -36.126  -1.024  10.539  1.00 10.00      A   
ATOM   1082  OG1 THR A 192     -37.287  -1.400   9.779  1.00 10.00      A   
ATOM   1083  HG1 THR A 192     -37.048  -2.097   9.149  1.00 10.00      A   
ATOM   1084  CG2 THR A 192     -36.222   0.447  10.912  1.00 10.00      A   
ATOM   1085  C   THR A 192     -34.309  -2.685  10.092  1.00 10.00      A   
ATOM   1086  O   THR A 192     -34.882  -3.695   9.689  1.00 10.00      A   
ATOM   1087  N   LEU A 193     -33.214  -2.733  10.843  1.00 10.00      A   
ATOM   1088  HN  LEU A 193     -32.796  -1.898  11.143  1.00 10.00      A   
ATOM   1089  CA  LEU A 193     -32.621  -4.005  11.236  1.00 10.00      A   
ATOM   1090  CB  LEU A 193     -31.813  -4.589  10.069  1.00 10.00      A   
ATOM   1091  CG  LEU A 193     -31.343  -6.037  10.219  1.00 10.00      A   
ATOM   1092  CD1 LEU A 193     -32.516  -6.999  10.110  1.00 10.00      A   
ATOM   1093  CD2 LEU A 193     -30.278  -6.368   9.187  1.00 10.00      A   
ATOM   1094  C   LEU A 193     -31.717  -3.831  12.452  1.00 10.00      A   
ATOM   1095  O   LEU A 193     -31.058  -2.801  12.601  1.00 10.00      A   
ATOM   1096  N   LYS A 194     -31.711  -4.828  13.330  1.00 10.00      A   
ATOM   1097  HN  LYS A 194     -32.295  -5.606  13.179  1.00 10.00      A   
ATOM   1098  CA  LYS A 194     -30.869  -4.798  14.518  1.00 10.00      A   
ATOM   1099  CB  LYS A 194     -31.646  -5.277  15.745  1.00 10.00      A   
ATOM   1100  CG  LYS A 194     -32.843  -4.409  16.095  1.00 10.00      A   
ATOM   1101  CD  LYS A 194     -33.566  -4.931  17.326  1.00 10.00      A   
ATOM   1102  CE  LYS A 194     -34.964  -5.418  16.982  1.00 10.00      A   
ATOM   1103  NZ  LYS A 194     -34.942  -6.651  16.154  1.00 10.00      A   
ATOM   1104  HZ1 LYS A 194     -34.432  -7.409  16.652  1.00 10.00      A   
ATOM   1105  HZ2 LYS A 194     -34.463  -6.471  15.244  1.00 10.00      A   
ATOM   1106  HZ3 LYS A 194     -35.911  -6.973  15.963  1.00 10.00      A   
ATOM   1107  C   LYS A 194     -29.633  -5.665  14.304  1.00 10.00      A   
ATOM   1108  O   LYS A 194     -29.606  -6.506  13.402  1.00 10.00      A   
ATOM   1109  N   GLU A 195     -28.623  -5.478  15.142  1.00 10.00      A   
ATOM   1110  HN  GLU A 195     -28.717  -4.825  15.869  1.00 10.00      A   
ATOM   1111  CA  GLU A 195     -27.382  -6.231  15.022  1.00 10.00      A   
ATOM   1112  CB  GLU A 195     -26.233  -5.528  15.771  1.00 10.00      A   
ATOM   1113  CG  GLU A 195     -26.128  -5.841  17.263  1.00 10.00      A   
ATOM   1114  CD  GLU A 195     -27.177  -5.141  18.106  1.00 10.00      A   
ATOM   1115  OE1 GLU A 195     -28.381  -5.443  17.942  1.00 10.00      A   
ATOM   1116  OE2 GLU A 195     -26.800  -4.299  18.948  1.00 10.00      A   
ATOM   1117  C   GLU A 195     -27.538  -7.674  15.501  1.00 10.00      A   
ATOM   1118  O   GLU A 195     -26.973  -8.593  14.916  1.00 10.00      A   
ATOM   1119  N   THR A 196     -28.322  -7.861  16.551  1.00 10.00      A   
ATOM   1120  HN  THR A 196     -28.762  -7.081  16.958  1.00 10.00      A   
ATOM   1121  CA  THR A 196     -28.545  -9.176  17.137  1.00 10.00      A   
ATOM   1122  CB  THR A 196     -29.465  -9.060  18.360  1.00 10.00      A   
ATOM   1123  OG1 THR A 196     -30.178  -7.818  18.279  1.00 10.00      A   
ATOM   1124  HG1 THR A 196     -29.646  -7.118  18.683  1.00 10.00      A   
ATOM   1125  CG2 THR A 196     -28.643  -9.084  19.638  1.00 10.00      A   
ATOM   1126  C   THR A 196     -29.143 -10.171  16.143  1.00 10.00      A   
ATOM   1127  O   THR A 196     -28.660 -11.302  16.014  1.00 10.00      A   
ATOM   1128  N   GLU A 197     -30.186  -9.748  15.445  1.00 10.00      A   
ATOM   1129  HN  GLU A 197     -30.521  -8.839  15.591  1.00 10.00      A   
ATOM   1130  CA  GLU A 197     -30.853 -10.605  14.473  1.00 10.00      A   
ATOM   1131  CB  GLU A 197     -32.207 -10.014  14.069  1.00 10.00      A   
ATOM   1132  CG  GLU A 197     -32.152  -8.555  13.647  1.00 10.00      A   
ATOM   1133  CD  GLU A 197     -33.521  -7.970  13.390  1.00 10.00      A   
ATOM   1134  OE1 GLU A 197     -34.360  -8.659  12.781  1.00 10.00      A   
ATOM   1135  OE2 GLU A 197     -33.763  -6.812  13.790  1.00 10.00      A   
ATOM   1136  C   GLU A 197     -29.979 -10.860  13.246  1.00 10.00      A   
ATOM   1137  O   GLU A 197     -29.972 -11.968  12.701  1.00 10.00      A   
ATOM   1138  N   ALA A 198     -29.231  -9.842  12.830  1.00 10.00      A   
ATOM   1139  HN  ALA A 198     -29.270  -8.989  13.318  1.00 10.00      A   
ATOM   1140  CA  ALA A 198     -28.360  -9.956  11.665  1.00 10.00      A   
ATOM   1141  CB  ALA A 198     -27.941  -8.577  11.176  1.00 10.00      A   
ATOM   1142  C   ALA A 198     -27.132 -10.812  11.961  1.00 10.00      A   
ATOM   1143  O   ALA A 198     -26.743 -11.653  11.147  1.00 10.00      A   
ATOM   1144  N   TRP A 199     -26.536 -10.599  13.132  1.00 10.00      A   
ATOM   1145  HN  TRP A 199     -26.906  -9.916  13.737  1.00 10.00      A   
ATOM   1146  CA  TRP A 199     -25.347 -11.336  13.550  1.00 10.00      A   
ATOM   1147  CB  TRP A 199     -24.943 -10.902  14.961  1.00 10.00      A   
ATOM   1148  CG  TRP A 199     -23.477 -11.011  15.242  1.00 10.00      A   
ATOM   1149  CD1 TRP A 199     -22.514 -10.105  14.908  1.00 10.00      A   
ATOM   1150  CD2 TRP A 199     -22.809 -12.079  15.921  1.00 10.00      A   
ATOM   1151  NE1 TRP A 199     -21.286 -10.544  15.335  1.00 10.00      A   
ATOM   1152  HE1 TRP A 199     -20.437 -10.068  15.213  1.00 10.00      A   
ATOM   1153  CE2 TRP A 199     -21.440 -11.753  15.959  1.00 10.00      A   
ATOM   1154  CE3 TRP A 199     -23.236 -13.281  16.498  1.00 10.00      A   
ATOM   1155  CZ2 TRP A 199     -20.493 -12.583  16.553  1.00 10.00      A   
ATOM   1156  CZ3 TRP A 199     -22.292 -14.102  17.087  1.00 10.00      A   
ATOM   1157  CH2 TRP A 199     -20.937 -13.750  17.110  1.00 10.00      A   
ATOM   1158  C   TRP A 199     -25.585 -12.845  13.520  1.00 10.00      A   
ATOM   1159  O   TRP A 199     -24.704 -13.618  13.142  1.00 10.00      A   
ATOM   1160  N   ASP A 200     -26.790 -13.245  13.906  1.00 10.00      A   
ATOM   1161  HN  ASP A 200     -27.444 -12.572  14.179  1.00 10.00      A   
ATOM   1162  CA  ASP A 200     -27.166 -14.652  13.937  1.00 10.00      A   
ATOM   1163  CB  ASP A 200     -28.597 -14.802  14.462  1.00 10.00      A   
ATOM   1164  CG  ASP A 200     -28.810 -16.095  15.219  1.00 10.00      A   
ATOM   1165  OD1 ASP A 200     -28.876 -17.171  14.581  1.00 10.00      A   
ATOM   1166  OD2 ASP A 200     -28.916 -16.040  16.464  1.00 10.00      A   
ATOM   1167  C   ASP A 200     -27.059 -15.281  12.554  1.00 10.00      A   
ATOM   1168  O   ASP A 200     -26.367 -16.281  12.370  1.00 10.00      A   
ATOM   1169  N   PHE A 201     -27.725 -14.670  11.580  1.00 10.00      A   
ATOM   1170  HN  PHE A 201     -28.226 -13.850  11.786  1.00 10.00      A   
ATOM   1171  CA  PHE A 201     -27.719 -15.173  10.212  1.00 10.00      A   
ATOM   1172  CB  PHE A 201     -28.751 -14.435   9.357  1.00 10.00      A   
ATOM   1173  CG  PHE A 201     -30.080 -15.127   9.289  1.00 10.00      A   
ATOM   1174  CD1 PHE A 201     -31.136 -14.716  10.086  1.00 10.00      A   
ATOM   1175  CD2 PHE A 201     -30.272 -16.194   8.427  1.00 10.00      A   
ATOM   1176  CE1 PHE A 201     -32.358 -15.356  10.026  1.00 10.00      A   
ATOM   1177  CE2 PHE A 201     -31.491 -16.837   8.360  1.00 10.00      A   
ATOM   1178  CZ  PHE A 201     -32.536 -16.418   9.161  1.00 10.00      A   
ATOM   1179  C   PHE A 201     -26.335 -15.069   9.584  1.00 10.00      A   
ATOM   1180  O   PHE A 201     -25.894 -15.987   8.896  1.00 10.00      A   
ATOM   1181  N   LEU A 202     -25.647 -13.961   9.837  1.00 10.00      A   
ATOM   1182  HN  LEU A 202     -26.052 -13.265  10.411  1.00 10.00      A   
ATOM   1183  CA  LEU A 202     -24.310 -13.743   9.282  1.00 10.00      A   
ATOM   1184  CB  LEU A 202     -23.782 -12.347   9.633  1.00 10.00      A   
ATOM   1185  CG  LEU A 202     -23.898 -11.270   8.537  1.00 10.00      A   
ATOM   1186  CD1 LEU A 202     -23.167 -11.701   7.276  1.00 10.00      A   
ATOM   1187  CD2 LEU A 202     -25.355 -10.941   8.235  1.00 10.00      A   
ATOM   1188  C   LEU A 202     -23.329 -14.822   9.741  1.00 10.00      A   
ATOM   1189  O   LEU A 202     -22.483 -15.276   8.974  1.00 10.00      A   
ATOM   1190  N   ARG A 203     -23.461 -15.248  10.984  1.00 10.00      A   
ATOM   1191  HN  ARG A 203     -24.169 -14.866  11.550  1.00 10.00      A   
ATOM   1192  CA  ARG A 203     -22.588 -16.276  11.537  1.00 10.00      A   
ATOM   1193  CB  ARG A 203     -22.547 -16.194  13.059  1.00 10.00      A   
ATOM   1194  CG  ARG A 203     -21.608 -15.123  13.590  1.00 10.00      A   
ATOM   1195  CD  ARG A 203     -20.202 -15.287  13.025  1.00 10.00      A   
ATOM   1196  NE  ARG A 203     -19.632 -16.598  13.341  1.00 10.00      A   
ATOM   1197  HE  ARG A 203     -19.624 -16.867  14.286  1.00 10.00      A   
ATOM   1198  CZ  ARG A 203     -19.135 -17.446  12.436  1.00 10.00      A   
ATOM   1199  NH1 ARG A 203     -19.114 -17.124  11.143  1.00 10.00      A   
ATOM   1200 HH11 ARG A 203     -18.731 -17.798  10.437  1.00 10.00      A   
ATOM   1201 HH12 ARG A 203     -19.477 -16.205  10.827  1.00 10.00      A   
ATOM   1202  NH2 ARG A 203     -18.648 -18.617  12.834  1.00 10.00      A   
ATOM   1203 HH21 ARG A 203     -18.257 -19.293  12.137  1.00 10.00      A   
ATOM   1204 HH22 ARG A 203     -18.654 -18.867  13.850  1.00 10.00      A   
ATOM   1205  C   ARG A 203     -23.005 -17.673  11.093  1.00 10.00      A   
ATOM   1206  O   ARG A 203     -22.300 -18.650  11.340  1.00 10.00      A   
ATOM   1207  N   ARG A 204     -24.150 -17.761  10.442  1.00 10.00      A   
ATOM   1208  HN  ARG A 204     -24.672 -16.944  10.285  1.00 10.00      A   
ATOM   1209  CA  ARG A 204     -24.657 -19.032   9.950  1.00 10.00      A   
ATOM   1210  CB  ARG A 204     -26.142 -19.181  10.280  1.00 10.00      A   
ATOM   1211  CG  ARG A 204     -26.395 -19.586  11.724  1.00 10.00      A   
ATOM   1212  CD  ARG A 204     -27.753 -19.124  12.219  1.00 10.00      A   
ATOM   1213  NE  ARG A 204     -28.838 -19.565  11.360  1.00 10.00      A   
ATOM   1214  HE  ARG A 204     -28.607 -20.139  10.595  1.00 10.00      A   
ATOM   1215  CZ  ARG A 204     -30.111 -19.229  11.559  1.00 10.00      A   
ATOM   1216  NH1 ARG A 204     -30.441 -18.444  12.587  1.00 10.00      A   
ATOM   1217 HH11 ARG A 204     -29.698 -18.084  13.240  1.00 10.00      A   
ATOM   1218 HH12 ARG A 204     -31.441 -18.188  12.750  1.00 10.00      A   
ATOM   1219  NH2 ARG A 204     -31.055 -19.666  10.733  1.00 10.00      A   
ATOM   1220 HH21 ARG A 204     -30.804 -20.274   9.922  1.00 10.00      A   
ATOM   1221 HH22 ARG A 204     -32.051 -19.400  10.890  1.00 10.00      A   
ATOM   1222  C   ARG A 204     -24.423 -19.148   8.448  1.00 10.00      A   
ATOM   1223  O   ARG A 204     -24.611 -20.209   7.849  1.00 10.00      A   
ATOM   1224  N   LEU A 205     -24.021 -18.040   7.844  1.00 10.00      A   
ATOM   1225  HN  LEU A 205     -23.908 -17.224   8.384  1.00 10.00      A   
ATOM   1226  CA  LEU A 205     -23.742 -17.983   6.414  1.00 10.00      A   
ATOM   1227  CB  LEU A 205     -24.511 -16.831   5.765  1.00 10.00      A   
ATOM   1228  CG  LEU A 205     -26.042 -16.914   5.822  1.00 10.00      A   
ATOM   1229  CD1 LEU A 205     -26.656 -15.564   5.500  1.00 10.00      A   
ATOM   1230  CD2 LEU A 205     -26.556 -17.971   4.857  1.00 10.00      A   
ATOM   1231  C   LEU A 205     -22.246 -17.811   6.170  1.00 10.00      A   
ATOM   1232  O   LEU A 205     -21.493 -18.791   6.140  1.00 10.00      A   
ATOM   1233  N   VAL A 207     -14.921 -18.595   6.982  1.00 10.00      A   
ATOM   1234  HN  VAL A 207     -14.561 -19.185   7.670  1.00 10.00      A   
ATOM   1235  CA  VAL A 207     -14.021 -17.862   6.102  1.00 10.00      A   
ATOM   1236  CB  VAL A 207     -13.800 -18.622   4.764  1.00 10.00      A   
ATOM   1237  CG1 VAL A 207     -12.582 -18.084   4.032  1.00 10.00      A   
ATOM   1238  CG2 VAL A 207     -13.658 -20.119   4.997  1.00 10.00      A   
ATOM   1239  C   VAL A 207     -14.646 -16.512   5.817  1.00 10.00      A   
ATOM   1240  O   VAL A 207     -14.026 -15.624   5.228  1.00 10.00      A   
ATOM   1241  N   TYR A 208     -15.885 -16.379   6.282  1.00 10.00      A   
ATOM   1242  HN  TYR A 208     -16.284 -17.136   6.770  1.00 10.00      A   
ATOM   1243  CA  TYR A 208     -16.669 -15.157   6.101  1.00 10.00      A   
ATOM   1244  CB  TYR A 208     -16.050 -13.974   6.855  1.00 10.00      A   
ATOM   1245  CG  TYR A 208     -15.927 -14.188   8.348  1.00 10.00      A   
ATOM   1246  CD1 TYR A 208     -17.056 -14.276   9.158  1.00 10.00      A   
ATOM   1247  CD2 TYR A 208     -14.683 -14.306   8.950  1.00 10.00      A   
ATOM   1248  CE1 TYR A 208     -16.945 -14.475  10.526  1.00 10.00      A   
ATOM   1249  CE2 TYR A 208     -14.564 -14.506  10.315  1.00 10.00      A   
ATOM   1250  CZ  TYR A 208     -15.695 -14.591  11.097  1.00 10.00      A   
ATOM   1251  OH  TYR A 208     -15.576 -14.793  12.457  1.00 10.00      A   
ATOM   1252  HH  TYR A 208     -15.950 -15.646  12.686  1.00 10.00      A   
ATOM   1253  C   TYR A 208     -16.842 -14.809   4.621  1.00 10.00      A   
ATOM   1254  O   TYR A 208     -17.197 -15.664   3.811  1.00 10.00      A   
ATOM   1255  N   PRO A 219     -11.688 -12.437  21.245  1.00 10.00      A   
ATOM   1256  CA  PRO A 219     -11.130 -11.145  20.835  1.00 10.00      A   
ATOM   1257  CB  PRO A 219      -9.697 -11.493  20.423  1.00 10.00      A   
ATOM   1258  CG  PRO A 219      -9.771 -12.917  20.003  1.00 10.00      A   
ATOM   1259  CD  PRO A 219     -10.806 -13.561  20.887  1.00 10.00      A   
ATOM   1260  C   PRO A 219     -11.887 -10.572  19.641  1.00 10.00      A   
ATOM   1261  O   PRO A 219     -11.542  -9.510  19.121  1.00 10.00      A   
ATOM   1262  N   LYS A 220     -12.929 -11.286  19.224  1.00 10.00      A   
ATOM   1263  HN  LYS A 220     -13.159 -12.107  19.710  1.00 10.00      A   
ATOM   1264  CA  LYS A 220     -13.743 -10.876  18.085  1.00 10.00      A   
ATOM   1265  CB  LYS A 220     -14.807 -11.930  17.764  1.00 10.00      A   
ATOM   1266  CG  LYS A 220     -15.291 -11.910  16.323  1.00 10.00      A   
ATOM   1267  CD  LYS A 220     -14.125 -11.955  15.351  1.00 10.00      A   
ATOM   1268  CE  LYS A 220     -14.597 -11.957  13.907  1.00 10.00      A   
ATOM   1269  NZ  LYS A 220     -13.551 -11.433  12.993  1.00 10.00      A   
ATOM   1270  HZ1 LYS A 220     -13.419 -10.414  13.151  1.00 10.00      A   
ATOM   1271  HZ2 LYS A 220     -13.827 -11.582  12.001  1.00 10.00      A   
ATOM   1272  HZ3 LYS A 220     -12.648 -11.917  13.171  1.00 10.00      A   
ATOM   1273  C   LYS A 220     -14.387  -9.518  18.338  1.00 10.00      A   
ATOM   1274  O   LYS A 220     -14.186  -8.575  17.574  1.00 10.00      A   
ATOM   1275  N   LYS A 221     -15.151  -9.415  19.415  1.00 10.00      A   
ATOM   1276  HN  LYS A 221     -15.296 -10.207  19.979  1.00 10.00      A   
ATOM   1277  CA  LYS A 221     -15.801  -8.156  19.761  1.00 10.00      A   
ATOM   1278  CB  LYS A 221     -16.770  -8.338  20.934  1.00 10.00      A   
ATOM   1279  CG  LYS A 221     -17.719  -7.164  21.143  1.00 10.00      A   
ATOM   1280  CD  LYS A 221     -18.617  -7.375  22.358  1.00 10.00      A   
ATOM   1281  CE  LYS A 221     -19.682  -6.291  22.461  1.00 10.00      A   
ATOM   1282  NZ  LYS A 221     -19.110  -4.972  22.841  1.00 10.00      A   
ATOM   1283  HZ1 LYS A 221     -19.683  -4.203  22.440  1.00 10.00      A   
ATOM   1284  HZ2 LYS A 221     -18.134  -4.883  22.480  1.00 10.00      A   
ATOM   1285  HZ3 LYS A 221     -19.092  -4.874  23.877  1.00 10.00      A   
ATOM   1286  C   LYS A 221     -14.753  -7.095  20.095  1.00 10.00      A   
ATOM   1287  O   LYS A 221     -14.910  -5.927  19.742  1.00 10.00      A   
ATOM   1288  N   LEU A 222     -13.666  -7.526  20.731  1.00 10.00      A   
ATOM   1289  HN  LEU A 222     -13.587  -8.479  20.939  1.00 10.00      A   
ATOM   1290  CA  LEU A 222     -12.590  -6.619  21.123  1.00 10.00      A   
ATOM   1291  CB  LEU A 222     -11.513  -7.363  21.915  1.00 10.00      A   
ATOM   1292  CG  LEU A 222     -11.926  -7.886  23.295  1.00 10.00      A   
ATOM   1293  CD1 LEU A 222     -10.799  -8.688  23.922  1.00 10.00      A   
ATOM   1294  CD2 LEU A 222     -12.343  -6.738  24.204  1.00 10.00      A   
ATOM   1295  C   LEU A 222     -11.971  -5.910  19.922  1.00 10.00      A   
ATOM   1296  O   LEU A 222     -11.867  -4.682  19.906  1.00 10.00      A   
ATOM   1297  N   ILE A 223     -11.570  -6.675  18.911  1.00 10.00      A   
ATOM   1298  HN  ILE A 223     -11.680  -7.648  18.970  1.00 10.00      A   
ATOM   1299  CA  ILE A 223     -10.963  -6.096  17.719  1.00 10.00      A   
ATOM   1300  CB  ILE A 223     -10.301  -7.162  16.811  1.00 10.00      A   
ATOM   1301  CG1 ILE A 223      -9.341  -6.498  15.814  1.00 10.00      A   
ATOM   1302  CG2 ILE A 223     -11.341  -8.003  16.085  1.00 10.00      A   
ATOM   1303  CD1 ILE A 223      -8.497  -7.475  15.026  1.00 10.00      A   
ATOM   1304  C   ILE A 223     -11.977  -5.256  16.937  1.00 10.00      A   
ATOM   1305  O   ILE A 223     -11.612  -4.289  16.268  1.00 10.00      A   
ATOM   1306  N   THR A 224     -13.253  -5.615  17.050  1.00 10.00      A   
ATOM   1307  HN  THR A 224     -13.487  -6.390  17.602  1.00 10.00      A   
ATOM   1308  CA  THR A 224     -14.313  -4.882  16.371  1.00 10.00      A   
ATOM   1309  CB  THR A 224     -15.650  -5.650  16.427  1.00 10.00      A   
ATOM   1310  OG1 THR A 224     -15.451  -6.981  15.924  1.00 10.00      A   
ATOM   1311  HG1 THR A 224     -15.010  -7.515  16.598  1.00 10.00      A   
ATOM   1312  CG2 THR A 224     -16.714  -4.956  15.591  1.00 10.00      A   
ATOM   1313  C   THR A 224     -14.475  -3.493  16.993  1.00 10.00      A   
ATOM   1314  O   THR A 224     -14.802  -2.524  16.307  1.00 10.00      A   
ATOM   1315  N   GLU A 225     -14.230  -3.402  18.297  1.00 10.00      A   
ATOM   1316  HN  GLU A 225     -13.983  -4.212  18.797  1.00 10.00      A   
ATOM   1317  CA  GLU A 225     -14.328  -2.134  19.008  1.00 10.00      A   
ATOM   1318  CB  GLU A 225     -14.620  -2.366  20.488  1.00 10.00      A   
ATOM   1319  CG  GLU A 225     -16.005  -2.922  20.765  1.00 10.00      A   
ATOM   1320  CD  GLU A 225     -16.207  -3.291  22.218  1.00 10.00      A   
ATOM   1321  OE1 GLU A 225     -16.551  -4.458  22.497  1.00 10.00      A   
ATOM   1322  OE2 GLU A 225     -16.037  -2.415  23.091  1.00 10.00      A   
ATOM   1323  C   GLU A 225     -13.041  -1.336  18.846  1.00 10.00      A   
ATOM   1324  O   GLU A 225     -13.067  -0.117  18.691  1.00 10.00      A   
ATOM   1325  N   ASP A 226     -11.915  -2.038  18.873  1.00 10.00      A   
ATOM   1326  HN  ASP A 226     -11.965  -3.012  19.004  1.00 10.00      A   
ATOM   1327  CA  ASP A 226     -10.603  -1.412  18.724  1.00 10.00      A   
ATOM   1328  CB  ASP A 226      -9.495  -2.454  18.924  1.00 10.00      A   
ATOM   1329  CG  ASP A 226      -8.096  -1.890  18.749  1.00 10.00      A   
ATOM   1330  OD1 ASP A 226      -7.312  -2.471  17.969  1.00 10.00      A   
ATOM   1331  OD2 ASP A 226      -7.765  -0.875  19.400  1.00 10.00      A   
ATOM   1332  C   ASP A 226     -10.468  -0.747  17.356  1.00 10.00      A   
ATOM   1333  O   ASP A 226      -9.861   0.319  17.224  1.00 10.00      A   
ATOM   1334  N   PHE A 227     -11.070  -1.368  16.346  1.00 10.00      A   
ATOM   1335  HN  PHE A 227     -11.554  -2.205  16.521  1.00 10.00      A   
ATOM   1336  CA  PHE A 227     -11.023  -0.853  14.981  1.00 10.00      A   
ATOM   1337  CB  PHE A 227     -11.598  -1.875  14.003  1.00 10.00      A   
ATOM   1338  CG  PHE A 227     -10.613  -2.347  12.974  1.00 10.00      A   
ATOM   1339  CD1 PHE A 227     -10.551  -1.741  11.732  1.00 10.00      A   
ATOM   1340  CD2 PHE A 227      -9.750  -3.396  13.248  1.00 10.00      A   
ATOM   1341  CE1 PHE A 227      -9.647  -2.169  10.780  1.00 10.00      A   
ATOM   1342  CE2 PHE A 227      -8.843  -3.830  12.302  1.00 10.00      A   
ATOM   1343  CZ  PHE A 227      -8.791  -3.215  11.065  1.00 10.00      A   
ATOM   1344  C   PHE A 227     -11.758   0.479  14.843  1.00 10.00      A   
ATOM   1345  O   PHE A 227     -11.509   1.239  13.903  1.00 10.00      A   
ATOM   1346  N   VAL A 228     -12.658   0.761  15.781  1.00 10.00      A   
ATOM   1347  HN  VAL A 228     -12.810   0.117  16.504  1.00 10.00      A   
ATOM   1348  CA  VAL A 228     -13.429   2.005  15.765  1.00 10.00      A   
ATOM   1349  CB  VAL A 228     -14.470   2.045  16.909  1.00 10.00      A   
ATOM   1350  CG1 VAL A 228     -15.147   3.407  16.991  1.00 10.00      A   
ATOM   1351  CG2 VAL A 228     -15.508   0.949  16.724  1.00 10.00      A   
ATOM   1352  C   VAL A 228     -12.500   3.218  15.859  1.00 10.00      A   
ATOM   1353  O   VAL A 228     -12.702   4.228  15.186  1.00 10.00      A   
ATOM   1354  N   ARG A 229     -11.455   3.095  16.663  1.00 10.00      A   
ATOM   1355  HN  ARG A 229     -11.320   2.249  17.143  1.00 10.00      A   
ATOM   1356  CA  ARG A 229     -10.498   4.181  16.842  1.00 10.00      A   
ATOM   1357  CB  ARG A 229      -9.730   4.015  18.157  1.00 10.00      A   
ATOM   1358  CG  ARG A 229     -10.575   4.139  19.412  1.00 10.00      A   
ATOM   1359  CD  ARG A 229      -9.692   4.182  20.647  1.00 10.00      A   
ATOM   1360  NE  ARG A 229     -10.466   4.293  21.878  1.00 10.00      A   
ATOM   1361  HE  ARG A 229     -10.845   3.462  22.247  1.00 10.00      A   
ATOM   1362  CZ  ARG A 229     -10.668   5.434  22.538  1.00 10.00      A   
ATOM   1363  NH1 ARG A 229     -10.188   6.583  22.063  1.00 10.00      A   
ATOM   1364 HH11 ARG A 229      -9.650   6.599  21.170  1.00 10.00      A   
ATOM   1365 HH12 ARG A 229     -10.349   7.474  22.581  1.00 10.00      A   
ATOM   1366  NH2 ARG A 229     -11.359   5.423  23.669  1.00 10.00      A   
ATOM   1367 HH21 ARG A 229     -11.525   6.309  24.194  1.00 10.00      A   
ATOM   1368 HH22 ARG A 229     -11.742   4.524  24.043  1.00 10.00      A   
ATOM   1369  C   ARG A 229      -9.502   4.230  15.686  1.00 10.00      A   
ATOM   1370  O   ARG A 229      -8.578   5.043  15.687  1.00 10.00      A   
ATOM   1371  N   GLN A 230      -9.691   3.359  14.705  1.00 10.00      A   
ATOM   1372  HN  GLN A 230     -10.460   2.748  14.746  1.00 10.00      A   
ATOM   1373  CA  GLN A 230      -8.792   3.299  13.562  1.00 10.00      A   
ATOM   1374  CB  GLN A 230      -8.230   1.886  13.400  1.00 10.00      A   
ATOM   1375  CG  GLN A 230      -7.404   1.407  14.578  1.00 10.00      A   
ATOM   1376  CD  GLN A 230      -7.254  -0.100  14.609  1.00 10.00      A   
ATOM   1377  OE1 GLN A 230      -7.194  -0.758  13.567  1.00 10.00      A   
ATOM   1378  NE2 GLN A 230      -7.208  -0.654  15.806  1.00 10.00      A   
ATOM   1379 HE21 GLN A 230      -7.273  -0.067  16.590  1.00 10.00      A   
ATOM   1380 HE22 GLN A 230      -7.123  -1.629  15.869  1.00 10.00      A   
ATOM   1381  C   GLN A 230      -9.478   3.733  12.272  1.00 10.00      A   
ATOM   1382  O   GLN A 230      -9.095   4.730  11.660  1.00 10.00      A   
ATOM   1383  N   ARG A 231     -10.487   2.978  11.856  1.00 10.00      A   
ATOM   1384  HN  ARG A 231     -10.770   2.209  12.401  1.00 10.00      A   
ATOM   1385  CA  ARG A 231     -11.202   3.277  10.620  1.00 10.00      A   
ATOM   1386  CB  ARG A 231     -10.445   2.733   9.398  1.00 10.00      A   
ATOM   1387  CG  ARG A 231      -9.636   1.471   9.660  1.00 10.00      A   
ATOM   1388  CD  ARG A 231      -8.161   1.707   9.374  1.00 10.00      A   
ATOM   1389  NE  ARG A 231      -7.289   0.868  10.199  1.00 10.00      A   
ATOM   1390  HE  ARG A 231      -7.617  -0.028  10.433  1.00 10.00      A   
ATOM   1391  CZ  ARG A 231      -6.087   1.251  10.638  1.00 10.00      A   
ATOM   1392  NH1 ARG A 231      -5.637   2.473  10.372  1.00 10.00      A   
ATOM   1393 HH11 ARG A 231      -6.224   3.144   9.824  1.00 10.00      A   
ATOM   1394 HH12 ARG A 231      -4.694   2.769  10.709  1.00 10.00      A   
ATOM   1395  NH2 ARG A 231      -5.347   0.421  11.365  1.00 10.00      A   
ATOM   1396 HH21 ARG A 231      -4.402   0.718  11.705  1.00 10.00      A   
ATOM   1397 HH22 ARG A 231      -5.704  -0.528  11.611  1.00 10.00      A   
ATOM   1398  C   ARG A 231     -12.626   2.737  10.650  1.00 10.00      A   
ATOM   1399  O   ARG A 231     -13.133   2.231   9.649  1.00 10.00      A   
ATOM   1400  N   TYR A 232     -13.273   2.855  11.799  1.00 10.00      A   
ATOM   1401  HN  TYR A 232     -12.826   3.282  12.561  1.00 10.00      A   
ATOM   1402  CA  TYR A 232     -14.641   2.385  11.953  1.00 10.00      A   
ATOM   1403  CB  TYR A 232     -14.672   0.932  12.429  1.00 10.00      A   
ATOM   1404  CG  TYR A 232     -14.976  -0.059  11.330  1.00 10.00      A   
ATOM   1405  CD1 TYR A 232     -14.170  -1.169  11.121  1.00 10.00      A   
ATOM   1406  CD2 TYR A 232     -16.073   0.119  10.496  1.00 10.00      A   
ATOM   1407  CE1 TYR A 232     -14.446  -2.073  10.113  1.00 10.00      A   
ATOM   1408  CE2 TYR A 232     -16.359  -0.779   9.488  1.00 10.00      A   
ATOM   1409  CZ  TYR A 232     -15.543  -1.874   9.300  1.00 10.00      A   
ATOM   1410  OH  TYR A 232     -15.825  -2.769   8.294  1.00 10.00      A   
ATOM   1411  HH  TYR A 232     -16.126  -2.285   7.512  1.00 10.00      A   
ATOM   1412  C   TYR A 232     -15.408   3.281  12.910  1.00 10.00      A   
ATOM   1413  O   TYR A 232     -14.905   4.324  13.325  1.00 10.00      A   
ATOM   1414  N   LEU A 233     -16.628   2.882  13.240  1.00 10.00      A   
ATOM   1415  HN  LEU A 233     -16.980   2.051  12.855  1.00 10.00      A   
ATOM   1416  CA  LEU A 233     -17.464   3.640  14.156  1.00 10.00      A   
ATOM   1417  CB  LEU A 233     -17.869   4.988  13.548  1.00 10.00      A   
ATOM   1418  CG  LEU A 233     -18.420   6.032  14.525  1.00 10.00      A   
ATOM   1419  CD1 LEU A 233     -17.438   6.280  15.661  1.00 10.00      A   
ATOM   1420  CD2 LEU A 233     -18.729   7.328  13.797  1.00 10.00      A   
ATOM   1421  C   LEU A 233     -18.701   2.840  14.531  1.00 10.00      A   
ATOM   1422  O   LEU A 233     -19.267   2.125  13.703  1.00 10.00      A   
ATOM   1423  N   GLU A 234     -19.108   2.953  15.781  1.00 10.00      A   
ATOM   1424  HN  GLU A 234     -18.610   3.532  16.395  1.00 10.00      A   
ATOM   1425  CA  GLU A 234     -20.280   2.246  16.270  1.00 10.00      A   
ATOM   1426  CB  GLU A 234     -19.969   1.532  17.588  1.00 10.00      A   
ATOM   1427  CG  GLU A 234     -19.319   2.422  18.636  1.00 10.00      A   
ATOM   1428  CD  GLU A 234     -19.281   1.785  20.008  1.00 10.00      A   
ATOM   1429  OE1 GLU A 234     -18.547   0.792  20.188  1.00 10.00      A   
ATOM   1430  OE2 GLU A 234     -19.977   2.284  20.920  1.00 10.00      A   
ATOM   1431  C   GLU A 234     -21.445   3.209  16.449  1.00 10.00      A   
ATOM   1432  O   GLU A 234     -21.244   4.389  16.740  1.00 10.00      A   
ATOM   1433  N   TYR A 235     -22.656   2.709  16.260  1.00 10.00      A   
ATOM   1434  HN  TYR A 235     -22.753   1.758  16.025  1.00 10.00      A   
ATOM   1435  CA  TYR A 235     -23.856   3.515  16.403  1.00 10.00      A   
ATOM   1436  CB  TYR A 235     -24.442   3.861  15.032  1.00 10.00      A   
ATOM   1437  CG  TYR A 235     -23.614   4.816  14.201  1.00 10.00      A   
ATOM   1438  CD1 TYR A 235     -23.625   6.180  14.457  1.00 10.00      A   
ATOM   1439  CD2 TYR A 235     -22.831   4.353  13.151  1.00 10.00      A   
ATOM   1440  CE1 TYR A 235     -22.882   7.057  13.691  1.00 10.00      A   
ATOM   1441  CE2 TYR A 235     -22.082   5.222  12.381  1.00 10.00      A   
ATOM   1442  CZ  TYR A 235     -22.111   6.573  12.655  1.00 10.00      A   
ATOM   1443  OH  TYR A 235     -21.369   7.443  11.887  1.00 10.00      A   
ATOM   1444  HH  TYR A 235     -20.973   8.114  12.452  1.00 10.00      A   
ATOM   1445  C   TYR A 235     -24.887   2.746  17.212  1.00 10.00      A   
ATOM   1446  O   TYR A 235     -24.787   1.526  17.350  1.00 10.00      A   
ATOM   1447  N   ARG A 236     -25.863   3.458  17.756  1.00 10.00      A   
ATOM   1448  HN  ARG A 236     -25.876   4.432  17.619  1.00 10.00      A   
ATOM   1449  CA  ARG A 236     -26.925   2.843  18.550  1.00 10.00      A   
ATOM   1450  CB  ARG A 236     -26.656   3.036  20.043  1.00 10.00      A   
ATOM   1451  CG  ARG A 236     -25.418   2.324  20.555  1.00 10.00      A   
ATOM   1452  CD  ARG A 236     -24.929   2.932  21.859  1.00 10.00      A   
ATOM   1453  NE  ARG A 236     -25.899   2.774  22.944  1.00 10.00      A   
ATOM   1454  HE  ARG A 236     -26.778   3.212  22.832  1.00 10.00      A   
ATOM   1455  CZ  ARG A 236     -25.655   2.093  24.064  1.00 10.00      A   
ATOM   1456  NH1 ARG A 236     -24.483   1.488  24.239  1.00 10.00      A   
ATOM   1457 HH11 ARG A 236     -23.746   1.539  23.497  1.00 10.00      A   
ATOM   1458 HH12 ARG A 236     -24.291   0.962  25.119  1.00 10.00      A   
ATOM   1459  NH2 ARG A 236     -26.583   2.013  25.013  1.00 10.00      A   
ATOM   1460 HH21 ARG A 236     -26.392   1.476  25.888  1.00 10.00      A   
ATOM   1461 HH22 ARG A 236     -27.506   2.486  24.889  1.00 10.00      A   
ATOM   1462  C   ARG A 236     -28.271   3.466  18.198  1.00 10.00      A   
ATOM   1463  O   ARG A 236     -29.318   3.024  18.682  1.00 10.00      A   
ATOM   1464  N   TYR A 246     -22.700   0.101  15.109  1.00 10.00      A   
ATOM   1465  HN  TYR A 246     -21.981  -0.213  15.695  1.00 10.00      A   
ATOM   1466  CA  TYR A 246     -22.571  -0.185  13.686  1.00 10.00      A   
ATOM   1467  CB  TYR A 246     -21.893  -1.541  13.467  1.00 10.00      A   
ATOM   1468  CG  TYR A 246     -20.395  -1.511  13.680  1.00 10.00      A   
ATOM   1469  CD1 TYR A 246     -19.525  -1.466  12.601  1.00 10.00      A   
ATOM   1470  CD2 TYR A 246     -19.852  -1.519  14.960  1.00 10.00      A   
ATOM   1471  CE1 TYR A 246     -18.159  -1.426  12.787  1.00 10.00      A   
ATOM   1472  CE2 TYR A 246     -18.485  -1.480  15.156  1.00 10.00      A   
ATOM   1473  CZ  TYR A 246     -17.642  -1.436  14.065  1.00 10.00      A   
ATOM   1474  OH  TYR A 246     -16.280  -1.389  14.250  1.00 10.00      A   
ATOM   1475  HH  TYR A 246     -16.033  -1.942  15.003  1.00 10.00      A   
ATOM   1476  C   TYR A 246     -23.894  -0.104  12.922  1.00 10.00      A   
ATOM   1477  O   TYR A 246     -24.499  -1.125  12.596  1.00 10.00      A   
ATOM   1478  N   GLU A 247     -24.344   1.117  12.656  1.00 10.00      A   
ATOM   1479  HN  GLU A 247     -23.842   1.892  12.978  1.00 10.00      A   
ATOM   1480  CA  GLU A 247     -25.568   1.336  11.893  1.00 10.00      A   
ATOM   1481  CB  GLU A 247     -26.454   2.401  12.545  1.00 10.00      A   
ATOM   1482  CG  GLU A 247     -27.174   1.936  13.803  1.00 10.00      A   
ATOM   1483  CD  GLU A 247     -28.211   2.933  14.275  1.00 10.00      A   
ATOM   1484  OE1 GLU A 247     -29.366   2.868  13.800  1.00 10.00      A   
ATOM   1485  OE2 GLU A 247     -27.877   3.797  15.109  1.00 10.00      A   
ATOM   1486  C   GLU A 247     -25.200   1.750  10.474  1.00 10.00      A   
ATOM   1487  O   GLU A 247     -24.725   2.865  10.245  1.00 10.00      A   
ATOM   1488  N   PHE A 248     -25.404   0.843   9.531  1.00 10.00      A   
ATOM   1489  HN  PHE A 248     -25.800  -0.018   9.778  1.00 10.00      A   
ATOM   1490  CA  PHE A 248     -25.068   1.093   8.136  1.00 10.00      A   
ATOM   1491  CB  PHE A 248     -24.853  -0.228   7.393  1.00 10.00      A   
ATOM   1492  CG  PHE A 248     -23.804  -1.104   8.018  1.00 10.00      A   
ATOM   1493  CD1 PHE A 248     -24.164  -2.180   8.813  1.00 10.00      A   
ATOM   1494  CD2 PHE A 248     -22.459  -0.850   7.813  1.00 10.00      A   
ATOM   1495  CE1 PHE A 248     -23.202  -2.985   9.393  1.00 10.00      A   
ATOM   1496  CE2 PHE A 248     -21.491  -1.649   8.388  1.00 10.00      A   
ATOM   1497  CZ  PHE A 248     -21.862  -2.719   9.180  1.00 10.00      A   
ATOM   1498  C   PHE A 248     -26.123   1.937   7.428  1.00 10.00      A   
ATOM   1499  O   PHE A 248     -27.302   1.903   7.778  1.00 10.00      A   
ATOM   1500  N   GLN A 249     -25.680   2.695   6.431  1.00 10.00      A   
ATOM   1501  HN  GLN A 249     -24.727   2.672   6.207  1.00 10.00      A   
ATOM   1502  CA  GLN A 249     -26.566   3.553   5.654  1.00 10.00      A   
ATOM   1503  CB  GLN A 249     -26.074   5.003   5.692  1.00 10.00      A   
ATOM   1504  CG  GLN A 249     -26.213   5.685   7.041  1.00 10.00      A   
ATOM   1505  CD  GLN A 249     -25.994   7.183   6.952  1.00 10.00      A   
ATOM   1506  OE1 GLN A 249     -26.934   7.946   6.726  1.00 10.00      A   
ATOM   1507  NE2 GLN A 249     -24.754   7.612   7.124  1.00 10.00      A   
ATOM   1508 HE21 GLN A 249     -24.053   6.946   7.298  1.00 10.00      A   
ATOM   1509 HE22 GLN A 249     -24.583   8.577   7.065  1.00 10.00      A   
ATOM   1510  C   GLN A 249     -26.623   3.077   4.209  1.00 10.00      A   
ATOM   1511  O   GLN A 249     -26.168   1.977   3.891  1.00 10.00      A   
ATOM   1512  N   TRP A 250     -27.176   3.912   3.335  1.00 10.00      A   
ATOM   1513  HN  TRP A 250     -27.522   4.771   3.651  1.00 10.00      A   
ATOM   1514  CA  TRP A 250     -27.279   3.577   1.922  1.00 10.00      A   
ATOM   1515  CB  TRP A 250     -28.444   4.325   1.270  1.00 10.00      A   
ATOM   1516  CG  TRP A 250     -29.377   3.440   0.495  1.00 10.00      A   
ATOM   1517  CD1 TRP A 250     -30.229   2.502   1.003  1.00 10.00      A   
ATOM   1518  CD2 TRP A 250     -29.555   3.413  -0.928  1.00 10.00      A   
ATOM   1519  NE1 TRP A 250     -30.927   1.893  -0.013  1.00 10.00      A   
ATOM   1520  HE1 TRP A 250     -31.597   1.186   0.100  1.00 10.00      A   
ATOM   1521  CE2 TRP A 250     -30.531   2.434  -1.207  1.00 10.00      A   
ATOM   1522  CE3 TRP A 250     -28.986   4.119  -1.992  1.00 10.00      A   
ATOM   1523  CZ2 TRP A 250     -30.950   2.146  -2.504  1.00 10.00      A   
ATOM   1524  CZ3 TRP A 250     -29.405   3.830  -3.278  1.00 10.00      A   
ATOM   1525  CH2 TRP A 250     -30.376   2.853  -3.523  1.00 10.00      A   
ATOM   1526  C   TRP A 250     -25.969   3.900   1.207  1.00 10.00      A   
ATOM   1527  O   TRP A 250     -25.454   3.084   0.444  1.00 10.00      A   
ATOM   1528  N   GLY A 251     -25.434   5.090   1.463  1.00 10.00      A   
ATOM   1529  HN  GLY A 251     -25.896   5.707   2.070  1.00 10.00      A   
ATOM   1530  CA  GLY A 251     -24.183   5.489   0.846  1.00 10.00      A   
ATOM   1531  C   GLY A 251     -24.381   6.336  -0.398  1.00 10.00      A   
ATOM   1532  O   GLY A 251     -25.188   5.992  -1.265  1.00 10.00      A   
ATOM   1533  N   PRO A 252     -23.651   7.458  -0.514  1.00 10.00      A   
ATOM   1534  CA  PRO A 252     -23.749   8.355  -1.671  1.00 10.00      A   
ATOM   1535  CB  PRO A 252     -22.772   9.491  -1.341  1.00 10.00      A   
ATOM   1536  CG  PRO A 252     -21.861   8.931  -0.303  1.00 10.00      A   
ATOM   1537  CD  PRO A 252     -22.682   7.949   0.481  1.00 10.00      A   
ATOM   1538  C   PRO A 252     -23.337   7.663  -2.968  1.00 10.00      A   
ATOM   1539  O   PRO A 252     -23.905   7.927  -4.029  1.00 10.00      A   
ATOM   1540  N   ARG A 253     -22.357   6.768  -2.876  1.00 10.00      A   
ATOM   1541  HN  ARG A 253     -21.951   6.592  -1.998  1.00 10.00      A   
ATOM   1542  CA  ARG A 253     -21.877   6.036  -4.042  1.00 10.00      A   
ATOM   1543  CB  ARG A 253     -20.658   5.189  -3.669  1.00 10.00      A   
ATOM   1544  CG  ARG A 253     -19.364   5.616  -4.343  1.00 10.00      A   
ATOM   1545  CD  ARG A 253     -19.269   5.077  -5.760  1.00 10.00      A   
ATOM   1546  NE  ARG A 253     -17.881   4.825  -6.150  1.00 10.00      A   
ATOM   1547  HE  ARG A 253     -17.266   5.588  -6.135  1.00 10.00      A   
ATOM   1548  CZ  ARG A 253     -17.415   3.623  -6.497  1.00 10.00      A   
ATOM   1549  NH1 ARG A 253     -18.234   2.576  -6.567  1.00 10.00      A   
ATOM   1550 HH11 ARG A 253     -19.266   2.685  -6.351  1.00 10.00      A   
ATOM   1551 HH12 ARG A 253     -17.869   1.640  -6.837  1.00 10.00      A   
ATOM   1552  NH2 ARG A 253     -16.126   3.471  -6.787  1.00 10.00      A   
ATOM   1553 HH21 ARG A 253     -15.760   2.530  -7.056  1.00 10.00      A   
ATOM   1554 HH22 ARG A 253     -15.476   4.284  -6.743  1.00 10.00      A   
ATOM   1555  C   ARG A 253     -22.981   5.142  -4.593  1.00 10.00      A   
ATOM   1556  O   ARG A 253     -23.262   5.148  -5.791  1.00 10.00      A   
ATOM   1557  N   THR A 254     -23.617   4.401  -3.696  1.00 10.00      A   
ATOM   1558  HN  THR A 254     -23.343   4.453  -2.757  1.00 10.00      A   
ATOM   1559  CA  THR A 254     -24.693   3.491  -4.056  1.00 10.00      A   
ATOM   1560  CB  THR A 254     -25.213   2.776  -2.797  1.00 10.00      A   
ATOM   1561  OG1 THR A 254     -24.149   2.692  -1.839  1.00 10.00      A   
ATOM   1562  HG1 THR A 254     -24.523   2.715  -0.944  1.00 10.00      A   
ATOM   1563  CG2 THR A 254     -25.698   1.376  -3.137  1.00 10.00      A   
ATOM   1564  C   THR A 254     -25.852   4.231  -4.716  1.00 10.00      A   
ATOM   1565  O   THR A 254     -26.500   3.704  -5.620  1.00 10.00      A   
ATOM   1566  N   ASN A 255     -26.089   5.463  -4.273  1.00 10.00      A   
ATOM   1567  HN  ASN A 255     -25.519   5.832  -3.563  1.00 10.00      A   
ATOM   1568  CA  ASN A 255     -27.177   6.282  -4.803  1.00 10.00      A   
ATOM   1569  CB  ASN A 255     -27.431   7.484  -3.891  1.00 10.00      A   
ATOM   1570  CG  ASN A 255     -28.890   7.631  -3.510  1.00 10.00      A   
ATOM   1571  OD1 ASN A 255     -29.785   7.234  -4.256  1.00 10.00      A   
ATOM   1572  ND2 ASN A 255     -29.139   8.204  -2.345  1.00 10.00      A   
ATOM   1573 HD21 ASN A 255     -28.379   8.497  -1.801  1.00 10.00      A   
ATOM   1574 HD22 ASN A 255     -30.076   8.311  -2.071  1.00 10.00      A   
ATOM   1575  C   ASN A 255     -26.894   6.753  -6.227  1.00 10.00      A   
ATOM   1576  O   ASN A 255     -27.808   7.155  -6.950  1.00 10.00      A   
ATOM   1577  N   LEU A 256     -25.626   6.711  -6.622  1.00 10.00      A   
ATOM   1578  HN  LEU A 256     -24.941   6.391  -5.997  1.00 10.00      A   
ATOM   1579  CA  LEU A 256     -25.228   7.125  -7.961  1.00 10.00      A   
ATOM   1580  CB  LEU A 256     -23.886   7.864  -7.919  1.00 10.00      A   
ATOM   1581  CG  LEU A 256     -23.858   9.170  -7.119  1.00 10.00      A   
ATOM   1582  CD1 LEU A 256     -22.437   9.702  -7.008  1.00 10.00      A   
ATOM   1583  CD2 LEU A 256     -24.774  10.209  -7.751  1.00 10.00      A   
ATOM   1584  C   LEU A 256     -25.128   5.915  -8.884  1.00 10.00      A   
ATOM   1585  O   LEU A 256     -25.342   6.019 -10.095  1.00 10.00      A   
ATOM   1586  N   GLU A 257     -24.806   4.769  -8.300  1.00 10.00      A   
ATOM   1587  HN  GLU A 257     -24.652   4.754  -7.330  1.00 10.00      A   
ATOM   1588  CA  GLU A 257     -24.672   3.530  -9.056  1.00 10.00      A   
ATOM   1589  CB  GLU A 257     -23.891   2.492  -8.246  1.00 10.00      A   
ATOM   1590  CG  GLU A 257     -22.455   2.885  -7.934  1.00 10.00      A   
ATOM   1591  CD  GLU A 257     -21.850   2.038  -6.832  1.00 10.00      A   
ATOM   1592  OE1 GLU A 257     -22.390   0.947  -6.553  1.00 10.00      A   
ATOM   1593  OE2 GLU A 257     -20.832   2.465  -6.245  1.00 10.00      A   
ATOM   1594  C   GLU A 257     -26.039   2.968  -9.430  1.00 10.00      A   
ATOM   1595  O   GLU A 257     -26.305   2.676 -10.598  1.00 10.00      A   
ATOM   1596  N   LEU A 258     -26.909   2.832  -8.437  1.00 10.00      A   
ATOM   1597  HN  LEU A 258     -26.656   3.121  -7.530  1.00 10.00      A   
ATOM   1598  CA  LEU A 258     -28.240   2.291  -8.658  1.00 10.00      A   
ATOM   1599  CB  LEU A 258     -28.335   0.866  -8.099  1.00 10.00      A   
ATOM   1600  CG  LEU A 258     -28.238  -0.278  -9.112  1.00 10.00      A   
ATOM   1601  CD1 LEU A 258     -26.802  -0.482  -9.570  1.00 10.00      A   
ATOM   1602  CD2 LEU A 258     -28.804  -1.562  -8.524  1.00 10.00      A   
ATOM   1603  C   LEU A 258     -29.298   3.169  -8.002  1.00 10.00      A   
ATOM   1604  O   LEU A 258     -28.982   4.175  -7.373  1.00 10.00      A   
ATOM   1605  N   SER A 259     -30.552   2.784  -8.168  1.00 10.00      A   
ATOM   1606  HN  SER A 259     -30.737   1.981  -8.695  1.00 10.00      A   
ATOM   1607  CA  SER A 259     -31.666   3.508  -7.583  1.00 10.00      A   
ATOM   1608  CB  SER A 259     -32.591   4.020  -8.689  1.00 10.00      A   
ATOM   1609  OG  SER A 259     -31.833   4.491  -9.795  1.00 10.00      A   
ATOM   1610  HG  SER A 259     -30.972   4.797  -9.485  1.00 10.00      A   
ATOM   1611  C   SER A 259     -32.418   2.571  -6.643  1.00 10.00      A   
ATOM   1612  O   SER A 259     -32.174   1.362  -6.654  1.00 10.00      A   
ATOM   1613  N   LYS A 260     -33.334   3.111  -5.853  1.00 10.00      A   
ATOM   1614  HN  LYS A 260     -33.523   4.080  -5.919  1.00 10.00      A   
ATOM   1615  CA  LYS A 260     -34.089   2.303  -4.904  1.00 10.00      A   
ATOM   1616  CB  LYS A 260     -35.003   3.175  -4.044  1.00 10.00      A   
ATOM   1617  CG  LYS A 260     -34.257   4.120  -3.119  1.00 10.00      A   
ATOM   1618  CD  LYS A 260     -35.219   4.986  -2.328  1.00 10.00      A   
ATOM   1619  CE  LYS A 260     -34.476   5.925  -1.395  1.00 10.00      A   
ATOM   1620  NZ  LYS A 260     -35.412   6.764  -0.607  1.00 10.00      A   
ATOM   1621  HZ1 LYS A 260     -36.109   6.159  -0.115  1.00 10.00      A   
ATOM   1622  HZ2 LYS A 260     -35.920   7.420  -1.234  1.00 10.00      A   
ATOM   1623  HZ3 LYS A 260     -34.891   7.317   0.101  1.00 10.00      A   
ATOM   1624  C   LYS A 260     -34.891   1.217  -5.609  1.00 10.00      A   
ATOM   1625  O   LYS A 260     -34.903   0.062  -5.180  1.00 10.00      A   
ATOM   1626  N   MET A 261     -35.543   1.589  -6.704  1.00 10.00      A   
ATOM   1627  HN  MET A 261     -35.490   2.525  -6.995  1.00 10.00      A   
ATOM   1628  CA  MET A 261     -36.344   0.643  -7.474  1.00 10.00      A   
ATOM   1629  CB  MET A 261     -37.087   1.362  -8.602  1.00 10.00      A   
ATOM   1630  CG  MET A 261     -37.964   0.451  -9.447  1.00 10.00      A   
ATOM   1631  SD  MET A 261     -39.383  -0.196  -8.542  1.00 10.00      A   
ATOM   1632  CE  MET A 261     -40.413   1.265  -8.444  1.00 10.00      A   
ATOM   1633  C   MET A 261     -35.474  -0.474  -8.047  1.00 10.00      A   
ATOM   1634  O   MET A 261     -35.867  -1.642  -8.057  1.00 10.00      A   
ATOM   1635  N   LYS A 262     -34.284  -0.108  -8.510  1.00 10.00      A   
ATOM   1636  HN  LYS A 262     -34.026   0.834  -8.458  1.00 10.00      A   
ATOM   1637  CA  LYS A 262     -33.352  -1.072  -9.086  1.00 10.00      A   
ATOM   1638  CB  LYS A 262     -32.126  -0.358  -9.666  1.00 10.00      A   
ATOM   1639  CG  LYS A 262     -32.443   0.627 -10.782  1.00 10.00      A   
ATOM   1640  CD  LYS A 262     -31.189   1.341 -11.263  1.00 10.00      A   
ATOM   1641  CE  LYS A 262     -31.520   2.398 -12.306  1.00 10.00      A   
ATOM   1642  NZ  LYS A 262     -30.305   3.105 -12.787  1.00 10.00      A   
ATOM   1643  HZ1 LYS A 262     -29.884   3.655 -12.015  1.00 10.00      A   
ATOM   1644  HZ2 LYS A 262     -30.549   3.753 -13.563  1.00 10.00      A   
ATOM   1645  HZ3 LYS A 262     -29.603   2.420 -13.132  1.00 10.00      A   
ATOM   1646  C   LYS A 262     -32.927  -2.106  -8.046  1.00 10.00      A   
ATOM   1647  O   LYS A 262     -32.857  -3.302  -8.336  1.00 10.00      A   
ATOM   1648  N   VAL A 263     -32.660  -1.638  -6.830  1.00 10.00      A   
ATOM   1649  HN  VAL A 263     -32.736  -0.674  -6.661  1.00 10.00      A   
ATOM   1650  CA  VAL A 263     -32.254  -2.522  -5.743  1.00 10.00      A   
ATOM   1651  CB  VAL A 263     -31.805  -1.730  -4.497  1.00 10.00      A   
ATOM   1652  CG1 VAL A 263     -31.411  -2.674  -3.369  1.00 10.00      A   
ATOM   1653  CG2 VAL A 263     -30.645  -0.811  -4.845  1.00 10.00      A   
ATOM   1654  C   VAL A 263     -33.393  -3.468  -5.369  1.00 10.00      A   
ATOM   1655  O   VAL A 263     -33.183  -4.669  -5.192  1.00 10.00      A   
ATOM   1656  N   LEU A 264     -34.603  -2.920  -5.270  1.00 10.00      A   
ATOM   1657  HN  LEU A 264     -34.710  -1.956  -5.428  1.00 10.00      A   
ATOM   1658  CA  LEU A 264     -35.776  -3.719  -4.928  1.00 10.00      A   
ATOM   1659  CB  LEU A 264     -37.022  -2.837  -4.802  1.00 10.00      A   
ATOM   1660  CG  LEU A 264     -37.084  -1.922  -3.574  1.00 10.00      A   
ATOM   1661  CD1 LEU A 264     -38.387  -1.137  -3.553  1.00 10.00      A   
ATOM   1662  CD2 LEU A 264     -36.924  -2.727  -2.293  1.00 10.00      A   
ATOM   1663  C   LEU A 264     -36.002  -4.812  -5.965  1.00 10.00      A   
ATOM   1664  O   LEU A 264     -36.263  -5.964  -5.621  1.00 10.00      A   
ATOM   1665  N   LYS A 265     -35.874  -4.447  -7.237  1.00 10.00      A   
ATOM   1666  HN  LYS A 265     -35.659  -3.511  -7.445  1.00 10.00      A   
ATOM   1667  CA  LYS A 265     -36.054  -5.395  -8.330  1.00 10.00      A   
ATOM   1668  CB  LYS A 265     -35.901  -4.701  -9.683  1.00 10.00      A   
ATOM   1669  CG  LYS A 265     -37.129  -3.937 -10.143  1.00 10.00      A   
ATOM   1670  CD  LYS A 265     -36.910  -3.362 -11.531  1.00 10.00      A   
ATOM   1671  CE  LYS A 265     -38.141  -2.634 -12.038  1.00 10.00      A   
ATOM   1672  NZ  LYS A 265     -37.895  -1.988 -13.354  1.00 10.00      A   
ATOM   1673  HZ1 LYS A 265     -37.030  -1.413 -13.316  1.00 10.00      A   
ATOM   1674  HZ2 LYS A 265     -38.693  -1.370 -13.603  1.00 10.00      A   
ATOM   1675  HZ3 LYS A 265     -37.786  -2.710 -14.095  1.00 10.00      A   
ATOM   1676  C   LYS A 265     -35.057  -6.543  -8.232  1.00 10.00      A   
ATOM   1677  O   LYS A 265     -35.379  -7.684  -8.556  1.00 10.00      A   
ATOM   1678  N   PHE A 266     -33.849  -6.232  -7.774  1.00 10.00      A   
ATOM   1679  HN  PHE A 266     -33.660  -5.303  -7.517  1.00 10.00      A   
ATOM   1680  CA  PHE A 266     -32.803  -7.236  -7.633  1.00 10.00      A   
ATOM   1681  CB  PHE A 266     -31.469  -6.583  -7.258  1.00 10.00      A   
ATOM   1682  CG  PHE A 266     -30.357  -7.565  -7.027  1.00 10.00      A   
ATOM   1683  CD1 PHE A 266     -29.876  -8.343  -8.068  1.00 10.00      A   
ATOM   1684  CD2 PHE A 266     -29.794  -7.711  -5.770  1.00 10.00      A   
ATOM   1685  CE1 PHE A 266     -28.854  -9.250  -7.860  1.00 10.00      A   
ATOM   1686  CE2 PHE A 266     -28.772  -8.615  -5.554  1.00 10.00      A   
ATOM   1687  CZ  PHE A 266     -28.302  -9.386  -6.600  1.00 10.00      A   
ATOM   1688  C   PHE A 266     -33.194  -8.289  -6.602  1.00 10.00      A   
ATOM   1689  O   PHE A 266     -33.091  -9.487  -6.858  1.00 10.00      A   
ATOM   1690  N   VAL A 267     -33.667  -7.839  -5.446  1.00 10.00      A   
ATOM   1691  HN  VAL A 267     -33.743  -6.869  -5.301  1.00 10.00      A   
ATOM   1692  CA  VAL A 267     -34.075  -8.753  -4.388  1.00 10.00      A   
ATOM   1693  CB  VAL A 267     -34.281  -8.030  -3.041  1.00 10.00      A   
ATOM   1694  CG1 VAL A 267     -34.326  -9.033  -1.896  1.00 10.00      A   
ATOM   1695  CG2 VAL A 267     -33.181  -7.005  -2.807  1.00 10.00      A   
ATOM   1696  C   VAL A 267     -35.353  -9.492  -4.788  1.00 10.00      A   
ATOM   1697  O   VAL A 267     -35.572 -10.635  -4.394  1.00 10.00      A   
ATOM   1698  N   ALA A 268     -36.180  -8.837  -5.599  1.00 10.00      A   
ATOM   1699  HN  ALA A 268     -35.950  -7.922  -5.880  1.00 10.00      A   
ATOM   1700  CA  ALA A 268     -37.426  -9.433  -6.071  1.00 10.00      A   
ATOM   1701  CB  ALA A 268     -38.266  -8.401  -6.810  1.00 10.00      A   
ATOM   1702  C   ALA A 268     -37.151 -10.636  -6.972  1.00 10.00      A   
ATOM   1703  O   ALA A 268     -38.017 -11.480  -7.177  1.00 10.00      A   
ATOM   1704  N   LYS A 269     -35.938 -10.709  -7.505  1.00 10.00      A   
ATOM   1705  HN  LYS A 269     -35.286 -10.000  -7.311  1.00 10.00      A   
ATOM   1706  CA  LYS A 269     -35.547 -11.814  -8.374  1.00 10.00      A   
ATOM   1707  CB  LYS A 269     -34.366 -11.403  -9.257  1.00 10.00      A   
ATOM   1708  CG  LYS A 269     -34.671 -10.275 -10.228  1.00 10.00      A   
ATOM   1709  CD  LYS A 269     -33.391  -9.598 -10.694  1.00 10.00      A   
ATOM   1710  CE  LYS A 269     -33.687  -8.413 -11.599  1.00 10.00      A   
ATOM   1711  NZ  LYS A 269     -32.471  -7.594 -11.855  1.00 10.00      A   
ATOM   1712  HZ1 LYS A 269     -32.628  -6.965 -12.668  1.00 10.00      A   
ATOM   1713  HZ2 LYS A 269     -31.660  -8.208 -12.064  1.00 10.00      A   
ATOM   1714  HZ3 LYS A 269     -32.246  -7.013 -11.024  1.00 10.00      A   
ATOM   1715  C   LYS A 269     -35.160 -13.034  -7.548  1.00 10.00      A   
ATOM   1716  O   LYS A 269     -35.015 -14.137  -8.078  1.00 10.00      A   
ATOM   1717  N   VAL A 270     -34.996 -12.828  -6.246  1.00 10.00      A   
ATOM   1718  HN  VAL A 270     -35.141 -11.926  -5.884  1.00 10.00      A   
ATOM   1719  CA  VAL A 270     -34.613 -13.901  -5.340  1.00 10.00      A   
ATOM   1720  CB  VAL A 270     -33.914 -13.360  -4.074  1.00 10.00      A   
ATOM   1721  CG1 VAL A 270     -33.515 -14.497  -3.145  1.00 10.00      A   
ATOM   1722  CG2 VAL A 270     -32.699 -12.524  -4.448  1.00 10.00      A   
ATOM   1723  C   VAL A 270     -35.817 -14.748  -4.938  1.00 10.00      A   
ATOM   1724  O   VAL A 270     -35.852 -15.953  -5.196  1.00 10.00      A   
ATOM   1725  N   HIS A 271     -36.810 -14.114  -4.323  1.00 10.00      A   
ATOM   1726  HN  HIS A 271     -36.736 -13.145  -4.158  1.00 10.00      A   
ATOM   1727  CA  HIS A 271     -38.010 -14.823  -3.878  1.00 10.00      A   
ATOM   1728  CB  HIS A 271     -38.536 -14.255  -2.552  1.00 10.00      A   
ATOM   1729  CG  HIS A 271     -38.919 -12.803  -2.595  1.00 10.00      A   
ATOM   1730  ND1 HIS A 271     -37.971 -11.815  -2.496  1.00 10.00      A   
ATOM   1731  CD2 HIS A 271     -40.147 -12.233  -2.705  1.00 10.00      A   
ATOM   1732  CE1 HIS A 271     -38.632 -10.673  -2.546  1.00 10.00      A   
ATOM   1733  NE2 HIS A 271     -39.951 -10.874  -2.671  1.00 10.00      A   
ATOM   1734  HE2 HIS A 271     -40.649 -10.200  -2.516  1.00 10.00      A   
ATOM   1735  C   HIS A 271     -39.105 -14.823  -4.939  1.00 10.00      A   
ATOM   1736  O   HIS A 271     -40.141 -15.464  -4.765  1.00 10.00      A   
ATOM   1737  N   ASN A 272     -38.852 -14.109  -6.035  1.00 10.00      A   
ATOM   1738  HN  ASN A 272     -38.000 -13.632  -6.095  1.00 10.00      A   
ATOM   1739  CA  ASN A 272     -39.798 -13.996  -7.150  1.00 10.00      A   
ATOM   1740  CB  ASN A 272     -40.263 -15.366  -7.672  1.00 10.00      A   
ATOM   1741  CG  ASN A 272     -41.303 -15.263  -8.777  1.00 10.00      A   
ATOM   1742  OD1 ASN A 272     -40.968 -15.075  -9.948  1.00 10.00      A   
ATOM   1743  ND2 ASN A 272     -42.570 -15.407  -8.415  1.00 10.00      A   
ATOM   1744 HD21 ASN A 272     -42.766 -15.573  -7.464  1.00 10.00      A   
ATOM   1745 HD22 ASN A 272     -43.263 -15.336  -9.107  1.00 10.00      A   
ATOM   1746  C   ASN A 272     -40.984 -13.096  -6.811  1.00 10.00      A   
ATOM   1747  O   ASN A 272     -41.542 -13.168  -5.714  1.00 10.00      A   
ATOM   1748  N   GLN A 273     -41.341 -12.241  -7.768  1.00 10.00      A   
ATOM   1749  HN  GLN A 273     -40.822 -12.231  -8.598  1.00 10.00      A   
ATOM   1750  CA  GLN A 273     -42.458 -11.305  -7.637  1.00 10.00      A   
ATOM   1751  CB  GLN A 273     -43.756 -11.990  -7.169  1.00 10.00      A   
ATOM   1752  CG  GLN A 273     -44.279 -11.506  -5.823  1.00 10.00      A   
ATOM   1753  CD  GLN A 273     -44.930 -12.601  -5.006  1.00 10.00      A   
ATOM   1754  OE1 GLN A 273     -46.152 -12.743  -4.997  1.00 10.00      A   
ATOM   1755  NE2 GLN A 273     -44.116 -13.392  -4.325  1.00 10.00      A   
ATOM   1756 HE21 GLN A 273     -43.147 -13.228  -4.392  1.00 10.00      A   
ATOM   1757 HE22 GLN A 273     -44.509 -14.106  -3.779  1.00 10.00      A   
ATOM   1758  C   GLN A 273     -42.111 -10.087  -6.780  1.00 10.00      A   
ATOM   1759  O   GLN A 273     -41.528 -10.203  -5.702  1.00 10.00      A   
ATOM   1760  N   ASP A 274     -42.455  -8.918  -7.288  1.00 10.00      A   
ATOM   1761  HN  ASP A 274     -42.874  -8.886  -8.174  1.00 10.00      A   
ATOM   1762  CA  ASP A 274     -42.207  -7.670  -6.576  1.00 10.00      A   
ATOM   1763  CB  ASP A 274     -41.656  -6.561  -7.487  1.00 10.00      A   
ATOM   1764  CG  ASP A 274     -42.570  -6.194  -8.637  1.00 10.00      A   
ATOM   1765  OD1 ASP A 274     -43.131  -5.081  -8.624  1.00 10.00      A   
ATOM   1766  OD2 ASP A 274     -42.727  -7.018  -9.568  1.00 10.00      A   
ATOM   1767  C   ASP A 274     -43.395  -7.191  -5.717  1.00 10.00      A   
ATOM   1768  O   ASP A 274     -43.178  -6.670  -4.622  1.00 10.00      A   
ATOM   1769  N   PRO A 275     -44.670  -7.354  -6.159  1.00 10.00      A   
ATOM   1770  CA  PRO A 275     -45.827  -6.913  -5.363  1.00 10.00      A   
ATOM   1771  CB  PRO A 275     -46.979  -6.932  -6.369  1.00 10.00      A   
ATOM   1772  CG  PRO A 275     -46.595  -7.987  -7.345  1.00 10.00      A   
ATOM   1773  CD  PRO A 275     -45.097  -7.938  -7.449  1.00 10.00      A   
ATOM   1774  C   PRO A 275     -46.130  -7.845  -4.180  1.00 10.00      A   
ATOM   1775  O   PRO A 275     -47.250  -8.335  -4.028  1.00 10.00      A   
ATOM   1776  N   LYS A 276     -45.128  -8.085  -3.347  1.00 10.00      A   
ATOM   1777  HN  LYS A 276     -44.252  -7.673  -3.525  1.00 10.00      A   
ATOM   1778  CA  LYS A 276     -45.291  -8.937  -2.178  1.00 10.00      A   
ATOM   1779  CB  LYS A 276     -44.344 -10.144  -2.245  1.00 10.00      A   
ATOM   1780  CG  LYS A 276     -44.374 -11.047  -1.019  1.00 10.00      A   
ATOM   1781  CD  LYS A 276     -45.774 -11.569  -0.732  1.00 10.00      A   
ATOM   1782  CE  LYS A 276     -45.825 -12.317   0.591  1.00 10.00      A   
ATOM   1783  NZ  LYS A 276     -45.519 -11.431   1.747  1.00 10.00      A   
ATOM   1784  HZ1 LYS A 276     -46.190 -10.638   1.781  1.00 10.00      A   
ATOM   1785  HZ2 LYS A 276     -44.555 -11.052   1.666  1.00 10.00      A   
ATOM   1786  HZ3 LYS A 276     -45.589 -11.965   2.635  1.00 10.00      A   
ATOM   1787  C   LYS A 276     -45.061  -8.129  -0.903  1.00 10.00      A   
ATOM   1788  O   LYS A 276     -46.009  -7.678  -0.262  1.00 10.00      A   
ATOM   1789  N   ASP A 277     -43.800  -7.939  -0.554  1.00 10.00      A   
ATOM   1790  HN  ASP A 277     -43.084  -8.330  -1.105  1.00 10.00      A   
ATOM   1791  CA  ASP A 277     -43.430  -7.181   0.633  1.00 10.00      A   
ATOM   1792  CB  ASP A 277     -42.307  -7.884   1.412  1.00 10.00      A   
ATOM   1793  CG  ASP A 277     -41.418  -8.776   0.557  1.00 10.00      A   
ATOM   1794  OD1 ASP A 277     -40.917  -9.791   1.088  1.00 10.00      A   
ATOM   1795  OD2 ASP A 277     -41.227  -8.479  -0.641  1.00 10.00      A   
ATOM   1796  C   ASP A 277     -42.999  -5.774   0.246  1.00 10.00      A   
ATOM   1797  O   ASP A 277     -43.161  -4.825   1.019  1.00 10.00      A   
ATOM   1798  N   TRP A 278     -42.475  -5.654  -0.967  1.00 10.00      A   
ATOM   1799  HN  TRP A 278     -42.373  -6.460  -1.515  1.00 10.00      A   
ATOM   1800  CA  TRP A 278     -42.009  -4.378  -1.505  1.00 10.00      A   
ATOM   1801  CB  TRP A 278     -41.432  -4.538  -2.913  1.00 10.00      A   
ATOM   1802  CG  TRP A 278     -40.313  -5.532  -3.002  1.00 10.00      A   
ATOM   1803  CD1 TRP A 278     -40.052  -6.369  -4.045  1.00 10.00      A   
ATOM   1804  CD2 TRP A 278     -39.305  -5.797  -2.015  1.00 10.00      A   
ATOM   1805  NE1 TRP A 278     -38.952  -7.140  -3.772  1.00 10.00      A   
ATOM   1806  HE1 TRP A 278     -38.570  -7.819  -4.367  1.00 10.00      A   
ATOM   1807  CE2 TRP A 278     -38.475  -6.809  -2.532  1.00 10.00      A   
ATOM   1808  CE3 TRP A 278     -39.024  -5.281  -0.744  1.00 10.00      A   
ATOM   1809  CZ2 TRP A 278     -37.386  -7.311  -1.828  1.00 10.00      A   
ATOM   1810  CZ3 TRP A 278     -37.942  -5.780  -0.048  1.00 10.00      A   
ATOM   1811  CH2 TRP A 278     -37.137  -6.786  -0.591  1.00 10.00      A   
ATOM   1812  C   TRP A 278     -43.043  -3.239  -1.464  1.00 10.00      A   
ATOM   1813  O   TRP A 278     -42.665  -2.114  -1.167  1.00 10.00      A   
ATOM   1814  N   PRO A 279     -44.345  -3.491  -1.787  1.00 10.00      A   
ATOM   1815  CA  PRO A 279     -45.408  -2.464  -1.771  1.00 10.00      A   
ATOM   1816  CB  PRO A 279     -46.667  -3.305  -1.606  1.00 10.00      A   
ATOM   1817  CG  PRO A 279     -46.372  -4.545  -2.375  1.00 10.00      A   
ATOM   1818  CD  PRO A 279     -44.889  -4.786  -2.251  1.00 10.00      A   
ATOM   1819  C   PRO A 279     -45.312  -1.431  -0.635  1.00 10.00      A   
ATOM   1820  O   PRO A 279     -45.624  -0.255  -0.839  1.00 10.00      A   
ATOM   1821  N   ALA A 280     -44.874  -1.862   0.545  1.00 10.00      A   
ATOM   1822  HN  ALA A 280     -44.620  -2.804   0.646  1.00 10.00      A   
ATOM   1823  CA  ALA A 280     -44.752  -0.964   1.695  1.00 10.00      A   
ATOM   1824  CB  ALA A 280     -44.410  -1.750   2.951  1.00 10.00      A   
ATOM   1825  C   ALA A 280     -43.710   0.126   1.447  1.00 10.00      A   
ATOM   1826  O   ALA A 280     -43.840   1.248   1.935  1.00 10.00      A   
ATOM   1827  N   GLN A 281     -42.688  -0.206   0.671  1.00 10.00      A   
ATOM   1828  HN  GLN A 281     -42.655  -1.111   0.284  1.00 10.00      A   
ATOM   1829  CA  GLN A 281     -41.617   0.729   0.360  1.00 10.00      A   
ATOM   1830  CB  GLN A 281     -40.268   0.124   0.758  1.00 10.00      A   
ATOM   1831  CG  GLN A 281     -40.241  -0.412   2.181  1.00 10.00      A   
ATOM   1832  CD  GLN A 281     -39.257  -1.549   2.372  1.00 10.00      A   
ATOM   1833  OE1 GLN A 281     -39.507  -2.471   3.146  1.00 10.00      A   
ATOM   1834  NE2 GLN A 281     -38.129  -1.489   1.682  1.00 10.00      A   
ATOM   1835 HE21 GLN A 281     -37.987  -0.723   1.089  1.00 10.00      A   
ATOM   1836 HE22 GLN A 281     -37.473  -2.214   1.802  1.00 10.00      A   
ATOM   1837  C   GLN A 281     -41.620   1.061  -1.127  1.00 10.00      A   
ATOM   1838  O   GLN A 281     -40.715   1.723  -1.632  1.00 10.00      A   
ATOM   1839  N   TYR A 282     -42.653   0.599  -1.824  1.00 10.00      A   
ATOM   1840  HN  TYR A 282     -43.348   0.083  -1.363  1.00 10.00      A   
ATOM   1841  CA  TYR A 282     -42.777   0.837  -3.254  1.00 10.00      A   
ATOM   1842  CB  TYR A 282     -43.850  -0.073  -3.857  1.00 10.00      A   
ATOM   1843  CG  TYR A 282     -43.445  -0.723  -5.162  1.00 10.00      A   
ATOM   1844  CD1 TYR A 282     -43.928  -0.251  -6.376  1.00 10.00      A   
ATOM   1845  CD2 TYR A 282     -42.581  -1.811  -5.180  1.00 10.00      A   
ATOM   1846  CE1 TYR A 282     -43.560  -0.843  -7.570  1.00 10.00      A   
ATOM   1847  CE2 TYR A 282     -42.206  -2.409  -6.369  1.00 10.00      A   
ATOM   1848  CZ  TYR A 282     -42.699  -1.921  -7.562  1.00 10.00      A   
ATOM   1849  OH  TYR A 282     -42.330  -2.513  -8.750  1.00 10.00      A   
ATOM   1850  HH  TYR A 282     -42.557  -3.459  -8.719  1.00 10.00      A   
ATOM   1851  C   TYR A 282     -43.109   2.297  -3.523  1.00 10.00      A   
ATOM   1852  O   TYR A 282     -42.815   2.825  -4.592  1.00 10.00      A   
ATOM   1853  N   CYS A 283     -43.709   2.941  -2.533  1.00 10.00      A   
ATOM   1854  HN  CYS A 283     -43.913   2.458  -1.705  1.00 10.00      A   
ATOM   1855  CA  CYS A 283     -44.082   4.342  -2.639  1.00 10.00      A   
ATOM   1856  CB  CYS A 283     -44.856   4.760  -1.394  1.00 10.00      A   
ATOM   1857  SG  CYS A 283     -45.311   3.378  -0.323  1.00 10.00      A   
ATOM   1858  HG  CYS A 283     -46.142   3.842   0.600  1.00 10.00      A   
ATOM   1859  C   CYS A 283     -42.839   5.207  -2.804  1.00 10.00      A   
ATOM   1860  O   CYS A 283     -42.750   6.014  -3.731  1.00 10.00      A   
ATOM   1861  N   GLU A 284     -41.871   5.025  -1.909  1.00 10.00      A   
ATOM   1862  HN  GLU A 284     -42.000   4.374  -1.185  1.00 10.00      A   
ATOM   1863  CA  GLU A 284     -40.632   5.785  -1.974  1.00 10.00      A   
ATOM   1864  CB  GLU A 284     -39.819   5.663  -0.680  1.00 10.00      A   
ATOM   1865  CG  GLU A 284     -39.070   4.351  -0.513  1.00 10.00      A   
ATOM   1866  CD  GLU A 284     -38.126   4.373   0.669  1.00 10.00      A   
ATOM   1867  OE1 GLU A 284     -37.026   4.957   0.549  1.00 10.00      A   
ATOM   1868  OE2 GLU A 284     -38.482   3.813   1.726  1.00 10.00      A   
ATOM   1869  C   GLU A 284     -39.812   5.361  -3.186  1.00 10.00      A   
ATOM   1870  O   GLU A 284     -39.042   6.150  -3.729  1.00 10.00      A   
ATOM   1871  N   ALA A 285     -39.994   4.111  -3.611  1.00 10.00      A   
ATOM   1872  HN  ALA A 285     -40.612   3.526  -3.124  1.00 10.00      A   
ATOM   1873  CA  ALA A 285     -39.290   3.590  -4.772  1.00 10.00      A   
ATOM   1874  CB  ALA A 285     -39.458   2.084  -4.870  1.00 10.00      A   
ATOM   1875  C   ALA A 285     -39.808   4.270  -6.031  1.00 10.00      A   
ATOM   1876  O   ALA A 285     -39.031   4.666  -6.897  1.00 10.00      A   
ATOM   1877  N   LEU A 286     -41.129   4.398  -6.127  1.00 10.00      A   
ATOM   1878  HN  LEU A 286     -41.703   4.028  -5.416  1.00 10.00      A   
ATOM   1879  CA  LEU A 286     -41.749   5.059  -7.268  1.00 10.00      A   
ATOM   1880  CB  LEU A 286     -43.275   4.917  -7.202  1.00 10.00      A   
ATOM   1881  CG  LEU A 286     -44.017   4.803  -8.541  1.00 10.00      A   
ATOM   1882  CD1 LEU A 286     -44.128   6.157  -9.228  1.00 10.00      A   
ATOM   1883  CD2 LEU A 286     -43.346   3.785  -9.453  1.00 10.00      A   
ATOM   1884  C   LEU A 286     -41.347   6.528  -7.263  1.00 10.00      A   
ATOM   1885  O   LEU A 286     -41.004   7.096  -8.301  1.00 10.00      A   
ATOM   1886  N   ALA A 287     -41.374   7.129  -6.076  1.00 10.00      A   
ATOM   1887  HN  ALA A 287     -41.672   6.617  -5.291  1.00 10.00      A   
ATOM   1888  CA  ALA A 287     -40.989   8.524  -5.908  1.00 10.00      A   
ATOM   1889  CB  ALA A 287     -41.184   8.955  -4.462  1.00 10.00      A   
ATOM   1890  C   ALA A 287     -39.535   8.711  -6.328  1.00 10.00      A   
ATOM   1891  O   ALA A 287     -39.178   9.717  -6.939  1.00 10.00      A   
ATOM   1892  N   ASP A 288     -38.706   7.721  -6.006  1.00 10.00      A   
ATOM   1893  HN  ASP A 288     -39.058   6.949  -5.513  1.00 10.00      A   
ATOM   1894  CA  ASP A 288     -37.292   7.747  -6.360  1.00 10.00      A   
ATOM   1895  CB  ASP A 288     -36.564   6.540  -5.761  1.00 10.00      A   
ATOM   1896  CG  ASP A 288     -35.070   6.552  -6.030  1.00 10.00      A   
ATOM   1897  OD1 ASP A 288     -34.435   7.612  -5.841  1.00 10.00      A   
ATOM   1898  OD2 ASP A 288     -34.518   5.499  -6.408  1.00 10.00      A   
ATOM   1899  C   ASP A 288     -37.140   7.756  -7.875  1.00 10.00      A   
ATOM   1900  O   ASP A 288     -36.322   8.493  -8.425  1.00 10.00      A   
ATOM   1901  N   GLU A 289     -37.956   6.947  -8.549  1.00 10.00      A   
ATOM   1902  HN  GLU A 289     -38.586   6.383  -8.051  1.00 10.00      A   
ATOM   1903  CA  GLU A 289     -37.934   6.873 -10.005  1.00 10.00      A   
ATOM   1904  CB  GLU A 289     -38.906   5.804 -10.512  1.00 10.00      A   
ATOM   1905  CG  GLU A 289     -38.493   4.379 -10.192  1.00 10.00      A   
ATOM   1906  CD  GLU A 289     -38.613   3.459 -11.390  1.00 10.00      A   
ATOM   1907  OE1 GLU A 289     -37.671   3.422 -12.213  1.00 10.00      A   
ATOM   1908  OE2 GLU A 289     -39.643   2.765 -11.519  1.00 10.00      A   
ATOM   1909  C   GLU A 289     -38.293   8.227 -10.607  1.00 10.00      A   
ATOM   1910  O   GLU A 289     -37.693   8.663 -11.592  1.00 10.00      A   
ATOM   1911  N   GLU A 290     -39.268   8.895 -10.003  1.00 10.00      A   
ATOM   1912  HN  GLU A 290     -39.714   8.494  -9.223  1.00 10.00      A   
ATOM   1913  CA  GLU A 290     -39.696  10.205 -10.469  1.00 10.00      A   
ATOM   1914  CB  GLU A 290     -41.024  10.602  -9.820  1.00 10.00      A   
ATOM   1915  CG  GLU A 290     -42.124   9.568  -9.978  1.00 10.00      A   
ATOM   1916  CD  GLU A 290     -43.482  10.101  -9.585  1.00 10.00      A   
ATOM   1917  OE1 GLU A 290     -43.766  10.183  -8.372  1.00 10.00      A   
ATOM   1918  OE2 GLU A 290     -44.272  10.443 -10.491  1.00 10.00      A   
ATOM   1919  C   GLU A 290     -38.628  11.244 -10.151  1.00 10.00      A   
ATOM   1920  O   GLU A 290     -38.456  12.219 -10.881  1.00 10.00      A   
ATOM   1921  N   ASN A 291     -37.913  11.017  -9.056  1.00 10.00      A   
ATOM   1922  HN  ASN A 291     -38.115  10.222  -8.516  1.00 10.00      A   
ATOM   1923  CA  ASN A 291     -36.849  11.916  -8.618  1.00 10.00      A   
ATOM   1924  CB  ASN A 291     -36.451  11.620  -7.166  1.00 10.00      A   
ATOM   1925  CG  ASN A 291     -35.474  12.636  -6.602  1.00 10.00      A   
ATOM   1926  OD1 ASN A 291     -34.260  12.424  -6.606  1.00 10.00      A   
ATOM   1927  ND2 ASN A 291     -35.999  13.748  -6.113  1.00 10.00      A   
ATOM   1928 HD21 ASN A 291     -36.975  13.851  -6.140  1.00 10.00      A   
ATOM   1929 HD22 ASN A 291     -35.392  14.429  -5.754  1.00 10.00      A   
ATOM   1930  C   ASN A 291     -35.635  11.815  -9.534  1.00 10.00      A   
ATOM   1931  O   ASN A 291     -34.875  12.768  -9.683  1.00 10.00      A   
ATOM   1932  N   ARG A 292     -35.455  10.652 -10.151  1.00 10.00      A   
ATOM   1933  HN  ARG A 292     -36.077   9.913  -9.973  1.00 10.00      A   
ATOM   1934  CA  ARG A 292     -34.334  10.444 -11.067  1.00 10.00      A   
ATOM   1935  CB  ARG A 292     -34.142   8.956 -11.383  1.00 10.00      A   
ATOM   1936  CG  ARG A 292     -33.882   8.077 -10.170  1.00 10.00      A   
ATOM   1937  CD  ARG A 292     -32.657   8.529  -9.391  1.00 10.00      A   
ATOM   1938  NE  ARG A 292     -32.679   8.019  -8.022  1.00 10.00      A   
ATOM   1939  HE  ARG A 292     -33.567   7.877  -7.609  1.00 10.00      A   
ATOM   1940  CZ  ARG A 292     -31.596   7.739  -7.301  1.00 10.00      A   
ATOM   1941  NH1 ARG A 292     -30.378   7.902  -7.811  1.00 10.00      A   
ATOM   1942 HH11 ARG A 292     -29.529   7.670  -7.238  1.00 10.00      A   
ATOM   1943 HH12 ARG A 292     -30.257   8.264  -8.778  1.00 10.00      A   
ATOM   1944  NH2 ARG A 292     -31.745   7.293  -6.066  1.00 10.00      A   
ATOM   1945 HH21 ARG A 292     -32.713   7.158  -5.677  1.00 10.00      A   
ATOM   1946 HH22 ARG A 292     -30.908   7.086  -5.468  1.00 10.00      A   
ATOM   1947  C   ARG A 292     -34.554  11.216 -12.364  1.00 10.00      A   
ATOM   1948  O   ARG A 292     -33.613  11.466 -13.116  1.00 10.00      A   
ATOM   1949  N   ALA A 293     -35.804  11.586 -12.620  1.00 10.00      A   
ATOM   1950  HN  ALA A 293     -36.511  11.361 -11.978  1.00 10.00      A   
ATOM   1951  CA  ALA A 293     -36.153  12.325 -13.825  1.00 10.00      A   
ATOM   1952  CB  ALA A 293     -37.400  11.735 -14.465  1.00 10.00      A   
ATOM   1953  C   ALA A 293     -36.357  13.808 -13.520  1.00 10.00      A   
ATOM   1954  O   ALA A 293     -36.459  14.633 -14.431  1.00 10.00      A   
ATOM   1955  N   ARG A 294     -36.418  14.143 -12.237  1.00 10.00      A   
ATOM   1956  HN  ARG A 294     -36.327  13.447 -11.554  1.00 10.00      A   
ATOM   1957  CB  ARG A 294     -38.103  15.852 -11.695  1.00 10.00      A   
ATOM   1958  CG  ARG A 294     -38.421  17.341 -11.684  1.00 10.00      A   
ATOM   1959  CD  ARG A 294     -38.261  17.946 -10.298  1.00 10.00      A   
ATOM   1960  NE  ARG A 294     -38.010  19.384 -10.357  1.00 10.00      A   
ATOM   1961  HE  ARG A 294     -38.796  19.978 -10.383  1.00 10.00      A   
ATOM   1962  CZ  ARG A 294     -36.793  19.924 -10.377  1.00 10.00      A   
ATOM   1963  NH1 ARG A 294     -35.714  19.147 -10.328  1.00 10.00      A   
ATOM   1964 HH11 ARG A 294     -35.812  18.107 -10.274  1.00 10.00      A   
ATOM   1965 HH12 ARG A 294     -34.759  19.570 -10.344  1.00 10.00      A   
ATOM   1966  NH2 ARG A 294     -36.652  21.242 -10.436  1.00 10.00      A   
ATOM   1967 HH21 ARG A 294     -35.698  21.668 -10.453  1.00 10.00      A   
ATOM   1968 HH22 ARG A 294     -37.494  21.860 -10.466  1.00 10.00      A   
ATOM   1969  CA  ARG A 294     -36.609  15.523 -11.818  1.00 10.00      A   
ATOM   1970  C   ARG A 294     -35.890  15.787 -10.500  1.00 10.00      A   
ATOM   1971  O   ARG A 294     -36.409  15.370  -9.445  1.00 10.00      A   
ATOM   1972  OXT ARG A 294     -34.817  16.424 -10.523  1.00 10.00      A   
ATOM   1973  C   GLY B   9     -10.142 -18.530 -13.686  1.00 10.00      B   
ATOM   1974  O   GLY B   9     -11.322 -18.418 -13.345  1.00 10.00      B   
ATOM   1975  N   GLY B   9     -10.587 -16.733 -15.337  1.00 10.00      B   
ATOM   1976  HT1 GLY B   9     -11.366 -17.299 -15.727  1.00 10.00      B   
ATOM   1977  HT2 GLY B   9     -10.173 -16.162 -16.097  1.00 10.00      B   
ATOM   1978  HT3 GLY B   9     -10.969 -16.094 -14.608  1.00 10.00      B   
ATOM   1979  CA  GLY B   9      -9.559 -17.622 -14.746  1.00 10.00      B   
ATOM   1980  N   VAL B  10      -9.325 -19.436 -13.167  1.00 10.00      B   
ATOM   1981  HN  VAL B  10      -8.397 -19.482 -13.489  1.00 10.00      B   
ATOM   1982  CA  VAL B  10      -9.765 -20.368 -12.138  1.00 10.00      B   
ATOM   1983  CB  VAL B  10      -8.883 -21.637 -12.075  1.00 10.00      B   
ATOM   1984  CG1 VAL B  10      -9.175 -22.552 -13.253  1.00 10.00      B   
ATOM   1985  CG2 VAL B  10      -7.402 -21.282 -12.026  1.00 10.00      B   
ATOM   1986  C   VAL B  10      -9.808 -19.706 -10.766  1.00 10.00      B   
ATOM   1987  O   VAL B  10      -8.827 -19.119 -10.312  1.00 10.00      B   
ATOM   1988  N   MET B  11     -10.958 -19.785 -10.117  1.00 10.00      B   
ATOM   1989  HN  MET B  11     -11.719 -20.240 -10.538  1.00 10.00      B   
ATOM   1990  CA  MET B  11     -11.120 -19.207  -8.793  1.00 10.00      B   
ATOM   1991  CB  MET B  11     -11.988 -17.946  -8.829  1.00 10.00      B   
ATOM   1992  CG  MET B  11     -11.908 -17.120  -7.552  1.00 10.00      B   
ATOM   1993  SD  MET B  11     -13.244 -15.919  -7.403  1.00 10.00      B   
ATOM   1994  CE  MET B  11     -12.615 -14.878  -6.088  1.00 10.00      B   
ATOM   1995  C   MET B  11     -11.719 -20.226  -7.837  1.00 10.00      B   
ATOM   1996  O   MET B  11     -12.912 -20.523  -7.895  1.00 10.00      B   
ATOM   1997  N   THR B  12     -10.878 -20.786  -6.988  1.00 10.00      B   
ATOM   1998  HN  THR B  12      -9.926 -20.533  -7.019  1.00 10.00      B   
ATOM   1999  CA  THR B  12     -11.307 -21.769  -6.010  1.00 10.00      B   
ATOM   2000  CB  THR B  12     -10.341 -22.973  -6.020  1.00 10.00      B   
ATOM   2001  OG1 THR B  12      -9.897 -23.201  -7.364  1.00 10.00      B   
ATOM   2002  HG1 THR B  12     -10.650 -23.142  -7.963  1.00 10.00      B   
ATOM   2003  CG2 THR B  12     -11.029 -24.231  -5.516  1.00 10.00      B   
ATOM   2004  C   THR B  12     -11.324 -21.125  -4.622  1.00 10.00      B   
ATOM   2005  O   THR B  12     -10.834 -20.005  -4.449  1.00 10.00      B   
ATOM   2006  N   ASP B  13     -11.884 -21.819  -3.636  1.00 10.00      B   
ATOM   2007  HN  ASP B  13     -12.262 -22.707  -3.826  1.00 10.00      B   
ATOM   2008  CA  ASP B  13     -11.957 -21.288  -2.276  1.00 10.00      B   
ATOM   2009  CB  ASP B  13     -12.793 -22.181  -1.361  1.00 10.00      B   
ATOM   2010  CG  ASP B  13     -14.277 -21.969  -1.565  1.00 10.00      B   
ATOM   2011  OD1 ASP B  13     -14.989 -22.952  -1.865  1.00 10.00      B   
ATOM   2012  OD2 ASP B  13     -14.735 -20.814  -1.454  1.00 10.00      B   
ATOM   2013  C   ASP B  13     -10.577 -21.043  -1.686  1.00 10.00      B   
ATOM   2014  O   ASP B  13     -10.398 -20.156  -0.852  1.00 10.00      B   
ATOM   2015  N   VAL B  14      -9.597 -21.820  -2.132  1.00 10.00      B   
ATOM   2016  HN  VAL B  14      -9.800 -22.513  -2.792  1.00 10.00      B   
ATOM   2017  CA  VAL B  14      -8.227 -21.662  -1.656  1.00 10.00      B   
ATOM   2018  CB  VAL B  14      -7.297 -22.796  -2.143  1.00 10.00      B   
ATOM   2019  CG1 VAL B  14      -7.569 -24.078  -1.370  1.00 10.00      B   
ATOM   2020  CG2 VAL B  14      -7.451 -23.026  -3.641  1.00 10.00      B   
ATOM   2021  C   VAL B  14      -7.674 -20.302  -2.082  1.00 10.00      B   
ATOM   2022  O   VAL B  14      -6.941 -19.653  -1.335  1.00 10.00      B   
ATOM   2023  N   HIS B  15      -8.058 -19.868  -3.282  1.00 10.00      B   
ATOM   2024  HN  HIS B  15      -8.646 -20.429  -3.827  1.00 10.00      B   
ATOM   2025  CA  HIS B  15      -7.627 -18.577  -3.806  1.00 10.00      B   
ATOM   2026  CB  HIS B  15      -7.971 -18.448  -5.293  1.00 10.00      B   
ATOM   2027  CG  HIS B  15      -7.324 -19.475  -6.168  1.00 10.00      B   
ATOM   2028  ND1 HIS B  15      -8.058 -20.485  -6.737  1.00 10.00      B   
ATOM   2029  CD2 HIS B  15      -6.026 -19.601  -6.537  1.00 10.00      B   
ATOM   2030  CE1 HIS B  15      -7.198 -21.203  -7.438  1.00 10.00      B   
ATOM   2031  NE2 HIS B  15      -5.958 -20.707  -7.347  1.00 10.00      B   
ATOM   2032  HE2 HIS B  15      -5.199 -20.952  -7.916  1.00 10.00      B   
ATOM   2033  C   HIS B  15      -8.313 -17.466  -3.029  1.00 10.00      B   
ATOM   2034  O   HIS B  15      -7.716 -16.424  -2.760  1.00 10.00      B   
ATOM   2035  N   ARG B  16      -9.573 -17.706  -2.665  1.00 10.00      B   
ATOM   2036  HN  ARG B  16      -9.987 -18.558  -2.920  1.00 10.00      B   
ATOM   2037  CA  ARG B  16     -10.352 -16.743  -1.897  1.00 10.00      B   
ATOM   2038  CB  ARG B  16     -11.778 -17.258  -1.678  1.00 10.00      B   
ATOM   2039  CG  ARG B  16     -12.633 -17.290  -2.934  1.00 10.00      B   
ATOM   2040  CD  ARG B  16     -14.015 -17.857  -2.649  1.00 10.00      B   
ATOM   2041  NE  ARG B  16     -14.927 -17.655  -3.775  1.00 10.00      B   
ATOM   2042  HE  ARG B  16     -14.881 -16.786  -4.237  1.00 10.00      B   
ATOM   2043  CZ  ARG B  16     -15.803 -18.563  -4.208  1.00 10.00      B   
ATOM   2044  NH1 ARG B  16     -15.917 -19.740  -3.599  1.00 10.00      B   
ATOM   2045 HH11 ARG B  16     -15.321 -19.969  -2.762  1.00 10.00      B   
ATOM   2046 HH12 ARG B  16     -16.603 -20.445  -3.945  1.00 10.00      B   
ATOM   2047  NH2 ARG B  16     -16.577 -18.288  -5.251  1.00 10.00      B   
ATOM   2048 HH21 ARG B  16     -16.506 -17.362  -5.730  1.00 10.00      B   
ATOM   2049 HH22 ARG B  16     -17.263 -18.992  -5.600  1.00 10.00      B   
ATOM   2050  C   ARG B  16      -9.684 -16.511  -0.553  1.00 10.00      B   
ATOM   2051  O   ARG B  16      -9.440 -15.375  -0.155  1.00 10.00      B   
ATOM   2052  N   ARG B  17      -9.373 -17.608   0.127  1.00 10.00      B   
ATOM   2053  HN  ARG B  17      -9.597 -18.484  -0.256  1.00 10.00      B   
ATOM   2054  CA  ARG B  17      -8.725 -17.555   1.428  1.00 10.00      B   
ATOM   2055  CB  ARG B  17      -8.512 -18.970   1.972  1.00 10.00      B   
ATOM   2056  CG  ARG B  17      -8.020 -19.017   3.408  1.00 10.00      B   
ATOM   2057  CD  ARG B  17      -8.984 -18.305   4.341  1.00 10.00      B   
ATOM   2058  NE  ARG B  17      -8.528 -18.331   5.726  1.00 10.00      B   
ATOM   2059  HE  ARG B  17      -7.820 -18.978   5.954  1.00 10.00      B   
ATOM   2060  CZ  ARG B  17      -9.008 -17.543   6.687  1.00 10.00      B   
ATOM   2061  NH1 ARG B  17      -9.959 -16.655   6.416  1.00 10.00      B   
ATOM   2062 HH11 ARG B  17     -10.330 -16.565   5.448  1.00 10.00      B   
ATOM   2063 HH12 ARG B  17     -10.347 -16.050   7.177  1.00 10.00      B   
ATOM   2064  NH2 ARG B  17      -8.528 -17.641   7.921  1.00 10.00      B   
ATOM   2065 HH21 ARG B  17      -8.899 -17.028   8.684  1.00 10.00      B   
ATOM   2066 HH22 ARG B  17      -7.776 -18.333   8.133  1.00 10.00      B   
ATOM   2067  C   ARG B  17      -7.391 -16.819   1.339  1.00 10.00      B   
ATOM   2068  O   ARG B  17      -7.077 -15.976   2.183  1.00 10.00      B   
ATOM   2069  N   PHE B  18      -6.620 -17.144   0.306  1.00 10.00      B   
ATOM   2070  HN  PHE B  18      -6.931 -17.832  -0.322  1.00 10.00      B   
ATOM   2071  CA  PHE B  18      -5.322 -16.520   0.085  1.00 10.00      B   
ATOM   2072  CB  PHE B  18      -4.639 -17.135  -1.142  1.00 10.00      B   
ATOM   2073  CG  PHE B  18      -3.183 -16.787  -1.284  1.00 10.00      B   
ATOM   2074  CD1 PHE B  18      -2.782 -15.703  -2.049  1.00 10.00      B   
ATOM   2075  CD2 PHE B  18      -2.212 -17.551  -0.656  1.00 10.00      B   
ATOM   2076  CE1 PHE B  18      -1.442 -15.388  -2.183  1.00 10.00      B   
ATOM   2077  CE2 PHE B  18      -0.871 -17.242  -0.785  1.00 10.00      B   
ATOM   2078  CZ  PHE B  18      -0.485 -16.158  -1.550  1.00 10.00      B   
ATOM   2079  C   PHE B  18      -5.473 -15.013  -0.102  1.00 10.00      B   
ATOM   2080  O   PHE B  18      -4.777 -14.228   0.542  1.00 10.00      B   
ATOM   2081  N   LEU B  19      -6.397 -14.618  -0.974  1.00 10.00      B   
ATOM   2082  HN  LEU B  19      -6.929 -15.297  -1.449  1.00 10.00      B   
ATOM   2083  CA  LEU B  19      -6.641 -13.205  -1.249  1.00 10.00      B   
ATOM   2084  CB  LEU B  19      -7.617 -13.032  -2.416  1.00 10.00      B   
ATOM   2085  CG  LEU B  19      -7.093 -13.419  -3.801  1.00 10.00      B   
ATOM   2086  CD1 LEU B  19      -8.205 -13.328  -4.836  1.00 10.00      B   
ATOM   2087  CD2 LEU B  19      -5.915 -12.538  -4.196  1.00 10.00      B   
ATOM   2088  C   LEU B  19      -7.151 -12.466  -0.015  1.00 10.00      B   
ATOM   2089  O   LEU B  19      -6.779 -11.317   0.221  1.00 10.00      B   
ATOM   2090  N   GLN B  20      -8.000 -13.128   0.766  1.00 10.00      B   
ATOM   2091  HN  GLN B  20      -8.269 -14.041   0.517  1.00 10.00      B   
ATOM   2092  CA  GLN B  20      -8.552 -12.530   1.976  1.00 10.00      B   
ATOM   2093  CB  GLN B  20      -9.607 -13.442   2.600  1.00 10.00      B   
ATOM   2094  CG  GLN B  20     -10.925 -13.471   1.846  1.00 10.00      B   
ATOM   2095  CD  GLN B  20     -11.886 -14.489   2.417  1.00 10.00      B   
ATOM   2096  OE1 GLN B  20     -11.897 -15.646   2.007  1.00 10.00      B   
ATOM   2097  NE2 GLN B  20     -12.698 -14.065   3.372  1.00 10.00      B   
ATOM   2098 HE21 GLN B  20     -12.637 -13.129   3.652  1.00 10.00      B   
ATOM   2099 HE22 GLN B  20     -13.324 -14.713   3.768  1.00 10.00      B   
ATOM   2100  C   GLN B  20      -7.453 -12.224   2.985  1.00 10.00      B   
ATOM   2101  O   GLN B  20      -7.381 -11.119   3.522  1.00 10.00      B   
ATOM   2102  N   LEU B  21      -6.588 -13.202   3.229  1.00 10.00      B   
ATOM   2103  HN  LEU B  21      -6.689 -14.063   2.763  1.00 10.00      B   
ATOM   2104  CA  LEU B  21      -5.489 -13.024   4.173  1.00 10.00      B   
ATOM   2105  CB  LEU B  21      -4.847 -14.365   4.532  1.00 10.00      B   
ATOM   2106  CG  LEU B  21      -5.725 -15.325   5.342  1.00 10.00      B   
ATOM   2107  CD1 LEU B  21      -4.982 -16.617   5.643  1.00 10.00      B   
ATOM   2108  CD2 LEU B  21      -6.200 -14.665   6.628  1.00 10.00      B   
ATOM   2109  C   LEU B  21      -4.457 -12.041   3.626  1.00 10.00      B   
ATOM   2110  O   LEU B  21      -3.747 -11.376   4.382  1.00 10.00      B   
ATOM   2111  N   LEU B  22      -4.400 -11.944   2.305  1.00 10.00      B   
ATOM   2112  HN  LEU B  22      -4.983 -12.518   1.761  1.00 10.00      B   
ATOM   2113  CA  LEU B  22      -3.485 -11.029   1.636  1.00 10.00      B   
ATOM   2114  CB  LEU B  22      -3.347 -11.410   0.157  1.00 10.00      B   
ATOM   2115  CG  LEU B  22      -2.259 -10.691  -0.641  1.00 10.00      B   
ATOM   2116  CD1 LEU B  22      -0.878 -11.159  -0.206  1.00 10.00      B   
ATOM   2117  CD2 LEU B  22      -2.459 -10.917  -2.131  1.00 10.00      B   
ATOM   2118  C   LEU B  22      -3.998  -9.597   1.763  1.00 10.00      B   
ATOM   2119  O   LEU B  22      -3.283  -8.634   1.483  1.00 10.00      B   
ATOM   2120  N   MET B  23      -5.251  -9.465   2.182  1.00 10.00      B   
ATOM   2121  HN  MET B  23      -5.777 -10.272   2.374  1.00 10.00      B   
ATOM   2122  CA  MET B  23      -5.864  -8.160   2.363  1.00 10.00      B   
ATOM   2123  CB  MET B  23      -7.360  -8.200   2.047  1.00 10.00      B   
ATOM   2124  CG  MET B  23      -7.686  -8.176   0.564  1.00 10.00      B   
ATOM   2125  SD  MET B  23      -9.441  -7.903   0.246  1.00 10.00      B   
ATOM   2126  CE  MET B  23      -9.455  -7.861  -1.544  1.00 10.00      B   
ATOM   2127  C   MET B  23      -5.635  -7.646   3.777  1.00 10.00      B   
ATOM   2128  O   MET B  23      -5.449  -6.446   3.983  1.00 10.00      B   
ATOM   2129  N   THR B  24      -5.642  -8.558   4.747  1.00 10.00      B   
ATOM   2130  HN  THR B  24      -5.803  -9.500   4.522  1.00 10.00      B   
ATOM   2131  CA  THR B  24      -5.428  -8.196   6.142  1.00 10.00      B   
ATOM   2132  CB  THR B  24      -5.675  -9.402   7.067  1.00 10.00      B   
ATOM   2133  OG1 THR B  24      -5.676 -10.607   6.288  1.00 10.00      B   
ATOM   2134  HG1 THR B  24      -4.770 -10.935   6.200  1.00 10.00      B   
ATOM   2135  CG2 THR B  24      -7.012  -9.265   7.780  1.00 10.00      B   
ATOM   2136  C   THR B  24      -4.010  -7.675   6.357  1.00 10.00      B   
ATOM   2137  O   THR B  24      -3.785  -6.739   7.128  1.00 10.00      B   
ATOM   2138  N   HIS B  25      -3.057  -8.279   5.664  1.00 10.00      B   
ATOM   2139  HN  HIS B  25      -3.296  -9.018   5.065  1.00 10.00      B   
ATOM   2140  CA  HIS B  25      -1.663  -7.878   5.772  1.00 10.00      B   
ATOM   2141  CB  HIS B  25      -0.765  -9.100   5.983  1.00 10.00      B   
ATOM   2142  CG  HIS B  25      -1.079  -9.873   7.230  1.00 10.00      B   
ATOM   2143  ND1 HIS B  25      -1.780 -11.054   7.182  1.00 10.00      B   
ATOM   2144  CD2 HIS B  25      -0.772  -9.588   8.519  1.00 10.00      B   
ATOM   2145  CE1 HIS B  25      -1.887 -11.461   8.433  1.00 10.00      B   
ATOM   2146  NE2 HIS B  25      -1.291 -10.607   9.277  1.00 10.00      B   
ATOM   2147  HE2 HIS B  25      -1.102 -10.771  10.227  1.00 10.00      B   
ATOM   2148  C   HIS B  25      -1.237  -7.102   4.530  1.00 10.00      B   
ATOM   2149  O   HIS B  25      -1.374  -7.586   3.408  1.00 10.00      B   
ATOM   2150  N   GLY B  26      -0.723  -5.897   4.739  1.00 10.00      B   
ATOM   2151  HN  GLY B  26      -0.641  -5.566   5.660  1.00 10.00      B   
ATOM   2152  CA  GLY B  26      -0.299  -5.060   3.629  1.00 10.00      B   
ATOM   2153  C   GLY B  26       1.089  -5.393   3.114  1.00 10.00      B   
ATOM   2154  O   GLY B  26       1.606  -4.717   2.221  1.00 10.00      B   
ATOM   2155  N   VAL B  27       1.698  -6.424   3.679  1.00 10.00      B   
ATOM   2156  HN  VAL B  27       1.236  -6.921   4.386  1.00 10.00      B   
ATOM   2157  CA  VAL B  27       3.027  -6.849   3.270  1.00 10.00      B   
ATOM   2158  CB  VAL B  27       4.129  -5.861   3.733  1.00 10.00      B   
ATOM   2159  CG1 VAL B  27       4.156  -5.712   5.250  1.00 10.00      B   
ATOM   2160  CG2 VAL B  27       5.492  -6.269   3.195  1.00 10.00      B   
ATOM   2161  C   VAL B  27       3.323  -8.260   3.775  1.00 10.00      B   
ATOM   2162  O   VAL B  27       3.109  -8.568   4.948  1.00 10.00      B   
ATOM   2163  N   LEU B  28       3.776  -9.119   2.877  1.00 10.00      B   
ATOM   2164  HN  LEU B  28       3.901  -8.821   1.950  1.00 10.00      B   
ATOM   2165  CA  LEU B  28       4.105 -10.494   3.225  1.00 10.00      B   
ATOM   2166  CB  LEU B  28       2.929 -11.429   2.930  1.00 10.00      B   
ATOM   2167  CG  LEU B  28       1.743 -11.355   3.893  1.00 10.00      B   
ATOM   2168  CD1 LEU B  28       0.483 -10.934   3.155  1.00 10.00      B   
ATOM   2169  CD2 LEU B  28       1.536 -12.689   4.593  1.00 10.00      B   
ATOM   2170  C   LEU B  28       5.335 -10.946   2.456  1.00 10.00      B   
ATOM   2171  O   LEU B  28       5.438 -10.722   1.249  1.00 10.00      B   
ATOM   2172  N   GLU B  29       6.269 -11.567   3.157  1.00 10.00      B   
ATOM   2173  HN  GLU B  29       6.134 -11.707   4.117  1.00 10.00      B   
ATOM   2174  CA  GLU B  29       7.492 -12.048   2.536  1.00 10.00      B   
ATOM   2175  CB  GLU B  29       8.622 -12.093   3.566  1.00 10.00      B   
ATOM   2176  CG  GLU B  29       9.027 -10.720   4.089  1.00 10.00      B   
ATOM   2177  CD  GLU B  29       9.623 -10.761   5.483  1.00 10.00      B   
ATOM   2178  OE1 GLU B  29      10.718 -11.335   5.653  1.00 10.00      B   
ATOM   2179  OE2 GLU B  29       9.001 -10.210   6.416  1.00 10.00      B   
ATOM   2180  C   GLU B  29       7.273 -13.416   1.890  1.00 10.00      B   
ATOM   2181  O   GLU B  29       6.275 -14.086   2.167  1.00 10.00      B   
ATOM   2182  N   GLU B  30       8.209 -13.824   1.033  1.00 10.00      B   
ATOM   2183  HN  GLU B  30       8.980 -13.244   0.867  1.00 10.00      B   
ATOM   2184  CA  GLU B  30       8.122 -15.103   0.325  1.00 10.00      B   
ATOM   2185  CB  GLU B  30       9.350 -15.321  -0.563  1.00 10.00      B   
ATOM   2186  CG  GLU B  30       9.321 -16.616  -1.365  1.00 10.00      B   
ATOM   2187  CD  GLU B  30      10.641 -16.912  -2.049  1.00 10.00      B   
ATOM   2188  OE1 GLU B  30      11.700 -16.652  -1.436  1.00 10.00      B   
ATOM   2189  OE2 GLU B  30      10.628 -17.407  -3.194  1.00 10.00      B   
ATOM   2190  C   GLU B  30       7.939 -16.280   1.281  1.00 10.00      B   
ATOM   2191  O   GLU B  30       7.089 -17.142   1.058  1.00 10.00      B   
ATOM   2192  N   TRP B  31       8.718 -16.307   2.354  1.00 10.00      B   
ATOM   2193  HN  TRP B  31       9.375 -15.594   2.491  1.00 10.00      B   
ATOM   2194  CA  TRP B  31       8.627 -17.387   3.327  1.00 10.00      B   
ATOM   2195  CB  TRP B  31       9.752 -17.298   4.368  1.00 10.00      B   
ATOM   2196  CG  TRP B  31       9.745 -16.036   5.178  1.00 10.00      B   
ATOM   2197  CD1 TRP B  31      10.414 -14.880   4.897  1.00 10.00      B   
ATOM   2198  CD2 TRP B  31       9.040 -15.802   6.407  1.00 10.00      B   
ATOM   2199  NE1 TRP B  31      10.159 -13.940   5.862  1.00 10.00      B   
ATOM   2200  HE1 TRP B  31      10.523 -13.015   5.878  1.00 10.00      B   
ATOM   2201  CE2 TRP B  31       9.321 -14.480   6.800  1.00 10.00      B   
ATOM   2202  CE3 TRP B  31       8.194 -16.579   7.208  1.00 10.00      B   
ATOM   2203  CZ2 TRP B  31       8.786 -13.916   7.956  1.00 10.00      B   
ATOM   2204  CZ3 TRP B  31       7.668 -16.017   8.355  1.00 10.00      B   
ATOM   2205  CH2 TRP B  31       7.965 -14.699   8.718  1.00 10.00      B   
ATOM   2206  C   TRP B  31       7.256 -17.428   4.005  1.00 10.00      B   
ATOM   2207  O   TRP B  31       6.773 -18.496   4.376  1.00 10.00      B   
ATOM   2208  N   ASP B  32       6.622 -16.267   4.135  1.00 10.00      B   
ATOM   2209  HN  ASP B  32       7.033 -15.454   3.774  1.00 10.00      B   
ATOM   2210  CA  ASP B  32       5.321 -16.177   4.789  1.00 10.00      B   
ATOM   2211  CB  ASP B  32       5.100 -14.788   5.389  1.00 10.00      B   
ATOM   2212  CG  ASP B  32       4.314 -14.833   6.686  1.00 10.00      B   
ATOM   2213  OD1 ASP B  32       3.689 -13.813   7.043  1.00 10.00      B   
ATOM   2214  OD2 ASP B  32       4.327 -15.886   7.363  1.00 10.00      B   
ATOM   2215  C   ASP B  32       4.188 -16.541   3.839  1.00 10.00      B   
ATOM   2216  O   ASP B  32       3.258 -17.254   4.218  1.00 10.00      B   
ATOM   2217  N   VAL B  33       4.269 -16.065   2.595  1.00 10.00      B   
ATOM   2218  HN  VAL B  33       5.031 -15.494   2.344  1.00 10.00      B   
ATOM   2219  CA  VAL B  33       3.236 -16.370   1.604  1.00 10.00      B   
ATOM   2220  CB  VAL B  33       3.349 -15.535   0.307  1.00 10.00      B   
ATOM   2221  CG1 VAL B  33       3.155 -14.057   0.595  1.00 10.00      B   
ATOM   2222  CG2 VAL B  33       4.665 -15.780  -0.414  1.00 10.00      B   
ATOM   2223  C   VAL B  33       3.229 -17.860   1.280  1.00 10.00      B   
ATOM   2224  O   VAL B  33       2.191 -18.432   0.941  1.00 10.00      B   
ATOM   2225  N   LYS B  34       4.397 -18.483   1.400  1.00 10.00      B   
ATOM   2226  HN  LYS B  34       5.193 -17.962   1.649  1.00 10.00      B   
ATOM   2227  CA  LYS B  34       4.531 -19.910   1.155  1.00 10.00      B   
ATOM   2228  CB  LYS B  34       6.004 -20.321   1.204  1.00 10.00      B   
ATOM   2229  CG  LYS B  34       6.282 -21.693   0.613  1.00 10.00      B   
ATOM   2230  CD  LYS B  34       5.839 -21.760  -0.838  1.00 10.00      B   
ATOM   2231  CE  LYS B  34       5.949 -23.171  -1.383  1.00 10.00      B   
ATOM   2232  NZ  LYS B  34       5.461 -23.261  -2.783  1.00 10.00      B   
ATOM   2233  HZ1 LYS B  34       6.026 -22.642  -3.400  1.00 10.00      B   
ATOM   2234  HZ2 LYS B  34       4.461 -22.970  -2.833  1.00 10.00      B   
ATOM   2235  HZ3 LYS B  34       5.541 -24.241  -3.124  1.00 10.00      B   
ATOM   2236  C   LYS B  34       3.736 -20.680   2.203  1.00 10.00      B   
ATOM   2237  O   LYS B  34       3.086 -21.682   1.902  1.00 10.00      B   
ATOM   2238  N   ARG B  35       3.782 -20.185   3.436  1.00 10.00      B   
ATOM   2239  HN  ARG B  35       4.316 -19.382   3.606  1.00 10.00      B   
ATOM   2240  CA  ARG B  35       3.056 -20.798   4.536  1.00 10.00      B   
ATOM   2241  CB  ARG B  35       3.450 -20.146   5.861  1.00 10.00      B   
ATOM   2242  CG  ARG B  35       4.940 -20.168   6.155  1.00 10.00      B   
ATOM   2243  CD  ARG B  35       5.262 -19.348   7.392  1.00 10.00      B   
ATOM   2244  NE  ARG B  35       4.580 -19.869   8.574  1.00 10.00      B   
ATOM   2245  HE  ARG B  35       4.681 -20.830   8.761  1.00 10.00      B   
ATOM   2246  CZ  ARG B  35       3.829 -19.134   9.395  1.00 10.00      B   
ATOM   2247  NH1 ARG B  35       3.669 -17.828   9.187  1.00 10.00      B   
ATOM   2248 HH11 ARG B  35       3.080 -17.263   9.840  1.00 10.00      B   
ATOM   2249 HH12 ARG B  35       4.126 -17.355   8.366  1.00 10.00      B   
ATOM   2250  NH2 ARG B  35       3.230 -19.713  10.427  1.00 10.00      B   
ATOM   2251 HH21 ARG B  35       3.344 -20.736  10.594  1.00 10.00      B   
ATOM   2252 HH22 ARG B  35       2.643 -19.145  11.077  1.00 10.00      B   
ATOM   2253  C   ARG B  35       1.564 -20.615   4.312  1.00 10.00      B   
ATOM   2254  O   ARG B  35       0.775 -21.530   4.528  1.00 10.00      B   
ATOM   2255  N   LEU B  36       1.197 -19.419   3.864  1.00 10.00      B   
ATOM   2256  HN  LEU B  36       1.887 -18.734   3.724  1.00 10.00      B   
ATOM   2257  CA  LEU B  36      -0.194 -19.085   3.587  1.00 10.00      B   
ATOM   2258  CB  LEU B  36      -0.294 -17.633   3.099  1.00 10.00      B   
ATOM   2259  CG  LEU B  36      -1.512 -16.828   3.568  1.00 10.00      B   
ATOM   2260  CD1 LEU B  36      -1.271 -15.341   3.363  1.00 10.00      B   
ATOM   2261  CD2 LEU B  36      -2.769 -17.265   2.834  1.00 10.00      B   
ATOM   2262  C   LEU B  36      -0.766 -20.039   2.539  1.00 10.00      B   
ATOM   2263  O   LEU B  36      -1.895 -20.518   2.669  1.00 10.00      B   
ATOM   2264  N   GLN B  37       0.028 -20.319   1.510  1.00 10.00      B   
ATOM   2265  HN  GLN B  37       0.915 -19.898   1.464  1.00 10.00      B   
ATOM   2266  CA  GLN B  37      -0.384 -21.224   0.443  1.00 10.00      B   
ATOM   2267  CB  GLN B  37       0.689 -21.288  -0.647  1.00 10.00      B   
ATOM   2268  CG  GLN B  37       0.312 -22.168  -1.827  1.00 10.00      B   
ATOM   2269  CD  GLN B  37       1.392 -22.239  -2.891  1.00 10.00      B   
ATOM   2270  OE1 GLN B  37       2.590 -22.167  -2.598  1.00 10.00      B   
ATOM   2271  NE2 GLN B  37       0.973 -22.383  -4.139  1.00 10.00      B   
ATOM   2272 HE21 GLN B  37       0.005 -22.433  -4.298  1.00 10.00      B   
ATOM   2273 HE22 GLN B  37       1.642 -22.435  -4.850  1.00 10.00      B   
ATOM   2274  C   GLN B  37      -0.645 -22.621   1.002  1.00 10.00      B   
ATOM   2275  O   GLN B  37      -1.701 -23.213   0.766  1.00 10.00      B   
ATOM   2276  N   THR B  38       0.319 -23.134   1.756  1.00 10.00      B   
ATOM   2277  HN  THR B  38       1.137 -22.611   1.909  1.00 10.00      B   
ATOM   2278  CA  THR B  38       0.203 -24.449   2.360  1.00 10.00      B   
ATOM   2279  CB  THR B  38       1.516 -24.846   3.074  1.00 10.00      B   
ATOM   2280  OG1 THR B  38       2.504 -25.182   2.092  1.00 10.00      B   
ATOM   2281  HG1 THR B  38       2.408 -26.112   1.859  1.00 10.00      B   
ATOM   2282  CG2 THR B  38       1.310 -26.036   3.997  1.00 10.00      B   
ATOM   2283  C   THR B  38      -0.977 -24.501   3.335  1.00 10.00      B   
ATOM   2284  O   THR B  38      -1.728 -25.478   3.362  1.00 10.00      B   
ATOM   2285  N   HIS B  39      -1.149 -23.433   4.109  1.00 10.00      B   
ATOM   2286  HN  HIS B  39      -0.524 -22.677   4.027  1.00 10.00      B   
ATOM   2287  CA  HIS B  39      -2.233 -23.353   5.082  1.00 10.00      B   
ATOM   2288  CB  HIS B  39      -2.164 -22.045   5.876  1.00 10.00      B   
ATOM   2289  CG  HIS B  39      -2.871 -22.108   7.198  1.00 10.00      B   
ATOM   2290  ND1 HIS B  39      -3.794 -21.159   7.567  1.00 10.00      B   
ATOM   2291  CD2 HIS B  39      -2.748 -23.022   8.192  1.00 10.00      B   
ATOM   2292  CE1 HIS B  39      -4.210 -21.514   8.770  1.00 10.00      B   
ATOM   2293  NE2 HIS B  39      -3.607 -22.634   9.187  1.00 10.00      B   
ATOM   2294  HE2 HIS B  39      -3.877 -23.181   9.958  1.00 10.00      B   
ATOM   2295  C   HIS B  39      -3.593 -23.490   4.404  1.00 10.00      B   
ATOM   2296  O   HIS B  39      -4.475 -24.192   4.901  1.00 10.00      B   
ATOM   2297  N   CYS B  40      -3.748 -22.834   3.261  1.00 10.00      B   
ATOM   2298  HN  CYS B  40      -3.003 -22.294   2.914  1.00 10.00      B   
ATOM   2299  CA  CYS B  40      -4.998 -22.887   2.511  1.00 10.00      B   
ATOM   2300  CB  CYS B  40      -4.946 -21.957   1.297  1.00 10.00      B   
ATOM   2301  SG  CYS B  40      -4.677 -20.216   1.702  1.00 10.00      B   
ATOM   2302  HG  CYS B  40      -3.423 -20.084   2.118  1.00 10.00      B   
ATOM   2303  C   CYS B  40      -5.312 -24.316   2.074  1.00 10.00      B   
ATOM   2304  O   CYS B  40      -6.464 -24.751   2.120  1.00 10.00      B   
ATOM   2305  N   TYR B  41      -4.276 -25.049   1.671  1.00 10.00      B   
ATOM   2306  HN  TYR B  41      -3.380 -24.649   1.670  1.00 10.00      B   
ATOM   2307  CA  TYR B  41      -4.441 -26.430   1.233  1.00 10.00      B   
ATOM   2308  CB  TYR B  41      -3.190 -26.934   0.507  1.00 10.00      B   
ATOM   2309  CG  TYR B  41      -2.905 -26.230  -0.805  1.00 10.00      B   
ATOM   2310  CD1 TYR B  41      -1.600 -26.030  -1.237  1.00 10.00      B   
ATOM   2311  CD2 TYR B  41      -3.939 -25.770  -1.614  1.00 10.00      B   
ATOM   2312  CE1 TYR B  41      -1.333 -25.389  -2.433  1.00 10.00      B   
ATOM   2313  CE2 TYR B  41      -3.681 -25.129  -2.811  1.00 10.00      B   
ATOM   2314  CZ  TYR B  41      -2.376 -24.943  -3.218  1.00 10.00      B   
ATOM   2315  OH  TYR B  41      -2.114 -24.305  -4.411  1.00 10.00      B   
ATOM   2316  HH  TYR B  41      -1.690 -24.920  -5.018  1.00 10.00      B   
ATOM   2317  C   TYR B  41      -4.775 -27.339   2.411  1.00 10.00      B   
ATOM   2318  O   TYR B  41      -5.489 -28.330   2.257  1.00 10.00      B   
ATOM   2319  N   LYS B  42      -4.257 -26.992   3.584  1.00 10.00      B   
ATOM   2320  HN  LYS B  42      -3.688 -26.195   3.639  1.00 10.00      B   
ATOM   2321  CA  LYS B  42      -4.509 -27.766   4.789  1.00 10.00      B   
ATOM   2322  CB  LYS B  42      -3.522 -27.393   5.897  1.00 10.00      B   
ATOM   2323  CG  LYS B  42      -2.102 -27.882   5.665  1.00 10.00      B   
ATOM   2324  CD  LYS B  42      -1.230 -27.622   6.881  1.00 10.00      B   
ATOM   2325  CE  LYS B  42       0.200 -28.089   6.660  1.00 10.00      B   
ATOM   2326  NZ  LYS B  42       0.282 -29.552   6.416  1.00 10.00      B   
ATOM   2327  HZ1 LYS B  42      -0.308 -30.062   7.104  1.00 10.00      B   
ATOM   2328  HZ2 LYS B  42       1.265 -29.878   6.513  1.00 10.00      B   
ATOM   2329  HZ3 LYS B  42      -0.051 -29.777   5.456  1.00 10.00      B   
ATOM   2330  C   LYS B  42      -5.940 -27.551   5.268  1.00 10.00      B   
ATOM   2331  O   LYS B  42      -6.676 -28.512   5.495  1.00 10.00      B   
ATOM   2332  N   VAL B  43      -6.330 -26.285   5.397  1.00 10.00      B   
ATOM   2333  HN  VAL B  43      -5.692 -25.564   5.190  1.00 10.00      B   
ATOM   2334  CA  VAL B  43      -7.673 -25.933   5.845  1.00 10.00      B   
ATOM   2335  CB  VAL B  43      -7.816 -24.410   6.075  1.00 10.00      B   
ATOM   2336  CG1 VAL B  43      -9.239 -24.049   6.479  1.00 10.00      B   
ATOM   2337  CG2 VAL B  43      -6.828 -23.934   7.129  1.00 10.00      B   
ATOM   2338  C   VAL B  43      -8.726 -26.409   4.845  1.00 10.00      B   
ATOM   2339  O   VAL B  43      -9.721 -27.025   5.225  1.00 10.00      B   
ATOM   2340  N   HIS B  44      -8.497 -26.133   3.568  1.00 10.00      B   
ATOM   2341  HN  HIS B  44      -7.678 -25.649   3.319  1.00 10.00      B   
ATOM   2342  CA  HIS B  44      -9.430 -26.537   2.522  1.00 10.00      B   
ATOM   2343  CB  HIS B  44      -9.911 -25.317   1.729  1.00 10.00      B   
ATOM   2344  CG  HIS B  44     -11.216 -25.528   1.023  1.00 10.00      B   
ATOM   2345  ND1 HIS B  44     -11.287 -26.208  -0.171  1.00 10.00      B   
ATOM   2346  CD2 HIS B  44     -12.463 -25.137   1.388  1.00 10.00      B   
ATOM   2347  CE1 HIS B  44     -12.566 -26.218  -0.503  1.00 10.00      B   
ATOM   2348  NE2 HIS B  44     -13.315 -25.583   0.408  1.00 10.00      B   
ATOM   2349  HE2 HIS B  44     -14.247 -25.293   0.283  1.00 10.00      B   
ATOM   2350  C   HIS B  44      -8.790 -27.554   1.584  1.00 10.00      B   
ATOM   2351  O   HIS B  44      -8.616 -28.722   1.941  1.00 10.00      B   
ATOM   2352  N   ASN B  47      -7.956 -26.580  -3.762  1.00 10.00      B   
ATOM   2353  HN  ASN B  47      -8.229 -25.722  -4.149  1.00 10.00      B   
ATOM   2354  CA  ASN B  47      -7.337 -27.583  -4.616  1.00 10.00      B   
ATOM   2355  CB  ASN B  47      -8.066 -28.922  -4.495  1.00 10.00      B   
ATOM   2356  CG  ASN B  47      -7.334 -30.047  -5.201  1.00 10.00      B   
ATOM   2357  OD1 ASN B  47      -6.104 -30.046  -5.290  1.00 10.00      B   
ATOM   2358  ND2 ASN B  47      -8.079 -31.019  -5.701  1.00 10.00      B   
ATOM   2359 HD21 ASN B  47      -9.053 -30.960  -5.587  1.00 10.00      B   
ATOM   2360 HD22 ASN B  47      -7.628 -31.753  -6.170  1.00 10.00      B   
ATOM   2361  C   ASN B  47      -7.322 -27.124  -6.070  1.00 10.00      B   
ATOM   2362  O   ASN B  47      -8.354 -27.120  -6.742  1.00 10.00      B   
ATOM   2363  N   ALA B  48      -6.150 -26.723  -6.539  1.00 10.00      B   
ATOM   2364  HN  ALA B  48      -5.367 -26.744  -5.950  1.00 10.00      B   
ATOM   2365  CA  ALA B  48      -5.985 -26.261  -7.908  1.00 10.00      B   
ATOM   2366  CB  ALA B  48      -6.303 -24.777  -8.008  1.00 10.00      B   
ATOM   2367  C   ALA B  48      -4.562 -26.534  -8.378  1.00 10.00      B   
ATOM   2368  O   ALA B  48      -3.612 -26.380  -7.610  1.00 10.00      B   
ATOM   2369  N   THR B  49      -4.419 -26.942  -9.630  1.00 10.00      B   
ATOM   2370  HN  THR B  49      -5.211 -27.044 -10.197  1.00 10.00      B   
ATOM   2371  CA  THR B  49      -3.110 -27.241 -10.180  1.00 10.00      B   
ATOM   2372  CB  THR B  49      -3.176 -28.335 -11.275  1.00 10.00      B   
ATOM   2373  OG1 THR B  49      -1.889 -28.510 -11.887  1.00 10.00      B   
ATOM   2374  HG1 THR B  49      -1.753 -27.823 -12.553  1.00 10.00      B   
ATOM   2375  CG2 THR B  49      -4.215 -28.001 -12.338  1.00 10.00      B   
ATOM   2376  C   THR B  49      -2.414 -25.984 -10.704  1.00 10.00      B   
ATOM   2377  O   THR B  49      -2.885 -25.333 -11.638  1.00 10.00      B   
ATOM   2378  N   VAL B  50      -1.306 -25.633 -10.068  1.00 10.00      B   
ATOM   2379  HN  VAL B  50      -1.005 -26.172  -9.307  1.00 10.00      B   
ATOM   2380  CA  VAL B  50      -0.518 -24.474 -10.464  1.00 10.00      B   
ATOM   2381  CB  VAL B  50      -0.390 -23.431  -9.329  1.00 10.00      B   
ATOM   2382  CG1 VAL B  50      -1.641 -22.570  -9.256  1.00 10.00      B   
ATOM   2383  CG2 VAL B  50      -0.130 -24.109  -7.990  1.00 10.00      B   
ATOM   2384  C   VAL B  50       0.866 -24.934 -10.913  1.00 10.00      B   
ATOM   2385  O   VAL B  50       1.558 -25.648 -10.187  1.00 10.00      B   
ATOM   2386  N   ASP B  51       1.261 -24.540 -12.113  1.00 10.00      B   
ATOM   2387  HN  ASP B  51       0.673 -23.962 -12.649  1.00 10.00      B   
ATOM   2388  CA  ASP B  51       2.551 -24.946 -12.658  1.00 10.00      B   
ATOM   2389  CB  ASP B  51       2.410 -25.565 -14.060  1.00 10.00      B   
ATOM   2390  CG  ASP B  51       1.775 -24.648 -15.095  1.00 10.00      B   
ATOM   2391  OD1 ASP B  51       1.894 -24.941 -16.299  1.00 10.00      B   
ATOM   2392  OD2 ASP B  51       1.153 -23.636 -14.710  1.00 10.00      B   
ATOM   2393  C   ASP B  51       3.597 -23.833 -12.639  1.00 10.00      B   
ATOM   2394  O   ASP B  51       4.551 -23.889 -11.864  1.00 10.00      B   
ATOM   2395  N   LYS B  52       3.412 -22.828 -13.481  1.00 10.00      B   
ATOM   2396  HN  LYS B  52       2.608 -22.828 -14.055  1.00 10.00      B   
ATOM   2397  CA  LYS B  52       4.353 -21.723 -13.581  1.00 10.00      B   
ATOM   2398  CB  LYS B  52       4.316 -21.108 -14.983  1.00 10.00      B   
ATOM   2399  CG  LYS B  52       4.754 -22.056 -16.088  1.00 10.00      B   
ATOM   2400  CD  LYS B  52       6.214 -22.448 -15.932  1.00 10.00      B   
ATOM   2401  CE  LYS B  52       7.140 -21.349 -16.425  1.00 10.00      B   
ATOM   2402  NZ  LYS B  52       8.563 -21.644 -16.124  1.00 10.00      B   
ATOM   2403  HZ1 LYS B  52       9.149 -21.487 -16.967  1.00 10.00      B   
ATOM   2404  HZ2 LYS B  52       8.670 -22.632 -15.822  1.00 10.00      B   
ATOM   2405  HZ3 LYS B  52       8.904 -21.018 -15.357  1.00 10.00      B   
ATOM   2406  C   LYS B  52       4.101 -20.660 -12.524  1.00 10.00      B   
ATOM   2407  O   LYS B  52       3.208 -19.819 -12.666  1.00 10.00      B   
ATOM   2408  N   LEU B  53       4.901 -20.696 -11.468  1.00 10.00      B   
ATOM   2409  HN  LEU B  53       5.595 -21.390 -11.419  1.00 10.00      B   
ATOM   2410  CA  LEU B  53       4.780 -19.737 -10.382  1.00 10.00      B   
ATOM   2411  CB  LEU B  53       5.695 -20.133  -9.219  1.00 10.00      B   
ATOM   2412  CG  LEU B  53       5.616 -19.259  -7.963  1.00 10.00      B   
ATOM   2413  CD1 LEU B  53       4.275 -19.438  -7.266  1.00 10.00      B   
ATOM   2414  CD2 LEU B  53       6.765 -19.578  -7.017  1.00 10.00      B   
ATOM   2415  C   LEU B  53       5.130 -18.335 -10.866  1.00 10.00      B   
ATOM   2416  O   LEU B  53       4.496 -17.357 -10.472  1.00 10.00      B   
ATOM   2417  N   GLU B  54       6.125 -18.246 -11.743  1.00 10.00      B   
ATOM   2418  HN  GLU B  54       6.573 -19.071 -12.050  1.00 10.00      B   
ATOM   2419  CA  GLU B  54       6.560 -16.957 -12.270  1.00 10.00      B   
ATOM   2420  CB  GLU B  54       7.857 -17.084 -13.073  1.00 10.00      B   
ATOM   2421  CG  GLU B  54       8.764 -18.217 -12.630  1.00 10.00      B   
ATOM   2422  CD  GLU B  54       8.505 -19.487 -13.407  1.00 10.00      B   
ATOM   2423  OE1 GLU B  54       7.565 -20.226 -13.049  1.00 10.00      B   
ATOM   2424  OE2 GLU B  54       9.234 -19.744 -14.385  1.00 10.00      B   
ATOM   2425  C   GLU B  54       5.475 -16.325 -13.129  1.00 10.00      B   
ATOM   2426  O   GLU B  54       5.296 -15.106 -13.123  1.00 10.00      B   
ATOM   2427  N   ASP B  55       4.747 -17.160 -13.864  1.00 10.00      B   
ATOM   2428  HN  ASP B  55       4.929 -18.120 -13.821  1.00 10.00      B   
ATOM   2429  CA  ASP B  55       3.673 -16.670 -14.721  1.00 10.00      B   
ATOM   2430  CB  ASP B  55       3.199 -17.735 -15.710  1.00 10.00      B   
ATOM   2431  CG  ASP B  55       2.387 -17.131 -16.840  1.00 10.00      B   
ATOM   2432  OD1 ASP B  55       2.999 -16.640 -17.812  1.00 10.00      B   
ATOM   2433  OD2 ASP B  55       1.139 -17.130 -16.760  1.00 10.00      B   
ATOM   2434  C   ASP B  55       2.512 -16.198 -13.869  1.00 10.00      B   
ATOM   2435  O   ASP B  55       1.871 -15.196 -14.176  1.00 10.00      B   
ATOM   2436  N   PHE B  56       2.260 -16.927 -12.785  1.00 10.00      B   
ATOM   2437  HN  PHE B  56       2.802 -17.725 -12.610  1.00 10.00      B   
ATOM   2438  CA  PHE B  56       1.192 -16.582 -11.858  1.00 10.00      B   
ATOM   2439  CB  PHE B  56       1.110 -17.626 -10.740  1.00 10.00      B   
ATOM   2440  CG  PHE B  56      -0.176 -17.600  -9.961  1.00 10.00      B   
ATOM   2441  CD1 PHE B  56      -0.195 -17.181  -8.642  1.00 10.00      B   
ATOM   2442  CD2 PHE B  56      -1.365 -18.005 -10.547  1.00 10.00      B   
ATOM   2443  CE1 PHE B  56      -1.375 -17.162  -7.920  1.00 10.00      B   
ATOM   2444  CE2 PHE B  56      -2.549 -17.987  -9.833  1.00 10.00      B   
ATOM   2445  CZ  PHE B  56      -2.553 -17.566  -8.518  1.00 10.00      B   
ATOM   2446  C   PHE B  56       1.465 -15.200 -11.275  1.00 10.00      B   
ATOM   2447  O   PHE B  56       0.561 -14.368 -11.162  1.00 10.00      B   
ATOM   2448  N   ILE B  57       2.727 -14.962 -10.925  1.00 10.00      B   
ATOM   2449  HN  ILE B  57       3.394 -15.678 -11.029  1.00 10.00      B   
ATOM   2450  CA  ILE B  57       3.150 -13.677 -10.380  1.00 10.00      B   
ATOM   2451  CB  ILE B  57       4.615 -13.724  -9.889  1.00 10.00      B   
ATOM   2452  CG1 ILE B  57       4.755 -14.718  -8.732  1.00 10.00      B   
ATOM   2453  CG2 ILE B  57       5.092 -12.339  -9.463  1.00 10.00      B   
ATOM   2454  CD1 ILE B  57       6.188 -15.005  -8.340  1.00 10.00      B   
ATOM   2455  C   ILE B  57       3.003 -12.594 -11.446  1.00 10.00      B   
ATOM   2456  O   ILE B  57       2.442 -11.529 -11.185  1.00 10.00      B   
ATOM   2457  N   ASN B  58       3.488 -12.887 -12.652  1.00 10.00      B   
ATOM   2458  HN  ASN B  58       3.919 -13.757 -12.793  1.00 10.00      B   
ATOM   2459  CA  ASN B  58       3.403 -11.951 -13.770  1.00 10.00      B   
ATOM   2460  CB  ASN B  58       4.041 -12.551 -15.028  1.00 10.00      B   
ATOM   2461  CG  ASN B  58       3.685 -11.791 -16.293  1.00 10.00      B   
ATOM   2462  OD1 ASN B  58       2.767 -12.172 -17.021  1.00 10.00      B   
ATOM   2463  ND2 ASN B  58       4.404 -10.712 -16.564  1.00 10.00      B   
ATOM   2464 HD21 ASN B  58       5.121 -10.464 -15.938  1.00 10.00      B   
ATOM   2465 HD22 ASN B  58       4.191 -10.203 -17.376  1.00 10.00      B   
ATOM   2466  C   ASN B  58       1.954 -11.561 -14.041  1.00 10.00      B   
ATOM   2467  O   ASN B  58       1.652 -10.394 -14.297  1.00 10.00      B   
ATOM   2468  N   ASN B  59       1.065 -12.545 -13.971  1.00 10.00      B   
ATOM   2469  HN  ASN B  59       1.380 -13.458 -13.780  1.00 10.00      B   
ATOM   2470  CA  ASN B  59      -0.359 -12.321 -14.187  1.00 10.00      B   
ATOM   2471  CB  ASN B  59      -1.125 -13.649 -14.088  1.00 10.00      B   
ATOM   2472  CG  ASN B  59      -2.561 -13.492 -13.621  1.00 10.00      B   
ATOM   2473  OD1 ASN B  59      -3.423 -13.031 -14.365  1.00 10.00      B   
ATOM   2474  ND2 ASN B  59      -2.828 -13.892 -12.386  1.00 10.00      B   
ATOM   2475 HD21 ASN B  59      -2.096 -14.261 -11.849  1.00 10.00      B   
ATOM   2476 HD22 ASN B  59      -3.751 -13.805 -12.061  1.00 10.00      B   
ATOM   2477  C   ASN B  59      -0.908 -11.297 -13.193  1.00 10.00      B   
ATOM   2478  O   ASN B  59      -1.542 -10.316 -13.584  1.00 10.00      B   
ATOM   2479  N   ILE B  60      -0.629 -11.510 -11.913  1.00 10.00      B   
ATOM   2480  HN  ILE B  60      -0.097 -12.297 -11.663  1.00 10.00      B   
ATOM   2481  CA  ILE B  60      -1.094 -10.601 -10.869  1.00 10.00      B   
ATOM   2482  CB  ILE B  60      -0.824 -11.167  -9.457  1.00 10.00      B   
ATOM   2483  CG1 ILE B  60      -1.414 -12.572  -9.324  1.00 10.00      B   
ATOM   2484  CG2 ILE B  60      -1.403 -10.247  -8.389  1.00 10.00      B   
ATOM   2485  CD1 ILE B  60      -0.982 -13.302  -8.071  1.00 10.00      B   
ATOM   2486  C   ILE B  60      -0.415  -9.242 -11.009  1.00 10.00      B   
ATOM   2487  O   ILE B  60      -1.041  -8.196 -10.844  1.00 10.00      B   
ATOM   2488  N   ASN B  61       0.864  -9.266 -11.348  1.00 10.00      B   
ATOM   2489  HN  ASN B  61       1.307 -10.134 -11.481  1.00 10.00      B   
ATOM   2490  CA  ASN B  61       1.642  -8.045 -11.513  1.00 10.00      B   
ATOM   2491  CB  ASN B  61       3.112  -8.377 -11.775  1.00 10.00      B   
ATOM   2492  CG  ASN B  61       4.045  -7.442 -11.039  1.00 10.00      B   
ATOM   2493  OD1 ASN B  61       3.724  -6.968  -9.956  1.00 10.00      B   
ATOM   2494  ND2 ASN B  61       5.203  -7.168 -11.621  1.00 10.00      B   
ATOM   2495 HD21 ASN B  61       5.393  -7.582 -12.490  1.00 10.00      B   
ATOM   2496 HD22 ASN B  61       5.822  -6.550 -11.166  1.00 10.00      B   
ATOM   2497  C   ASN B  61       1.097  -7.179 -12.645  1.00 10.00      B   
ATOM   2498  O   ASN B  61       1.205  -5.953 -12.609  1.00 10.00      B   
ATOM   2499  N   SER B  62       0.491  -7.821 -13.634  1.00 10.00      B   
ATOM   2500  HN  SER B  62       0.417  -8.799 -13.593  1.00 10.00      B   
ATOM   2501  CA  SER B  62      -0.061  -7.117 -14.782  1.00 10.00      B   
ATOM   2502  CB  SER B  62      -0.271  -8.083 -15.946  1.00 10.00      B   
ATOM   2503  OG  SER B  62       0.951  -8.716 -16.294  1.00 10.00      B   
ATOM   2504  HG  SER B  62       1.124  -9.441 -15.676  1.00 10.00      B   
ATOM   2505  C   SER B  62      -1.351  -6.371 -14.445  1.00 10.00      B   
ATOM   2506  O   SER B  62      -1.633  -5.315 -15.016  1.00 10.00      B   
ATOM   2507  N   VAL B  63      -2.132  -6.903 -13.512  1.00 10.00      B   
ATOM   2508  HN  VAL B  63      -1.868  -7.743 -13.079  1.00 10.00      B   
ATOM   2509  CA  VAL B  63      -3.380  -6.254 -13.126  1.00 10.00      B   
ATOM   2510  CB  VAL B  63      -4.444  -7.248 -12.594  1.00 10.00      B   
ATOM   2511  CG1 VAL B  63      -4.690  -8.363 -13.599  1.00 10.00      B   
ATOM   2512  CG2 VAL B  63      -4.058  -7.819 -11.238  1.00 10.00      B   
ATOM   2513  C   VAL B  63      -3.126  -5.136 -12.114  1.00 10.00      B   
ATOM   2514  O   VAL B  63      -3.914  -4.195 -11.995  1.00 10.00      B   
ATOM   2515  N   LEU B  64      -2.002  -5.232 -11.409  1.00 10.00      B   
ATOM   2516  HN  LEU B  64      -1.412  -6.001 -11.556  1.00 10.00      B   
ATOM   2517  CA  LEU B  64      -1.628  -4.233 -10.411  1.00 10.00      B   
ATOM   2518  CB  LEU B  64      -0.616  -4.815  -9.424  1.00 10.00      B   
ATOM   2519  CG  LEU B  64      -1.119  -5.952  -8.534  1.00 10.00      B   
ATOM   2520  CD1 LEU B  64       0.003  -6.476  -7.650  1.00 10.00      B   
ATOM   2521  CD2 LEU B  64      -2.300  -5.494  -7.689  1.00 10.00      B   
ATOM   2522  C   LEU B  64      -1.055  -2.984 -11.075  1.00 10.00      B   
ATOM   2523  O   LEU B  64      -0.983  -1.915 -10.462  1.00 10.00      B   
ATOM   2524  N   GLU B  65      -0.670  -3.128 -12.340  1.00 10.00      B   
ATOM   2525  HN  GLU B  65      -0.765  -4.007 -12.763  1.00 10.00      B   
ATOM   2526  CA  GLU B  65      -0.103  -2.027 -13.116  1.00 10.00      B   
ATOM   2527  CB  GLU B  65       0.194  -2.487 -14.544  1.00 10.00      B   
ATOM   2528  CG  GLU B  65       1.399  -3.400 -14.673  1.00 10.00      B   
ATOM   2529  CD  GLU B  65       1.621  -3.869 -16.098  1.00 10.00      B   
ATOM   2530  OE1 GLU B  65       1.816  -5.084 -16.309  1.00 10.00      B   
ATOM   2531  OE2 GLU B  65       1.591  -3.025 -17.021  1.00 10.00      B   
ATOM   2532  C   GLU B  65      -1.047  -0.831 -13.154  1.00 10.00      B   
ATOM   2533  O   GLU B  65      -0.608   0.321 -13.170  1.00 10.00      B   
ATOM   2534  N   SER B  66      -2.344  -1.119 -13.150  1.00 10.00      B   
ATOM   2535  HN  SER B  66      -2.617  -2.059 -13.131  1.00 10.00      B   
ATOM   2536  CA  SER B  66      -3.379  -0.096 -13.188  1.00 10.00      B   
ATOM   2537  CB  SER B  66      -4.745  -0.777 -13.294  1.00 10.00      B   
ATOM   2538  OG  SER B  66      -4.604  -2.110 -13.771  1.00 10.00      B   
ATOM   2539  HG  SER B  66      -4.671  -2.727 -13.029  1.00 10.00      B   
ATOM   2540  C   SER B  66      -3.337   0.809 -11.954  1.00 10.00      B   
ATOM   2541  O   SER B  66      -3.855   1.925 -11.973  1.00 10.00      B   
ATOM   2542  N   LEU B  67      -2.708   0.328 -10.888  1.00 10.00      B   
ATOM   2543  HN  LEU B  67      -2.289  -0.559 -10.937  1.00 10.00      B   
ATOM   2544  CA  LEU B  67      -2.608   1.092  -9.653  1.00 10.00      B   
ATOM   2545  CB  LEU B  67      -3.093   0.255  -8.468  1.00 10.00      B   
ATOM   2546  CG  LEU B  67      -4.581  -0.105  -8.455  1.00 10.00      B   
ATOM   2547  CD1 LEU B  67      -4.894  -1.022  -7.283  1.00 10.00      B   
ATOM   2548  CD2 LEU B  67      -5.441   1.150  -8.397  1.00 10.00      B   
ATOM   2549  C   LEU B  67      -1.184   1.575  -9.413  1.00 10.00      B   
ATOM   2550  O   LEU B  67      -0.868   2.076  -8.334  1.00 10.00      B   
ATOM   2551  N   TYR B  68      -0.336   1.422 -10.429  1.00 10.00      B   
ATOM   2552  HN  TYR B  68      -0.666   1.023 -11.262  1.00 10.00      B   
ATOM   2553  CA  TYR B  68       1.065   1.840 -10.356  1.00 10.00      B   
ATOM   2554  CB  TYR B  68       1.186   3.358 -10.200  1.00 10.00      B   
ATOM   2555  CG  TYR B  68       1.600   4.074 -11.464  1.00 10.00      B   
ATOM   2556  CD1 TYR B  68       2.689   4.933 -11.468  1.00 10.00      B   
ATOM   2557  CD2 TYR B  68       0.904   3.890 -12.653  1.00 10.00      B   
ATOM   2558  CE1 TYR B  68       3.075   5.591 -12.619  1.00 10.00      B   
ATOM   2559  CE2 TYR B  68       1.284   4.543 -13.810  1.00 10.00      B   
ATOM   2560  CZ  TYR B  68       2.370   5.393 -13.787  1.00 10.00      B   
ATOM   2561  OH  TYR B  68       2.753   6.047 -14.934  1.00 10.00      B   
ATOM   2562  HH  TYR B  68       3.718   6.039 -14.996  1.00 10.00      B   
ATOM   2563  C   TYR B  68       1.837   1.116  -9.253  1.00 10.00      B   
ATOM   2564  O   TYR B  68       2.704   1.701  -8.602  1.00 10.00      B   
ATOM   2565  N   ILE B  69       1.527  -0.156  -9.051  1.00 10.00      B   
ATOM   2566  HN  ILE B  69       0.826  -0.571  -9.597  1.00 10.00      B   
ATOM   2567  CA  ILE B  69       2.205  -0.958  -8.039  1.00 10.00      B   
ATOM   2568  CB  ILE B  69       1.330  -1.187  -6.787  1.00 10.00      B   
ATOM   2569  CG1 ILE B  69      -0.087  -1.617  -7.179  1.00 10.00      B   
ATOM   2570  CG2 ILE B  69       1.301   0.061  -5.915  1.00 10.00      B   
ATOM   2571  CD1 ILE B  69      -0.960  -2.007  -6.006  1.00 10.00      B   
ATOM   2572  C   ILE B  69       2.612  -2.300  -8.630  1.00 10.00      B   
ATOM   2573  O   ILE B  69       1.904  -2.842  -9.478  1.00 10.00      B   
ATOM   2574  N   GLU B  70       3.754  -2.824  -8.206  1.00 10.00      B   
ATOM   2575  HN  GLU B  70       4.290  -2.343  -7.534  1.00 10.00      B   
ATOM   2576  CA  GLU B  70       4.228  -4.102  -8.715  1.00 10.00      B   
ATOM   2577  CB  GLU B  70       5.047  -3.912 -10.001  1.00 10.00      B   
ATOM   2578  CG  GLU B  70       6.497  -3.496  -9.785  1.00 10.00      B   
ATOM   2579  CD  GLU B  70       7.403  -3.936 -10.921  1.00 10.00      B   
ATOM   2580  OE1 GLU B  70       7.293  -5.101 -11.353  1.00 10.00      B   
ATOM   2581  OE2 GLU B  70       8.237  -3.122 -11.380  1.00 10.00      B   
ATOM   2582  C   GLU B  70       5.046  -4.858  -7.674  1.00 10.00      B   
ATOM   2583  O   GLU B  70       5.601  -4.267  -6.744  1.00 10.00      B   
ATOM   2584  N   ILE B  71       5.103  -6.171  -7.829  1.00 10.00      B   
ATOM   2585  HN  ILE B  71       4.615  -6.582  -8.578  1.00 10.00      B   
ATOM   2586  CA  ILE B  71       5.870  -7.020  -6.935  1.00 10.00      B   
ATOM   2587  CB  ILE B  71       5.292  -8.453  -6.872  1.00 10.00      B   
ATOM   2588  CG1 ILE B  71       3.761  -8.411  -6.805  1.00 10.00      B   
ATOM   2589  CG2 ILE B  71       5.854  -9.198  -5.668  1.00 10.00      B   
ATOM   2590  CD1 ILE B  71       3.098  -9.758  -6.996  1.00 10.00      B   
ATOM   2591  C   ILE B  71       7.311  -7.065  -7.433  1.00 10.00      B   
ATOM   2592  O   ILE B  71       7.754  -8.049  -8.030  1.00 10.00      B   
ATOM   2593  N   LYS B  72       8.017  -5.966  -7.215  1.00 10.00      B   
ATOM   2594  HN  LYS B  72       7.591  -5.220  -6.743  1.00 10.00      B   
ATOM   2595  CA  LYS B  72       9.397  -5.829  -7.647  1.00 10.00      B   
ATOM   2596  CB  LYS B  72       9.890  -4.404  -7.378  1.00 10.00      B   
ATOM   2597  CG  LYS B  72      11.148  -4.004  -8.136  1.00 10.00      B   
ATOM   2598  CD  LYS B  72      11.350  -2.494  -8.092  1.00 10.00      B   
ATOM   2599  CE  LYS B  72      12.653  -2.080  -8.761  1.00 10.00      B   
ATOM   2600  NZ  LYS B  72      12.761  -0.601  -8.909  1.00 10.00      B   
ATOM   2601  HZ1 LYS B  72      13.746  -0.290  -8.731  1.00 10.00      B   
ATOM   2602  HZ2 LYS B  72      12.134  -0.121  -8.236  1.00 10.00      B   
ATOM   2603  HZ3 LYS B  72      12.497  -0.318  -9.874  1.00 10.00      B   
ATOM   2604  C   LYS B  72      10.299  -6.848  -6.960  1.00 10.00      B   
ATOM   2605  O   LYS B  72      10.380  -6.898  -5.732  1.00 10.00      B   
ATOM   2606  N   ARG B  73      10.966  -7.663  -7.764  1.00 10.00      B   
ATOM   2607  HN  ARG B  73      10.852  -7.575  -8.732  1.00 10.00      B   
ATOM   2608  CA  ARG B  73      11.868  -8.677  -7.248  1.00 10.00      B   
ATOM   2609  CB  ARG B  73      12.040  -9.805  -8.267  1.00 10.00      B   
ATOM   2610  CG  ARG B  73      12.722 -11.049  -7.717  1.00 10.00      B   
ATOM   2611  CD  ARG B  73      12.926 -12.087  -8.808  1.00 10.00      B   
ATOM   2612  NE  ARG B  73      13.094 -13.441  -8.275  1.00 10.00      B   
ATOM   2613  HE  ARG B  73      12.712 -13.628  -7.385  1.00 10.00      B   
ATOM   2614  CZ  ARG B  73      13.707 -14.430  -8.924  1.00 10.00      B   
ATOM   2615  NH1 ARG B  73      14.236 -14.224 -10.126  1.00 10.00      B   
ATOM   2616 HH11 ARG B  73      14.180 -13.280 -10.572  1.00 10.00      B   
ATOM   2617 HH12 ARG B  73      14.706 -15.006 -10.633  1.00 10.00      B   
ATOM   2618  NH2 ARG B  73      13.782 -15.632  -8.370  1.00 10.00      B   
ATOM   2619 HH21 ARG B  73      14.264 -16.413  -8.869  1.00 10.00      B   
ATOM   2620 HH22 ARG B  73      13.350 -15.804  -7.434  1.00 10.00      B   
ATOM   2621  C   ARG B  73      13.216  -8.049  -6.932  1.00 10.00      B   
ATOM   2622  O   ARG B  73      13.893  -7.541  -7.824  1.00 10.00      B   
ATOM   2623  N   GLY B  74      13.590  -8.071  -5.666  1.00 10.00      B   
ATOM   2624  HN  GLY B  74      13.005  -8.493  -4.996  1.00 10.00      B   
ATOM   2625  CA  GLY B  74      14.850  -7.492  -5.261  1.00 10.00      B   
ATOM   2626  C   GLY B  74      15.798  -8.520  -4.691  1.00 10.00      B   
ATOM   2627  O   GLY B  74      15.493  -9.714  -4.668  1.00 10.00      B   
ATOM   2628  N   VAL B  75      16.940  -8.056  -4.219  1.00 10.00      B   
ATOM   2629  HN  VAL B  75      17.114  -7.092  -4.251  1.00 10.00      B   
ATOM   2630  CA  VAL B  75      17.945  -8.929  -3.645  1.00 10.00      B   
ATOM   2631  CB  VAL B  75      18.934  -9.421  -4.731  1.00 10.00      B   
ATOM   2632  CG1 VAL B  75      19.731  -8.270  -5.329  1.00 10.00      B   
ATOM   2633  CG2 VAL B  75      19.852 -10.507  -4.200  1.00 10.00      B   
ATOM   2634  C   VAL B  75      18.692  -8.190  -2.538  1.00 10.00      B   
ATOM   2635  O   VAL B  75      18.885  -6.977  -2.619  1.00 10.00      B   
ATOM   2636  N   THR B  76      19.065  -8.905  -1.489  1.00 10.00      B   
ATOM   2637  HN  THR B  76      18.846  -9.862  -1.453  1.00 10.00      B   
ATOM   2638  CA  THR B  76      19.788  -8.308  -0.379  1.00 10.00      B   
ATOM   2639  CB  THR B  76      19.729  -9.226   0.852  1.00 10.00      B   
ATOM   2640  OG1 THR B  76      19.208 -10.500   0.453  1.00 10.00      B   
ATOM   2641  HG1 THR B  76      19.430 -11.168   1.132  1.00 10.00      B   
ATOM   2642  CG2 THR B  76      18.817  -8.627   1.912  1.00 10.00      B   
ATOM   2643  C   THR B  76      21.246  -8.049  -0.762  1.00 10.00      B   
ATOM   2644  O   THR B  76      21.877  -8.875  -1.421  1.00 10.00      B   
ATOM   2645  N   GLU B  77      21.772  -6.900  -0.349  1.00 10.00      B   
ATOM   2646  HN  GLU B  77      21.220  -6.281   0.171  1.00 10.00      B   
ATOM   2647  CA  GLU B  77      23.150  -6.525  -0.660  1.00 10.00      B   
ATOM   2648  CB  GLU B  77      23.383  -5.041  -0.355  1.00 10.00      B   
ATOM   2649  CG  GLU B  77      22.308  -4.097  -0.870  1.00 10.00      B   
ATOM   2650  CD  GLU B  77      22.674  -2.642  -0.642  1.00 10.00      B   
ATOM   2651  OE1 GLU B  77      23.088  -2.301   0.482  1.00 10.00      B   
ATOM   2652  OE2 GLU B  77      22.555  -1.836  -1.591  1.00 10.00      B   
ATOM   2653  C   GLU B  77      24.153  -7.354   0.137  1.00 10.00      B   
ATOM   2654  O   GLU B  77      25.335  -7.407  -0.205  1.00 10.00      B   
ATOM   2655  N   ASP B  78      23.679  -8.000   1.192  1.00 10.00      B   
ATOM   2656  HN  ASP B  78      22.722  -7.943   1.399  1.00 10.00      B   
ATOM   2657  CA  ASP B  78      24.538  -8.799   2.054  1.00 10.00      B   
ATOM   2658  CB  ASP B  78      24.267  -8.509   3.540  1.00 10.00      B   
ATOM   2659  CG  ASP B  78      22.791  -8.466   3.912  1.00 10.00      B   
ATOM   2660  OD1 ASP B  78      22.475  -8.014   5.034  1.00 10.00      B   
ATOM   2661  OD2 ASP B  78      21.943  -8.873   3.092  1.00 10.00      B   
ATOM   2662  C   ASP B  78      24.470 -10.299   1.765  1.00 10.00      B   
ATOM   2663  O   ASP B  78      25.443 -10.883   1.292  1.00 10.00      B   
ATOM   2664  N   ASP B  79      23.328 -10.915   2.044  1.00 10.00      B   
ATOM   2665  HN  ASP B  79      22.572 -10.386   2.396  1.00 10.00      B   
ATOM   2666  CA  ASP B  79      23.163 -12.356   1.843  1.00 10.00      B   
ATOM   2667  CB  ASP B  79      22.150 -12.949   2.834  1.00 10.00      B   
ATOM   2668  CG  ASP B  79      20.831 -13.357   2.208  1.00 10.00      B   
ATOM   2669  OD1 ASP B  79      20.028 -12.464   1.873  1.00 10.00      B   
ATOM   2670  OD2 ASP B  79      20.587 -14.578   2.077  1.00 10.00      B   
ATOM   2671  C   ASP B  79      22.857 -12.729   0.391  1.00 10.00      B   
ATOM   2672  O   ASP B  79      23.241 -13.803  -0.075  1.00 10.00      B   
ATOM   2673  N   GLY B  80      22.172 -11.845  -0.319  1.00 10.00      B   
ATOM   2674  HN  GLY B  80      21.875 -11.016   0.105  1.00 10.00      B   
ATOM   2675  CA  GLY B  80      21.858 -12.098  -1.715  1.00 10.00      B   
ATOM   2676  C   GLY B  80      20.652 -12.993  -1.926  1.00 10.00      B   
ATOM   2677  O   GLY B  80      20.658 -13.847  -2.811  1.00 10.00      B   
ATOM   2678  N   ARG B  81      19.613 -12.791  -1.136  1.00 10.00      B   
ATOM   2679  HN  ARG B  81      19.660 -12.088  -0.450  1.00 10.00      B   
ATOM   2680  CA  ARG B  81      18.401 -13.585  -1.256  1.00 10.00      B   
ATOM   2681  CB  ARG B  81      17.892 -13.982   0.130  1.00 10.00      B   
ATOM   2682  CG  ARG B  81      17.141 -15.301   0.168  1.00 10.00      B   
ATOM   2683  CD  ARG B  81      16.895 -15.749   1.600  1.00 10.00      B   
ATOM   2684  NE  ARG B  81      18.071 -15.533   2.442  1.00 10.00      B   
ATOM   2685  HE  ARG B  81      18.888 -15.180   2.001  1.00 10.00      B   
ATOM   2686  CZ  ARG B  81      18.106 -15.752   3.753  1.00 10.00      B   
ATOM   2687  NH1 ARG B  81      17.055 -16.257   4.382  1.00 10.00      B   
ATOM   2688 HH11 ARG B  81      17.090 -16.413   5.413  1.00 10.00      B   
ATOM   2689 HH12 ARG B  81      16.192 -16.511   3.848  1.00 10.00      B   
ATOM   2690  NH2 ARG B  81      19.214 -15.480   4.429  1.00 10.00      B   
ATOM   2691 HH21 ARG B  81      19.259 -15.646   5.461  1.00 10.00      B   
ATOM   2692 HH22 ARG B  81      20.048 -15.097   3.925  1.00 10.00      B   
ATOM   2693  C   ARG B  81      17.321 -12.803  -1.995  1.00 10.00      B   
ATOM   2694  O   ARG B  81      17.060 -11.641  -1.677  1.00 10.00      B   
ATOM   2695  N   PRO B  82      16.699 -13.421  -3.010  1.00 10.00      B   
ATOM   2696  CA  PRO B  82      15.629 -12.789  -3.787  1.00 10.00      B   
ATOM   2697  CB  PRO B  82      15.281 -13.838  -4.853  1.00 10.00      B   
ATOM   2698  CG  PRO B  82      16.456 -14.754  -4.889  1.00 10.00      B   
ATOM   2699  CD  PRO B  82      17.002 -14.776  -3.492  1.00 10.00      B   
ATOM   2700  C   PRO B  82      14.407 -12.499  -2.916  1.00 10.00      B   
ATOM   2701  O   PRO B  82      13.791 -13.414  -2.361  1.00 10.00      B   
ATOM   2702  N   ILE B  83      14.066 -11.224  -2.795  1.00 10.00      B   
ATOM   2703  HN  ILE B  83      14.591 -10.543  -3.273  1.00 10.00      B   
ATOM   2704  CA  ILE B  83      12.928 -10.806  -1.988  1.00 10.00      B   
ATOM   2705  CB  ILE B  83      13.328  -9.781  -0.905  1.00 10.00      B   
ATOM   2706  CG1 ILE B  83      14.247  -8.703  -1.493  1.00 10.00      B   
ATOM   2707  CG2 ILE B  83      13.994 -10.487   0.269  1.00 10.00      B   
ATOM   2708  CD1 ILE B  83      14.697  -7.662  -0.494  1.00 10.00      B   
ATOM   2709  C   ILE B  83      11.814 -10.237  -2.860  1.00 10.00      B   
ATOM   2710  O   ILE B  83      12.074  -9.610  -3.888  1.00 10.00      B   
ATOM   2711  N   TYR B  84      10.576 -10.470  -2.446  1.00 10.00      B   
ATOM   2712  HN  TYR B  84      10.437 -10.960  -1.612  1.00 10.00      B   
ATOM   2713  CA  TYR B  84       9.413 -10.000  -3.186  1.00 10.00      B   
ATOM   2714  CB  TYR B  84       8.600 -11.194  -3.714  1.00 10.00      B   
ATOM   2715  CG  TYR B  84       9.428 -12.251  -4.415  1.00 10.00      B   
ATOM   2716  CD1 TYR B  84      10.107 -13.224  -3.690  1.00 10.00      B   
ATOM   2717  CD2 TYR B  84       9.540 -12.270  -5.798  1.00 10.00      B   
ATOM   2718  CE1 TYR B  84      10.875 -14.182  -4.321  1.00 10.00      B   
ATOM   2719  CE2 TYR B  84      10.303 -13.229  -6.438  1.00 10.00      B   
ATOM   2720  CZ  TYR B  84      10.970 -14.180  -5.695  1.00 10.00      B   
ATOM   2721  OH  TYR B  84      11.740 -15.128  -6.330  1.00 10.00      B   
ATOM   2722  HH  TYR B  84      11.653 -15.973  -5.865  1.00 10.00      B   
ATOM   2723  C   TYR B  84       8.532  -9.141  -2.287  1.00 10.00      B   
ATOM   2724  O   TYR B  84       8.179  -9.555  -1.180  1.00 10.00      B   
ATOM   2725  N   ALA B  85       8.190  -7.948  -2.756  1.00 10.00      B   
ATOM   2726  HN  ALA B  85       8.510  -7.671  -3.643  1.00 10.00      B   
ATOM   2727  CA  ALA B  85       7.349  -7.037  -1.993  1.00 10.00      B   
ATOM   2728  CB  ALA B  85       8.198  -6.175  -1.067  1.00 10.00      B   
ATOM   2729  C   ALA B  85       6.524  -6.155  -2.923  1.00 10.00      B   
ATOM   2730  O   ALA B  85       6.891  -5.947  -4.080  1.00 10.00      B   
ATOM   2731  N   LEU B  86       5.407  -5.651  -2.412  1.00 10.00      B   
ATOM   2732  HN  LEU B  86       5.165  -5.871  -1.488  1.00 10.00      B   
ATOM   2733  CA  LEU B  86       4.532  -4.777  -3.188  1.00 10.00      B   
ATOM   2734  CB  LEU B  86       3.130  -4.742  -2.575  1.00 10.00      B   
ATOM   2735  CG  LEU B  86       2.430  -6.093  -2.408  1.00 10.00      B   
ATOM   2736  CD1 LEU B  86       1.130  -5.927  -1.635  1.00 10.00      B   
ATOM   2737  CD2 LEU B  86       2.171  -6.739  -3.761  1.00 10.00      B   
ATOM   2738  C   LEU B  86       5.121  -3.371  -3.232  1.00 10.00      B   
ATOM   2739  O   LEU B  86       4.809  -2.527  -2.389  1.00 10.00      B   
ATOM   2740  N   VAL B  87       5.969  -3.134  -4.218  1.00 10.00      B   
ATOM   2741  HN  VAL B  87       6.139  -3.841  -4.880  1.00 10.00      B   
ATOM   2742  CA  VAL B  87       6.641  -1.853  -4.372  1.00 10.00      B   
ATOM   2743  CB  VAL B  87       8.046  -2.044  -4.990  1.00 10.00      B   
ATOM   2744  CG1 VAL B  87       8.782  -0.719  -5.115  1.00 10.00      B   
ATOM   2745  CG2 VAL B  87       8.858  -3.027  -4.163  1.00 10.00      B   
ATOM   2746  C   VAL B  87       5.828  -0.881  -5.226  1.00 10.00      B   
ATOM   2747  O   VAL B  87       5.131  -1.280  -6.163  1.00 10.00      B   
ATOM   2748  N   ASN B  88       5.910   0.394  -4.872  1.00 10.00      B   
ATOM   2749  HN  ASN B  88       6.466   0.635  -4.098  1.00 10.00      B   
ATOM   2750  CA  ASN B  88       5.211   1.449  -5.592  1.00 10.00      B   
ATOM   2751  CB  ASN B  88       4.972   2.630  -4.643  1.00 10.00      B   
ATOM   2752  CG  ASN B  88       4.322   3.829  -5.306  1.00 10.00      B   
ATOM   2753  OD1 ASN B  88       3.629   3.706  -6.313  1.00 10.00      B   
ATOM   2754  ND2 ASN B  88       4.540   5.003  -4.737  1.00 10.00      B   
ATOM   2755 HD21 ASN B  88       5.099   5.031  -3.933  1.00 10.00      B   
ATOM   2756 HD22 ASN B  88       4.130   5.794  -5.140  1.00 10.00      B   
ATOM   2757  C   ASN B  88       6.036   1.893  -6.805  1.00 10.00      B   
ATOM   2758  O   ASN B  88       7.260   2.009  -6.719  1.00 10.00      B   
ATOM   2759  N   LEU B  89       5.365   2.124  -7.931  1.00 10.00      B   
ATOM   2760  HN  LEU B  89       4.385   2.010  -7.939  1.00 10.00      B   
ATOM   2761  CA  LEU B  89       6.042   2.545  -9.156  1.00 10.00      B   
ATOM   2762  CB  LEU B  89       5.319   2.007 -10.394  1.00 10.00      B   
ATOM   2763  CG  LEU B  89       5.323   0.488 -10.557  1.00 10.00      B   
ATOM   2764  CD1 LEU B  89       4.528   0.076 -11.786  1.00 10.00      B   
ATOM   2765  CD2 LEU B  89       6.749  -0.032 -10.634  1.00 10.00      B   
ATOM   2766  C   LEU B  89       6.164   4.062  -9.233  1.00 10.00      B   
ATOM   2767  O   LEU B  89       6.894   4.597 -10.071  1.00 10.00      B   
ATOM   2768  N   ALA B  90       5.434   4.752  -8.371  1.00 10.00      B   
ATOM   2769  HN  ALA B  90       4.854   4.271  -7.741  1.00 10.00      B   
ATOM   2770  CA  ALA B  90       5.478   6.207  -8.333  1.00 10.00      B   
ATOM   2771  CB  ALA B  90       4.264   6.760  -7.602  1.00 10.00      B   
ATOM   2772  C   ALA B  90       6.769   6.668  -7.663  1.00 10.00      B   
ATOM   2773  O   ALA B  90       7.401   5.903  -6.934  1.00 10.00      B   
ATOM   2774  N   THR B  91       7.151   7.916  -7.896  1.00 10.00      B   
ATOM   2775  HN  THR B  91       6.589   8.497  -8.456  1.00 10.00      B   
ATOM   2776  CA  THR B  91       8.377   8.451  -7.318  1.00 10.00      B   
ATOM   2777  CB  THR B  91       8.920   9.656  -8.128  1.00 10.00      B   
ATOM   2778  OG1 THR B  91      10.340   9.768  -7.957  1.00 10.00      B   
ATOM   2779  HG1 THR B  91      10.618  10.672  -8.147  1.00 10.00      B   
ATOM   2780  CG2 THR B  91       8.252  10.961  -7.720  1.00 10.00      B   
ATOM   2781  C   THR B  91       8.170   8.818  -5.847  1.00 10.00      B   
ATOM   2782  O   THR B  91       9.118   8.867  -5.060  1.00 10.00      B   
ATOM   2783  N   THR B  92       6.919   9.053  -5.474  1.00 10.00      B   
ATOM   2784  HN  THR B  92       6.202   9.003  -6.142  1.00 10.00      B   
ATOM   2785  CA  THR B  92       6.581   9.405  -4.107  1.00 10.00      B   
ATOM   2786  CB  THR B  92       5.257  10.188  -4.068  1.00 10.00      B   
ATOM   2787  OG1 THR B  92       4.961  10.663  -5.389  1.00 10.00      B   
ATOM   2788  HG1 THR B  92       4.870  11.621  -5.372  1.00 10.00      B   
ATOM   2789  CG2 THR B  92       5.366  11.371  -3.118  1.00 10.00      B   
ATOM   2790  C   THR B  92       6.456   8.152  -3.240  1.00 10.00      B   
ATOM   2791  O   THR B  92       5.384   7.854  -2.711  1.00 10.00      B   
ATOM   2792  N   SER B  93       7.556   7.419  -3.102  1.00 10.00      B   
ATOM   2793  HN  SER B  93       8.376   7.699  -3.571  1.00 10.00      B   
ATOM   2794  CA  SER B  93       7.585   6.196  -2.306  1.00 10.00      B   
ATOM   2795  CB  SER B  93       8.939   5.511  -2.461  1.00 10.00      B   
ATOM   2796  OG  SER B  93       9.327   5.466  -3.824  1.00 10.00      B   
ATOM   2797  HG  SER B  93       9.596   4.565  -4.046  1.00 10.00      B   
ATOM   2798  C   SER B  93       7.307   6.479  -0.830  1.00 10.00      B   
ATOM   2799  O   SER B  93       6.907   5.588  -0.078  1.00 10.00      B   
ATOM   2800  N   ILE B  94       7.503   7.730  -0.426  1.00 10.00      B   
ATOM   2801  HN  ILE B  94       7.819   8.392  -1.074  1.00 10.00      B   
ATOM   2802  CA  ILE B  94       7.277   8.143   0.953  1.00 10.00      B   
ATOM   2803  CB  ILE B  94       7.755   9.594   1.200  1.00 10.00      B   
ATOM   2804  CG1 ILE B  94       7.875   9.892   2.698  1.00 10.00      B   
ATOM   2805  CG2 ILE B  94       6.847  10.605   0.512  1.00 10.00      B   
ATOM   2806  CD1 ILE B  94       8.939   9.078   3.403  1.00 10.00      B   
ATOM   2807  C   ILE B  94       5.804   7.985   1.353  1.00 10.00      B   
ATOM   2808  O   ILE B  94       5.468   7.989   2.537  1.00 10.00      B   
ATOM   2809  N   SER B  95       4.933   7.813   0.358  1.00 10.00      B   
ATOM   2810  HN  SER B  95       5.261   7.801  -0.566  1.00 10.00      B   
ATOM   2811  CA  SER B  95       3.506   7.641   0.606  1.00 10.00      B   
ATOM   2812  CB  SER B  95       2.719   7.725  -0.704  1.00 10.00      B   
ATOM   2813  OG  SER B  95       3.222   6.803  -1.655  1.00 10.00      B   
ATOM   2814  HG  SER B  95       3.882   7.242  -2.208  1.00 10.00      B   
ATOM   2815  C   SER B  95       3.223   6.316   1.315  1.00 10.00      B   
ATOM   2816  O   SER B  95       2.120   6.097   1.820  1.00 10.00      B   
ATOM   2817  N   LYS B  96       4.220   5.434   1.338  1.00 10.00      B   
ATOM   2818  HN  LYS B  96       5.066   5.660   0.894  1.00 10.00      B   
ATOM   2819  CA  LYS B  96       4.088   4.142   1.996  1.00 10.00      B   
ATOM   2820  CB  LYS B  96       5.110   3.147   1.443  1.00 10.00      B   
ATOM   2821  CG  LYS B  96       4.700   2.482   0.139  1.00 10.00      B   
ATOM   2822  CD  LYS B  96       3.444   1.643   0.316  1.00 10.00      B   
ATOM   2823  CE  LYS B  96       3.288   0.632  -0.810  1.00 10.00      B   
ATOM   2824  NZ  LYS B  96       4.268  -0.480  -0.697  1.00 10.00      B   
ATOM   2825  HZ1 LYS B  96       5.246  -0.116  -0.798  1.00 10.00      B   
ATOM   2826  HZ2 LYS B  96       4.104  -1.188  -1.442  1.00 10.00      B   
ATOM   2827  HZ3 LYS B  96       4.182  -0.945   0.228  1.00 10.00      B   
ATOM   2828  C   LYS B  96       4.272   4.285   3.502  1.00 10.00      B   
ATOM   2829  O   LYS B  96       3.605   3.612   4.287  1.00 10.00      B   
ATOM   2830  N   MET B  97       5.178   5.170   3.897  1.00 10.00      B   
ATOM   2831  HN  MET B  97       5.669   5.685   3.225  1.00 10.00      B   
ATOM   2832  CA  MET B  97       5.447   5.400   5.310  1.00 10.00      B   
ATOM   2833  CB  MET B  97       6.902   5.807   5.542  1.00 10.00      B   
ATOM   2834  CG  MET B  97       7.822   4.654   5.902  1.00 10.00      B   
ATOM   2835  SD  MET B  97       9.430   5.206   6.501  1.00 10.00      B   
ATOM   2836  CE  MET B  97       9.010   5.768   8.151  1.00 10.00      B   
ATOM   2837  C   MET B  97       4.513   6.457   5.876  1.00 10.00      B   
ATOM   2838  O   MET B  97       4.027   6.329   7.002  1.00 10.00      B   
ATOM   2839  N   ALA B  98       4.257   7.495   5.089  1.00 10.00      B   
ATOM   2840  HN  ALA B  98       4.671   7.533   4.199  1.00 10.00      B   
ATOM   2841  CA  ALA B  98       3.378   8.580   5.509  1.00 10.00      B   
ATOM   2842  CB  ALA B  98       3.602   9.816   4.652  1.00 10.00      B   
ATOM   2843  C   ALA B  98       1.916   8.143   5.468  1.00 10.00      B   
ATOM   2844  O   ALA B  98       1.136   8.598   4.630  1.00 10.00      B   
ATOM   2845  N   THR B  99       1.569   7.227   6.358  1.00 10.00      B   
ATOM   2846  HN  THR B  99       2.256   6.891   6.975  1.00 10.00      B   
ATOM   2847  CA  THR B  99       0.217   6.699   6.464  1.00 10.00      B   
ATOM   2848  CB  THR B  99      -0.059   5.609   5.399  1.00 10.00      B   
ATOM   2849  OG1 THR B  99       0.163   6.139   4.084  1.00 10.00      B   
ATOM   2850  HG1 THR B  99       0.575   7.013   4.157  1.00 10.00      B   
ATOM   2851  CG2 THR B  99      -1.494   5.110   5.494  1.00 10.00      B   
ATOM   2852  C   THR B  99       0.009   6.105   7.857  1.00 10.00      B   
ATOM   2853  O   THR B  99      -0.957   6.428   8.545  1.00 10.00      B   
ATOM   2854  N   ASP B 100       0.934   5.244   8.270  1.00 10.00      B   
ATOM   2855  HN  ASP B 100       1.683   5.025   7.680  1.00 10.00      B   
ATOM   2856  CA  ASP B 100       0.850   4.605   9.581  1.00 10.00      B   
ATOM   2857  CB  ASP B 100       1.040   3.091   9.454  1.00 10.00      B   
ATOM   2858  CG  ASP B 100       0.634   2.341  10.710  1.00 10.00      B   
ATOM   2859  OD1 ASP B 100      -0.581   2.091  10.891  1.00 10.00      B   
ATOM   2860  OD2 ASP B 100       1.526   1.989  11.511  1.00 10.00      B   
ATOM   2861  C   ASP B 100       1.877   5.187  10.548  1.00 10.00      B   
ATOM   2862  O   ASP B 100       1.662   5.211  11.760  1.00 10.00      B   
ATOM   2863  N   PHE B 101       2.990   5.668  10.009  1.00 10.00      B   
ATOM   2864  HN  PHE B 101       3.102   5.643   9.038  1.00 10.00      B   
ATOM   2865  CA  PHE B 101       4.044   6.248  10.833  1.00 10.00      B   
ATOM   2866  CB  PHE B 101       5.416   6.057  10.179  1.00 10.00      B   
ATOM   2867  CG  PHE B 101       5.851   4.622  10.067  1.00 10.00      B   
ATOM   2868  CD1 PHE B 101       6.584   4.026  11.081  1.00 10.00      B   
ATOM   2869  CD2 PHE B 101       5.531   3.871   8.948  1.00 10.00      B   
ATOM   2870  CE1 PHE B 101       6.988   2.709  10.979  1.00 10.00      B   
ATOM   2871  CE2 PHE B 101       5.931   2.553   8.840  1.00 10.00      B   
ATOM   2872  CZ  PHE B 101       6.661   1.971   9.857  1.00 10.00      B   
ATOM   2873  C   PHE B 101       3.782   7.729  11.083  1.00 10.00      B   
ATOM   2874  O   PHE B 101       3.334   8.449  10.188  1.00 10.00      B   
ATOM   2875  N   ALA B 102       4.049   8.172  12.304  1.00 10.00      B   
ATOM   2876  HN  ALA B 102       4.397   7.535  12.979  1.00 10.00      B   
ATOM   2877  CA  ALA B 102       3.846   9.565  12.680  1.00 10.00      B   
ATOM   2878  CB  ALA B 102       3.734   9.693  14.192  1.00 10.00      B   
ATOM   2879  C   ALA B 102       4.971  10.451  12.144  1.00 10.00      B   
ATOM   2880  O   ALA B 102       5.997   9.948  11.682  1.00 10.00      B   
ATOM   2881  N   GLU B 103       4.770  11.768  12.212  1.00 10.00      B   
ATOM   2882  HN  GLU B 103       3.929  12.101  12.594  1.00 10.00      B   
ATOM   2883  CA  GLU B 103       5.757  12.733  11.727  1.00 10.00      B   
ATOM   2884  CB  GLU B 103       5.255  14.168  11.910  1.00 10.00      B   
ATOM   2885  CG  GLU B 103       4.227  14.585  10.869  1.00 10.00      B   
ATOM   2886  CD  GLU B 103       3.414  15.796  11.281  1.00 10.00      B   
ATOM   2887  OE1 GLU B 103       2.328  15.616  11.873  1.00 10.00      B   
ATOM   2888  OE2 GLU B 103       3.839  16.934  10.994  1.00 10.00      B   
ATOM   2889  C   GLU B 103       7.123  12.544  12.380  1.00 10.00      B   
ATOM   2890  O   GLU B 103       8.151  12.575  11.701  1.00 10.00      B   
ATOM   2891  N   ASN B 104       7.135  12.329  13.688  1.00 10.00      B   
ATOM   2892  HN  ASN B 104       6.287  12.302  14.178  1.00 10.00      B   
ATOM   2893  CA  ASN B 104       8.388  12.129  14.407  1.00 10.00      B   
ATOM   2894  CB  ASN B 104       8.200  12.135  15.928  1.00 10.00      B   
ATOM   2895  CG  ASN B 104       6.950  11.414  16.398  1.00 10.00      B   
ATOM   2896  OD1 ASN B 104       6.513  10.430  15.804  1.00 10.00      B   
ATOM   2897  ND2 ASN B 104       6.362  11.910  17.473  1.00 10.00      B   
ATOM   2898 HD21 ASN B 104       6.762  12.707  17.895  1.00 10.00      B   
ATOM   2899 HD22 ASN B 104       5.552  11.465  17.806  1.00 10.00      B   
ATOM   2900  C   ASN B 104       9.096  10.863  13.935  1.00 10.00      B   
ATOM   2901  O   ASN B 104      10.314  10.854  13.762  1.00 10.00      B   
ATOM   2902  N   GLU B 105       8.326   9.802  13.717  1.00 10.00      B   
ATOM   2903  HN  GLU B 105       7.362   9.866  13.895  1.00 10.00      B   
ATOM   2904  CA  GLU B 105       8.877   8.539  13.242  1.00 10.00      B   
ATOM   2905  CB  GLU B 105       7.797   7.455  13.235  1.00 10.00      B   
ATOM   2906  CG  GLU B 105       7.129   7.242  14.583  1.00 10.00      B   
ATOM   2907  CD  GLU B 105       6.094   6.138  14.553  1.00 10.00      B   
ATOM   2908  OE1 GLU B 105       6.395   5.026  15.032  1.00 10.00      B   
ATOM   2909  OE2 GLU B 105       4.977   6.381  14.052  1.00 10.00      B   
ATOM   2910  C   GLU B 105       9.441   8.716  11.837  1.00 10.00      B   
ATOM   2911  O   GLU B 105      10.491   8.168  11.497  1.00 10.00      B   
ATOM   2912  N   LEU B 106       8.734   9.503  11.032  1.00 10.00      B   
ATOM   2913  HN  LEU B 106       7.904   9.906  11.372  1.00 10.00      B   
ATOM   2914  CA  LEU B 106       9.146   9.782   9.666  1.00 10.00      B   
ATOM   2915  CB  LEU B 106       8.087  10.625   8.945  1.00 10.00      B   
ATOM   2916  CG  LEU B 106       6.774   9.918   8.593  1.00 10.00      B   
ATOM   2917  CD1 LEU B 106       5.725  10.928   8.157  1.00 10.00      B   
ATOM   2918  CD2 LEU B 106       6.997   8.879   7.508  1.00 10.00      B   
ATOM   2919  C   LEU B 106      10.489  10.502   9.645  1.00 10.00      B   
ATOM   2920  O   LEU B 106      11.415  10.074   8.958  1.00 10.00      B   
ATOM   2921  N   ASP B 107      10.596  11.582  10.419  1.00 10.00      B   
ATOM   2922  HN  ASP B 107       9.825  11.860  10.964  1.00 10.00      B   
ATOM   2923  CA  ASP B 107      11.833  12.364  10.478  1.00 10.00      B   
ATOM   2924  CB  ASP B 107      11.642  13.649  11.286  1.00 10.00      B   
ATOM   2925  CG  ASP B 107      12.667  14.720  10.950  1.00 10.00      B   
ATOM   2926  OD1 ASP B 107      12.653  15.782  11.609  1.00 10.00      B   
ATOM   2927  OD2 ASP B 107      13.475  14.525  10.013  1.00 10.00      B   
ATOM   2928  C   ASP B 107      12.970  11.535  11.057  1.00 10.00      B   
ATOM   2929  O   ASP B 107      14.112  11.633  10.607  1.00 10.00      B   
ATOM   2930  N   LEU B 108      12.650  10.711  12.052  1.00 10.00      B   
ATOM   2931  HN  LEU B 108      11.726  10.700  12.384  1.00 10.00      B   
ATOM   2932  CA  LEU B 108      13.641   9.842  12.675  1.00 10.00      B   
ATOM   2933  CB  LEU B 108      13.015   9.026  13.811  1.00 10.00      B   
ATOM   2934  CG  LEU B 108      13.975   8.148  14.618  1.00 10.00      B   
ATOM   2935  CD1 LEU B 108      14.953   9.005  15.407  1.00 10.00      B   
ATOM   2936  CD2 LEU B 108      13.204   7.220  15.543  1.00 10.00      B   
ATOM   2937  C   LEU B 108      14.241   8.911  11.628  1.00 10.00      B   
ATOM   2938  O   LEU B 108      15.462   8.756  11.545  1.00 10.00      B   
ATOM   2939  N   PHE B 109      13.371   8.306  10.822  1.00 10.00      B   
ATOM   2940  HN  PHE B 109      12.408   8.464  10.950  1.00 10.00      B   
ATOM   2941  CA  PHE B 109      13.805   7.410   9.761  1.00 10.00      B   
ATOM   2942  CB  PHE B 109      12.593   6.761   9.085  1.00 10.00      B   
ATOM   2943  CG  PHE B 109      12.943   5.801   7.981  1.00 10.00      B   
ATOM   2944  CD1 PHE B 109      12.844   6.185   6.652  1.00 10.00      B   
ATOM   2945  CD2 PHE B 109      13.368   4.515   8.272  1.00 10.00      B   
ATOM   2946  CE1 PHE B 109      13.162   5.306   5.635  1.00 10.00      B   
ATOM   2947  CE2 PHE B 109      13.687   3.632   7.260  1.00 10.00      B   
ATOM   2948  CZ  PHE B 109      13.586   4.027   5.940  1.00 10.00      B   
ATOM   2949  C   PHE B 109      14.622   8.185   8.733  1.00 10.00      B   
ATOM   2950  O   PHE B 109      15.620   7.690   8.218  1.00 10.00      B   
ATOM   2951  N   ARG B 110      14.190   9.410   8.455  1.00 10.00      B   
ATOM   2952  HN  ARG B 110      13.381   9.745   8.905  1.00 10.00      B   
ATOM   2953  CA  ARG B 110      14.876  10.271   7.501  1.00 10.00      B   
ATOM   2954  CB  ARG B 110      14.094  11.569   7.292  1.00 10.00      B   
ATOM   2955  CG  ARG B 110      12.795  11.390   6.526  1.00 10.00      B   
ATOM   2956  CD  ARG B 110      13.016  11.476   5.027  1.00 10.00      B   
ATOM   2957  NE  ARG B 110      13.187  12.858   4.586  1.00 10.00      B   
ATOM   2958  HE  ARG B 110      14.034  13.307   4.828  1.00 10.00      B   
ATOM   2959  CZ  ARG B 110      12.272  13.538   3.896  1.00 10.00      B   
ATOM   2960  NH1 ARG B 110      11.128  12.961   3.547  1.00 10.00      B   
ATOM   2961 HH11 ARG B 110      10.936  11.972   3.806  1.00 10.00      B   
ATOM   2962 HH12 ARG B 110      10.412  13.501   3.006  1.00 10.00      B   
ATOM   2963  NH2 ARG B 110      12.503  14.797   3.552  1.00 10.00      B   
ATOM   2964 HH21 ARG B 110      13.401  15.258   3.816  1.00 10.00      B   
ATOM   2965 HH22 ARG B 110      11.783  15.336   3.020  1.00 10.00      B   
ATOM   2966  C   ARG B 110      16.291  10.581   7.973  1.00 10.00      B   
ATOM   2967  O   ARG B 110      17.253  10.402   7.228  1.00 10.00      B   
ATOM   2968  N   LYS B 111      16.409  11.025   9.222  1.00 10.00      B   
ATOM   2969  HN  LYS B 111      15.596  11.136   9.770  1.00 10.00      B   
ATOM   2970  CA  LYS B 111      17.709  11.356   9.802  1.00 10.00      B   
ATOM   2971  CB  LYS B 111      17.546  11.898  11.223  1.00 10.00      B   
ATOM   2972  CG  LYS B 111      16.855  13.250  11.286  1.00 10.00      B   
ATOM   2973  CD  LYS B 111      17.676  14.318  10.584  1.00 10.00      B   
ATOM   2974  CE  LYS B 111      16.788  15.377   9.953  1.00 10.00      B   
ATOM   2975  NZ  LYS B 111      16.009  14.839   8.808  1.00 10.00      B   
ATOM   2976  HZ1 LYS B 111      15.162  14.333   9.155  1.00 10.00      B   
ATOM   2977  HZ2 LYS B 111      16.599  14.180   8.251  1.00 10.00      B   
ATOM   2978  HZ3 LYS B 111      15.707  15.613   8.187  1.00 10.00      B   
ATOM   2979  C   LYS B 111      18.628  10.142   9.797  1.00 10.00      B   
ATOM   2980  O   LYS B 111      19.824  10.253   9.521  1.00 10.00      B   
ATOM   2981  N   ALA B 112      18.057   8.982  10.096  1.00 10.00      B   
ATOM   2982  HN  ALA B 112      17.101   8.963  10.323  1.00 10.00      B   
ATOM   2983  CA  ALA B 112      18.811   7.742  10.102  1.00 10.00      B   
ATOM   2984  CB  ALA B 112      17.963   6.611  10.666  1.00 10.00      B   
ATOM   2985  C   ALA B 112      19.263   7.411   8.685  1.00 10.00      B   
ATOM   2986  O   ALA B 112      20.423   7.078   8.457  1.00 10.00      B   
ATOM   2987  N   LEU B 113      18.337   7.533   7.736  1.00 10.00      B   
ATOM   2988  HN  LEU B 113      17.429   7.813   7.992  1.00 10.00      B   
ATOM   2989  CA  LEU B 113      18.615   7.258   6.331  1.00 10.00      B   
ATOM   2990  CB  LEU B 113      17.352   7.478   5.488  1.00 10.00      B   
ATOM   2991  CG  LEU B 113      17.499   7.312   3.974  1.00 10.00      B   
ATOM   2992  CD1 LEU B 113      17.859   5.877   3.619  1.00 10.00      B   
ATOM   2993  CD2 LEU B 113      16.224   7.742   3.263  1.00 10.00      B   
ATOM   2994  C   LEU B 113      19.756   8.130   5.815  1.00 10.00      B   
ATOM   2995  O   LEU B 113      20.628   7.656   5.084  1.00 10.00      B   
ATOM   2996  N   GLU B 114      19.752   9.399   6.212  1.00 10.00      B   
ATOM   2997  HN  GLU B 114      19.026   9.715   6.795  1.00 10.00      B   
ATOM   2998  CA  GLU B 114      20.791  10.337   5.800  1.00 10.00      B   
ATOM   2999  CB  GLU B 114      20.491  11.741   6.334  1.00 10.00      B   
ATOM   3000  CG  GLU B 114      19.210  12.348   5.779  1.00 10.00      B   
ATOM   3001  CD  GLU B 114      18.927  13.738   6.311  1.00 10.00      B   
ATOM   3002  OE1 GLU B 114      17.932  13.908   7.055  1.00 10.00      B   
ATOM   3003  OE2 GLU B 114      19.687  14.671   5.970  1.00 10.00      B   
ATOM   3004  C   GLU B 114      22.165   9.860   6.267  1.00 10.00      B   
ATOM   3005  O   GLU B 114      23.167  10.048   5.580  1.00 10.00      B   
ATOM   3006  N   LEU B 115      22.197   9.216   7.429  1.00 10.00      B   
ATOM   3007  HN  LEU B 115      21.360   9.088   7.927  1.00 10.00      B   
ATOM   3008  CA  LEU B 115      23.439   8.697   7.986  1.00 10.00      B   
ATOM   3009  CB  LEU B 115      23.323   8.541   9.503  1.00 10.00      B   
ATOM   3010  CG  LEU B 115      23.114   9.827  10.302  1.00 10.00      B   
ATOM   3011  CD1 LEU B 115      22.988   9.516  11.785  1.00 10.00      B   
ATOM   3012  CD2 LEU B 115      24.251  10.807  10.051  1.00 10.00      B   
ATOM   3013  C   LEU B 115      23.810   7.359   7.352  1.00 10.00      B   
ATOM   3014  O   LEU B 115      24.991   7.019   7.245  1.00 10.00      B   
ATOM   3015  N   ILE B 116      22.794   6.608   6.936  1.00 10.00      B   
ATOM   3016  HN  ILE B 116      21.877   6.942   7.057  1.00 10.00      B   
ATOM   3017  CA  ILE B 116      22.999   5.304   6.309  1.00 10.00      B   
ATOM   3018  CB  ILE B 116      21.657   4.630   5.933  1.00 10.00      B   
ATOM   3019  CG1 ILE B 116      20.783   4.403   7.169  1.00 10.00      B   
ATOM   3020  CG2 ILE B 116      21.885   3.320   5.194  1.00 10.00      B   
ATOM   3021  CD1 ILE B 116      21.425   3.540   8.232  1.00 10.00      B   
ATOM   3022  C   ILE B 116      23.852   5.444   5.054  1.00 10.00      B   
ATOM   3023  O   ILE B 116      24.874   4.777   4.907  1.00 10.00      B   
ATOM   3024  N   ILE B 117      23.431   6.337   4.166  1.00 10.00      B   
ATOM   3025  HN  ILE B 117      22.612   6.848   4.353  1.00 10.00      B   
ATOM   3026  CA  ILE B 117      24.150   6.572   2.918  1.00 10.00      B   
ATOM   3027  CB  ILE B 117      23.296   7.361   1.899  1.00 10.00      B   
ATOM   3028  CG1 ILE B 117      21.802   7.109   2.127  1.00 10.00      B   
ATOM   3029  CG2 ILE B 117      23.681   6.970   0.479  1.00 10.00      B   
ATOM   3030  CD1 ILE B 117      20.902   8.152   1.496  1.00 10.00      B   
ATOM   3031  C   ILE B 117      25.445   7.336   3.179  1.00 10.00      B   
ATOM   3032  O   ILE B 117      26.425   7.193   2.447  1.00 10.00      B   
ATOM   3033  N   ASP B 118      25.442   8.142   4.234  1.00 10.00      B   
ATOM   3034  HN  ASP B 118      24.631   8.206   4.782  1.00 10.00      B   
ATOM   3035  CA  ASP B 118      26.611   8.934   4.603  1.00 10.00      B   
ATOM   3036  CB  ASP B 118      26.275   9.867   5.765  1.00 10.00      B   
ATOM   3037  CG  ASP B 118      27.392  10.836   6.077  1.00 10.00      B   
ATOM   3038  OD1 ASP B 118      27.600  11.780   5.284  1.00 10.00      B   
ATOM   3039  OD2 ASP B 118      28.057  10.669   7.121  1.00 10.00      B   
ATOM   3040  C   ASP B 118      27.785   8.034   4.975  1.00 10.00      B   
ATOM   3041  O   ASP B 118      28.931   8.305   4.612  1.00 10.00      B   
ATOM   3042  N   SER B 119      27.491   6.961   5.691  1.00 10.00      B   
ATOM   3043  HN  SER B 119      26.557   6.796   5.943  1.00 10.00      B   
ATOM   3044  CA  SER B 119      28.513   6.014   6.102  1.00 10.00      B   
ATOM   3045  CB  SER B 119      27.967   5.111   7.210  1.00 10.00      B   
ATOM   3046  OG  SER B 119      27.373   5.881   8.242  1.00 10.00      B   
ATOM   3047  HG  SER B 119      26.550   6.272   7.919  1.00 10.00      B   
ATOM   3048  C   SER B 119      28.951   5.174   4.904  1.00 10.00      B   
ATOM   3049  O   SER B 119      28.123   4.781   4.083  1.00 10.00      B   
ATOM   3050  N   GLU B 120      30.246   4.910   4.796  1.00 10.00      B   
ATOM   3051  HN  GLU B 120      30.868   5.261   5.471  1.00 10.00      B   
ATOM   3052  CA  GLU B 120      30.768   4.120   3.684  1.00 10.00      B   
ATOM   3053  CB  GLU B 120      32.297   4.108   3.673  1.00 10.00      B   
ATOM   3054  CG  GLU B 120      32.898   3.402   2.467  1.00 10.00      B   
ATOM   3055  CD  GLU B 120      32.620   4.123   1.164  1.00 10.00      B   
ATOM   3056  OE1 GLU B 120      31.433   4.307   0.810  1.00 10.00      B   
ATOM   3057  OE2 GLU B 120      33.586   4.507   0.482  1.00 10.00      B   
ATOM   3058  C   GLU B 120      30.229   2.695   3.704  1.00 10.00      B   
ATOM   3059  O   GLU B 120      29.757   2.186   2.688  1.00 10.00      B   
ATOM   3060  N   THR B 121      30.282   2.071   4.870  1.00 10.00      B   
ATOM   3061  HN  THR B 121      30.658   2.541   5.645  1.00 10.00      B   
ATOM   3062  CA  THR B 121      29.815   0.703   5.039  1.00 10.00      B   
ATOM   3063  CB  THR B 121      30.323   0.127   6.371  1.00 10.00      B   
ATOM   3064  OG1 THR B 121      30.601   1.208   7.277  1.00 10.00      B   
ATOM   3065  HG1 THR B 121      30.893   0.844   8.124  1.00 10.00      B   
ATOM   3066  CG2 THR B 121      31.590  -0.685   6.149  1.00 10.00      B   
ATOM   3067  C   THR B 121      28.291   0.607   4.998  1.00 10.00      B   
ATOM   3068  O   THR B 121      27.733  -0.486   4.952  1.00 10.00      B   
ATOM   3069  N   GLY B 122      27.626   1.755   5.019  1.00 10.00      B   
ATOM   3070  HN  GLY B 122      28.122   2.597   5.036  1.00 10.00      B   
ATOM   3071  CA  GLY B 122      26.177   1.772   4.990  1.00 10.00      B   
ATOM   3072  C   GLY B 122      25.568   1.392   6.325  1.00 10.00      B   
ATOM   3073  O   GLY B 122      24.369   1.128   6.416  1.00 10.00      B   
ATOM   3074  N   PHE B 123      26.398   1.356   7.360  1.00 10.00      B   
ATOM   3075  HN  PHE B 123      27.341   1.567   7.219  1.00 10.00      B   
ATOM   3076  CA  PHE B 123      25.944   1.012   8.701  1.00 10.00      B   
ATOM   3077  CB  PHE B 123      26.741  -0.174   9.260  1.00 10.00      B   
ATOM   3078  CG  PHE B 123      26.797  -1.374   8.357  1.00 10.00      B   
ATOM   3079  CD1 PHE B 123      28.016  -1.899   7.960  1.00 10.00      B   
ATOM   3080  CD2 PHE B 123      25.634  -1.976   7.908  1.00 10.00      B   
ATOM   3081  CE1 PHE B 123      28.074  -3.004   7.133  1.00 10.00      B   
ATOM   3082  CE2 PHE B 123      25.686  -3.080   7.080  1.00 10.00      B   
ATOM   3083  CZ  PHE B 123      26.906  -3.595   6.691  1.00 10.00      B   
ATOM   3084  C   PHE B 123      26.103   2.208   9.629  1.00 10.00      B   
ATOM   3085  O   PHE B 123      27.203   2.745   9.778  1.00 10.00      B   
ATOM   3086  N   ALA B 124      25.008   2.626  10.238  1.00 10.00      B   
ATOM   3087  HN  ALA B 124      24.157   2.157  10.070  1.00 10.00      B   
ATOM   3088  CA  ALA B 124      25.027   3.753  11.158  1.00 10.00      B   
ATOM   3089  CB  ALA B 124      24.068   4.839  10.693  1.00 10.00      B   
ATOM   3090  C   ALA B 124      24.669   3.290  12.562  1.00 10.00      B   
ATOM   3091  O   ALA B 124      23.588   2.745  12.785  1.00 10.00      B   
ATOM   3092  N   SER B 125      25.579   3.503  13.500  1.00 10.00      B   
ATOM   3093  HN  SER B 125      26.422   3.946  13.260  1.00 10.00      B   
ATOM   3094  CA  SER B 125      25.364   3.099  14.879  1.00 10.00      B   
ATOM   3095  CB  SER B 125      26.632   3.351  15.687  1.00 10.00      B   
ATOM   3096  OG  SER B 125      27.777   3.232  14.860  1.00 10.00      B   
ATOM   3097  HG  SER B 125      27.619   2.541  14.188  1.00 10.00      B   
ATOM   3098  C   SER B 125      24.184   3.844  15.498  1.00 10.00      B   
ATOM   3099  O   SER B 125      23.967   5.028  15.220  1.00 10.00      B   
ATOM   3100  N   SER B 126      23.427   3.136  16.334  1.00 10.00      B   
ATOM   3101  HN  SER B 126      23.649   2.188  16.490  1.00 10.00      B   
ATOM   3102  CA  SER B 126      22.260   3.698  17.010  1.00 10.00      B   
ATOM   3103  CB  SER B 126      21.675   2.658  17.967  1.00 10.00      B   
ATOM   3104  OG  SER B 126      21.992   1.345  17.534  1.00 10.00      B   
ATOM   3105  HG  SER B 126      22.253   0.811  18.293  1.00 10.00      B   
ATOM   3106  C   SER B 126      22.608   4.972  17.779  1.00 10.00      B   
ATOM   3107  O   SER B 126      21.787   5.881  17.895  1.00 10.00      B   
ATOM   3108  N   THR B 127      23.834   5.032  18.290  1.00 10.00      B   
ATOM   3109  HN  THR B 127      24.445   4.275  18.152  1.00 10.00      B   
ATOM   3110  CA  THR B 127      24.314   6.178  19.053  1.00 10.00      B   
ATOM   3111  CB  THR B 127      25.784   5.967  19.448  1.00 10.00      B   
ATOM   3112  OG1 THR B 127      26.273   4.789  18.786  1.00 10.00      B   
ATOM   3113  HG1 THR B 127      27.139   4.974  18.400  1.00 10.00      B   
ATOM   3114  CG2 THR B 127      25.911   5.787  20.952  1.00 10.00      B   
ATOM   3115  C   THR B 127      24.187   7.481  18.263  1.00 10.00      B   
ATOM   3116  O   THR B 127      23.784   8.510  18.810  1.00 10.00      B   
ATOM   3117  N   ASN B 128      24.511   7.427  16.976  1.00 10.00      B   
ATOM   3118  HN  ASN B 128      24.805   6.573  16.593  1.00 10.00      B   
ATOM   3119  CA  ASN B 128      24.429   8.604  16.117  1.00 10.00      B   
ATOM   3120  CB  ASN B 128      25.071   8.330  14.754  1.00 10.00      B   
ATOM   3121  CG  ASN B 128      26.584   8.353  14.800  1.00 10.00      B   
ATOM   3122  OD1 ASN B 128      27.216   7.354  15.133  1.00 10.00      B   
ATOM   3123  ND2 ASN B 128      27.173   9.489  14.457  1.00 10.00      B   
ATOM   3124 HD21 ASN B 128      26.608  10.247  14.198  1.00 10.00      B   
ATOM   3125 HD22 ASN B 128      28.156   9.524  14.467  1.00 10.00      B   
ATOM   3126  C   ASN B 128      22.981   9.030  15.927  1.00 10.00      B   
ATOM   3127  O   ASN B 128      22.655  10.215  16.002  1.00 10.00      B   
ATOM   3128  N   ILE B 129      22.115   8.051  15.702  1.00 10.00      B   
ATOM   3129  HN  ILE B 129      22.438   7.125  15.676  1.00 10.00      B   
ATOM   3130  CA  ILE B 129      20.697   8.314  15.495  1.00 10.00      B   
ATOM   3131  CB  ILE B 129      19.942   7.034  15.078  1.00 10.00      B   
ATOM   3132  CG1 ILE B 129      20.704   6.303  13.969  1.00 10.00      B   
ATOM   3133  CG2 ILE B 129      18.530   7.375  14.616  1.00 10.00      B   
ATOM   3134  CD1 ILE B 129      20.180   4.913  13.676  1.00 10.00      B   
ATOM   3135  C   ILE B 129      20.062   8.890  16.759  1.00 10.00      B   
ATOM   3136  O   ILE B 129      19.277   9.837  16.696  1.00 10.00      B   
ATOM   3137  N   LEU B 130      20.439   8.337  17.908  1.00 10.00      B   
ATOM   3138  HN  LEU B 130      21.090   7.599  17.890  1.00 10.00      B   
ATOM   3139  CA  LEU B 130      19.910   8.780  19.194  1.00 10.00      B   
ATOM   3140  CB  LEU B 130      20.370   7.851  20.321  1.00 10.00      B   
ATOM   3141  CG  LEU B 130      19.841   6.414  20.277  1.00 10.00      B   
ATOM   3142  CD1 LEU B 130      20.371   5.612  21.457  1.00 10.00      B   
ATOM   3143  CD2 LEU B 130      18.320   6.397  20.255  1.00 10.00      B   
ATOM   3144  C   LEU B 130      20.288  10.225  19.513  1.00 10.00      B   
ATOM   3145  O   LEU B 130      19.662  10.868  20.357  1.00 10.00      B   
ATOM   3146  N   ASN B 131      21.312  10.736  18.844  1.00 10.00      B   
ATOM   3147  HN  ASN B 131      21.785  10.179  18.189  1.00 10.00      B   
ATOM   3148  CA  ASN B 131      21.750  12.108  19.068  1.00 10.00      B   
ATOM   3149  CB  ASN B 131      23.268  12.235  18.918  1.00 10.00      B   
ATOM   3150  CG  ASN B 131      23.813  13.485  19.585  1.00 10.00      B   
ATOM   3151  OD1 ASN B 131      23.272  13.958  20.586  1.00 10.00      B   
ATOM   3152  ND2 ASN B 131      24.895  14.021  19.043  1.00 10.00      B   
ATOM   3153 HD21 ASN B 131      25.283  13.589  18.254  1.00 10.00      B   
ATOM   3154 HD22 ASN B 131      25.267  14.829  19.456  1.00 10.00      B   
ATOM   3155  C   ASN B 131      21.039  13.071  18.122  1.00 10.00      B   
ATOM   3156  O   ASN B 131      21.066  14.285  18.317  1.00 10.00      B   
ATOM   3157  N   LEU B 132      20.392  12.524  17.100  1.00 10.00      B   
ATOM   3158  HN  LEU B 132      20.397  11.547  16.991  1.00 10.00      B   
ATOM   3159  CA  LEU B 132      19.673  13.344  16.130  1.00 10.00      B   
ATOM   3160  CB  LEU B 132      19.864  12.815  14.708  1.00 10.00      B   
ATOM   3161  CG  LEU B 132      21.256  13.007  14.101  1.00 10.00      B   
ATOM   3162  CD1 LEU B 132      21.262  12.595  12.639  1.00 10.00      B   
ATOM   3163  CD2 LEU B 132      21.720  14.448  14.255  1.00 10.00      B   
ATOM   3164  C   LEU B 132      18.191  13.437  16.469  1.00 10.00      B   
ATOM   3165  O   LEU B 132      17.452  14.203  15.852  1.00 10.00      B   
ATOM   3166  N   VAL B 133      17.765  12.663  17.464  1.00 10.00      B   
ATOM   3167  HN  VAL B 133      18.406  12.078  17.918  1.00 10.00      B   
ATOM   3168  CA  VAL B 133      16.367  12.658  17.894  1.00 10.00      B   
ATOM   3169  CB  VAL B 133      16.125  11.622  19.015  1.00 10.00      B   
ATOM   3170  CG1 VAL B 133      14.647  11.534  19.370  1.00 10.00      B   
ATOM   3171  CG2 VAL B 133      16.656  10.257  18.610  1.00 10.00      B   
ATOM   3172  C   VAL B 133      15.962  14.041  18.400  1.00 10.00      B   
ATOM   3173  O   VAL B 133      14.816  14.466  18.253  1.00 10.00      B   
ATOM   3174  N   ASP B 134      16.926  14.747  18.972  1.00 10.00      B   
ATOM   3175  HN  ASP B 134      17.823  14.357  19.041  1.00 10.00      B   
ATOM   3176  CA  ASP B 134      16.696  16.081  19.509  1.00 10.00      B   
ATOM   3177  CB  ASP B 134      17.867  16.511  20.400  1.00 10.00      B   
ATOM   3178  CG  ASP B 134      17.978  15.693  21.672  1.00 10.00      B   
ATOM   3179  OD1 ASP B 134      18.578  14.600  21.630  1.00 10.00      B   
ATOM   3180  OD2 ASP B 134      17.462  16.140  22.720  1.00 10.00      B   
ATOM   3181  C   ASP B 134      16.485  17.103  18.397  1.00 10.00      B   
ATOM   3182  O   ASP B 134      16.150  18.256  18.660  1.00 10.00      B   
ATOM   3183  N   GLN B 135      16.668  16.673  17.154  1.00 10.00      B   
ATOM   3184  HN  GLN B 135      16.909  15.733  17.001  1.00 10.00      B   
ATOM   3185  CA  GLN B 135      16.507  17.557  16.007  1.00 10.00      B   
ATOM   3186  CB  GLN B 135      17.754  17.517  15.115  1.00 10.00      B   
ATOM   3187  CG  GLN B 135      19.067  17.734  15.855  1.00 10.00      B   
ATOM   3188  CD  GLN B 135      19.101  19.040  16.625  1.00 10.00      B   
ATOM   3189  OE1 GLN B 135      18.470  20.023  16.238  1.00 10.00      B   
ATOM   3190  NE2 GLN B 135      19.834  19.058  17.726  1.00 10.00      B   
ATOM   3191 HE21 GLN B 135      20.306  18.239  17.982  1.00 10.00      B   
ATOM   3192 HE22 GLN B 135      19.883  19.894  18.233  1.00 10.00      B   
ATOM   3193  C   GLN B 135      15.269  17.186  15.192  1.00 10.00      B   
ATOM   3194  O   GLN B 135      15.056  17.714  14.099  1.00 10.00      B   
ATOM   3195  N   LEU B 136      14.455  16.284  15.733  1.00 10.00      B   
ATOM   3196  HN  LEU B 136      14.677  15.908  16.611  1.00 10.00      B   
ATOM   3197  CA  LEU B 136      13.239  15.834  15.057  1.00 10.00      B   
ATOM   3198  CB  LEU B 136      12.627  14.643  15.801  1.00 10.00      B   
ATOM   3199  CG  LEU B 136      12.814  13.263  15.165  1.00 10.00      B   
ATOM   3200  CD1 LEU B 136      14.275  13.002  14.834  1.00 10.00      B   
ATOM   3201  CD2 LEU B 136      12.270  12.181  16.082  1.00 10.00      B   
ATOM   3202  C   LEU B 136      12.213  16.960  14.942  1.00 10.00      B   
ATOM   3203  O   LEU B 136      12.143  17.842  15.803  1.00 10.00      B   
ATOM   3204  N   LYS B 137      11.435  16.936  13.869  1.00 10.00      B   
ATOM   3205  HN  LYS B 137      11.566  16.226  13.197  1.00 10.00      B   
ATOM   3206  CA  LYS B 137      10.413  17.948  13.640  1.00 10.00      B   
ATOM   3207  CB  LYS B 137      10.673  18.668  12.314  1.00 10.00      B   
ATOM   3208  CG  LYS B 137      12.110  19.133  12.121  1.00 10.00      B   
ATOM   3209  CD  LYS B 137      12.322  19.722  10.734  1.00 10.00      B   
ATOM   3210  CE  LYS B 137      11.967  18.724   9.641  1.00 10.00      B   
ATOM   3211  NZ  LYS B 137      12.888  17.557   9.619  1.00 10.00      B   
ATOM   3212  HZ1 LYS B 137      12.686  16.956   8.794  1.00 10.00      B   
ATOM   3213  HZ2 LYS B 137      12.770  16.981  10.486  1.00 10.00      B   
ATOM   3214  HZ3 LYS B 137      13.872  17.880   9.566  1.00 10.00      B   
ATOM   3215  C   LYS B 137       9.016  17.328  13.623  1.00 10.00      B   
ATOM   3216  O   LYS B 137       8.588  16.774  12.611  1.00 10.00      B   
ATOM   3217  N   GLY B 138       8.313  17.414  14.746  1.00 10.00      B   
ATOM   3218  HN  GLY B 138       8.711  17.844  15.536  1.00 10.00      B   
ATOM   3219  CA  GLY B 138       6.972  16.864  14.825  1.00 10.00      B   
ATOM   3220  C   GLY B 138       6.753  16.099  16.110  1.00 10.00      B   
ATOM   3221  O   GLY B 138       6.665  14.872  16.099  1.00 10.00      B   
ATOM   3222  N   LYS B 139       6.664  16.834  17.218  1.00 10.00      B   
ATOM   3223  HN  LYS B 139       6.739  17.811  17.145  1.00 10.00      B   
ATOM   3224  CA  LYS B 139       6.469  16.241  18.539  1.00 10.00      B   
ATOM   3225  CB  LYS B 139       5.189  15.397  18.615  1.00 10.00      B   
ATOM   3226  CG  LYS B 139       4.743  15.085  20.035  1.00 10.00      B   
ATOM   3227  CD  LYS B 139       3.618  14.059  20.067  1.00 10.00      B   
ATOM   3228  CE  LYS B 139       4.158  12.644  20.214  1.00 10.00      B   
ATOM   3229  NZ  LYS B 139       3.073  11.630  20.272  1.00 10.00      B   
ATOM   3230  HZ1 LYS B 139       3.460  10.707  20.559  1.00 10.00      B   
ATOM   3231  HZ2 LYS B 139       2.624  11.531  19.338  1.00 10.00      B   
ATOM   3232  HZ3 LYS B 139       2.349  11.919  20.960  1.00 10.00      B   
ATOM   3233  C   LYS B 139       7.691  15.422  18.940  1.00 10.00      B   
ATOM   3234  O   LYS B 139       7.727  14.202  18.756  1.00 10.00      B   
ATOM   3235  N   LYS B 140       8.690  16.112  19.475  1.00 10.00      B   
ATOM   3236  HN  LYS B 140       8.585  17.082  19.590  1.00 10.00      B   
ATOM   3237  CA  LYS B 140       9.933  15.481  19.898  1.00 10.00      B   
ATOM   3238  CB  LYS B 140      10.908  16.527  20.449  1.00 10.00      B   
ATOM   3239  CG  LYS B 140      12.266  15.962  20.826  1.00 10.00      B   
ATOM   3240  CD  LYS B 140      12.997  16.869  21.798  1.00 10.00      B   
ATOM   3241  CE  LYS B 140      14.266  16.206  22.309  1.00 10.00      B   
ATOM   3242  NZ  LYS B 140      15.019  17.090  23.232  1.00 10.00      B   
ATOM   3243  HZ1 LYS B 140      14.917  18.084  22.939  1.00 10.00      B   
ATOM   3244  HZ2 LYS B 140      16.032  16.838  23.221  1.00 10.00      B   
ATOM   3245  HZ3 LYS B 140      14.661  16.985  24.200  1.00 10.00      B   
ATOM   3246  C   LYS B 140       9.692  14.391  20.940  1.00 10.00      B   
ATOM   3247  O   LYS B 140       8.846  14.530  21.827  1.00 10.00      B   
ATOM   3248  N   MET B 141      10.439  13.307  20.813  1.00 10.00      B   
ATOM   3249  HN  MET B 141      11.096  13.267  20.088  1.00 10.00      B   
ATOM   3250  CA  MET B 141      10.340  12.187  21.732  1.00 10.00      B   
ATOM   3251  CB  MET B 141       9.985  10.902  20.971  1.00 10.00      B   
ATOM   3252  CG  MET B 141      11.041  10.458  19.967  1.00 10.00      B   
ATOM   3253  SD  MET B 141      10.685   8.849  19.229  1.00 10.00      B   
ATOM   3254  CE  MET B 141       9.188   9.212  18.313  1.00 10.00      B   
ATOM   3255  C   MET B 141      11.674  12.016  22.441  1.00 10.00      B   
ATOM   3256  O   MET B 141      12.686  12.556  21.994  1.00 10.00      B   
ATOM   3257  N   ARG B 142      11.681  11.283  23.539  1.00 10.00      B   
ATOM   3258  HN  ARG B 142      10.841  10.875  23.857  1.00 10.00      B   
ATOM   3259  CA  ARG B 142      12.910  11.057  24.278  1.00 10.00      B   
ATOM   3260  CB  ARG B 142      12.616  10.647  25.727  1.00 10.00      B   
ATOM   3261  CG  ARG B 142      12.211   9.194  25.906  1.00 10.00      B   
ATOM   3262  CD  ARG B 142      11.360   9.004  27.149  1.00 10.00      B   
ATOM   3263  NE  ARG B 142      10.042   9.626  26.999  1.00 10.00      B   
ATOM   3264  HE  ARG B 142       9.839  10.047  26.123  1.00 10.00      B   
ATOM   3265  CZ  ARG B 142       9.119   9.659  27.961  1.00 10.00      B   
ATOM   3266  NH1 ARG B 142       9.345   9.058  29.119  1.00 10.00      B   
ATOM   3267 HH11 ARG B 142      10.240   8.554  29.287  1.00 10.00      B   
ATOM   3268 HH12 ARG B 142       8.621   9.081  29.873  1.00 10.00      B   
ATOM   3269  NH2 ARG B 142       7.959  10.269  27.741  1.00 10.00      B   
ATOM   3270 HH21 ARG B 142       7.237  10.306  28.492  1.00 10.00      B   
ATOM   3271 HH22 ARG B 142       7.765  10.711  26.818  1.00 10.00      B   
ATOM   3272  C   ARG B 142      13.743  10.001  23.565  1.00 10.00      B   
ATOM   3273  O   ARG B 142      13.222   9.244  22.742  1.00 10.00      B   
ATOM   3274  N   LYS B 143      15.025   9.942  23.880  1.00 10.00      B   
ATOM   3275  HN  LYS B 143      15.380  10.559  24.553  1.00 10.00      B   
ATOM   3276  CA  LYS B 143      15.922   8.980  23.250  1.00 10.00      B   
ATOM   3277  CB  LYS B 143      17.357   9.173  23.739  1.00 10.00      B   
ATOM   3278  CG  LYS B 143      17.928  10.545  23.420  1.00 10.00      B   
ATOM   3279  CD  LYS B 143      19.378  10.658  23.857  1.00 10.00      B   
ATOM   3280  CE  LYS B 143      19.862  12.100  23.817  1.00 10.00      B   
ATOM   3281  NZ  LYS B 143      20.022  12.612  22.429  1.00 10.00      B   
ATOM   3282  HZ1 LYS B 143      19.340  13.388  22.250  1.00 10.00      B   
ATOM   3283  HZ2 LYS B 143      19.850  11.851  21.739  1.00 10.00      B   
ATOM   3284  HZ3 LYS B 143      20.985  12.979  22.293  1.00 10.00      B   
ATOM   3285  C   LYS B 143      15.454   7.544  23.469  1.00 10.00      B   
ATOM   3286  O   LYS B 143      15.609   6.693  22.598  1.00 10.00      B   
ATOM   3287  N   LYS B 144      14.862   7.288  24.630  1.00 10.00      B   
ATOM   3288  HN  LYS B 144      14.772   8.009  25.289  1.00 10.00      B   
ATOM   3289  CA  LYS B 144      14.360   5.957  24.951  1.00 10.00      B   
ATOM   3290  CB  LYS B 144      13.972   5.854  26.427  1.00 10.00      B   
ATOM   3291  CG  LYS B 144      15.145   5.953  27.393  1.00 10.00      B   
ATOM   3292  CD  LYS B 144      16.277   5.016  27.000  1.00 10.00      B   
ATOM   3293  CE  LYS B 144      17.399   5.025  28.027  1.00 10.00      B   
ATOM   3294  NZ  LYS B 144      17.203   4.002  29.091  1.00 10.00      B   
ATOM   3295  HZ1 LYS B 144      17.079   3.062  28.663  1.00 10.00      B   
ATOM   3296  HZ2 LYS B 144      16.359   4.225  29.659  1.00 10.00      B   
ATOM   3297  HZ3 LYS B 144      18.031   3.977  29.719  1.00 10.00      B   
ATOM   3298  C   LYS B 144      13.177   5.585  24.059  1.00 10.00      B   
ATOM   3299  O   LYS B 144      12.928   4.408  23.797  1.00 10.00      B   
ATOM   3300  N   GLU B 145      12.449   6.590  23.591  1.00 10.00      B   
ATOM   3301  HN  GLU B 145      12.693   7.510  23.823  1.00 10.00      B   
ATOM   3302  CA  GLU B 145      11.308   6.357  22.718  1.00 10.00      B   
ATOM   3303  CB  GLU B 145      10.380   7.573  22.690  1.00 10.00      B   
ATOM   3304  CG  GLU B 145       9.512   7.714  23.930  1.00 10.00      B   
ATOM   3305  CD  GLU B 145       8.804   9.052  24.007  1.00 10.00      B   
ATOM   3306  OE1 GLU B 145       9.441  10.045  24.415  1.00 10.00      B   
ATOM   3307  OE2 GLU B 145       7.604   9.116  23.669  1.00 10.00      B   
ATOM   3308  C   GLU B 145      11.796   6.016  21.318  1.00 10.00      B   
ATOM   3309  O   GLU B 145      11.231   5.153  20.645  1.00 10.00      B   
ATOM   3310  N   ALA B 146      12.874   6.679  20.907  1.00 10.00      B   
ATOM   3311  HN  ALA B 146      13.278   7.345  21.505  1.00 10.00      B   
ATOM   3312  CA  ALA B 146      13.464   6.461  19.594  1.00 10.00      B   
ATOM   3313  CB  ALA B 146      14.615   7.426  19.363  1.00 10.00      B   
ATOM   3314  C   ALA B 146      13.936   5.020  19.442  1.00 10.00      B   
ATOM   3315  O   ALA B 146      13.803   4.427  18.372  1.00 10.00      B   
ATOM   3316  N   GLU B 147      14.475   4.460  20.523  1.00 10.00      B   
ATOM   3317  HN  GLU B 147      14.569   4.994  21.341  1.00 10.00      B   
ATOM   3318  CA  GLU B 147      14.949   3.079  20.518  1.00 10.00      B   
ATOM   3319  CB  GLU B 147      15.499   2.690  21.895  1.00 10.00      B   
ATOM   3320  CG  GLU B 147      16.630   3.576  22.396  1.00 10.00      B   
ATOM   3321  CD  GLU B 147      17.288   3.026  23.644  1.00 10.00      B   
ATOM   3322  OE1 GLU B 147      18.531   2.931  23.676  1.00 10.00      B   
ATOM   3323  OE2 GLU B 147      16.563   2.666  24.596  1.00 10.00      B   
ATOM   3324  C   GLU B 147      13.820   2.127  20.129  1.00 10.00      B   
ATOM   3325  O   GLU B 147      14.017   1.191  19.351  1.00 10.00      B   
ATOM   3326  N   GLN B 148      12.633   2.392  20.661  1.00 10.00      B   
ATOM   3327  HN  GLN B 148      12.542   3.165  21.255  1.00 10.00      B   
ATOM   3328  CA  GLN B 148      11.461   1.575  20.384  1.00 10.00      B   
ATOM   3329  CB  GLN B 148      10.326   1.946  21.340  1.00 10.00      B   
ATOM   3330  CG  GLN B 148      10.676   1.751  22.807  1.00 10.00      B   
ATOM   3331  CD  GLN B 148       9.640   2.337  23.742  1.00 10.00      B   
ATOM   3332  OE1 GLN B 148       8.692   1.663  24.141  1.00 10.00      B   
ATOM   3333  NE2 GLN B 148       9.819   3.595  24.108  1.00 10.00      B   
ATOM   3334 HE21 GLN B 148      10.602   4.070  23.759  1.00 10.00      B   
ATOM   3335 HE22 GLN B 148       9.161   4.001  24.712  1.00 10.00      B   
ATOM   3336  C   GLN B 148      11.012   1.740  18.934  1.00 10.00      B   
ATOM   3337  O   GLN B 148      10.625   0.770  18.281  1.00 10.00      B   
ATOM   3338  N   VAL B 149      11.077   2.973  18.436  1.00 10.00      B   
ATOM   3339  HN  VAL B 149      11.393   3.705  19.009  1.00 10.00      B   
ATOM   3340  CA  VAL B 149      10.686   3.265  17.062  1.00 10.00      B   
ATOM   3341  CB  VAL B 149      10.619   4.783  16.791  1.00 10.00      B   
ATOM   3342  CG1 VAL B 149      10.144   5.055  15.373  1.00 10.00      B   
ATOM   3343  CG2 VAL B 149       9.695   5.460  17.791  1.00 10.00      B   
ATOM   3344  C   VAL B 149      11.654   2.601  16.086  1.00 10.00      B   
ATOM   3345  O   VAL B 149      11.245   2.077  15.049  1.00 10.00      B   
ATOM   3346  N   LEU B 150      12.939   2.611  16.437  1.00 10.00      B   
ATOM   3347  HN  LEU B 150      13.204   3.062  17.271  1.00 10.00      B   
ATOM   3348  CA  LEU B 150      13.964   1.988  15.607  1.00 10.00      B   
ATOM   3349  CB  LEU B 150      15.356   2.192  16.216  1.00 10.00      B   
ATOM   3350  CG  LEU B 150      15.930   3.611  16.133  1.00 10.00      B   
ATOM   3351  CD1 LEU B 150      17.254   3.700  16.880  1.00 10.00      B   
ATOM   3352  CD2 LEU B 150      16.101   4.041  14.685  1.00 10.00      B   
ATOM   3353  C   LEU B 150      13.672   0.500  15.444  1.00 10.00      B   
ATOM   3354  O   LEU B 150      13.827  -0.062  14.361  1.00 10.00      B   
ATOM   3355  N   GLN B 151      13.225  -0.123  16.528  1.00 10.00      B   
ATOM   3356  HN  GLN B 151      13.126   0.383  17.363  1.00 10.00      B   
ATOM   3357  CA  GLN B 151      12.887  -1.539  16.513  1.00 10.00      B   
ATOM   3358  CB  GLN B 151      12.634  -2.044  17.935  1.00 10.00      B   
ATOM   3359  CG  GLN B 151      13.848  -1.961  18.847  1.00 10.00      B   
ATOM   3360  CD  GLN B 151      14.961  -2.905  18.433  1.00 10.00      B   
ATOM   3361  OE1 GLN B 151      14.712  -3.991  17.911  1.00 10.00      B   
ATOM   3362  NE2 GLN B 151      16.197  -2.498  18.668  1.00 10.00      B   
ATOM   3363 HE21 GLN B 151      16.324  -1.624  19.093  1.00 10.00      B   
ATOM   3364 HE22 GLN B 151      16.937  -3.087  18.406  1.00 10.00      B   
ATOM   3365  C   GLN B 151      11.664  -1.783  15.632  1.00 10.00      B   
ATOM   3366  O   GLN B 151      11.552  -2.819  14.974  1.00 10.00      B   
ATOM   3367  N   LYS B 152      10.755  -0.811  15.608  1.00 10.00      B   
ATOM   3368  HN  LYS B 152      10.905  -0.003  16.145  1.00 10.00      B   
ATOM   3369  CA  LYS B 152       9.549  -0.910  14.796  1.00 10.00      B   
ATOM   3370  CB  LYS B 152       8.595   0.258  15.078  1.00 10.00      B   
ATOM   3371  CG  LYS B 152       7.282   0.183  14.310  1.00 10.00      B   
ATOM   3372  CD  LYS B 152       6.526   1.504  14.346  1.00 10.00      B   
ATOM   3373  CE  LYS B 152       5.863   1.735  15.695  1.00 10.00      B   
ATOM   3374  NZ  LYS B 152       4.987   2.935  15.684  1.00 10.00      B   
ATOM   3375  HZ1 LYS B 152       4.530   3.054  16.612  1.00 10.00      B   
ATOM   3376  HZ2 LYS B 152       4.252   2.836  14.958  1.00 10.00      B   
ATOM   3377  HZ3 LYS B 152       5.552   3.794  15.476  1.00 10.00      B   
ATOM   3378  C   LYS B 152       9.927  -0.941  13.319  1.00 10.00      B   
ATOM   3379  O   LYS B 152       9.301  -1.639  12.518  1.00 10.00      B   
ATOM   3380  N   PHE B 153      10.968  -0.188  12.969  1.00 10.00      B   
ATOM   3381  HN  PHE B 153      11.423   0.347  13.656  1.00 10.00      B   
ATOM   3382  CA  PHE B 153      11.450  -0.139  11.596  1.00 10.00      B   
ATOM   3383  CB  PHE B 153      12.563   0.902  11.443  1.00 10.00      B   
ATOM   3384  CG  PHE B 153      12.110   2.324  11.615  1.00 10.00      B   
ATOM   3385  CD1 PHE B 153      10.942   2.771  11.018  1.00 10.00      B   
ATOM   3386  CD2 PHE B 153      12.856   3.214  12.370  1.00 10.00      B   
ATOM   3387  CE1 PHE B 153      10.527   4.080  11.173  1.00 10.00      B   
ATOM   3388  CE2 PHE B 153      12.447   4.524  12.530  1.00 10.00      B   
ATOM   3389  CZ  PHE B 153      11.280   4.957  11.930  1.00 10.00      B   
ATOM   3390  C   PHE B 153      11.962  -1.512  11.178  1.00 10.00      B   
ATOM   3391  O   PHE B 153      11.710  -1.966  10.066  1.00 10.00      B   
ATOM   3392  N   VAL B 154      12.671  -2.173  12.084  1.00 10.00      B   
ATOM   3393  HN  VAL B 154      12.840  -1.755  12.956  1.00 10.00      B   
ATOM   3394  CA  VAL B 154      13.205  -3.506  11.818  1.00 10.00      B   
ATOM   3395  CB  VAL B 154      14.111  -3.993  12.972  1.00 10.00      B   
ATOM   3396  CG1 VAL B 154      14.775  -5.317  12.620  1.00 10.00      B   
ATOM   3397  CG2 VAL B 154      15.159  -2.946  13.317  1.00 10.00      B   
ATOM   3398  C   VAL B 154      12.058  -4.496  11.629  1.00 10.00      B   
ATOM   3399  O   VAL B 154      12.083  -5.330  10.724  1.00 10.00      B   
ATOM   3400  N   GLN B 155      11.046  -4.373  12.481  1.00 10.00      B   
ATOM   3401  HN  GLN B 155      11.094  -3.680  13.176  1.00 10.00      B   
ATOM   3402  CA  GLN B 155       9.875  -5.240  12.431  1.00 10.00      B   
ATOM   3403  CB  GLN B 155       8.938  -4.934  13.601  1.00 10.00      B   
ATOM   3404  CG  GLN B 155       9.314  -5.639  14.894  1.00 10.00      B   
ATOM   3405  CD  GLN B 155       9.028  -7.126  14.844  1.00 10.00      B   
ATOM   3406  OE1 GLN B 155       9.870  -7.919  14.427  1.00 10.00      B   
ATOM   3407  NE2 GLN B 155       7.836  -7.514  15.267  1.00 10.00      B   
ATOM   3408 HE21 GLN B 155       7.209  -6.828  15.587  1.00 10.00      B   
ATOM   3409 HE22 GLN B 155       7.627  -8.471  15.246  1.00 10.00      B   
ATOM   3410  C   GLN B 155       9.123  -5.111  11.110  1.00 10.00      B   
ATOM   3411  O   GLN B 155       8.583  -6.088  10.597  1.00 10.00      B   
ATOM   3412  N   ASN B 156       9.092  -3.903  10.558  1.00 10.00      B   
ATOM   3413  HN  ASN B 156       9.543  -3.156  11.008  1.00 10.00      B   
ATOM   3414  CA  ASN B 156       8.395  -3.662   9.297  1.00 10.00      B   
ATOM   3415  CB  ASN B 156       7.715  -2.290   9.300  1.00 10.00      B   
ATOM   3416  CG  ASN B 156       6.454  -2.251   8.453  1.00 10.00      B   
ATOM   3417  OD1 ASN B 156       6.431  -1.664   7.370  1.00 10.00      B   
ATOM   3418  ND2 ASN B 156       5.394  -2.882   8.938  1.00 10.00      B   
ATOM   3419 HD21 ASN B 156       5.479  -3.334   9.804  1.00 10.00      B   
ATOM   3420 HD22 ASN B 156       4.565  -2.865   8.415  1.00 10.00      B   
ATOM   3421  C   ASN B 156       9.331  -3.818   8.099  1.00 10.00      B   
ATOM   3422  O   ASN B 156       8.979  -3.473   6.971  1.00 10.00      B   
ATOM   3423  N   LYS B 157      10.524  -4.346   8.362  1.00 10.00      B   
ATOM   3424  HN  LYS B 157      10.740  -4.577   9.292  1.00 10.00      B   
ATOM   3425  CA  LYS B 157      11.530  -4.589   7.329  1.00 10.00      B   
ATOM   3426  CB  LYS B 157      11.041  -5.605   6.285  1.00 10.00      B   
ATOM   3427  CG  LYS B 157      10.753  -6.998   6.834  1.00 10.00      B   
ATOM   3428  CD  LYS B 157      11.919  -7.533   7.654  1.00 10.00      B   
ATOM   3429  CE  LYS B 157      11.843  -9.044   7.828  1.00 10.00      B   
ATOM   3430  NZ  LYS B 157      10.540  -9.486   8.397  1.00 10.00      B   
ATOM   3431  HZ1 LYS B 157      10.658 -10.387   8.899  1.00 10.00      B   
ATOM   3432  HZ2 LYS B 157       9.841  -9.623   7.629  1.00 10.00      B   
ATOM   3433  HZ3 LYS B 157      10.175  -8.775   9.063  1.00 10.00      B   
ATOM   3434  C   LYS B 157      12.029  -3.306   6.662  1.00 10.00      B   
ATOM   3435  O   LYS B 157      12.220  -3.259   5.447  1.00 10.00      B   
ATOM   3436  N   TRP B 158      12.239  -2.269   7.457  1.00 10.00      B   
ATOM   3437  HN  TRP B 158      12.042  -2.354   8.418  1.00 10.00      B   
ATOM   3438  CA  TRP B 158      12.741  -1.001   6.939  1.00 10.00      B   
ATOM   3439  CB  TRP B 158      12.021   0.189   7.584  1.00 10.00      B   
ATOM   3440  CG  TRP B 158      10.633   0.417   7.069  1.00 10.00      B   
ATOM   3441  CD1 TRP B 158       9.466   0.139   7.714  1.00 10.00      B   
ATOM   3442  CD2 TRP B 158      10.265   0.974   5.799  1.00 10.00      B   
ATOM   3443  NE1 TRP B 158       8.396   0.480   6.928  1.00 10.00      B   
ATOM   3444  HE1 TRP B 158       7.453   0.370   7.172  1.00 10.00      B   
ATOM   3445  CE2 TRP B 158       8.859   0.997   5.748  1.00 10.00      B   
ATOM   3446  CE3 TRP B 158      10.987   1.457   4.704  1.00 10.00      B   
ATOM   3447  CZ2 TRP B 158       8.162   1.479   4.642  1.00 10.00      B   
ATOM   3448  CZ3 TRP B 158      10.293   1.934   3.609  1.00 10.00      B   
ATOM   3449  CH2 TRP B 158       8.894   1.943   3.586  1.00 10.00      B   
ATOM   3450  C   TRP B 158      14.242  -0.884   7.189  1.00 10.00      B   
ATOM   3451  O   TRP B 158      15.015  -0.550   6.290  1.00 10.00      B   
ATOM   3452  N   LEU B 159      14.650  -1.187   8.413  1.00 10.00      B   
ATOM   3453  HN  LEU B 159      13.993  -1.488   9.072  1.00 10.00      B   
ATOM   3454  CA  LEU B 159      16.052  -1.110   8.796  1.00 10.00      B   
ATOM   3455  CB  LEU B 159      16.270   0.022   9.809  1.00 10.00      B   
ATOM   3456  CG  LEU B 159      16.007   1.450   9.318  1.00 10.00      B   
ATOM   3457  CD1 LEU B 159      16.101   2.437  10.473  1.00 10.00      B   
ATOM   3458  CD2 LEU B 159      16.986   1.829   8.219  1.00 10.00      B   
ATOM   3459  C   LEU B 159      16.517  -2.429   9.399  1.00 10.00      B   
ATOM   3460  O   LEU B 159      15.724  -3.170   9.976  1.00 10.00      B   
ATOM   3461  N   ILE B 160      17.803  -2.716   9.255  1.00 10.00      B   
ATOM   3462  HN  ILE B 160      18.377  -2.086   8.766  1.00 10.00      B   
ATOM   3463  CA  ILE B 160      18.388  -3.935   9.794  1.00 10.00      B   
ATOM   3464  CB  ILE B 160      19.110  -4.760   8.704  1.00 10.00      B   
ATOM   3465  CG1 ILE B 160      18.279  -4.832   7.422  1.00 10.00      B   
ATOM   3466  CG2 ILE B 160      19.422  -6.160   9.216  1.00 10.00      B   
ATOM   3467  CD1 ILE B 160      19.024  -5.424   6.242  1.00 10.00      B   
ATOM   3468  C   ILE B 160      19.404  -3.582  10.871  1.00 10.00      B   
ATOM   3469  O   ILE B 160      20.318  -2.795  10.632  1.00 10.00      B   
ATOM   3470  N   GLU B 161      19.231  -4.143  12.058  1.00 10.00      B   
ATOM   3471  HN  GLU B 161      18.466  -4.738  12.200  1.00 10.00      B   
ATOM   3472  CA  GLU B 161      20.152  -3.894  13.156  1.00 10.00      B   
ATOM   3473  CB  GLU B 161      19.411  -3.907  14.497  1.00 10.00      B   
ATOM   3474  CG  GLU B 161      20.231  -3.393  15.672  1.00 10.00      B   
ATOM   3475  CD  GLU B 161      20.796  -4.511  16.524  1.00 10.00      B   
ATOM   3476  OE1 GLU B 161      20.041  -5.072  17.342  1.00 10.00      B   
ATOM   3477  OE2 GLU B 161      21.994  -4.834  16.378  1.00 10.00      B   
ATOM   3478  C   GLU B 161      21.272  -4.929  13.141  1.00 10.00      B   
ATOM   3479  O   GLU B 161      21.055  -6.105  13.438  1.00 10.00      B   
ATOM   3480  N   LYS B 162      22.462  -4.490  12.765  1.00 10.00      B   
ATOM   3481  HN  LYS B 162      22.572  -3.538  12.527  1.00 10.00      B   
ATOM   3482  CA  LYS B 162      23.614  -5.369  12.698  1.00 10.00      B   
ATOM   3483  CB  LYS B 162      24.252  -5.314  11.307  1.00 10.00      B   
ATOM   3484  CG  LYS B 162      23.302  -5.674  10.176  1.00 10.00      B   
ATOM   3485  CD  LYS B 162      24.009  -5.662   8.833  1.00 10.00      B   
ATOM   3486  CE  LYS B 162      23.065  -6.049   7.709  1.00 10.00      B   
ATOM   3487  NZ  LYS B 162      23.781  -6.219   6.420  1.00 10.00      B   
ATOM   3488  HZ1 LYS B 162      23.239  -6.853   5.789  1.00 10.00      B   
ATOM   3489  HZ2 LYS B 162      24.718  -6.633   6.584  1.00 10.00      B   
ATOM   3490  HZ3 LYS B 162      23.898  -5.297   5.944  1.00 10.00      B   
ATOM   3491  C   LYS B 162      24.637  -5.020  13.773  1.00 10.00      B   
ATOM   3492  O   LYS B 162      25.594  -4.291  13.517  1.00 10.00      B   
ATOM   3493  N   GLU B 163      24.398  -5.520  14.983  1.00 10.00      B   
ATOM   3494  HN  GLU B 163      23.579  -6.041  15.128  1.00 10.00      B   
ATOM   3495  CA  GLU B 163      25.292  -5.297  16.116  1.00 10.00      B   
ATOM   3496  CB  GLU B 163      26.670  -5.912  15.869  1.00 10.00      B   
ATOM   3497  CG  GLU B 163      26.656  -7.428  15.859  1.00 10.00      B   
ATOM   3498  CD  GLU B 163      25.957  -7.989  17.078  1.00 10.00      B   
ATOM   3499  OE1 GLU B 163      26.606  -8.098  18.139  1.00 10.00      B   
ATOM   3500  OE2 GLU B 163      24.751  -8.308  16.984  1.00 10.00      B   
ATOM   3501  C   GLU B 163      25.398  -3.826  16.500  1.00 10.00      B   
ATOM   3502  O   GLU B 163      26.493  -3.264  16.575  1.00 10.00      B   
ATOM   3503  N   GLY B 164      24.248  -3.205  16.735  1.00 10.00      B   
ATOM   3504  HN  GLY B 164      23.403  -3.707  16.642  1.00 10.00      B   
ATOM   3505  CA  GLY B 164      24.219  -1.808  17.126  1.00 10.00      B   
ATOM   3506  C   GLY B 164      24.363  -0.866  15.949  1.00 10.00      B   
ATOM   3507  O   GLY B 164      24.347   0.354  16.113  1.00 10.00      B   
ATOM   3508  N   GLU B 165      24.519  -1.433  14.767  1.00 10.00      B   
ATOM   3509  HN  GLU B 165      24.544  -2.411  14.708  1.00 10.00      B   
ATOM   3510  CA  GLU B 165      24.658  -0.649  13.555  1.00 10.00      B   
ATOM   3511  CB  GLU B 165      25.936  -1.038  12.813  1.00 10.00      B   
ATOM   3512  CG  GLU B 165      27.208  -0.763  13.596  1.00 10.00      B   
ATOM   3513  CD  GLU B 165      28.115   0.223  12.897  1.00 10.00      B   
ATOM   3514  OE1 GLU B 165      29.062  -0.221  12.215  1.00 10.00      B   
ATOM   3515  OE2 GLU B 165      27.889   1.442  13.026  1.00 10.00      B   
ATOM   3516  C   GLU B 165      23.444  -0.858  12.664  1.00 10.00      B   
ATOM   3517  O   GLU B 165      23.185  -1.971  12.209  1.00 10.00      B   
ATOM   3518  N   PHE B 166      22.696   0.204  12.431  1.00 10.00      B   
ATOM   3519  HN  PHE B 166      22.960   1.076  12.808  1.00 10.00      B   
ATOM   3520  CA  PHE B 166      21.507   0.122  11.606  1.00 10.00      B   
ATOM   3521  CB  PHE B 166      20.457   1.143  12.056  1.00 10.00      B   
ATOM   3522  CG  PHE B 166      19.643   0.696  13.238  1.00 10.00      B   
ATOM   3523  CD1 PHE B 166      18.433   0.047  13.054  1.00 10.00      B   
ATOM   3524  CD2 PHE B 166      20.086   0.924  14.530  1.00 10.00      B   
ATOM   3525  CE1 PHE B 166      17.681  -0.366  14.135  1.00 10.00      B   
ATOM   3526  CE2 PHE B 166      19.338   0.513  15.616  1.00 10.00      B   
ATOM   3527  CZ  PHE B 166      18.133  -0.133  15.419  1.00 10.00      B   
ATOM   3528  C   PHE B 166      21.847   0.328  10.139  1.00 10.00      B   
ATOM   3529  O   PHE B 166      22.725   1.121   9.799  1.00 10.00      B   
ATOM   3530  N   THR B 167      21.164  -0.408   9.283  1.00 10.00      B   
ATOM   3531  HN  THR B 167      20.511  -1.053   9.627  1.00 10.00      B   
ATOM   3532  CA  THR B 167      21.361  -0.304   7.850  1.00 10.00      B   
ATOM   3533  CB  THR B 167      22.330  -1.386   7.326  1.00 10.00      B   
ATOM   3534  OG1 THR B 167      22.770  -1.053   6.005  1.00 10.00      B   
ATOM   3535  HG1 THR B 167      23.450  -0.365   6.056  1.00 10.00      B   
ATOM   3536  CG2 THR B 167      21.673  -2.757   7.311  1.00 10.00      B   
ATOM   3537  C   THR B 167      20.008  -0.411   7.152  1.00 10.00      B   
ATOM   3538  O   THR B 167      19.013  -0.766   7.785  1.00 10.00      B   
ATOM   3539  N   LEU B 168      19.970  -0.113   5.864  1.00 10.00      B   
ATOM   3540  HN  LEU B 168      20.802   0.126   5.403  1.00 10.00      B   
ATOM   3541  CA  LEU B 168      18.729  -0.161   5.110  1.00 10.00      B   
ATOM   3542  CB  LEU B 168      18.818   0.755   3.887  1.00 10.00      B   
ATOM   3543  CG  LEU B 168      17.492   1.287   3.344  1.00 10.00      B   
ATOM   3544  CD1 LEU B 168      16.782   2.126   4.396  1.00 10.00      B   
ATOM   3545  CD2 LEU B 168      17.722   2.095   2.078  1.00 10.00      B   
ATOM   3546  C   LEU B 168      18.399  -1.590   4.688  1.00 10.00      B   
ATOM   3547  O   LEU B 168      19.262  -2.319   4.197  1.00 10.00      B   
ATOM   3548  N   HIS B 169      17.153  -1.991   4.900  1.00 10.00      B   
ATOM   3549  HN  HIS B 169      16.511  -1.371   5.314  1.00 10.00      B   
ATOM   3550  CA  HIS B 169      16.712  -3.330   4.532  1.00 10.00      B   
ATOM   3551  CB  HIS B 169      15.488  -3.738   5.361  1.00 10.00      B   
ATOM   3552  CG  HIS B 169      15.112  -5.187   5.242  1.00 10.00      B   
ATOM   3553  ND1 HIS B 169      14.358  -5.648   4.189  1.00 10.00      B   
ATOM   3554  CD2 HIS B 169      15.405  -6.225   6.064  1.00 10.00      B   
ATOM   3555  CE1 HIS B 169      14.211  -6.943   4.389  1.00 10.00      B   
ATOM   3556  NE2 HIS B 169      14.826  -7.339   5.510  1.00 10.00      B   
ATOM   3557  HE2 HIS B 169      15.042  -8.266   5.744  1.00 10.00      B   
ATOM   3558  C   HIS B 169      16.381  -3.380   3.046  1.00 10.00      B   
ATOM   3559  O   HIS B 169      16.018  -2.363   2.455  1.00 10.00      B   
ATOM   3560  N   GLY B 170      16.498  -4.564   2.452  1.00 10.00      B   
ATOM   3561  HN  GLY B 170      16.782  -5.337   2.984  1.00 10.00      B   
ATOM   3562  CA  GLY B 170      16.209  -4.730   1.039  1.00 10.00      B   
ATOM   3563  C   GLY B 170      14.817  -4.254   0.664  1.00 10.00      B   
ATOM   3564  O   GLY B 170      14.617  -3.694  -0.412  1.00 10.00      B   
ATOM   3565  N   ARG B 171      13.855  -4.463   1.560  1.00 10.00      B   
ATOM   3566  HN  ARG B 171      14.080  -4.903   2.410  1.00 10.00      B   
ATOM   3567  CA  ARG B 171      12.480  -4.040   1.318  1.00 10.00      B   
ATOM   3568  CB  ARG B 171      11.547  -4.560   2.420  1.00 10.00      B   
ATOM   3569  CG  ARG B 171      10.098  -4.114   2.279  1.00 10.00      B   
ATOM   3570  CD  ARG B 171       9.751  -3.017   3.274  1.00 10.00      B   
ATOM   3571  NE  ARG B 171       8.583  -2.245   2.852  1.00 10.00      B   
ATOM   3572  HE  ARG B 171       8.534  -1.983   1.903  1.00 10.00      B   
ATOM   3573  CZ  ARG B 171       7.605  -1.859   3.671  1.00 10.00      B   
ATOM   3574  NH1 ARG B 171       7.628  -2.199   4.955  1.00 10.00      B   
ATOM   3575 HH11 ARG B 171       8.415  -2.773   5.337  1.00 10.00      B   
ATOM   3576 HH12 ARG B 171       6.868  -1.886   5.602  1.00 10.00      B   
ATOM   3577  NH2 ARG B 171       6.602  -1.134   3.196  1.00 10.00      B   
ATOM   3578 HH21 ARG B 171       5.834  -0.825   3.823  1.00 10.00      B   
ATOM   3579 HH22 ARG B 171       6.588  -0.860   2.176  1.00 10.00      B   
ATOM   3580  C   ARG B 171      12.408  -2.521   1.229  1.00 10.00      B   
ATOM   3581  O   ARG B 171      11.702  -1.967   0.387  1.00 10.00      B   
ATOM   3582  N   ALA B 172      13.162  -1.857   2.093  1.00 10.00      B   
ATOM   3583  HN  ALA B 172      13.711  -2.358   2.734  1.00 10.00      B   
ATOM   3584  CA  ALA B 172      13.201  -0.404   2.112  1.00 10.00      B   
ATOM   3585  CB  ALA B 172      13.893   0.085   3.371  1.00 10.00      B   
ATOM   3586  C   ALA B 172      13.918   0.118   0.876  1.00 10.00      B   
ATOM   3587  O   ALA B 172      13.513   1.121   0.291  1.00 10.00      B   
ATOM   3588  N   ILE B 173      14.982  -0.578   0.482  1.00 10.00      B   
ATOM   3589  HN  ILE B 173      15.257  -1.366   1.001  1.00 10.00      B   
ATOM   3590  CA  ILE B 173      15.757  -0.200  -0.694  1.00 10.00      B   
ATOM   3591  CB  ILE B 173      17.010  -1.091  -0.871  1.00 10.00      B   
ATOM   3592  CG1 ILE B 173      17.904  -1.017   0.369  1.00 10.00      B   
ATOM   3593  CG2 ILE B 173      17.792  -0.679  -2.112  1.00 10.00      B   
ATOM   3594  CD1 ILE B 173      19.032  -2.024   0.378  1.00 10.00      B   
ATOM   3595  C   ILE B 173      14.895  -0.303  -1.946  1.00 10.00      B   
ATOM   3596  O   ILE B 173      14.944   0.557  -2.814  1.00 10.00      B   
ATOM   3597  N   LEU B 174      14.092  -1.357  -2.020  1.00 10.00      B   
ATOM   3598  HN  LEU B 174      14.094  -2.010  -1.285  1.00 10.00      B   
ATOM   3599  CA  LEU B 174      13.219  -1.576  -3.164  1.00 10.00      B   
ATOM   3600  CB  LEU B 174      12.550  -2.949  -3.071  1.00 10.00      B   
ATOM   3601  CG  LEU B 174      13.419  -4.153  -3.434  1.00 10.00      B   
ATOM   3602  CD1 LEU B 174      12.686  -5.447  -3.108  1.00 10.00      B   
ATOM   3603  CD2 LEU B 174      13.800  -4.109  -4.907  1.00 10.00      B   
ATOM   3604  C   LEU B 174      12.149  -0.497  -3.277  1.00 10.00      B   
ATOM   3605  O   LEU B 174      11.955   0.083  -4.346  1.00 10.00      B   
ATOM   3606  N   GLU B 175      11.465  -0.234  -2.170  1.00 10.00      B   
ATOM   3607  HN  GLU B 175      11.688  -0.718  -1.346  1.00 10.00      B   
ATOM   3608  CA  GLU B 175      10.395   0.754  -2.141  1.00 10.00      B   
ATOM   3609  CB  GLU B 175       9.626   0.666  -0.820  1.00 10.00      B   
ATOM   3610  CG  GLU B 175       8.840  -0.622  -0.641  1.00 10.00      B   
ATOM   3611  CD  GLU B 175       7.354  -0.375  -0.490  1.00 10.00      B   
ATOM   3612  OE1 GLU B 175       6.712   0.043  -1.474  1.00 10.00      B   
ATOM   3613  OE2 GLU B 175       6.816  -0.605   0.615  1.00 10.00      B   
ATOM   3614  C   GLU B 175      10.905   2.175  -2.347  1.00 10.00      B   
ATOM   3615  O   GLU B 175      10.403   2.906  -3.202  1.00 10.00      B   
ATOM   3616  N   MET B 176      11.921   2.554  -1.587  1.00 10.00      B   
ATOM   3617  HN  MET B 176      12.329   1.905  -0.970  1.00 10.00      B   
ATOM   3618  CA  MET B 176      12.465   3.902  -1.660  1.00 10.00      B   
ATOM   3619  CB  MET B 176      12.938   4.356  -0.276  1.00 10.00      B   
ATOM   3620  CG  MET B 176      11.866   4.324   0.799  1.00 10.00      B   
ATOM   3621  SD  MET B 176      10.647   5.638   0.617  1.00 10.00      B   
ATOM   3622  CE  MET B 176       9.652   5.353   2.077  1.00 10.00      B   
ATOM   3623  C   MET B 176      13.615   4.010  -2.656  1.00 10.00      B   
ATOM   3624  O   MET B 176      14.389   4.962  -2.604  1.00 10.00      B   
ATOM   3625  N   GLU B 177      13.708   3.049  -3.568  1.00 10.00      B   
ATOM   3626  HN  GLU B 177      13.046   2.325  -3.565  1.00 10.00      B   
ATOM   3627  CA  GLU B 177      14.777   3.033  -4.571  1.00 10.00      B   
ATOM   3628  CB  GLU B 177      14.605   1.843  -5.521  1.00 10.00      B   
ATOM   3629  CG  GLU B 177      15.798   1.585  -6.428  1.00 10.00      B   
ATOM   3630  CD  GLU B 177      15.420   1.635  -7.891  1.00 10.00      B   
ATOM   3631  OE1 GLU B 177      15.428   2.741  -8.471  1.00 10.00      B   
ATOM   3632  OE2 GLU B 177      15.091   0.576  -8.463  1.00 10.00      B   
ATOM   3633  C   GLU B 177      14.825   4.339  -5.359  1.00 10.00      B   
ATOM   3634  O   GLU B 177      15.823   5.065  -5.326  1.00 10.00      B   
ATOM   3635  N   GLN B 178      13.739   4.636  -6.057  1.00 10.00      B   
ATOM   3636  HN  GLN B 178      12.977   4.014  -6.045  1.00 10.00      B   
ATOM   3637  CA  GLN B 178      13.649   5.850  -6.851  1.00 10.00      B   
ATOM   3638  CB  GLN B 178      12.437   5.800  -7.790  1.00 10.00      B   
ATOM   3639  CG  GLN B 178      11.097   5.602  -7.092  1.00 10.00      B   
ATOM   3640  CD  GLN B 178      10.669   4.147  -7.024  1.00 10.00      B   
ATOM   3641  OE1 GLN B 178      11.499   3.237  -7.005  1.00 10.00      B   
ATOM   3642  NE2 GLN B 178       9.368   3.921  -6.977  1.00 10.00      B   
ATOM   3643 HE21 GLN B 178       8.760   4.697  -6.988  1.00 10.00      B   
ATOM   3644 HE22 GLN B 178       9.056   2.991  -6.930  1.00 10.00      B   
ATOM   3645  C   GLN B 178      13.593   7.094  -5.965  1.00 10.00      B   
ATOM   3646  O   GLN B 178      14.131   8.144  -6.316  1.00 10.00      B   
ATOM   3647  N   TYR B 179      12.964   6.956  -4.803  1.00 10.00      B   
ATOM   3648  HN  TYR B 179      12.582   6.086  -4.570  1.00 10.00      B   
ATOM   3649  CA  TYR B 179      12.826   8.064  -3.865  1.00 10.00      B   
ATOM   3650  CB  TYR B 179      11.942   7.665  -2.681  1.00 10.00      B   
ATOM   3651  CG  TYR B 179      11.646   8.803  -1.730  1.00 10.00      B   
ATOM   3652  CD1 TYR B 179      12.338   8.935  -0.534  1.00 10.00      B   
ATOM   3653  CD2 TYR B 179      10.680   9.755  -2.035  1.00 10.00      B   
ATOM   3654  CE1 TYR B 179      12.075   9.975   0.333  1.00 10.00      B   
ATOM   3655  CE2 TYR B 179      10.410  10.799  -1.174  1.00 10.00      B   
ATOM   3656  CZ  TYR B 179      11.113  10.906   0.008  1.00 10.00      B   
ATOM   3657  OH  TYR B 179      10.851  11.944   0.869  1.00 10.00      B   
ATOM   3658  HH  TYR B 179      11.643  12.481   0.968  1.00 10.00      B   
ATOM   3659  C   TYR B 179      14.180   8.563  -3.369  1.00 10.00      B   
ATOM   3660  O   TYR B 179      14.518   9.734  -3.547  1.00 10.00      B   
ATOM   3661  N   ILE B 180      14.953   7.673  -2.755  1.00 10.00      B   
ATOM   3662  HN  ILE B 180      14.635   6.746  -2.658  1.00 10.00      B   
ATOM   3663  CA  ILE B 180      16.266   8.028  -2.226  1.00 10.00      B   
ATOM   3664  CB  ILE B 180      16.935   6.831  -1.511  1.00 10.00      B   
ATOM   3665  CG1 ILE B 180      16.059   6.337  -0.357  1.00 10.00      B   
ATOM   3666  CG2 ILE B 180      18.316   7.207  -0.998  1.00 10.00      B   
ATOM   3667  CD1 ILE B 180      16.513   5.022   0.234  1.00 10.00      B   
ATOM   3668  C   ILE B 180      17.181   8.539  -3.336  1.00 10.00      B   
ATOM   3669  O   ILE B 180      17.913   9.514  -3.153  1.00 10.00      B   
ATOM   3670  N   ARG B 181      17.100   7.895  -4.495  1.00 10.00      B   
ATOM   3671  HN  ARG B 181      16.473   7.142  -4.577  1.00 10.00      B   
ATOM   3672  CA  ARG B 181      17.914   8.262  -5.650  1.00 10.00      B   
ATOM   3673  CB  ARG B 181      17.587   7.342  -6.830  1.00 10.00      B   
ATOM   3674  CG  ARG B 181      18.640   7.332  -7.924  1.00 10.00      B   
ATOM   3675  CD  ARG B 181      18.048   6.915  -9.261  1.00 10.00      B   
ATOM   3676  NE  ARG B 181      17.547   5.538  -9.249  1.00 10.00      B   
ATOM   3677  HE  ARG B 181      16.800   5.334  -8.647  1.00 10.00      B   
ATOM   3678  CZ  ARG B 181      18.030   4.567 -10.028  1.00 10.00      B   
ATOM   3679  NH1 ARG B 181      19.073   4.801 -10.809  1.00 10.00      B   
ATOM   3680 HH11 ARG B 181      19.532   5.736 -10.807  1.00 10.00      B   
ATOM   3681 HH12 ARG B 181      19.442   4.049 -11.435  1.00 10.00      B   
ATOM   3682  NH2 ARG B 181      17.483   3.361 -10.010  1.00 10.00      B   
ATOM   3683 HH21 ARG B 181      16.660   3.159  -9.384  1.00 10.00      B   
ATOM   3684 HH22 ARG B 181      17.865   2.602 -10.618  1.00 10.00      B   
ATOM   3685  C   ARG B 181      17.700   9.724  -6.051  1.00 10.00      B   
ATOM   3686  O   ARG B 181      18.629  10.396  -6.502  1.00 10.00      B   
ATOM   3687  N   GLU B 182      16.478  10.213  -5.888  1.00 10.00      B   
ATOM   3688  HN  GLU B 182      15.770   9.632  -5.530  1.00 10.00      B   
ATOM   3689  CA  GLU B 182      16.158  11.590  -6.245  1.00 10.00      B   
ATOM   3690  CB  GLU B 182      14.816  11.680  -6.971  1.00 10.00      B   
ATOM   3691  CG  GLU B 182      14.857  11.159  -8.396  1.00 10.00      B   
ATOM   3692  CD  GLU B 182      13.694  11.651  -9.234  1.00 10.00      B   
ATOM   3693  OE1 GLU B 182      13.524  12.882  -9.356  1.00 10.00      B   
ATOM   3694  OE2 GLU B 182      12.961  10.807  -9.793  1.00 10.00      B   
ATOM   3695  C   GLU B 182      16.189  12.533  -5.043  1.00 10.00      B   
ATOM   3696  O   GLU B 182      16.017  13.743  -5.194  1.00 10.00      B   
ATOM   3697  N   THR B 183      16.409  11.987  -3.856  1.00 10.00      B   
ATOM   3698  HN  THR B 183      16.531  11.016  -3.787  1.00 10.00      B   
ATOM   3699  CA  THR B 183      16.468  12.803  -2.650  1.00 10.00      B   
ATOM   3700  CB  THR B 183      15.943  12.037  -1.418  1.00 10.00      B   
ATOM   3701  OG1 THR B 183      14.601  11.601  -1.672  1.00 10.00      B   
ATOM   3702  HG1 THR B 183      14.584  11.053  -2.469  1.00 10.00      B   
ATOM   3703  CG2 THR B 183      15.948  12.926  -0.184  1.00 10.00      B   
ATOM   3704  C   THR B 183      17.892  13.295  -2.397  1.00 10.00      B   
ATOM   3705  O   THR B 183      18.115  14.480  -2.142  1.00 10.00      B   
ATOM   3706  N   TYR B 184      18.850  12.382  -2.485  1.00 10.00      B   
ATOM   3707  HN  TYR B 184      18.611  11.455  -2.705  1.00 10.00      B   
ATOM   3708  CA  TYR B 184      20.252  12.720  -2.274  1.00 10.00      B   
ATOM   3709  CB  TYR B 184      20.720  12.216  -0.907  1.00 10.00      B   
ATOM   3710  CG  TYR B 184      20.419  13.140   0.253  1.00 10.00      B   
ATOM   3711  CD1 TYR B 184      19.466  12.804   1.207  1.00 10.00      B   
ATOM   3712  CD2 TYR B 184      21.103  14.340   0.406  1.00 10.00      B   
ATOM   3713  CE1 TYR B 184      19.203  13.636   2.279  1.00 10.00      B   
ATOM   3714  CE2 TYR B 184      20.844  15.178   1.473  1.00 10.00      B   
ATOM   3715  CZ  TYR B 184      19.895  14.821   2.408  1.00 10.00      B   
ATOM   3716  OH  TYR B 184      19.640  15.653   3.477  1.00 10.00      B   
ATOM   3717  HH  TYR B 184      19.742  15.155   4.308  1.00 10.00      B   
ATOM   3718  C   TYR B 184      21.119  12.103  -3.371  1.00 10.00      B   
ATOM   3719  O   TYR B 184      21.923  11.215  -3.101  1.00 10.00      B   
ATOM   3720  N   PRO B 185      20.986  12.582  -4.621  1.00 10.00      B   
ATOM   3721  CA  PRO B 185      21.742  12.044  -5.763  1.00 10.00      B   
ATOM   3722  CB  PRO B 185      21.237  12.862  -6.958  1.00 10.00      B   
ATOM   3723  CG  PRO B 185      20.656  14.096  -6.360  1.00 10.00      B   
ATOM   3724  CD  PRO B 185      20.100  13.689  -5.027  1.00 10.00      B   
ATOM   3725  C   PRO B 185      23.255  12.192  -5.616  1.00 10.00      B   
ATOM   3726  O   PRO B 185      24.017  11.364  -6.111  1.00 10.00      B   
ATOM   3727  N   ASP B 186      23.694  13.242  -4.934  1.00 10.00      B   
ATOM   3728  HN  ASP B 186      23.048  13.876  -4.557  1.00 10.00      B   
ATOM   3729  CA  ASP B 186      25.124  13.473  -4.748  1.00 10.00      B   
ATOM   3730  CB  ASP B 186      25.425  14.969  -4.612  1.00 10.00      B   
ATOM   3731  CG  ASP B 186      26.751  15.352  -5.238  1.00 10.00      B   
ATOM   3732  OD1 ASP B 186      26.785  15.609  -6.458  1.00 10.00      B   
ATOM   3733  OD2 ASP B 186      27.768  15.406  -4.519  1.00 10.00      B   
ATOM   3734  C   ASP B 186      25.665  12.710  -3.542  1.00 10.00      B   
ATOM   3735  O   ASP B 186      26.873  12.657  -3.317  1.00 10.00      B   
ATOM   3736  N   ALA B 187      24.769  12.101  -2.778  1.00 10.00      B   
ATOM   3737  HN  ALA B 187      23.822  12.142  -3.026  1.00 10.00      B   
ATOM   3738  CA  ALA B 187      25.165  11.355  -1.591  1.00 10.00      B   
ATOM   3739  CB  ALA B 187      24.380  11.825  -0.377  1.00 10.00      B   
ATOM   3740  C   ALA B 187      25.007   9.850  -1.788  1.00 10.00      B   
ATOM   3741  O   ALA B 187      25.688   9.059  -1.130  1.00 10.00      B   
ATOM   3742  N   VAL B 188      24.113   9.459  -2.691  1.00 10.00      B   
ATOM   3743  HN  VAL B 188      23.601  10.135  -3.182  1.00 10.00      B   
ATOM   3744  CA  VAL B 188      23.873   8.045  -2.967  1.00 10.00      B   
ATOM   3745  CB  VAL B 188      22.496   7.781  -3.620  1.00 10.00      B   
ATOM   3746  CG1 VAL B 188      21.368   8.148  -2.669  1.00 10.00      B   
ATOM   3747  CG2 VAL B 188      22.357   8.521  -4.943  1.00 10.00      B   
ATOM   3748  C   VAL B 188      24.975   7.438  -3.828  1.00 10.00      B   
ATOM   3749  O   VAL B 188      25.549   8.104  -4.694  1.00 10.00      B   
ATOM   3750  N   LYS B 189      25.266   6.172  -3.579  1.00 10.00      B   
ATOM   3751  HN  LYS B 189      24.771   5.696  -2.881  1.00 10.00      B   
ATOM   3752  CA  LYS B 189      26.290   5.464  -4.324  1.00 10.00      B   
ATOM   3753  CB  LYS B 189      27.279   4.791  -3.365  1.00 10.00      B   
ATOM   3754  CG  LYS B 189      27.681   5.645  -2.176  1.00 10.00      B   
ATOM   3755  CD  LYS B 189      28.292   4.796  -1.075  1.00 10.00      B   
ATOM   3756  CE  LYS B 189      28.215   5.501   0.267  1.00 10.00      B   
ATOM   3757  NZ  LYS B 189      28.825   4.693   1.353  1.00 10.00      B   
ATOM   3758  HZ1 LYS B 189      28.688   5.169   2.269  1.00 10.00      B   
ATOM   3759  HZ2 LYS B 189      29.851   4.578   1.184  1.00 10.00      B   
ATOM   3760  HZ3 LYS B 189      28.387   3.751   1.395  1.00 10.00      B   
ATOM   3761  C   LYS B 189      25.644   4.406  -5.203  1.00 10.00      B   
ATOM   3762  O   LYS B 189      24.627   3.818  -4.832  1.00 10.00      B   
ATOM   3763  N   ILE B 190      26.220   4.177  -6.368  1.00 10.00      B   
ATOM   3764  HN  ILE B 190      27.011   4.693  -6.622  1.00 10.00      B   
ATOM   3765  CA  ILE B 190      25.702   3.178  -7.284  1.00 10.00      B   
ATOM   3766  CB  ILE B 190      25.334   3.773  -8.659  1.00 10.00      B   
ATOM   3767  CG1 ILE B 190      26.514   4.553  -9.249  1.00 10.00      B   
ATOM   3768  CG2 ILE B 190      24.101   4.658  -8.545  1.00 10.00      B   
ATOM   3769  CD1 ILE B 190      26.373   4.849 -10.726  1.00 10.00      B   
ATOM   3770  C   ILE B 190      26.708   2.050  -7.471  1.00 10.00      B   
ATOM   3771  O   ILE B 190      27.918   2.284  -7.519  1.00 10.00      B   
ATOM   3772  N   CYS B 191      26.204   0.832  -7.547  1.00 10.00      B   
ATOM   3773  HN  CYS B 191      25.231   0.709  -7.473  1.00 10.00      B   
ATOM   3774  CA  CYS B 191      27.054  -0.328  -7.741  1.00 10.00      B   
ATOM   3775  CB  CYS B 191      26.400  -1.575  -7.141  1.00 10.00      B   
ATOM   3776  SG  CYS B 191      27.259  -3.126  -7.508  1.00 10.00      B   
ATOM   3777  HG  CYS B 191      27.342  -3.245  -8.830  1.00 10.00      B   
ATOM   3778  C   CYS B 191      27.310  -0.542  -9.224  1.00 10.00      B   
ATOM   3779  O   CYS B 191      26.393  -0.439 -10.039  1.00 10.00      B   
ATOM   3780  N   ASN B 192      28.554  -0.833  -9.575  1.00 10.00      B   
ATOM   3781  HN  ASN B 192      29.248  -0.888  -8.880  1.00 10.00      B   
ATOM   3782  CA  ASN B 192      28.911  -1.070 -10.968  1.00 10.00      B   
ATOM   3783  CB  ASN B 192      30.432  -1.093 -11.137  1.00 10.00      B   
ATOM   3784  CG  ASN B 192      30.876  -0.642 -12.517  1.00 10.00      B   
ATOM   3785  OD1 ASN B 192      31.019  -1.451 -13.434  1.00 10.00      B   
ATOM   3786  ND2 ASN B 192      31.083   0.656 -12.677  1.00 10.00      B   
ATOM   3787 HD21 ASN B 192      30.935   1.247 -11.905  1.00 10.00      B   
ATOM   3788 HD22 ASN B 192      31.378   0.978 -13.555  1.00 10.00      B   
ATOM   3789  C   ASN B 192      28.300  -2.385 -11.447  1.00 10.00      B   
ATOM   3790  O   ASN B 192      27.793  -3.167 -10.638  1.00 10.00      B   
ATOM   3791  N   ILE B 193      28.341  -2.616 -12.758  1.00 10.00      B   
ATOM   3792  HN  ILE B 193      28.762  -1.948 -13.340  1.00 10.00      B   
ATOM   3793  CA  ILE B 193      27.793  -3.829 -13.368  1.00 10.00      B   
ATOM   3794  CB  ILE B 193      28.303  -5.131 -12.698  1.00 10.00      B   
ATOM   3795  CG1 ILE B 193      29.835  -5.211 -12.763  1.00 10.00      B   
ATOM   3796  CG2 ILE B 193      27.672  -6.363 -13.337  1.00 10.00      B   
ATOM   3797  CD1 ILE B 193      30.406  -5.163 -14.167  1.00 10.00      B   
ATOM   3798  C   ILE B 193      26.261  -3.810 -13.415  1.00 10.00      B   
ATOM   3799  O   ILE B 193      25.668  -3.903 -14.488  1.00 10.00      B   
ATOM   3800  N   CYS B 194      25.628  -3.683 -12.254  1.00 10.00      B   
ATOM   3801  HN  CYS B 194      26.155  -3.614 -11.426  1.00 10.00      B   
ATOM   3802  CA  CYS B 194      24.170  -3.655 -12.177  1.00 10.00      B   
ATOM   3803  CB  CYS B 194      23.688  -4.292 -10.873  1.00 10.00      B   
ATOM   3804  SG  CYS B 194      24.489  -3.639  -9.389  1.00 10.00      B   
ATOM   3805  HG  CYS B 194      24.473  -4.591  -8.465  1.00 10.00      B   
ATOM   3806  C   CYS B 194      23.631  -2.231 -12.297  1.00 10.00      B   
ATOM   3807  O   CYS B 194      22.524  -2.020 -12.795  1.00 10.00      B   
ATOM   3808  N   HIS B 195      24.423  -1.264 -11.831  1.00 10.00      B   
ATOM   3809  HN  HIS B 195      25.287  -1.509 -11.436  1.00 10.00      B   
ATOM   3810  CA  HIS B 195      24.046   0.150 -11.871  1.00 10.00      B   
ATOM   3811  CB  HIS B 195      23.885   0.665 -13.304  1.00 10.00      B   
ATOM   3812  CG  HIS B 195      25.183   1.007 -13.959  1.00 10.00      B   
ATOM   3813  ND1 HIS B 195      25.274   1.200 -15.315  1.00 10.00      B   
ATOM   3814  CD2 HIS B 195      26.409   1.177 -13.402  1.00 10.00      B   
ATOM   3815  CE1 HIS B 195      26.542   1.481 -15.553  1.00 10.00      B   
ATOM   3816  NE2 HIS B 195      27.268   1.478 -14.427  1.00 10.00      B   
ATOM   3817  HE2 HIS B 195      28.163   1.867 -14.324  1.00 10.00      B   
ATOM   3818  C   HIS B 195      22.804   0.429 -11.036  1.00 10.00      B   
ATOM   3819  O   HIS B 195      21.887   1.131 -11.462  1.00 10.00      B   
ATOM   3820  N   SER B 196      22.780  -0.132  -9.840  1.00 10.00      B   
ATOM   3821  HN  SER B 196      23.540  -0.682  -9.553  1.00 10.00      B   
ATOM   3822  CA  SER B 196      21.659   0.049  -8.935  1.00 10.00      B   
ATOM   3823  CB  SER B 196      21.040  -1.310  -8.611  1.00 10.00      B   
ATOM   3824  OG  SER B 196      20.910  -2.086  -9.791  1.00 10.00      B   
ATOM   3825  HG  SER B 196      21.219  -1.573 -10.544  1.00 10.00      B   
ATOM   3826  C   SER B 196      22.119   0.746  -7.661  1.00 10.00      B   
ATOM   3827  O   SER B 196      23.322   0.896  -7.434  1.00 10.00      B   
ATOM   3828  N   LEU B 197      21.164   1.181  -6.843  1.00 10.00      B   
ATOM   3829  HN  LEU B 197      20.226   1.035  -7.083  1.00 10.00      B   
ATOM   3830  CA  LEU B 197      21.477   1.862  -5.592  1.00 10.00      B   
ATOM   3831  CB  LEU B 197      20.190   2.327  -4.905  1.00 10.00      B   
ATOM   3832  CG  LEU B 197      20.359   3.069  -3.577  1.00 10.00      B   
ATOM   3833  CD1 LEU B 197      21.074   4.395  -3.787  1.00 10.00      B   
ATOM   3834  CD2 LEU B 197      19.010   3.280  -2.906  1.00 10.00      B   
ATOM   3835  C   LEU B 197      22.266   0.942  -4.667  1.00 10.00      B   
ATOM   3836  O   LEU B 197      21.903  -0.218  -4.483  1.00 10.00      B   
ATOM   3837  N   LEU B 198      23.347   1.456  -4.104  1.00 10.00      B   
ATOM   3838  HN  LEU B 198      23.595   2.390  -4.294  1.00 10.00      B   
ATOM   3839  CA  LEU B 198      24.181   0.672  -3.210  1.00 10.00      B   
ATOM   3840  CB  LEU B 198      25.585   0.503  -3.805  1.00 10.00      B   
ATOM   3841  CG  LEU B 198      26.644  -0.129  -2.896  1.00 10.00      B   
ATOM   3842  CD1 LEU B 198      27.503  -1.102  -3.679  1.00 10.00      B   
ATOM   3843  CD2 LEU B 198      27.514   0.943  -2.256  1.00 10.00      B   
ATOM   3844  C   LEU B 198      24.272   1.309  -1.832  1.00 10.00      B   
ATOM   3845  O   LEU B 198      24.611   2.490  -1.701  1.00 10.00      B   
ATOM   3846  N   ILE B 199      23.951   0.530  -0.815  1.00 10.00      B   
ATOM   3847  HN  ILE B 199      23.634  -0.389  -0.992  1.00 10.00      B   
ATOM   3848  CA  ILE B 199      24.032   0.996   0.558  1.00 10.00      B   
ATOM   3849  CB  ILE B 199      22.776   0.602   1.368  1.00 10.00      B   
ATOM   3850  CG1 ILE B 199      21.529   1.300   0.812  1.00 10.00      B   
ATOM   3851  CG2 ILE B 199      22.956   0.911   2.849  1.00 10.00      B   
ATOM   3852  CD1 ILE B 199      21.607   2.814   0.823  1.00 10.00      B   
ATOM   3853  C   ILE B 199      25.276   0.403   1.213  1.00 10.00      B   
ATOM   3854  O   ILE B 199      26.142   1.129   1.710  1.00 10.00      B   
ATOM   3855  N   GLN B 200      25.364  -0.920   1.188  1.00 10.00      B   
ATOM   3856  HN  GLN B 200      24.639  -1.441   0.768  1.00 10.00      B   
ATOM   3857  CA  GLN B 200      26.498  -1.625   1.763  1.00 10.00      B   
ATOM   3858  CB  GLN B 200      26.071  -2.449   2.982  1.00 10.00      B   
ATOM   3859  CG  GLN B 200      25.153  -3.622   2.670  1.00 10.00      B   
ATOM   3860  CD  GLN B 200      23.909  -3.636   3.534  1.00 10.00      B   
ATOM   3861  OE1 GLN B 200      23.900  -4.211   4.624  1.00 10.00      B   
ATOM   3862  NE2 GLN B 200      22.847  -3.018   3.045  1.00 10.00      B   
ATOM   3863 HE21 GLN B 200      22.925  -2.593   2.150  1.00 10.00      B   
ATOM   3864 HE22 GLN B 200      22.032  -2.997   3.585  1.00 10.00      B   
ATOM   3865  C   GLN B 200      27.164  -2.518   0.717  1.00 10.00      B   
ATOM   3866  O   GLN B 200      26.490  -3.149  -0.100  1.00 10.00      B   
ATOM   3867  N   GLY B 201      28.489  -2.554   0.732  1.00 10.00      B   
ATOM   3868  HN  GLY B 201      28.978  -2.018   1.391  1.00 10.00      B   
ATOM   3869  CA  GLY B 201      29.219  -3.369  -0.217  1.00 10.00      B   
ATOM   3870  C   GLY B 201      30.714  -3.139  -0.143  1.00 10.00      B   
ATOM   3871  O   GLY B 201      31.201  -2.480   0.777  1.00 10.00      B   
ATOM   3872  N   GLN B 202      31.439  -3.680  -1.113  1.00 10.00      B   
ATOM   3873  HN  GLN B 202      30.984  -4.175  -1.830  1.00 10.00      B   
ATOM   3874  CA  GLN B 202      32.886  -3.538  -1.163  1.00 10.00      B   
ATOM   3875  CB  GLN B 202      33.534  -4.838  -1.637  1.00 10.00      B   
ATOM   3876  CG  GLN B 202      33.140  -6.053  -0.810  1.00 10.00      B   
ATOM   3877  CD  GLN B 202      33.824  -7.326  -1.265  1.00 10.00      B   
ATOM   3878  OE1 GLN B 202      34.174  -7.478  -2.434  1.00 10.00      B   
ATOM   3879  NE2 GLN B 202      34.016  -8.256  -0.341  1.00 10.00      B   
ATOM   3880 HE21 GLN B 202      33.712  -8.071   0.574  1.00 10.00      B   
ATOM   3881 HE22 GLN B 202      34.457  -9.093  -0.613  1.00 10.00      B   
ATOM   3882  C   GLN B 202      33.259  -2.377  -2.078  1.00 10.00      B   
ATOM   3883  O   GLN B 202      32.434  -1.921  -2.873  1.00 10.00      B   
ATOM   3884  N   SER B 203      34.492  -1.904  -1.981  1.00 10.00      B   
ATOM   3885  HN  SER B 203      35.124  -2.315  -1.355  1.00 10.00      B   
ATOM   3886  CA  SER B 203      34.922  -0.777  -2.791  1.00 10.00      B   
ATOM   3887  CB  SER B 203      34.904   0.493  -1.939  1.00 10.00      B   
ATOM   3888  OG  SER B 203      35.508   0.259  -0.675  1.00 10.00      B   
ATOM   3889  HG  SER B 203      36.476   0.317  -0.763  1.00 10.00      B   
ATOM   3890  C   SER B 203      36.314  -0.977  -3.372  1.00 10.00      B   
ATOM   3891  O   SER B 203      37.154  -1.657  -2.789  1.00 10.00      B   
ATOM   3892  N   CYS B 204      36.542  -0.389  -4.534  1.00 10.00      B   
ATOM   3893  HN  CYS B 204      35.814   0.107  -4.972  1.00 10.00      B   
ATOM   3894  CA  CYS B 204      37.837  -0.456  -5.180  1.00 10.00      B   
ATOM   3895  CB  CYS B 204      37.679  -0.389  -6.702  1.00 10.00      B   
ATOM   3896  SG  CYS B 204      39.232  -0.325  -7.632  1.00 10.00      B   
ATOM   3897  HG  CYS B 204      40.152  -1.000  -6.954  1.00 10.00      B   
ATOM   3898  C   CYS B 204      38.672   0.714  -4.684  1.00 10.00      B   
ATOM   3899  O   CYS B 204      38.567   1.819  -5.213  1.00 10.00      B   
ATOM   3900  N   GLU B 205      39.470   0.466  -3.650  1.00 10.00      B   
ATOM   3901  HN  GLU B 205      39.472  -0.435  -3.262  1.00 10.00      B   
ATOM   3902  CA  GLU B 205      40.324   1.492  -3.046  1.00 10.00      B   
ATOM   3903  CB  GLU B 205      41.184   0.887  -1.935  1.00 10.00      B   
ATOM   3904  CG  GLU B 205      40.523   0.870  -0.562  1.00 10.00      B   
ATOM   3905  CD  GLU B 205      39.195   0.141  -0.539  1.00 10.00      B   
ATOM   3906  OE1 GLU B 205      39.194  -1.107  -0.524  1.00 10.00      B   
ATOM   3907  OE2 GLU B 205      38.139   0.816  -0.521  1.00 10.00      B   
ATOM   3908  C   GLU B 205      41.197   2.212  -4.072  1.00 10.00      B   
ATOM   3909  O   GLU B 205      41.560   3.374  -3.885  1.00 10.00      B   
ATOM   3910  N   THR B 206      41.521   1.517  -5.153  1.00 10.00      B   
ATOM   3911  HN  THR B 206      41.216   0.592  -5.231  1.00 10.00      B   
ATOM   3912  CA  THR B 206      42.331   2.072  -6.221  1.00 10.00      B   
ATOM   3913  CB  THR B 206      42.604   0.986  -7.271  1.00 10.00      B   
ATOM   3914  OG1 THR B 206      42.437  -0.307  -6.662  1.00 10.00      B   
ATOM   3915  HG1 THR B 206      43.165  -0.892  -6.933  1.00 10.00      B   
ATOM   3916  CG2 THR B 206      44.013   1.120  -7.821  1.00 10.00      B   
ATOM   3917  C   THR B 206      41.618   3.241  -6.901  1.00 10.00      B   
ATOM   3918  O   THR B 206      42.255   4.113  -7.493  1.00 10.00      B   
ATOM   3919  N   CYS B 207      40.293   3.251  -6.814  1.00 10.00      B   
ATOM   3920  HN  CYS B 207      39.842   2.538  -6.306  1.00 10.00      B   
ATOM   3921  CA  CYS B 207      39.485   4.302  -7.418  1.00 10.00      B   
ATOM   3922  CB  CYS B 207      38.901   3.825  -8.754  1.00 10.00      B   
ATOM   3923  SG  CYS B 207      40.131   3.176  -9.912  1.00 10.00      B   
ATOM   3924  HG  CYS B 207      41.321   3.280  -9.338  1.00 10.00      B   
ATOM   3925  C   CYS B 207      38.378   4.729  -6.450  1.00 10.00      B   
ATOM   3926  O   CYS B 207      38.666   5.108  -5.314  1.00 10.00      B   
ATOM   3927  N   GLY B 208      37.126   4.670  -6.895  1.00 10.00      B   
ATOM   3928  HN  GLY B 208      36.957   4.394  -7.820  1.00 10.00      B   
ATOM   3929  CA  GLY B 208      36.010   5.041  -6.042  1.00 10.00      B   
ATOM   3930  C   GLY B 208      34.742   4.287  -6.403  1.00 10.00      B   
ATOM   3931  O   GLY B 208      33.630   4.735  -6.116  1.00 10.00      B   
ATOM   3932  N   ILE B 209      34.908   3.133  -7.032  1.00 10.00      B   
ATOM   3933  HN  ILE B 209      35.816   2.815  -7.213  1.00 10.00      B   
ATOM   3934  CA  ILE B 209      33.772   2.321  -7.441  1.00 10.00      B   
ATOM   3935  CB  ILE B 209      34.040   1.609  -8.786  1.00 10.00      B   
ATOM   3936  CG1 ILE B 209      34.095   2.636  -9.919  1.00 10.00      B   
ATOM   3937  CG2 ILE B 209      32.983   0.552  -9.075  1.00 10.00      B   
ATOM   3938  CD1 ILE B 209      34.349   2.034 -11.281  1.00 10.00      B   
ATOM   3939  C   ILE B 209      33.412   1.300  -6.366  1.00 10.00      B   
ATOM   3940  O   ILE B 209      34.288   0.631  -5.813  1.00 10.00      B   
ATOM   3941  N   ARG B 210      32.123   1.199  -6.067  1.00 10.00      B   
ATOM   3942  HN  ARG B 210      31.479   1.763  -6.543  1.00 10.00      B   
ATOM   3943  CA  ARG B 210      31.632   0.260  -5.070  1.00 10.00      B   
ATOM   3944  CB  ARG B 210      30.753   0.977  -4.041  1.00 10.00      B   
ATOM   3945  CG  ARG B 210      31.508   1.628  -2.891  1.00 10.00      B   
ATOM   3946  CD  ARG B 210      32.110   2.962  -3.295  1.00 10.00      B   
ATOM   3947  NE  ARG B 210      32.035   3.935  -2.211  1.00 10.00      B   
ATOM   3948  HE  ARG B 210      32.040   3.588  -1.288  1.00 10.00      B   
ATOM   3949  CZ  ARG B 210      31.951   5.250  -2.392  1.00 10.00      B   
ATOM   3950  NH1 ARG B 210      31.980   5.760  -3.618  1.00 10.00      B   
ATOM   3951 HH11 ARG B 210      32.080   5.136  -4.445  1.00 10.00      B   
ATOM   3952 HH12 ARG B 210      31.911   6.793  -3.756  1.00 10.00      B   
ATOM   3953  NH2 ARG B 210      31.856   6.052  -1.342  1.00 10.00      B   
ATOM   3954 HH21 ARG B 210      31.856   5.646  -0.372  1.00 10.00      B   
ATOM   3955 HH22 ARG B 210      31.783   7.086  -1.472  1.00 10.00      B   
ATOM   3956  C   ARG B 210      30.827  -0.839  -5.748  1.00 10.00      B   
ATOM   3957  O   ARG B 210      30.249  -0.619  -6.815  1.00 10.00      B   
ATOM   3958  N   MET B 211      30.794  -2.015  -5.137  1.00 10.00      B   
ATOM   3959  HN  MET B 211      31.273  -2.128  -4.285  1.00 10.00      B   
ATOM   3960  CA  MET B 211      30.056  -3.142  -5.690  1.00 10.00      B   
ATOM   3961  CB  MET B 211      30.947  -3.999  -6.594  1.00 10.00      B   
ATOM   3962  CG  MET B 211      30.954  -3.568  -8.054  1.00 10.00      B   
ATOM   3963  SD  MET B 211      32.022  -4.589  -9.090  1.00 10.00      B   
ATOM   3964  CE  MET B 211      33.620  -4.289  -8.336  1.00 10.00      B   
ATOM   3965  C   MET B 211      29.433  -3.987  -4.583  1.00 10.00      B   
ATOM   3966  O   MET B 211      30.031  -4.178  -3.524  1.00 10.00      B   
ATOM   3967  N   HIS B 212      28.219  -4.469  -4.835  1.00 10.00      B   
ATOM   3968  HN  HIS B 212      27.798  -4.261  -5.697  1.00 10.00      B   
ATOM   3969  CA  HIS B 212      27.488  -5.293  -3.876  1.00 10.00      B   
ATOM   3970  CB  HIS B 212      26.060  -5.542  -4.368  1.00 10.00      B   
ATOM   3971  CG  HIS B 212      25.167  -4.349  -4.345  1.00 10.00      B   
ATOM   3972  ND1 HIS B 212      24.478  -3.954  -5.462  1.00 10.00      B   
ATOM   3973  CD2 HIS B 212      24.857  -3.531  -3.315  1.00 10.00      B   
ATOM   3974  CE1 HIS B 212      23.760  -2.910  -5.088  1.00 10.00      B   
ATOM   3975  NE2 HIS B 212      23.956  -2.615  -3.795  1.00 10.00      B   
ATOM   3976  HE2 HIS B 212      23.339  -2.082  -3.230  1.00 10.00      B   
ATOM   3977  C   HIS B 212      28.164  -6.640  -3.687  1.00 10.00      B   
ATOM   3978  O   HIS B 212      28.893  -7.107  -4.567  1.00 10.00      B   
ATOM   3979  N   LEU B 213      27.896  -7.271  -2.549  1.00 10.00      B   
ATOM   3980  HN  LEU B 213      27.295  -6.846  -1.896  1.00 10.00      B   
ATOM   3981  CA  LEU B 213      28.462  -8.580  -2.243  1.00 10.00      B   
ATOM   3982  CB  LEU B 213      28.071  -9.043  -0.836  1.00 10.00      B   
ATOM   3983  CG  LEU B 213      29.222  -9.456   0.083  1.00 10.00      B   
ATOM   3984  CD1 LEU B 213      30.086  -8.253   0.430  1.00 10.00      B   
ATOM   3985  CD2 LEU B 213      28.692 -10.119   1.345  1.00 10.00      B   
ATOM   3986  C   LEU B 213      28.073  -9.625  -3.299  1.00 10.00      B   
ATOM   3987  O   LEU B 213      28.946 -10.284  -3.855  1.00 10.00      B   
ATOM   3988  N   PRO B 214      26.764  -9.799  -3.605  1.00 10.00      B   
ATOM   3989  CA  PRO B 214      26.328 -10.765  -4.622  1.00 10.00      B   
ATOM   3990  CB  PRO B 214      24.799 -10.641  -4.620  1.00 10.00      B   
ATOM   3991  CG  PRO B 214      24.469 -10.030  -3.303  1.00 10.00      B   
ATOM   3992  CD  PRO B 214      25.613  -9.117  -2.982  1.00 10.00      B   
ATOM   3993  C   PRO B 214      26.882 -10.412  -6.004  1.00 10.00      B   
ATOM   3994  O   PRO B 214      27.130 -11.293  -6.827  1.00 10.00      B   
ATOM   3995  N   CYS B 215      27.086  -9.119  -6.241  1.00 10.00      B   
ATOM   3996  HN  CYS B 215      26.885  -8.468  -5.538  1.00 10.00      B   
ATOM   3997  CA  CYS B 215      27.609  -8.648  -7.516  1.00 10.00      B   
ATOM   3998  CB  CYS B 215      27.477  -7.126  -7.634  1.00 10.00      B   
ATOM   3999  SG  CYS B 215      25.766  -6.527  -7.614  1.00 10.00      B   
ATOM   4000  HG  CYS B 215      25.715  -5.444  -6.846  1.00 10.00      B   
ATOM   4001  C   CYS B 215      29.056  -9.093  -7.715  1.00 10.00      B   
ATOM   4002  O   CYS B 215      29.392  -9.683  -8.744  1.00 10.00      B   
ATOM   4003  N   VAL B 216      29.908  -8.836  -6.722  1.00 10.00      B   
ATOM   4004  HN  VAL B 216      29.590  -8.368  -5.917  1.00 10.00      B   
ATOM   4005  CA  VAL B 216      31.309  -9.236  -6.815  1.00 10.00      B   
ATOM   4006  CB  VAL B 216      32.205  -8.610  -5.720  1.00 10.00      B   
ATOM   4007  CG1 VAL B 216      32.369  -7.116  -5.944  1.00 10.00      B   
ATOM   4008  CG2 VAL B 216      31.667  -8.891  -4.328  1.00 10.00      B   
ATOM   4009  C   VAL B 216      31.437 -10.756  -6.790  1.00 10.00      B   
ATOM   4010  O   VAL B 216      32.321 -11.323  -7.428  1.00 10.00      B   
ATOM   4011  N   ALA B 217      30.532 -11.407  -6.067  1.00 10.00      B   
ATOM   4012  HN  ALA B 217      29.855 -10.893  -5.579  1.00 10.00      B   
ATOM   4013  CA  ALA B 217      30.526 -12.860  -5.965  1.00 10.00      B   
ATOM   4014  CB  ALA B 217      29.430 -13.317  -5.014  1.00 10.00      B   
ATOM   4015  C   ALA B 217      30.324 -13.496  -7.334  1.00 10.00      B   
ATOM   4016  O   ALA B 217      30.962 -14.492  -7.666  1.00 10.00      B   
ATOM   4017  N   LYS B 218      29.434 -12.907  -8.123  1.00 10.00      B   
ATOM   4018  HN  LYS B 218      28.959 -12.111  -7.798  1.00 10.00      B   
ATOM   4019  CA  LYS B 218      29.140 -13.415  -9.454  1.00 10.00      B   
ATOM   4020  CB  LYS B 218      27.757 -12.940  -9.914  1.00 10.00      B   
ATOM   4021  CG  LYS B 218      27.250 -13.612 -11.181  1.00 10.00      B   
ATOM   4022  CD  LYS B 218      27.361 -12.690 -12.385  1.00 10.00      B   
ATOM   4023  CE  LYS B 218      27.054 -13.428 -13.675  1.00 10.00      B   
ATOM   4024  NZ  LYS B 218      27.079 -12.524 -14.853  1.00 10.00      B   
ATOM   4025  HZ1 LYS B 218      26.286 -11.851 -14.805  1.00 10.00      B   
ATOM   4026  HZ2 LYS B 218      26.998 -13.076 -15.730  1.00 10.00      B   
ATOM   4027  HZ3 LYS B 218      27.970 -11.990 -14.874  1.00 10.00      B   
ATOM   4028  C   LYS B 218      30.214 -12.998 -10.459  1.00 10.00      B   
ATOM   4029  O   LYS B 218      30.534 -13.745 -11.386  1.00 10.00      B   
ATOM   4030  N   TYR B 219      30.776 -11.808 -10.269  1.00 10.00      B   
ATOM   4031  HN  TYR B 219      30.489 -11.259  -9.507  1.00 10.00      B   
ATOM   4032  CA  TYR B 219      31.807 -11.299 -11.167  1.00 10.00      B   
ATOM   4033  CB  TYR B 219      32.034  -9.799 -10.947  1.00 10.00      B   
ATOM   4034  CG  TYR B 219      32.845  -9.136 -12.041  1.00 10.00      B   
ATOM   4035  CD1 TYR B 219      32.244  -8.725 -13.223  1.00 10.00      B   
ATOM   4036  CD2 TYR B 219      34.211  -8.925 -11.893  1.00 10.00      B   
ATOM   4037  CE1 TYR B 219      32.979  -8.125 -14.229  1.00 10.00      B   
ATOM   4038  CE2 TYR B 219      34.953  -8.325 -12.890  1.00 10.00      B   
ATOM   4039  CZ  TYR B 219      34.334  -7.927 -14.056  1.00 10.00      B   
ATOM   4040  OH  TYR B 219      35.072  -7.331 -15.054  1.00 10.00      B   
ATOM   4041  HH  TYR B 219      35.922  -7.773 -15.130  1.00 10.00      B   
ATOM   4042  C   TYR B 219      33.115 -12.067 -11.006  1.00 10.00      B   
ATOM   4043  O   TYR B 219      33.771 -12.410 -11.989  1.00 10.00      B   
ATOM   4044  N   PHE B 220      33.484 -12.352  -9.764  1.00 10.00      B   
ATOM   4045  HN  PHE B 220      32.914 -12.066  -9.013  1.00 10.00      B   
ATOM   4046  CA  PHE B 220      34.716 -13.078  -9.485  1.00 10.00      B   
ATOM   4047  CB  PHE B 220      35.376 -12.557  -8.205  1.00 10.00      B   
ATOM   4048  CG  PHE B 220      35.685 -11.087  -8.250  1.00 10.00      B   
ATOM   4049  CD1 PHE B 220      36.461 -10.564  -9.270  1.00 10.00      B   
ATOM   4050  CD2 PHE B 220      35.196 -10.229  -7.280  1.00 10.00      B   
ATOM   4051  CE1 PHE B 220      36.742  -9.213  -9.322  1.00 10.00      B   
ATOM   4052  CE2 PHE B 220      35.475  -8.877  -7.326  1.00 10.00      B   
ATOM   4053  CZ  PHE B 220      36.250  -8.367  -8.349  1.00 10.00      B   
ATOM   4054  C   PHE B 220      34.467 -14.581  -9.397  1.00 10.00      B   
ATOM   4055  O   PHE B 220      35.322 -15.340  -8.939  1.00 10.00      B   
ATOM   4056  N   GLN B 221      33.292 -15.004  -9.840  1.00 10.00      B   
ATOM   4057  HN  GLN B 221      32.652 -14.353 -10.196  1.00 10.00      B   
ATOM   4058  CA  GLN B 221      32.935 -16.412  -9.822  1.00 10.00      B   
ATOM   4059  CB  GLN B 221      31.427 -16.581 -10.016  1.00 10.00      B   
ATOM   4060  CG  GLN B 221      30.928 -18.005  -9.836  1.00 10.00      B   
ATOM   4061  CD  GLN B 221      29.446 -18.140 -10.116  1.00 10.00      B   
ATOM   4062  OE1 GLN B 221      28.884 -17.409 -10.930  1.00 10.00      B   
ATOM   4063  NE2 GLN B 221      28.803 -19.078  -9.442  1.00 10.00      B   
ATOM   4064 HE21 GLN B 221      29.312 -19.626  -8.809  1.00 10.00      B   
ATOM   4065 HE22 GLN B 221      27.838 -19.182  -9.596  1.00 10.00      B   
ATOM   4066  C   GLN B 221      33.692 -17.154 -10.917  1.00 10.00      B   
ATOM   4067  O   GLN B 221      33.879 -16.624 -12.016  1.00 10.00      B   
ATOM   4068  N   SER B 222      34.148 -18.365 -10.597  1.00 10.00      B   
ATOM   4069  HN  SER B 222      33.978 -18.713  -9.695  1.00 10.00      B   
ATOM   4070  CA  SER B 222      34.888 -19.200 -11.541  1.00 10.00      B   
ATOM   4071  CB  SER B 222      34.045 -19.496 -12.790  1.00 10.00      B   
ATOM   4072  OG  SER B 222      32.730 -19.904 -12.441  1.00 10.00      B   
ATOM   4073  HG  SER B 222      32.179 -19.915 -13.235  1.00 10.00      B   
ATOM   4074  C   SER B 222      36.225 -18.565 -11.932  1.00 10.00      B   
ATOM   4075  O   SER B 222      36.829 -18.934 -12.942  1.00 10.00      B   
ATOM   4076  N   ASN B 223      36.704 -17.634 -11.118  1.00 10.00      B   
ATOM   4077  HN  ASN B 223      36.206 -17.403 -10.304  1.00 10.00      B   
ATOM   4078  CA  ASN B 223      37.962 -16.956 -11.400  1.00 10.00      B   
ATOM   4079  CB  ASN B 223      37.707 -15.516 -11.854  1.00 10.00      B   
ATOM   4080  CG  ASN B 223      38.838 -14.958 -12.698  1.00 10.00      B   
ATOM   4081  OD1 ASN B 223      39.992 -15.369 -12.569  1.00 10.00      B   
ATOM   4082  ND2 ASN B 223      38.512 -14.021 -13.573  1.00 10.00      B   
ATOM   4083 HD21 ASN B 223      37.571 -13.745 -13.628  1.00 10.00      B   
ATOM   4084 HD22 ASN B 223      39.223 -13.638 -14.126  1.00 10.00      B   
ATOM   4085  C   ASN B 223      38.873 -16.962 -10.180  1.00 10.00      B   
ATOM   4086  O   ASN B 223      38.442 -16.645  -9.070  1.00 10.00      B   
ATOM   4087  N   ALA B 224      40.129 -17.329 -10.392  1.00 10.00      B   
ATOM   4088  HN  ALA B 224      40.407 -17.581 -11.298  1.00 10.00      B   
ATOM   4089  CA  ALA B 224      41.107 -17.370  -9.313  1.00 10.00      B   
ATOM   4090  CB  ALA B 224      42.106 -18.490  -9.551  1.00 10.00      B   
ATOM   4091  C   ALA B 224      41.828 -16.032  -9.186  1.00 10.00      B   
ATOM   4092  O   ALA B 224      42.544 -15.786  -8.214  1.00 10.00      B   
ATOM   4093  N   GLU B 225      41.634 -15.173 -10.176  1.00 10.00      B   
ATOM   4094  HN  GLU B 225      41.048 -15.425 -10.924  1.00 10.00      B   
ATOM   4095  CA  GLU B 225      42.258 -13.862 -10.183  1.00 10.00      B   
ATOM   4096  CB  GLU B 225      43.105 -13.680 -11.449  1.00 10.00      B   
ATOM   4097  CG  GLU B 225      43.642 -12.271 -11.658  1.00 10.00      B   
ATOM   4098  CD  GLU B 225      44.809 -11.928 -10.752  1.00 10.00      B   
ATOM   4099  OE1 GLU B 225      45.888 -11.582 -11.281  1.00 10.00      B   
ATOM   4100  OE2 GLU B 225      44.653 -11.986  -9.516  1.00 10.00      B   
ATOM   4101  C   GLU B 225      41.200 -12.766 -10.070  1.00 10.00      B   
ATOM   4102  O   GLU B 225      40.545 -12.409 -11.052  1.00 10.00      B   
ATOM   4103  N   PRO B 226      40.996 -12.242  -8.855  1.00 10.00      B   
ATOM   4104  CA  PRO B 226      40.025 -11.184  -8.616  1.00 10.00      B   
ATOM   4105  CB  PRO B 226      39.800 -11.249  -7.104  1.00 10.00      B   
ATOM   4106  CG  PRO B 226      41.081 -11.778  -6.552  1.00 10.00      B   
ATOM   4107  CD  PRO B 226      41.688 -12.654  -7.618  1.00 10.00      B   
ATOM   4108  C   PRO B 226      40.574  -9.820  -9.025  1.00 10.00      B   
ATOM   4109  O   PRO B 226      41.489  -9.285  -8.394  1.00 10.00      B   
ATOM   4110  N   ARG B 227      40.033  -9.274 -10.102  1.00 10.00      B   
ATOM   4111  HN  ARG B 227      39.325  -9.757 -10.579  1.00 10.00      B   
ATOM   4112  CA  ARG B 227      40.460  -7.974 -10.596  1.00 10.00      B   
ATOM   4113  CB  ARG B 227      41.291  -8.109 -11.876  1.00 10.00      B   
ATOM   4114  CG  ARG B 227      42.676  -8.694 -11.650  1.00 10.00      B   
ATOM   4115  CD  ARG B 227      43.516  -8.648 -12.914  1.00 10.00      B   
ATOM   4116  NE  ARG B 227      44.821  -9.283 -12.729  1.00 10.00      B   
ATOM   4117  HE  ARG B 227      44.837 -10.157 -12.273  1.00 10.00      B   
ATOM   4118  CZ  ARG B 227      45.974  -8.756 -13.131  1.00 10.00      B   
ATOM   4119  NH1 ARG B 227      45.995  -7.580 -13.753  1.00 10.00      B   
ATOM   4120 HH11 ARG B 227      45.102  -7.067 -13.939  1.00 10.00      B   
ATOM   4121 HH12 ARG B 227      46.904  -7.158 -14.046  1.00 10.00      B   
ATOM   4122  NH2 ARG B 227      47.105  -9.416 -12.910  1.00 10.00      B   
ATOM   4123 HH21 ARG B 227      48.020  -9.015 -13.214  1.00 10.00      B   
ATOM   4124 HH22 ARG B 227      47.081 -10.343 -12.423  1.00 10.00      B   
ATOM   4125  C   ARG B 227      39.263  -7.065 -10.829  1.00 10.00      B   
ATOM   4126  O   ARG B 227      38.250  -7.486 -11.386  1.00 10.00      B   
ATOM   4127  N   CYS B 228      39.388  -5.823 -10.391  1.00 10.00      B   
ATOM   4128  HN  CYS B 228      40.234  -5.554  -9.964  1.00 10.00      B   
ATOM   4129  CA  CYS B 228      38.326  -4.841 -10.535  1.00 10.00      B   
ATOM   4130  CB  CYS B 228      38.703  -3.553  -9.796  1.00 10.00      B   
ATOM   4131  SG  CYS B 228      37.504  -2.208  -9.952  1.00 10.00      B   
ATOM   4132  HG  CYS B 228      38.185  -1.073 -10.043  1.00 10.00      B   
ATOM   4133  C   CYS B 228      38.050  -4.546 -12.010  1.00 10.00      B   
ATOM   4134  O   CYS B 228      38.983  -4.421 -12.808  1.00 10.00      B   
ATOM   4135  N   PRO B 229      36.758  -4.448 -12.389  1.00 10.00      B   
ATOM   4136  CA  PRO B 229      36.354  -4.156 -13.770  1.00 10.00      B   
ATOM   4137  CB  PRO B 229      34.842  -3.939 -13.665  1.00 10.00      B   
ATOM   4138  CG  PRO B 229      34.432  -4.696 -12.450  1.00 10.00      B   
ATOM   4139  CD  PRO B 229      35.595  -4.633 -11.501  1.00 10.00      B   
ATOM   4140  C   PRO B 229      37.021  -2.884 -14.280  1.00 10.00      B   
ATOM   4141  O   PRO B 229      37.350  -2.769 -15.460  1.00 10.00      B   
ATOM   4142  N   HIS B 230      37.211  -1.931 -13.381  1.00 10.00      B   
ATOM   4143  HN  HIS B 230      36.922  -2.084 -12.456  1.00 10.00      B   
ATOM   4144  CA  HIS B 230      37.850  -0.674 -13.723  1.00 10.00      B   
ATOM   4145  CB  HIS B 230      37.135   0.489 -13.036  1.00 10.00      B   
ATOM   4146  CG  HIS B 230      37.505   1.838 -13.569  1.00 10.00      B   
ATOM   4147  ND1 HIS B 230      36.847   2.462 -14.603  1.00 10.00      B   
ATOM   4148  HD1 HIS B 230      36.080   2.101 -15.103  1.00 10.00      B   
ATOM   4149  CD2 HIS B 230      38.489   2.690 -13.184  1.00 10.00      B   
ATOM   4150  CE1 HIS B 230      37.436   3.647 -14.812  1.00 10.00      B   
ATOM   4151  NE2 HIS B 230      38.439   3.833 -13.975  1.00 10.00      B   
ATOM   4152  C   HIS B 230      39.311  -0.722 -13.299  1.00 10.00      B   
ATOM   4153  O   HIS B 230      39.623  -1.203 -12.211  1.00 10.00      B   
ATOM   4154  N   CYS B 231      40.187  -0.259 -14.186  1.00 10.00      B   
ATOM   4155  HN  CYS B 231      39.844   0.081 -15.040  1.00 10.00      B   
ATOM   4156  CA  CYS B 231      41.640  -0.227 -13.964  1.00 10.00      B   
ATOM   4157  CB  CYS B 231      42.085   0.707 -12.822  1.00 10.00      B   
ATOM   4158  SG  CYS B 231      41.857   0.072 -11.145  1.00 10.00      B   
ATOM   4159  HG  CYS B 231      40.734  -0.635 -11.135  1.00 10.00      B   
ATOM   4160  C   CYS B 231      42.298  -1.610 -13.914  1.00 10.00      B   
ATOM   4161  O   CYS B 231      43.524  -1.717 -13.945  1.00 10.00      B   
ATOM   4162  N   ASN B 232      41.477  -2.660 -13.844  1.00 10.00      B   
ATOM   4163  HN  ASN B 232      40.512  -2.499 -13.808  1.00 10.00      B   
ATOM   4164  CA  ASN B 232      41.961  -4.042 -13.814  1.00 10.00      B   
ATOM   4165  CB  ASN B 232      42.593  -4.416 -15.162  1.00 10.00      B   
ATOM   4166  CG  ASN B 232      42.653  -5.913 -15.408  1.00 10.00      B   
ATOM   4167  OD1 ASN B 232      43.685  -6.552 -15.189  1.00 10.00      B   
ATOM   4168  ND2 ASN B 232      41.552  -6.483 -15.871  1.00 10.00      B   
ATOM   4169 HD21 ASN B 232      40.765  -5.913 -16.030  1.00 10.00      B   
ATOM   4170 HD22 ASN B 232      41.564  -7.448 -16.044  1.00 10.00      B   
ATOM   4171  C   ASN B 232      42.939  -4.280 -12.659  1.00 10.00      B   
ATOM   4172  O   ASN B 232      43.881  -5.068 -12.774  1.00 10.00      B   
ATOM   4173  N   ASP B 233      42.705  -3.602 -11.542  1.00 10.00      B   
ATOM   4174  HN  ASP B 233      41.939  -2.994 -11.504  1.00 10.00      B   
ATOM   4175  CA  ASP B 233      43.566  -3.743 -10.371  1.00 10.00      B   
ATOM   4176  CB  ASP B 233      43.548  -2.476  -9.512  1.00 10.00      B   
ATOM   4177  CG  ASP B 233      44.595  -2.503  -8.415  1.00 10.00      B   
ATOM   4178  OD1 ASP B 233      45.729  -2.946  -8.682  1.00 10.00      B   
ATOM   4179  OD2 ASP B 233      44.294  -2.071  -7.283  1.00 10.00      B   
ATOM   4180  C   ASP B 233      43.157  -4.950  -9.537  1.00 10.00      B   
ATOM   4181  O   ASP B 233      42.016  -5.411  -9.615  1.00 10.00      B   
ATOM   4182  N   TYR B 234      44.089  -5.450  -8.738  1.00 10.00      B   
ATOM   4183  HN  TYR B 234      44.971  -5.014  -8.705  1.00 10.00      B   
ATOM   4184  CA  TYR B 234      43.842  -6.608  -7.891  1.00 10.00      B   
ATOM   4185  CB  TYR B 234      45.140  -7.053  -7.217  1.00 10.00      B   
ATOM   4186  CG  TYR B 234      46.339  -7.098  -8.138  1.00 10.00      B   
ATOM   4187  CD1 TYR B 234      47.386  -6.200  -7.985  1.00 10.00      B   
ATOM   4188  CD2 TYR B 234      46.426  -8.038  -9.158  1.00 10.00      B   
ATOM   4189  CE1 TYR B 234      48.487  -6.236  -8.817  1.00 10.00      B   
ATOM   4190  CE2 TYR B 234      47.524  -8.078  -9.995  1.00 10.00      B   
ATOM   4191  CZ  TYR B 234      48.552  -7.177  -9.820  1.00 10.00      B   
ATOM   4192  OH  TYR B 234      49.648  -7.215 -10.653  1.00 10.00      B   
ATOM   4193  HH  TYR B 234      50.456  -7.179 -10.121  1.00 10.00      B   
ATOM   4194  C   TYR B 234      42.799  -6.292  -6.826  1.00 10.00      B   
ATOM   4195  O   TYR B 234      42.903  -5.284  -6.129  1.00 10.00      B   
ATOM   4196  N   TRP B 235      41.795  -7.152  -6.710  1.00 10.00      B   
ATOM   4197  HN  TRP B 235      41.763  -7.932  -7.308  1.00 10.00      B   
ATOM   4198  CA  TRP B 235      40.739  -6.975  -5.722  1.00 10.00      B   
ATOM   4199  CB  TRP B 235      39.500  -7.771  -6.137  1.00 10.00      B   
ATOM   4200  CG  TRP B 235      38.238  -7.356  -5.445  1.00 10.00      B   
ATOM   4201  CD1 TRP B 235      37.500  -8.099  -4.571  1.00 10.00      B   
ATOM   4202  CD2 TRP B 235      37.560  -6.101  -5.577  1.00 10.00      B   
ATOM   4203  NE1 TRP B 235      36.403  -7.387  -4.155  1.00 10.00      B   
ATOM   4204  HE1 TRP B 235      35.714  -7.707  -3.523  1.00 10.00      B   
ATOM   4205  CE2 TRP B 235      36.419  -6.157  -4.755  1.00 10.00      B   
ATOM   4206  CE3 TRP B 235      37.806  -4.936  -6.308  1.00 10.00      B   
ATOM   4207  CZ2 TRP B 235      35.525  -5.094  -4.644  1.00 10.00      B   
ATOM   4208  CZ3 TRP B 235      36.919  -3.883  -6.198  1.00 10.00      B   
ATOM   4209  CH2 TRP B 235      35.793  -3.968  -5.371  1.00 10.00      B   
ATOM   4210  C   TRP B 235      41.230  -7.437  -4.353  1.00 10.00      B   
ATOM   4211  O   TRP B 235      41.455  -8.627  -4.136  1.00 10.00      B   
ATOM   4212  N   PRO B 236      41.397  -6.500  -3.410  1.00 10.00      B   
ATOM   4213  CA  PRO B 236      41.891  -6.800  -2.067  1.00 10.00      B   
ATOM   4214  CB  PRO B 236      42.560  -5.483  -1.680  1.00 10.00      B   
ATOM   4215  CG  PRO B 236      41.735  -4.431  -2.346  1.00 10.00      B   
ATOM   4216  CD  PRO B 236      41.124  -5.060  -3.575  1.00 10.00      B   
ATOM   4217  C   PRO B 236      40.772  -7.118  -1.079  1.00 10.00      B   
ATOM   4218  O   PRO B 236      40.926  -6.925   0.128  1.00 10.00      B   
ATOM   4219  N   HIS B 237      39.654  -7.614  -1.581  1.00 10.00      B   
ATOM   4220  HN  HIS B 237      39.589  -7.780  -2.544  1.00 10.00      B   
ATOM   4221  CA  HIS B 237      38.526  -7.932  -0.719  1.00 10.00      B   
ATOM   4222  CB  HIS B 237      37.324  -7.038  -1.027  1.00 10.00      B   
ATOM   4223  CG  HIS B 237      37.516  -5.608  -0.629  1.00 10.00      B   
ATOM   4224  ND1 HIS B 237      37.291  -5.187   0.661  1.00 10.00      B   
ATOM   4225  CD2 HIS B 237      37.923  -4.554  -1.378  1.00 10.00      B   
ATOM   4226  CE1 HIS B 237      37.566  -3.896   0.666  1.00 10.00      B   
ATOM   4227  NE2 HIS B 237      37.952  -3.469  -0.541  1.00 10.00      B   
ATOM   4228  HE2 HIS B 237      38.389  -2.598  -0.736  1.00 10.00      B   
ATOM   4229  C   HIS B 237      38.137  -9.398  -0.803  1.00 10.00      B   
ATOM   4230  O   HIS B 237      38.550 -10.116  -1.717  1.00 10.00      B   
ATOM   4231  N   GLU B 238      37.353  -9.829   0.174  1.00 10.00      B   
ATOM   4232  HN  GLU B 238      37.088  -9.196   0.875  1.00 10.00      B   
ATOM   4233  CA  GLU B 238      36.876 -11.198   0.256  1.00 10.00      B   
ATOM   4234  CB  GLU B 238      36.170 -11.399   1.600  1.00 10.00      B   
ATOM   4235  CG  GLU B 238      36.608 -12.635   2.363  1.00 10.00      B   
ATOM   4236  CD  GLU B 238      35.941 -13.893   1.858  1.00 10.00      B   
ATOM   4237  OE1 GLU B 238      34.880 -14.265   2.400  1.00 10.00      B   
ATOM   4238  OE2 GLU B 238      36.472 -14.516   0.920  1.00 10.00      B   
ATOM   4239  C   GLU B 238      35.913 -11.500  -0.888  1.00 10.00      B   
ATOM   4240  O   GLU B 238      35.076 -10.668  -1.241  1.00 10.00      B   
ATOM   4241  N   ILE B 239      36.039 -12.687  -1.462  1.00 10.00      B   
ATOM   4242  HN  ILE B 239      36.717 -13.310  -1.123  1.00 10.00      B   
ATOM   4243  CA  ILE B 239      35.181 -13.102  -2.564  1.00 10.00      B   
ATOM   4244  CB  ILE B 239      35.969 -13.879  -3.641  1.00 10.00      B   
ATOM   4245  CG1 ILE B 239      37.211 -13.092  -4.069  1.00 10.00      B   
ATOM   4246  CG2 ILE B 239      35.082 -14.175  -4.845  1.00 10.00      B   
ATOM   4247  CD1 ILE B 239      38.200 -13.904  -4.877  1.00 10.00      B   
ATOM   4248  C   ILE B 239      34.055 -13.983  -2.037  1.00 10.00      B   
ATOM   4249  O   ILE B 239      34.289 -15.127  -1.641  1.00 10.00      B   
ATOM   4250  N   PRO B 240      32.822 -13.456  -2.008  1.00 10.00      B   
ATOM   4251  CA  PRO B 240      31.652 -14.189  -1.521  1.00 10.00      B   
ATOM   4252  CB  PRO B 240      30.578 -13.097  -1.355  1.00 10.00      B   
ATOM   4253  CG  PRO B 240      31.282 -11.799  -1.581  1.00 10.00      B   
ATOM   4254  CD  PRO B 240      32.463 -12.108  -2.450  1.00 10.00      B   
ATOM   4255  C   PRO B 240      31.184 -15.238  -2.524  1.00 10.00      B   
ATOM   4256  O   PRO B 240      31.698 -15.319  -3.641  1.00 10.00      B   
ATOM   4257  N   LYS B 241      30.205 -16.037  -2.125  1.00 10.00      B   
ATOM   4258  HN  LYS B 241      29.818 -15.918  -1.231  1.00 10.00      B   
ATOM   4259  CA  LYS B 241      29.673 -17.071  -2.993  1.00 10.00      B   
ATOM   4260  CB  LYS B 241      29.609 -18.421  -2.267  1.00 10.00      B   
ATOM   4261  CG  LYS B 241      30.916 -18.860  -1.620  1.00 10.00      B   
ATOM   4262  CD  LYS B 241      31.013 -18.373  -0.182  1.00 10.00      B   
ATOM   4263  CE  LYS B 241      32.313 -18.813   0.468  1.00 10.00      B   
ATOM   4264  NZ  LYS B 241      32.439 -18.300   1.856  1.00 10.00      B   
ATOM   4265  HZ1 LYS B 241      32.500 -17.259   1.851  1.00 10.00      B   
ATOM   4266  HZ2 LYS B 241      33.294 -18.682   2.303  1.00 10.00      B   
ATOM   4267  HZ3 LYS B 241      31.612 -18.582   2.418  1.00 10.00      B   
ATOM   4268  C   LYS B 241      28.286 -16.670  -3.469  1.00 10.00      B   
ATOM   4269  O   LYS B 241      27.541 -16.010  -2.742  1.00 10.00      B   
ATOM   4270  N   VAL B 242      27.949 -17.050  -4.692  1.00 10.00      B   
ATOM   4271  HN  VAL B 242      28.587 -17.568  -5.226  1.00 10.00      B   
ATOM   4272  CA  VAL B 242      26.645 -16.731  -5.251  1.00 10.00      B   
ATOM   4273  CB  VAL B 242      26.579 -17.069  -6.758  1.00 10.00      B   
ATOM   4274  CG1 VAL B 242      25.263 -16.601  -7.365  1.00 10.00      B   
ATOM   4275  CG2 VAL B 242      27.754 -16.439  -7.492  1.00 10.00      B   
ATOM   4276  C   VAL B 242      25.569 -17.501  -4.495  1.00 10.00      B   
ATOM   4277  O   VAL B 242      25.794 -18.646  -4.098  1.00 10.00      B   
ATOM   4278  N   PHE B 243      24.424 -16.857  -4.279  1.00 10.00      B   
ATOM   4279  HN  PHE B 243      24.324 -15.942  -4.613  1.00 10.00      B   
ATOM   4280  CA  PHE B 243      23.312 -17.467  -3.558  1.00 10.00      B   
ATOM   4281  CB  PHE B 243      22.067 -16.580  -3.627  1.00 10.00      B   
ATOM   4282  CG  PHE B 243      20.879 -17.141  -2.894  1.00 10.00      B   
ATOM   4283  CD1 PHE B 243      19.792 -17.645  -3.590  1.00 10.00      B   
ATOM   4284  CD2 PHE B 243      20.853 -17.166  -1.508  1.00 10.00      B   
ATOM   4285  CE1 PHE B 243      18.702 -18.165  -2.919  1.00 10.00      B   
ATOM   4286  CE2 PHE B 243      19.765 -17.683  -0.831  1.00 10.00      B   
ATOM   4287  CZ  PHE B 243      18.689 -18.183  -1.537  1.00 10.00      B   
ATOM   4288  C   PHE B 243      22.990 -18.859  -4.083  1.00 10.00      B   
ATOM   4289  O   PHE B 243      22.773 -19.054  -5.280  1.00 10.00      B   
ATOM   4290  N   ASP B 244      22.975 -19.820  -3.178  1.00 10.00      B   
ATOM   4291  HN  ASP B 244      23.166 -19.596  -2.243  1.00 10.00      B   
ATOM   4292  CA  ASP B 244      22.679 -21.199  -3.524  1.00 10.00      B   
ATOM   4293  CB  ASP B 244      23.923 -22.071  -3.318  1.00 10.00      B   
ATOM   4294  CG  ASP B 244      23.772 -23.463  -3.897  1.00 10.00      B   
ATOM   4295  OD1 ASP B 244      23.213 -24.339  -3.214  1.00 10.00      B   
ATOM   4296  OD2 ASP B 244      24.231 -23.693  -5.037  1.00 10.00      B   
ATOM   4297  C   ASP B 244      21.535 -21.705  -2.653  1.00 10.00      B   
ATOM   4298  O   ASP B 244      21.581 -21.579  -1.427  1.00 10.00      B   
ATOM   4299  N   PRO B 245      20.479 -22.251  -3.273  1.00 10.00      B   
ATOM   4300  CA  PRO B 245      19.316 -22.770  -2.549  1.00 10.00      B   
ATOM   4301  CB  PRO B 245      18.297 -23.080  -3.658  1.00 10.00      B   
ATOM   4302  CG  PRO B 245      18.833 -22.419  -4.884  1.00 10.00      B   
ATOM   4303  CD  PRO B 245      20.325 -22.403  -4.724  1.00 10.00      B   
ATOM   4304  C   PRO B 245      19.639 -24.040  -1.764  1.00 10.00      B   
ATOM   4305  O   PRO B 245      19.614 -25.143  -2.310  1.00 10.00      B   
ATOM   4306  N   GLU B 246      19.957 -23.879  -0.490  1.00 10.00      B   
ATOM   4307  HN  GLU B 246      19.986 -22.975  -0.114  1.00 10.00      B   
ATOM   4308  CB  GLU B 246      21.549 -24.775   1.165  1.00 10.00      B   
ATOM   4309  CG  GLU B 246      22.773 -24.476   0.317  1.00 10.00      B   
ATOM   4310  CD  GLU B 246      24.068 -24.606   1.093  1.00 10.00      B   
ATOM   4311  OE1 GLU B 246      24.959 -25.359   0.646  1.00 10.00      B   
ATOM   4312  OE2 GLU B 246      24.202 -23.956   2.152  1.00 10.00      B   
ATOM   4313  CA  GLU B 246      20.266 -25.014   0.366  1.00 10.00      B   
ATOM   4314  C   GLU B 246      19.108 -25.270   1.315  1.00 10.00      B   
ATOM   4315  O   GLU B 246      18.901 -24.451   2.232  1.00 10.00      B   
ATOM   4316  OXT GLU B 246      18.392 -26.276   1.132  1.00 10.00      B   
END
