# Supplementary material for: COZOID: contact zone identifier for visual analysis of protein-protein interactions
Source: BMC Bioinformatics. 2018 Apr 6;19:125. doi: 10.1186/s12859-018-2113-6 (PMC5889581; doi:10.1186/s12859-018-2113-6)
Supplement: Supplementary file 3 — Example data. Testing dataset used in the manuscript. (ZIP 2662 kb) [file 12859_2018_2113_MOESM3_ESM.zip › Test_data_COZOID/cluster8_3.pdb]

REMARK FILENAME="/data/home/enm009/home_crm02_037625402/CREAM037625402/DIRAC_"
REMARK ===============================================================
REMARK HADDOCK run for complex
REMARK final NOE weights: unambig 50 amb: 50
REMARK ===============================================================
REMARK            total,bonds,angles,improper,dihe,vdw,elec,air,cdih,coup,sani,vean,dani
REMARK energies: -215.723, 0, 0, 0, 0, -35.4544, -220.392, 40.1244, 0, 0, 0, 0, 0
REMARK ===============================================================
REMARK            bonds,angles,impropers,dihe,air,cdih,coup,sani,vean,dani
REMARK rms-dev.: 0,0,0,0,0.600267,0,0, 0, 0, 0
REMARK ===============================================================
REMARK               air,cdih,coup,sani,vean,dani
REMARK               >0.3,>5,>1,>0,>5,>0.2
REMARK violations.: 1, 0, 0, 0, 0, 0
REMARK ===============================================================
REMARK                        CVpartition#,violations,rms
REMARK AIRs cross-validation: 2, 1, 2.28813
REMARK ===============================================================
REMARK NCS energy: 0
REMARK ===============================================================
REMARK Symmetry energy: 0
REMARK ===============================================================
REMARK Desolvation energy: 14.9713
REMARK Internal energy free molecules: 7414.99
REMARK Internal energy complex: -17154
REMARK Binding energy: -24809.9
REMARK ===============================================================
REMARK buried surface area: 1601.86
REMARK ===============================================================
REMARK water - chain1: 0 0 0
REMARK water - chain2: 0 0 0
REMARK water - chain3: 0 0 0
REMARK water - chain4: 0 0 0
REMARK water - chain5: 0 0 0
REMARK water - chain6: 0 0 0
REMARK ===============================================================
REMARK water - water: 0 0 0
REMARK ===============================================================
REMARK DATE:08-Dec-2015  19:54:54       created by user: enm009
REMARK VERSION:1.2
ATOM      1  C   GLY A  78       8.898 -31.052   4.473  1.00 10.00      A   
ATOM      2  O   GLY A  78       7.991 -31.318   5.264  1.00 10.00      A   
ATOM      3  N   GLY A  78       7.724 -32.419   2.779  1.00 10.00      A   
ATOM      4  HT1 GLY A  78       6.817 -32.153   3.207  1.00 10.00      A   
ATOM      5  HT2 GLY A  78       8.050 -33.305   3.212  1.00 10.00      A   
ATOM      6  HT3 GLY A  78       7.583 -32.575   1.759  1.00 10.00      A   
ATOM      7  CA  GLY A  78       8.722 -31.347   3.000  1.00 10.00      A   
ATOM      8  N   PRO A  79      10.063 -30.518   4.878  1.00 10.00      A   
ATOM      9  CA  PRO A  79      10.339 -30.184   6.280  1.00 10.00      A   
ATOM     10  CB  PRO A  79      11.748 -29.578   6.248  1.00 10.00      A   
ATOM     11  CG  PRO A  79      11.988 -29.218   4.820  1.00 10.00      A   
ATOM     12  CD  PRO A  79      11.205 -30.203   4.004  1.00 10.00      A   
ATOM     13  C   PRO A  79       9.334 -29.165   6.817  1.00 10.00      A   
ATOM     14  O   PRO A  79       9.230 -28.052   6.304  1.00 10.00      A   
ATOM     15  N   ARG A  80       8.584 -29.558   7.839  1.00 10.00      A   
ATOM     16  HN  ARG A  80       8.712 -30.458   8.207  1.00 10.00      A   
ATOM     17  CA  ARG A  80       7.582 -28.681   8.436  1.00 10.00      A   
ATOM     18  CB  ARG A  80       6.168 -29.227   8.195  1.00 10.00      A   
ATOM     19  CG  ARG A  80       5.737 -29.268   6.736  1.00 10.00      A   
ATOM     20  CD  ARG A  80       5.517 -27.870   6.175  1.00 10.00      A   
ATOM     21  NE  ARG A  80       5.060 -27.900   4.784  1.00 10.00      A   
ATOM     22  HE  ARG A  80       4.144 -28.235   4.613  1.00 10.00      A   
ATOM     23  CZ  ARG A  80       5.803 -27.513   3.747  1.00 10.00      A   
ATOM     24  NH1 ARG A  80       7.028 -27.031   3.942  1.00 10.00      A   
ATOM     25 HH11 ARG A  80       7.611 -26.736   3.128  1.00 10.00      A   
ATOM     26 HH12 ARG A  80       7.409 -26.937   4.910  1.00 10.00      A   
ATOM     27  NH2 ARG A  80       5.316 -27.601   2.517  1.00 10.00      A   
ATOM     28 HH21 ARG A  80       5.895 -27.293   1.692  1.00 10.00      A   
ATOM     29 HH22 ARG A  80       4.351 -27.988   2.356  1.00 10.00      A   
ATOM     30  C   ARG A  80       7.827 -28.516   9.932  1.00 10.00      A   
ATOM     31  O   ARG A  80       7.180 -29.167  10.753  1.00 10.00      A   
ATOM     32  N   SER A  81       8.775 -27.661  10.280  1.00 10.00      A   
ATOM     33  HN  SER A  81       9.267 -27.178   9.584  1.00 10.00      A   
ATOM     34  CA  SER A  81       9.103 -27.409  11.673  1.00 10.00      A   
ATOM     35  CB  SER A  81      10.488 -26.771  11.751  1.00 10.00      A   
ATOM     36  OG  SER A  81      10.887 -26.303  10.469  1.00 10.00      A   
ATOM     37  HG  SER A  81      11.811 -26.537  10.314  1.00 10.00      A   
ATOM     38  C   SER A  81       8.056 -26.492  12.302  1.00 10.00      A   
ATOM     39  O   SER A  81       7.407 -25.717  11.595  1.00 10.00      A   
ATOM     40  N   GLN A  82       7.887 -26.578  13.620  1.00 10.00      A   
ATOM     41  HN  GLN A  82       8.430 -27.213  14.135  1.00 10.00      A   
ATOM     42  CA  GLN A  82       6.907 -25.747  14.311  1.00 10.00      A   
ATOM     43  CB  GLN A  82       6.826 -26.066  15.804  1.00 10.00      A   
ATOM     44  CG  GLN A  82       5.601 -25.459  16.473  1.00 10.00      A   
ATOM     45  CD  GLN A  82       5.708 -25.391  17.982  1.00 10.00      A   
ATOM     46  OE1 GLN A  82       5.339 -26.331  18.685  1.00 10.00      A   
ATOM     47  NE2 GLN A  82       6.194 -24.269  18.492  1.00 10.00      A   
ATOM     48 HE21 GLN A  82       6.455 -23.543  17.870  1.00 10.00      A   
ATOM     49 HE22 GLN A  82       6.266 -24.198  19.464  1.00 10.00      A   
ATOM     50  C   GLN A  82       7.204 -24.269  14.111  1.00 10.00      A   
ATOM     51  O   GLN A  82       6.304 -23.491  13.806  1.00 10.00      A   
ATOM     52  N   LYS A  83       8.472 -23.894  14.261  1.00 10.00      A   
ATOM     53  HN  LYS A  83       9.147 -24.568  14.494  1.00 10.00      A   
ATOM     54  CA  LYS A  83       8.879 -22.503  14.088  1.00 10.00      A   
ATOM     55  CB  LYS A  83      10.369 -22.322  14.386  1.00 10.00      A   
ATOM     56  CG  LYS A  83      10.842 -20.878  14.292  1.00 10.00      A   
ATOM     57  CD  LYS A  83      12.266 -20.710  14.797  1.00 10.00      A   
ATOM     58  CE  LYS A  83      12.727 -19.267  14.655  1.00 10.00      A   
ATOM     59  NZ  LYS A  83      13.984 -19.007  15.404  1.00 10.00      A   
ATOM     60  HZ1 LYS A  83      13.861 -19.260  16.405  1.00 10.00      A   
ATOM     61  HZ2 LYS A  83      14.240 -18.002  15.340  1.00 10.00      A   
ATOM     62  HZ3 LYS A  83      14.762 -19.573  15.007  1.00 10.00      A   
ATOM     63  C   LYS A  83       8.562 -22.029  12.676  1.00 10.00      A   
ATOM     64  O   LYS A  83       8.162 -20.885  12.466  1.00 10.00      A   
ATOM     65  N   GLN A  84       8.725 -22.930  11.718  1.00 10.00      A   
ATOM     66  HN  GLN A  84       9.034 -23.827  11.958  1.00 10.00      A   
ATOM     67  CA  GLN A  84       8.450 -22.627  10.323  1.00 10.00      A   
ATOM     68  CB  GLN A  84       8.887 -23.802   9.447  1.00 10.00      A   
ATOM     69  CG  GLN A  84       8.660 -23.605   7.958  1.00 10.00      A   
ATOM     70  CD  GLN A  84       8.994 -24.844   7.154  1.00 10.00      A   
ATOM     71  OE1 GLN A  84       8.388 -25.105   6.116  1.00 10.00      A   
ATOM     72  NE2 GLN A  84       9.961 -25.619   7.624  1.00 10.00      A   
ATOM     73 HE21 GLN A  84      10.409 -25.355   8.459  1.00 10.00      A   
ATOM     74 HE22 GLN A  84      10.192 -26.425   7.115  1.00 10.00      A   
ATOM     75  C   GLN A  84       6.961 -22.353  10.137  1.00 10.00      A   
ATOM     76  O   GLN A  84       6.573 -21.431   9.419  1.00 10.00      A   
ATOM     77  N   LEU A  85       6.136 -23.146  10.813  1.00 10.00      A   
ATOM     78  HN  LEU A  85       6.514 -23.855  11.379  1.00 10.00      A   
ATOM     79  CA  LEU A  85       4.689 -22.995  10.740  1.00 10.00      A   
ATOM     80  CB  LEU A  85       3.988 -24.207  11.360  1.00 10.00      A   
ATOM     81  CG  LEU A  85       4.385 -25.576  10.799  1.00 10.00      A   
ATOM     82  CD1 LEU A  85       3.611 -26.688  11.489  1.00 10.00      A   
ATOM     83  CD2 LEU A  85       4.173 -25.624   9.293  1.00 10.00      A   
ATOM     84  C   LEU A  85       4.256 -21.718  11.448  1.00 10.00      A   
ATOM     85  O   LEU A  85       3.415 -20.973  10.944  1.00 10.00      A   
ATOM     86  N   GLU A  86       4.843 -21.470  12.617  1.00 10.00      A   
ATOM     87  HN  GLU A  86       5.497 -22.118  12.970  1.00 10.00      A   
ATOM     88  CA  GLU A  86       4.540 -20.274  13.395  1.00 10.00      A   
ATOM     89  CB  GLU A  86       5.314 -20.275  14.717  1.00 10.00      A   
ATOM     90  CG  GLU A  86       4.885 -21.357  15.695  1.00 10.00      A   
ATOM     91  CD  GLU A  86       5.742 -21.387  16.944  1.00 10.00      A   
ATOM     92  OE1 GLU A  86       5.363 -20.742  17.946  1.00 10.00      A   
ATOM     93  OE2 GLU A  86       6.797 -22.057  16.936  1.00 10.00      A   
ATOM     94  C   GLU A  86       4.891 -19.029  12.592  1.00 10.00      A   
ATOM     95  O   GLU A  86       4.162 -18.036  12.605  1.00 10.00      A   
ATOM     96  N   LEU A  87       6.016 -19.090  11.892  1.00 10.00      A   
ATOM     97  HN  LEU A  87       6.569 -19.900  11.946  1.00 10.00      A   
ATOM     98  CA  LEU A  87       6.462 -17.981  11.066  1.00 10.00      A   
ATOM     99  CB  LEU A  87       7.892 -18.228  10.576  1.00 10.00      A   
ATOM    100  CG  LEU A  87       8.536 -17.109   9.753  1.00 10.00      A   
ATOM    101  CD1 LEU A  87       8.716 -15.854  10.593  1.00 10.00      A   
ATOM    102  CD2 LEU A  87       9.866 -17.568   9.175  1.00 10.00      A   
ATOM    103  C   LEU A  87       5.526 -17.803   9.875  1.00 10.00      A   
ATOM    104  O   LEU A  87       5.160 -16.683   9.520  1.00 10.00      A   
ATOM    105  N   LYS A  88       5.121 -18.920   9.283  1.00 10.00      A   
ATOM    106  HN  LYS A  88       5.435 -19.783   9.632  1.00 10.00      A   
ATOM    107  CA  LYS A  88       4.235 -18.905   8.128  1.00 10.00      A   
ATOM    108  CB  LYS A  88       4.038 -20.319   7.575  1.00 10.00      A   
ATOM    109  CG  LYS A  88       3.636 -20.357   6.110  1.00 10.00      A   
ATOM    110  CD  LYS A  88       4.569 -19.506   5.264  1.00 10.00      A   
ATOM    111  CE  LYS A  88       4.128 -19.477   3.812  1.00 10.00      A   
ATOM    112  NZ  LYS A  88       4.760 -18.359   3.065  1.00 10.00      A   
ATOM    113  HZ1 LYS A  88       4.417 -17.441   3.441  1.00 10.00      A   
ATOM    114  HZ2 LYS A  88       4.513 -18.416   2.055  1.00 10.00      A   
ATOM    115  HZ3 LYS A  88       5.793 -18.391   3.164  1.00 10.00      A   
ATOM    116  C   LYS A  88       2.891 -18.254   8.444  1.00 10.00      A   
ATOM    117  O   LYS A  88       2.414 -17.412   7.687  1.00 10.00      A   
ATOM    118  N   VAL A  89       2.284 -18.628   9.566  1.00 10.00      A   
ATOM    119  HN  VAL A  89       2.705 -19.304  10.143  1.00 10.00      A   
ATOM    120  CA  VAL A  89       0.994 -18.053   9.945  1.00 10.00      A   
ATOM    121  CB  VAL A  89       0.291 -18.811  11.095  1.00 10.00      A   
ATOM    122  CG1 VAL A  89      -0.037 -20.233  10.672  1.00 10.00      A   
ATOM    123  CG2 VAL A  89       1.124 -18.803  12.368  1.00 10.00      A   
ATOM    124  C   VAL A  89       1.127 -16.569  10.278  1.00 10.00      A   
ATOM    125  O   VAL A  89       0.191 -15.793  10.088  1.00 10.00      A   
ATOM    126  N   SER A  90       2.306 -16.177  10.751  1.00 10.00      A   
ATOM    127  HN  SER A  90       3.017 -16.841  10.872  1.00 10.00      A   
ATOM    128  CA  SER A  90       2.565 -14.785  11.088  1.00 10.00      A   
ATOM    129  CB  SER A  90       3.831 -14.669  11.938  1.00 10.00      A   
ATOM    130  OG  SER A  90       3.715 -15.436  13.128  1.00 10.00      A   
ATOM    131  HG  SER A  90       3.818 -16.376  12.918  1.00 10.00      A   
ATOM    132  C   SER A  90       2.694 -13.949   9.816  1.00 10.00      A   
ATOM    133  O   SER A  90       2.408 -12.755   9.811  1.00 10.00      A   
ATOM    134  N   GLU A  91       3.124 -14.594   8.743  1.00 10.00      A   
ATOM    135  HN  GLU A  91       3.354 -15.545   8.817  1.00 10.00      A   
ATOM    136  CA  GLU A  91       3.277 -13.934   7.458  1.00 10.00      A   
ATOM    137  CB  GLU A  91       4.284 -14.711   6.606  1.00 10.00      A   
ATOM    138  CG  GLU A  91       4.278 -14.354   5.130  1.00 10.00      A   
ATOM    139  CD  GLU A  91       4.385 -15.581   4.252  1.00 10.00      A   
ATOM    140  OE1 GLU A  91       3.405 -16.347   4.171  1.00 10.00      A   
ATOM    141  OE2 GLU A  91       5.453 -15.799   3.647  1.00 10.00      A   
ATOM    142  C   GLU A  91       1.924 -13.855   6.752  1.00 10.00      A   
ATOM    143  O   GLU A  91       1.571 -12.830   6.163  1.00 10.00      A   
ATOM    144  N   LEU A  92       1.161 -14.941   6.847  1.00 10.00      A   
ATOM    145  HN  LEU A  92       1.505 -15.719   7.338  1.00 10.00      A   
ATOM    146  CA  LEU A  92      -0.157 -15.024   6.227  1.00 10.00      A   
ATOM    147  CB  LEU A  92      -0.780 -16.404   6.469  1.00 10.00      A   
ATOM    148  CG  LEU A  92      -2.069 -16.723   5.702  1.00 10.00      A   
ATOM    149  CD1 LEU A  92      -1.907 -16.418   4.220  1.00 10.00      A   
ATOM    150  CD2 LEU A  92      -2.458 -18.180   5.902  1.00 10.00      A   
ATOM    151  C   LEU A  92      -1.081 -13.911   6.721  1.00 10.00      A   
ATOM    152  O   LEU A  92      -1.815 -13.311   5.932  1.00 10.00      A   
ATOM    153  N   VAL A  93      -1.038 -13.624   8.020  1.00 10.00      A   
ATOM    154  HN  VAL A  93      -0.441 -14.134   8.609  1.00 10.00      A   
ATOM    155  CA  VAL A  93      -1.874 -12.566   8.584  1.00 10.00      A   
ATOM    156  CB  VAL A  93      -1.928 -12.581  10.129  1.00 10.00      A   
ATOM    157  CG1 VAL A  93      -2.648 -13.822  10.630  1.00 10.00      A   
ATOM    158  CG2 VAL A  93      -0.538 -12.486  10.735  1.00 10.00      A   
ATOM    159  C   VAL A  93      -1.444 -11.191   8.073  1.00 10.00      A   
ATOM    160  O   VAL A  93      -2.278 -10.314   7.847  1.00 10.00      A   
ATOM    161  N   GLN A  94      -0.139 -11.018   7.874  1.00 10.00      A   
ATOM    162  HN  GLN A  94       0.475 -11.756   8.073  1.00 10.00      A   
ATOM    163  CA  GLN A  94       0.402  -9.761   7.366  1.00 10.00      A   
ATOM    164  CB  GLN A  94       1.933  -9.778   7.421  1.00 10.00      A   
ATOM    165  CG  GLN A  94       2.515  -9.667   8.821  1.00 10.00      A   
ATOM    166  CD  GLN A  94       4.018  -9.889   8.851  1.00 10.00      A   
ATOM    167  OE1 GLN A  94       4.716  -9.666   7.861  1.00 10.00      A   
ATOM    168  NE2 GLN A  94       4.530 -10.310   9.996  1.00 10.00      A   
ATOM    169 HE21 GLN A  94       3.917 -10.452  10.752  1.00 10.00      A   
ATOM    170 HE22 GLN A  94       5.497 -10.459  10.045  1.00 10.00      A   
ATOM    171  C   GLN A  94      -0.056  -9.563   5.928  1.00 10.00      A   
ATOM    172  O   GLN A  94      -0.397  -8.456   5.509  1.00 10.00      A   
ATOM    173  N   PHE A  95      -0.062 -10.661   5.187  1.00 10.00      A   
ATOM    174  HN  PHE A  95       0.247 -11.505   5.591  1.00 10.00      A   
ATOM    175  CA  PHE A  95      -0.487 -10.667   3.799  1.00 10.00      A   
ATOM    176  CB  PHE A  95      -0.372 -12.094   3.248  1.00 10.00      A   
ATOM    177  CG  PHE A  95      -1.007 -12.314   1.905  1.00 10.00      A   
ATOM    178  CD1 PHE A  95      -0.331 -11.991   0.744  1.00 10.00      A   
ATOM    179  CD2 PHE A  95      -2.278 -12.859   1.804  1.00 10.00      A   
ATOM    180  CE1 PHE A  95      -0.907 -12.205  -0.493  1.00 10.00      A   
ATOM    181  CE2 PHE A  95      -2.860 -13.073   0.571  1.00 10.00      A   
ATOM    182  CZ  PHE A  95      -2.174 -12.746  -0.581  1.00 10.00      A   
ATOM    183  C   PHE A  95      -1.923 -10.162   3.679  1.00 10.00      A   
ATOM    184  O   PHE A  95      -2.229  -9.330   2.825  1.00 10.00      A   
ATOM    185  N   LEU A  96      -2.791 -10.657   4.556  1.00 10.00      A   
ATOM    186  HN  LEU A  96      -2.475 -11.306   5.224  1.00 10.00      A   
ATOM    187  CA  LEU A  96      -4.196 -10.269   4.557  1.00 10.00      A   
ATOM    188  CB  LEU A  96      -4.978 -11.116   5.567  1.00 10.00      A   
ATOM    189  CG  LEU A  96      -4.944 -12.633   5.354  1.00 10.00      A   
ATOM    190  CD1 LEU A  96      -5.567 -13.355   6.537  1.00 10.00      A   
ATOM    191  CD2 LEU A  96      -5.652 -13.012   4.061  1.00 10.00      A   
ATOM    192  C   LEU A  96      -4.364  -8.787   4.879  1.00 10.00      A   
ATOM    193  O   LEU A  96      -5.124  -8.084   4.214  1.00 10.00      A   
ATOM    194  N   LEU A  97      -3.633  -8.320   5.887  1.00 10.00      A   
ATOM    195  HN  LEU A  97      -3.030  -8.935   6.358  1.00 10.00      A   
ATOM    196  CA  LEU A  97      -3.700  -6.925   6.321  1.00 10.00      A   
ATOM    197  CB  LEU A  97      -2.759  -6.686   7.506  1.00 10.00      A   
ATOM    198  CG  LEU A  97      -3.164  -7.322   8.836  1.00 10.00      A   
ATOM    199  CD1 LEU A  97      -2.005  -7.278   9.818  1.00 10.00      A   
ATOM    200  CD2 LEU A  97      -4.381  -6.619   9.417  1.00 10.00      A   
ATOM    201  C   LEU A  97      -3.367  -5.947   5.198  1.00 10.00      A   
ATOM    202  O   LEU A  97      -4.001  -4.901   5.067  1.00 10.00      A   
ATOM    203  N   ILE A  98      -2.370  -6.289   4.394  1.00 10.00      A   
ATOM    204  HN  ILE A  98      -1.900  -7.138   4.548  1.00 10.00      A   
ATOM    205  CA  ILE A  98      -1.948  -5.428   3.295  1.00 10.00      A   
ATOM    206  CB  ILE A  98      -0.490  -5.721   2.873  1.00 10.00      A   
ATOM    207  CG1 ILE A  98       0.452  -5.628   4.080  1.00 10.00      A   
ATOM    208  CG2 ILE A  98      -0.041  -4.775   1.767  1.00 10.00      A   
ATOM    209  CD1 ILE A  98       0.409  -4.295   4.798  1.00 10.00      A   
ATOM    210  C   ILE A  98      -2.867  -5.558   2.080  1.00 10.00      A   
ATOM    211  O   ILE A  98      -3.218  -4.564   1.444  1.00 10.00      A   
ATOM    212  N   LYS A  99      -3.269  -6.782   1.770  1.00 10.00      A   
ATOM    213  HN  LYS A  99      -2.988  -7.536   2.335  1.00 10.00      A   
ATOM    214  CA  LYS A  99      -4.127  -7.032   0.614  1.00 10.00      A   
ATOM    215  CB  LYS A  99      -4.206  -8.525   0.288  1.00 10.00      A   
ATOM    216  CG  LYS A  99      -2.926  -9.117  -0.285  1.00 10.00      A   
ATOM    217  CD  LYS A  99      -2.659  -8.625  -1.698  1.00 10.00      A   
ATOM    218  CE  LYS A  99      -1.472  -9.351  -2.313  1.00 10.00      A   
ATOM    219  NZ  LYS A  99      -1.210  -8.920  -3.711  1.00 10.00      A   
ATOM    220  HZ1 LYS A  99      -2.086  -8.949  -4.265  1.00 10.00      A   
ATOM    221  HZ2 LYS A  99      -0.508  -9.552  -4.159  1.00 10.00      A   
ATOM    222  HZ3 LYS A  99      -0.835  -7.945  -3.720  1.00 10.00      A   
ATOM    223  C   LYS A  99      -5.529  -6.447   0.780  1.00 10.00      A   
ATOM    224  O   LYS A  99      -6.092  -5.898  -0.170  1.00 10.00      A   
ATOM    225  N   ASP A 100      -6.084  -6.545   1.982  1.00 10.00      A   
ATOM    226  HN  ASP A 100      -5.587  -6.978   2.714  1.00 10.00      A   
ATOM    227  CA  ASP A 100      -7.429  -6.033   2.232  1.00 10.00      A   
ATOM    228  CB  ASP A 100      -8.121  -6.765   3.382  1.00 10.00      A   
ATOM    229  CG  ASP A 100      -9.633  -6.661   3.295  1.00 10.00      A   
ATOM    230  OD1 ASP A 100     -10.167  -6.666   2.168  1.00 10.00      A   
ATOM    231  OD2 ASP A 100     -10.290  -6.555   4.354  1.00 10.00      A   
ATOM    232  C   ASP A 100      -7.448  -4.525   2.457  1.00 10.00      A   
ATOM    233  O   ASP A 100      -8.504  -3.939   2.713  1.00 10.00      A   
ATOM    234  N   GLN A 101      -6.287  -3.889   2.356  1.00 10.00      A   
ATOM    235  HN  GLN A 101      -5.470  -4.400   2.167  1.00 10.00      A   
ATOM    236  CA  GLN A 101      -6.205  -2.446   2.527  1.00 10.00      A   
ATOM    237  CB  GLN A 101      -4.751  -1.974   2.613  1.00 10.00      A   
ATOM    238  CG  GLN A 101      -4.243  -1.811   4.037  1.00 10.00      A   
ATOM    239  CD  GLN A 101      -2.768  -1.468   4.108  1.00 10.00      A   
ATOM    240  OE1 GLN A 101      -2.214  -0.837   3.206  1.00 10.00      A   
ATOM    241  NE2 GLN A 101      -2.122  -1.881   5.187  1.00 10.00      A   
ATOM    242 HE21 GLN A 101      -2.626  -2.378   5.866  1.00 10.00      A   
ATOM    243 HE22 GLN A 101      -1.168  -1.674   5.265  1.00 10.00      A   
ATOM    244  C   GLN A 101      -6.938  -1.750   1.387  1.00 10.00      A   
ATOM    245  O   GLN A 101      -7.532  -0.689   1.567  1.00 10.00      A   
ATOM    246  N   LYS A 102      -6.906  -2.375   0.215  1.00 10.00      A   
ATOM    247  HN  LYS A 102      -6.416  -3.222   0.141  1.00 10.00      A   
ATOM    248  CA  LYS A 102      -7.579  -1.836  -0.959  1.00 10.00      A   
ATOM    249  CB  LYS A 102      -6.808  -2.189  -2.238  1.00 10.00      A   
ATOM    250  CG  LYS A 102      -5.377  -1.675  -2.276  1.00 10.00      A   
ATOM    251  CD  LYS A 102      -4.748  -1.892  -3.644  1.00 10.00      A   
ATOM    252  CE  LYS A 102      -3.301  -1.418  -3.676  1.00 10.00      A   
ATOM    253  NZ  LYS A 102      -2.704  -1.538  -5.035  1.00 10.00      A   
ATOM    254  HZ1 LYS A 102      -2.852  -2.495  -5.413  1.00 10.00      A   
ATOM    255  HZ2 LYS A 102      -1.682  -1.351  -4.999  1.00 10.00      A   
ATOM    256  HZ3 LYS A 102      -3.145  -0.852  -5.682  1.00 10.00      A   
ATOM    257  C   LYS A 102      -9.006  -2.377  -1.038  1.00 10.00      A   
ATOM    258  O   LYS A 102      -9.811  -1.919  -1.852  1.00 10.00      A   
ATOM    259  N   LYS A 103      -9.304  -3.356  -0.178  1.00 10.00      A   
ATOM    260  HN  LYS A 103      -8.612  -3.662   0.442  1.00 10.00      A   
ATOM    261  CA  LYS A 103     -10.626  -3.986  -0.120  1.00 10.00      A   
ATOM    262  CB  LYS A 103     -11.681  -3.006   0.403  1.00 10.00      A   
ATOM    263  CG  LYS A 103     -11.623  -2.762   1.903  1.00 10.00      A   
ATOM    264  CD  LYS A 103     -12.284  -3.894   2.673  1.00 10.00      A   
ATOM    265  CE  LYS A 103     -12.194  -3.679   4.177  1.00 10.00      A   
ATOM    266  NZ  LYS A 103     -10.848  -4.018   4.712  1.00 10.00      A   
ATOM    267  HZ1 LYS A 103     -10.788  -3.764   5.718  1.00 10.00      A   
ATOM    268  HZ2 LYS A 103     -10.116  -3.499   4.191  1.00 10.00      A   
ATOM    269  HZ3 LYS A 103     -10.667  -5.046   4.613  1.00 10.00      A   
ATOM    270  C   LYS A 103     -11.040  -4.566  -1.470  1.00 10.00      A   
ATOM    271  O   LYS A 103     -12.061  -4.182  -2.042  1.00 10.00      A   
ATOM    272  N   ILE A 104     -10.240  -5.499  -1.972  1.00 10.00      A   
ATOM    273  HN  ILE A 104      -9.450  -5.771  -1.460  1.00 10.00      A   
ATOM    274  CA  ILE A 104     -10.509  -6.128  -3.258  1.00 10.00      A   
ATOM    275  CB  ILE A 104      -9.279  -6.867  -3.837  1.00 10.00      A   
ATOM    276  CG1 ILE A 104      -8.046  -5.956  -3.824  1.00 10.00      A   
ATOM    277  CG2 ILE A 104      -9.561  -7.360  -5.250  1.00 10.00      A   
ATOM    278  CD1 ILE A 104      -8.181  -4.718  -4.688  1.00 10.00      A   
ATOM    279  C   ILE A 104     -11.734  -7.055  -3.227  1.00 10.00      A   
ATOM    280  O   ILE A 104     -12.654  -6.881  -4.030  1.00 10.00      A   
ATOM    281  N   PRO A 105     -11.802  -8.034  -2.293  1.00 10.00      A   
ATOM    282  CA  PRO A 105     -10.771  -8.316  -1.296  1.00 10.00      A   
ATOM    283  CB  PRO A 105     -11.628  -8.720  -0.096  1.00 10.00      A   
ATOM    284  CG  PRO A 105     -12.827  -9.395  -0.689  1.00 10.00      A   
ATOM    285  CD  PRO A 105     -12.932  -8.956  -2.132  1.00 10.00      A   
ATOM    286  C   PRO A 105      -9.859  -9.474  -1.705  1.00 10.00      A   
ATOM    287  O   PRO A 105      -9.606  -9.686  -2.892  1.00 10.00      A   
ATOM    288  N   ILE A 106      -9.375 -10.234  -0.732  1.00 10.00      A   
ATOM    289  HN  ILE A 106      -9.642 -10.051   0.197  1.00 10.00      A   
ATOM    290  CA  ILE A 106      -8.477 -11.348  -1.014  1.00 10.00      A   
ATOM    291  CB  ILE A 106      -7.659 -11.815   0.211  1.00 10.00      A   
ATOM    292  CG1 ILE A 106      -8.211 -11.258   1.532  1.00 10.00      A   
ATOM    293  CG2 ILE A 106      -6.183 -11.489   0.032  1.00 10.00      A   
ATOM    294  CD1 ILE A 106      -7.667  -9.899   1.922  1.00 10.00      A   
ATOM    295  C   ILE A 106      -9.201 -12.545  -1.607  1.00 10.00      A   
ATOM    296  O   ILE A 106     -10.292 -12.910  -1.166  1.00 10.00      A   
ATOM    297  N   LYS A 107      -8.577 -13.151  -2.607  1.00 10.00      A   
ATOM    298  HN  LYS A 107      -7.710 -12.805  -2.906  1.00 10.00      A   
ATOM    299  CA  LYS A 107      -9.132 -14.322  -3.267  1.00 10.00      A   
ATOM    300  CB  LYS A 107      -9.131 -14.138  -4.786  1.00 10.00      A   
ATOM    301  CG  LYS A 107     -10.149 -13.129  -5.295  1.00 10.00      A   
ATOM    302  CD  LYS A 107     -10.052 -12.957  -6.802  1.00 10.00      A   
ATOM    303  CE  LYS A 107      -8.972 -11.956  -7.185  1.00 10.00      A   
ATOM    304  NZ  LYS A 107      -8.184 -12.417  -8.360  1.00 10.00      A   
ATOM    305  HZ1 LYS A 107      -8.812 -12.852  -9.064  1.00 10.00      A   
ATOM    306  HZ2 LYS A 107      -7.476 -13.126  -8.060  1.00 10.00      A   
ATOM    307  HZ3 LYS A 107      -7.690 -11.616  -8.799  1.00 10.00      A   
ATOM    308  C   LYS A 107      -8.319 -15.553  -2.886  1.00 10.00      A   
ATOM    309  O   LYS A 107      -7.091 -15.540  -2.969  1.00 10.00      A   
ATOM    310  N   ARG A 108      -9.011 -16.608  -2.473  1.00 10.00      A   
ATOM    311  HN  ARG A 108      -9.995 -16.545  -2.443  1.00 10.00      A   
ATOM    312  CA  ARG A 108      -8.374 -17.856  -2.052  1.00 10.00      A   
ATOM    313  CB  ARG A 108      -9.438 -18.905  -1.732  1.00 10.00      A   
ATOM    314  CG  ARG A 108      -8.890 -20.231  -1.232  1.00 10.00      A   
ATOM    315  CD  ARG A 108     -10.010 -21.126  -0.736  1.00 10.00      A   
ATOM    316  NE  ARG A 108      -9.652 -22.540  -0.794  1.00 10.00      A   
ATOM    317  HE  ARG A 108      -8.792 -22.804  -0.401  1.00 10.00      A   
ATOM    318  CZ  ARG A 108     -10.429 -23.478  -1.335  1.00 10.00      A   
ATOM    319  NH1 ARG A 108     -11.580 -23.147  -1.906  1.00 10.00      A   
ATOM    320 HH11 ARG A 108     -11.880 -22.145  -1.946  1.00 10.00      A   
ATOM    321 HH12 ARG A 108     -12.192 -23.884  -2.319  1.00 10.00      A   
ATOM    322  NH2 ARG A 108     -10.048 -24.749  -1.323  1.00 10.00      A   
ATOM    323 HH21 ARG A 108      -9.135 -25.023  -0.898  1.00 10.00      A   
ATOM    324 HH22 ARG A 108     -10.661 -25.481  -1.740  1.00 10.00      A   
ATOM    325  C   ARG A 108      -7.383 -18.391  -3.088  1.00 10.00      A   
ATOM    326  O   ARG A 108      -6.310 -18.886  -2.734  1.00 10.00      A   
ATOM    327  N   ALA A 109      -7.736 -18.287  -4.362  1.00 10.00      A   
ATOM    328  HN  ALA A 109      -8.597 -17.872  -4.590  1.00 10.00      A   
ATOM    329  CA  ALA A 109      -6.872 -18.765  -5.435  1.00 10.00      A   
ATOM    330  CB  ALA A 109      -7.608 -18.733  -6.765  1.00 10.00      A   
ATOM    331  C   ALA A 109      -5.601 -17.929  -5.511  1.00 10.00      A   
ATOM    332  O   ALA A 109      -4.498 -18.459  -5.642  1.00 10.00      A   
ATOM    333  N   ASP A 110      -5.771 -16.618  -5.401  1.00 10.00      A   
ATOM    334  HN  ASP A 110      -6.675 -16.267  -5.275  1.00 10.00      A   
ATOM    335  CA  ASP A 110      -4.656 -15.685  -5.456  1.00 10.00      A   
ATOM    336  CB  ASP A 110      -5.164 -14.239  -5.433  1.00 10.00      A   
ATOM    337  CG  ASP A 110      -5.828 -13.817  -6.732  1.00 10.00      A   
ATOM    338  OD1 ASP A 110      -5.477 -12.748  -7.265  1.00 10.00      A   
ATOM    339  OD2 ASP A 110      -6.711 -14.550  -7.232  1.00 10.00      A   
ATOM    340  C   ASP A 110      -3.707 -15.920  -4.287  1.00 10.00      A   
ATOM    341  O   ASP A 110      -2.491 -15.909  -4.458  1.00 10.00      A   
ATOM    342  N   ILE A 111      -4.279 -16.143  -3.105  1.00 10.00      A   
ATOM    343  HN  ILE A 111      -5.260 -16.137  -3.046  1.00 10.00      A   
ATOM    344  CA  ILE A 111      -3.499 -16.387  -1.892  1.00 10.00      A   
ATOM    345  CB  ILE A 111      -4.415 -16.564  -0.655  1.00 10.00      A   
ATOM    346  CG1 ILE A 111      -5.294 -15.327  -0.450  1.00 10.00      A   
ATOM    347  CG2 ILE A 111      -3.592 -16.846   0.595  1.00 10.00      A   
ATOM    348  CD1 ILE A 111      -6.357 -15.500   0.615  1.00 10.00      A   
ATOM    349  C   ILE A 111      -2.626 -17.632  -2.042  1.00 10.00      A   
ATOM    350  O   ILE A 111      -1.447 -17.624  -1.673  1.00 10.00      A   
ATOM    351  N   LEU A 112      -3.208 -18.687  -2.602  1.00 10.00      A   
ATOM    352  HN  LEU A 112      -4.141 -18.613  -2.899  1.00 10.00      A   
ATOM    353  CA  LEU A 112      -2.502 -19.950  -2.791  1.00 10.00      A   
ATOM    354  CB  LEU A 112      -3.432 -21.004  -3.393  1.00 10.00      A   
ATOM    355  CG  LEU A 112      -2.997 -22.460  -3.218  1.00 10.00      A   
ATOM    356  CD1 LEU A 112      -3.350 -22.960  -1.826  1.00 10.00      A   
ATOM    357  CD2 LEU A 112      -3.624 -23.340  -4.283  1.00 10.00      A   
ATOM    358  C   LEU A 112      -1.267 -19.780  -3.667  1.00 10.00      A   
ATOM    359  O   LEU A 112      -0.221 -20.368  -3.400  1.00 10.00      A   
ATOM    360  N   LYS A 113      -1.387 -18.960  -4.701  1.00 10.00      A   
ATOM    361  HN  LYS A 113      -2.245 -18.507  -4.858  1.00 10.00      A   
ATOM    362  CA  LYS A 113      -0.277 -18.722  -5.612  1.00 10.00      A   
ATOM    363  CB  LYS A 113      -0.788 -18.564  -7.048  1.00 10.00      A   
ATOM    364  CG  LYS A 113       0.259 -18.859  -8.112  1.00 10.00      A   
ATOM    365  CD  LYS A 113      -0.019 -18.098  -9.399  1.00 10.00      A   
ATOM    366  CE  LYS A 113       0.052 -16.592  -9.185  1.00 10.00      A   
ATOM    367  NZ  LYS A 113       1.351 -16.164  -8.599  1.00 10.00      A   
ATOM    368  HZ1 LYS A 113       2.142 -16.420  -9.237  1.00 10.00      A   
ATOM    369  HZ2 LYS A 113       1.501 -16.627  -7.678  1.00 10.00      A   
ATOM    370  HZ3 LYS A 113       1.357 -15.135  -8.459  1.00 10.00      A   
ATOM    371  C   LYS A 113       0.528 -17.489  -5.203  1.00 10.00      A   
ATOM    372  O   LYS A 113       1.305 -16.954  -5.993  1.00 10.00      A   
ATOM    373  N   HIS A 114       0.338 -17.035  -3.973  1.00 10.00      A   
ATOM    374  HN  HIS A 114      -0.302 -17.492  -3.385  1.00 10.00      A   
ATOM    375  CA  HIS A 114       1.054 -15.866  -3.478  1.00 10.00      A   
ATOM    376  CB  HIS A 114       0.082 -14.837  -2.892  1.00 10.00      A   
ATOM    377  CG  HIS A 114      -0.107 -13.622  -3.746  1.00 10.00      A   
ATOM    378  ND1 HIS A 114      -0.950 -13.572  -4.830  1.00 10.00      A   
ATOM    379  HD1 HIS A 114      -1.488 -14.319  -5.176  1.00 10.00      A   
ATOM    380  CD2 HIS A 114       0.430 -12.381  -3.633  1.00 10.00      A   
ATOM    381  CE1 HIS A 114      -0.894 -12.339  -5.345  1.00 10.00      A   
ATOM    382  NE2 HIS A 114      -0.072 -11.572  -4.649  1.00 10.00      A   
ATOM    383  C   HIS A 114       2.088 -16.249  -2.431  1.00 10.00      A   
ATOM    384  O   HIS A 114       3.282 -16.311  -2.713  1.00 10.00      A   
ATOM    385  N   VAL A 115       1.618 -16.518  -1.222  1.00 10.00      A   
ATOM    386  HN  VAL A 115       0.653 -16.472  -1.062  1.00 10.00      A   
ATOM    387  CA  VAL A 115       2.507 -16.873  -0.126  1.00 10.00      A   
ATOM    388  CB  VAL A 115       2.160 -16.100   1.163  1.00 10.00      A   
ATOM    389  CG1 VAL A 115       2.458 -14.619   0.993  1.00 10.00      A   
ATOM    390  CG2 VAL A 115       0.701 -16.314   1.548  1.00 10.00      A   
ATOM    391  C   VAL A 115       2.497 -18.367   0.166  1.00 10.00      A   
ATOM    392  O   VAL A 115       3.422 -18.886   0.789  1.00 10.00      A   
ATOM    393  N   ILE A 116       1.461 -19.057  -0.289  1.00 10.00      A   
ATOM    394  HN  ILE A 116       0.767 -18.597  -0.803  1.00 10.00      A   
ATOM    395  CA  ILE A 116       1.340 -20.489  -0.051  1.00 10.00      A   
ATOM    396  CB  ILE A 116      -0.101 -20.984  -0.296  1.00 10.00      A   
ATOM    397  CG1 ILE A 116      -1.091 -20.214   0.587  1.00 10.00      A   
ATOM    398  CG2 ILE A 116      -0.217 -22.481  -0.054  1.00 10.00      A   
ATOM    399  CD1 ILE A 116      -0.824 -20.331   2.075  1.00 10.00      A   
ATOM    400  C   ILE A 116       2.334 -21.278  -0.906  1.00 10.00      A   
ATOM    401  O   ILE A 116       3.362 -21.735  -0.402  1.00 10.00      A   
ATOM    402  N   GLY A 117       2.023 -21.426  -2.190  1.00 10.00      A   
ATOM    403  HN  GLY A 117       1.184 -21.037  -2.526  1.00 10.00      A   
ATOM    404  CA  GLY A 117       2.892 -22.142  -3.108  1.00 10.00      A   
ATOM    405  C   GLY A 117       3.131 -23.594  -2.728  1.00 10.00      A   
ATOM    406  O   GLY A 117       2.359 -24.482  -3.096  1.00 10.00      A   
ATOM    407  N   ASP A 118       4.209 -23.830  -1.994  1.00 10.00      A   
ATOM    408  HN  ASP A 118       4.770 -23.072  -1.728  1.00 10.00      A   
ATOM    409  CA  ASP A 118       4.584 -25.174  -1.565  1.00 10.00      A   
ATOM    410  CB  ASP A 118       6.077 -25.217  -1.223  1.00 10.00      A   
ATOM    411  CG  ASP A 118       6.544 -26.584  -0.761  1.00 10.00      A   
ATOM    412  OD1 ASP A 118       6.714 -27.478  -1.617  1.00 10.00      A   
ATOM    413  OD2 ASP A 118       6.759 -26.763   0.456  1.00 10.00      A   
ATOM    414  C   ASP A 118       3.762 -25.636  -0.365  1.00 10.00      A   
ATOM    415  O   ASP A 118       3.512 -26.829  -0.196  1.00 10.00      A   
ATOM    416  N   TYR A 119       3.313 -24.684   0.444  1.00 10.00      A   
ATOM    417  HN  TYR A 119       3.508 -23.748   0.227  1.00 10.00      A   
ATOM    418  CA  TYR A 119       2.530 -24.985   1.647  1.00 10.00      A   
ATOM    419  CB  TYR A 119       2.589 -23.811   2.631  1.00 10.00      A   
ATOM    420  CG  TYR A 119       3.966 -23.542   3.194  1.00 10.00      A   
ATOM    421  CD1 TYR A 119       4.329 -24.007   4.451  1.00 10.00      A   
ATOM    422  CD2 TYR A 119       4.904 -22.820   2.467  1.00 10.00      A   
ATOM    423  CE1 TYR A 119       5.586 -23.760   4.966  1.00 10.00      A   
ATOM    424  CE2 TYR A 119       6.163 -22.569   2.973  1.00 10.00      A   
ATOM    425  CZ  TYR A 119       6.498 -23.042   4.222  1.00 10.00      A   
ATOM    426  OH  TYR A 119       7.750 -22.796   4.730  1.00 10.00      A   
ATOM    427  HH  TYR A 119       8.091 -23.604   5.137  1.00 10.00      A   
ATOM    428  C   TYR A 119       1.074 -25.323   1.319  1.00 10.00      A   
ATOM    429  O   TYR A 119       0.155 -24.911   2.023  1.00 10.00      A   
ATOM    430  N   LYS A 120       0.871 -26.092   0.263  1.00 10.00      A   
ATOM    431  HN  LYS A 120       1.646 -26.426  -0.240  1.00 10.00      A   
ATOM    432  CA  LYS A 120      -0.468 -26.479  -0.153  1.00 10.00      A   
ATOM    433  CB  LYS A 120      -0.579 -26.495  -1.680  1.00 10.00      A   
ATOM    434  CG  LYS A 120       0.551 -27.234  -2.378  1.00 10.00      A   
ATOM    435  CD  LYS A 120       0.364 -27.238  -3.886  1.00 10.00      A   
ATOM    436  CE  LYS A 120       1.613 -27.739  -4.593  1.00 10.00      A   
ATOM    437  NZ  LYS A 120       2.694 -26.720  -4.612  1.00 10.00      A   
ATOM    438  HZ1 LYS A 120       2.702 -26.225  -5.524  1.00 10.00      A   
ATOM    439  HZ2 LYS A 120       3.618 -27.176  -4.474  1.00 10.00      A   
ATOM    440  HZ3 LYS A 120       2.545 -26.020  -3.852  1.00 10.00      A   
ATOM    441  C   LYS A 120      -0.842 -27.835   0.432  1.00 10.00      A   
ATOM    442  O   LYS A 120      -1.847 -28.436   0.053  1.00 10.00      A   
ATOM    443  N   ASP A 121      -0.021 -28.306   1.358  1.00 10.00      A   
ATOM    444  HN  ASP A 121       0.762 -27.774   1.611  1.00 10.00      A   
ATOM    445  CA  ASP A 121      -0.249 -29.584   2.016  1.00 10.00      A   
ATOM    446  CB  ASP A 121       1.072 -30.221   2.474  1.00 10.00      A   
ATOM    447  CG  ASP A 121       2.159 -29.207   2.792  1.00 10.00      A   
ATOM    448  OD1 ASP A 121       2.065 -28.531   3.835  1.00 10.00      A   
ATOM    449  OD2 ASP A 121       3.111 -29.083   1.992  1.00 10.00      A   
ATOM    450  C   ASP A 121      -1.195 -29.409   3.198  1.00 10.00      A   
ATOM    451  O   ASP A 121      -2.335 -29.879   3.173  1.00 10.00      A   
ATOM    452  N   ILE A 122      -0.729 -28.709   4.219  1.00 10.00      A   
ATOM    453  HN  ILE A 122       0.193 -28.360   4.182  1.00 10.00      A   
ATOM    454  CA  ILE A 122      -1.536 -28.458   5.406  1.00 10.00      A   
ATOM    455  CB  ILE A 122      -0.688 -28.525   6.693  1.00 10.00      A   
ATOM    456  CG1 ILE A 122       0.494 -27.553   6.613  1.00 10.00      A   
ATOM    457  CG2 ILE A 122      -0.200 -29.948   6.935  1.00 10.00      A   
ATOM    458  CD1 ILE A 122       1.247 -27.396   7.916  1.00 10.00      A   
ATOM    459  C   ILE A 122      -2.227 -27.097   5.314  1.00 10.00      A   
ATOM    460  O   ILE A 122      -2.463 -26.437   6.328  1.00 10.00      A   
ATOM    461  N   PHE A 123      -2.559 -26.700   4.087  1.00 10.00      A   
ATOM    462  HN  PHE A 123      -2.351 -27.288   3.332  1.00 10.00      A   
ATOM    463  CA  PHE A 123      -3.216 -25.421   3.818  1.00 10.00      A   
ATOM    464  CB  PHE A 123      -3.552 -25.276   2.326  1.00 10.00      A   
ATOM    465  CG  PHE A 123      -4.366 -24.056   1.991  1.00 10.00      A   
ATOM    466  CD1 PHE A 123      -3.827 -22.788   2.125  1.00 10.00      A   
ATOM    467  CD2 PHE A 123      -5.671 -24.184   1.544  1.00 10.00      A   
ATOM    468  CE1 PHE A 123      -4.575 -21.666   1.820  1.00 10.00      A   
ATOM    469  CE2 PHE A 123      -6.424 -23.067   1.237  1.00 10.00      A   
ATOM    470  CZ  PHE A 123      -5.875 -21.807   1.375  1.00 10.00      A   
ATOM    471  C   PHE A 123      -4.452 -25.164   4.700  1.00 10.00      A   
ATOM    472  O   PHE A 123      -4.529 -24.120   5.342  1.00 10.00      A   
ATOM    473  N   PRO A 124      -5.438 -26.092   4.746  1.00 10.00      A   
ATOM    474  CA  PRO A 124      -6.648 -25.908   5.564  1.00 10.00      A   
ATOM    475  CB  PRO A 124      -7.371 -27.254   5.442  1.00 10.00      A   
ATOM    476  CG  PRO A 124      -6.897 -27.812   4.147  1.00 10.00      A   
ATOM    477  CD  PRO A 124      -5.469 -27.372   4.012  1.00 10.00      A   
ATOM    478  C   PRO A 124      -6.327 -25.607   7.029  1.00 10.00      A   
ATOM    479  O   PRO A 124      -6.915 -24.704   7.633  1.00 10.00      A   
ATOM    480  N   ASP A 125      -5.381 -26.355   7.585  1.00 10.00      A   
ATOM    481  HN  ASP A 125      -4.936 -27.042   7.043  1.00 10.00      A   
ATOM    482  CA  ASP A 125      -4.976 -26.178   8.975  1.00 10.00      A   
ATOM    483  CB  ASP A 125      -4.096 -27.345   9.423  1.00 10.00      A   
ATOM    484  CG  ASP A 125      -3.668 -27.240  10.874  1.00 10.00      A   
ATOM    485  OD1 ASP A 125      -4.517 -27.456  11.764  1.00 10.00      A   
ATOM    486  OD2 ASP A 125      -2.475 -26.968  11.129  1.00 10.00      A   
ATOM    487  C   ASP A 125      -4.229 -24.864   9.161  1.00 10.00      A   
ATOM    488  O   ASP A 125      -4.503 -24.108  10.094  1.00 10.00      A   
ATOM    489  N   LEU A 126      -3.296 -24.595   8.256  1.00 10.00      A   
ATOM    490  HN  LEU A 126      -3.133 -25.243   7.534  1.00 10.00      A   
ATOM    491  CA  LEU A 126      -2.499 -23.375   8.300  1.00 10.00      A   
ATOM    492  CB  LEU A 126      -1.484 -23.377   7.153  1.00 10.00      A   
ATOM    493  CG  LEU A 126      -0.221 -22.542   7.361  1.00 10.00      A   
ATOM    494  CD1 LEU A 126       0.670 -23.174   8.421  1.00 10.00      A   
ATOM    495  CD2 LEU A 126       0.533 -22.384   6.050  1.00 10.00      A   
ATOM    496  C   LEU A 126      -3.391 -22.140   8.202  1.00 10.00      A   
ATOM    497  O   LEU A 126      -3.202 -21.161   8.928  1.00 10.00      A   
ATOM    498  N   PHE A 127      -4.369 -22.205   7.305  1.00 10.00      A   
ATOM    499  HN  PHE A 127      -4.455 -23.020   6.758  1.00 10.00      A   
ATOM    500  CA  PHE A 127      -5.312 -21.113   7.093  1.00 10.00      A   
ATOM    501  CB  PHE A 127      -6.259 -21.470   5.941  1.00 10.00      A   
ATOM    502  CG  PHE A 127      -7.142 -20.344   5.478  1.00 10.00      A   
ATOM    503  CD1 PHE A 127      -6.633 -19.328   4.686  1.00 10.00      A   
ATOM    504  CD2 PHE A 127      -8.484 -20.309   5.824  1.00 10.00      A   
ATOM    505  CE1 PHE A 127      -7.442 -18.298   4.249  1.00 10.00      A   
ATOM    506  CE2 PHE A 127      -9.299 -19.281   5.392  1.00 10.00      A   
ATOM    507  CZ  PHE A 127      -8.779 -18.274   4.603  1.00 10.00      A   
ATOM    508  C   PHE A 127      -6.108 -20.838   8.365  1.00 10.00      A   
ATOM    509  O   PHE A 127      -6.321 -19.684   8.741  1.00 10.00      A   
ATOM    510  N   LYS A 128      -6.525 -21.907   9.030  1.00 10.00      A   
ATOM    511  HN  LYS A 128      -6.304 -22.799   8.684  1.00 10.00      A   
ATOM    512  CA  LYS A 128      -7.294 -21.792  10.262  1.00 10.00      A   
ATOM    513  CB  LYS A 128      -7.759 -23.170  10.731  1.00 10.00      A   
ATOM    514  CG  LYS A 128      -8.664 -23.133  11.949  1.00 10.00      A   
ATOM    515  CD  LYS A 128      -8.860 -24.523  12.525  1.00 10.00      A   
ATOM    516  CE  LYS A 128      -9.685 -24.479  13.799  1.00 10.00      A   
ATOM    517  NZ  LYS A 128      -9.740 -25.805  14.463  1.00 10.00      A   
ATOM    518  HZ1 LYS A 128      -8.789 -26.091  14.772  1.00 10.00      A   
ATOM    519  HZ2 LYS A 128     -10.107 -26.517  13.805  1.00 10.00      A   
ATOM    520  HZ3 LYS A 128     -10.366 -25.762  15.293  1.00 10.00      A   
ATOM    521  C   LYS A 128      -6.470 -21.121  11.357  1.00 10.00      A   
ATOM    522  O   LYS A 128      -6.959 -20.236  12.063  1.00 10.00      A   
ATOM    523  N   ARG A 129      -5.213 -21.536  11.479  1.00 10.00      A   
ATOM    524  HN  ARG A 129      -4.884 -22.241  10.878  1.00 10.00      A   
ATOM    525  CA  ARG A 129      -4.310 -20.982  12.483  1.00 10.00      A   
ATOM    526  CB  ARG A 129      -2.975 -21.720  12.477  1.00 10.00      A   
ATOM    527  CG  ARG A 129      -3.093 -23.182  12.858  1.00 10.00      A   
ATOM    528  CD  ARG A 129      -1.734 -23.850  12.945  1.00 10.00      A   
ATOM    529  NE  ARG A 129      -1.864 -25.293  13.115  1.00 10.00      A   
ATOM    530  HE  ARG A 129      -2.033 -25.833  12.296  1.00 10.00      A   
ATOM    531  CZ  ARG A 129      -1.795 -25.916  14.288  1.00 10.00      A   
ATOM    532  NH1 ARG A 129      -1.567 -25.229  15.402  1.00 10.00      A   
ATOM    533 HH11 ARG A 129      -1.518 -25.721  16.320  1.00 10.00      A   
ATOM    534 HH12 ARG A 129      -1.437 -24.195  15.365  1.00 10.00      A   
ATOM    535  NH2 ARG A 129      -1.959 -27.228  14.344  1.00 10.00      A   
ATOM    536 HH21 ARG A 129      -2.144 -27.770  13.471  1.00 10.00      A   
ATOM    537 HH22 ARG A 129      -1.909 -27.726  15.261  1.00 10.00      A   
ATOM    538  C   ARG A 129      -4.098 -19.488  12.272  1.00 10.00      A   
ATOM    539  O   ARG A 129      -3.931 -18.733  13.229  1.00 10.00      A   
ATOM    540  N   ALA A 130      -4.105 -19.066  11.018  1.00 10.00      A   
ATOM    541  HN  ALA A 130      -4.223 -19.715  10.292  1.00 10.00      A   
ATOM    542  CA  ALA A 130      -3.933 -17.660  10.696  1.00 10.00      A   
ATOM    543  CB  ALA A 130      -3.611 -17.487   9.221  1.00 10.00      A   
ATOM    544  C   ALA A 130      -5.190 -16.882  11.068  1.00 10.00      A   
ATOM    545  O   ALA A 130      -5.117 -15.819  11.687  1.00 10.00      A   
ATOM    546  N   ALA A 131      -6.343 -17.436  10.710  1.00 10.00      A   
ATOM    547  HN  ALA A 131      -6.331 -18.293  10.229  1.00 10.00      A   
ATOM    548  CA  ALA A 131      -7.626 -16.805  11.000  1.00 10.00      A   
ATOM    549  CB  ALA A 131      -8.760 -17.594  10.366  1.00 10.00      A   
ATOM    550  C   ALA A 131      -7.850 -16.657  12.504  1.00 10.00      A   
ATOM    551  O   ALA A 131      -8.346 -15.628  12.970  1.00 10.00      A   
ATOM    552  N   GLU A 132      -7.480 -17.684  13.264  1.00 10.00      A   
ATOM    553  HN  GLU A 132      -7.098 -18.486  12.839  1.00 10.00      A   
ATOM    554  CA  GLU A 132      -7.645 -17.650  14.711  1.00 10.00      A   
ATOM    555  CB  GLU A 132      -7.487 -19.043  15.333  1.00 10.00      A   
ATOM    556  CG  GLU A 132      -6.065 -19.577  15.329  1.00 10.00      A   
ATOM    557  CD  GLU A 132      -5.893 -20.807  16.196  1.00 10.00      A   
ATOM    558  OE1 GLU A 132      -5.814 -21.921  15.645  1.00 10.00      A   
ATOM    559  OE2 GLU A 132      -5.824 -20.662  17.437  1.00 10.00      A   
ATOM    560  C   GLU A 132      -6.684 -16.653  15.360  1.00 10.00      A   
ATOM    561  O   GLU A 132      -6.970 -16.104  16.422  1.00 10.00      A   
ATOM    562  N   ARG A 133      -5.543 -16.420  14.718  1.00 10.00      A   
ATOM    563  HN  ARG A 133      -5.366 -16.887  13.871  1.00 10.00      A   
ATOM    564  CA  ARG A 133      -4.552 -15.487  15.241  1.00 10.00      A   
ATOM    565  CB  ARG A 133      -3.147 -15.816  14.726  1.00 10.00      A   
ATOM    566  CG  ARG A 133      -2.433 -16.892  15.531  1.00 10.00      A   
ATOM    567  CD  ARG A 133      -2.377 -16.523  17.008  1.00 10.00      A   
ATOM    568  NE  ARG A 133      -2.089 -17.677  17.860  1.00 10.00      A   
ATOM    569  HE  ARG A 133      -1.150 -17.811  18.132  1.00 10.00      A   
ATOM    570  CZ  ARG A 133      -3.011 -18.541  18.292  1.00 10.00      A   
ATOM    571  NH1 ARG A 133      -4.285 -18.403  17.936  1.00 10.00      A   
ATOM    572 HH11 ARG A 133      -4.578 -17.609  17.334  1.00 10.00      A   
ATOM    573 HH12 ARG A 133      -4.995 -19.113  18.238  1.00 10.00      A   
ATOM    574  NH2 ARG A 133      -2.660 -19.547  19.079  1.00 10.00      A   
ATOM    575 HH21 ARG A 133      -1.657 -19.675  19.357  1.00 10.00      A   
ATOM    576 HH22 ARG A 133      -3.380 -20.210  19.441  1.00 10.00      A   
ATOM    577  C   ARG A 133      -4.925 -14.052  14.907  1.00 10.00      A   
ATOM    578  O   ARG A 133      -4.714 -13.145  15.712  1.00 10.00      A   
ATOM    579  N   LEU A 134      -5.499 -13.862  13.723  1.00 10.00      A   
ATOM    580  HN  LEU A 134      -5.638 -14.636  13.132  1.00 10.00      A   
ATOM    581  CA  LEU A 134      -5.918 -12.541  13.265  1.00 10.00      A   
ATOM    582  CB  LEU A 134      -6.513 -12.639  11.857  1.00 10.00      A   
ATOM    583  CG  LEU A 134      -6.692 -11.324  11.096  1.00 10.00      A   
ATOM    584  CD1 LEU A 134      -5.349 -10.675  10.810  1.00 10.00      A   
ATOM    585  CD2 LEU A 134      -7.460 -11.555   9.804  1.00 10.00      A   
ATOM    586  C   LEU A 134      -6.934 -11.935  14.232  1.00 10.00      A   
ATOM    587  O   LEU A 134      -6.814 -10.781  14.636  1.00 10.00      A   
ATOM    588  N   GLN A 135      -7.916 -12.729  14.628  1.00 10.00      A   
ATOM    589  HN  GLN A 135      -7.962 -13.646  14.279  1.00 10.00      A   
ATOM    590  CA  GLN A 135      -8.944 -12.266  15.554  1.00 10.00      A   
ATOM    591  CB  GLN A 135     -10.181 -13.171  15.456  1.00 10.00      A   
ATOM    592  CG  GLN A 135     -11.322 -12.818  16.403  1.00 10.00      A   
ATOM    593  CD  GLN A 135     -11.889 -11.432  16.164  1.00 10.00      A   
ATOM    594  OE1 GLN A 135     -12.804 -11.249  15.363  1.00 10.00      A   
ATOM    595  NE2 GLN A 135     -11.355 -10.445  16.864  1.00 10.00      A   
ATOM    596 HE21 GLN A 135     -10.629 -10.661  17.491  1.00 10.00      A   
ATOM    597 HE22 GLN A 135     -11.712  -9.538  16.731  1.00 10.00      A   
ATOM    598  C   GLN A 135      -8.413 -12.223  16.992  1.00 10.00      A   
ATOM    599  O   GLN A 135      -8.973 -11.547  17.853  1.00 10.00      A   
ATOM    600  N   TYR A 136      -7.310 -12.915  17.230  1.00 10.00      A   
ATOM    601  HN  TYR A 136      -6.883 -13.394  16.494  1.00 10.00      A   
ATOM    602  CA  TYR A 136      -6.716 -12.981  18.558  1.00 10.00      A   
ATOM    603  CB  TYR A 136      -5.923 -14.283  18.735  1.00 10.00      A   
ATOM    604  CG  TYR A 136      -5.414 -14.523  20.141  1.00 10.00      A   
ATOM    605  CD1 TYR A 136      -4.061 -14.725  20.384  1.00 10.00      A   
ATOM    606  CD2 TYR A 136      -6.284 -14.552  21.226  1.00 10.00      A   
ATOM    607  CE1 TYR A 136      -3.590 -14.947  21.665  1.00 10.00      A   
ATOM    608  CE2 TYR A 136      -5.821 -14.772  22.510  1.00 10.00      A   
ATOM    609  CZ  TYR A 136      -4.473 -14.970  22.723  1.00 10.00      A   
ATOM    610  OH  TYR A 136      -4.007 -15.192  23.999  1.00 10.00      A   
ATOM    611  HH  TYR A 136      -3.169 -14.729  24.116  1.00 10.00      A   
ATOM    612  C   TYR A 136      -5.843 -11.767  18.890  1.00 10.00      A   
ATOM    613  O   TYR A 136      -6.142 -11.027  19.826  1.00 10.00      A   
ATOM    614  N   VAL A 137      -4.781 -11.548  18.115  1.00 10.00      A   
ATOM    615  HN  VAL A 137      -4.614 -12.134  17.342  1.00 10.00      A   
ATOM    616  CA  VAL A 137      -3.858 -10.445  18.394  1.00 10.00      A   
ATOM    617  CB  VAL A 137      -2.378 -10.883  18.327  1.00 10.00      A   
ATOM    618  CG1 VAL A 137      -2.035 -11.807  19.486  1.00 10.00      A   
ATOM    619  CG2 VAL A 137      -2.067 -11.556  16.999  1.00 10.00      A   
ATOM    620  C   VAL A 137      -4.074  -9.200  17.531  1.00 10.00      A   
ATOM    621  O   VAL A 137      -3.436  -8.172  17.761  1.00 10.00      A   
ATOM    622  N   PHE A 138      -4.950  -9.277  16.540  1.00 10.00      A   
ATOM    623  HN  PHE A 138      -5.425 -10.117  16.376  1.00 10.00      A   
ATOM    624  CA  PHE A 138      -5.203  -8.120  15.684  1.00 10.00      A   
ATOM    625  CB  PHE A 138      -4.932  -8.440  14.212  1.00 10.00      A   
ATOM    626  CG  PHE A 138      -3.502  -8.796  13.922  1.00 10.00      A   
ATOM    627  CD1 PHE A 138      -2.528  -7.812  13.864  1.00 10.00      A   
ATOM    628  CD2 PHE A 138      -3.133 -10.113  13.705  1.00 10.00      A   
ATOM    629  CE1 PHE A 138      -1.212  -8.135  13.596  1.00 10.00      A   
ATOM    630  CE2 PHE A 138      -1.819 -10.445  13.437  1.00 10.00      A   
ATOM    631  CZ  PHE A 138      -0.858  -9.453  13.383  1.00 10.00      A   
ATOM    632  C   PHE A 138      -6.611  -7.569  15.870  1.00 10.00      A   
ATOM    633  O   PHE A 138      -6.832  -6.363  15.781  1.00 10.00      A   
ATOM    634  N   GLY A 139      -7.561  -8.457  16.131  1.00 10.00      A   
ATOM    635  HN  GLY A 139      -7.328  -9.407  16.184  1.00 10.00      A   
ATOM    636  CA  GLY A 139      -8.934  -8.035  16.323  1.00 10.00      A   
ATOM    637  C   GLY A 139      -9.686  -7.948  15.013  1.00 10.00      A   
ATOM    638  O   GLY A 139     -10.686  -7.235  14.900  1.00 10.00      A   
ATOM    639  N   TYR A 140      -9.195  -8.670  14.018  1.00 10.00      A   
ATOM    640  HN  TYR A 140      -8.390  -9.210  14.171  1.00 10.00      A   
ATOM    641  CA  TYR A 140      -9.817  -8.689  12.708  1.00 10.00      A   
ATOM    642  CB  TYR A 140      -8.840  -8.206  11.634  1.00 10.00      A   
ATOM    643  CG  TYR A 140      -8.729  -6.699  11.535  1.00 10.00      A   
ATOM    644  CD1 TYR A 140      -9.617  -5.970  10.755  1.00 10.00      A   
ATOM    645  CD2 TYR A 140      -7.739  -6.005  12.221  1.00 10.00      A   
ATOM    646  CE1 TYR A 140      -9.523  -4.595  10.660  1.00 10.00      A   
ATOM    647  CE2 TYR A 140      -7.637  -4.629  12.132  1.00 10.00      A   
ATOM    648  CZ  TYR A 140      -8.532  -3.928  11.350  1.00 10.00      A   
ATOM    649  OH  TYR A 140      -8.438  -2.557  11.258  1.00 10.00      A   
ATOM    650  HH  TYR A 140      -9.139  -2.146  11.780  1.00 10.00      A   
ATOM    651  C   TYR A 140     -10.323 -10.086  12.383  1.00 10.00      A   
ATOM    652  O   TYR A 140      -9.574 -11.059  12.448  1.00 10.00      A   
ATOM    653  N   LYS A 141     -11.596 -10.179  12.049  1.00 10.00      A   
ATOM    654  HN  LYS A 141     -12.144  -9.361  12.021  1.00 10.00      A   
ATOM    655  CA  LYS A 141     -12.211 -11.448  11.713  1.00 10.00      A   
ATOM    656  CB  LYS A 141     -13.629 -11.520  12.287  1.00 10.00      A   
ATOM    657  CG  LYS A 141     -14.227 -12.918  12.300  1.00 10.00      A   
ATOM    658  CD  LYS A 141     -15.633 -12.919  12.879  1.00 10.00      A   
ATOM    659  CE  LYS A 141     -15.626 -12.545  14.352  1.00 10.00      A   
ATOM    660  NZ  LYS A 141     -16.954 -12.748  14.985  1.00 10.00      A   
ATOM    661  HZ1 LYS A 141     -17.624 -12.022  14.661  1.00 10.00      A   
ATOM    662  HZ2 LYS A 141     -16.870 -12.684  16.021  1.00 10.00      A   
ATOM    663  HZ3 LYS A 141     -17.330 -13.686  14.740  1.00 10.00      A   
ATOM    664  C   LYS A 141     -12.248 -11.636  10.203  1.00 10.00      A   
ATOM    665  O   LYS A 141     -12.786 -10.798   9.473  1.00 10.00      A   
ATOM    666  N   LEU A 142     -11.655 -12.724   9.741  1.00 10.00      A   
ATOM    667  HN  LEU A 142     -11.224 -13.336  10.372  1.00 10.00      A   
ATOM    668  CA  LEU A 142     -11.629 -13.033   8.321  1.00 10.00      A   
ATOM    669  CB  LEU A 142     -10.413 -13.904   7.995  1.00 10.00      A   
ATOM    670  CG  LEU A 142     -10.106 -14.111   6.510  1.00 10.00      A   
ATOM    671  CD1 LEU A 142      -9.696 -12.800   5.862  1.00 10.00      A   
ATOM    672  CD2 LEU A 142      -9.020 -15.160   6.334  1.00 10.00      A   
ATOM    673  C   LEU A 142     -12.914 -13.754   7.933  1.00 10.00      A   
ATOM    674  O   LEU A 142     -13.045 -14.961   8.137  1.00 10.00      A   
ATOM    675  N   VAL A 143     -13.863 -13.009   7.394  1.00 10.00      A   
ATOM    676  HN  VAL A 143     -13.695 -12.052   7.243  1.00 10.00      A   
ATOM    677  CA  VAL A 143     -15.146 -13.576   7.002  1.00 10.00      A   
ATOM    678  CB  VAL A 143     -16.321 -12.809   7.656  1.00 10.00      A   
ATOM    679  CG1 VAL A 143     -17.640 -13.540   7.447  1.00 10.00      A   
ATOM    680  CG2 VAL A 143     -16.064 -12.582   9.138  1.00 10.00      A   
ATOM    681  C   VAL A 143     -15.310 -13.546   5.487  1.00 10.00      A   
ATOM    682  O   VAL A 143     -14.834 -12.627   4.819  1.00 10.00      A   
ATOM    683  N   GLU A 144     -15.963 -14.565   4.952  1.00 10.00      A   
ATOM    684  HN  GLU A 144     -16.290 -15.284   5.538  1.00 10.00      A   
ATOM    685  CA  GLU A 144     -16.214 -14.650   3.522  1.00 10.00      A   
ATOM    686  CB  GLU A 144     -16.434 -16.114   3.124  1.00 10.00      A   
ATOM    687  CG  GLU A 144     -16.654 -16.347   1.639  1.00 10.00      A   
ATOM    688  CD  GLU A 144     -16.774 -17.818   1.294  1.00 10.00      A   
ATOM    689  OE1 GLU A 144     -16.155 -18.248   0.296  1.00 10.00      A   
ATOM    690  OE2 GLU A 144     -17.483 -18.555   2.017  1.00 10.00      A   
ATOM    691  C   GLU A 144     -17.441 -13.808   3.175  1.00 10.00      A   
ATOM    692  O   GLU A 144     -18.437 -13.829   3.905  1.00 10.00      A   
ATOM    693  N   LEU A 145     -17.358 -13.063   2.075  1.00 10.00      A   
ATOM    694  HN  LEU A 145     -16.535 -13.099   1.538  1.00 10.00      A   
ATOM    695  CA  LEU A 145     -18.456 -12.199   1.637  1.00 10.00      A   
ATOM    696  CB  LEU A 145     -18.092 -11.485   0.331  1.00 10.00      A   
ATOM    697  CG  LEU A 145     -16.961 -10.455   0.409  1.00 10.00      A   
ATOM    698  CD1 LEU A 145     -16.599  -9.959  -0.982  1.00 10.00      A   
ATOM    699  CD2 LEU A 145     -17.356  -9.290   1.305  1.00 10.00      A   
ATOM    700  C   LEU A 145     -19.757 -12.979   1.466  1.00 10.00      A   
ATOM    701  O   LEU A 145     -20.708 -12.802   2.229  1.00 10.00      A   
ATOM    702  N   GLU A 146     -19.794 -13.834   0.460  1.00 10.00      A   
ATOM    703  HN  GLU A 146     -19.007 -13.929  -0.116  1.00 10.00      A   
ATOM    704  CA  GLU A 146     -20.967 -14.649   0.193  1.00 10.00      A   
ATOM    705  CB  GLU A 146     -21.482 -14.408  -1.227  1.00 10.00      A   
ATOM    706  CG  GLU A 146     -22.423 -13.224  -1.362  1.00 10.00      A   
ATOM    707  CD  GLU A 146     -23.148 -13.220  -2.692  1.00 10.00      A   
ATOM    708  OE1 GLU A 146     -24.005 -14.108  -2.910  1.00 10.00      A   
ATOM    709  OE2 GLU A 146     -22.864 -12.338  -3.528  1.00 10.00      A   
ATOM    710  C   GLU A 146     -20.613 -16.115   0.372  1.00 10.00      A   
ATOM    711  O   GLU A 146     -19.483 -16.509   0.089  1.00 10.00      A   
ATOM    712  N   PRO A 147     -21.564 -16.935   0.845  1.00 10.00      A   
ATOM    713  CA  PRO A 147     -21.342 -18.369   1.066  1.00 10.00      A   
ATOM    714  CB  PRO A 147     -22.749 -18.926   1.346  1.00 10.00      A   
ATOM    715  CG  PRO A 147     -23.694 -17.817   1.011  1.00 10.00      A   
ATOM    716  CD  PRO A 147     -22.932 -16.540   1.203  1.00 10.00      A   
ATOM    717  C   PRO A 147     -20.714 -19.062  -0.147  1.00 10.00      A   
ATOM    718  O   PRO A 147     -21.359 -19.228  -1.189  1.00 10.00      A   
ATOM    719  N   LYS A 148     -19.440 -19.432   0.001  1.00 10.00      A   
ATOM    720  HN  LYS A 148     -18.983 -19.219   0.848  1.00 10.00      A   
ATOM    721  CA  LYS A 148     -18.680 -20.116  -1.043  1.00 10.00      A   
ATOM    722  CB  LYS A 148     -19.325 -21.443  -1.449  1.00 10.00      A   
ATOM    723  CG  LYS A 148     -19.397 -22.443  -0.311  1.00 10.00      A   
ATOM    724  CD  LYS A 148     -20.114 -23.714  -0.721  1.00 10.00      A   
ATOM    725  CE  LYS A 148     -20.259 -24.655   0.462  1.00 10.00      A   
ATOM    726  NZ  LYS A 148     -20.821 -25.972   0.066  1.00 10.00      A   
ATOM    727  HZ1 LYS A 148     -20.932 -26.579   0.903  1.00 10.00      A   
ATOM    728  HZ2 LYS A 148     -20.183 -26.444  -0.607  1.00 10.00      A   
ATOM    729  HZ3 LYS A 148     -21.748 -25.847  -0.385  1.00 10.00      A   
ATOM    730  C   LYS A 148     -18.407 -19.219  -2.244  1.00 10.00      A   
ATOM    731  O   LYS A 148     -19.005 -19.370  -3.309  1.00 10.00      A   
ATOM    732  N   SER A 149     -17.512 -18.269  -2.046  1.00 10.00      A   
ATOM    733  HN  SER A 149     -17.099 -18.185  -1.153  1.00 10.00      A   
ATOM    734  CA  SER A 149     -17.127 -17.340  -3.095  1.00 10.00      A   
ATOM    735  CB  SER A 149     -17.720 -15.959  -2.821  1.00 10.00      A   
ATOM    736  OG  SER A 149     -19.109 -16.050  -2.557  1.00 10.00      A   
ATOM    737  HG  SER A 149     -19.242 -16.421  -1.671  1.00 10.00      A   
ATOM    738  C   SER A 149     -15.609 -17.251  -3.186  1.00 10.00      A   
ATOM    739  O   SER A 149     -15.061 -16.814  -4.198  1.00 10.00      A   
ATOM    740  N   ASN A 150     -14.941 -17.669  -2.108  1.00 10.00      A   
ATOM    741  HN  ASN A 150     -15.456 -17.987  -1.328  1.00 10.00      A   
ATOM    742  CA  ASN A 150     -13.477 -17.663  -2.022  1.00 10.00      A   
ATOM    743  CB  ASN A 150     -12.814 -18.347  -3.225  1.00 10.00      A   
ATOM    744  CG  ASN A 150     -13.165 -19.817  -3.327  1.00 10.00      A   
ATOM    745  OD1 ASN A 150     -12.534 -20.665  -2.696  1.00 10.00      A   
ATOM    746  ND2 ASN A 150     -14.174 -20.130  -4.124  1.00 10.00      A   
ATOM    747 HD21 ASN A 150     -14.632 -19.402  -4.598  1.00 10.00      A   
ATOM    748 HD22 ASN A 150     -14.430 -21.074  -4.206  1.00 10.00      A   
ATOM    749  C   ASN A 150     -12.924 -16.259  -1.804  1.00 10.00      A   
ATOM    750  O   ASN A 150     -11.711 -16.043  -1.841  1.00 10.00      A   
ATOM    751  N   THR A 151     -13.821 -15.316  -1.573  1.00 10.00      A   
ATOM    752  HN  THR A 151     -14.770 -15.556  -1.571  1.00 10.00      A   
ATOM    753  CA  THR A 151     -13.446 -13.935  -1.328  1.00 10.00      A   
ATOM    754  CB  THR A 151     -14.301 -12.975  -2.178  1.00 10.00      A   
ATOM    755  OG1 THR A 151     -15.413 -13.694  -2.741  1.00 10.00      A   
ATOM    756  HG1 THR A 151     -15.366 -13.652  -3.704  1.00 10.00      A   
ATOM    757  CG2 THR A 151     -13.467 -12.385  -3.305  1.00 10.00      A   
ATOM    758  C   THR A 151     -13.617 -13.610   0.155  1.00 10.00      A   
ATOM    759  O   THR A 151     -14.737 -13.573   0.670  1.00 10.00      A   
ATOM    760  N   TYR A 152     -12.504 -13.383   0.838  1.00 10.00      A   
ATOM    761  HN  TYR A 152     -11.643 -13.390   0.365  1.00 10.00      A   
ATOM    762  CA  TYR A 152     -12.527 -13.097   2.267  1.00 10.00      A   
ATOM    763  CB  TYR A 152     -11.538 -14.004   3.003  1.00 10.00      A   
ATOM    764  CG  TYR A 152     -11.688 -15.471   2.659  1.00 10.00      A   
ATOM    765  CD1 TYR A 152     -10.854 -16.071   1.723  1.00 10.00      A   
ATOM    766  CD2 TYR A 152     -12.667 -16.251   3.259  1.00 10.00      A   
ATOM    767  CE1 TYR A 152     -10.989 -17.405   1.396  1.00 10.00      A   
ATOM    768  CE2 TYR A 152     -12.809 -17.588   2.938  1.00 10.00      A   
ATOM    769  CZ  TYR A 152     -11.968 -18.158   2.005  1.00 10.00      A   
ATOM    770  OH  TYR A 152     -12.106 -19.487   1.681  1.00 10.00      A   
ATOM    771  HH  TYR A 152     -13.041 -19.723   1.690  1.00 10.00      A   
ATOM    772  C   TYR A 152     -12.217 -11.633   2.549  1.00 10.00      A   
ATOM    773  O   TYR A 152     -11.380 -11.029   1.882  1.00 10.00      A   
ATOM    774  N   ILE A 153     -12.898 -11.076   3.538  1.00 10.00      A   
ATOM    775  HN  ILE A 153     -13.548 -11.619   4.037  1.00 10.00      A   
ATOM    776  CA  ILE A 153     -12.711  -9.682   3.916  1.00 10.00      A   
ATOM    777  CB  ILE A 153     -13.972  -8.851   3.569  1.00 10.00      A   
ATOM    778  CG1 ILE A 153     -13.697  -7.348   3.660  1.00 10.00      A   
ATOM    779  CG2 ILE A 153     -15.153  -9.244   4.448  1.00 10.00      A   
ATOM    780  CD1 ILE A 153     -14.808  -6.493   3.087  1.00 10.00      A   
ATOM    781  C   ILE A 153     -12.396  -9.575   5.411  1.00 10.00      A   
ATOM    782  O   ILE A 153     -12.835 -10.410   6.207  1.00 10.00      A   
ATOM    783  N   LEU A 154     -11.623  -8.565   5.787  1.00 10.00      A   
ATOM    784  HN  LEU A 154     -11.284  -7.934   5.107  1.00 10.00      A   
ATOM    785  CA  LEU A 154     -11.257  -8.366   7.182  1.00 10.00      A   
ATOM    786  CB  LEU A 154      -9.852  -7.769   7.297  1.00 10.00      A   
ATOM    787  CG  LEU A 154      -8.687  -8.761   7.327  1.00 10.00      A   
ATOM    788  CD1 LEU A 154      -8.448  -9.369   5.954  1.00 10.00      A   
ATOM    789  CD2 LEU A 154      -7.426  -8.085   7.842  1.00 10.00      A   
ATOM    790  C   LEU A 154     -12.260  -7.470   7.900  1.00 10.00      A   
ATOM    791  O   LEU A 154     -12.387  -6.284   7.586  1.00 10.00      A   
ATOM    792  N   ILE A 155     -12.978  -8.045   8.854  1.00 10.00      A   
ATOM    793  HN  ILE A 155     -12.849  -9.004   9.041  1.00 10.00      A   
ATOM    794  CA  ILE A 155     -13.961  -7.303   9.632  1.00 10.00      A   
ATOM    795  CB  ILE A 155     -15.313  -8.051   9.698  1.00 10.00      A   
ATOM    796  CG1 ILE A 155     -15.851  -8.301   8.284  1.00 10.00      A   
ATOM    797  CG2 ILE A 155     -16.322  -7.267  10.525  1.00 10.00      A   
ATOM    798  CD1 ILE A 155     -17.148  -9.079   8.244  1.00 10.00      A   
ATOM    799  C   ILE A 155     -13.433  -7.070  11.046  1.00 10.00      A   
ATOM    800  O   ILE A 155     -13.118  -8.018  11.762  1.00 10.00      A   
ATOM    801  N   ASN A 156     -13.331  -5.810  11.440  1.00 10.00      A   
ATOM    802  HN  ASN A 156     -13.618  -5.098  10.834  1.00 10.00      A   
ATOM    803  CA  ASN A 156     -12.829  -5.459  12.766  1.00 10.00      A   
ATOM    804  CB  ASN A 156     -12.237  -4.047  12.765  1.00 10.00      A   
ATOM    805  CG  ASN A 156     -11.702  -3.634  14.122  1.00 10.00      A   
ATOM    806  OD1 ASN A 156     -12.372  -2.943  14.877  1.00 10.00      A   
ATOM    807  ND2 ASN A 156     -10.491  -4.065  14.445  1.00 10.00      A   
ATOM    808 HD21 ASN A 156     -10.007  -4.623  13.802  1.00 10.00      A   
ATOM    809 HD22 ASN A 156     -10.130  -3.809  15.319  1.00 10.00      A   
ATOM    810  C   ASN A 156     -13.928  -5.588  13.816  1.00 10.00      A   
ATOM    811  O   ASN A 156     -15.036  -5.088  13.626  1.00 10.00      A   
ATOM    812  N   THR A 157     -13.617  -6.262  14.917  1.00 10.00      A   
ATOM    813  HN  THR A 157     -12.716  -6.644  15.010  1.00 10.00      A   
ATOM    814  CA  THR A 157     -14.583  -6.471  15.989  1.00 10.00      A   
ATOM    815  CB  THR A 157     -14.550  -7.939  16.453  1.00 10.00      A   
ATOM    816  OG1 THR A 157     -13.291  -8.521  16.083  1.00 10.00      A   
ATOM    817  HG1 THR A 157     -13.447  -9.355  15.622  1.00 10.00      A   
ATOM    818  CG2 THR A 157     -15.673  -8.732  15.806  1.00 10.00      A   
ATOM    819  C   THR A 157     -14.324  -5.565  17.195  1.00 10.00      A   
ATOM    820  O   THR A 157     -14.768  -5.859  18.307  1.00 10.00      A   
ATOM    821  N   LEU A 158     -13.630  -4.456  16.975  1.00 10.00      A   
ATOM    822  HN  LEU A 158     -13.335  -4.247  16.063  1.00 10.00      A   
ATOM    823  CA  LEU A 158     -13.317  -3.530  18.056  1.00 10.00      A   
ATOM    824  CB  LEU A 158     -11.804  -3.296  18.152  1.00 10.00      A   
ATOM    825  CG  LEU A 158     -10.934  -4.552  18.280  1.00 10.00      A   
ATOM    826  CD1 LEU A 158      -9.458  -4.194  18.206  1.00 10.00      A   
ATOM    827  CD2 LEU A 158     -11.242  -5.294  19.573  1.00 10.00      A   
ATOM    828  C   LEU A 158     -14.050  -2.206  17.880  1.00 10.00      A   
ATOM    829  O   LEU A 158     -13.969  -1.569  16.830  1.00 10.00      A   
ATOM    830  N   GLU A 159     -14.762  -1.793  18.916  1.00 10.00      A   
ATOM    831  HN  GLU A 159     -14.774  -2.337  19.737  1.00 10.00      A   
ATOM    832  CA  GLU A 159     -15.511  -0.545  18.886  1.00 10.00      A   
ATOM    833  CB  GLU A 159     -15.396   0.195  20.227  1.00 10.00      A   
ATOM    834  CG  GLU A 159     -15.640  -0.674  21.456  1.00 10.00      A   
ATOM    835  CD  GLU A 159     -14.378  -1.321  21.983  1.00 10.00      A   
ATOM    836  OE1 GLU A 159     -14.043  -2.441  21.539  1.00 10.00      A   
ATOM    837  OE2 GLU A 159     -13.717  -0.714  22.847  1.00 10.00      A   
ATOM    838  C   GLU A 159     -16.978  -0.768  18.508  1.00 10.00      A   
ATOM    839  O   GLU A 159     -17.786  -1.204  19.335  1.00 10.00      A   
ATOM    840  N   PRO A 160     -17.347  -0.489  17.247  1.00 10.00      A   
ATOM    841  CA  PRO A 160     -16.424   0.003  16.219  1.00 10.00      A   
ATOM    842  CB  PRO A 160     -17.218  -0.138  14.910  1.00 10.00      A   
ATOM    843  CG  PRO A 160     -18.443  -0.913  15.263  1.00 10.00      A   
ATOM    844  CD  PRO A 160     -18.702  -0.638  16.715  1.00 10.00      A   
ATOM    845  C   PRO A 160     -16.023   1.462  16.433  1.00 10.00      A   
ATOM    846  O   PRO A 160     -16.875   2.340  16.577  1.00 10.00      A   
ATOM    847  N   VAL A 161     -14.721   1.704  16.461  1.00 10.00      A   
ATOM    848  HN  VAL A 161     -14.096   0.957  16.344  1.00 10.00      A   
ATOM    849  CA  VAL A 161     -14.187   3.047  16.644  1.00 10.00      A   
ATOM    850  CB  VAL A 161     -13.265   3.127  17.880  1.00 10.00      A   
ATOM    851  CG1 VAL A 161     -12.117   2.131  17.770  1.00 10.00      A   
ATOM    852  CG2 VAL A 161     -12.738   4.542  18.060  1.00 10.00      A   
ATOM    853  C   VAL A 161     -13.408   3.466  15.401  1.00 10.00      A   
ATOM    854  O   VAL A 161     -13.436   2.775  14.381  1.00 10.00      A   
ATOM    855  N   GLU A 166     -25.850   5.788  12.290  1.00 10.00      A   
ATOM    856  HN  GLU A 166     -26.542   5.153  12.576  1.00 10.00      A   
ATOM    857  CA  GLU A 166     -25.876   6.301  10.928  1.00 10.00      A   
ATOM    858  CB  GLU A 166     -26.592   7.649  10.857  1.00 10.00      A   
ATOM    859  CG  GLU A 166     -27.556   7.762   9.688  1.00 10.00      A   
ATOM    860  CD  GLU A 166     -28.476   6.563   9.576  1.00 10.00      A   
ATOM    861  OE1 GLU A 166     -28.054   5.528   9.014  1.00 10.00      A   
ATOM    862  OE2 GLU A 166     -29.624   6.648  10.049  1.00 10.00      A   
ATOM    863  C   GLU A 166     -24.462   6.385  10.360  1.00 10.00      A   
ATOM    864  O   GLU A 166     -24.223   6.996   9.317  1.00 10.00      A   
ATOM    865  N   MET A 167     -23.529   5.753  11.061  1.00 10.00      A   
ATOM    866  HN  MET A 167     -23.793   5.278  11.880  1.00 10.00      A   
ATOM    867  CA  MET A 167     -22.129   5.729  10.647  1.00 10.00      A   
ATOM    868  CB  MET A 167     -21.209   5.733  11.875  1.00 10.00      A   
ATOM    869  CG  MET A 167     -19.768   6.137  11.590  1.00 10.00      A   
ATOM    870  SD  MET A 167     -18.807   4.840  10.783  1.00 10.00      A   
ATOM    871  CE  MET A 167     -17.194   5.614  10.694  1.00 10.00      A   
ATOM    872  C   MET A 167     -21.864   4.498   9.791  1.00 10.00      A   
ATOM    873  O   MET A 167     -21.961   3.367  10.266  1.00 10.00      A   
ATOM    874  N   ARG A 168     -21.546   4.721   8.524  1.00 10.00      A   
ATOM    875  HN  ARG A 168     -21.483   5.643   8.200  1.00 10.00      A   
ATOM    876  CA  ARG A 168     -21.282   3.629   7.603  1.00 10.00      A   
ATOM    877  CB  ARG A 168     -22.383   3.564   6.540  1.00 10.00      A   
ATOM    878  CG  ARG A 168     -23.795   3.579   7.109  1.00 10.00      A   
ATOM    879  CD  ARG A 168     -24.820   3.923   6.043  1.00 10.00      A   
ATOM    880  NE  ARG A 168     -26.108   4.315   6.617  1.00 10.00      A   
ATOM    881  HE  ARG A 168     -26.147   4.446   7.594  1.00 10.00      A   
ATOM    882  CZ  ARG A 168     -27.219   4.501   5.903  1.00 10.00      A   
ATOM    883  NH1 ARG A 168     -27.201   4.360   4.580  1.00 10.00      A   
ATOM    884 HH11 ARG A 168     -26.313   4.109   4.091  1.00 10.00      A   
ATOM    885 HH12 ARG A 168     -28.071   4.498   4.025  1.00 10.00      A   
ATOM    886  NH2 ARG A 168     -28.337   4.854   6.514  1.00 10.00      A   
ATOM    887 HH21 ARG A 168     -29.212   4.994   5.972  1.00 10.00      A   
ATOM    888 HH22 ARG A 168     -28.341   5.010   7.560  1.00 10.00      A   
ATOM    889  C   ARG A 168     -19.919   3.809   6.946  1.00 10.00      A   
ATOM    890  O   ARG A 168     -19.823   4.191   5.783  1.00 10.00      A   
ATOM    891  N   GLY A 169     -18.869   3.560   7.713  1.00 10.00      A   
ATOM    892  HN  GLY A 169     -19.008   3.279   8.643  1.00 10.00      A   
ATOM    893  CA  GLY A 169     -17.521   3.701   7.191  1.00 10.00      A   
ATOM    894  C   GLY A 169     -16.918   2.376   6.772  1.00 10.00      A   
ATOM    895  O   GLY A 169     -17.575   1.562   6.117  1.00 10.00      A   
ATOM    896  N   GLN A 171     -14.267  14.265   9.604  1.00 10.00      A   
ATOM    897  HN  GLN A 171     -14.412  14.580  10.523  1.00 10.00      A   
ATOM    898  CA  GLN A 171     -13.028  13.566   9.282  1.00 10.00      A   
ATOM    899  CB  GLN A 171     -12.006  13.738  10.408  1.00 10.00      A   
ATOM    900  CG  GLN A 171     -12.481  13.245  11.764  1.00 10.00      A   
ATOM    901  CD  GLN A 171     -11.383  13.262  12.807  1.00 10.00      A   
ATOM    902  OE1 GLN A 171     -10.468  14.082  12.753  1.00 10.00      A   
ATOM    903  NE2 GLN A 171     -11.468  12.353  13.763  1.00 10.00      A   
ATOM    904 HE21 GLN A 171     -12.221  11.729  13.742  1.00 10.00      A   
ATOM    905 HE22 GLN A 171     -10.778  12.345  14.459  1.00 10.00      A   
ATOM    906  C   GLN A 171     -13.291  12.086   9.023  1.00 10.00      A   
ATOM    907  O   GLN A 171     -12.413  11.243   9.208  1.00 10.00      A   
ATOM    908  N   GLY A 172     -14.509  11.783   8.595  1.00 10.00      A   
ATOM    909  HN  GLY A 172     -15.164  12.502   8.471  1.00 10.00      A   
ATOM    910  CA  GLY A 172     -14.877  10.409   8.312  1.00 10.00      A   
ATOM    911  C   GLY A 172     -14.322   9.918   6.984  1.00 10.00      A   
ATOM    912  O   GLY A 172     -13.119   9.699   6.845  1.00 10.00      A   
ATOM    913  N   THR A 173     -15.196   9.736   6.005  1.00 10.00      A   
ATOM    914  HN  THR A 173     -16.144   9.920   6.167  1.00 10.00      A   
ATOM    915  CA  THR A 173     -14.780   9.263   4.690  1.00 10.00      A   
ATOM    916  CB  THR A 173     -14.971   7.739   4.566  1.00 10.00      A   
ATOM    917  OG1 THR A 173     -14.583   7.108   5.795  1.00 10.00      A   
ATOM    918  HG1 THR A 173     -13.884   7.625   6.213  1.00 10.00      A   
ATOM    919  CG2 THR A 173     -14.120   7.183   3.434  1.00 10.00      A   
ATOM    920  C   THR A 173     -15.560   9.977   3.583  1.00 10.00      A   
ATOM    921  O   THR A 173     -16.779   9.827   3.474  1.00 10.00      A   
ATOM    922  N   PRO A 174     -14.864  10.768   2.746  1.00 10.00      A   
ATOM    923  CA  PRO A 174     -15.487  11.522   1.646  1.00 10.00      A   
ATOM    924  CB  PRO A 174     -14.320  12.313   1.037  1.00 10.00      A   
ATOM    925  CG  PRO A 174     -13.249  12.292   2.075  1.00 10.00      A   
ATOM    926  CD  PRO A 174     -13.410  10.994   2.809  1.00 10.00      A   
ATOM    927  C   PRO A 174     -16.104  10.609   0.589  1.00 10.00      A   
ATOM    928  O   PRO A 174     -17.194  10.877   0.082  1.00 10.00      A   
ATOM    929  N   THR A 175     -15.404   9.528   0.272  1.00 10.00      A   
ATOM    930  HN  THR A 175     -14.545   9.371   0.719  1.00 10.00      A   
ATOM    931  CA  THR A 175     -15.854   8.566  -0.725  1.00 10.00      A   
ATOM    932  CB  THR A 175     -14.806   7.453  -0.873  1.00 10.00      A   
ATOM    933  OG1 THR A 175     -13.621   7.849  -0.161  1.00 10.00      A   
ATOM    934  HG1 THR A 175     -12.890   7.279  -0.415  1.00 10.00      A   
ATOM    935  CG2 THR A 175     -14.461   7.236  -2.337  1.00 10.00      A   
ATOM    936  C   THR A 175     -17.197   7.946  -0.342  1.00 10.00      A   
ATOM    937  O   THR A 175     -18.024   7.638  -1.207  1.00 10.00      A   
ATOM    938  N   THR A 176     -17.411   7.786   0.957  1.00 10.00      A   
ATOM    939  HN  THR A 176     -16.718   8.066   1.590  1.00 10.00      A   
ATOM    940  CA  THR A 176     -18.638   7.207   1.474  1.00 10.00      A   
ATOM    941  CB  THR A 176     -18.518   6.965   2.988  1.00 10.00      A   
ATOM    942  OG1 THR A 176     -17.318   6.230   3.254  1.00 10.00      A   
ATOM    943  HG1 THR A 176     -17.543   5.395   3.676  1.00 10.00      A   
ATOM    944  CG2 THR A 176     -19.715   6.184   3.503  1.00 10.00      A   
ATOM    945  C   THR A 176     -19.831   8.119   1.205  1.00 10.00      A   
ATOM    946  O   THR A 176     -20.935   7.643   0.934  1.00 10.00      A   
ATOM    947  N   GLY A 177     -19.598   9.425   1.272  1.00 10.00      A   
ATOM    948  HN  GLY A 177     -18.694   9.739   1.484  1.00 10.00      A   
ATOM    949  CA  GLY A 177     -20.658  10.386   1.037  1.00 10.00      A   
ATOM    950  C   GLY A 177     -21.298  10.218  -0.326  1.00 10.00      A   
ATOM    951  O   GLY A 177     -22.516  10.091  -0.434  1.00 10.00      A   
ATOM    952  N   LEU A 178     -20.470  10.184  -1.362  1.00 10.00      A   
ATOM    953  HN  LEU A 178     -19.505  10.262  -1.203  1.00 10.00      A   
ATOM    954  CA  LEU A 178     -20.956  10.033  -2.730  1.00 10.00      A   
ATOM    955  CB  LEU A 178     -19.808  10.195  -3.738  1.00 10.00      A   
ATOM    956  CG  LEU A 178     -19.303  11.620  -4.000  1.00 10.00      A   
ATOM    957  CD1 LEU A 178     -20.457  12.578  -4.248  1.00 10.00      A   
ATOM    958  CD2 LEU A 178     -18.407  12.111  -2.872  1.00 10.00      A   
ATOM    959  C   LEU A 178     -21.635   8.681  -2.928  1.00 10.00      A   
ATOM    960  O   LEU A 178     -22.694   8.592  -3.549  1.00 10.00      A   
ATOM    961  N   LEU A 179     -21.022   7.636  -2.382  1.00 10.00      A   
ATOM    962  HN  LEU A 179     -20.188   7.778  -1.886  1.00 10.00      A   
ATOM    963  CA  LEU A 179     -21.556   6.284  -2.498  1.00 10.00      A   
ATOM    964  CB  LEU A 179     -20.589   5.272  -1.879  1.00 10.00      A   
ATOM    965  CG  LEU A 179     -20.996   3.800  -1.979  1.00 10.00      A   
ATOM    966  CD1 LEU A 179     -20.986   3.336  -3.427  1.00 10.00      A   
ATOM    967  CD2 LEU A 179     -20.088   2.931  -1.125  1.00 10.00      A   
ATOM    968  C   LEU A 179     -22.927   6.169  -1.839  1.00 10.00      A   
ATOM    969  O   LEU A 179     -23.839   5.543  -2.385  1.00 10.00      A   
ATOM    970  N   MET A 180     -23.068   6.784  -0.669  1.00 10.00      A   
ATOM    971  HN  MET A 180     -22.301   7.271  -0.289  1.00 10.00      A   
ATOM    972  CA  MET A 180     -24.324   6.749   0.074  1.00 10.00      A   
ATOM    973  CB  MET A 180     -24.164   7.418   1.441  1.00 10.00      A   
ATOM    974  CG  MET A 180     -25.044   6.826   2.531  1.00 10.00      A   
ATOM    975  SD  MET A 180     -24.840   5.038   2.709  1.00 10.00      A   
ATOM    976  CE  MET A 180     -23.058   4.895   2.846  1.00 10.00      A   
ATOM    977  C   MET A 180     -25.456   7.406  -0.709  1.00 10.00      A   
ATOM    978  O   MET A 180     -26.606   6.973  -0.636  1.00 10.00      A   
ATOM    979  N   ILE A 181     -25.123   8.448  -1.463  1.00 10.00      A   
ATOM    980  HN  ILE A 181     -24.189   8.752  -1.475  1.00 10.00      A   
ATOM    981  CA  ILE A 181     -26.113   9.153  -2.269  1.00 10.00      A   
ATOM    982  CB  ILE A 181     -25.539  10.459  -2.867  1.00 10.00      A   
ATOM    983  CG1 ILE A 181     -25.044  11.387  -1.755  1.00 10.00      A   
ATOM    984  CG2 ILE A 181     -26.583  11.166  -3.723  1.00 10.00      A   
ATOM    985  CD1 ILE A 181     -24.238  12.569  -2.251  1.00 10.00      A   
ATOM    986  C   ILE A 181     -26.608   8.248  -3.396  1.00 10.00      A   
ATOM    987  O   ILE A 181     -27.802   8.207  -3.697  1.00 10.00      A   
ATOM    988  N   VAL A 182     -25.681   7.506  -3.992  1.00 10.00      A   
ATOM    989  HN  VAL A 182     -24.751   7.569  -3.685  1.00 10.00      A   
ATOM    990  CA  VAL A 182     -26.007   6.598  -5.087  1.00 10.00      A   
ATOM    991  CB  VAL A 182     -24.748   5.910  -5.657  1.00 10.00      A   
ATOM    992  CG1 VAL A 182     -25.118   4.967  -6.792  1.00 10.00      A   
ATOM    993  CG2 VAL A 182     -23.739   6.943  -6.131  1.00 10.00      A   
ATOM    994  C   VAL A 182     -27.012   5.537  -4.643  1.00 10.00      A   
ATOM    995  O   VAL A 182     -28.084   5.402  -5.235  1.00 10.00      A   
ATOM    996  N   LEU A 183     -26.673   4.801  -3.589  1.00 10.00      A   
ATOM    997  HN  LEU A 183     -25.812   4.966  -3.144  1.00 10.00      A   
ATOM    998  CA  LEU A 183     -27.557   3.756  -3.081  1.00 10.00      A   
ATOM    999  CB  LEU A 183     -26.847   2.865  -2.051  1.00 10.00      A   
ATOM   1000  CG  LEU A 183     -26.196   3.565  -0.855  1.00 10.00      A   
ATOM   1001  CD1 LEU A 183     -27.151   3.617   0.329  1.00 10.00      A   
ATOM   1002  CD2 LEU A 183     -24.899   2.869  -0.470  1.00 10.00      A   
ATOM   1003  C   LEU A 183     -28.852   4.345  -2.523  1.00 10.00      A   
ATOM   1004  O   LEU A 183     -29.909   3.712  -2.572  1.00 10.00      A   
ATOM   1005  N   GLY A 184     -28.762   5.567  -2.007  1.00 10.00      A   
ATOM   1006  HN  GLY A 184     -27.891   6.021  -1.993  1.00 10.00      A   
ATOM   1007  CA  GLY A 184     -29.927   6.232  -1.461  1.00 10.00      A   
ATOM   1008  C   GLY A 184     -30.956   6.522  -2.534  1.00 10.00      A   
ATOM   1009  O   GLY A 184     -32.152   6.312  -2.331  1.00 10.00      A   
ATOM   1010  N   LEU A 185     -30.483   6.991  -3.686  1.00 10.00      A   
ATOM   1011  HN  LEU A 185     -29.515   7.135  -3.782  1.00 10.00      A   
ATOM   1012  CA  LEU A 185     -31.360   7.306  -4.809  1.00 10.00      A   
ATOM   1013  CB  LEU A 185     -30.578   7.995  -5.931  1.00 10.00      A   
ATOM   1014  CG  LEU A 185     -30.104   9.422  -5.649  1.00 10.00      A   
ATOM   1015  CD1 LEU A 185     -29.268   9.946  -6.806  1.00 10.00      A   
ATOM   1016  CD2 LEU A 185     -31.288  10.340  -5.381  1.00 10.00      A   
ATOM   1017  C   LEU A 185     -32.037   6.046  -5.333  1.00 10.00      A   
ATOM   1018  O   LEU A 185     -33.208   6.073  -5.713  1.00 10.00      A   
ATOM   1019  N   ILE A 186     -31.294   4.942  -5.341  1.00 10.00      A   
ATOM   1020  HN  ILE A 186     -30.362   4.991  -5.035  1.00 10.00      A   
ATOM   1021  CA  ILE A 186     -31.822   3.665  -5.801  1.00 10.00      A   
ATOM   1022  CB  ILE A 186     -30.752   2.552  -5.739  1.00 10.00      A   
ATOM   1023  CG1 ILE A 186     -29.542   2.927  -6.600  1.00 10.00      A   
ATOM   1024  CG2 ILE A 186     -31.331   1.217  -6.190  1.00 10.00      A   
ATOM   1025  CD1 ILE A 186     -28.354   2.001  -6.431  1.00 10.00      A   
ATOM   1026  C   ILE A 186     -33.020   3.262  -4.949  1.00 10.00      A   
ATOM   1027  O   ILE A 186     -34.075   2.901  -5.471  1.00 10.00      A   
ATOM   1028  N   PHE A 187     -32.857   3.348  -3.633  1.00 10.00      A   
ATOM   1029  HN  PHE A 187     -31.994   3.653  -3.276  1.00 10.00      A   
ATOM   1030  CA  PHE A 187     -33.927   2.996  -2.710  1.00 10.00      A   
ATOM   1031  CB  PHE A 187     -33.398   2.938  -1.274  1.00 10.00      A   
ATOM   1032  CG  PHE A 187     -34.401   2.439  -0.270  1.00 10.00      A   
ATOM   1033  CD1 PHE A 187     -34.683   1.085  -0.168  1.00 10.00      A   
ATOM   1034  CD2 PHE A 187     -35.059   3.321   0.572  1.00 10.00      A   
ATOM   1035  CE1 PHE A 187     -35.601   0.622   0.754  1.00 10.00      A   
ATOM   1036  CE2 PHE A 187     -35.979   2.863   1.496  1.00 10.00      A   
ATOM   1037  CZ  PHE A 187     -36.251   1.512   1.588  1.00 10.00      A   
ATOM   1038  C   PHE A 187     -35.074   3.997  -2.801  1.00 10.00      A   
ATOM   1039  O   PHE A 187     -36.242   3.618  -2.767  1.00 10.00      A   
ATOM   1040  N   MET A 188     -34.725   5.271  -2.937  1.00 10.00      A   
ATOM   1041  HN  MET A 188     -33.768   5.500  -2.974  1.00 10.00      A   
ATOM   1042  CA  MET A 188     -35.713   6.346  -3.024  1.00 10.00      A   
ATOM   1043  CB  MET A 188     -35.018   7.701  -3.193  1.00 10.00      A   
ATOM   1044  CG  MET A 188     -35.938   8.900  -3.029  1.00 10.00      A   
ATOM   1045  SD  MET A 188     -35.113  10.460  -3.397  1.00 10.00      A   
ATOM   1046  CE  MET A 188     -36.400  11.632  -2.971  1.00 10.00      A   
ATOM   1047  C   MET A 188     -36.720   6.130  -4.153  1.00 10.00      A   
ATOM   1048  O   MET A 188     -37.891   6.487  -4.022  1.00 10.00      A   
ATOM   1049  N   LYS A 189     -36.269   5.543  -5.254  1.00 10.00      A   
ATOM   1050  HN  LYS A 189     -35.326   5.273  -5.303  1.00 10.00      A   
ATOM   1051  CA  LYS A 189     -37.145   5.302  -6.395  1.00 10.00      A   
ATOM   1052  CB  LYS A 189     -36.427   5.578  -7.717  1.00 10.00      A   
ATOM   1053  CG  LYS A 189     -36.171   7.053  -7.981  1.00 10.00      A   
ATOM   1054  CD  LYS A 189     -35.650   7.298  -9.391  1.00 10.00      A   
ATOM   1055  CE  LYS A 189     -36.661   6.870 -10.444  1.00 10.00      A   
ATOM   1056  NZ  LYS A 189     -36.374   7.477 -11.772  1.00 10.00      A   
ATOM   1057  HZ1 LYS A 189     -36.915   6.988 -12.513  1.00 10.00      A   
ATOM   1058  HZ2 LYS A 189     -35.353   7.404 -11.993  1.00 10.00      A   
ATOM   1059  HZ3 LYS A 189     -36.641   8.480 -11.770  1.00 10.00      A   
ATOM   1060  C   LYS A 189     -37.765   3.903  -6.385  1.00 10.00      A   
ATOM   1061  O   LYS A 189     -38.435   3.511  -7.341  1.00 10.00      A   
ATOM   1062  N   GLY A 190     -37.545   3.157  -5.307  1.00 10.00      A   
ATOM   1063  HN  GLY A 190     -37.000   3.516  -4.574  1.00 10.00      A   
ATOM   1064  CA  GLY A 190     -38.108   1.821  -5.204  1.00 10.00      A   
ATOM   1065  C   GLY A 190     -37.154   0.741  -5.675  1.00 10.00      A   
ATOM   1066  O   GLY A 190     -37.521  -0.104  -6.491  1.00 10.00      A   
ATOM   1067  N   ASN A 191     -35.924   0.784  -5.172  1.00 10.00      A   
ATOM   1068  HN  ASN A 191     -35.697   1.502  -4.544  1.00 10.00      A   
ATOM   1069  CA  ASN A 191     -34.890  -0.196  -5.524  1.00 10.00      A   
ATOM   1070  CB  ASN A 191     -35.257  -1.604  -5.026  1.00 10.00      A   
ATOM   1071  CG  ASN A 191     -34.042  -2.449  -4.666  1.00 10.00      A   
ATOM   1072  OD1 ASN A 191     -33.634  -2.512  -3.506  1.00 10.00      A   
ATOM   1073  ND2 ASN A 191     -33.451  -3.098  -5.657  1.00 10.00      A   
ATOM   1074 HD21 ASN A 191     -33.823  -2.998  -6.562  1.00 10.00      A   
ATOM   1075 HD22 ASN A 191     -32.669  -3.651  -5.451  1.00 10.00      A   
ATOM   1076  C   ASN A 191     -34.601  -0.201  -7.029  1.00 10.00      A   
ATOM   1077  O   ASN A 191     -34.246  -1.229  -7.607  1.00 10.00      A   
ATOM   1078  N   THR A 192     -34.749   0.958  -7.657  1.00 10.00      A   
ATOM   1079  HN  THR A 192     -35.019   1.749  -7.140  1.00 10.00      A   
ATOM   1080  CA  THR A 192     -34.498   1.101  -9.089  1.00 10.00      A   
ATOM   1081  CB  THR A 192     -35.768   0.828  -9.927  1.00 10.00      A   
ATOM   1082  OG1 THR A 192     -36.924   0.822  -9.077  1.00 10.00      A   
ATOM   1083  HG1 THR A 192     -36.689   0.442  -8.222  1.00 10.00      A   
ATOM   1084  CG2 THR A 192     -35.666  -0.510 -10.645  1.00 10.00      A   
ATOM   1085  C   THR A 192     -33.989   2.508  -9.390  1.00 10.00      A   
ATOM   1086  O   THR A 192     -34.441   3.475  -8.779  1.00 10.00      A   
ATOM   1087  N   LEU A 193     -33.044   2.623 -10.317  1.00 10.00      A   
ATOM   1088  HN  LEU A 193     -32.711   1.822 -10.774  1.00 10.00      A   
ATOM   1089  CA  LEU A 193     -32.489   3.920 -10.673  1.00 10.00      A   
ATOM   1090  CB  LEU A 193     -31.466   4.362  -9.619  1.00 10.00      A   
ATOM   1091  CG  LEU A 193     -30.856   5.755  -9.804  1.00 10.00      A   
ATOM   1092  CD1 LEU A 193     -31.893   6.837  -9.550  1.00 10.00      A   
ATOM   1093  CD2 LEU A 193     -29.651   5.934  -8.894  1.00 10.00      A   
ATOM   1094  C   LEU A 193     -31.827   3.865 -12.043  1.00 10.00      A   
ATOM   1095  O   LEU A 193     -31.263   2.839 -12.425  1.00 10.00      A   
ATOM   1096  N   LYS A 194     -31.921   4.962 -12.782  1.00 10.00      A   
ATOM   1097  HN  LYS A 194     -32.408   5.737 -12.426  1.00 10.00      A   
ATOM   1098  CA  LYS A 194     -31.311   5.059 -14.100  1.00 10.00      A   
ATOM   1099  CB  LYS A 194     -32.194   5.887 -15.039  1.00 10.00      A   
ATOM   1100  CG  LYS A 194     -33.101   5.068 -15.942  1.00 10.00      A   
ATOM   1101  CD  LYS A 194     -32.601   5.090 -17.377  1.00 10.00      A   
ATOM   1102  CE  LYS A 194     -33.618   4.489 -18.335  1.00 10.00      A   
ATOM   1103  NZ  LYS A 194     -33.247   4.732 -19.755  1.00 10.00      A   
ATOM   1104  HZ1 LYS A 194     -34.001   4.395 -20.387  1.00 10.00      A   
ATOM   1105  HZ2 LYS A 194     -32.366   4.230 -19.987  1.00 10.00      A   
ATOM   1106  HZ3 LYS A 194     -33.105   5.748 -19.919  1.00 10.00      A   
ATOM   1107  C   LYS A 194     -29.942   5.716 -13.975  1.00 10.00      A   
ATOM   1108  O   LYS A 194     -29.739   6.575 -13.115  1.00 10.00      A   
ATOM   1109  N   GLU A 195     -29.016   5.332 -14.838  1.00 10.00      A   
ATOM   1110  HN  GLU A 195     -29.248   4.674 -15.535  1.00 10.00      A   
ATOM   1111  CA  GLU A 195     -27.669   5.884 -14.801  1.00 10.00      A   
ATOM   1112  CB  GLU A 195     -26.672   4.972 -15.536  1.00 10.00      A   
ATOM   1113  CG  GLU A 195     -26.698   5.067 -17.059  1.00 10.00      A   
ATOM   1114  CD  GLU A 195     -27.833   4.285 -17.691  1.00 10.00      A   
ATOM   1115  OE1 GLU A 195     -29.007   4.623 -17.441  1.00 10.00      A   
ATOM   1116  OE2 GLU A 195     -27.553   3.340 -18.460  1.00 10.00      A   
ATOM   1117  C   GLU A 195     -27.637   7.299 -15.369  1.00 10.00      A   
ATOM   1118  O   GLU A 195     -26.861   8.143 -14.918  1.00 10.00      A   
ATOM   1119  N   THR A 196     -28.503   7.554 -16.339  1.00 10.00      A   
ATOM   1120  HN  THR A 196     -29.110   6.838 -16.636  1.00 10.00      A   
ATOM   1121  CA  THR A 196     -28.582   8.854 -16.986  1.00 10.00      A   
ATOM   1122  CB  THR A 196     -29.628   8.830 -18.116  1.00 10.00      A   
ATOM   1123  OG1 THR A 196     -30.666   7.903 -17.770  1.00 10.00      A   
ATOM   1124  HG1 THR A 196     -31.344   7.907 -18.458  1.00 10.00      A   
ATOM   1125  CG2 THR A 196     -28.986   8.407 -19.429  1.00 10.00      A   
ATOM   1126  C   THR A 196     -28.935   9.962 -15.995  1.00 10.00      A   
ATOM   1127  O   THR A 196     -28.205  10.948 -15.867  1.00 10.00      A   
ATOM   1128  N   GLU A 197     -30.043   9.780 -15.284  1.00 10.00      A   
ATOM   1129  HN  GLU A 197     -30.564   8.964 -15.421  1.00 10.00      A   
ATOM   1130  CA  GLU A 197     -30.506  10.765 -14.311  1.00 10.00      A   
ATOM   1131  CB  GLU A 197     -31.924  10.437 -13.826  1.00 10.00      A   
ATOM   1132  CG  GLU A 197     -32.091   9.033 -13.258  1.00 10.00      A   
ATOM   1133  CD  GLU A 197     -33.499   8.757 -12.765  1.00 10.00      A   
ATOM   1134  OE1 GLU A 197     -34.308   9.711 -12.683  1.00 10.00      A   
ATOM   1135  OE2 GLU A 197     -33.807   7.585 -12.454  1.00 10.00      A   
ATOM   1136  C   GLU A 197     -29.545  10.903 -13.133  1.00 10.00      A   
ATOM   1137  O   GLU A 197     -29.289  12.008 -12.657  1.00 10.00      A   
ATOM   1138  N   ALA A 198     -29.002   9.782 -12.678  1.00 10.00      A   
ATOM   1139  HN  ALA A 198     -29.227   8.932 -13.113  1.00 10.00      A   
ATOM   1140  CA  ALA A 198     -28.083   9.782 -11.551  1.00 10.00      A   
ATOM   1141  CB  ALA A 198     -27.768   8.358 -11.121  1.00 10.00      A   
ATOM   1142  C   ALA A 198     -26.799  10.539 -11.869  1.00 10.00      A   
ATOM   1143  O   ALA A 198     -26.404  11.441 -11.131  1.00 10.00      A   
ATOM   1144  N   TRP A 199     -26.164  10.185 -12.979  1.00 10.00      A   
ATOM   1145  HN  TRP A 199     -26.547   9.480 -13.548  1.00 10.00      A   
ATOM   1146  CA  TRP A 199     -24.913  10.815 -13.380  1.00 10.00      A   
ATOM   1147  CB  TRP A 199     -24.296  10.078 -14.571  1.00 10.00      A   
ATOM   1148  CG  TRP A 199     -22.810  10.236 -14.672  1.00 10.00      A   
ATOM   1149  CD1 TRP A 199     -21.876   9.734 -13.814  1.00 10.00      A   
ATOM   1150  CD2 TRP A 199     -22.084  10.936 -15.689  1.00 10.00      A   
ATOM   1151  NE1 TRP A 199     -20.615  10.085 -14.228  1.00 10.00      A   
ATOM   1152  HE1 TRP A 199     -19.781   9.845 -13.777  1.00 10.00      A   
ATOM   1153  CE2 TRP A 199     -20.716  10.822 -15.378  1.00 10.00      A   
ATOM   1154  CE3 TRP A 199     -22.458  11.652 -16.831  1.00 10.00      A   
ATOM   1155  CZ2 TRP A 199     -19.719  11.392 -16.167  1.00 10.00      A   
ATOM   1156  CZ3 TRP A 199     -21.469  12.217 -17.612  1.00 10.00      A   
ATOM   1157  CH2 TRP A 199     -20.115  12.086 -17.278  1.00 10.00      A   
ATOM   1158  C   TRP A 199     -25.096  12.292 -13.709  1.00 10.00      A   
ATOM   1159  O   TRP A 199     -24.267  13.121 -13.342  1.00 10.00      A   
ATOM   1160  N   ASP A 200     -26.193  12.620 -14.379  1.00 10.00      A   
ATOM   1161  HN  ASP A 200     -26.836  11.916 -14.614  1.00 10.00      A   
ATOM   1162  CA  ASP A 200     -26.471  14.003 -14.773  1.00 10.00      A   
ATOM   1163  CB  ASP A 200     -27.688  14.067 -15.695  1.00 10.00      A   
ATOM   1164  CG  ASP A 200     -27.679  15.268 -16.621  1.00 10.00      A   
ATOM   1165  OD1 ASP A 200     -28.743  15.586 -17.196  1.00 10.00      A   
ATOM   1166  OD2 ASP A 200     -26.607  15.886 -16.803  1.00 10.00      A   
ATOM   1167  C   ASP A 200     -26.678  14.908 -13.559  1.00 10.00      A   
ATOM   1168  O   ASP A 200     -26.397  16.106 -13.606  1.00 10.00      A   
ATOM   1169  N   PHE A 201     -27.168  14.332 -12.472  1.00 10.00      A   
ATOM   1170  HN  PHE A 201     -27.380  13.374 -12.491  1.00 10.00      A   
ATOM   1171  CA  PHE A 201     -27.403  15.091 -11.255  1.00 10.00      A   
ATOM   1172  CB  PHE A 201     -28.555  14.479 -10.456  1.00 10.00      A   
ATOM   1173  CG  PHE A 201     -28.905  15.248  -9.214  1.00 10.00      A   
ATOM   1174  CD1 PHE A 201     -28.664  14.712  -7.959  1.00 10.00      A   
ATOM   1175  CD2 PHE A 201     -29.475  16.507  -9.301  1.00 10.00      A   
ATOM   1176  CE1 PHE A 201     -28.986  15.418  -6.815  1.00 10.00      A   
ATOM   1177  CE2 PHE A 201     -29.799  17.218  -8.160  1.00 10.00      A   
ATOM   1178  CZ  PHE A 201     -29.554  16.673  -6.915  1.00 10.00      A   
ATOM   1179  C   PHE A 201     -26.142  15.155 -10.399  1.00 10.00      A   
ATOM   1180  O   PHE A 201     -25.759  16.220  -9.920  1.00 10.00      A   
ATOM   1181  N   LEU A 202     -25.484  14.014 -10.237  1.00 10.00      A   
ATOM   1182  HN  LEU A 202     -25.825  13.197 -10.673  1.00 10.00      A   
ATOM   1183  CA  LEU A 202     -24.272  13.930  -9.426  1.00 10.00      A   
ATOM   1184  CB  LEU A 202     -23.864  12.467  -9.200  1.00 10.00      A   
ATOM   1185  CG  LEU A 202     -24.326  11.830  -7.883  1.00 10.00      A   
ATOM   1186  CD1 LEU A 202     -23.769  12.590  -6.688  1.00 10.00      A   
ATOM   1187  CD2 LEU A 202     -25.844  11.751  -7.812  1.00 10.00      A   
ATOM   1188  C   LEU A 202     -23.113  14.720 -10.026  1.00 10.00      A   
ATOM   1189  O   LEU A 202     -22.252  15.211  -9.299  1.00 10.00      A   
ATOM   1190  N   ARG A 203     -23.096  14.842 -11.349  1.00 10.00      A   
ATOM   1191  HN  ARG A 203     -23.809  14.426 -11.876  1.00 10.00      A   
ATOM   1192  CA  ARG A 203     -22.032  15.567 -12.036  1.00 10.00      A   
ATOM   1193  CB  ARG A 203     -22.110  15.350 -13.546  1.00 10.00      A   
ATOM   1194  CG  ARG A 203     -21.205  14.240 -14.050  1.00 10.00      A   
ATOM   1195  CD  ARG A 203     -19.746  14.673 -14.047  1.00 10.00      A   
ATOM   1196  NE  ARG A 203     -19.526  15.838 -14.907  1.00 10.00      A   
ATOM   1197  HE  ARG A 203     -20.267  16.100 -15.504  1.00 10.00      A   
ATOM   1198  CZ  ARG A 203     -18.406  16.562 -14.921  1.00 10.00      A   
ATOM   1199  NH1 ARG A 203     -17.370  16.222 -14.159  1.00 10.00      A   
ATOM   1200 HH11 ARG A 203     -16.498  16.796 -14.177  1.00 10.00      A   
ATOM   1201 HH12 ARG A 203     -17.414  15.378 -13.546  1.00 10.00      A   
ATOM   1202  NH2 ARG A 203     -18.319  17.623 -15.708  1.00 10.00      A   
ATOM   1203 HH21 ARG A 203     -17.445  18.197 -15.726  1.00 10.00      A   
ATOM   1204 HH22 ARG A 203     -19.125  17.893 -16.315  1.00 10.00      A   
ATOM   1205  C   ARG A 203     -22.037  17.056 -11.703  1.00 10.00      A   
ATOM   1206  O   ARG A 203     -21.022  17.737 -11.853  1.00 10.00      A   
ATOM   1207  N   ARG A 204     -23.177  17.557 -11.243  1.00 10.00      A   
ATOM   1208  HN  ARG A 204     -23.953  16.966 -11.134  1.00 10.00      A   
ATOM   1209  CA  ARG A 204     -23.303  18.961 -10.883  1.00 10.00      A   
ATOM   1210  CB  ARG A 204     -24.458  19.619 -11.646  1.00 10.00      A   
ATOM   1211  CG  ARG A 204     -25.832  19.055 -11.332  1.00 10.00      A   
ATOM   1212  CD  ARG A 204     -26.811  19.331 -12.457  1.00 10.00      A   
ATOM   1213  NE  ARG A 204     -28.184  19.454 -11.975  1.00 10.00      A   
ATOM   1214  HE  ARG A 204     -28.368  20.181 -11.334  1.00 10.00      A   
ATOM   1215  CZ  ARG A 204     -29.180  18.662 -12.355  1.00 10.00      A   
ATOM   1216  NH1 ARG A 204     -28.953  17.663 -13.206  1.00 10.00      A   
ATOM   1217 HH11 ARG A 204     -27.987  17.500 -13.571  1.00 10.00      A   
ATOM   1218 HH12 ARG A 204     -29.731  17.037 -13.512  1.00 10.00      A   
ATOM   1219  NH2 ARG A 204     -30.404  18.864 -11.874  1.00 10.00      A   
ATOM   1220 HH21 ARG A 204     -30.578  19.643 -11.194  1.00 10.00      A   
ATOM   1221 HH22 ARG A 204     -31.195  18.249 -12.169  1.00 10.00      A   
ATOM   1222  C   ARG A 204     -23.481  19.105  -9.375  1.00 10.00      A   
ATOM   1223  O   ARG A 204     -23.971  20.121  -8.882  1.00 10.00      A   
ATOM   1224  N   LEU A 205     -23.070  18.075  -8.648  1.00 10.00      A   
ATOM   1225  HN  LEU A 205     -22.678  17.296  -9.101  1.00 10.00      A   
ATOM   1226  CA  LEU A 205     -23.171  18.066  -7.194  1.00 10.00      A   
ATOM   1227  CB  LEU A 205     -24.360  17.203  -6.756  1.00 10.00      A   
ATOM   1228  CG  LEU A 205     -24.679  17.193  -5.260  1.00 10.00      A   
ATOM   1229  CD1 LEU A 205     -25.201  18.551  -4.809  1.00 10.00      A   
ATOM   1230  CD2 LEU A 205     -25.683  16.097  -4.931  1.00 10.00      A   
ATOM   1231  C   LEU A 205     -21.881  17.525  -6.588  1.00 10.00      A   
ATOM   1232  O   LEU A 205     -20.914  17.261  -7.309  1.00 10.00      A   
ATOM   1233  N   VAL A 207     -14.857  18.738  -7.242  1.00 10.00      A   
ATOM   1234  HN  VAL A 207     -14.534  19.425  -7.866  1.00 10.00      A   
ATOM   1235  CA  VAL A 207     -13.903  17.968  -6.451  1.00 10.00      A   
ATOM   1236  CB  VAL A 207     -13.609  18.640  -5.091  1.00 10.00      A   
ATOM   1237  CG1 VAL A 207     -12.821  19.925  -5.286  1.00 10.00      A   
ATOM   1238  CG2 VAL A 207     -14.900  18.911  -4.332  1.00 10.00      A   
ATOM   1239  C   VAL A 207     -14.431  16.557  -6.222  1.00 10.00      A   
ATOM   1240  O   VAL A 207     -13.737  15.695  -5.676  1.00 10.00      A   
ATOM   1241  N   TYR A 208     -15.667  16.335  -6.669  1.00 10.00      A   
ATOM   1242  HN  TYR A 208     -16.148  17.075  -7.101  1.00 10.00      A   
ATOM   1243  CA  TYR A 208     -16.341  15.046  -6.544  1.00 10.00      A   
ATOM   1244  CB  TYR A 208     -15.568  13.931  -7.258  1.00 10.00      A   
ATOM   1245  CG  TYR A 208     -15.590  14.044  -8.764  1.00 10.00      A   
ATOM   1246  CD1 TYR A 208     -16.668  13.566  -9.499  1.00 10.00      A   
ATOM   1247  CD2 TYR A 208     -14.534  14.625  -9.455  1.00 10.00      A   
ATOM   1248  CE1 TYR A 208     -16.694  13.662 -10.876  1.00 10.00      A   
ATOM   1249  CE2 TYR A 208     -14.551  14.727 -10.833  1.00 10.00      A   
ATOM   1250  CZ  TYR A 208     -15.634  14.241 -11.538  1.00 10.00      A   
ATOM   1251  OH  TYR A 208     -15.655  14.333 -12.912  1.00 10.00      A   
ATOM   1252  HH  TYR A 208     -14.747  14.367 -13.244  1.00 10.00      A   
ATOM   1253  C   TYR A 208     -16.635  14.679  -5.093  1.00 10.00      A   
ATOM   1254  O   TYR A 208     -17.363  15.390  -4.400  1.00 10.00      A   
ATOM   1255  N   PRO A 219     -11.788  13.014 -20.564  1.00 10.00      A   
ATOM   1256  CA  PRO A 219     -11.320  11.635 -20.764  1.00 10.00      A   
ATOM   1257  CB  PRO A 219      -9.794  11.772 -20.791  1.00 10.00      A   
ATOM   1258  CG  PRO A 219      -9.514  13.035 -20.055  1.00 10.00      A   
ATOM   1259  CD  PRO A 219     -10.670  13.948 -20.348  1.00 10.00      A   
ATOM   1260  C   PRO A 219     -11.744  10.734 -19.610  1.00 10.00      A   
ATOM   1261  O   PRO A 219     -11.290   9.593 -19.493  1.00 10.00      A   
ATOM   1262  N   LYS A 220     -12.628  11.259 -18.766  1.00 10.00      A   
ATOM   1263  HN  LYS A 220     -12.960  12.169 -18.929  1.00 10.00      A   
ATOM   1264  CA  LYS A 220     -13.117  10.518 -17.613  1.00 10.00      A   
ATOM   1265  CB  LYS A 220     -13.960  11.411 -16.698  1.00 10.00      A   
ATOM   1266  CG  LYS A 220     -14.020  10.936 -15.252  1.00 10.00      A   
ATOM   1267  CD  LYS A 220     -12.643  10.973 -14.603  1.00 10.00      A   
ATOM   1268  CE  LYS A 220     -12.665  10.367 -13.210  1.00 10.00      A   
ATOM   1269  NZ  LYS A 220     -11.319  10.381 -12.577  1.00 10.00      A   
ATOM   1270  HZ1 LYS A 220     -10.604  10.023 -13.242  1.00 10.00      A   
ATOM   1271  HZ2 LYS A 220     -11.318   9.782 -11.728  1.00 10.00      A   
ATOM   1272  HZ3 LYS A 220     -11.062  11.349 -12.299  1.00 10.00      A   
ATOM   1273  C   LYS A 220     -13.908   9.288 -18.048  1.00 10.00      A   
ATOM   1274  O   LYS A 220     -13.835   8.242 -17.409  1.00 10.00      A   
ATOM   1275  N   LYS A 221     -14.652   9.412 -19.139  1.00 10.00      A   
ATOM   1276  HN  LYS A 221     -14.673  10.271 -19.613  1.00 10.00      A   
ATOM   1277  CA  LYS A 221     -15.436   8.297 -19.651  1.00 10.00      A   
ATOM   1278  CB  LYS A 221     -16.343   8.763 -20.794  1.00 10.00      A   
ATOM   1279  CG  LYS A 221     -17.262   7.686 -21.354  1.00 10.00      A   
ATOM   1280  CD  LYS A 221     -18.052   8.203 -22.547  1.00 10.00      A   
ATOM   1281  CE  LYS A 221     -19.147   7.229 -22.957  1.00 10.00      A   
ATOM   1282  NZ  LYS A 221     -18.624   6.079 -23.740  1.00 10.00      A   
ATOM   1283  HZ1 LYS A 221     -17.788   5.668 -23.264  1.00 10.00      A   
ATOM   1284  HZ2 LYS A 221     -18.347   6.386 -24.692  1.00 10.00      A   
ATOM   1285  HZ3 LYS A 221     -19.353   5.341 -23.824  1.00 10.00      A   
ATOM   1286  C   LYS A 221     -14.503   7.198 -20.144  1.00 10.00      A   
ATOM   1287  O   LYS A 221     -14.669   6.025 -19.803  1.00 10.00      A   
ATOM   1288  N   LEU A 222     -13.497   7.601 -20.913  1.00 10.00      A   
ATOM   1289  HN  LEU A 222     -13.405   8.560 -21.111  1.00 10.00      A   
ATOM   1290  CA  LEU A 222     -12.524   6.668 -21.470  1.00 10.00      A   
ATOM   1291  CB  LEU A 222     -11.501   7.412 -22.330  1.00 10.00      A   
ATOM   1292  CG  LEU A 222     -12.065   8.235 -23.490  1.00 10.00      A   
ATOM   1293  CD1 LEU A 222     -10.977   9.090 -24.118  1.00 10.00      A   
ATOM   1294  CD2 LEU A 222     -12.712   7.332 -24.530  1.00 10.00      A   
ATOM   1295  C   LEU A 222     -11.804   5.886 -20.377  1.00 10.00      A   
ATOM   1296  O   LEU A 222     -11.661   4.666 -20.469  1.00 10.00      A   
ATOM   1297  N   ILE A 223     -11.361   6.587 -19.339  1.00 10.00      A   
ATOM   1298  HN  ILE A 223     -11.510   7.557 -19.315  1.00 10.00      A   
ATOM   1299  CA  ILE A 223     -10.652   5.940 -18.240  1.00 10.00      A   
ATOM   1300  CB  ILE A 223      -9.890   6.942 -17.337  1.00 10.00      A   
ATOM   1301  CG1 ILE A 223      -8.889   6.213 -16.436  1.00 10.00      A   
ATOM   1302  CG2 ILE A 223     -10.843   7.782 -16.503  1.00 10.00      A   
ATOM   1303  CD1 ILE A 223      -7.760   5.538 -17.186  1.00 10.00      A   
ATOM   1304  C   ILE A 223     -11.583   5.044 -17.419  1.00 10.00      A   
ATOM   1305  O   ILE A 223     -11.160   4.018 -16.895  1.00 10.00      A   
ATOM   1306  N   THR A 224     -12.856   5.416 -17.334  1.00 10.00      A   
ATOM   1307  HN  THR A 224     -13.148   6.236 -17.784  1.00 10.00      A   
ATOM   1308  CA  THR A 224     -13.828   4.625 -16.587  1.00 10.00      A   
ATOM   1309  CB  THR A 224     -15.150   5.397 -16.369  1.00 10.00      A   
ATOM   1310  OG1 THR A 224     -14.874   6.616 -15.664  1.00 10.00      A   
ATOM   1311  HG1 THR A 224     -14.487   7.259 -16.272  1.00 10.00      A   
ATOM   1312  CG2 THR A 224     -16.140   4.570 -15.559  1.00 10.00      A   
ATOM   1313  C   THR A 224     -14.099   3.304 -17.309  1.00 10.00      A   
ATOM   1314  O   THR A 224     -14.286   2.263 -16.676  1.00 10.00      A   
ATOM   1315  N   GLU A 225     -14.098   3.353 -18.639  1.00 10.00      A   
ATOM   1316  HN  GLU A 225     -13.948   4.214 -19.087  1.00 10.00      A   
ATOM   1317  CA  GLU A 225     -14.325   2.162 -19.448  1.00 10.00      A   
ATOM   1318  CB  GLU A 225     -14.590   2.543 -20.904  1.00 10.00      A   
ATOM   1319  CG  GLU A 225     -15.867   3.335 -21.127  1.00 10.00      A   
ATOM   1320  CD  GLU A 225     -16.104   3.636 -22.591  1.00 10.00      A   
ATOM   1321  OE1 GLU A 225     -16.521   4.767 -22.918  1.00 10.00      A   
ATOM   1322  OE2 GLU A 225     -15.869   2.740 -23.425  1.00 10.00      A   
ATOM   1323  C   GLU A 225     -13.116   1.236 -19.374  1.00 10.00      A   
ATOM   1324  O   GLU A 225     -13.253   0.011 -19.390  1.00 10.00      A   
ATOM   1325  N   ASP A 226     -11.932   1.833 -19.295  1.00 10.00      A   
ATOM   1326  HN  ASP A 226     -11.892   2.816 -19.298  1.00 10.00      A   
ATOM   1327  CA  ASP A 226     -10.686   1.073 -19.216  1.00 10.00      A   
ATOM   1328  CB  ASP A 226      -9.493   1.976 -19.555  1.00 10.00      A   
ATOM   1329  CG  ASP A 226      -8.192   1.213 -19.728  1.00 10.00      A   
ATOM   1330  OD1 ASP A 226      -7.485   0.990 -18.726  1.00 10.00      A   
ATOM   1331  OD2 ASP A 226      -7.865   0.845 -20.877  1.00 10.00      A   
ATOM   1332  C   ASP A 226     -10.511   0.479 -17.822  1.00 10.00      A   
ATOM   1333  O   ASP A 226      -9.999  -0.630 -17.662  1.00 10.00      A   
ATOM   1334  N   PHE A 227     -10.978   1.218 -16.818  1.00 10.00      A   
ATOM   1335  HN  PHE A 227     -11.393   2.084 -17.020  1.00 10.00      A   
ATOM   1336  CA  PHE A 227     -10.880   0.796 -15.425  1.00 10.00      A   
ATOM   1337  CB  PHE A 227     -11.426   1.883 -14.493  1.00 10.00      A   
ATOM   1338  CG  PHE A 227     -10.706   1.987 -13.175  1.00 10.00      A   
ATOM   1339  CD1 PHE A 227      -9.539   1.276 -12.943  1.00 10.00      A   
ATOM   1340  CD2 PHE A 227     -11.197   2.803 -12.170  1.00 10.00      A   
ATOM   1341  CE1 PHE A 227      -8.876   1.376 -11.736  1.00 10.00      A   
ATOM   1342  CE2 PHE A 227     -10.540   2.908 -10.958  1.00 10.00      A   
ATOM   1343  CZ  PHE A 227      -9.378   2.193 -10.741  1.00 10.00      A   
ATOM   1344  C   PHE A 227     -11.606  -0.526 -15.182  1.00 10.00      A   
ATOM   1345  O   PHE A 227     -11.275  -1.259 -14.250  1.00 10.00      A   
ATOM   1346  N   VAL A 228     -12.589  -0.825 -16.029  1.00 10.00      A   
ATOM   1347  HN  VAL A 228     -12.812  -0.190 -16.743  1.00 10.00      A   
ATOM   1348  CA  VAL A 228     -13.353  -2.066 -15.920  1.00 10.00      A   
ATOM   1349  CB  VAL A 228     -14.487  -2.124 -16.968  1.00 10.00      A   
ATOM   1350  CG1 VAL A 228     -15.330  -3.378 -16.794  1.00 10.00      A   
ATOM   1351  CG2 VAL A 228     -15.359  -0.882 -16.888  1.00 10.00      A   
ATOM   1352  C   VAL A 228     -12.433  -3.271 -16.109  1.00 10.00      A   
ATOM   1353  O   VAL A 228     -12.604  -4.307 -15.471  1.00 10.00      A   
ATOM   1354  N   ARG A 229     -11.437  -3.109 -16.970  1.00 10.00      A   
ATOM   1355  HN  ARG A 229     -11.336  -2.246 -17.424  1.00 10.00      A   
ATOM   1356  CA  ARG A 229     -10.482  -4.172 -17.247  1.00 10.00      A   
ATOM   1357  CB  ARG A 229      -9.786  -3.904 -18.587  1.00 10.00      A   
ATOM   1358  CG  ARG A 229      -8.816  -4.990 -19.032  1.00 10.00      A   
ATOM   1359  CD  ARG A 229      -8.179  -4.648 -20.369  1.00 10.00      A   
ATOM   1360  NE  ARG A 229      -9.169  -4.580 -21.446  1.00 10.00      A   
ATOM   1361  HE  ARG A 229      -9.796  -5.335 -21.527  1.00 10.00      A   
ATOM   1362  CZ  ARG A 229      -9.270  -3.569 -22.307  1.00 10.00      A   
ATOM   1363  NH1 ARG A 229      -8.431  -2.542 -22.235  1.00 10.00      A   
ATOM   1364 HH11 ARG A 229      -7.691  -2.519 -21.497  1.00 10.00      A   
ATOM   1365 HH12 ARG A 229      -8.501  -1.756 -22.915  1.00 10.00      A   
ATOM   1366  NH2 ARG A 229     -10.212  -3.585 -23.244  1.00 10.00      A   
ATOM   1367 HH21 ARG A 229     -10.297  -2.795 -23.920  1.00 10.00      A   
ATOM   1368 HH22 ARG A 229     -10.875  -4.392 -23.308  1.00 10.00      A   
ATOM   1369  C   ARG A 229      -9.448  -4.255 -16.127  1.00 10.00      A   
ATOM   1370  O   ARG A 229      -8.797  -5.284 -15.935  1.00 10.00      A   
ATOM   1371  N   GLN A 230      -9.324  -3.171 -15.374  1.00 10.00      A   
ATOM   1372  HN  GLN A 230      -9.896  -2.396 -15.555  1.00 10.00      A   
ATOM   1373  CA  GLN A 230      -8.365  -3.102 -14.284  1.00 10.00      A   
ATOM   1374  CB  GLN A 230      -7.839  -1.674 -14.115  1.00 10.00      A   
ATOM   1375  CG  GLN A 230      -7.358  -1.023 -15.403  1.00 10.00      A   
ATOM   1376  CD  GLN A 230      -6.713   0.327 -15.162  1.00 10.00      A   
ATOM   1377  OE1 GLN A 230      -6.114   0.562 -14.117  1.00 10.00      A   
ATOM   1378  NE2 GLN A 230      -6.824   1.224 -16.129  1.00 10.00      A   
ATOM   1379 HE21 GLN A 230      -7.315   0.971 -16.950  1.00 10.00      A   
ATOM   1380 HE22 GLN A 230      -6.414   2.102 -15.994  1.00 10.00      A   
ATOM   1381  C   GLN A 230      -8.956  -3.613 -12.968  1.00 10.00      A   
ATOM   1382  O   GLN A 230      -8.763  -4.773 -12.603  1.00 10.00      A   
ATOM   1383  N   ARG A 231      -9.701  -2.757 -12.272  1.00 10.00      A   
ATOM   1384  HN  ARG A 231      -9.878  -1.866 -12.643  1.00 10.00      A   
ATOM   1385  CA  ARG A 231     -10.287  -3.125 -10.986  1.00 10.00      A   
ATOM   1386  CB  ARG A 231      -9.435  -2.581  -9.833  1.00 10.00      A   
ATOM   1387  CG  ARG A 231      -8.082  -3.257  -9.679  1.00 10.00      A   
ATOM   1388  CD  ARG A 231      -7.251  -2.596  -8.592  1.00 10.00      A   
ATOM   1389  NE  ARG A 231      -6.951  -1.197  -8.901  1.00 10.00      A   
ATOM   1390  HE  ARG A 231      -7.681  -0.551  -8.797  1.00 10.00      A   
ATOM   1391  CZ  ARG A 231      -5.754  -0.759  -9.298  1.00 10.00      A   
ATOM   1392  NH1 ARG A 231      -4.750  -1.613  -9.465  1.00 10.00      A   
ATOM   1393 HH11 ARG A 231      -4.892  -2.634  -9.295  1.00 10.00      A   
ATOM   1394 HH12 ARG A 231      -3.809  -1.268  -9.760  1.00 10.00      A   
ATOM   1395  NH2 ARG A 231      -5.566   0.533  -9.541  1.00 10.00      A   
ATOM   1396 HH21 ARG A 231      -4.626   0.877  -9.845  1.00 10.00      A   
ATOM   1397 HH22 ARG A 231      -6.351   1.206  -9.435  1.00 10.00      A   
ATOM   1398  C   ARG A 231     -11.722  -2.623 -10.848  1.00 10.00      A   
ATOM   1399  O   ARG A 231     -12.033  -1.865  -9.926  1.00 10.00      A   
ATOM   1400  N   TYR A 232     -12.582  -3.042 -11.771  1.00 10.00      A   
ATOM   1401  HN  TYR A 232     -12.263  -3.631 -12.488  1.00 10.00      A   
ATOM   1402  CA  TYR A 232     -13.989  -2.656 -11.753  1.00 10.00      A   
ATOM   1403  CB  TYR A 232     -14.181  -1.205 -12.206  1.00 10.00      A   
ATOM   1404  CG  TYR A 232     -14.469  -0.248 -11.070  1.00 10.00      A   
ATOM   1405  CD1 TYR A 232     -13.903   1.018 -11.040  1.00 10.00      A   
ATOM   1406  CD2 TYR A 232     -15.301  -0.618 -10.019  1.00 10.00      A   
ATOM   1407  CE1 TYR A 232     -14.154   1.890  -9.998  1.00 10.00      A   
ATOM   1408  CE2 TYR A 232     -15.561   0.247  -8.975  1.00 10.00      A   
ATOM   1409  CZ  TYR A 232     -14.984   1.499  -8.969  1.00 10.00      A   
ATOM   1410  OH  TYR A 232     -15.235   2.358  -7.924  1.00 10.00      A   
ATOM   1411  HH  TYR A 232     -15.084   1.894  -7.093  1.00 10.00      A   
ATOM   1412  C   TYR A 232     -14.813  -3.600 -12.618  1.00 10.00      A   
ATOM   1413  O   TYR A 232     -14.299  -4.608 -13.104  1.00 10.00      A   
ATOM   1414  N   LEU A 233     -16.086  -3.276 -12.801  1.00 10.00      A   
ATOM   1415  HN  LEU A 233     -16.436  -2.460 -12.385  1.00 10.00      A   
ATOM   1416  CA  LEU A 233     -16.983  -4.095 -13.609  1.00 10.00      A   
ATOM   1417  CB  LEU A 233     -17.288  -5.420 -12.901  1.00 10.00      A   
ATOM   1418  CG  LEU A 233     -17.849  -6.546 -13.776  1.00 10.00      A   
ATOM   1419  CD1 LEU A 233     -16.862  -6.919 -14.871  1.00 10.00      A   
ATOM   1420  CD2 LEU A 233     -18.182  -7.762 -12.926  1.00 10.00      A   
ATOM   1421  C   LEU A 233     -18.280  -3.342 -13.868  1.00 10.00      A   
ATOM   1422  O   LEU A 233     -18.869  -2.776 -12.947  1.00 10.00      A   
ATOM   1423  N   GLU A 234     -18.721  -3.327 -15.115  1.00 10.00      A   
ATOM   1424  HN  GLU A 234     -18.221  -3.804 -15.811  1.00 10.00      A   
ATOM   1425  CA  GLU A 234     -19.950  -2.636 -15.469  1.00 10.00      A   
ATOM   1426  CB  GLU A 234     -19.739  -1.657 -16.633  1.00 10.00      A   
ATOM   1427  CG  GLU A 234     -18.763  -2.122 -17.704  1.00 10.00      A   
ATOM   1428  CD  GLU A 234     -19.300  -3.257 -18.550  1.00 10.00      A   
ATOM   1429  OE1 GLU A 234     -18.536  -4.206 -18.830  1.00 10.00      A   
ATOM   1430  OE2 GLU A 234     -20.485  -3.210 -18.935  1.00 10.00      A   
ATOM   1431  C   GLU A 234     -21.075  -3.617 -15.766  1.00 10.00      A   
ATOM   1432  O   GLU A 234     -20.833  -4.798 -16.026  1.00 10.00      A   
ATOM   1433  N   TYR A 235     -22.300  -3.121 -15.717  1.00 10.00      A   
ATOM   1434  HN  TYR A 235     -22.421  -2.168 -15.510  1.00 10.00      A   
ATOM   1435  CA  TYR A 235     -23.476  -3.932 -15.979  1.00 10.00      A   
ATOM   1436  CB  TYR A 235     -24.055  -4.475 -14.671  1.00 10.00      A   
ATOM   1437  CG  TYR A 235     -23.357  -5.701 -14.134  1.00 10.00      A   
ATOM   1438  CD1 TYR A 235     -23.564  -6.947 -14.710  1.00 10.00      A   
ATOM   1439  CD2 TYR A 235     -22.498  -5.617 -13.045  1.00 10.00      A   
ATOM   1440  CE1 TYR A 235     -22.936  -8.074 -14.221  1.00 10.00      A   
ATOM   1441  CE2 TYR A 235     -21.864  -6.740 -12.549  1.00 10.00      A   
ATOM   1442  CZ  TYR A 235     -22.088  -7.966 -13.141  1.00 10.00      A   
ATOM   1443  OH  TYR A 235     -21.461  -9.089 -12.653  1.00 10.00      A   
ATOM   1444  HH  TYR A 235     -21.352  -9.730 -13.367  1.00 10.00      A   
ATOM   1445  C   TYR A 235     -24.525  -3.096 -16.696  1.00 10.00      A   
ATOM   1446  O   TYR A 235     -24.243  -1.969 -17.114  1.00 10.00      A   
ATOM   1447  N   ARG A 236     -25.731  -3.641 -16.814  1.00 10.00      A   
ATOM   1448  HN  ARG A 236     -25.892  -4.528 -16.420  1.00 10.00      A   
ATOM   1449  CA  ARG A 236     -26.836  -2.961 -17.478  1.00 10.00      A   
ATOM   1450  CB  ARG A 236     -26.470  -2.631 -18.927  1.00 10.00      A   
ATOM   1451  CG  ARG A 236     -26.723  -1.187 -19.318  1.00 10.00      A   
ATOM   1452  CD  ARG A 236     -25.853  -0.772 -20.495  1.00 10.00      A   
ATOM   1453  NE  ARG A 236     -26.267  -1.412 -21.743  1.00 10.00      A   
ATOM   1454  HE  ARG A 236     -27.181  -1.232 -22.059  1.00 10.00      A   
ATOM   1455  CZ  ARG A 236     -25.478  -2.205 -22.470  1.00 10.00      A   
ATOM   1456  NH1 ARG A 236     -24.243  -2.479 -22.061  1.00 10.00      A   
ATOM   1457 HH11 ARG A 236     -23.879  -2.074 -21.169  1.00 10.00      A   
ATOM   1458 HH12 ARG A 236     -23.629  -3.109 -22.628  1.00 10.00      A   
ATOM   1459  NH2 ARG A 236     -25.923  -2.728 -23.603  1.00 10.00      A   
ATOM   1460 HH21 ARG A 236     -25.307  -3.353 -24.169  1.00 10.00      A   
ATOM   1461 HH22 ARG A 236     -26.887  -2.515 -23.939  1.00 10.00      A   
ATOM   1462  C   ARG A 236     -28.075  -3.847 -17.451  1.00 10.00      A   
ATOM   1463  O   ARG A 236     -28.200  -4.775 -18.254  1.00 10.00      A   
ATOM   1464  N   TYR A 246     -22.607  -0.312 -14.756  1.00 10.00      A   
ATOM   1465  HN  TYR A 246     -22.037   0.207 -15.362  1.00 10.00      A   
ATOM   1466  CA  TYR A 246     -22.304  -0.296 -13.330  1.00 10.00      A   
ATOM   1467  CB  TYR A 246     -21.541   0.980 -12.951  1.00 10.00      A   
ATOM   1468  CG  TYR A 246     -20.064   0.945 -13.280  1.00 10.00      A   
ATOM   1469  CD1 TYR A 246     -19.140   0.489 -12.350  1.00 10.00      A   
ATOM   1470  CD2 TYR A 246     -19.593   1.370 -14.517  1.00 10.00      A   
ATOM   1471  CE1 TYR A 246     -17.790   0.455 -12.639  1.00 10.00      A   
ATOM   1472  CE2 TYR A 246     -18.242   1.339 -14.815  1.00 10.00      A   
ATOM   1473  CZ  TYR A 246     -17.346   0.880 -13.872  1.00 10.00      A   
ATOM   1474  OH  TYR A 246     -16.000   0.842 -14.161  1.00 10.00      A   
ATOM   1475  HH  TYR A 246     -15.767   1.590 -14.722  1.00 10.00      A   
ATOM   1476  C   TYR A 246     -23.561  -0.431 -12.472  1.00 10.00      A   
ATOM   1477  O   TYR A 246     -24.083   0.557 -11.959  1.00 10.00      A   
ATOM   1478  N   GLU A 247     -24.058  -1.655 -12.338  1.00 10.00      A   
ATOM   1479  HN  GLU A 247     -23.629  -2.401 -12.802  1.00 10.00      A   
ATOM   1480  CA  GLU A 247     -25.234  -1.908 -11.517  1.00 10.00      A   
ATOM   1481  CB  GLU A 247     -25.985  -3.153 -11.991  1.00 10.00      A   
ATOM   1482  CG  GLU A 247     -26.900  -2.906 -13.181  1.00 10.00      A   
ATOM   1483  CD  GLU A 247     -27.665  -4.146 -13.600  1.00 10.00      A   
ATOM   1484  OE1 GLU A 247     -27.220  -4.835 -14.539  1.00 10.00      A   
ATOM   1485  OE2 GLU A 247     -28.714  -4.440 -12.989  1.00 10.00      A   
ATOM   1486  C   GLU A 247     -24.825  -2.047 -10.054  1.00 10.00      A   
ATOM   1487  O   GLU A 247     -24.175  -3.021  -9.667  1.00 10.00      A   
ATOM   1488  N   PHE A 248     -25.191  -1.059  -9.252  1.00 10.00      A   
ATOM   1489  HN  PHE A 248     -25.704  -0.311  -9.622  1.00 10.00      A   
ATOM   1490  CA  PHE A 248     -24.852  -1.051  -7.836  1.00 10.00      A   
ATOM   1491  CB  PHE A 248     -24.834   0.385  -7.296  1.00 10.00      A   
ATOM   1492  CG  PHE A 248     -23.901   1.306  -8.034  1.00 10.00      A   
ATOM   1493  CD1 PHE A 248     -24.383   2.167  -9.007  1.00 10.00      A   
ATOM   1494  CD2 PHE A 248     -22.544   1.314  -7.752  1.00 10.00      A   
ATOM   1495  CE1 PHE A 248     -23.531   3.017  -9.687  1.00 10.00      A   
ATOM   1496  CE2 PHE A 248     -21.685   2.162  -8.428  1.00 10.00      A   
ATOM   1497  CZ  PHE A 248     -22.181   3.014  -9.397  1.00 10.00      A   
ATOM   1498  C   PHE A 248     -25.811  -1.906  -7.017  1.00 10.00      A   
ATOM   1499  O   PHE A 248     -27.022  -1.899  -7.245  1.00 10.00      A   
ATOM   1500  N   GLN A 249     -25.251  -2.657  -6.082  1.00 10.00      A   
ATOM   1501  HN  GLN A 249     -24.279  -2.639  -5.984  1.00 10.00      A   
ATOM   1502  CA  GLN A 249     -26.029  -3.510  -5.196  1.00 10.00      A   
ATOM   1503  CB  GLN A 249     -25.505  -4.949  -5.247  1.00 10.00      A   
ATOM   1504  CG  GLN A 249     -26.524  -5.965  -5.746  1.00 10.00      A   
ATOM   1505  CD  GLN A 249     -27.280  -6.654  -4.623  1.00 10.00      A   
ATOM   1506  OE1 GLN A 249     -27.486  -6.088  -3.550  1.00 10.00      A   
ATOM   1507  NE2 GLN A 249     -27.696  -7.886  -4.864  1.00 10.00      A   
ATOM   1508 HE21 GLN A 249     -27.498  -8.279  -5.742  1.00 10.00      A   
ATOM   1509 HE22 GLN A 249     -28.184  -8.356  -4.157  1.00 10.00      A   
ATOM   1510  C   GLN A 249     -25.942  -2.971  -3.772  1.00 10.00      A   
ATOM   1511  O   GLN A 249     -25.224  -2.007  -3.514  1.00 10.00      A   
ATOM   1512  N   TRP A 250     -26.666  -3.594  -2.856  1.00 10.00      A   
ATOM   1513  HN  TRP A 250     -27.213  -4.369  -3.120  1.00 10.00      A   
ATOM   1514  CA  TRP A 250     -26.662  -3.164  -1.466  1.00 10.00      A   
ATOM   1515  CB  TRP A 250     -27.910  -3.665  -0.737  1.00 10.00      A   
ATOM   1516  CG  TRP A 250     -29.144  -2.882  -1.069  1.00 10.00      A   
ATOM   1517  CD1 TRP A 250     -30.171  -3.268  -1.882  1.00 10.00      A   
ATOM   1518  CD2 TRP A 250     -29.473  -1.570  -0.601  1.00 10.00      A   
ATOM   1519  NE1 TRP A 250     -31.123  -2.280  -1.942  1.00 10.00      A   
ATOM   1520  HE1 TRP A 250     -31.959  -2.320  -2.458  1.00 10.00      A   
ATOM   1521  CE2 TRP A 250     -30.714  -1.224  -1.166  1.00 10.00      A   
ATOM   1522  CE3 TRP A 250     -28.834  -0.654   0.241  1.00 10.00      A   
ATOM   1523  CZ2 TRP A 250     -31.333  -0.005  -0.914  1.00 10.00      A   
ATOM   1524  CZ3 TRP A 250     -29.450   0.556   0.490  1.00 10.00      A   
ATOM   1525  CH2 TRP A 250     -30.685   0.871  -0.087  1.00 10.00      A   
ATOM   1526  C   TRP A 250     -25.395  -3.621  -0.754  1.00 10.00      A   
ATOM   1527  O   TRP A 250     -24.782  -2.863  -0.003  1.00 10.00      A   
ATOM   1528  N   GLY A 251     -24.994  -4.857  -1.008  1.00 10.00      A   
ATOM   1529  HN  GLY A 251     -25.514  -5.413  -1.624  1.00 10.00      A   
ATOM   1530  CA  GLY A 251     -23.798  -5.385  -0.384  1.00 10.00      A   
ATOM   1531  C   GLY A 251     -24.105  -6.429   0.673  1.00 10.00      A   
ATOM   1532  O   GLY A 251     -24.993  -6.230   1.506  1.00 10.00      A   
ATOM   1533  N   PRO A 252     -23.379  -7.561   0.658  1.00 10.00      A   
ATOM   1534  CA  PRO A 252     -23.579  -8.653   1.619  1.00 10.00      A   
ATOM   1535  CB  PRO A 252     -22.535  -9.705   1.210  1.00 10.00      A   
ATOM   1536  CG  PRO A 252     -21.545  -8.968   0.370  1.00 10.00      A   
ATOM   1537  CD  PRO A 252     -22.311  -7.871  -0.310  1.00 10.00      A   
ATOM   1538  C   PRO A 252     -23.368  -8.217   3.070  1.00 10.00      A   
ATOM   1539  O   PRO A 252     -24.215  -8.460   3.928  1.00 10.00      A   
ATOM   1540  N   ARG A 253     -22.248  -7.554   3.337  1.00 10.00      A   
ATOM   1541  HN  ARG A 253     -21.620  -7.360   2.609  1.00 10.00      A   
ATOM   1542  CA  ARG A 253     -21.939  -7.098   4.688  1.00 10.00      A   
ATOM   1543  CB  ARG A 253     -20.468  -6.666   4.798  1.00 10.00      A   
ATOM   1544  CG  ARG A 253     -19.910  -6.650   6.220  1.00 10.00      A   
ATOM   1545  CD  ARG A 253     -20.200  -5.340   6.946  1.00 10.00      A   
ATOM   1546  NE  ARG A 253     -19.332  -4.250   6.503  1.00 10.00      A   
ATOM   1547  HE  ARG A 253     -18.963  -4.309   5.591  1.00 10.00      A   
ATOM   1548  CZ  ARG A 253     -19.009  -3.198   7.260  1.00 10.00      A   
ATOM   1549  NH1 ARG A 253     -19.507  -3.066   8.485  1.00 10.00      A   
ATOM   1550 HH11 ARG A 253     -20.163  -3.792   8.877  1.00 10.00      A   
ATOM   1551 HH12 ARG A 253     -19.252  -2.238   9.067  1.00 10.00      A   
ATOM   1552  NH2 ARG A 253     -18.194  -2.266   6.788  1.00 10.00      A   
ATOM   1553 HH21 ARG A 253     -17.939  -1.444   7.380  1.00 10.00      A   
ATOM   1554 HH22 ARG A 253     -17.801  -2.348   5.825  1.00 10.00      A   
ATOM   1555  C   ARG A 253     -22.854  -5.948   5.089  1.00 10.00      A   
ATOM   1556  O   ARG A 253     -23.233  -5.818   6.253  1.00 10.00      A   
ATOM   1557  N   THR A 254     -23.216  -5.129   4.114  1.00 10.00      A   
ATOM   1558  HN  THR A 254     -22.897  -5.300   3.203  1.00 10.00      A   
ATOM   1559  CA  THR A 254     -24.072  -3.981   4.355  1.00 10.00      A   
ATOM   1560  CB  THR A 254     -24.329  -3.204   3.054  1.00 10.00      A   
ATOM   1561  OG1 THR A 254     -23.217  -3.378   2.162  1.00 10.00      A   
ATOM   1562  HG1 THR A 254     -23.477  -3.076   1.276  1.00 10.00      A   
ATOM   1563  CG2 THR A 254     -24.508  -1.723   3.346  1.00 10.00      A   
ATOM   1564  C   THR A 254     -25.409  -4.385   4.975  1.00 10.00      A   
ATOM   1565  O   THR A 254     -25.820  -3.828   5.990  1.00 10.00      A   
ATOM   1566  N   ASN A 255     -26.064  -5.382   4.390  1.00 10.00      A   
ATOM   1567  HN  ASN A 255     -25.667  -5.825   3.605  1.00 10.00      A   
ATOM   1568  CA  ASN A 255     -27.364  -5.832   4.886  1.00 10.00      A   
ATOM   1569  CB  ASN A 255     -28.134  -6.601   3.811  1.00 10.00      A   
ATOM   1570  CG  ASN A 255     -29.622  -6.685   4.108  1.00 10.00      A   
ATOM   1571  OD1 ASN A 255     -30.250  -7.722   3.904  1.00 10.00      A   
ATOM   1572  ND2 ASN A 255     -30.202  -5.594   4.590  1.00 10.00      A   
ATOM   1573 HD21 ASN A 255     -29.646  -4.794   4.731  1.00 10.00      A   
ATOM   1574 HD22 ASN A 255     -31.161  -5.627   4.783  1.00 10.00      A   
ATOM   1575  C   ASN A 255     -27.258  -6.655   6.172  1.00 10.00      A   
ATOM   1576  O   ASN A 255     -28.272  -7.021   6.772  1.00 10.00      A   
ATOM   1577  N   LEU A 256     -26.032  -6.948   6.598  1.00 10.00      A   
ATOM   1578  HN  LEU A 256     -25.255  -6.647   6.080  1.00 10.00      A   
ATOM   1579  CA  LEU A 256     -25.822  -7.712   7.825  1.00 10.00      A   
ATOM   1580  CB  LEU A 256     -24.456  -8.407   7.819  1.00 10.00      A   
ATOM   1581  CG  LEU A 256     -24.320  -9.634   6.914  1.00 10.00      A   
ATOM   1582  CD1 LEU A 256     -22.894 -10.159   6.932  1.00 10.00      A   
ATOM   1583  CD2 LEU A 256     -25.295 -10.725   7.332  1.00 10.00      A   
ATOM   1584  C   LEU A 256     -25.948  -6.807   9.044  1.00 10.00      A   
ATOM   1585  O   LEU A 256     -26.219  -7.267  10.152  1.00 10.00      A   
ATOM   1586  N   GLU A 257     -25.742  -5.515   8.829  1.00 10.00      A   
ATOM   1587  HN  GLU A 257     -25.517  -5.214   7.924  1.00 10.00      A   
ATOM   1588  CA  GLU A 257     -25.834  -4.537   9.903  1.00 10.00      A   
ATOM   1589  CB  GLU A 257     -24.481  -3.857  10.122  1.00 10.00      A   
ATOM   1590  CG  GLU A 257     -23.418  -4.782  10.690  1.00 10.00      A   
ATOM   1591  CD  GLU A 257     -22.049  -4.142  10.729  1.00 10.00      A   
ATOM   1592  OE1 GLU A 257     -21.829  -3.248  11.572  1.00 10.00      A   
ATOM   1593  OE2 GLU A 257     -21.179  -4.540   9.926  1.00 10.00      A   
ATOM   1594  C   GLU A 257     -26.914  -3.498   9.612  1.00 10.00      A   
ATOM   1595  O   GLU A 257     -27.588  -3.013  10.522  1.00 10.00      A   
ATOM   1596  N   LEU A 258     -27.083  -3.173   8.338  1.00 10.00      A   
ATOM   1597  HN  LEU A 258     -26.529  -3.607   7.652  1.00 10.00      A   
ATOM   1598  CA  LEU A 258     -28.072  -2.195   7.925  1.00 10.00      A   
ATOM   1599  CB  LEU A 258     -27.419  -1.122   7.048  1.00 10.00      A   
ATOM   1600  CG  LEU A 258     -28.280   0.094   6.702  1.00 10.00      A   
ATOM   1601  CD1 LEU A 258     -28.504   0.962   7.931  1.00 10.00      A   
ATOM   1602  CD2 LEU A 258     -27.638   0.901   5.584  1.00 10.00      A   
ATOM   1603  C   LEU A 258     -29.214  -2.867   7.171  1.00 10.00      A   
ATOM   1604  O   LEU A 258     -29.083  -3.207   5.993  1.00 10.00      A   
ATOM   1605  N   SER A 259     -30.323  -3.082   7.863  1.00 10.00      A   
ATOM   1606  HN  SER A 259     -30.359  -2.824   8.809  1.00 10.00      A   
ATOM   1607  CA  SER A 259     -31.492  -3.699   7.261  1.00 10.00      A   
ATOM   1608  CB  SER A 259     -32.384  -4.272   8.361  1.00 10.00      A   
ATOM   1609  OG  SER A 259     -32.115  -3.632   9.598  1.00 10.00      A   
ATOM   1610  HG  SER A 259     -32.761  -3.921  10.254  1.00 10.00      A   
ATOM   1611  C   SER A 259     -32.260  -2.673   6.429  1.00 10.00      A   
ATOM   1612  O   SER A 259     -32.038  -1.470   6.563  1.00 10.00      A   
ATOM   1613  N   LYS A 260     -33.172  -3.144   5.593  1.00 10.00      A   
ATOM   1614  HN  LYS A 260     -33.347  -4.117   5.569  1.00 10.00      A   
ATOM   1615  CA  LYS A 260     -33.952  -2.259   4.739  1.00 10.00      A   
ATOM   1616  CB  LYS A 260     -34.783  -3.062   3.737  1.00 10.00      A   
ATOM   1617  CG  LYS A 260     -33.956  -4.011   2.886  1.00 10.00      A   
ATOM   1618  CD  LYS A 260     -34.832  -4.862   1.985  1.00 10.00      A   
ATOM   1619  CE  LYS A 260     -34.038  -6.009   1.384  1.00 10.00      A   
ATOM   1620  NZ  LYS A 260     -34.825  -6.767   0.379  1.00 10.00      A   
ATOM   1621  HZ1 LYS A 260     -34.896  -6.224  -0.504  1.00 10.00      A   
ATOM   1622  HZ2 LYS A 260     -35.790  -6.951   0.736  1.00 10.00      A   
ATOM   1623  HZ3 LYS A 260     -34.367  -7.676   0.178  1.00 10.00      A   
ATOM   1624  C   LYS A 260     -34.839  -1.350   5.576  1.00 10.00      A   
ATOM   1625  O   LYS A 260     -35.093  -0.203   5.210  1.00 10.00      A   
ATOM   1626  N   MET A 261     -35.286  -1.865   6.718  1.00 10.00      A   
ATOM   1627  HN  MET A 261     -35.042  -2.785   6.951  1.00 10.00      A   
ATOM   1628  CA  MET A 261     -36.131  -1.097   7.624  1.00 10.00      A   
ATOM   1629  CB  MET A 261     -36.650  -1.986   8.759  1.00 10.00      A   
ATOM   1630  CG  MET A 261     -37.700  -1.326   9.640  1.00 10.00      A   
ATOM   1631  SD  MET A 261     -39.166  -0.816   8.721  1.00 10.00      A   
ATOM   1632  CE  MET A 261     -40.143  -0.076  10.028  1.00 10.00      A   
ATOM   1633  C   MET A 261     -35.352   0.090   8.188  1.00 10.00      A   
ATOM   1634  O   MET A 261     -35.901   1.174   8.383  1.00 10.00      A   
ATOM   1635  N   LYS A 262     -34.058  -0.118   8.420  1.00 10.00      A   
ATOM   1636  HN  LYS A 262     -33.675  -0.996   8.224  1.00 10.00      A   
ATOM   1637  CA  LYS A 262     -33.193   0.933   8.942  1.00 10.00      A   
ATOM   1638  CB  LYS A 262     -31.867   0.348   9.434  1.00 10.00      A   
ATOM   1639  CG  LYS A 262     -31.986  -0.488  10.698  1.00 10.00      A   
ATOM   1640  CD  LYS A 262     -30.658  -1.133  11.065  1.00 10.00      A   
ATOM   1641  CE  LYS A 262     -30.784  -1.965  12.332  1.00 10.00      A   
ATOM   1642  NZ  LYS A 262     -29.595  -2.830  12.554  1.00 10.00      A   
ATOM   1643  HZ1 LYS A 262     -28.729  -2.339  12.251  1.00 10.00      A   
ATOM   1644  HZ2 LYS A 262     -29.686  -3.711  12.012  1.00 10.00      A   
ATOM   1645  HZ3 LYS A 262     -29.507  -3.068  13.564  1.00 10.00      A   
ATOM   1646  C   LYS A 262     -32.943   1.986   7.868  1.00 10.00      A   
ATOM   1647  O   LYS A 262     -32.870   3.182   8.157  1.00 10.00      A   
ATOM   1648  N   VAL A 263     -32.822   1.528   6.624  1.00 10.00      A   
ATOM   1649  HN  VAL A 263     -32.872   0.562   6.464  1.00 10.00      A   
ATOM   1650  CA  VAL A 263     -32.604   2.426   5.496  1.00 10.00      A   
ATOM   1651  CB  VAL A 263     -32.304   1.653   4.191  1.00 10.00      A   
ATOM   1652  CG1 VAL A 263     -32.025   2.616   3.045  1.00 10.00      A   
ATOM   1653  CG2 VAL A 263     -31.135   0.701   4.382  1.00 10.00      A   
ATOM   1654  C   VAL A 263     -33.837   3.296   5.292  1.00 10.00      A   
ATOM   1655  O   VAL A 263     -33.729   4.500   5.051  1.00 10.00      A   
ATOM   1656  N   LEU A 264     -35.006   2.675   5.416  1.00 10.00      A   
ATOM   1657  HN  LEU A 264     -35.016   1.712   5.614  1.00 10.00      A   
ATOM   1658  CA  LEU A 264     -36.273   3.372   5.258  1.00 10.00      A   
ATOM   1659  CB  LEU A 264     -37.436   2.391   5.420  1.00 10.00      A   
ATOM   1660  CG  LEU A 264     -38.824   2.914   5.050  1.00 10.00      A   
ATOM   1661  CD1 LEU A 264     -39.547   1.918   4.156  1.00 10.00      A   
ATOM   1662  CD2 LEU A 264     -39.642   3.200   6.300  1.00 10.00      A   
ATOM   1663  C   LEU A 264     -36.386   4.506   6.271  1.00 10.00      A   
ATOM   1664  O   LEU A 264     -36.841   5.601   5.944  1.00 10.00      A   
ATOM   1665  N   LYS A 265     -35.957   4.239   7.496  1.00 10.00      A   
ATOM   1666  HN  LYS A 265     -35.612   3.344   7.696  1.00 10.00      A   
ATOM   1667  CA  LYS A 265     -35.995   5.243   8.552  1.00 10.00      A   
ATOM   1668  CB  LYS A 265     -35.630   4.624   9.903  1.00 10.00      A   
ATOM   1669  CG  LYS A 265     -36.588   3.542  10.367  1.00 10.00      A   
ATOM   1670  CD  LYS A 265     -36.139   2.942  11.687  1.00 10.00      A   
ATOM   1671  CE  LYS A 265     -36.924   1.684  12.019  1.00 10.00      A   
ATOM   1672  NZ  LYS A 265     -36.524   1.111  13.332  1.00 10.00      A   
ATOM   1673  HZ1 LYS A 265     -35.495   1.176  13.452  1.00 10.00      A   
ATOM   1674  HZ2 LYS A 265     -36.799   0.110  13.386  1.00 10.00      A   
ATOM   1675  HZ3 LYS A 265     -36.985   1.628  14.109  1.00 10.00      A   
ATOM   1676  C   LYS A 265     -35.046   6.392   8.230  1.00 10.00      A   
ATOM   1677  O   LYS A 265     -35.381   7.558   8.425  1.00 10.00      A   
ATOM   1678  N   PHE A 266     -33.870   6.049   7.718  1.00 10.00      A   
ATOM   1679  HN  PHE A 266     -33.670   5.098   7.582  1.00 10.00      A   
ATOM   1680  CA  PHE A 266     -32.864   7.044   7.361  1.00 10.00      A   
ATOM   1681  CB  PHE A 266     -31.570   6.370   6.887  1.00 10.00      A   
ATOM   1682  CG  PHE A 266     -30.576   7.318   6.269  1.00 10.00      A   
ATOM   1683  CD1 PHE A 266     -29.993   8.324   7.022  1.00 10.00      A   
ATOM   1684  CD2 PHE A 266     -30.226   7.200   4.933  1.00 10.00      A   
ATOM   1685  CE1 PHE A 266     -29.082   9.196   6.456  1.00 10.00      A   
ATOM   1686  CE2 PHE A 266     -29.315   8.068   4.361  1.00 10.00      A   
ATOM   1687  CZ  PHE A 266     -28.743   9.068   5.123  1.00 10.00      A   
ATOM   1688  C   PHE A 266     -33.381   8.003   6.293  1.00 10.00      A   
ATOM   1689  O   PHE A 266     -33.281   9.221   6.444  1.00 10.00      A   
ATOM   1690  N   VAL A 267     -33.946   7.455   5.224  1.00 10.00      A   
ATOM   1691  HN  VAL A 267     -34.019   6.475   5.165  1.00 10.00      A   
ATOM   1692  CA  VAL A 267     -34.467   8.279   4.137  1.00 10.00      A   
ATOM   1693  CB  VAL A 267     -34.745   7.479   2.847  1.00 10.00      A   
ATOM   1694  CG1 VAL A 267     -33.439   7.079   2.177  1.00 10.00      A   
ATOM   1695  CG2 VAL A 267     -35.595   6.253   3.135  1.00 10.00      A   
ATOM   1696  C   VAL A 267     -35.701   9.072   4.565  1.00 10.00      A   
ATOM   1697  O   VAL A 267     -35.995  10.129   4.006  1.00 10.00      A   
ATOM   1698  N   ALA A 268     -36.411   8.570   5.569  1.00 10.00      A   
ATOM   1699  HN  ALA A 268     -36.137   7.717   5.970  1.00 10.00      A   
ATOM   1700  CA  ALA A 268     -37.594   9.251   6.082  1.00 10.00      A   
ATOM   1701  CB  ALA A 268     -38.402   8.323   6.978  1.00 10.00      A   
ATOM   1702  C   ALA A 268     -37.184  10.505   6.846  1.00 10.00      A   
ATOM   1703  O   ALA A 268     -37.961  11.445   6.990  1.00 10.00      A   
ATOM   1704  N   LYS A 269     -35.942  10.517   7.311  1.00 10.00      A   
ATOM   1705  HN  LYS A 269     -35.365   9.739   7.143  1.00 10.00      A   
ATOM   1706  CA  LYS A 269     -35.406  11.646   8.061  1.00 10.00      A   
ATOM   1707  CB  LYS A 269     -34.364  11.161   9.072  1.00 10.00      A   
ATOM   1708  CG  LYS A 269     -34.907  10.182  10.100  1.00 10.00      A   
ATOM   1709  CD  LYS A 269     -33.787   9.436  10.808  1.00 10.00      A   
ATOM   1710  CE  LYS A 269     -34.337   8.322  11.686  1.00 10.00      A   
ATOM   1711  NZ  LYS A 269     -33.260   7.587  12.401  1.00 10.00      A   
ATOM   1712  HZ1 LYS A 269     -32.602   8.261  12.843  1.00 10.00      A   
ATOM   1713  HZ2 LYS A 269     -32.728   6.993  11.735  1.00 10.00      A   
ATOM   1714  HZ3 LYS A 269     -33.667   6.978  13.140  1.00 10.00      A   
ATOM   1715  C   LYS A 269     -34.783  12.672   7.121  1.00 10.00      A   
ATOM   1716  O   LYS A 269     -34.112  13.606   7.560  1.00 10.00      A   
ATOM   1717  N   VAL A 270     -35.003  12.489   5.825  1.00 10.00      A   
ATOM   1718  HN  VAL A 270     -35.537  11.718   5.534  1.00 10.00      A   
ATOM   1719  CA  VAL A 270     -34.469  13.401   4.825  1.00 10.00      A   
ATOM   1720  CB  VAL A 270     -34.016  12.659   3.548  1.00 10.00      A   
ATOM   1721  CG1 VAL A 270     -33.531  13.641   2.489  1.00 10.00      A   
ATOM   1722  CG2 VAL A 270     -32.923  11.655   3.879  1.00 10.00      A   
ATOM   1723  C   VAL A 270     -35.494  14.475   4.469  1.00 10.00      A   
ATOM   1724  O   VAL A 270     -35.156  15.653   4.351  1.00 10.00      A   
ATOM   1725  N   HIS A 271     -36.749  14.068   4.307  1.00 10.00      A   
ATOM   1726  HN  HIS A 271     -36.965  13.116   4.402  1.00 10.00      A   
ATOM   1727  CA  HIS A 271     -37.815  15.006   3.967  1.00 10.00      A   
ATOM   1728  CB  HIS A 271     -38.342  14.761   2.546  1.00 10.00      A   
ATOM   1729  CG  HIS A 271     -39.020  13.439   2.327  1.00 10.00      A   
ATOM   1730  ND1 HIS A 271     -38.856  12.385   3.193  1.00 10.00      A   
ATOM   1731  CD2 HIS A 271     -39.843  13.058   1.319  1.00 10.00      A   
ATOM   1732  CE1 HIS A 271     -39.576  11.397   2.697  1.00 10.00      A   
ATOM   1733  NE2 HIS A 271     -40.190  11.755   1.562  1.00 10.00      A   
ATOM   1734  HE2 HIS A 271     -40.572  11.131   0.893  1.00 10.00      A   
ATOM   1735  C   HIS A 271     -38.951  14.973   4.990  1.00 10.00      A   
ATOM   1736  O   HIS A 271     -39.964  15.661   4.826  1.00 10.00      A   
ATOM   1737  N   ASN A 272     -38.765  14.168   6.037  1.00 10.00      A   
ATOM   1738  HN  ASN A 272     -37.942  13.641   6.081  1.00 10.00      A   
ATOM   1739  CA  ASN A 272     -39.748  14.020   7.118  1.00 10.00      A   
ATOM   1740  CB  ASN A 272     -40.190  15.374   7.701  1.00 10.00      A   
ATOM   1741  CG  ASN A 272     -41.380  15.268   8.644  1.00 10.00      A   
ATOM   1742  OD1 ASN A 272     -42.530  15.409   8.229  1.00 10.00      A   
ATOM   1743  ND2 ASN A 272     -41.115  15.014   9.916  1.00 10.00      A   
ATOM   1744 HD21 ASN A 272     -40.174  14.904  10.183  1.00 10.00      A   
ATOM   1745 HD22 ASN A 272     -41.866  14.948  10.542  1.00 10.00      A   
ATOM   1746  C   ASN A 272     -40.948  13.158   6.722  1.00 10.00      A   
ATOM   1747  O   ASN A 272     -41.471  13.273   5.612  1.00 10.00      A   
ATOM   1748  N   GLN A 273     -41.357  12.292   7.655  1.00 10.00      A   
ATOM   1749  HN  GLN A 273     -40.855  12.250   8.495  1.00 10.00      A   
ATOM   1750  CA  GLN A 273     -42.497  11.387   7.484  1.00 10.00      A   
ATOM   1751  CB  GLN A 273     -43.742  12.093   6.920  1.00 10.00      A   
ATOM   1752  CG  GLN A 273     -44.224  11.559   5.581  1.00 10.00      A   
ATOM   1753  CD  GLN A 273     -45.084  12.552   4.835  1.00 10.00      A   
ATOM   1754  OE1 GLN A 273     -46.309  12.522   4.925  1.00 10.00      A   
ATOM   1755  NE2 GLN A 273     -44.447  13.444   4.095  1.00 10.00      A   
ATOM   1756 HE21 GLN A 273     -43.465  13.414   4.075  1.00 10.00      A   
ATOM   1757 HE22 GLN A 273     -44.980  14.099   3.599  1.00 10.00      A   
ATOM   1758  C   GLN A 273     -42.144  10.122   6.702  1.00 10.00      A   
ATOM   1759  O   GLN A 273     -41.475  10.167   5.668  1.00 10.00      A   
ATOM   1760  N   ASP A 274     -42.591   8.988   7.224  1.00 10.00      A   
ATOM   1761  HN  ASP A 274     -43.096   9.017   8.063  1.00 10.00      A   
ATOM   1762  CA  ASP A 274     -42.349   7.699   6.593  1.00 10.00      A   
ATOM   1763  CB  ASP A 274     -42.070   6.583   7.615  1.00 10.00      A   
ATOM   1764  CG  ASP A 274     -43.154   6.425   8.663  1.00 10.00      A   
ATOM   1765  OD1 ASP A 274     -44.038   5.555   8.496  1.00 10.00      A   
ATOM   1766  OD2 ASP A 274     -43.127   7.172   9.664  1.00 10.00      A   
ATOM   1767  C   ASP A 274     -43.432   7.289   5.580  1.00 10.00      A   
ATOM   1768  O   ASP A 274     -43.097   6.740   4.530  1.00 10.00      A   
ATOM   1769  N   PRO A 275     -44.743   7.551   5.833  1.00 10.00      A   
ATOM   1770  CA  PRO A 275     -45.809   7.168   4.898  1.00 10.00      A   
ATOM   1771  CB  PRO A 275     -47.094   7.252   5.739  1.00 10.00      A   
ATOM   1772  CG  PRO A 275     -46.652   7.543   7.136  1.00 10.00      A   
ATOM   1773  CD  PRO A 275     -45.312   8.200   7.022  1.00 10.00      A   
ATOM   1774  C   PRO A 275     -45.906   8.101   3.687  1.00 10.00      A   
ATOM   1775  O   PRO A 275     -47.001   8.494   3.281  1.00 10.00      A   
ATOM   1776  N   LYS A 276     -44.761   8.443   3.106  1.00 10.00      A   
ATOM   1777  HN  LYS A 276     -43.919   8.098   3.476  1.00 10.00      A   
ATOM   1778  CA  LYS A 276     -44.725   9.313   1.939  1.00 10.00      A   
ATOM   1779  CB  LYS A 276     -43.692  10.428   2.127  1.00 10.00      A   
ATOM   1780  CG  LYS A 276     -43.813  11.569   1.128  1.00 10.00      A   
ATOM   1781  CD  LYS A 276     -45.228  12.123   1.090  1.00 10.00      A   
ATOM   1782  CE  LYS A 276     -45.318  13.355   0.209  1.00 10.00      A   
ATOM   1783  NZ  LYS A 276     -44.993  13.055  -1.209  1.00 10.00      A   
ATOM   1784  HZ1 LYS A 276     -44.006  12.744  -1.295  1.00 10.00      A   
ATOM   1785  HZ2 LYS A 276     -45.128  13.905  -1.793  1.00 10.00      A   
ATOM   1786  HZ3 LYS A 276     -45.615  12.303  -1.570  1.00 10.00      A   
ATOM   1787  C   LYS A 276     -44.430   8.510   0.669  1.00 10.00      A   
ATOM   1788  O   LYS A 276     -45.343   8.089  -0.035  1.00 10.00      A   
ATOM   1789  N   ASP A 277     -43.153   8.300   0.382  1.00 10.00      A   
ATOM   1790  HN  ASP A 277     -42.461   8.685   0.962  1.00 10.00      A   
ATOM   1791  CA  ASP A 277     -42.748   7.539  -0.803  1.00 10.00      A   
ATOM   1792  CB  ASP A 277     -41.613   8.257  -1.543  1.00 10.00      A   
ATOM   1793  CG  ASP A 277     -41.714   9.765  -1.466  1.00 10.00      A   
ATOM   1794  OD1 ASP A 277     -42.280  10.379  -2.396  1.00 10.00      A   
ATOM   1795  OD2 ASP A 277     -41.236  10.345  -0.469  1.00 10.00      A   
ATOM   1796  C   ASP A 277     -42.269   6.161  -0.383  1.00 10.00      A   
ATOM   1797  O   ASP A 277     -42.081   5.265  -1.204  1.00 10.00      A   
ATOM   1798  N   TRP A 278     -42.099   6.002   0.916  1.00 10.00      A   
ATOM   1799  HN  TRP A 278     -42.303   6.748   1.512  1.00 10.00      A   
ATOM   1800  CA  TRP A 278     -41.617   4.756   1.492  1.00 10.00      A   
ATOM   1801  CB  TRP A 278     -40.937   5.010   2.837  1.00 10.00      A   
ATOM   1802  CG  TRP A 278     -40.121   6.269   2.839  1.00 10.00      A   
ATOM   1803  CD1 TRP A 278     -40.132   7.248   3.786  1.00 10.00      A   
ATOM   1804  CD2 TRP A 278     -39.189   6.696   1.833  1.00 10.00      A   
ATOM   1805  NE1 TRP A 278     -39.267   8.254   3.437  1.00 10.00      A   
ATOM   1806  HE1 TRP A 278     -39.098   9.066   3.960  1.00 10.00      A   
ATOM   1807  CE2 TRP A 278     -38.675   7.939   2.242  1.00 10.00      A   
ATOM   1808  CE3 TRP A 278     -38.738   6.146   0.627  1.00 10.00      A   
ATOM   1809  CZ2 TRP A 278     -37.736   8.643   1.491  1.00 10.00      A   
ATOM   1810  CZ3 TRP A 278     -37.808   6.844  -0.115  1.00 10.00      A   
ATOM   1811  CH2 TRP A 278     -37.316   8.080   0.318  1.00 10.00      A   
ATOM   1812  C   TRP A 278     -42.667   3.634   1.567  1.00 10.00      A   
ATOM   1813  O   TRP A 278     -42.310   2.473   1.387  1.00 10.00      A   
ATOM   1814  N   PRO A 279     -43.971   3.930   1.827  1.00 10.00      A   
ATOM   1815  CA  PRO A 279     -45.017   2.893   1.895  1.00 10.00      A   
ATOM   1816  CB  PRO A 279     -46.327   3.687   2.013  1.00 10.00      A   
ATOM   1817  CG  PRO A 279     -45.963   5.090   1.677  1.00 10.00      A   
ATOM   1818  CD  PRO A 279     -44.539   5.253   2.111  1.00 10.00      A   
ATOM   1819  C   PRO A 279     -45.056   2.016   0.647  1.00 10.00      A   
ATOM   1820  O   PRO A 279     -45.465   0.857   0.707  1.00 10.00      A   
ATOM   1821  N   ALA A 280     -44.613   2.575  -0.474  1.00 10.00      A   
ATOM   1822  HN  ALA A 280     -44.293   3.501  -0.446  1.00 10.00      A   
ATOM   1823  CA  ALA A 280     -44.583   1.858  -1.742  1.00 10.00      A   
ATOM   1824  CB  ALA A 280     -44.118   2.786  -2.853  1.00 10.00      A   
ATOM   1825  C   ALA A 280     -43.672   0.635  -1.655  1.00 10.00      A   
ATOM   1826  O   ALA A 280     -43.827  -0.328  -2.404  1.00 10.00      A   
ATOM   1827  N   GLN A 281     -42.725   0.681  -0.729  1.00 10.00      A   
ATOM   1828  HN  GLN A 281     -42.650   1.478  -0.159  1.00 10.00      A   
ATOM   1829  CA  GLN A 281     -41.796  -0.415  -0.531  1.00 10.00      A   
ATOM   1830  CB  GLN A 281     -40.407  -0.035  -1.050  1.00 10.00      A   
ATOM   1831  CG  GLN A 281     -39.915   1.323  -0.572  1.00 10.00      A   
ATOM   1832  CD  GLN A 281     -38.732   1.826  -1.367  1.00 10.00      A   
ATOM   1833  OE1 GLN A 281     -37.918   1.046  -1.856  1.00 10.00      A   
ATOM   1834  NE2 GLN A 281     -38.633   3.137  -1.512  1.00 10.00      A   
ATOM   1835 HE21 GLN A 281     -39.323   3.703  -1.107  1.00 10.00      A   
ATOM   1836 HE22 GLN A 281     -37.864   3.490  -2.013  1.00 10.00      A   
ATOM   1837  C   GLN A 281     -41.737  -0.800   0.944  1.00 10.00      A   
ATOM   1838  O   GLN A 281     -40.831  -1.509   1.381  1.00 10.00      A   
ATOM   1839  N   TYR A 282     -42.727  -0.340   1.707  1.00 10.00      A   
ATOM   1840  HN  TYR A 282     -43.429   0.208   1.297  1.00 10.00      A   
ATOM   1841  CA  TYR A 282     -42.794  -0.632   3.134  1.00 10.00      A   
ATOM   1842  CB  TYR A 282     -43.902   0.175   3.818  1.00 10.00      A   
ATOM   1843  CG  TYR A 282     -43.881   0.081   5.329  1.00 10.00      A   
ATOM   1844  CD1 TYR A 282     -44.785  -0.727   6.008  1.00 10.00      A   
ATOM   1845  CD2 TYR A 282     -42.948   0.790   6.078  1.00 10.00      A   
ATOM   1846  CE1 TYR A 282     -44.763  -0.825   7.388  1.00 10.00      A   
ATOM   1847  CE2 TYR A 282     -42.921   0.699   7.457  1.00 10.00      A   
ATOM   1848  CZ  TYR A 282     -43.829  -0.110   8.108  1.00 10.00      A   
ATOM   1849  OH  TYR A 282     -43.799  -0.206   9.482  1.00 10.00      A   
ATOM   1850  HH  TYR A 282     -44.065  -1.094   9.748  1.00 10.00      A   
ATOM   1851  C   TYR A 282     -43.004  -2.122   3.350  1.00 10.00      A   
ATOM   1852  O   TYR A 282     -42.581  -2.678   4.358  1.00 10.00      A   
ATOM   1853  N   CYS A 283     -43.651  -2.761   2.385  1.00 10.00      A   
ATOM   1854  HN  CYS A 283     -43.976  -2.254   1.609  1.00 10.00      A   
ATOM   1855  CA  CYS A 283     -43.898  -4.192   2.443  1.00 10.00      A   
ATOM   1856  CB  CYS A 283     -44.709  -4.609   1.219  1.00 10.00      A   
ATOM   1857  SG  CYS A 283     -44.663  -3.395  -0.122  1.00 10.00      A   
ATOM   1858  HG  CYS A 283     -44.395  -4.041  -1.251  1.00 10.00      A   
ATOM   1859  C   CYS A 283     -42.568  -4.934   2.470  1.00 10.00      A   
ATOM   1860  O   CYS A 283     -42.403  -5.916   3.193  1.00 10.00      A   
ATOM   1861  N   GLU A 284     -41.616  -4.426   1.697  1.00 10.00      A   
ATOM   1862  HN  GLU A 284     -41.812  -3.626   1.170  1.00 10.00      A   
ATOM   1863  CA  GLU A 284     -40.287  -5.008   1.617  1.00 10.00      A   
ATOM   1864  CB  GLU A 284     -39.514  -4.360   0.463  1.00 10.00      A   
ATOM   1865  CG  GLU A 284     -38.067  -4.804   0.326  1.00 10.00      A   
ATOM   1866  CD  GLU A 284     -37.929  -6.186  -0.279  1.00 10.00      A   
ATOM   1867  OE1 GLU A 284     -37.470  -7.109   0.430  1.00 10.00      A   
ATOM   1868  OE2 GLU A 284     -38.252  -6.350  -1.473  1.00 10.00      A   
ATOM   1869  C   GLU A 284     -39.550  -4.787   2.933  1.00 10.00      A   
ATOM   1870  O   GLU A 284     -38.916  -5.699   3.465  1.00 10.00      A   
ATOM   1871  N   ALA A 285     -39.657  -3.569   3.460  1.00 10.00      A   
ATOM   1872  HN  ALA A 285     -40.181  -2.889   2.983  1.00 10.00      A   
ATOM   1873  CA  ALA A 285     -39.013  -3.213   4.721  1.00 10.00      A   
ATOM   1874  CB  ALA A 285     -39.145  -1.720   4.982  1.00 10.00      A   
ATOM   1875  C   ALA A 285     -39.603  -4.016   5.878  1.00 10.00      A   
ATOM   1876  O   ALA A 285     -38.874  -4.510   6.739  1.00 10.00      A   
ATOM   1877  N   LEU A 286     -40.926  -4.151   5.885  1.00 10.00      A   
ATOM   1878  HN  LEU A 286     -41.456  -3.723   5.172  1.00 10.00      A   
ATOM   1879  CA  LEU A 286     -41.612  -4.903   6.924  1.00 10.00      A   
ATOM   1880  CB  LEU A 286     -43.131  -4.748   6.786  1.00 10.00      A   
ATOM   1881  CG  LEU A 286     -43.944  -4.742   8.087  1.00 10.00      A   
ATOM   1882  CD1 LEU A 286     -44.115  -6.151   8.632  1.00 10.00      A   
ATOM   1883  CD2 LEU A 286     -43.299  -3.836   9.126  1.00 10.00      A   
ATOM   1884  C   LEU A 286     -41.211  -6.372   6.849  1.00 10.00      A   
ATOM   1885  O   LEU A 286     -40.926  -7.000   7.868  1.00 10.00      A   
ATOM   1886  N   ALA A 287     -41.175  -6.906   5.628  1.00 10.00      A   
ATOM   1887  HN  ALA A 287     -41.418  -6.350   4.853  1.00 10.00      A   
ATOM   1888  CA  ALA A 287     -40.790  -8.295   5.410  1.00 10.00      A   
ATOM   1889  CB  ALA A 287     -40.969  -8.681   3.950  1.00 10.00      A   
ATOM   1890  C   ALA A 287     -39.345  -8.505   5.843  1.00 10.00      A   
ATOM   1891  O   ALA A 287     -38.987  -9.557   6.372  1.00 10.00      A   
ATOM   1892  N   ASP A 288     -38.519  -7.489   5.617  1.00 10.00      A   
ATOM   1893  HN  ASP A 288     -38.863  -6.681   5.176  1.00 10.00      A   
ATOM   1894  CA  ASP A 288     -37.116  -7.546   6.003  1.00 10.00      A   
ATOM   1895  CB  ASP A 288     -36.355  -6.329   5.472  1.00 10.00      A   
ATOM   1896  CG  ASP A 288     -34.853  -6.505   5.552  1.00 10.00      A   
ATOM   1897  OD1 ASP A 288     -34.359  -7.582   5.160  1.00 10.00      A   
ATOM   1898  OD2 ASP A 288     -34.161  -5.567   5.992  1.00 10.00      A   
ATOM   1899  C   ASP A 288     -37.007  -7.617   7.521  1.00 10.00      A   
ATOM   1900  O   ASP A 288     -36.231  -8.402   8.064  1.00 10.00      A   
ATOM   1901  N   GLU A 289     -37.814  -6.803   8.198  1.00 10.00      A   
ATOM   1902  HN  GLU A 289     -38.403  -6.193   7.698  1.00 10.00      A   
ATOM   1903  CA  GLU A 289     -37.846  -6.778   9.656  1.00 10.00      A   
ATOM   1904  CB  GLU A 289     -38.753  -5.643  10.145  1.00 10.00      A   
ATOM   1905  CG  GLU A 289     -38.812  -5.492  11.656  1.00 10.00      A   
ATOM   1906  CD  GLU A 289     -37.862  -4.436  12.184  1.00 10.00      A   
ATOM   1907  OE1 GLU A 289     -38.322  -3.310  12.475  1.00 10.00      A   
ATOM   1908  OE2 GLU A 289     -36.654  -4.723  12.318  1.00 10.00      A   
ATOM   1909  C   GLU A 289     -38.351  -8.121  10.183  1.00 10.00      A   
ATOM   1910  O   GLU A 289     -37.850  -8.642  11.180  1.00 10.00      A   
ATOM   1911  N   GLU A 290     -39.343  -8.678   9.494  1.00 10.00      A   
ATOM   1912  HN  GLU A 290     -39.708  -8.201   8.714  1.00 10.00      A   
ATOM   1913  CA  GLU A 290     -39.913  -9.968   9.866  1.00 10.00      A   
ATOM   1914  CB  GLU A 290     -41.164 -10.264   9.034  1.00 10.00      A   
ATOM   1915  CG  GLU A 290     -42.386  -9.447   9.424  1.00 10.00      A   
ATOM   1916  CD  GLU A 290     -43.035  -9.935  10.702  1.00 10.00      A   
ATOM   1917  OE1 GLU A 290     -42.369  -9.924  11.758  1.00 10.00      A   
ATOM   1918  OE2 GLU A 290     -44.220 -10.329  10.663  1.00 10.00      A   
ATOM   1919  C   GLU A 290     -38.884 -11.073   9.672  1.00 10.00      A   
ATOM   1920  O   GLU A 290     -38.829 -12.031  10.441  1.00 10.00      A   
ATOM   1921  N   ASN A 291     -38.056 -10.921   8.645  1.00 10.00      A   
ATOM   1922  HN  ASN A 291     -38.159 -10.138   8.060  1.00 10.00      A   
ATOM   1923  CA  ASN A 291     -37.013 -11.894   8.349  1.00 10.00      A   
ATOM   1924  CB  ASN A 291     -36.367 -11.605   6.991  1.00 10.00      A   
ATOM   1925  CG  ASN A 291     -35.502 -12.752   6.502  1.00 10.00      A   
ATOM   1926  OD1 ASN A 291     -34.329 -12.859   6.854  1.00 10.00      A   
ATOM   1927  ND2 ASN A 291     -36.081 -13.623   5.689  1.00 10.00      A   
ATOM   1928 HD21 ASN A 291     -37.022 -13.483   5.455  1.00 10.00      A   
ATOM   1929 HD22 ASN A 291     -35.541 -14.371   5.347  1.00 10.00      A   
ATOM   1930  C   ASN A 291     -35.952 -11.878   9.443  1.00 10.00      A   
ATOM   1931  O   ASN A 291     -35.325 -12.896   9.725  1.00 10.00      A   
ATOM   1932  N   ARG A 292     -35.770 -10.720  10.071  1.00 10.00      A   
ATOM   1933  HN  ARG A 292     -36.309  -9.943   9.804  1.00 10.00      A   
ATOM   1934  CA  ARG A 292     -34.791 -10.572  11.145  1.00 10.00      A   
ATOM   1935  CB  ARG A 292     -34.554  -9.094  11.484  1.00 10.00      A   
ATOM   1936  CG  ARG A 292     -34.182  -8.223  10.292  1.00 10.00      A   
ATOM   1937  CD  ARG A 292     -32.941  -8.739   9.578  1.00 10.00      A   
ATOM   1938  NE  ARG A 292     -32.934  -8.378   8.160  1.00 10.00      A   
ATOM   1939  HE  ARG A 292     -33.811  -8.281   7.720  1.00 10.00      A   
ATOM   1940  CZ  ARG A 292     -31.830  -8.198   7.433  1.00 10.00      A   
ATOM   1941  NH1 ARG A 292     -30.630  -8.284   7.995  1.00 10.00      A   
ATOM   1942 HH11 ARG A 292     -29.768  -8.136   7.423  1.00 10.00      A   
ATOM   1943 HH12 ARG A 292     -30.542  -8.499   9.012  1.00 10.00      A   
ATOM   1944  NH2 ARG A 292     -31.931  -7.910   6.143  1.00 10.00      A   
ATOM   1945 HH21 ARG A 292     -32.882  -7.801   5.698  1.00 10.00      A   
ATOM   1946 HH22 ARG A 292     -31.074  -7.810   5.554  1.00 10.00      A   
ATOM   1947  C   ARG A 292     -35.240 -11.335  12.388  1.00 10.00      A   
ATOM   1948  O   ARG A 292     -34.453 -11.573  13.302  1.00 10.00      A   
ATOM   1949  N   ALA A 293     -36.513 -11.714  12.415  1.00 10.00      A   
ATOM   1950  HN  ALA A 293     -37.099 -11.481  11.662  1.00 10.00      A   
ATOM   1951  CA  ALA A 293     -37.063 -12.461  13.535  1.00 10.00      A   
ATOM   1952  CB  ALA A 293     -38.565 -12.242  13.647  1.00 10.00      A   
ATOM   1953  C   ALA A 293     -36.736 -13.943  13.393  1.00 10.00      A   
ATOM   1954  O   ALA A 293     -36.913 -14.724  14.328  1.00 10.00      A   
ATOM   1955  N   ARG A 294     -36.252 -14.323  12.218  1.00 10.00      A   
ATOM   1956  HN  ARG A 294     -36.132 -13.652  11.510  1.00 10.00      A   
ATOM   1957  CB  ARG A 294     -36.901 -16.372  11.019  1.00 10.00      A   
ATOM   1958  CG  ARG A 294     -36.892 -17.890  11.100  1.00 10.00      A   
ATOM   1959  CD  ARG A 294     -37.666 -18.522   9.955  1.00 10.00      A   
ATOM   1960  NE  ARG A 294     -38.105 -19.881  10.281  1.00 10.00      A   
ATOM   1961  HE  ARG A 294     -38.957 -19.967  10.766  1.00 10.00      A   
ATOM   1962  CZ  ARG A 294     -37.428 -20.989   9.974  1.00 10.00      A   
ATOM   1963  NH1 ARG A 294     -36.290 -20.915   9.291  1.00 10.00      A   
ATOM   1964 HH11 ARG A 294     -35.924 -19.987   8.981  1.00 10.00      A   
ATOM   1965 HH12 ARG A 294     -35.756 -21.782   9.061  1.00 10.00      A   
ATOM   1966  NH2 ARG A 294     -37.904 -22.175  10.339  1.00 10.00      A   
ATOM   1967 HH21 ARG A 294     -37.378 -23.049  10.111  1.00 10.00      A   
ATOM   1968 HH22 ARG A 294     -38.812 -22.240  10.852  1.00 10.00      A   
ATOM   1969  CA  ARG A 294     -35.887 -15.703  11.950  1.00 10.00      A   
ATOM   1970  C   ARG A 294     -34.488 -15.766  11.346  1.00 10.00      A   
ATOM   1971  O   ARG A 294     -34.372 -15.792  10.102  1.00 10.00      A   
ATOM   1972  OXT ARG A 294     -33.509 -15.776  12.122  1.00 10.00      A   
ATOM   1973  C   GLY B   9     -10.154  19.562  13.484  1.00 10.00      B   
ATOM   1974  O   GLY B   9     -11.358  19.674  13.255  1.00 10.00      B   
ATOM   1975  N   GLY B   9     -10.691  17.498  14.742  1.00 10.00      B   
ATOM   1976  HT1 GLY B   9     -10.361  16.842  15.476  1.00 10.00      B   
ATOM   1977  HT2 GLY B   9     -10.903  16.958  13.879  1.00 10.00      B   
ATOM   1978  HT3 GLY B   9     -11.564  17.959  15.070  1.00 10.00      B   
ATOM   1979  CA  GLY B   9      -9.655  18.519  14.459  1.00 10.00      B   
ATOM   1980  N   VAL B  10      -9.238  20.319  12.893  1.00 10.00      B   
ATOM   1981  HN  VAL B  10      -8.288  20.176  13.100  1.00 10.00      B   
ATOM   1982  CA  VAL B  10      -9.611  21.362  11.941  1.00 10.00      B   
ATOM   1983  CB  VAL B  10      -8.641  22.564  11.986  1.00 10.00      B   
ATOM   1984  CG1 VAL B  10      -8.840  23.351  13.271  1.00 10.00      B   
ATOM   1985  CG2 VAL B  10      -7.193  22.107  11.857  1.00 10.00      B   
ATOM   1986  C   VAL B  10      -9.730  20.824  10.514  1.00 10.00      B   
ATOM   1987  O   VAL B  10      -9.084  21.318   9.590  1.00 10.00      B   
ATOM   1988  N   MET B  11     -10.572  19.812  10.345  1.00 10.00      B   
ATOM   1989  HN  MET B  11     -11.065  19.469  11.120  1.00 10.00      B   
ATOM   1990  CA  MET B  11     -10.792  19.198   9.041  1.00 10.00      B   
ATOM   1991  CB  MET B  11     -11.633  17.923   9.189  1.00 10.00      B   
ATOM   1992  CG  MET B  11     -12.073  17.292   7.875  1.00 10.00      B   
ATOM   1993  SD  MET B  11     -10.697  16.895   6.778  1.00 10.00      B   
ATOM   1994  CE  MET B  11      -9.780  15.726   7.781  1.00 10.00      B   
ATOM   1995  C   MET B  11     -11.470  20.178   8.087  1.00 10.00      B   
ATOM   1996  O   MET B  11     -12.654  20.486   8.233  1.00 10.00      B   
ATOM   1997  N   THR B  12     -10.708  20.679   7.129  1.00 10.00      B   
ATOM   1998  HN  THR B  12      -9.764  20.404   7.072  1.00 10.00      B   
ATOM   1999  CA  THR B  12     -11.228  21.621   6.152  1.00 10.00      B   
ATOM   2000  CB  THR B  12     -10.356  22.895   6.108  1.00 10.00      B   
ATOM   2001  OG1 THR B  12      -9.838  23.159   7.421  1.00 10.00      B   
ATOM   2002  HG1 THR B  12      -9.777  22.332   7.918  1.00 10.00      B   
ATOM   2003  CG2 THR B  12     -11.171  24.097   5.647  1.00 10.00      B   
ATOM   2004  C   THR B  12     -11.266  20.966   4.768  1.00 10.00      B   
ATOM   2005  O   THR B  12     -10.700  19.891   4.569  1.00 10.00      B   
ATOM   2006  N   ASP B  13     -11.927  21.616   3.818  1.00 10.00      B   
ATOM   2007  HN  ASP B  13     -12.356  22.471   4.032  1.00 10.00      B   
ATOM   2008  CA  ASP B  13     -12.044  21.089   2.460  1.00 10.00      B   
ATOM   2009  CB  ASP B  13     -12.972  21.958   1.613  1.00 10.00      B   
ATOM   2010  CG  ASP B  13     -14.425  21.763   1.983  1.00 10.00      B   
ATOM   2011  OD1 ASP B  13     -14.958  20.657   1.748  1.00 10.00      B   
ATOM   2012  OD2 ASP B  13     -15.034  22.705   2.532  1.00 10.00      B   
ATOM   2013  C   ASP B  13     -10.685  20.917   1.789  1.00 10.00      B   
ATOM   2014  O   ASP B  13     -10.502  20.020   0.965  1.00 10.00      B   
ATOM   2015  N   VAL B  14      -9.729  21.766   2.159  1.00 10.00      B   
ATOM   2016  HN  VAL B  14      -9.939  22.464   2.809  1.00 10.00      B   
ATOM   2017  CA  VAL B  14      -8.381  21.687   1.604  1.00 10.00      B   
ATOM   2018  CB  VAL B  14      -7.484  22.865   2.052  1.00 10.00      B   
ATOM   2019  CG1 VAL B  14      -7.871  24.141   1.323  1.00 10.00      B   
ATOM   2020  CG2 VAL B  14      -7.552  23.069   3.560  1.00 10.00      B   
ATOM   2021  C   VAL B  14      -7.723  20.358   1.970  1.00 10.00      B   
ATOM   2022  O   VAL B  14      -6.966  19.790   1.184  1.00 10.00      B   
ATOM   2023  N   HIS B  15      -8.036  19.860   3.162  1.00 10.00      B   
ATOM   2024  HN  HIS B  15      -8.649  20.358   3.743  1.00 10.00      B   
ATOM   2025  CA  HIS B  15      -7.492  18.591   3.630  1.00 10.00      B   
ATOM   2026  CB  HIS B  15      -7.721  18.427   5.136  1.00 10.00      B   
ATOM   2027  CG  HIS B  15      -7.114  19.506   5.975  1.00 10.00      B   
ATOM   2028  ND1 HIS B  15      -7.838  20.612   6.351  1.00 10.00      B   
ATOM   2029  CD2 HIS B  15      -5.862  19.597   6.489  1.00 10.00      B   
ATOM   2030  CE1 HIS B  15      -7.018  21.346   7.081  1.00 10.00      B   
ATOM   2031  NE2 HIS B  15      -5.812  20.775   7.192  1.00 10.00      B   
ATOM   2032  HE2 HIS B  15      -5.125  21.016   7.847  1.00 10.00      B   
ATOM   2033  C   HIS B  15      -8.170  17.451   2.890  1.00 10.00      B   
ATOM   2034  O   HIS B  15      -7.530  16.476   2.500  1.00 10.00      B   
ATOM   2035  N   ARG B  16      -9.476  17.598   2.688  1.00 10.00      B   
ATOM   2036  HN  ARG B  16      -9.917  18.405   3.030  1.00 10.00      B   
ATOM   2037  CA  ARG B  16     -10.271  16.600   1.985  1.00 10.00      B   
ATOM   2038  CB  ARG B  16     -11.744  17.019   1.953  1.00 10.00      B   
ATOM   2039  CG  ARG B  16     -12.391  17.113   3.325  1.00 10.00      B   
ATOM   2040  CD  ARG B  16     -13.740  17.815   3.264  1.00 10.00      B   
ATOM   2041  NE  ARG B  16     -14.412  17.810   4.564  1.00 10.00      B   
ATOM   2042  HE  ARG B  16     -14.147  17.110   5.200  1.00 10.00      B   
ATOM   2043  CZ  ARG B  16     -15.352  18.683   4.928  1.00 10.00      B   
ATOM   2044  NH1 ARG B  16     -15.742  19.642   4.096  1.00 10.00      B   
ATOM   2045 HH11 ARG B  16     -15.314  19.727   3.139  1.00 10.00      B   
ATOM   2046 HH12 ARG B  16     -16.478  20.321   4.385  1.00 10.00      B   
ATOM   2047  NH2 ARG B  16     -15.906  18.593   6.129  1.00 10.00      B   
ATOM   2048 HH21 ARG B  16     -15.608  17.842   6.789  1.00 10.00      B   
ATOM   2049 HH22 ARG B  16     -16.647  19.269   6.419  1.00 10.00      B   
ATOM   2050  C   ARG B  16      -9.750  16.408   0.567  1.00 10.00      B   
ATOM   2051  O   ARG B  16      -9.644  15.281   0.079  1.00 10.00      B   
ATOM   2052  N   ARG B  17      -9.415  17.517  -0.084  1.00 10.00      B   
ATOM   2053  HN  ARG B  17      -9.534  18.387   0.361  1.00 10.00      B   
ATOM   2054  CA  ARG B  17      -8.890  17.476  -1.442  1.00 10.00      B   
ATOM   2055  CB  ARG B  17      -8.762  18.890  -2.020  1.00 10.00      B   
ATOM   2056  CG  ARG B  17      -9.346  19.054  -3.418  1.00 10.00      B   
ATOM   2057  CD  ARG B  17      -8.845  17.970  -4.360  1.00 10.00      B   
ATOM   2058  NE  ARG B  17      -9.232  18.210  -5.749  1.00 10.00      B   
ATOM   2059  HE  ARG B  17      -8.844  19.002  -6.195  1.00 10.00      B   
ATOM   2060  CZ  ARG B  17     -10.031  17.409  -6.453  1.00 10.00      B   
ATOM   2061  NH1 ARG B  17     -10.636  16.380  -5.868  1.00 10.00      B   
ATOM   2062 HH11 ARG B  17     -10.496  16.196  -4.848  1.00 10.00      B   
ATOM   2063 HH12 ARG B  17     -11.257  15.753  -6.421  1.00 10.00      B   
ATOM   2064  NH2 ARG B  17     -10.252  17.661  -7.737  1.00 10.00      B   
ATOM   2065 HH21 ARG B  17     -10.867  17.038  -8.303  1.00 10.00      B   
ATOM   2066 HH22 ARG B  17      -9.810  18.494  -8.191  1.00 10.00      B   
ATOM   2067  C   ARG B  17      -7.537  16.769  -1.467  1.00 10.00      B   
ATOM   2068  O   ARG B  17      -7.265  15.956  -2.354  1.00 10.00      B   
ATOM   2069  N   PHE B  18      -6.700  17.073  -0.480  1.00 10.00      B   
ATOM   2070  HN  PHE B  18      -6.977  17.727   0.197  1.00 10.00      B   
ATOM   2071  CA  PHE B  18      -5.378  16.466  -0.380  1.00 10.00      B   
ATOM   2072  CB  PHE B  18      -4.580  17.103   0.763  1.00 10.00      B   
ATOM   2073  CG  PHE B  18      -3.120  16.748   0.762  1.00 10.00      B   
ATOM   2074  CD1 PHE B  18      -2.582  15.963   1.771  1.00 10.00      B   
ATOM   2075  CD2 PHE B  18      -2.285  17.194  -0.249  1.00 10.00      B   
ATOM   2076  CE1 PHE B  18      -1.239  15.630   1.771  1.00 10.00      B   
ATOM   2077  CE2 PHE B  18      -0.942  16.865  -0.255  1.00 10.00      B   
ATOM   2078  CZ  PHE B  18      -0.419  16.082   0.756  1.00 10.00      B   
ATOM   2079  C   PHE B  18      -5.497  14.958  -0.177  1.00 10.00      B   
ATOM   2080  O   PHE B  18      -4.725  14.179  -0.741  1.00 10.00      B   
ATOM   2081  N   LEU B  19      -6.479  14.555   0.623  1.00 10.00      B   
ATOM   2082  HN  LEU B  19      -7.053  15.230   1.048  1.00 10.00      B   
ATOM   2083  CA  LEU B  19      -6.720  13.145   0.896  1.00 10.00      B   
ATOM   2084  CB  LEU B  19      -7.874  12.969   1.887  1.00 10.00      B   
ATOM   2085  CG  LEU B  19      -7.621  13.442   3.320  1.00 10.00      B   
ATOM   2086  CD1 LEU B  19      -8.897  13.344   4.143  1.00 10.00      B   
ATOM   2087  CD2 LEU B  19      -6.502  12.633   3.960  1.00 10.00      B   
ATOM   2088  C   LEU B  19      -7.027  12.394  -0.394  1.00 10.00      B   
ATOM   2089  O   LEU B  19      -6.522  11.294  -0.615  1.00 10.00      B   
ATOM   2090  N   GLN B  20      -7.843  13.004  -1.250  1.00 10.00      B   
ATOM   2091  HN  GLN B  20      -8.206  13.886  -1.019  1.00 10.00      B   
ATOM   2092  CA  GLN B  20      -8.208  12.395  -2.524  1.00 10.00      B   
ATOM   2093  CB  GLN B  20      -9.208  13.274  -3.275  1.00 10.00      B   
ATOM   2094  CG  GLN B  20     -10.486  13.573  -2.515  1.00 10.00      B   
ATOM   2095  CD  GLN B  20     -11.396  14.510  -3.282  1.00 10.00      B   
ATOM   2096  OE1 GLN B  20     -11.256  15.730  -3.206  1.00 10.00      B   
ATOM   2097  NE2 GLN B  20     -12.331  13.949  -4.033  1.00 10.00      B   
ATOM   2098 HE21 GLN B  20     -12.384  12.970  -4.054  1.00 10.00      B   
ATOM   2099 HE22 GLN B  20     -12.938  14.539  -4.539  1.00 10.00      B   
ATOM   2100  C   GLN B  20      -6.969  12.193  -3.386  1.00 10.00      B   
ATOM   2101  O   GLN B  20      -6.781  11.134  -3.986  1.00 10.00      B   
ATOM   2102  N   LEU B  21      -6.118  13.213  -3.427  1.00 10.00      B   
ATOM   2103  HN  LEU B  21      -6.319  14.024  -2.909  1.00 10.00      B   
ATOM   2104  CA  LEU B  21      -4.890  13.160  -4.212  1.00 10.00      B   
ATOM   2105  CB  LEU B  21      -4.172  14.513  -4.169  1.00 10.00      B   
ATOM   2106  CG  LEU B  21      -4.957  15.706  -4.718  1.00 10.00      B   
ATOM   2107  CD1 LEU B  21      -4.226  17.009  -4.427  1.00 10.00      B   
ATOM   2108  CD2 LEU B  21      -5.207  15.552  -6.211  1.00 10.00      B   
ATOM   2109  C   LEU B  21      -3.971  12.055  -3.702  1.00 10.00      B   
ATOM   2110  O   LEU B  21      -3.423  11.279  -4.485  1.00 10.00      B   
ATOM   2111  N   LEU B  22      -3.830  11.977  -2.386  1.00 10.00      B   
ATOM   2112  HN  LEU B  22      -4.303  12.625  -1.815  1.00 10.00      B   
ATOM   2113  CA  LEU B  22      -2.986  10.967  -1.761  1.00 10.00      B   
ATOM   2114  CB  LEU B  22      -2.888  11.222  -0.254  1.00 10.00      B   
ATOM   2115  CG  LEU B  22      -1.906  10.342   0.524  1.00 10.00      B   
ATOM   2116  CD1 LEU B  22      -0.472  10.632   0.106  1.00 10.00      B   
ATOM   2117  CD2 LEU B  22      -2.083  10.543   2.020  1.00 10.00      B   
ATOM   2118  C   LEU B  22      -3.522   9.561  -2.024  1.00 10.00      B   
ATOM   2119  O   LEU B  22      -2.757   8.634  -2.276  1.00 10.00      B   
ATOM   2120  N   MET B  23      -4.841   9.415  -1.976  1.00 10.00      B   
ATOM   2121  HN  MET B  23      -5.400  10.196  -1.770  1.00 10.00      B   
ATOM   2122  CA  MET B  23      -5.481   8.121  -2.206  1.00 10.00      B   
ATOM   2123  CB  MET B  23      -6.943   8.151  -1.755  1.00 10.00      B   
ATOM   2124  CG  MET B  23      -7.135   8.144  -0.248  1.00 10.00      B   
ATOM   2125  SD  MET B  23      -8.875   8.185   0.227  1.00 10.00      B   
ATOM   2126  CE  MET B  23      -8.736   8.233   2.011  1.00 10.00      B   
ATOM   2127  C   MET B  23      -5.399   7.696  -3.670  1.00 10.00      B   
ATOM   2128  O   MET B  23      -5.451   6.505  -3.983  1.00 10.00      B   
ATOM   2129  N   THR B  24      -5.276   8.670  -4.564  1.00 10.00      B   
ATOM   2130  HN  THR B  24      -5.235   9.600  -4.255  1.00 10.00      B   
ATOM   2131  CA  THR B  24      -5.191   8.388  -5.991  1.00 10.00      B   
ATOM   2132  CB  THR B  24      -5.580   9.625  -6.837  1.00 10.00      B   
ATOM   2133  OG1 THR B  24      -6.876  10.097  -6.437  1.00 10.00      B   
ATOM   2134  HG1 THR B  24      -6.850  10.351  -5.503  1.00 10.00      B   
ATOM   2135  CG2 THR B  24      -5.616   9.281  -8.321  1.00 10.00      B   
ATOM   2136  C   THR B  24      -3.787   7.915  -6.374  1.00 10.00      B   
ATOM   2137  O   THR B  24      -3.620   7.093  -7.275  1.00 10.00      B   
ATOM   2138  N   HIS B  25      -2.783   8.416  -5.670  1.00 10.00      B   
ATOM   2139  HN  HIS B  25      -2.971   9.039  -4.937  1.00 10.00      B   
ATOM   2140  CA  HIS B  25      -1.407   8.045  -5.952  1.00 10.00      B   
ATOM   2141  CB  HIS B  25      -0.485   9.254  -5.792  1.00 10.00      B   
ATOM   2142  CG  HIS B  25       0.631   9.303  -6.791  1.00 10.00      B   
ATOM   2143  ND1 HIS B  25       0.415   9.704  -8.087  1.00 10.00      B   
ATOM   2144  CD2 HIS B  25       1.940   9.001  -6.632  1.00 10.00      B   
ATOM   2145  CE1 HIS B  25       1.591   9.641  -8.685  1.00 10.00      B   
ATOM   2146  NE2 HIS B  25       2.544   9.219  -7.844  1.00 10.00      B   
ATOM   2147  HE2 HIS B  25       3.515   9.280  -7.997  1.00 10.00      B   
ATOM   2148  C   HIS B  25      -0.952   6.899  -5.052  1.00 10.00      B   
ATOM   2149  O   HIS B  25      -1.638   6.538  -4.098  1.00 10.00      B   
ATOM   2150  N   GLY B  26       0.200   6.322  -5.371  1.00 10.00      B   
ATOM   2151  HN  GLY B  26       0.694   6.641  -6.151  1.00 10.00      B   
ATOM   2152  CA  GLY B  26       0.722   5.221  -4.583  1.00 10.00      B   
ATOM   2153  C   GLY B  26       1.789   5.659  -3.597  1.00 10.00      B   
ATOM   2154  O   GLY B  26       1.947   5.056  -2.532  1.00 10.00      B   
ATOM   2155  N   VAL B  27       2.534   6.699  -3.952  1.00 10.00      B   
ATOM   2156  HN  VAL B  27       2.364   7.138  -4.810  1.00 10.00      B   
ATOM   2157  CA  VAL B  27       3.593   7.217  -3.093  1.00 10.00      B   
ATOM   2158  CB  VAL B  27       4.793   6.239  -2.986  1.00 10.00      B   
ATOM   2159  CG1 VAL B  27       5.422   5.962  -4.346  1.00 10.00      B   
ATOM   2160  CG2 VAL B  27       5.830   6.747  -1.994  1.00 10.00      B   
ATOM   2161  C   VAL B  27       4.056   8.590  -3.575  1.00 10.00      B   
ATOM   2162  O   VAL B  27       4.322   8.787  -4.761  1.00 10.00      B   
ATOM   2163  N   LEU B  28       4.128   9.543  -2.659  1.00 10.00      B   
ATOM   2164  HN  LEU B  28       3.902   9.334  -1.730  1.00 10.00      B   
ATOM   2165  CA  LEU B  28       4.548  10.893  -2.997  1.00 10.00      B   
ATOM   2166  CB  LEU B  28       3.374  11.865  -2.849  1.00 10.00      B   
ATOM   2167  CG  LEU B  28       2.207  11.663  -3.817  1.00 10.00      B   
ATOM   2168  CD1 LEU B  28       0.917  12.199  -3.216  1.00 10.00      B   
ATOM   2169  CD2 LEU B  28       2.496  12.337  -5.150  1.00 10.00      B   
ATOM   2170  C   LEU B  28       5.706  11.332  -2.115  1.00 10.00      B   
ATOM   2171  O   LEU B  28       5.623  11.257  -0.889  1.00 10.00      B   
ATOM   2172  N   GLU B  29       6.786  11.773  -2.745  1.00 10.00      B   
ATOM   2173  HN  GLU B  29       6.795  11.786  -3.725  1.00 10.00      B   
ATOM   2174  CA  GLU B  29       7.961  12.231  -2.019  1.00 10.00      B   
ATOM   2175  CB  GLU B  29       9.187  12.250  -2.933  1.00 10.00      B   
ATOM   2176  CG  GLU B  29       9.675  10.868  -3.344  1.00 10.00      B   
ATOM   2177  CD  GLU B  29      10.832  10.921  -4.321  1.00 10.00      B   
ATOM   2178  OE1 GLU B  29      10.803  10.179  -5.326  1.00 10.00      B   
ATOM   2179  OE2 GLU B  29      11.771  11.712  -4.094  1.00 10.00      B   
ATOM   2180  C   GLU B  29       7.717  13.610  -1.405  1.00 10.00      B   
ATOM   2181  O   GLU B  29       6.681  14.231  -1.651  1.00 10.00      B   
ATOM   2182  N   GLU B  30       8.687  14.094  -0.632  1.00 10.00      B   
ATOM   2183  HN  GLU B  30       9.504  13.569  -0.513  1.00 10.00      B   
ATOM   2184  CA  GLU B  30       8.569  15.388   0.038  1.00 10.00      B   
ATOM   2185  CB  GLU B  30       9.805  15.679   0.887  1.00 10.00      B   
ATOM   2186  CG  GLU B  30       9.558  16.692   1.992  1.00 10.00      B   
ATOM   2187  CD  GLU B  30      10.657  17.728   2.100  1.00 10.00      B   
ATOM   2188  OE1 GLU B  30      11.735  17.529   1.506  1.00 10.00      B   
ATOM   2189  OE2 GLU B  30      10.445  18.751   2.785  1.00 10.00      B   
ATOM   2190  C   GLU B  30       8.324  16.528  -0.948  1.00 10.00      B   
ATOM   2191  O   GLU B  30       7.429  17.349  -0.753  1.00 10.00      B   
ATOM   2192  N   TRP B  31       9.114  16.570  -2.010  1.00 10.00      B   
ATOM   2193  HN  TRP B  31       9.811  15.890  -2.117  1.00 10.00      B   
ATOM   2194  CA  TRP B  31       8.975  17.611  -3.021  1.00 10.00      B   
ATOM   2195  CB  TRP B  31      10.160  17.591  -4.000  1.00 10.00      B   
ATOM   2196  CG  TRP B  31      10.384  16.262  -4.660  1.00 10.00      B   
ATOM   2197  CD1 TRP B  31      11.101  15.215  -4.162  1.00 10.00      B   
ATOM   2198  CD2 TRP B  31       9.894  15.836  -5.941  1.00 10.00      B   
ATOM   2199  NE1 TRP B  31      11.077  14.162  -5.040  1.00 10.00      B   
ATOM   2200  HE1 TRP B  31      11.518  13.285  -4.896  1.00 10.00      B   
ATOM   2201  CE2 TRP B  31      10.346  14.516  -6.142  1.00 10.00      B   
ATOM   2202  CE3 TRP B  31       9.112  16.437  -6.935  1.00 10.00      B   
ATOM   2203  CZ2 TRP B  31      10.046  13.790  -7.293  1.00 10.00      B   
ATOM   2204  CZ3 TRP B  31       8.817  15.715  -8.077  1.00 10.00      B   
ATOM   2205  CH2 TRP B  31       9.280  14.405  -8.246  1.00 10.00      B   
ATOM   2206  C   TRP B  31       7.662  17.463  -3.782  1.00 10.00      B   
ATOM   2207  O   TRP B  31       7.115  18.438  -4.290  1.00 10.00      B   
ATOM   2208  N   ASP B  32       7.147  16.239  -3.830  1.00 10.00      B   
ATOM   2209  HN  ASP B  32       7.607  15.510  -3.364  1.00 10.00      B   
ATOM   2210  CA  ASP B  32       5.907  15.956  -4.545  1.00 10.00      B   
ATOM   2211  CB  ASP B  32       5.814  14.478  -4.930  1.00 10.00      B   
ATOM   2212  CG  ASP B  32       5.713  14.276  -6.430  1.00 10.00      B   
ATOM   2213  OD1 ASP B  32       5.486  15.268  -7.154  1.00 10.00      B   
ATOM   2214  OD2 ASP B  32       5.854  13.122  -6.894  1.00 10.00      B   
ATOM   2215  C   ASP B  32       4.679  16.386  -3.752  1.00 10.00      B   
ATOM   2216  O   ASP B  32       3.744  16.968  -4.309  1.00 10.00      B   
ATOM   2217  N   VAL B  33       4.677  16.106  -2.450  1.00 10.00      B   
ATOM   2218  HN  VAL B  33       5.443  15.632  -2.058  1.00 10.00      B   
ATOM   2219  CA  VAL B  33       3.551  16.481  -1.596  1.00 10.00      B   
ATOM   2220  CB  VAL B  33       3.601  15.835  -0.190  1.00 10.00      B   
ATOM   2221  CG1 VAL B  33       3.468  14.324  -0.282  1.00 10.00      B   
ATOM   2222  CG2 VAL B  33       4.862  16.224   0.567  1.00 10.00      B   
ATOM   2223  C   VAL B  33       3.423  17.997  -1.479  1.00 10.00      B   
ATOM   2224  O   VAL B  33       2.318  18.526  -1.362  1.00 10.00      B   
ATOM   2225  N   LYS B  34       4.558  18.692  -1.543  1.00 10.00      B   
ATOM   2226  HN  LYS B  34       5.407  18.210  -1.645  1.00 10.00      B   
ATOM   2227  CA  LYS B  34       4.574  20.149  -1.455  1.00 10.00      B   
ATOM   2228  CB  LYS B  34       6.016  20.667  -1.473  1.00 10.00      B   
ATOM   2229  CG  LYS B  34       6.539  21.137  -0.123  1.00 10.00      B   
ATOM   2230  CD  LYS B  34       6.698  19.981   0.850  1.00 10.00      B   
ATOM   2231  CE  LYS B  34       7.435  20.416   2.105  1.00 10.00      B   
ATOM   2232  NZ  LYS B  34       8.872  20.687   1.836  1.00 10.00      B   
ATOM   2233  HZ1 LYS B  34       9.461  19.892   2.177  1.00 10.00      B   
ATOM   2234  HZ2 LYS B  34       9.170  21.555   2.328  1.00 10.00      B   
ATOM   2235  HZ3 LYS B  34       9.034  20.809   0.816  1.00 10.00      B   
ATOM   2236  C   LYS B  34       3.787  20.761  -2.609  1.00 10.00      B   
ATOM   2237  O   LYS B  34       3.087  21.762  -2.441  1.00 10.00      B   
ATOM   2238  N   ARG B  35       3.890  20.127  -3.774  1.00 10.00      B   
ATOM   2239  HN  ARG B  35       4.443  19.319  -3.827  1.00 10.00      B   
ATOM   2240  CA  ARG B  35       3.201  20.589  -4.973  1.00 10.00      B   
ATOM   2241  CB  ARG B  35       3.643  19.761  -6.185  1.00 10.00      B   
ATOM   2242  CG  ARG B  35       5.149  19.688  -6.385  1.00 10.00      B   
ATOM   2243  CD  ARG B  35       5.528  18.541  -7.310  1.00 10.00      B   
ATOM   2244  NE  ARG B  35       5.137  18.802  -8.694  1.00 10.00      B   
ATOM   2245  HE  ARG B  35       4.813  19.708  -8.907  1.00 10.00      B   
ATOM   2246  CZ  ARG B  35       5.214  17.907  -9.678  1.00 10.00      B   
ATOM   2247  NH1 ARG B  35       5.578  16.653  -9.427  1.00 10.00      B   
ATOM   2248 HH11 ARG B  35       5.655  15.963 -10.203  1.00 10.00      B   
ATOM   2249 HH12 ARG B  35       5.768  16.340  -8.439  1.00 10.00      B   
ATOM   2250  NH2 ARG B  35       4.896  18.264 -10.916  1.00 10.00      B   
ATOM   2251 HH21 ARG B  35       4.580  19.239 -11.113  1.00 10.00      B   
ATOM   2252 HH22 ARG B  35       4.964  17.573 -11.698  1.00 10.00      B   
ATOM   2253  C   ARG B  35       1.690  20.473  -4.805  1.00 10.00      B   
ATOM   2254  O   ARG B  35       0.942  21.391  -5.139  1.00 10.00      B   
ATOM   2255  N   LEU B  36       1.250  19.342  -4.271  1.00 10.00      B   
ATOM   2256  HN  LEU B  36       1.897  18.654  -4.006  1.00 10.00      B   
ATOM   2257  CA  LEU B  36      -0.173  19.098  -4.069  1.00 10.00      B   
ATOM   2258  CB  LEU B  36      -0.441  17.608  -3.856  1.00 10.00      B   
ATOM   2259  CG  LEU B  36      -0.068  16.686  -5.020  1.00 10.00      B   
ATOM   2260  CD1 LEU B  36      -0.392  15.241  -4.680  1.00 10.00      B   
ATOM   2261  CD2 LEU B  36      -0.781  17.109  -6.296  1.00 10.00      B   
ATOM   2262  C   LEU B  36      -0.725  19.914  -2.907  1.00 10.00      B   
ATOM   2263  O   LEU B  36      -1.874  20.359  -2.940  1.00 10.00      B   
ATOM   2264  N   GLN B  37       0.098  20.112  -1.884  1.00 10.00      B   
ATOM   2265  HN  GLN B  37       1.001  19.721  -1.911  1.00 10.00      B   
ATOM   2266  CA  GLN B  37      -0.306  20.879  -0.714  1.00 10.00      B   
ATOM   2267  CB  GLN B  37       0.788  20.848   0.353  1.00 10.00      B   
ATOM   2268  CG  GLN B  37       0.315  21.284   1.730  1.00 10.00      B   
ATOM   2269  CD  GLN B  37       1.444  21.771   2.613  1.00 10.00      B   
ATOM   2270  OE1 GLN B  37       2.590  21.350   2.470  1.00 10.00      B   
ATOM   2271  NE2 GLN B  37       1.124  22.663   3.537  1.00 10.00      B   
ATOM   2272 HE21 GLN B  37       0.184  22.955   3.597  1.00 10.00      B   
ATOM   2273 HE22 GLN B  37       1.833  22.997   4.122  1.00 10.00      B   
ATOM   2274  C   GLN B  37      -0.617  22.320  -1.100  1.00 10.00      B   
ATOM   2275  O   GLN B  37      -1.685  22.844  -0.777  1.00 10.00      B   
ATOM   2276  N   THR B  38       0.314  22.952  -1.810  1.00 10.00      B   
ATOM   2277  HN  THR B  38       1.146  22.483  -2.044  1.00 10.00      B   
ATOM   2278  CA  THR B  38       0.130  24.328  -2.244  1.00 10.00      B   
ATOM   2279  CB  THR B  38       1.438  24.954  -2.791  1.00 10.00      B   
ATOM   2280  OG1 THR B  38       1.275  26.369  -2.947  1.00 10.00      B   
ATOM   2281  HG1 THR B  38       1.868  26.826  -2.336  1.00 10.00      B   
ATOM   2282  CG2 THR B  38       1.834  24.345  -4.130  1.00 10.00      B   
ATOM   2283  C   THR B  38      -0.997  24.424  -3.274  1.00 10.00      B   
ATOM   2284  O   THR B  38      -1.667  25.451  -3.382  1.00 10.00      B   
ATOM   2285  N   HIS B  39      -1.218  23.336  -4.010  1.00 10.00      B   
ATOM   2286  HN  HIS B  39      -0.660  22.541  -3.872  1.00 10.00      B   
ATOM   2287  CA  HIS B  39      -2.267  23.298  -5.020  1.00 10.00      B   
ATOM   2288  CB  HIS B  39      -2.185  22.008  -5.840  1.00 10.00      B   
ATOM   2289  CG  HIS B  39      -3.010  22.032  -7.091  1.00 10.00      B   
ATOM   2290  ND1 HIS B  39      -4.168  21.297  -7.203  1.00 10.00      B   
ATOM   2291  CD2 HIS B  39      -2.805  22.719  -8.241  1.00 10.00      B   
ATOM   2292  CE1 HIS B  39      -4.637  21.554  -8.410  1.00 10.00      B   
ATOM   2293  NE2 HIS B  39      -3.848  22.407  -9.074  1.00 10.00      B   
ATOM   2294  HE2 HIS B  39      -4.071  22.865  -9.915  1.00 10.00      B   
ATOM   2295  C   HIS B  39      -3.636  23.419  -4.365  1.00 10.00      B   
ATOM   2296  O   HIS B  39      -4.489  24.177  -4.825  1.00 10.00      B   
ATOM   2297  N   CYS B  40      -3.825  22.692  -3.269  1.00 10.00      B   
ATOM   2298  HN  CYS B  40      -3.094  22.120  -2.947  1.00 10.00      B   
ATOM   2299  CA  CYS B  40      -5.088  22.714  -2.537  1.00 10.00      B   
ATOM   2300  CB  CYS B  40      -5.044  21.734  -1.367  1.00 10.00      B   
ATOM   2301  SG  CYS B  40      -4.669  20.033  -1.844  1.00 10.00      B   
ATOM   2302  HG  CYS B  40      -3.495  20.033  -2.466  1.00 10.00      B   
ATOM   2303  C   CYS B  40      -5.406  24.121  -2.037  1.00 10.00      B   
ATOM   2304  O   CYS B  40      -6.566  24.542  -2.023  1.00 10.00      B   
ATOM   2305  N   TYR B  41      -4.367  24.853  -1.649  1.00 10.00      B   
ATOM   2306  HN  TYR B  41      -3.467  24.467  -1.689  1.00 10.00      B   
ATOM   2307  CA  TYR B  41      -4.538  26.218  -1.164  1.00 10.00      B   
ATOM   2308  CB  TYR B  41      -3.273  26.720  -0.465  1.00 10.00      B   
ATOM   2309  CG  TYR B  41      -2.826  25.857   0.692  1.00 10.00      B   
ATOM   2310  CD1 TYR B  41      -3.752  25.291   1.562  1.00 10.00      B   
ATOM   2311  CD2 TYR B  41      -1.480  25.607   0.917  1.00 10.00      B   
ATOM   2312  CE1 TYR B  41      -3.349  24.499   2.620  1.00 10.00      B   
ATOM   2313  CE2 TYR B  41      -1.068  24.818   1.973  1.00 10.00      B   
ATOM   2314  CZ  TYR B  41      -2.006  24.267   2.821  1.00 10.00      B   
ATOM   2315  OH  TYR B  41      -1.598  23.475   3.872  1.00 10.00      B   
ATOM   2316  HH  TYR B  41      -2.204  22.732   3.967  1.00 10.00      B   
ATOM   2317  C   TYR B  41      -4.920  27.144  -2.312  1.00 10.00      B   
ATOM   2318  O   TYR B  41      -5.638  28.127  -2.121  1.00 10.00      B   
ATOM   2319  N   LYS B  42      -4.439  26.816  -3.507  1.00 10.00      B   
ATOM   2320  HN  LYS B  42      -3.861  26.027  -3.587  1.00 10.00      B   
ATOM   2321  CA  LYS B  42      -4.738  27.596  -4.699  1.00 10.00      B   
ATOM   2322  CB  LYS B  42      -3.739  27.274  -5.815  1.00 10.00      B   
ATOM   2323  CG  LYS B  42      -2.365  27.894  -5.605  1.00 10.00      B   
ATOM   2324  CD  LYS B  42      -1.273  27.097  -6.301  1.00 10.00      B   
ATOM   2325  CE  LYS B  42       0.059  27.833  -6.268  1.00 10.00      B   
ATOM   2326  NZ  LYS B  42       0.504  28.133  -4.879  1.00 10.00      B   
ATOM   2327  HZ1 LYS B  42       0.680  27.249  -4.354  1.00 10.00      B   
ATOM   2328  HZ2 LYS B  42      -0.224  28.679  -4.377  1.00 10.00      B   
ATOM   2329  HZ3 LYS B  42       1.384  28.689  -4.900  1.00 10.00      B   
ATOM   2330  C   LYS B  42      -6.169  27.332  -5.156  1.00 10.00      B   
ATOM   2331  O   LYS B  42      -6.805  28.184  -5.784  1.00 10.00      B   
ATOM   2332  N   VAL B  43      -6.673  26.143  -4.840  1.00 10.00      B   
ATOM   2333  HN  VAL B  43      -6.106  25.495  -4.368  1.00 10.00      B   
ATOM   2334  CA  VAL B  43      -8.040  25.775  -5.187  1.00 10.00      B   
ATOM   2335  CB  VAL B  43      -8.310  24.273  -4.935  1.00 10.00      B   
ATOM   2336  CG1 VAL B  43      -9.764  23.924  -5.224  1.00 10.00      B   
ATOM   2337  CG2 VAL B  43      -7.383  23.413  -5.780  1.00 10.00      B   
ATOM   2338  C   VAL B  43      -9.014  26.617  -4.364  1.00 10.00      B   
ATOM   2339  O   VAL B  43     -10.061  27.042  -4.853  1.00 10.00      B   
ATOM   2340  N   HIS B  44      -8.648  26.864  -3.112  1.00 10.00      B   
ATOM   2341  HN  HIS B  44      -7.796  26.504  -2.785  1.00 10.00      B   
ATOM   2342  CA  HIS B  44      -9.473  27.667  -2.215  1.00 10.00      B   
ATOM   2343  CB  HIS B  44      -9.456  27.076  -0.802  1.00 10.00      B   
ATOM   2344  CG  HIS B  44     -10.725  27.299  -0.035  1.00 10.00      B   
ATOM   2345  ND1 HIS B  44     -11.195  26.364   0.855  1.00 10.00      B   
ATOM   2346  CD2 HIS B  44     -11.580  28.353  -0.065  1.00 10.00      B   
ATOM   2347  CE1 HIS B  44     -12.317  26.862   1.343  1.00 10.00      B   
ATOM   2348  NE2 HIS B  44     -12.592  28.063   0.816  1.00 10.00      B   
ATOM   2349  HE2 HIS B  44     -13.468  28.508   0.842  1.00 10.00      B   
ATOM   2350  C   HIS B  44      -8.964  29.105  -2.182  1.00 10.00      B   
ATOM   2351  O   HIS B  44      -8.444  29.609  -3.180  1.00 10.00      B   
ATOM   2352  N   ASN B  47      -8.075  27.402   3.371  1.00 10.00      B   
ATOM   2353  HN  ASN B  47      -8.336  26.499   3.647  1.00 10.00      B   
ATOM   2354  CA  ASN B  47      -7.476  28.299   4.353  1.00 10.00      B   
ATOM   2355  CB  ASN B  47      -8.057  29.710   4.255  1.00 10.00      B   
ATOM   2356  CG  ASN B  47      -7.308  30.706   5.124  1.00 10.00      B   
ATOM   2357  OD1 ASN B  47      -6.101  30.584   5.333  1.00 10.00      B   
ATOM   2358  ND2 ASN B  47      -8.018  31.699   5.633  1.00 10.00      B   
ATOM   2359 HD21 ASN B  47      -8.977  31.737   5.425  1.00 10.00      B   
ATOM   2360 HD22 ASN B  47      -7.557  32.361   6.191  1.00 10.00      B   
ATOM   2361  C   ASN B  47      -7.628  27.754   5.767  1.00 10.00      B   
ATOM   2362  O   ASN B  47      -8.707  27.816   6.361  1.00 10.00      B   
ATOM   2363  N   ALA B  48      -6.542  27.207   6.286  1.00 10.00      B   
ATOM   2364  HN  ALA B  48      -5.720  27.192   5.753  1.00 10.00      B   
ATOM   2365  CA  ALA B  48      -6.520  26.644   7.626  1.00 10.00      B   
ATOM   2366  CB  ALA B  48      -6.815  25.151   7.578  1.00 10.00      B   
ATOM   2367  C   ALA B  48      -5.159  26.896   8.256  1.00 10.00      B   
ATOM   2368  O   ALA B  48      -4.184  27.160   7.549  1.00 10.00      B   
ATOM   2369  N   THR B  49      -5.091  26.830   9.574  1.00 10.00      B   
ATOM   2370  HN  THR B  49      -5.901  26.623  10.088  1.00 10.00      B   
ATOM   2371  CA  THR B  49      -3.836  27.058  10.271  1.00 10.00      B   
ATOM   2372  CB  THR B  49      -4.047  27.682  11.676  1.00 10.00      B   
ATOM   2373  OG1 THR B  49      -2.792  28.098  12.234  1.00 10.00      B   
ATOM   2374  HG1 THR B  49      -2.321  28.642  11.589  1.00 10.00      B   
ATOM   2375  CG2 THR B  49      -4.740  26.718  12.629  1.00 10.00      B   
ATOM   2376  C   THR B  49      -2.992  25.779  10.333  1.00 10.00      B   
ATOM   2377  O   THR B  49      -3.413  24.753  10.878  1.00 10.00      B   
ATOM   2378  N   VAL B  50      -1.812  25.838   9.731  1.00 10.00      B   
ATOM   2379  HN  VAL B  50      -1.536  26.675   9.294  1.00 10.00      B   
ATOM   2380  CA  VAL B  50      -0.907  24.697   9.712  1.00 10.00      B   
ATOM   2381  CB  VAL B  50      -0.272  24.497   8.318  1.00 10.00      B   
ATOM   2382  CG1 VAL B  50       0.604  23.253   8.296  1.00 10.00      B   
ATOM   2383  CG2 VAL B  50      -1.348  24.414   7.244  1.00 10.00      B   
ATOM   2384  C   VAL B  50       0.194  24.888  10.749  1.00 10.00      B   
ATOM   2385  O   VAL B  50       0.979  25.835  10.668  1.00 10.00      B   
ATOM   2386  N   ASP B  51       0.237  24.001  11.728  1.00 10.00      B   
ATOM   2387  HN  ASP B  51      -0.420  23.271  11.746  1.00 10.00      B   
ATOM   2388  CA  ASP B  51       1.236  24.080  12.786  1.00 10.00      B   
ATOM   2389  CB  ASP B  51       0.751  23.406  14.074  1.00 10.00      B   
ATOM   2390  CG  ASP B  51       0.065  22.078  13.832  1.00 10.00      B   
ATOM   2391  OD1 ASP B  51      -1.142  22.079  13.507  1.00 10.00      B   
ATOM   2392  OD2 ASP B  51       0.731  21.031  13.967  1.00 10.00      B   
ATOM   2393  C   ASP B  51       2.590  23.533  12.342  1.00 10.00      B   
ATOM   2394  O   ASP B  51       3.365  24.235  11.695  1.00 10.00      B   
ATOM   2395  N   LYS B  52       2.873  22.284  12.668  1.00 10.00      B   
ATOM   2396  HN  LYS B  52       2.207  21.748  13.160  1.00 10.00      B   
ATOM   2397  CA  LYS B  52       4.143  21.678  12.308  1.00 10.00      B   
ATOM   2398  CB  LYS B  52       4.902  21.280  13.577  1.00 10.00      B   
ATOM   2399  CG  LYS B  52       6.415  21.254  13.432  1.00 10.00      B   
ATOM   2400  CD  LYS B  52       7.060  20.536  14.607  1.00 10.00      B   
ATOM   2401  CE  LYS B  52       8.552  20.825  14.701  1.00 10.00      B   
ATOM   2402  NZ  LYS B  52       9.252  19.847  15.580  1.00 10.00      B   
ATOM   2403  HZ1 LYS B  52      10.163  20.236  15.899  1.00 10.00      B   
ATOM   2404  HZ2 LYS B  52       9.435  18.959  15.056  1.00 10.00      B   
ATOM   2405  HZ3 LYS B  52       8.668  19.630  16.411  1.00 10.00      B   
ATOM   2406  C   LYS B  52       3.919  20.455  11.431  1.00 10.00      B   
ATOM   2407  O   LYS B  52       3.077  19.612  11.740  1.00 10.00      B   
ATOM   2408  N   LEU B  53       4.676  20.359  10.342  1.00 10.00      B   
ATOM   2409  HN  LEU B  53       5.324  21.070  10.143  1.00 10.00      B   
ATOM   2410  CA  LEU B  53       4.559  19.231   9.422  1.00 10.00      B   
ATOM   2411  CB  LEU B  53       5.532  19.384   8.249  1.00 10.00      B   
ATOM   2412  CG  LEU B  53       5.397  18.356   7.123  1.00 10.00      B   
ATOM   2413  CD1 LEU B  53       4.062  18.506   6.408  1.00 10.00      B   
ATOM   2414  CD2 LEU B  53       6.553  18.474   6.141  1.00 10.00      B   
ATOM   2415  C   LEU B  53       4.808  17.911  10.147  1.00 10.00      B   
ATOM   2416  O   LEU B  53       4.062  16.950   9.978  1.00 10.00      B   
ATOM   2417  N   GLU B  54       5.856  17.883  10.964  1.00 10.00      B   
ATOM   2418  HN  GLU B  54       6.415  18.683  11.047  1.00 10.00      B   
ATOM   2419  CA  GLU B  54       6.205  16.687  11.726  1.00 10.00      B   
ATOM   2420  CB  GLU B  54       7.461  16.932  12.562  1.00 10.00      B   
ATOM   2421  CG  GLU B  54       8.638  17.485  11.777  1.00 10.00      B   
ATOM   2422  CD  GLU B  54       9.837  17.764  12.656  1.00 10.00      B   
ATOM   2423  OE1 GLU B  54      10.948  17.929  12.115  1.00 10.00      B   
ATOM   2424  OE2 GLU B  54       9.671  17.819  13.892  1.00 10.00      B   
ATOM   2425  C   GLU B  54       5.055  16.275  12.640  1.00 10.00      B   
ATOM   2426  O   GLU B  54       4.745  15.090  12.767  1.00 10.00      B   
ATOM   2427  N   ASP B  55       4.422  17.270  13.256  1.00 10.00      B   
ATOM   2428  HN  ASP B  55       4.711  18.189  13.091  1.00 10.00      B   
ATOM   2429  CA  ASP B  55       3.298  17.034  14.160  1.00 10.00      B   
ATOM   2430  CB  ASP B  55       2.853  18.348  14.806  1.00 10.00      B   
ATOM   2431  CG  ASP B  55       3.301  18.485  16.243  1.00 10.00      B   
ATOM   2432  OD1 ASP B  55       4.487  18.804  16.478  1.00 10.00      B   
ATOM   2433  OD2 ASP B  55       2.466  18.281  17.149  1.00 10.00      B   
ATOM   2434  C   ASP B  55       2.132  16.423  13.401  1.00 10.00      B   
ATOM   2435  O   ASP B  55       1.541  15.433  13.835  1.00 10.00      B   
ATOM   2436  N   PHE B  56       1.820  17.014  12.254  1.00 10.00      B   
ATOM   2437  HN  PHE B  56       2.334  17.803  11.969  1.00 10.00      B   
ATOM   2438  CA  PHE B  56       0.732  16.540  11.412  1.00 10.00      B   
ATOM   2439  CB  PHE B  56       0.569  17.457  10.197  1.00 10.00      B   
ATOM   2440  CG  PHE B  56      -0.729  17.284   9.459  1.00 10.00      B   
ATOM   2441  CD1 PHE B  56      -0.736  17.019   8.101  1.00 10.00      B   
ATOM   2442  CD2 PHE B  56      -1.942  17.395  10.121  1.00 10.00      B   
ATOM   2443  CE1 PHE B  56      -1.926  16.866   7.415  1.00 10.00      B   
ATOM   2444  CE2 PHE B  56      -3.135  17.242   9.442  1.00 10.00      B   
ATOM   2445  CZ  PHE B  56      -3.127  16.979   8.086  1.00 10.00      B   
ATOM   2446  C   PHE B  56       0.984  15.102  10.968  1.00 10.00      B   
ATOM   2447  O   PHE B  56       0.093  14.254  11.044  1.00 10.00      B   
ATOM   2448  N   ILE B  57       2.206  14.830  10.519  1.00 10.00      B   
ATOM   2449  HN  ILE B  57       2.874  15.553  10.476  1.00 10.00      B   
ATOM   2450  CA  ILE B  57       2.579  13.491  10.073  1.00 10.00      B   
ATOM   2451  CB  ILE B  57       4.015  13.460   9.502  1.00 10.00      B   
ATOM   2452  CG1 ILE B  57       4.103  14.326   8.241  1.00 10.00      B   
ATOM   2453  CG2 ILE B  57       4.454  12.032   9.199  1.00 10.00      B   
ATOM   2454  CD1 ILE B  57       5.510  14.495   7.706  1.00 10.00      B   
ATOM   2455  C   ILE B  57       2.453  12.487  11.217  1.00 10.00      B   
ATOM   2456  O   ILE B  57       1.892  11.405  11.045  1.00 10.00      B   
ATOM   2457  N   ASN B  58       2.959  12.865  12.389  1.00 10.00      B   
ATOM   2458  HN  ASN B  58       3.383  13.750  12.460  1.00 10.00      B   
ATOM   2459  CA  ASN B  58       2.903  12.003  13.570  1.00 10.00      B   
ATOM   2460  CB  ASN B  58       3.616  12.657  14.761  1.00 10.00      B   
ATOM   2461  CG  ASN B  58       5.074  12.246  14.882  1.00 10.00      B   
ATOM   2462  OD1 ASN B  58       5.412  11.312  15.608  1.00 10.00      B   
ATOM   2463  ND2 ASN B  58       5.952  12.948  14.182  1.00 10.00      B   
ATOM   2464 HD21 ASN B  58       5.616  13.687  13.631  1.00 10.00      B   
ATOM   2465 HD22 ASN B  58       6.903  12.702  14.244  1.00 10.00      B   
ATOM   2466  C   ASN B  58       1.458  11.683  13.934  1.00 10.00      B   
ATOM   2467  O   ASN B  58       1.130  10.551  14.292  1.00 10.00      B   
ATOM   2468  N   ASN B  59       0.596  12.690  13.833  1.00 10.00      B   
ATOM   2469  HN  ASN B  59       0.926  13.574  13.554  1.00 10.00      B   
ATOM   2470  CA  ASN B  59      -0.822  12.526  14.138  1.00 10.00      B   
ATOM   2471  CB  ASN B  59      -1.549  13.870  14.019  1.00 10.00      B   
ATOM   2472  CG  ASN B  59      -3.026  13.786  14.354  1.00 10.00      B   
ATOM   2473  OD1 ASN B  59      -3.457  12.928  15.124  1.00 10.00      B   
ATOM   2474  ND2 ASN B  59      -3.811  14.691  13.791  1.00 10.00      B   
ATOM   2475 HD21 ASN B  59      -3.402  15.361  13.203  1.00 10.00      B   
ATOM   2476 HD22 ASN B  59      -4.774  14.651  13.979  1.00 10.00      B   
ATOM   2477  C   ASN B  59      -1.455  11.490  13.209  1.00 10.00      B   
ATOM   2478  O   ASN B  59      -2.152  10.581  13.659  1.00 10.00      B   
ATOM   2479  N   ILE B  60      -1.181  11.616  11.915  1.00 10.00      B   
ATOM   2480  HN  ILE B  60      -0.607  12.355  11.615  1.00 10.00      B   
ATOM   2481  CA  ILE B  60      -1.717  10.682  10.929  1.00 10.00      B   
ATOM   2482  CB  ILE B  60      -1.450  11.158   9.483  1.00 10.00      B   
ATOM   2483  CG1 ILE B  60      -1.999  12.572   9.275  1.00 10.00      B   
ATOM   2484  CG2 ILE B  60      -2.076  10.199   8.477  1.00 10.00      B   
ATOM   2485  CD1 ILE B  60      -1.595  13.199   7.957  1.00 10.00      B   
ATOM   2486  C   ILE B  60      -1.106   9.295  11.128  1.00 10.00      B   
ATOM   2487  O   ILE B  60      -1.796   8.282  11.045  1.00 10.00      B   
ATOM   2488  N   ASN B  61       0.188   9.268  11.420  1.00 10.00      B   
ATOM   2489  HN  ASN B  61       0.682  10.118  11.480  1.00 10.00      B   
ATOM   2490  CA  ASN B  61       0.908   8.016  11.642  1.00 10.00      B   
ATOM   2491  CB  ASN B  61       2.381   8.302  11.946  1.00 10.00      B   
ATOM   2492  CG  ASN B  61       3.297   7.151  11.583  1.00 10.00      B   
ATOM   2493  OD1 ASN B  61       3.746   7.048  10.448  1.00 10.00      B   
ATOM   2494  ND2 ASN B  61       3.589   6.284  12.544  1.00 10.00      B   
ATOM   2495 HD21 ASN B  61       3.202   6.425  13.431  1.00 10.00      B   
ATOM   2496 HD22 ASN B  61       4.185   5.536  12.325  1.00 10.00      B   
ATOM   2497  C   ASN B  61       0.294   7.233  12.797  1.00 10.00      B   
ATOM   2498  O   ASN B  61       0.244   6.006  12.771  1.00 10.00      B   
ATOM   2499  N   SER B  62      -0.202   7.957  13.792  1.00 10.00      B   
ATOM   2500  HN  SER B  62      -0.158   8.936  13.735  1.00 10.00      B   
ATOM   2501  CA  SER B  62      -0.810   7.344  14.968  1.00 10.00      B   
ATOM   2502  CB  SER B  62      -1.184   8.415  15.995  1.00 10.00      B   
ATOM   2503  OG  SER B  62      -0.066   9.234  16.310  1.00 10.00      B   
ATOM   2504  HG  SER B  62       0.270   9.648  15.503  1.00 10.00      B   
ATOM   2505  C   SER B  62      -2.032   6.489  14.616  1.00 10.00      B   
ATOM   2506  O   SER B  62      -2.314   5.491  15.284  1.00 10.00      B   
ATOM   2507  N   VAL B  63      -2.750   6.866  13.564  1.00 10.00      B   
ATOM   2508  HN  VAL B  63      -2.473   7.655  13.046  1.00 10.00      B   
ATOM   2509  CA  VAL B  63      -3.938   6.124  13.156  1.00 10.00      B   
ATOM   2510  CB  VAL B  63      -5.125   7.047  12.790  1.00 10.00      B   
ATOM   2511  CG1 VAL B  63      -5.494   7.944  13.964  1.00 10.00      B   
ATOM   2512  CG2 VAL B  63      -4.826   7.878  11.552  1.00 10.00      B   
ATOM   2513  C   VAL B  63      -3.640   5.155  12.010  1.00 10.00      B   
ATOM   2514  O   VAL B  63      -4.504   4.385  11.598  1.00 10.00      B   
ATOM   2515  N   LEU B  64      -2.410   5.189  11.509  1.00 10.00      B   
ATOM   2516  HN  LEU B  64      -1.760   5.822  11.880  1.00 10.00      B   
ATOM   2517  CA  LEU B  64      -2.006   4.312  10.414  1.00 10.00      B   
ATOM   2518  CB  LEU B  64      -1.039   5.028   9.465  1.00 10.00      B   
ATOM   2519  CG  LEU B  64      -1.636   6.135   8.592  1.00 10.00      B   
ATOM   2520  CD1 LEU B  64      -0.569   6.742   7.695  1.00 10.00      B   
ATOM   2521  CD2 LEU B  64      -2.796   5.602   7.762  1.00 10.00      B   
ATOM   2522  C   LEU B  64      -1.378   3.025  10.941  1.00 10.00      B   
ATOM   2523  O   LEU B  64      -1.422   1.984  10.280  1.00 10.00      B   
ATOM   2524  N   GLU B  65      -0.811   3.099  12.145  1.00 10.00      B   
ATOM   2525  HN  GLU B  65      -0.817   3.959  12.619  1.00 10.00      B   
ATOM   2526  CA  GLU B  65      -0.165   1.950  12.774  1.00 10.00      B   
ATOM   2527  CB  GLU B  65       0.432   2.338  14.125  1.00 10.00      B   
ATOM   2528  CG  GLU B  65       1.576   3.330  14.024  1.00 10.00      B   
ATOM   2529  CD  GLU B  65       2.299   3.512  15.337  1.00 10.00      B   
ATOM   2530  OE1 GLU B  65       1.864   4.352  16.150  1.00 10.00      B   
ATOM   2531  OE2 GLU B  65       3.303   2.809  15.567  1.00 10.00      B   
ATOM   2532  C   GLU B  65      -1.115   0.765  12.930  1.00 10.00      B   
ATOM   2533  O   GLU B  65      -0.680  -0.387  12.957  1.00 10.00      B   
ATOM   2534  N   SER B  66      -2.410   1.050  13.012  1.00 10.00      B   
ATOM   2535  HN  SER B  66      -2.696   1.988  12.990  1.00 10.00      B   
ATOM   2536  CA  SER B  66      -3.422   0.011  13.155  1.00 10.00      B   
ATOM   2537  CB  SER B  66      -4.790   0.657  13.370  1.00 10.00      B   
ATOM   2538  OG  SER B  66      -4.648   1.932  13.977  1.00 10.00      B   
ATOM   2539  HG  SER B  66      -5.472   2.166  14.418  1.00 10.00      B   
ATOM   2540  C   SER B  66      -3.457  -0.901  11.925  1.00 10.00      B   
ATOM   2541  O   SER B  66      -3.945  -2.028  11.988  1.00 10.00      B   
ATOM   2542  N   LEU B  67      -2.928  -0.405  10.812  1.00 10.00      B   
ATOM   2543  HN  LEU B  67      -2.551   0.502  10.824  1.00 10.00      B   
ATOM   2544  CA  LEU B  67      -2.891  -1.169   9.574  1.00 10.00      B   
ATOM   2545  CB  LEU B  67      -3.444  -0.341   8.412  1.00 10.00      B   
ATOM   2546  CG  LEU B  67      -4.932   0.002   8.477  1.00 10.00      B   
ATOM   2547  CD1 LEU B  67      -5.314   0.938   7.342  1.00 10.00      B   
ATOM   2548  CD2 LEU B  67      -5.778  -1.262   8.438  1.00 10.00      B   
ATOM   2549  C   LEU B  67      -1.474  -1.632   9.260  1.00 10.00      B   
ATOM   2550  O   LEU B  67      -1.193  -2.082   8.149  1.00 10.00      B   
ATOM   2551  N   TYR B  68      -0.586  -1.503  10.247  1.00 10.00      B   
ATOM   2552  HN  TYR B  68      -0.883  -1.124  11.104  1.00 10.00      B   
ATOM   2553  CA  TYR B  68       0.814  -1.913  10.107  1.00 10.00      B   
ATOM   2554  CB  TYR B  68       0.929  -3.410   9.791  1.00 10.00      B   
ATOM   2555  CG  TYR B  68       1.297  -4.266  10.982  1.00 10.00      B   
ATOM   2556  CD1 TYR B  68       2.530  -4.902  11.049  1.00 10.00      B   
ATOM   2557  CD2 TYR B  68       0.414  -4.436  12.039  1.00 10.00      B   
ATOM   2558  CE1 TYR B  68       2.871  -5.685  12.136  1.00 10.00      B   
ATOM   2559  CE2 TYR B  68       0.746  -5.215  13.131  1.00 10.00      B   
ATOM   2560  CZ  TYR B  68       1.977  -5.838  13.175  1.00 10.00      B   
ATOM   2561  OH  TYR B  68       2.313  -6.618  14.261  1.00 10.00      B   
ATOM   2562  HH  TYR B  68       3.160  -6.322  14.619  1.00 10.00      B   
ATOM   2563  C   TYR B  68       1.579  -1.081   9.076  1.00 10.00      B   
ATOM   2564  O   TYR B  68       2.563  -1.543   8.503  1.00 10.00      B   
ATOM   2565  N   ILE B  69       1.142   0.151   8.858  1.00 10.00      B   
ATOM   2566  HN  ILE B  69       0.364   0.480   9.355  1.00 10.00      B   
ATOM   2567  CA  ILE B  69       1.803   1.035   7.902  1.00 10.00      B   
ATOM   2568  CB  ILE B  69       0.922   1.313   6.663  1.00 10.00      B   
ATOM   2569  CG1 ILE B  69      -0.511   1.666   7.081  1.00 10.00      B   
ATOM   2570  CG2 ILE B  69       0.937   0.120   5.719  1.00 10.00      B   
ATOM   2571  CD1 ILE B  69      -1.394   2.122   5.939  1.00 10.00      B   
ATOM   2572  C   ILE B  69       2.180   2.354   8.564  1.00 10.00      B   
ATOM   2573  O   ILE B  69       1.486   2.816   9.467  1.00 10.00      B   
ATOM   2574  N   GLU B  70       3.281   2.950   8.128  1.00 10.00      B   
ATOM   2575  HN  GLU B  70       3.809   2.530   7.410  1.00 10.00      B   
ATOM   2576  CA  GLU B  70       3.730   4.215   8.693  1.00 10.00      B   
ATOM   2577  CB  GLU B  70       4.686   3.978   9.870  1.00 10.00      B   
ATOM   2578  CG  GLU B  70       5.990   3.293   9.487  1.00 10.00      B   
ATOM   2579  CD  GLU B  70       7.040   3.349  10.580  1.00 10.00      B   
ATOM   2580  OE1 GLU B  70       8.192   2.944  10.317  1.00 10.00      B   
ATOM   2581  OE2 GLU B  70       6.722   3.792  11.705  1.00 10.00      B   
ATOM   2582  C   GLU B  70       4.408   5.084   7.638  1.00 10.00      B   
ATOM   2583  O   GLU B  70       4.798   4.602   6.573  1.00 10.00      B   
ATOM   2584  N   ILE B  71       4.542   6.365   7.943  1.00 10.00      B   
ATOM   2585  HN  ILE B  71       4.207   6.687   8.811  1.00 10.00      B   
ATOM   2586  CA  ILE B  71       5.187   7.307   7.045  1.00 10.00      B   
ATOM   2587  CB  ILE B  71       4.414   8.642   6.957  1.00 10.00      B   
ATOM   2588  CG1 ILE B  71       2.905   8.384   6.898  1.00 10.00      B   
ATOM   2589  CG2 ILE B  71       4.865   9.434   5.736  1.00 10.00      B   
ATOM   2590  CD1 ILE B  71       2.061   9.632   7.052  1.00 10.00      B   
ATOM   2591  C   ILE B  71       6.596   7.574   7.555  1.00 10.00      B   
ATOM   2592  O   ILE B  71       6.883   8.629   8.123  1.00 10.00      B   
ATOM   2593  N   LYS B  72       7.461   6.592   7.371  1.00 10.00      B   
ATOM   2594  HN  LYS B  72       7.165   5.782   6.909  1.00 10.00      B   
ATOM   2595  CA  LYS B  72       8.838   6.682   7.828  1.00 10.00      B   
ATOM   2596  CB  LYS B  72       9.457   5.284   7.904  1.00 10.00      B   
ATOM   2597  CG  LYS B  72      10.515   5.129   8.983  1.00 10.00      B   
ATOM   2598  CD  LYS B  72      11.175   3.766   8.901  1.00 10.00      B   
ATOM   2599  CE  LYS B  72      11.747   3.348  10.244  1.00 10.00      B   
ATOM   2600  NZ  LYS B  72      10.678   3.106  11.248  1.00 10.00      B   
ATOM   2601  HZ1 LYS B  72      10.593   3.917  11.888  1.00 10.00      B   
ATOM   2602  HZ2 LYS B  72      10.900   2.261  11.809  1.00 10.00      B   
ATOM   2603  HZ3 LYS B  72       9.757   2.960  10.770  1.00 10.00      B   
ATOM   2604  C   LYS B  72       9.678   7.573   6.920  1.00 10.00      B   
ATOM   2605  O   LYS B  72       9.488   7.598   5.701  1.00 10.00      B   
ATOM   2606  N   ARG B  73      10.602   8.304   7.528  1.00 10.00      B   
ATOM   2607  HN  ARG B  73      10.689   8.246   8.502  1.00 10.00      B   
ATOM   2608  CA  ARG B  73      11.491   9.187   6.791  1.00 10.00      B   
ATOM   2609  CB  ARG B  73      11.865  10.405   7.642  1.00 10.00      B   
ATOM   2610  CG  ARG B  73      12.922  11.302   7.014  1.00 10.00      B   
ATOM   2611  CD  ARG B  73      13.495  12.278   8.026  1.00 10.00      B   
ATOM   2612  NE  ARG B  73      12.755  13.537   8.062  1.00 10.00      B   
ATOM   2613  HE  ARG B  73      11.868  13.554   7.633  1.00 10.00      B   
ATOM   2614  CZ  ARG B  73      13.215  14.652   8.625  1.00 10.00      B   
ATOM   2615  NH1 ARG B  73      14.400  14.661   9.225  1.00 10.00      B   
ATOM   2616 HH11 ARG B  73      14.979  13.793   9.263  1.00 10.00      B   
ATOM   2617 HH12 ARG B  73      14.758  15.539   9.664  1.00 10.00      B   
ATOM   2618  NH2 ARG B  73      12.484  15.756   8.591  1.00 10.00      B   
ATOM   2619 HH21 ARG B  73      12.836  16.634   9.031  1.00 10.00      B   
ATOM   2620 HH22 ARG B  73      11.549  15.752   8.122  1.00 10.00      B   
ATOM   2621  C   ARG B  73      12.749   8.430   6.379  1.00 10.00      B   
ATOM   2622  O   ARG B  73      13.376   7.759   7.201  1.00 10.00      B   
ATOM   2623  N   GLY B  74      13.109   8.539   5.111  1.00 10.00      B   
ATOM   2624  HN  GLY B  74      12.575   9.102   4.506  1.00 10.00      B   
ATOM   2625  CA  GLY B  74      14.284   7.862   4.612  1.00 10.00      B   
ATOM   2626  C   GLY B  74      15.354   8.834   4.175  1.00 10.00      B   
ATOM   2627  O   GLY B  74      15.134  10.044   4.174  1.00 10.00      B   
ATOM   2628  N   VAL B  75      16.504   8.305   3.794  1.00 10.00      B   
ATOM   2629  HN  VAL B  75      16.604   7.331   3.794  1.00 10.00      B   
ATOM   2630  CA  VAL B  75      17.623   9.122   3.357  1.00 10.00      B   
ATOM   2631  CB  VAL B  75      18.597   9.396   4.533  1.00 10.00      B   
ATOM   2632  CG1 VAL B  75      19.159   8.105   5.108  1.00 10.00      B   
ATOM   2633  CG2 VAL B  75      19.716  10.340   4.125  1.00 10.00      B   
ATOM   2634  C   VAL B  75      18.354   8.419   2.217  1.00 10.00      B   
ATOM   2635  O   VAL B  75      18.484   7.194   2.221  1.00 10.00      B   
ATOM   2636  N   THR B  76      18.785   9.181   1.223  1.00 10.00      B   
ATOM   2637  HN  THR B  76      18.617  10.149   1.248  1.00 10.00      B   
ATOM   2638  CA  THR B  76      19.502   8.609   0.094  1.00 10.00      B   
ATOM   2639  CB  THR B  76      19.435   9.519  -1.150  1.00 10.00      B   
ATOM   2640  OG1 THR B  76      19.539  10.894  -0.760  1.00 10.00      B   
ATOM   2641  HG1 THR B  76      19.670  11.440  -1.553  1.00 10.00      B   
ATOM   2642  CG2 THR B  76      18.114   9.312  -1.878  1.00 10.00      B   
ATOM   2643  C   THR B  76      20.956   8.300   0.468  1.00 10.00      B   
ATOM   2644  O   THR B  76      21.591   9.060   1.203  1.00 10.00      B   
ATOM   2645  N   GLU B  77      21.472   7.176  -0.027  1.00 10.00      B   
ATOM   2646  HN  GLU B  77      20.918   6.609  -0.601  1.00 10.00      B   
ATOM   2647  CA  GLU B  77      22.841   6.755   0.273  1.00 10.00      B   
ATOM   2648  CB  GLU B  77      23.061   5.295  -0.137  1.00 10.00      B   
ATOM   2649  CG  GLU B  77      22.087   4.307   0.485  1.00 10.00      B   
ATOM   2650  CD  GLU B  77      22.508   2.868   0.252  1.00 10.00      B   
ATOM   2651  OE1 GLU B  77      22.916   2.543  -0.880  1.00 10.00      B   
ATOM   2652  OE2 GLU B  77      22.437   2.059   1.202  1.00 10.00      B   
ATOM   2653  C   GLU B  77      23.885   7.632  -0.412  1.00 10.00      B   
ATOM   2654  O   GLU B  77      25.042   7.668   0.009  1.00 10.00      B   
ATOM   2655  N   ASP B  78      23.481   8.342  -1.457  1.00 10.00      B   
ATOM   2656  HN  ASP B  78      22.537   8.308  -1.732  1.00 10.00      B   
ATOM   2657  CA  ASP B  78      24.409   9.188  -2.199  1.00 10.00      B   
ATOM   2658  CB  ASP B  78      24.215   9.072  -3.723  1.00 10.00      B   
ATOM   2659  CG  ASP B  78      22.804   9.367  -4.204  1.00 10.00      B   
ATOM   2660  OD1 ASP B  78      22.622   9.564  -5.427  1.00 10.00      B   
ATOM   2661  OD2 ASP B  78      21.870   9.395  -3.373  1.00 10.00      B   
ATOM   2662  C   ASP B  78      24.415  10.641  -1.726  1.00 10.00      B   
ATOM   2663  O   ASP B  78      25.435  11.128  -1.243  1.00 10.00      B   
ATOM   2664  N   ASP B  79      23.286  11.330  -1.852  1.00 10.00      B   
ATOM   2665  HN  ASP B  79      22.491  10.886  -2.227  1.00 10.00      B   
ATOM   2666  CA  ASP B  79      23.210  12.734  -1.442  1.00 10.00      B   
ATOM   2667  CB  ASP B  79      22.342  13.579  -2.390  1.00 10.00      B   
ATOM   2668  CG  ASP B  79      20.876  13.188  -2.401  1.00 10.00      B   
ATOM   2669  OD1 ASP B  79      20.486  12.314  -3.205  1.00 10.00      B   
ATOM   2670  OD2 ASP B  79      20.099  13.762  -1.623  1.00 10.00      B   
ATOM   2671  C   ASP B  79      22.804  12.907   0.024  1.00 10.00      B   
ATOM   2672  O   ASP B  79      23.445  13.656   0.767  1.00 10.00      B   
ATOM   2673  N   GLY B  80      21.756  12.214   0.445  1.00 10.00      B   
ATOM   2674  HN  GLY B  80      21.279  11.630  -0.181  1.00 10.00      B   
ATOM   2675  CA  GLY B  80      21.312  12.317   1.821  1.00 10.00      B   
ATOM   2676  C   GLY B  80      20.055  13.152   1.982  1.00 10.00      B   
ATOM   2677  O   GLY B  80      19.940  13.938   2.923  1.00 10.00      B   
ATOM   2678  N   ARG B  81      19.106  12.972   1.073  1.00 10.00      B   
ATOM   2679  HN  ARG B  81      19.256  12.327   0.346  1.00 10.00      B   
ATOM   2680  CA  ARG B  81      17.852  13.713   1.118  1.00 10.00      B   
ATOM   2681  CB  ARG B  81      17.319  13.966  -0.292  1.00 10.00      B   
ATOM   2682  CG  ARG B  81      17.257  15.434  -0.674  1.00 10.00      B   
ATOM   2683  CD  ARG B  81      17.062  15.600  -2.168  1.00 10.00      B   
ATOM   2684  NE  ARG B  81      17.992  14.766  -2.922  1.00 10.00      B   
ATOM   2685  HE  ARG B  81      18.738  14.345  -2.410  1.00 10.00      B   
ATOM   2686  CZ  ARG B  81      17.888  14.515  -4.221  1.00 10.00      B   
ATOM   2687  NH1 ARG B  81      16.941  15.100  -4.940  1.00 10.00      B   
ATOM   2688 HH11 ARG B  81      16.862  14.903  -5.963  1.00 10.00      B   
ATOM   2689 HH12 ARG B  81      16.272  15.756  -4.489  1.00 10.00      B   
ATOM   2690  NH2 ARG B  81      18.741  13.682  -4.802  1.00 10.00      B   
ATOM   2691 HH21 ARG B  81      18.675  13.487  -5.825  1.00 10.00      B   
ATOM   2692 HH22 ARG B  81      19.477  13.195  -4.224  1.00 10.00      B   
ATOM   2693  C   ARG B  81      16.802  12.971   1.932  1.00 10.00      B   
ATOM   2694  O   ARG B  81      16.592  11.770   1.745  1.00 10.00      B   
ATOM   2695  N   PRO B  82      16.132  13.683   2.852  1.00 10.00      B   
ATOM   2696  CA  PRO B  82      15.088  13.114   3.697  1.00 10.00      B   
ATOM   2697  CB  PRO B  82      14.890  14.167   4.803  1.00 10.00      B   
ATOM   2698  CG  PRO B  82      15.955  15.193   4.591  1.00 10.00      B   
ATOM   2699  CD  PRO B  82      16.345  15.102   3.146  1.00 10.00      B   
ATOM   2700  C   PRO B  82      13.789  12.926   2.915  1.00 10.00      B   
ATOM   2701  O   PRO B  82      13.057  13.885   2.660  1.00 10.00      B   
ATOM   2702  N   ILE B  83      13.522  11.694   2.515  1.00 10.00      B   
ATOM   2703  HN  ILE B  83      14.153  10.974   2.738  1.00 10.00      B   
ATOM   2704  CA  ILE B  83      12.315  11.377   1.766  1.00 10.00      B   
ATOM   2705  CB  ILE B  83      12.608  10.446   0.569  1.00 10.00      B   
ATOM   2706  CG1 ILE B  83      13.405   9.217   1.020  1.00 10.00      B   
ATOM   2707  CG2 ILE B  83      13.347  11.202  -0.526  1.00 10.00      B   
ATOM   2708  CD1 ILE B  83      13.633   8.196  -0.075  1.00 10.00      B   
ATOM   2709  C   ILE B  83      11.275  10.730   2.675  1.00 10.00      B   
ATOM   2710  O   ILE B  83      11.578  10.358   3.809  1.00 10.00      B   
ATOM   2711  N   TYR B  84      10.053  10.606   2.182  1.00 10.00      B   
ATOM   2712  HN  TYR B  84       9.872  10.912   1.271  1.00 10.00      B   
ATOM   2713  CA  TYR B  84       8.972  10.006   2.949  1.00 10.00      B   
ATOM   2714  CB  TYR B  84       7.985  11.079   3.423  1.00 10.00      B   
ATOM   2715  CG  TYR B  84       8.564  12.068   4.412  1.00 10.00      B   
ATOM   2716  CD1 TYR B  84       9.112  13.273   3.985  1.00 10.00      B   
ATOM   2717  CD2 TYR B  84       8.562  11.794   5.772  1.00 10.00      B   
ATOM   2718  CE1 TYR B  84       9.642  14.174   4.889  1.00 10.00      B   
ATOM   2719  CE2 TYR B  84       9.088  12.690   6.681  1.00 10.00      B   
ATOM   2720  CZ  TYR B  84       9.627  13.879   6.237  1.00 10.00      B   
ATOM   2721  OH  TYR B  84      10.157  14.770   7.144  1.00 10.00      B   
ATOM   2722  HH  TYR B  84       9.846  15.663   6.939  1.00 10.00      B   
ATOM   2723  C   TYR B  84       8.245   8.977   2.100  1.00 10.00      B   
ATOM   2724  O   TYR B  84       8.071   9.173   0.898  1.00 10.00      B   
ATOM   2725  N   ALA B  85       7.830   7.884   2.722  1.00 10.00      B   
ATOM   2726  HN  ALA B  85       8.005   7.781   3.684  1.00 10.00      B   
ATOM   2727  CA  ALA B  85       7.124   6.826   2.015  1.00 10.00      B   
ATOM   2728  CB  ALA B  85       8.115   5.913   1.304  1.00 10.00      B   
ATOM   2729  C   ALA B  85       6.261   6.020   2.974  1.00 10.00      B   
ATOM   2730  O   ALA B  85       6.501   6.015   4.183  1.00 10.00      B   
ATOM   2731  N   LEU B  86       5.255   5.345   2.432  1.00 10.00      B   
ATOM   2732  HN  LEU B  86       5.115   5.395   1.466  1.00 10.00      B   
ATOM   2733  CA  LEU B  86       4.365   4.522   3.238  1.00 10.00      B   
ATOM   2734  CB  LEU B  86       3.003   4.369   2.556  1.00 10.00      B   
ATOM   2735  CG  LEU B  86       2.167   5.643   2.433  1.00 10.00      B   
ATOM   2736  CD1 LEU B  86       0.881   5.370   1.668  1.00 10.00      B   
ATOM   2737  CD2 LEU B  86       1.864   6.220   3.807  1.00 10.00      B   
ATOM   2738  C   LEU B  86       4.998   3.159   3.474  1.00 10.00      B   
ATOM   2739  O   LEU B  86       4.646   2.172   2.825  1.00 10.00      B   
ATOM   2740  N   VAL B  87       5.946   3.127   4.396  1.00 10.00      B   
ATOM   2741  HN  VAL B  87       6.157   3.953   4.883  1.00 10.00      B   
ATOM   2742  CA  VAL B  87       6.669   1.910   4.733  1.00 10.00      B   
ATOM   2743  CB  VAL B  87       7.926   2.226   5.578  1.00 10.00      B   
ATOM   2744  CG1 VAL B  87       8.727   0.965   5.862  1.00 10.00      B   
ATOM   2745  CG2 VAL B  87       8.794   3.266   4.881  1.00 10.00      B   
ATOM   2746  C   VAL B  87       5.778   0.932   5.493  1.00 10.00      B   
ATOM   2747  O   VAL B  87       4.996   1.328   6.361  1.00 10.00      B   
ATOM   2748  N   ASN B  88       5.893  -0.341   5.147  1.00 10.00      B   
ATOM   2749  HN  ASN B  88       6.531  -0.587   4.445  1.00 10.00      B   
ATOM   2750  CA  ASN B  88       5.115  -1.389   5.790  1.00 10.00      B   
ATOM   2751  CB  ASN B  88       4.815  -2.506   4.782  1.00 10.00      B   
ATOM   2752  CG  ASN B  88       4.049  -3.673   5.380  1.00 10.00      B   
ATOM   2753  OD1 ASN B  88       3.347  -3.531   6.379  1.00 10.00      B   
ATOM   2754  ND2 ASN B  88       4.169  -4.837   4.760  1.00 10.00      B   
ATOM   2755 HD21 ASN B  88       4.735  -4.881   3.964  1.00 10.00      B   
ATOM   2756 HD22 ASN B  88       3.688  -5.607   5.127  1.00 10.00      B   
ATOM   2757  C   ASN B  88       5.886  -1.938   6.987  1.00 10.00      B   
ATOM   2758  O   ASN B  88       7.065  -2.276   6.869  1.00 10.00      B   
ATOM   2759  N   LEU B  89       5.223  -2.011   8.134  1.00 10.00      B   
ATOM   2760  HN  LEU B  89       4.279  -1.729   8.162  1.00 10.00      B   
ATOM   2761  CA  LEU B  89       5.847  -2.509   9.353  1.00 10.00      B   
ATOM   2762  CB  LEU B  89       5.052  -2.059  10.583  1.00 10.00      B   
ATOM   2763  CG  LEU B  89       5.088  -0.563  10.896  1.00 10.00      B   
ATOM   2764  CD1 LEU B  89       4.163  -0.237  12.060  1.00 10.00      B   
ATOM   2765  CD2 LEU B  89       6.511  -0.121  11.199  1.00 10.00      B   
ATOM   2766  C   LEU B  89       5.956  -4.026   9.331  1.00 10.00      B   
ATOM   2767  O   LEU B  89       6.733  -4.613  10.084  1.00 10.00      B   
ATOM   2768  N   ALA B  90       5.168  -4.655   8.472  1.00 10.00      B   
ATOM   2769  HN  ALA B  90       4.569  -4.129   7.897  1.00 10.00      B   
ATOM   2770  CA  ALA B  90       5.177  -6.105   8.352  1.00 10.00      B   
ATOM   2771  CB  ALA B  90       3.989  -6.574   7.529  1.00 10.00      B   
ATOM   2772  C   ALA B  90       6.491  -6.593   7.742  1.00 10.00      B   
ATOM   2773  O   ALA B  90       7.079  -5.919   6.893  1.00 10.00      B   
ATOM   2774  N   THR B  91       6.943  -7.761   8.186  1.00 10.00      B   
ATOM   2775  HN  THR B  91       6.423  -8.246   8.863  1.00 10.00      B   
ATOM   2776  CA  THR B  91       8.185  -8.351   7.703  1.00 10.00      B   
ATOM   2777  CB  THR B  91       8.459  -9.677   8.433  1.00 10.00      B   
ATOM   2778  OG1 THR B  91       8.040  -9.553   9.803  1.00 10.00      B   
ATOM   2779  HG1 THR B  91       8.599  -8.906  10.250  1.00 10.00      B   
ATOM   2780  CG2 THR B  91       9.941 -10.021   8.387  1.00 10.00      B   
ATOM   2781  C   THR B  91       8.140  -8.600   6.194  1.00 10.00      B   
ATOM   2782  O   THR B  91       9.097  -8.306   5.475  1.00 10.00      B   
ATOM   2783  N   THR B  92       7.026  -9.136   5.718  1.00 10.00      B   
ATOM   2784  HN  THR B  92       6.297  -9.360   6.338  1.00 10.00      B   
ATOM   2785  CA  THR B  92       6.860  -9.415   4.301  1.00 10.00      B   
ATOM   2786  CB  THR B  92       5.811 -10.521   4.091  1.00 10.00      B   
ATOM   2787  OG1 THR B  92       5.829 -11.392   5.228  1.00 10.00      B   
ATOM   2788  HG1 THR B  92       5.790 -12.308   4.932  1.00 10.00      B   
ATOM   2789  CG2 THR B  92       6.127 -11.327   2.839  1.00 10.00      B   
ATOM   2790  C   THR B  92       6.443  -8.146   3.554  1.00 10.00      B   
ATOM   2791  O   THR B  92       5.310  -8.023   3.083  1.00 10.00      B   
ATOM   2792  N   SER B  93       7.375  -7.205   3.451  1.00 10.00      B   
ATOM   2793  HN  SER B  93       8.261  -7.363   3.854  1.00 10.00      B   
ATOM   2794  CA  SER B  93       7.131  -5.934   2.785  1.00 10.00      B   
ATOM   2795  CB  SER B  93       8.224  -4.947   3.178  1.00 10.00      B   
ATOM   2796  OG  SER B  93       9.390  -5.641   3.591  1.00 10.00      B   
ATOM   2797  HG  SER B  93       9.807  -5.162   4.321  1.00 10.00      B   
ATOM   2798  C   SER B  93       7.059  -6.077   1.264  1.00 10.00      B   
ATOM   2799  O   SER B  93       6.647  -5.151   0.562  1.00 10.00      B   
ATOM   2800  N   ILE B  94       7.433  -7.251   0.761  1.00 10.00      B   
ATOM   2801  HN  ILE B  94       7.736  -7.950   1.375  1.00 10.00      B   
ATOM   2802  CA  ILE B  94       7.415  -7.524  -0.676  1.00 10.00      B   
ATOM   2803  CB  ILE B  94       8.143  -8.851  -1.010  1.00 10.00      B   
ATOM   2804  CG1 ILE B  94       8.455  -8.943  -2.510  1.00 10.00      B   
ATOM   2805  CG2 ILE B  94       7.333 -10.055  -0.540  1.00 10.00      B   
ATOM   2806  CD1 ILE B  94       9.300 -10.140  -2.894  1.00 10.00      B   
ATOM   2807  C   ILE B  94       5.977  -7.549  -1.217  1.00 10.00      B   
ATOM   2808  O   ILE B  94       5.753  -7.589  -2.428  1.00 10.00      B   
ATOM   2809  N   SER B  95       5.012  -7.495  -0.305  1.00 10.00      B   
ATOM   2810  HN  SER B  95       5.259  -7.435   0.642  1.00 10.00      B   
ATOM   2811  CA  SER B  95       3.601  -7.505  -0.658  1.00 10.00      B   
ATOM   2812  CB  SER B  95       2.765  -7.481   0.621  1.00 10.00      B   
ATOM   2813  OG  SER B  95       3.440  -6.759   1.638  1.00 10.00      B   
ATOM   2814  HG  SER B  95       3.823  -7.377   2.275  1.00 10.00      B   
ATOM   2815  C   SER B  95       3.240  -6.314  -1.547  1.00 10.00      B   
ATOM   2816  O   SER B  95       2.317  -6.393  -2.358  1.00 10.00      B   
ATOM   2817  N   LYS B  96       3.979  -5.217  -1.395  1.00 10.00      B   
ATOM   2818  HN  LYS B  96       4.702  -5.219  -0.729  1.00 10.00      B   
ATOM   2819  CA  LYS B  96       3.744  -4.009  -2.183  1.00 10.00      B   
ATOM   2820  CB  LYS B  96       4.698  -2.893  -1.748  1.00 10.00      B   
ATOM   2821  CG  LYS B  96       4.369  -2.269  -0.400  1.00 10.00      B   
ATOM   2822  CD  LYS B  96       3.105  -1.423  -0.470  1.00 10.00      B   
ATOM   2823  CE  LYS B  96       2.983  -0.501   0.735  1.00 10.00      B   
ATOM   2824  NZ  LYS B  96       4.016   0.568   0.721  1.00 10.00      B   
ATOM   2825  HZ1 LYS B  96       3.862   1.208  -0.082  1.00 10.00      B   
ATOM   2826  HZ2 LYS B  96       4.973   0.149   0.637  1.00 10.00      B   
ATOM   2827  HZ3 LYS B  96       3.976   1.122   1.603  1.00 10.00      B   
ATOM   2828  C   LYS B  96       3.916  -4.279  -3.675  1.00 10.00      B   
ATOM   2829  O   LYS B  96       3.093  -3.864  -4.493  1.00 10.00      B   
ATOM   2830  N   MET B  97       4.983  -4.992  -4.020  1.00 10.00      B   
ATOM   2831  HN  MET B  97       5.586  -5.318  -3.319  1.00 10.00      B   
ATOM   2832  CA  MET B  97       5.269  -5.311  -5.413  1.00 10.00      B   
ATOM   2833  CB  MET B  97       6.736  -5.700  -5.592  1.00 10.00      B   
ATOM   2834  CG  MET B  97       7.672  -4.522  -5.796  1.00 10.00      B   
ATOM   2835  SD  MET B  97       9.319  -5.019  -6.335  1.00 10.00      B   
ATOM   2836  CE  MET B  97       8.964  -5.685  -7.960  1.00 10.00      B   
ATOM   2837  C   MET B  97       4.368  -6.429  -5.911  1.00 10.00      B   
ATOM   2838  O   MET B  97       4.018  -6.480  -7.091  1.00 10.00      B   
ATOM   2839  N   ALA B  98       3.978  -7.309  -4.998  1.00 10.00      B   
ATOM   2840  HN  ALA B  98       4.291  -7.203  -4.073  1.00 10.00      B   
ATOM   2841  CA  ALA B  98       3.115  -8.439  -5.327  1.00 10.00      B   
ATOM   2842  CB  ALA B  98       3.205  -9.502  -4.242  1.00 10.00      B   
ATOM   2843  C   ALA B  98       1.664  -8.003  -5.535  1.00 10.00      B   
ATOM   2844  O   ALA B  98       0.767  -8.833  -5.670  1.00 10.00      B   
ATOM   2845  N   THR B  99       1.433  -6.702  -5.541  1.00 10.00      B   
ATOM   2846  HN  THR B  99       2.181  -6.083  -5.403  1.00 10.00      B   
ATOM   2847  CA  THR B  99       0.100  -6.163  -5.748  1.00 10.00      B   
ATOM   2848  CB  THR B  99      -0.473  -5.578  -4.437  1.00 10.00      B   
ATOM   2849  OG1 THR B  99      -0.135  -6.454  -3.349  1.00 10.00      B   
ATOM   2850  HG1 THR B  99       0.755  -6.235  -3.025  1.00 10.00      B   
ATOM   2851  CG2 THR B  99      -1.991  -5.471  -4.513  1.00 10.00      B   
ATOM   2852  C   THR B  99       0.142  -5.094  -6.838  1.00 10.00      B   
ATOM   2853  O   THR B  99      -0.582  -4.101  -6.788  1.00 10.00      B   
ATOM   2854  N   ASP B 100       1.008  -5.312  -7.825  1.00 10.00      B   
ATOM   2855  HN  ASP B 100       1.558  -6.123  -7.812  1.00 10.00      B   
ATOM   2856  CA  ASP B 100       1.152  -4.379  -8.936  1.00 10.00      B   
ATOM   2857  CB  ASP B 100       1.845  -3.093  -8.482  1.00 10.00      B   
ATOM   2858  CG  ASP B 100       1.482  -1.913  -9.355  1.00 10.00      B   
ATOM   2859  OD1 ASP B 100       0.328  -1.443  -9.267  1.00 10.00      B   
ATOM   2860  OD2 ASP B 100       2.346  -1.442 -10.124  1.00 10.00      B   
ATOM   2861  C   ASP B 100       1.931  -5.008 -10.084  1.00 10.00      B   
ATOM   2862  O   ASP B 100       1.567  -4.863 -11.250  1.00 10.00      B   
ATOM   2863  N   PHE B 101       2.992  -5.723  -9.745  1.00 10.00      B   
ATOM   2864  HN  PHE B 101       3.218  -5.827  -8.796  1.00 10.00      B   
ATOM   2865  CA  PHE B 101       3.831  -6.370 -10.744  1.00 10.00      B   
ATOM   2866  CB  PHE B 101       5.307  -6.229 -10.359  1.00 10.00      B   
ATOM   2867  CG  PHE B 101       5.790  -4.806 -10.281  1.00 10.00      B   
ATOM   2868  CD1 PHE B 101       6.338  -4.186 -11.390  1.00 10.00      B   
ATOM   2869  CD2 PHE B 101       5.702  -4.091  -9.097  1.00 10.00      B   
ATOM   2870  CE1 PHE B 101       6.790  -2.881 -11.323  1.00 10.00      B   
ATOM   2871  CE2 PHE B 101       6.151  -2.784  -9.022  1.00 10.00      B   
ATOM   2872  CZ  PHE B 101       6.696  -2.179 -10.137  1.00 10.00      B   
ATOM   2873  C   PHE B 101       3.467  -7.844 -10.896  1.00 10.00      B   
ATOM   2874  O   PHE B 101       2.794  -8.421 -10.038  1.00 10.00      B   
ATOM   2875  N   ALA B 102       3.899  -8.440 -12.000  1.00 10.00      B   
ATOM   2876  HN  ALA B 102       4.403  -7.909 -12.665  1.00 10.00      B   
ATOM   2877  CA  ALA B 102       3.635  -9.847 -12.273  1.00 10.00      B   
ATOM   2878  CB  ALA B 102       3.366 -10.059 -13.755  1.00 10.00      B   
ATOM   2879  C   ALA B 102       4.797 -10.723 -11.810  1.00 10.00      B   
ATOM   2880  O   ALA B 102       5.797 -10.220 -11.300  1.00 10.00      B   
ATOM   2881  N   GLU B 103       4.656 -12.032 -12.010  1.00 10.00      B   
ATOM   2882  HN  GLU B 103       3.837 -12.357 -12.436  1.00 10.00      B   
ATOM   2883  CA  GLU B 103       5.673 -13.006 -11.609  1.00 10.00      B   
ATOM   2884  CB  GLU B 103       5.269 -14.410 -12.059  1.00 10.00      B   
ATOM   2885  CG  GLU B 103       5.287 -15.443 -10.947  1.00 10.00      B   
ATOM   2886  CD  GLU B 103       3.938 -15.603 -10.281  1.00 10.00      B   
ATOM   2887  OE1 GLU B 103       3.379 -14.597  -9.801  1.00 10.00      B   
ATOM   2888  OE2 GLU B 103       3.426 -16.742 -10.234  1.00 10.00      B   
ATOM   2889  C   GLU B 103       7.049 -12.665 -12.173  1.00 10.00      B   
ATOM   2890  O   GLU B 103       8.013 -12.514 -11.424  1.00 10.00      B   
ATOM   2891  N   ASN B 104       7.130 -12.537 -13.492  1.00 10.00      B   
ATOM   2892  HN  ASN B 104       6.325 -12.658 -14.033  1.00 10.00      B   
ATOM   2893  CA  ASN B 104       8.394 -12.224 -14.154  1.00 10.00      B   
ATOM   2894  CB  ASN B 104       8.274 -12.266 -15.684  1.00 10.00      B   
ATOM   2895  CG  ASN B 104       6.980 -11.685 -16.220  1.00 10.00      B   
ATOM   2896  OD1 ASN B 104       6.436 -10.721 -15.680  1.00 10.00      B   
ATOM   2897  ND2 ASN B 104       6.468 -12.286 -17.283  1.00 10.00      B   
ATOM   2898 HD21 ASN B 104       6.950 -13.063 -17.651  1.00 10.00      B   
ATOM   2899 HD22 ASN B 104       5.635 -11.936 -17.656  1.00 10.00      B   
ATOM   2900  C   ASN B 104       8.994 -10.905 -13.672  1.00 10.00      B   
ATOM   2901  O   ASN B 104      10.208 -10.799 -13.498  1.00 10.00      B   
ATOM   2902  N   GLU B 105       8.145  -9.907 -13.454  1.00 10.00      B   
ATOM   2903  HN  GLU B 105       7.190 -10.045 -13.630  1.00 10.00      B   
ATOM   2904  CA  GLU B 105       8.603  -8.610 -12.972  1.00 10.00      B   
ATOM   2905  CB  GLU B 105       7.461  -7.588 -12.984  1.00 10.00      B   
ATOM   2906  CG  GLU B 105       6.948  -7.235 -14.372  1.00 10.00      B   
ATOM   2907  CD  GLU B 105       5.726  -6.339 -14.328  1.00 10.00      B   
ATOM   2908  OE1 GLU B 105       5.862  -5.120 -14.567  1.00 10.00      B   
ATOM   2909  OE2 GLU B 105       4.624  -6.854 -14.054  1.00 10.00      B   
ATOM   2910  C   GLU B 105       9.176  -8.750 -11.562  1.00 10.00      B   
ATOM   2911  O   GLU B 105      10.201  -8.153 -11.231  1.00 10.00      B   
ATOM   2912  N   LEU B 106       8.508  -9.554 -10.741  1.00 10.00      B   
ATOM   2913  HN  LEU B 106       7.695  -9.998 -11.069  1.00 10.00      B   
ATOM   2914  CA  LEU B 106       8.938  -9.798  -9.370  1.00 10.00      B   
ATOM   2915  CB  LEU B 106       7.880 -10.616  -8.623  1.00 10.00      B   
ATOM   2916  CG  LEU B 106       6.623  -9.863  -8.186  1.00 10.00      B   
ATOM   2917  CD1 LEU B 106       5.521 -10.839  -7.804  1.00 10.00      B   
ATOM   2918  CD2 LEU B 106       6.942  -8.942  -7.021  1.00 10.00      B   
ATOM   2919  C   LEU B 106      10.268 -10.544  -9.351  1.00 10.00      B   
ATOM   2920  O   LEU B 106      11.186 -10.181  -8.613  1.00 10.00      B   
ATOM   2921  N   ASP B 107      10.365 -11.584 -10.172  1.00 10.00      B   
ATOM   2922  HN  ASP B 107       9.597 -11.821 -10.740  1.00 10.00      B   
ATOM   2923  CA  ASP B 107      11.580 -12.385 -10.249  1.00 10.00      B   
ATOM   2924  CB  ASP B 107      11.373 -13.639 -11.098  1.00 10.00      B   
ATOM   2925  CG  ASP B 107      12.583 -14.552 -11.080  1.00 10.00      B   
ATOM   2926  OD1 ASP B 107      12.965 -15.023  -9.989  1.00 10.00      B   
ATOM   2927  OD2 ASP B 107      13.156 -14.812 -12.155  1.00 10.00      B   
ATOM   2928  C   ASP B 107      12.745 -11.567 -10.786  1.00 10.00      B   
ATOM   2929  O   ASP B 107      13.857 -11.653 -10.269  1.00 10.00      B   
ATOM   2930  N   LEU B 108      12.483 -10.761 -11.813  1.00 10.00      B   
ATOM   2931  HN  LEU B 108      11.574 -10.743 -12.190  1.00 10.00      B   
ATOM   2932  CA  LEU B 108      13.517  -9.917 -12.403  1.00 10.00      B   
ATOM   2933  CB  LEU B 108      12.973  -9.126 -13.595  1.00 10.00      B   
ATOM   2934  CG  LEU B 108      13.984  -8.248 -14.342  1.00 10.00      B   
ATOM   2935  CD1 LEU B 108      15.131  -9.087 -14.885  1.00 10.00      B   
ATOM   2936  CD2 LEU B 108      13.302  -7.487 -15.468  1.00 10.00      B   
ATOM   2937  C   LEU B 108      14.098  -8.972 -11.358  1.00 10.00      B   
ATOM   2938  O   LEU B 108      15.310  -8.749 -11.313  1.00 10.00      B   
ATOM   2939  N   PHE B 109      13.227  -8.434 -10.511  1.00 10.00      B   
ATOM   2940  HN  PHE B 109      12.275  -8.646 -10.608  1.00 10.00      B   
ATOM   2941  CA  PHE B 109      13.650  -7.534  -9.449  1.00 10.00      B   
ATOM   2942  CB  PHE B 109      12.433  -6.971  -8.705  1.00 10.00      B   
ATOM   2943  CG  PHE B 109      12.767  -5.890  -7.717  1.00 10.00      B   
ATOM   2944  CD1 PHE B 109      12.838  -6.169  -6.361  1.00 10.00      B   
ATOM   2945  CD2 PHE B 109      13.013  -4.596  -8.144  1.00 10.00      B   
ATOM   2946  CE1 PHE B 109      13.149  -5.178  -5.449  1.00 10.00      B   
ATOM   2947  CE2 PHE B 109      13.323  -3.599  -7.238  1.00 10.00      B   
ATOM   2948  CZ  PHE B 109      13.392  -3.891  -5.890  1.00 10.00      B   
ATOM   2949  C   PHE B 109      14.558  -8.283  -8.482  1.00 10.00      B   
ATOM   2950  O   PHE B 109      15.578  -7.759  -8.033  1.00 10.00      B   
ATOM   2951  N   ARG B 110      14.183  -9.522  -8.182  1.00 10.00      B   
ATOM   2952  HN  ARG B 110      13.359  -9.878  -8.578  1.00 10.00      B   
ATOM   2953  CA  ARG B 110      14.965 -10.363  -7.287  1.00 10.00      B   
ATOM   2954  CB  ARG B 110      14.199 -11.639  -6.934  1.00 10.00      B   
ATOM   2955  CG  ARG B 110      12.967 -11.396  -6.080  1.00 10.00      B   
ATOM   2956  CD  ARG B 110      13.121 -12.007  -4.697  1.00 10.00      B   
ATOM   2957  NE  ARG B 110      13.012 -13.466  -4.724  1.00 10.00      B   
ATOM   2958  HE  ARG B 110      13.806 -13.973  -5.017  1.00 10.00      B   
ATOM   2959  CZ  ARG B 110      11.910 -14.134  -4.382  1.00 10.00      B   
ATOM   2960  NH1 ARG B 110      10.831 -13.471  -3.983  1.00 10.00      B   
ATOM   2961 HH11 ARG B 110      10.845 -12.432  -3.930  1.00 10.00      B   
ATOM   2962 HH12 ARG B 110       9.960 -13.987  -3.726  1.00 10.00      B   
ATOM   2963  NH2 ARG B 110      11.888 -15.462  -4.442  1.00 10.00      B   
ATOM   2964 HH21 ARG B 110      12.733 -15.986  -4.762  1.00 10.00      B   
ATOM   2965 HH22 ARG B 110      11.030 -15.989  -4.167  1.00 10.00      B   
ATOM   2966  C   ARG B 110      16.308 -10.703  -7.919  1.00 10.00      B   
ATOM   2967  O   ARG B 110      17.336 -10.701  -7.243  1.00 10.00      B   
ATOM   2968  N   LYS B 111      16.290 -10.989  -9.220  1.00 10.00      B   
ATOM   2969  HN  LYS B 111      15.427 -10.992  -9.696  1.00 10.00      B   
ATOM   2970  CA  LYS B 111      17.508 -11.311  -9.958  1.00 10.00      B   
ATOM   2971  CB  LYS B 111      17.184 -11.608 -11.425  1.00 10.00      B   
ATOM   2972  CG  LYS B 111      16.414 -12.899 -11.662  1.00 10.00      B   
ATOM   2973  CD  LYS B 111      17.293 -14.119 -11.442  1.00 10.00      B   
ATOM   2974  CE  LYS B 111      16.763 -15.330 -12.194  1.00 10.00      B   
ATOM   2975  NZ  LYS B 111      15.505 -15.861 -11.603  1.00 10.00      B   
ATOM   2976  HZ1 LYS B 111      14.723 -15.178 -11.738  1.00 10.00      B   
ATOM   2977  HZ2 LYS B 111      15.628 -16.031 -10.585  1.00 10.00      B   
ATOM   2978  HZ3 LYS B 111      15.245 -16.757 -12.065  1.00 10.00      B   
ATOM   2979  C   LYS B 111      18.487 -10.144  -9.877  1.00 10.00      B   
ATOM   2980  O   LYS B 111      19.679 -10.328  -9.627  1.00 10.00      B   
ATOM   2981  N   ALA B 112      17.968  -8.939 -10.087  1.00 10.00      B   
ATOM   2982  HN  ALA B 112      17.012  -8.863 -10.300  1.00 10.00      B   
ATOM   2983  CA  ALA B 112      18.779  -7.732 -10.022  1.00 10.00      B   
ATOM   2984  CB  ALA B 112      17.980  -6.530 -10.506  1.00 10.00      B   
ATOM   2985  C   ALA B 112      19.274  -7.504  -8.598  1.00 10.00      B   
ATOM   2986  O   ALA B 112      20.451  -7.218  -8.379  1.00 10.00      B   
ATOM   2987  N   LEU B 113      18.368  -7.660  -7.634  1.00 10.00      B   
ATOM   2988  HN  LEU B 113      17.447  -7.897  -7.884  1.00 10.00      B   
ATOM   2989  CA  LEU B 113      18.687  -7.479  -6.220  1.00 10.00      B   
ATOM   2990  CB  LEU B 113      17.455  -7.767  -5.357  1.00 10.00      B   
ATOM   2991  CG  LEU B 113      17.613  -7.555  -3.849  1.00 10.00      B   
ATOM   2992  CD1 LEU B 113      17.852  -6.088  -3.531  1.00 10.00      B   
ATOM   2993  CD2 LEU B 113      16.395  -8.078  -3.103  1.00 10.00      B   
ATOM   2994  C   LEU B 113      19.852  -8.368  -5.792  1.00 10.00      B   
ATOM   2995  O   LEU B 113      20.680  -7.966  -4.972  1.00 10.00      B   
ATOM   2996  N   GLU B 114      19.916  -9.567  -6.364  1.00 10.00      B   
ATOM   2997  HN  GLU B 114      19.219  -9.825  -7.009  1.00 10.00      B   
ATOM   2998  CA  GLU B 114      20.980 -10.517  -6.057  1.00 10.00      B   
ATOM   2999  CB  GLU B 114      20.794 -11.802  -6.867  1.00 10.00      B   
ATOM   3000  CG  GLU B 114      19.683 -12.707  -6.361  1.00 10.00      B   
ATOM   3001  CD  GLU B 114      20.104 -13.552  -5.176  1.00 10.00      B   
ATOM   3002  OE1 GLU B 114      21.253 -13.403  -4.708  1.00 10.00      B   
ATOM   3003  OE2 GLU B 114      19.289 -14.376  -4.715  1.00 10.00      B   
ATOM   3004  C   GLU B 114      22.350  -9.919  -6.354  1.00 10.00      B   
ATOM   3005  O   GLU B 114      23.314 -10.177  -5.639  1.00 10.00      B   
ATOM   3006  N   LEU B 115      22.422  -9.104  -7.399  1.00 10.00      B   
ATOM   3007  HN  LEU B 115      21.608  -8.916  -7.914  1.00 10.00      B   
ATOM   3008  CA  LEU B 115      23.676  -8.473  -7.795  1.00 10.00      B   
ATOM   3009  CB  LEU B 115      23.720  -8.271  -9.312  1.00 10.00      B   
ATOM   3010  CG  LEU B 115      23.523  -9.521 -10.174  1.00 10.00      B   
ATOM   3011  CD1 LEU B 115      23.502  -9.151 -11.649  1.00 10.00      B   
ATOM   3012  CD2 LEU B 115      24.612 -10.548  -9.893  1.00 10.00      B   
ATOM   3013  C   LEU B 115      23.876  -7.138  -7.081  1.00 10.00      B   
ATOM   3014  O   LEU B 115      25.008  -6.704  -6.873  1.00 10.00      B   
ATOM   3015  N   ILE B 116      22.768  -6.500  -6.712  1.00 10.00      B   
ATOM   3016  HN  ILE B 116      21.898  -6.907  -6.917  1.00 10.00      B   
ATOM   3017  CA  ILE B 116      22.801  -5.209  -6.023  1.00 10.00      B   
ATOM   3018  CB  ILE B 116      21.376  -4.708  -5.683  1.00 10.00      B   
ATOM   3019  CG1 ILE B 116      20.563  -4.466  -6.958  1.00 10.00      B   
ATOM   3020  CG2 ILE B 116      21.417  -3.448  -4.831  1.00 10.00      B   
ATOM   3021  CD1 ILE B 116      21.171  -3.449  -7.900  1.00 10.00      B   
ATOM   3022  C   ILE B 116      23.636  -5.270  -4.745  1.00 10.00      B   
ATOM   3023  O   ILE B 116      24.499  -4.425  -4.514  1.00 10.00      B   
ATOM   3024  N   ILE B 117      23.383  -6.279  -3.921  1.00 10.00      B   
ATOM   3025  HN  ILE B 117      22.695  -6.935  -4.160  1.00 10.00      B   
ATOM   3026  CA  ILE B 117      24.114  -6.433  -2.668  1.00 10.00      B   
ATOM   3027  CB  ILE B 117      23.220  -6.970  -1.526  1.00 10.00      B   
ATOM   3028  CG1 ILE B 117      22.196  -7.990  -2.045  1.00 10.00      B   
ATOM   3029  CG2 ILE B 117      22.517  -5.822  -0.821  1.00 10.00      B   
ATOM   3030  CD1 ILE B 117      22.714  -9.411  -2.116  1.00 10.00      B   
ATOM   3031  C   ILE B 117      25.344  -7.317  -2.840  1.00 10.00      B   
ATOM   3032  O   ILE B 117      26.160  -7.449  -1.927  1.00 10.00      B   
ATOM   3033  N   ASP B 118      25.479  -7.906  -4.022  1.00 10.00      B   
ATOM   3034  HN  ASP B 118      24.807  -7.740  -4.716  1.00 10.00      B   
ATOM   3035  CA  ASP B 118      26.607  -8.785  -4.317  1.00 10.00      B   
ATOM   3036  CB  ASP B 118      26.340  -9.603  -5.586  1.00 10.00      B   
ATOM   3037  CG  ASP B 118      27.499 -10.503  -5.970  1.00 10.00      B   
ATOM   3038  OD1 ASP B 118      27.586 -11.631  -5.432  1.00 10.00      B   
ATOM   3039  OD2 ASP B 118      28.326 -10.095  -6.814  1.00 10.00      B   
ATOM   3040  C   ASP B 118      27.897  -7.990  -4.478  1.00 10.00      B   
ATOM   3041  O   ASP B 118      28.942  -8.364  -3.937  1.00 10.00      B   
ATOM   3042  N   SER B 119      27.813  -6.890  -5.215  1.00 10.00      B   
ATOM   3043  HN  SER B 119      26.946  -6.631  -5.593  1.00 10.00      B   
ATOM   3044  CA  SER B 119      28.967  -6.044  -5.465  1.00 10.00      B   
ATOM   3045  CB  SER B 119      28.722  -5.168  -6.700  1.00 10.00      B   
ATOM   3046  OG  SER B 119      27.472  -4.502  -6.615  1.00 10.00      B   
ATOM   3047  HG  SER B 119      27.076  -4.442  -7.496  1.00 10.00      B   
ATOM   3048  C   SER B 119      29.293  -5.176  -4.254  1.00 10.00      B   
ATOM   3049  O   SER B 119      28.468  -5.001  -3.354  1.00 10.00      B   
ATOM   3050  N   GLU B 120      30.509  -4.652  -4.229  1.00 10.00      B   
ATOM   3051  HN  GLU B 120      31.133  -4.854  -4.960  1.00 10.00      B   
ATOM   3052  CA  GLU B 120      30.948  -3.787  -3.145  1.00 10.00      B   
ATOM   3053  CB  GLU B 120      32.464  -3.882  -2.976  1.00 10.00      B   
ATOM   3054  CG  GLU B 120      32.954  -3.513  -1.589  1.00 10.00      B   
ATOM   3055  CD  GLU B 120      32.460  -4.476  -0.533  1.00 10.00      B   
ATOM   3056  OE1 GLU B 120      33.154  -5.480  -0.269  1.00 10.00      B   
ATOM   3057  OE2 GLU B 120      31.375  -4.244   0.039  1.00 10.00      B   
ATOM   3058  C   GLU B 120      30.548  -2.349  -3.448  1.00 10.00      B   
ATOM   3059  O   GLU B 120      30.426  -1.516  -2.551  1.00 10.00      B   
ATOM   3060  N   THR B 121      30.342  -2.079  -4.727  1.00 10.00      B   
ATOM   3061  HN  THR B 121      30.459  -2.791  -5.390  1.00 10.00      B   
ATOM   3062  CA  THR B 121      29.954  -0.761  -5.188  1.00 10.00      B   
ATOM   3063  CB  THR B 121      30.280  -0.614  -6.683  1.00 10.00      B   
ATOM   3064  OG1 THR B 121      30.160  -1.901  -7.312  1.00 10.00      B   
ATOM   3065  HG1 THR B 121      31.015  -2.164  -7.673  1.00 10.00      B   
ATOM   3066  CG2 THR B 121      31.697  -0.101  -6.869  1.00 10.00      B   
ATOM   3067  C   THR B 121      28.460  -0.531  -4.982  1.00 10.00      B   
ATOM   3068  O   THR B 121      28.015   0.605  -4.836  1.00 10.00      B   
ATOM   3069  N   GLY B 122      27.694  -1.617  -4.970  1.00 10.00      B   
ATOM   3070  HN  GLY B 122      28.105  -2.498  -5.082  1.00 10.00      B   
ATOM   3071  CA  GLY B 122      26.260  -1.509  -4.794  1.00 10.00      B   
ATOM   3072  C   GLY B 122      25.561  -1.229  -6.108  1.00 10.00      B   
ATOM   3073  O   GLY B 122      24.410  -0.789  -6.133  1.00 10.00      B   
ATOM   3074  N   PHE B 123      26.263  -1.488  -7.202  1.00 10.00      B   
ATOM   3075  HN  PHE B 123      27.168  -1.855  -7.111  1.00 10.00      B   
ATOM   3076  CA  PHE B 123      25.727  -1.261  -8.533  1.00 10.00      B   
ATOM   3077  CB  PHE B 123      26.534  -0.177  -9.258  1.00 10.00      B   
ATOM   3078  CG  PHE B 123      26.379   1.209  -8.699  1.00 10.00      B   
ATOM   3079  CD1 PHE B 123      27.335   1.740  -7.849  1.00 10.00      B   
ATOM   3080  CD2 PHE B 123      25.281   1.985  -9.032  1.00 10.00      B   
ATOM   3081  CE1 PHE B 123      27.199   3.017  -7.341  1.00 10.00      B   
ATOM   3082  CE2 PHE B 123      25.138   3.262  -8.526  1.00 10.00      B   
ATOM   3083  CZ  PHE B 123      26.098   3.779  -7.679  1.00 10.00      B   
ATOM   3084  C   PHE B 123      25.770  -2.546  -9.348  1.00 10.00      B   
ATOM   3085  O   PHE B 123      26.610  -3.417  -9.109  1.00 10.00      B   
ATOM   3086  N   ALA B 124      24.859  -2.659 -10.301  1.00 10.00      B   
ATOM   3087  HN  ALA B 124      24.196  -1.942 -10.412  1.00 10.00      B   
ATOM   3088  CA  ALA B 124      24.793  -3.820 -11.174  1.00 10.00      B   
ATOM   3089  CB  ALA B 124      23.746  -4.799 -10.667  1.00 10.00      B   
ATOM   3090  C   ALA B 124      24.467  -3.381 -12.598  1.00 10.00      B   
ATOM   3091  O   ALA B 124      23.432  -2.758 -12.839  1.00 10.00      B   
ATOM   3092  N   SER B 125      25.362  -3.684 -13.528  1.00 10.00      B   
ATOM   3093  HN  SER B 125      26.183  -4.158 -13.271  1.00 10.00      B   
ATOM   3094  CA  SER B 125      25.171  -3.324 -14.924  1.00 10.00      B   
ATOM   3095  CB  SER B 125      26.425  -3.676 -15.721  1.00 10.00      B   
ATOM   3096  OG  SER B 125      27.252  -4.566 -14.985  1.00 10.00      B   
ATOM   3097  HG  SER B 125      27.320  -5.405 -15.464  1.00 10.00      B   
ATOM   3098  C   SER B 125      23.944  -4.017 -15.515  1.00 10.00      B   
ATOM   3099  O   SER B 125      23.682  -5.189 -15.235  1.00 10.00      B   
ATOM   3100  N   SER B 126      23.202  -3.279 -16.331  1.00 10.00      B   
ATOM   3101  HN  SER B 126      23.469  -2.348 -16.504  1.00 10.00      B   
ATOM   3102  CA  SER B 126      21.996  -3.787 -16.973  1.00 10.00      B   
ATOM   3103  CB  SER B 126      21.434  -2.718 -17.905  1.00 10.00      B   
ATOM   3104  OG  SER B 126      22.472  -1.868 -18.362  1.00 10.00      B   
ATOM   3105  HG  SER B 126      22.094  -1.029 -18.647  1.00 10.00      B   
ATOM   3106  C   SER B 126      22.251  -5.075 -17.747  1.00 10.00      B   
ATOM   3107  O   SER B 126      21.469  -6.021 -17.658  1.00 10.00      B   
ATOM   3108  N   THR B 127      23.352  -5.110 -18.491  1.00 10.00      B   
ATOM   3109  HN  THR B 127      23.939  -4.323 -18.512  1.00 10.00      B   
ATOM   3110  CA  THR B 127      23.716  -6.276 -19.290  1.00 10.00      B   
ATOM   3111  CB  THR B 127      25.059  -6.038 -20.003  1.00 10.00      B   
ATOM   3112  OG1 THR B 127      25.266  -4.623 -20.158  1.00 10.00      B   
ATOM   3113  HG1 THR B 127      26.186  -4.463 -20.415  1.00 10.00      B   
ATOM   3114  CG2 THR B 127      25.056  -6.696 -21.375  1.00 10.00      B   
ATOM   3115  C   THR B 127      23.806  -7.545 -18.436  1.00 10.00      B   
ATOM   3116  O   THR B 127      23.413  -8.629 -18.874  1.00 10.00      B   
ATOM   3117  N   ASN B 128      24.299  -7.397 -17.213  1.00 10.00      B   
ATOM   3118  HN  ASN B 128      24.583  -6.506 -16.918  1.00 10.00      B   
ATOM   3119  CA  ASN B 128      24.436  -8.527 -16.297  1.00 10.00      B   
ATOM   3120  CB  ASN B 128      25.232  -8.127 -15.044  1.00 10.00      B   
ATOM   3121  CG  ASN B 128      26.639  -7.627 -15.340  1.00 10.00      B   
ATOM   3122  OD1 ASN B 128      26.886  -6.977 -16.356  1.00 10.00      B   
ATOM   3123  ND2 ASN B 128      27.571  -7.907 -14.443  1.00 10.00      B   
ATOM   3124 HD21 ASN B 128      27.312  -8.414 -13.643  1.00 10.00      B   
ATOM   3125 HD22 ASN B 128      28.488  -7.598 -14.616  1.00 10.00      B   
ATOM   3126  C   ASN B 128      23.060  -9.036 -15.890  1.00 10.00      B   
ATOM   3127  O   ASN B 128      22.819 -10.242 -15.827  1.00 10.00      B   
ATOM   3128  N   ILE B 129      22.155  -8.098 -15.636  1.00 10.00      B   
ATOM   3129  HN  ILE B 129      22.412  -7.156 -15.724  1.00 10.00      B   
ATOM   3130  CA  ILE B 129      20.793  -8.424 -15.238  1.00 10.00      B   
ATOM   3131  CB  ILE B 129      20.037  -7.174 -14.740  1.00 10.00      B   
ATOM   3132  CG1 ILE B 129      20.873  -6.435 -13.689  1.00 10.00      B   
ATOM   3133  CG2 ILE B 129      18.682  -7.563 -14.162  1.00 10.00      B   
ATOM   3134  CD1 ILE B 129      20.365  -5.044 -13.367  1.00 10.00      B   
ATOM   3135  C   ILE B 129      20.030  -9.041 -16.407  1.00 10.00      B   
ATOM   3136  O   ILE B 129      19.253  -9.980 -16.231  1.00 10.00      B   
ATOM   3137  N   LEU B 130      20.277  -8.521 -17.607  1.00 10.00      B   
ATOM   3138  HN  LEU B 130      20.916  -7.773 -17.682  1.00 10.00      B   
ATOM   3139  CA  LEU B 130      19.619  -9.015 -18.813  1.00 10.00      B   
ATOM   3140  CB  LEU B 130      19.969  -8.146 -20.024  1.00 10.00      B   
ATOM   3141  CG  LEU B 130      19.453  -6.706 -19.996  1.00 10.00      B   
ATOM   3142  CD1 LEU B 130      19.889  -5.958 -21.244  1.00 10.00      B   
ATOM   3143  CD2 LEU B 130      17.940  -6.678 -19.853  1.00 10.00      B   
ATOM   3144  C   LEU B 130      19.974 -10.473 -19.087  1.00 10.00      B   
ATOM   3145  O   LEU B 130      19.201 -11.206 -19.705  1.00 10.00      B   
ATOM   3146  N   ASN B 131      21.141 -10.891 -18.616  1.00 10.00      B   
ATOM   3147  HN  ASN B 131      21.717 -10.259 -18.133  1.00 10.00      B   
ATOM   3148  CA  ASN B 131      21.588 -12.265 -18.805  1.00 10.00      B   
ATOM   3149  CB  ASN B 131      23.101 -12.376 -18.614  1.00 10.00      B   
ATOM   3150  CG  ASN B 131      23.817 -12.738 -19.898  1.00 10.00      B   
ATOM   3151  OD1 ASN B 131      24.186 -11.866 -20.685  1.00 10.00      B   
ATOM   3152  ND2 ASN B 131      24.019 -14.026 -20.123  1.00 10.00      B   
ATOM   3153 HD21 ASN B 131      23.698 -14.671 -19.457  1.00 10.00      B   
ATOM   3154 HD22 ASN B 131      24.482 -14.284 -20.948  1.00 10.00      B   
ATOM   3155  C   ASN B 131      20.860 -13.209 -17.857  1.00 10.00      B   
ATOM   3156  O   ASN B 131      20.776 -14.410 -18.101  1.00 10.00      B   
ATOM   3157  N   LEU B 132      20.316 -12.650 -16.783  1.00 10.00      B   
ATOM   3158  HN  LEU B 132      20.401 -11.679 -16.652  1.00 10.00      B   
ATOM   3159  CA  LEU B 132      19.591 -13.437 -15.796  1.00 10.00      B   
ATOM   3160  CB  LEU B 132      19.692 -12.788 -14.414  1.00 10.00      B   
ATOM   3161  CG  LEU B 132      21.098 -12.706 -13.815  1.00 10.00      B   
ATOM   3162  CD1 LEU B 132      21.070 -11.969 -12.487  1.00 10.00      B   
ATOM   3163  CD2 LEU B 132      21.693 -14.096 -13.644  1.00 10.00      B   
ATOM   3164  C   LEU B 132      18.131 -13.599 -16.197  1.00 10.00      B   
ATOM   3165  O   LEU B 132      17.404 -14.405 -15.618  1.00 10.00      B   
ATOM   3166  N   VAL B 133      17.716 -12.834 -17.204  1.00 10.00      B   
ATOM   3167  HN  VAL B 133      18.354 -12.217 -17.624  1.00 10.00      B   
ATOM   3168  CA  VAL B 133      16.340 -12.883 -17.702  1.00 10.00      B   
ATOM   3169  CB  VAL B 133      16.081 -11.781 -18.756  1.00 10.00      B   
ATOM   3170  CG1 VAL B 133      14.647 -11.828 -19.265  1.00 10.00      B   
ATOM   3171  CG2 VAL B 133      16.385 -10.411 -18.173  1.00 10.00      B   
ATOM   3172  C   VAL B 133      16.029 -14.255 -18.299  1.00 10.00      B   
ATOM   3173  O   VAL B 133      14.873 -14.683 -18.361  1.00 10.00      B   
ATOM   3174  N   ASP B 134      17.078 -14.959 -18.707  1.00 10.00      B   
ATOM   3175  HN  ASP B 134      17.976 -14.573 -18.615  1.00 10.00      B   
ATOM   3176  CA  ASP B 134      16.935 -16.288 -19.292  1.00 10.00      B   
ATOM   3177  CB  ASP B 134      18.241 -16.731 -19.951  1.00 10.00      B   
ATOM   3178  CG  ASP B 134      18.241 -16.503 -21.447  1.00 10.00      B   
ATOM   3179  OD1 ASP B 134      18.959 -15.596 -21.918  1.00 10.00      B   
ATOM   3180  OD2 ASP B 134      17.520 -17.229 -22.161  1.00 10.00      B   
ATOM   3181  C   ASP B 134      16.502 -17.311 -18.249  1.00 10.00      B   
ATOM   3182  O   ASP B 134      16.158 -18.445 -18.583  1.00 10.00      B   
ATOM   3183  N   GLN B 135      16.531 -16.903 -16.983  1.00 10.00      B   
ATOM   3184  HN  GLN B 135      16.816 -15.985 -16.783  1.00 10.00      B   
ATOM   3185  CA  GLN B 135      16.145 -17.773 -15.881  1.00 10.00      B   
ATOM   3186  CB  GLN B 135      17.341 -18.027 -14.955  1.00 10.00      B   
ATOM   3187  CG  GLN B 135      18.533 -18.684 -15.634  1.00 10.00      B   
ATOM   3188  CD  GLN B 135      18.171 -19.985 -16.320  1.00 10.00      B   
ATOM   3189  OE1 GLN B 135      17.269 -20.704 -15.886  1.00 10.00      B   
ATOM   3190  NE2 GLN B 135      18.870 -20.298 -17.399  1.00 10.00      B   
ATOM   3191 HE21 GLN B 135      19.576 -19.683 -17.689  1.00 10.00      B   
ATOM   3192 HE22 GLN B 135      18.652 -21.132 -17.866  1.00 10.00      B   
ATOM   3193  C   GLN B 135      15.000 -17.146 -15.090  1.00 10.00      B   
ATOM   3194  O   GLN B 135      14.830 -17.420 -13.902  1.00 10.00      B   
ATOM   3195  N   LEU B 136      14.230 -16.295 -15.758  1.00 10.00      B   
ATOM   3196  HN  LEU B 136      14.423 -16.120 -16.704  1.00 10.00      B   
ATOM   3197  CA  LEU B 136      13.100 -15.622 -15.129  1.00 10.00      B   
ATOM   3198  CB  LEU B 136      12.609 -14.460 -15.994  1.00 10.00      B   
ATOM   3199  CG  LEU B 136      12.594 -13.087 -15.322  1.00 10.00      B   
ATOM   3200  CD1 LEU B 136      13.990 -12.710 -14.846  1.00 10.00      B   
ATOM   3201  CD2 LEU B 136      12.047 -12.032 -16.268  1.00 10.00      B   
ATOM   3202  C   LEU B 136      11.962 -16.598 -14.861  1.00 10.00      B   
ATOM   3203  O   LEU B 136      11.574 -17.368 -15.740  1.00 10.00      B   
ATOM   3204  N   LYS B 137      11.437 -16.563 -13.648  1.00 10.00      B   
ATOM   3205  HN  LYS B 137      11.794 -15.920 -12.993  1.00 10.00      B   
ATOM   3206  CA  LYS B 137      10.347 -17.449 -13.260  1.00 10.00      B   
ATOM   3207  CB  LYS B 137      10.476 -17.849 -11.789  1.00 10.00      B   
ATOM   3208  CG  LYS B 137      11.696 -18.703 -11.478  1.00 10.00      B   
ATOM   3209  CD  LYS B 137      11.681 -19.197 -10.038  1.00 10.00      B   
ATOM   3210  CE  LYS B 137      11.944 -18.073  -9.050  1.00 10.00      B   
ATOM   3211  NZ  LYS B 137      13.291 -17.480  -9.238  1.00 10.00      B   
ATOM   3212  HZ1 LYS B 137      13.209 -16.446  -9.402  1.00 10.00      B   
ATOM   3213  HZ2 LYS B 137      13.760 -17.911 -10.057  1.00 10.00      B   
ATOM   3214  HZ3 LYS B 137      13.877 -17.640  -8.396  1.00 10.00      B   
ATOM   3215  C   LYS B 137       8.990 -16.803 -13.511  1.00 10.00      B   
ATOM   3216  O   LYS B 137       8.645 -15.799 -12.888  1.00 10.00      B   
ATOM   3217  N   GLY B 138       8.228 -17.382 -14.429  1.00 10.00      B   
ATOM   3218  HN  GLY B 138       8.567 -18.169 -14.907  1.00 10.00      B   
ATOM   3219  CA  GLY B 138       6.914 -16.860 -14.739  1.00 10.00      B   
ATOM   3220  C   GLY B 138       6.835 -16.275 -16.135  1.00 10.00      B   
ATOM   3221  O   GLY B 138       6.692 -15.063 -16.293  1.00 10.00      B   
ATOM   3222  N   LYS B 139       6.923 -17.150 -17.139  1.00 10.00      B   
ATOM   3223  HN  LYS B 139       7.038 -18.097 -16.925  1.00 10.00      B   
ATOM   3224  CA  LYS B 139       6.864 -16.754 -18.548  1.00 10.00      B   
ATOM   3225  CB  LYS B 139       5.589 -15.973 -18.879  1.00 10.00      B   
ATOM   3226  CG  LYS B 139       5.368 -15.756 -20.366  1.00 10.00      B   
ATOM   3227  CD  LYS B 139       5.307 -14.277 -20.710  1.00 10.00      B   
ATOM   3228  CE  LYS B 139       5.261 -14.071 -22.214  1.00 10.00      B   
ATOM   3229  NZ  LYS B 139       4.822 -12.696 -22.577  1.00 10.00      B   
ATOM   3230  HZ1 LYS B 139       4.680 -12.627 -23.607  1.00 10.00      B   
ATOM   3231  HZ2 LYS B 139       5.538 -11.999 -22.292  1.00 10.00      B   
ATOM   3232  HZ3 LYS B 139       3.926 -12.468 -22.101  1.00 10.00      B   
ATOM   3233  C   LYS B 139       8.110 -15.982 -18.977  1.00 10.00      B   
ATOM   3234  O   LYS B 139       8.317 -14.832 -18.582  1.00 10.00      B   
ATOM   3235  N   LYS B 140       8.928 -16.626 -19.799  1.00 10.00      B   
ATOM   3236  HN  LYS B 140       8.696 -17.532 -20.085  1.00 10.00      B   
ATOM   3237  CA  LYS B 140      10.159 -16.027 -20.294  1.00 10.00      B   
ATOM   3238  CB  LYS B 140      11.013 -17.085 -20.998  1.00 10.00      B   
ATOM   3239  CG  LYS B 140      12.450 -16.664 -21.253  1.00 10.00      B   
ATOM   3240  CD  LYS B 140      12.779 -16.686 -22.736  1.00 10.00      B   
ATOM   3241  CE  LYS B 140      14.278 -16.569 -22.967  1.00 10.00      B   
ATOM   3242  NZ  LYS B 140      14.999 -17.805 -22.564  1.00 10.00      B   
ATOM   3243  HZ1 LYS B 140      14.615 -18.173 -21.670  1.00 10.00      B   
ATOM   3244  HZ2 LYS B 140      16.018 -17.601 -22.433  1.00 10.00      B   
ATOM   3245  HZ3 LYS B 140      14.899 -18.533 -23.298  1.00 10.00      B   
ATOM   3246  C   LYS B 140       9.873 -14.868 -21.246  1.00 10.00      B   
ATOM   3247  O   LYS B 140       8.912 -14.906 -22.017  1.00 10.00      B   
ATOM   3248  N   MET B 141      10.712 -13.845 -21.178  1.00 10.00      B   
ATOM   3249  HN  MET B 141      11.454 -13.882 -20.539  1.00 10.00      B   
ATOM   3250  CA  MET B 141      10.577 -12.675 -22.029  1.00 10.00      B   
ATOM   3251  CB  MET B 141      10.054 -11.480 -21.221  1.00 10.00      B   
ATOM   3252  CG  MET B 141      11.036 -10.941 -20.191  1.00 10.00      B   
ATOM   3253  SD  MET B 141      10.559  -9.328 -19.538  1.00 10.00      B   
ATOM   3254  CE  MET B 141       8.995  -9.717 -18.756  1.00 10.00      B   
ATOM   3255  C   MET B 141      11.930 -12.340 -22.645  1.00 10.00      B   
ATOM   3256  O   MET B 141      12.951 -12.908 -22.251  1.00 10.00      B   
ATOM   3257  N   ARG B 142      11.937 -11.440 -23.614  1.00 10.00      B   
ATOM   3258  HN  ARG B 142      11.084 -11.035 -23.905  1.00 10.00      B   
ATOM   3259  CA  ARG B 142      13.172 -11.037 -24.263  1.00 10.00      B   
ATOM   3260  CB  ARG B 142      12.899 -10.491 -25.664  1.00 10.00      B   
ATOM   3261  CG  ARG B 142      13.047 -11.521 -26.764  1.00 10.00      B   
ATOM   3262  CD  ARG B 142      11.944 -12.560 -26.703  1.00 10.00      B   
ATOM   3263  NE  ARG B 142      10.711 -12.092 -27.327  1.00 10.00      B   
ATOM   3264  HE  ARG B 142      10.117 -11.521 -26.782  1.00 10.00      B   
ATOM   3265  CZ  ARG B 142      10.352 -12.396 -28.572  1.00 10.00      B   
ATOM   3266  NH1 ARG B 142      11.145 -13.139 -29.332  1.00 10.00      B   
ATOM   3267 HH11 ARG B 142      12.059 -13.479 -28.963  1.00 10.00      B   
ATOM   3268 HH12 ARG B 142      10.854 -13.392 -30.302  1.00 10.00      B   
ATOM   3269  NH2 ARG B 142       9.202 -11.950 -29.055  1.00 10.00      B   
ATOM   3270 HH21 ARG B 142       8.917 -12.173 -30.033  1.00 10.00      B   
ATOM   3271 HH22 ARG B 142       8.577 -11.369 -28.453  1.00 10.00      B   
ATOM   3272  C   ARG B 142      13.907  -9.995 -23.433  1.00 10.00      B   
ATOM   3273  O   ARG B 142      13.323  -9.350 -22.564  1.00 10.00      B   
ATOM   3274  N   LYS B 143      15.188  -9.821 -23.716  1.00 10.00      B   
ATOM   3275  HN  LYS B 143      15.596 -10.350 -24.436  1.00 10.00      B   
ATOM   3276  CA  LYS B 143      16.001  -8.850 -22.998  1.00 10.00      B   
ATOM   3277  CB  LYS B 143      17.482  -9.015 -23.341  1.00 10.00      B   
ATOM   3278  CG  LYS B 143      18.138 -10.239 -22.715  1.00 10.00      B   
ATOM   3279  CD  LYS B 143      17.756 -11.520 -23.444  1.00 10.00      B   
ATOM   3280  CE  LYS B 143      18.176 -12.754 -22.663  1.00 10.00      B   
ATOM   3281  NZ  LYS B 143      19.653 -12.891 -22.555  1.00 10.00      B   
ATOM   3282  HZ1 LYS B 143      19.898 -13.865 -22.270  1.00 10.00      B   
ATOM   3283  HZ2 LYS B 143      20.026 -12.232 -21.844  1.00 10.00      B   
ATOM   3284  HZ3 LYS B 143      20.105 -12.687 -23.471  1.00 10.00      B   
ATOM   3285  C   LYS B 143      15.531  -7.444 -23.324  1.00 10.00      B   
ATOM   3286  O   LYS B 143      15.554  -6.558 -22.473  1.00 10.00      B   
ATOM   3287  N   LYS B 144      15.080  -7.260 -24.562  1.00 10.00      B   
ATOM   3288  HN  LYS B 144      15.102  -8.011 -25.192  1.00 10.00      B   
ATOM   3289  CA  LYS B 144      14.572  -5.969 -25.013  1.00 10.00      B   
ATOM   3290  CB  LYS B 144      14.316  -5.998 -26.519  1.00 10.00      B   
ATOM   3291  CG  LYS B 144      15.534  -6.358 -27.348  1.00 10.00      B   
ATOM   3292  CD  LYS B 144      15.165  -6.530 -28.807  1.00 10.00      B   
ATOM   3293  CE  LYS B 144      16.380  -6.855 -29.656  1.00 10.00      B   
ATOM   3294  NZ  LYS B 144      15.995  -7.119 -31.065  1.00 10.00      B   
ATOM   3295  HZ1 LYS B 144      15.484  -6.302 -31.456  1.00 10.00      B   
ATOM   3296  HZ2 LYS B 144      15.379  -7.954 -31.115  1.00 10.00      B   
ATOM   3297  HZ3 LYS B 144      16.841  -7.293 -31.641  1.00 10.00      B   
ATOM   3298  C   LYS B 144      13.283  -5.630 -24.271  1.00 10.00      B   
ATOM   3299  O   LYS B 144      12.918  -4.464 -24.126  1.00 10.00      B   
ATOM   3300  N   GLU B 145      12.598  -6.667 -23.802  1.00 10.00      B   
ATOM   3301  HN  GLU B 145      12.937  -7.569 -23.961  1.00 10.00      B   
ATOM   3302  CA  GLU B 145      11.362  -6.498 -23.055  1.00 10.00      B   
ATOM   3303  CB  GLU B 145      10.499  -7.759 -23.143  1.00 10.00      B   
ATOM   3304  CG  GLU B 145      10.162  -8.189 -24.560  1.00 10.00      B   
ATOM   3305  CD  GLU B 145       9.223  -9.375 -24.600  1.00 10.00      B   
ATOM   3306  OE1 GLU B 145       9.696 -10.513 -24.806  1.00 10.00      B   
ATOM   3307  OE2 GLU B 145       8.003  -9.175 -24.435  1.00 10.00      B   
ATOM   3308  C   GLU B 145      11.690  -6.188 -21.601  1.00 10.00      B   
ATOM   3309  O   GLU B 145      11.030  -5.363 -20.963  1.00 10.00      B   
ATOM   3310  N   ALA B 146      12.733  -6.844 -21.096  1.00 10.00      B   
ATOM   3311  HN  ALA B 146      13.208  -7.488 -21.663  1.00 10.00      B   
ATOM   3312  CA  ALA B 146      13.185  -6.649 -19.724  1.00 10.00      B   
ATOM   3313  CB  ALA B 146      14.287  -7.641 -19.386  1.00 10.00      B   
ATOM   3314  C   ALA B 146      13.674  -5.218 -19.529  1.00 10.00      B   
ATOM   3315  O   ALA B 146      13.598  -4.669 -18.429  1.00 10.00      B   
ATOM   3316  N   GLU B 147      14.179  -4.624 -20.611  1.00 10.00      B   
ATOM   3317  HN  GLU B 147      14.247  -5.140 -21.447  1.00 10.00      B   
ATOM   3318  CA  GLU B 147      14.658  -3.244 -20.584  1.00 10.00      B   
ATOM   3319  CB  GLU B 147      15.123  -2.795 -21.974  1.00 10.00      B   
ATOM   3320  CG  GLU B 147      16.431  -3.414 -22.443  1.00 10.00      B   
ATOM   3321  CD  GLU B 147      16.832  -2.939 -23.827  1.00 10.00      B   
ATOM   3322  OE1 GLU B 147      17.634  -3.631 -24.494  1.00 10.00      B   
ATOM   3323  OE2 GLU B 147      16.346  -1.870 -24.256  1.00 10.00      B   
ATOM   3324  C   GLU B 147      13.551  -2.316 -20.098  1.00 10.00      B   
ATOM   3325  O   GLU B 147      13.792  -1.410 -19.297  1.00 10.00      B   
ATOM   3326  N   GLN B 148      12.331  -2.567 -20.572  1.00 10.00      B   
ATOM   3327  HN  GLN B 148      12.207  -3.318 -21.189  1.00 10.00      B   
ATOM   3328  CA  GLN B 148      11.177  -1.763 -20.188  1.00 10.00      B   
ATOM   3329  CB  GLN B 148       9.945  -2.145 -21.010  1.00 10.00      B   
ATOM   3330  CG  GLN B 148      10.042  -1.806 -22.487  1.00 10.00      B   
ATOM   3331  CD  GLN B 148       8.684  -1.818 -23.162  1.00 10.00      B   
ATOM   3332  OE1 GLN B 148       8.002  -0.793 -23.233  1.00 10.00      B   
ATOM   3333  NE2 GLN B 148       8.279  -2.976 -23.654  1.00 10.00      B   
ATOM   3334 HE21 GLN B 148       8.871  -3.752 -23.560  1.00 10.00      B   
ATOM   3335 HE22 GLN B 148       7.399  -3.014 -24.089  1.00 10.00      B   
ATOM   3336  C   GLN B 148      10.878  -1.937 -18.705  1.00 10.00      B   
ATOM   3337  O   GLN B 148      10.555  -0.976 -18.009  1.00 10.00      B   
ATOM   3338  N   VAL B 149      10.999  -3.172 -18.227  1.00 10.00      B   
ATOM   3339  HN  VAL B 149      11.253  -3.900 -18.836  1.00 10.00      B   
ATOM   3340  CA  VAL B 149      10.754  -3.474 -16.822  1.00 10.00      B   
ATOM   3341  CB  VAL B 149      10.806  -4.990 -16.546  1.00 10.00      B   
ATOM   3342  CG1 VAL B 149      10.262  -5.298 -15.162  1.00 10.00      B   
ATOM   3343  CG2 VAL B 149      10.023  -5.751 -17.606  1.00 10.00      B   
ATOM   3344  C   VAL B 149      11.774  -2.752 -15.943  1.00 10.00      B   
ATOM   3345  O   VAL B 149      11.446  -2.260 -14.861  1.00 10.00      B   
ATOM   3346  N   LEU B 150      13.010  -2.677 -16.429  1.00 10.00      B   
ATOM   3347  HN  LEU B 150      13.211  -3.107 -17.291  1.00 10.00      B   
ATOM   3348  CA  LEU B 150      14.076  -1.993 -15.708  1.00 10.00      B   
ATOM   3349  CB  LEU B 150      15.420  -2.180 -16.422  1.00 10.00      B   
ATOM   3350  CG  LEU B 150      15.999  -3.596 -16.412  1.00 10.00      B   
ATOM   3351  CD1 LEU B 150      17.274  -3.666 -17.240  1.00 10.00      B   
ATOM   3352  CD2 LEU B 150      16.258  -4.057 -14.986  1.00 10.00      B   
ATOM   3353  C   LEU B 150      13.750  -0.509 -15.576  1.00 10.00      B   
ATOM   3354  O   LEU B 150      13.941   0.088 -14.517  1.00 10.00      B   
ATOM   3355  N   GLN B 151      13.238   0.074 -16.656  1.00 10.00      B   
ATOM   3356  HN  GLN B 151      13.099  -0.463 -17.470  1.00 10.00      B   
ATOM   3357  CA  GLN B 151      12.868   1.487 -16.662  1.00 10.00      B   
ATOM   3358  CB  GLN B 151      12.511   1.948 -18.078  1.00 10.00      B   
ATOM   3359  CG  GLN B 151      13.561   1.635 -19.133  1.00 10.00      B   
ATOM   3360  CD  GLN B 151      14.856   2.397 -18.936  1.00 10.00      B   
ATOM   3361  OE1 GLN B 151      15.021   3.505 -19.450  1.00 10.00      B   
ATOM   3362  NE2 GLN B 151      15.787   1.808 -18.203  1.00 10.00      B   
ATOM   3363 HE21 GLN B 151      15.594   0.925 -17.829  1.00 10.00      B   
ATOM   3364 HE22 GLN B 151      16.640   2.280 -18.073  1.00 10.00      B   
ATOM   3365  C   GLN B 151      11.672   1.699 -15.740  1.00 10.00      B   
ATOM   3366  O   GLN B 151      11.578   2.705 -15.032  1.00 10.00      B   
ATOM   3367  N   LYS B 152      10.773   0.722 -15.748  1.00 10.00      B   
ATOM   3368  HN  LYS B 152      10.920  -0.051 -16.340  1.00 10.00      B   
ATOM   3369  CA  LYS B 152       9.573   0.751 -14.926  1.00 10.00      B   
ATOM   3370  CB  LYS B 152       8.733  -0.499 -15.208  1.00 10.00      B   
ATOM   3371  CG  LYS B 152       7.327  -0.478 -14.633  1.00 10.00      B   
ATOM   3372  CD  LYS B 152       6.556  -1.719 -15.056  1.00 10.00      B   
ATOM   3373  CE  LYS B 152       5.157  -1.738 -14.465  1.00 10.00      B   
ATOM   3374  NZ  LYS B 152       4.410  -2.965 -14.845  1.00 10.00      B   
ATOM   3375  HZ1 LYS B 152       4.144  -2.929 -15.849  1.00 10.00      B   
ATOM   3376  HZ2 LYS B 152       3.546  -3.049 -14.272  1.00 10.00      B   
ATOM   3377  HZ3 LYS B 152       5.003  -3.814 -14.683  1.00 10.00      B   
ATOM   3378  C   LYS B 152       9.942   0.825 -13.446  1.00 10.00      B   
ATOM   3379  O   LYS B 152       9.307   1.546 -12.673  1.00 10.00      B   
ATOM   3380  N   PHE B 153      10.978   0.083 -13.062  1.00 10.00      B   
ATOM   3381  HN  PHE B 153      11.436  -0.478 -13.726  1.00 10.00      B   
ATOM   3382  CA  PHE B 153      11.446   0.073 -11.682  1.00 10.00      B   
ATOM   3383  CB  PHE B 153      12.560  -0.961 -11.487  1.00 10.00      B   
ATOM   3384  CG  PHE B 153      12.095  -2.388 -11.540  1.00 10.00      B   
ATOM   3385  CD1 PHE B 153      10.870  -2.754 -11.005  1.00 10.00      B   
ATOM   3386  CD2 PHE B 153      12.887  -3.365 -12.119  1.00 10.00      B   
ATOM   3387  CE1 PHE B 153      10.443  -4.067 -11.049  1.00 10.00      B   
ATOM   3388  CE2 PHE B 153      12.467  -4.681 -12.167  1.00 10.00      B   
ATOM   3389  CZ  PHE B 153      11.243  -5.032 -11.631  1.00 10.00      B   
ATOM   3390  C   PHE B 153      11.939   1.456 -11.271  1.00 10.00      B   
ATOM   3391  O   PHE B 153      11.687   1.908 -10.155  1.00 10.00      B   
ATOM   3392  N   VAL B 154      12.640   2.124 -12.179  1.00 10.00      B   
ATOM   3393  HN  VAL B 154      12.820   1.705 -13.048  1.00 10.00      B   
ATOM   3394  CA  VAL B 154      13.157   3.462 -11.913  1.00 10.00      B   
ATOM   3395  CB  VAL B 154      14.090   3.944 -13.048  1.00 10.00      B   
ATOM   3396  CG1 VAL B 154      14.713   5.290 -12.705  1.00 10.00      B   
ATOM   3397  CG2 VAL B 154      15.172   2.913 -13.330  1.00 10.00      B   
ATOM   3398  C   VAL B 154      12.006   4.453 -11.749  1.00 10.00      B   
ATOM   3399  O   VAL B 154      11.995   5.268 -10.826  1.00 10.00      B   
ATOM   3400  N   GLN B 155      11.028   4.351 -12.639  1.00 10.00      B   
ATOM   3401  HN  GLN B 155      11.097   3.667 -13.343  1.00 10.00      B   
ATOM   3402  CA  GLN B 155       9.862   5.227 -12.619  1.00 10.00      B   
ATOM   3403  CB  GLN B 155       8.971   4.935 -13.832  1.00 10.00      B   
ATOM   3404  CG  GLN B 155       8.423   6.170 -14.531  1.00 10.00      B   
ATOM   3405  CD  GLN B 155       7.337   6.868 -13.738  1.00 10.00      B   
ATOM   3406  OE1 GLN B 155       7.606   7.782 -12.959  1.00 10.00      B   
ATOM   3407  NE2 GLN B 155       6.098   6.450 -13.940  1.00 10.00      B   
ATOM   3408 HE21 GLN B 155       5.952   5.724 -14.587  1.00 10.00      B   
ATOM   3409 HE22 GLN B 155       5.375   6.878 -13.435  1.00 10.00      B   
ATOM   3410  C   GLN B 155       9.064   5.065 -11.325  1.00 10.00      B   
ATOM   3411  O   GLN B 155       8.490   6.026 -10.813  1.00 10.00      B   
ATOM   3412  N   ASN B 156       9.039   3.849 -10.791  1.00 10.00      B   
ATOM   3413  HN  ASN B 156       9.521   3.119 -11.238  1.00 10.00      B   
ATOM   3414  CA  ASN B 156       8.301   3.572  -9.560  1.00 10.00      B   
ATOM   3415  CB  ASN B 156       7.710   2.160  -9.590  1.00 10.00      B   
ATOM   3416  CG  ASN B 156       6.354   2.061  -8.905  1.00 10.00      B   
ATOM   3417  OD1 ASN B 156       6.078   2.758  -7.928  1.00 10.00      B   
ATOM   3418  ND2 ASN B 156       5.498   1.189  -9.416  1.00 10.00      B   
ATOM   3419 HD21 ASN B 156       5.781   0.664 -10.192  1.00 10.00      B   
ATOM   3420 HD22 ASN B 156       4.608   1.112  -9.002  1.00 10.00      B   
ATOM   3421  C   ASN B 156       9.176   3.767  -8.322  1.00 10.00      B   
ATOM   3422  O   ASN B 156       8.774   3.431  -7.206  1.00 10.00      B   
ATOM   3423  N   LYS B 157      10.372   4.315  -8.531  1.00 10.00      B   
ATOM   3424  HN  LYS B 157      10.634   4.547  -9.450  1.00 10.00      B   
ATOM   3425  CA  LYS B 157      11.317   4.581  -7.445  1.00 10.00      B   
ATOM   3426  CB  LYS B 157      10.762   5.609  -6.446  1.00 10.00      B   
ATOM   3427  CG  LYS B 157      10.580   7.011  -7.014  1.00 10.00      B   
ATOM   3428  CD  LYS B 157       9.115   7.308  -7.294  1.00 10.00      B   
ATOM   3429  CE  LYS B 157       8.946   8.604  -8.071  1.00 10.00      B   
ATOM   3430  NZ  LYS B 157       9.020   9.809  -7.199  1.00 10.00      B   
ATOM   3431  HZ1 LYS B 157       9.072  10.669  -7.785  1.00 10.00      B   
ATOM   3432  HZ2 LYS B 157       9.869   9.770  -6.590  1.00 10.00      B   
ATOM   3433  HZ3 LYS B 157       8.177   9.868  -6.593  1.00 10.00      B   
ATOM   3434  C   LYS B 157      11.762   3.305  -6.725  1.00 10.00      B   
ATOM   3435  O   LYS B 157      11.850   3.270  -5.498  1.00 10.00      B   
ATOM   3436  N   TRP B 158      12.037   2.259  -7.493  1.00 10.00      B   
ATOM   3437  HN  TRP B 158      11.921   2.336  -8.467  1.00 10.00      B   
ATOM   3438  CA  TRP B 158      12.494   0.993  -6.926  1.00 10.00      B   
ATOM   3439  CB  TRP B 158      11.760  -0.193  -7.560  1.00 10.00      B   
ATOM   3440  CG  TRP B 158      10.367  -0.395  -7.048  1.00 10.00      B   
ATOM   3441  CD1 TRP B 158       9.208  -0.239  -7.747  1.00 10.00      B   
ATOM   3442  CD2 TRP B 158       9.986  -0.794  -5.726  1.00 10.00      B   
ATOM   3443  NE1 TRP B 158       8.129  -0.513  -6.944  1.00 10.00      B   
ATOM   3444  HE1 TRP B 158       7.190  -0.470  -7.219  1.00 10.00      B   
ATOM   3445  CE2 TRP B 158       8.580  -0.856  -5.699  1.00 10.00      B   
ATOM   3446  CE3 TRP B 158      10.697  -1.104  -4.564  1.00 10.00      B   
ATOM   3447  CZ2 TRP B 158       7.872  -1.216  -4.553  1.00 10.00      B   
ATOM   3448  CZ3 TRP B 158       9.993  -1.461  -3.429  1.00 10.00      B   
ATOM   3449  CH2 TRP B 158       8.595  -1.514  -3.433  1.00 10.00      B   
ATOM   3450  C   TRP B 158      13.997   0.834  -7.121  1.00 10.00      B   
ATOM   3451  O   TRP B 158      14.716   0.416  -6.213  1.00 10.00      B   
ATOM   3452  N   LEU B 159      14.467   1.192  -8.306  1.00 10.00      B   
ATOM   3453  HN  LEU B 159      13.849   1.552  -8.975  1.00 10.00      B   
ATOM   3454  CA  LEU B 159      15.880   1.090  -8.634  1.00 10.00      B   
ATOM   3455  CB  LEU B 159      16.123  -0.062  -9.619  1.00 10.00      B   
ATOM   3456  CG  LEU B 159      15.874  -1.478  -9.094  1.00 10.00      B   
ATOM   3457  CD1 LEU B 159      15.980  -2.489 -10.225  1.00 10.00      B   
ATOM   3458  CD2 LEU B 159      16.854  -1.821  -7.984  1.00 10.00      B   
ATOM   3459  C   LEU B 159      16.372   2.393  -9.249  1.00 10.00      B   
ATOM   3460  O   LEU B 159      15.608   3.107  -9.897  1.00 10.00      B   
ATOM   3461  N   ILE B 160      17.642   2.702  -9.039  1.00 10.00      B   
ATOM   3462  HN  ILE B 160      18.202   2.092  -8.504  1.00 10.00      B   
ATOM   3463  CA  ILE B 160      18.238   3.911  -9.590  1.00 10.00      B   
ATOM   3464  CB  ILE B 160      18.955   4.752  -8.507  1.00 10.00      B   
ATOM   3465  CG1 ILE B 160      18.046   4.986  -7.300  1.00 10.00      B   
ATOM   3466  CG2 ILE B 160      19.426   6.081  -9.086  1.00 10.00      B   
ATOM   3467  CD1 ILE B 160      18.754   5.602  -6.112  1.00 10.00      B   
ATOM   3468  C   ILE B 160      19.259   3.524 -10.650  1.00 10.00      B   
ATOM   3469  O   ILE B 160      20.187   2.766 -10.373  1.00 10.00      B   
ATOM   3470  N   GLU B 161      19.077   4.027 -11.857  1.00 10.00      B   
ATOM   3471  HN  GLU B 161      18.316   4.622 -12.021  1.00 10.00      B   
ATOM   3472  CA  GLU B 161      19.987   3.726 -12.947  1.00 10.00      B   
ATOM   3473  CB  GLU B 161      19.196   3.490 -14.238  1.00 10.00      B   
ATOM   3474  CG  GLU B 161      20.031   2.994 -15.407  1.00 10.00      B   
ATOM   3475  CD  GLU B 161      20.477   4.115 -16.317  1.00 10.00      B   
ATOM   3476  OE1 GLU B 161      19.610   4.728 -16.971  1.00 10.00      B   
ATOM   3477  OE2 GLU B 161      21.692   4.380 -16.389  1.00 10.00      B   
ATOM   3478  C   GLU B 161      20.987   4.861 -13.127  1.00 10.00      B   
ATOM   3479  O   GLU B 161      20.603   6.002 -13.389  1.00 10.00      B   
ATOM   3480  N   LYS B 162      22.262   4.552 -12.951  1.00 10.00      B   
ATOM   3481  HN  LYS B 162      22.507   3.627 -12.711  1.00 10.00      B   
ATOM   3482  CA  LYS B 162      23.312   5.544 -13.103  1.00 10.00      B   
ATOM   3483  CB  LYS B 162      23.974   5.865 -11.759  1.00 10.00      B   
ATOM   3484  CG  LYS B 162      23.087   6.637 -10.793  1.00 10.00      B   
ATOM   3485  CD  LYS B 162      23.902   7.238  -9.659  1.00 10.00      B   
ATOM   3486  CE  LYS B 162      23.022   7.995  -8.676  1.00 10.00      B   
ATOM   3487  NZ  LYS B 162      23.828   8.723  -7.661  1.00 10.00      B   
ATOM   3488  HZ1 LYS B 162      24.254   9.572  -8.083  1.00 10.00      B   
ATOM   3489  HZ2 LYS B 162      24.589   8.113  -7.302  1.00 10.00      B   
ATOM   3490  HZ3 LYS B 162      23.225   9.015  -6.858  1.00 10.00      B   
ATOM   3491  C   LYS B 162      24.352   5.085 -14.118  1.00 10.00      B   
ATOM   3492  O   LYS B 162      25.252   4.311 -13.792  1.00 10.00      B   
ATOM   3493  N   GLU B 163      24.187   5.543 -15.355  1.00 10.00      B   
ATOM   3494  HN  GLU B 163      23.408   6.109 -15.546  1.00 10.00      B   
ATOM   3495  CA  GLU B 163      25.100   5.218 -16.451  1.00 10.00      B   
ATOM   3496  CB  GLU B 163      26.503   5.783 -16.199  1.00 10.00      B   
ATOM   3497  CG  GLU B 163      26.542   7.279 -15.921  1.00 10.00      B   
ATOM   3498  CD  GLU B 163      25.693   8.087 -16.882  1.00 10.00      B   
ATOM   3499  OE1 GLU B 163      25.756   7.833 -18.104  1.00 10.00      B   
ATOM   3500  OE2 GLU B 163      24.965   8.990 -16.417  1.00 10.00      B   
ATOM   3501  C   GLU B 163      25.161   3.716 -16.731  1.00 10.00      B   
ATOM   3502  O   GLU B 163      26.231   3.164 -16.998  1.00 10.00      B   
ATOM   3503  N   GLY B 164      24.008   3.062 -16.681  1.00 10.00      B   
ATOM   3504  HN  GLY B 164      23.178   3.561 -16.470  1.00 10.00      B   
ATOM   3505  CA  GLY B 164      23.947   1.634 -16.937  1.00 10.00      B   
ATOM   3506  C   GLY B 164      24.055   0.814 -15.668  1.00 10.00      B   
ATOM   3507  O   GLY B 164      23.696  -0.367 -15.647  1.00 10.00      B   
ATOM   3508  N   GLU B 165      24.560   1.437 -14.616  1.00 10.00      B   
ATOM   3509  HN  GLU B 165      24.840   2.373 -14.705  1.00 10.00      B   
ATOM   3510  CA  GLU B 165      24.712   0.775 -13.332  1.00 10.00      B   
ATOM   3511  CB  GLU B 165      25.911   1.351 -12.576  1.00 10.00      B   
ATOM   3512  CG  GLU B 165      27.245   1.177 -13.284  1.00 10.00      B   
ATOM   3513  CD  GLU B 165      27.740  -0.254 -13.268  1.00 10.00      B   
ATOM   3514  OE1 GLU B 165      27.944  -0.806 -12.167  1.00 10.00      B   
ATOM   3515  OE2 GLU B 165      27.953  -0.825 -14.356  1.00 10.00      B   
ATOM   3516  C   GLU B 165      23.447   0.952 -12.502  1.00 10.00      B   
ATOM   3517  O   GLU B 165      23.114   2.063 -12.088  1.00 10.00      B   
ATOM   3518  N   PHE B 166      22.733  -0.137 -12.288  1.00 10.00      B   
ATOM   3519  HN  PHE B 166      23.033  -0.992 -12.670  1.00 10.00      B   
ATOM   3520  CA  PHE B 166      21.509  -0.103 -11.508  1.00 10.00      B   
ATOM   3521  CB  PHE B 166      20.540  -1.185 -11.987  1.00 10.00      B   
ATOM   3522  CG  PHE B 166      19.762  -0.820 -13.220  1.00 10.00      B   
ATOM   3523  CD1 PHE B 166      18.488  -0.288 -13.114  1.00 10.00      B   
ATOM   3524  CD2 PHE B 166      20.299  -1.017 -14.482  1.00 10.00      B   
ATOM   3525  CE1 PHE B 166      17.763   0.043 -14.242  1.00 10.00      B   
ATOM   3526  CE2 PHE B 166      19.579  -0.687 -15.615  1.00 10.00      B   
ATOM   3527  CZ  PHE B 166      18.308  -0.156 -15.496  1.00 10.00      B   
ATOM   3528  C   PHE B 166      21.804  -0.299 -10.027  1.00 10.00      B   
ATOM   3529  O   PHE B 166      22.583  -1.171  -9.653  1.00 10.00      B   
ATOM   3530  N   THR B 167      21.195   0.529  -9.198  1.00 10.00      B   
ATOM   3531  HN  THR B 167      20.619   1.238  -9.567  1.00 10.00      B   
ATOM   3532  CA  THR B 167      21.361   0.436  -7.757  1.00 10.00      B   
ATOM   3533  CB  THR B 167      22.278   1.552  -7.206  1.00 10.00      B   
ATOM   3534  OG1 THR B 167      22.652   1.252  -5.857  1.00 10.00      B   
ATOM   3535  HG1 THR B 167      23.382   0.614  -5.861  1.00 10.00      B   
ATOM   3536  CG2 THR B 167      21.591   2.907  -7.249  1.00 10.00      B   
ATOM   3537  C   THR B 167      19.988   0.473  -7.086  1.00 10.00      B   
ATOM   3538  O   THR B 167      18.977   0.693  -7.755  1.00 10.00      B   
ATOM   3539  N   LEU B 168      19.946   0.267  -5.779  1.00 10.00      B   
ATOM   3540  HN  LEU B 168      20.787   0.145  -5.284  1.00 10.00      B   
ATOM   3541  CA  LEU B 168      18.683   0.257  -5.052  1.00 10.00      B   
ATOM   3542  CB  LEU B 168      18.789  -0.627  -3.805  1.00 10.00      B   
ATOM   3543  CG  LEU B 168      17.487  -1.262  -3.312  1.00 10.00      B   
ATOM   3544  CD1 LEU B 168      16.924  -2.214  -4.357  1.00 10.00      B   
ATOM   3545  CD2 LEU B 168      17.711  -1.989  -1.997  1.00 10.00      B   
ATOM   3546  C   LEU B 168      18.252   1.668  -4.669  1.00 10.00      B   
ATOM   3547  O   LEU B 168      19.059   2.469  -4.197  1.00 10.00      B   
ATOM   3548  N   HIS B 169      16.976   1.970  -4.882  1.00 10.00      B   
ATOM   3549  HN  HIS B 169      16.380   1.291  -5.269  1.00 10.00      B   
ATOM   3550  CA  HIS B 169      16.435   3.282  -4.549  1.00 10.00      B   
ATOM   3551  CB  HIS B 169      15.169   3.566  -5.369  1.00 10.00      B   
ATOM   3552  CG  HIS B 169      14.698   4.994  -5.339  1.00 10.00      B   
ATOM   3553  ND1 HIS B 169      14.048   5.515  -4.245  1.00 10.00      B   
ATOM   3554  CD2 HIS B 169      14.794   5.953  -6.294  1.00 10.00      B   
ATOM   3555  CE1 HIS B 169      13.764   6.767  -4.554  1.00 10.00      B   
ATOM   3556  NE2 HIS B 169      14.194   7.079  -5.782  1.00 10.00      B   
ATOM   3557  HE2 HIS B 169      13.907   7.862  -6.307  1.00 10.00      B   
ATOM   3558  C   HIS B 169      16.124   3.352  -3.058  1.00 10.00      B   
ATOM   3559  O   HIS B 169      15.835   2.330  -2.431  1.00 10.00      B   
ATOM   3560  N   GLY B 170      16.171   4.562  -2.508  1.00 10.00      B   
ATOM   3561  HN  GLY B 170      16.392   5.331  -3.072  1.00 10.00      B   
ATOM   3562  CA  GLY B 170      15.895   4.762  -1.097  1.00 10.00      B   
ATOM   3563  C   GLY B 170      14.540   4.225  -0.684  1.00 10.00      B   
ATOM   3564  O   GLY B 170      14.364   3.777   0.447  1.00 10.00      B   
ATOM   3565  N   ARG B 171      13.581   4.262  -1.605  1.00 10.00      B   
ATOM   3566  HN  ARG B 171      13.783   4.631  -2.496  1.00 10.00      B   
ATOM   3567  CA  ARG B 171      12.238   3.765  -1.328  1.00 10.00      B   
ATOM   3568  CB  ARG B 171      11.290   4.078  -2.488  1.00 10.00      B   
ATOM   3569  CG  ARG B 171       9.855   3.641  -2.243  1.00 10.00      B   
ATOM   3570  CD  ARG B 171       9.267   2.943  -3.458  1.00 10.00      B   
ATOM   3571  NE  ARG B 171       8.023   2.253  -3.132  1.00 10.00      B   
ATOM   3572  HE  ARG B 171       7.938   1.883  -2.211  1.00 10.00      B   
ATOM   3573  CZ  ARG B 171       7.006   2.094  -3.975  1.00 10.00      B   
ATOM   3574  NH1 ARG B 171       7.087   2.533  -5.227  1.00 10.00      B   
ATOM   3575 HH11 ARG B 171       7.957   3.009  -5.564  1.00 10.00      B   
ATOM   3576 HH12 ARG B 171       6.292   2.402  -5.889  1.00 10.00      B   
ATOM   3577  NH2 ARG B 171       5.914   1.468  -3.558  1.00 10.00      B   
ATOM   3578 HH21 ARG B 171       5.104   1.338  -4.197  1.00 10.00      B   
ATOM   3579 HH22 ARG B 171       5.873   1.094  -2.581  1.00 10.00      B   
ATOM   3580  C   ARG B 171      12.269   2.262  -1.071  1.00 10.00      B   
ATOM   3581  O   ARG B 171      11.651   1.771  -0.126  1.00 10.00      B   
ATOM   3582  N   ALA B 172      13.010   1.542  -1.906  1.00 10.00      B   
ATOM   3583  HN  ALA B 172      13.494   1.996  -2.628  1.00 10.00      B   
ATOM   3584  CA  ALA B 172      13.128   0.097  -1.772  1.00 10.00      B   
ATOM   3585  CB  ALA B 172      13.849  -0.492  -2.973  1.00 10.00      B   
ATOM   3586  C   ALA B 172      13.854  -0.261  -0.480  1.00 10.00      B   
ATOM   3587  O   ALA B 172      13.478  -1.207   0.213  1.00 10.00      B   
ATOM   3588  N   ILE B 173      14.886   0.516  -0.158  1.00 10.00      B   
ATOM   3589  HN  ILE B 173      15.134   1.251  -0.760  1.00 10.00      B   
ATOM   3590  CA  ILE B 173      15.664   0.301   1.057  1.00 10.00      B   
ATOM   3591  CB  ILE B 173      16.890   1.241   1.123  1.00 10.00      B   
ATOM   3592  CG1 ILE B 173      17.737   1.095  -0.145  1.00 10.00      B   
ATOM   3593  CG2 ILE B 173      17.733   0.949   2.360  1.00 10.00      B   
ATOM   3594  CD1 ILE B 173      18.824   2.138  -0.288  1.00 10.00      B   
ATOM   3595  C   ILE B 173      14.785   0.531   2.283  1.00 10.00      B   
ATOM   3596  O   ILE B 173      14.895  -0.175   3.277  1.00 10.00      B   
ATOM   3597  N   LEU B 174      13.902   1.518   2.193  1.00 10.00      B   
ATOM   3598  HN  LEU B 174      13.859   2.048   1.366  1.00 10.00      B   
ATOM   3599  CA  LEU B 174      13.003   1.842   3.291  1.00 10.00      B   
ATOM   3600  CB  LEU B 174      12.261   3.149   3.008  1.00 10.00      B   
ATOM   3601  CG  LEU B 174      12.969   4.441   3.407  1.00 10.00      B   
ATOM   3602  CD1 LEU B 174      12.160   5.643   2.946  1.00 10.00      B   
ATOM   3603  CD2 LEU B 174      13.188   4.488   4.912  1.00 10.00      B   
ATOM   3604  C   LEU B 174      11.979   0.740   3.518  1.00 10.00      B   
ATOM   3605  O   LEU B 174      11.835   0.230   4.630  1.00 10.00      B   
ATOM   3606  N   GLU B 175      11.274   0.378   2.456  1.00 10.00      B   
ATOM   3607  HN  GLU B 175      11.456   0.807   1.591  1.00 10.00      B   
ATOM   3608  CA  GLU B 175      10.232  -0.635   2.535  1.00 10.00      B   
ATOM   3609  CB  GLU B 175       9.398  -0.655   1.251  1.00 10.00      B   
ATOM   3610  CG  GLU B 175       8.704   0.667   0.947  1.00 10.00      B   
ATOM   3611  CD  GLU B 175       7.380   0.492   0.227  1.00 10.00      B   
ATOM   3612  OE1 GLU B 175       6.485  -0.174   0.783  1.00 10.00      B   
ATOM   3613  OE2 GLU B 175       7.219   1.037  -0.888  1.00 10.00      B   
ATOM   3614  C   GLU B 175      10.762  -2.030   2.858  1.00 10.00      B   
ATOM   3615  O   GLU B 175      10.232  -2.706   3.737  1.00 10.00      B   
ATOM   3616  N   MET B 176      11.809  -2.457   2.166  1.00 10.00      B   
ATOM   3617  HN  MET B 176      12.225  -1.861   1.502  1.00 10.00      B   
ATOM   3618  CA  MET B 176      12.362  -3.792   2.377  1.00 10.00      B   
ATOM   3619  CB  MET B 176      12.611  -4.487   1.035  1.00 10.00      B   
ATOM   3620  CG  MET B 176      11.371  -4.639   0.171  1.00 10.00      B   
ATOM   3621  SD  MET B 176      11.660  -5.651  -1.293  1.00 10.00      B   
ATOM   3622  CE  MET B 176      10.202  -5.267  -2.260  1.00 10.00      B   
ATOM   3623  C   MET B 176      13.644  -3.780   3.206  1.00 10.00      B   
ATOM   3624  O   MET B 176      14.536  -4.602   2.985  1.00 10.00      B   
ATOM   3625  N   GLU B 177      13.720  -2.875   4.177  1.00 10.00      B   
ATOM   3626  HN  GLU B 177      12.967  -2.263   4.317  1.00 10.00      B   
ATOM   3627  CA  GLU B 177      14.898  -2.764   5.038  1.00 10.00      B   
ATOM   3628  CB  GLU B 177      14.712  -1.617   6.044  1.00 10.00      B   
ATOM   3629  CG  GLU B 177      15.997  -0.901   6.450  1.00 10.00      B   
ATOM   3630  CD  GLU B 177      16.770  -1.624   7.537  1.00 10.00      B   
ATOM   3631  OE1 GLU B 177      16.136  -2.156   8.474  1.00 10.00      B   
ATOM   3632  OE2 GLU B 177      18.018  -1.662   7.469  1.00 10.00      B   
ATOM   3633  C   GLU B 177      15.149  -4.076   5.779  1.00 10.00      B   
ATOM   3634  O   GLU B 177      16.264  -4.604   5.780  1.00 10.00      B   
ATOM   3635  N   GLN B 178      14.095  -4.614   6.378  1.00 10.00      B   
ATOM   3636  HN  GLN B 178      13.228  -4.165   6.307  1.00 10.00      B   
ATOM   3637  CA  GLN B 178      14.195  -5.857   7.130  1.00 10.00      B   
ATOM   3638  CB  GLN B 178      13.112  -5.934   8.224  1.00 10.00      B   
ATOM   3639  CG  GLN B 178      11.705  -6.263   7.732  1.00 10.00      B   
ATOM   3640  CD  GLN B 178      11.059  -5.124   6.966  1.00 10.00      B   
ATOM   3641  OE1 GLN B 178      11.255  -4.984   5.758  1.00 10.00      B   
ATOM   3642  NE2 GLN B 178      10.279  -4.308   7.656  1.00 10.00      B   
ATOM   3643 HE21 GLN B 178      10.163  -4.478   8.616  1.00 10.00      B   
ATOM   3644 HE22 GLN B 178       9.839  -3.573   7.178  1.00 10.00      B   
ATOM   3645  C   GLN B 178      14.133  -7.074   6.210  1.00 10.00      B   
ATOM   3646  O   GLN B 178      14.823  -8.068   6.435  1.00 10.00      B   
ATOM   3647  N   TYR B 179      13.331  -6.972   5.155  1.00 10.00      B   
ATOM   3648  HN  TYR B 179      12.841  -6.134   5.011  1.00 10.00      B   
ATOM   3649  CA  TYR B 179      13.156  -8.067   4.208  1.00 10.00      B   
ATOM   3650  CB  TYR B 179      12.130  -7.716   3.122  1.00 10.00      B   
ATOM   3651  CG  TYR B 179      11.860  -8.851   2.152  1.00 10.00      B   
ATOM   3652  CD1 TYR B 179      12.497  -8.903   0.917  1.00 10.00      B   
ATOM   3653  CD2 TYR B 179      10.980  -9.877   2.476  1.00 10.00      B   
ATOM   3654  CE1 TYR B 179      12.268  -9.942   0.036  1.00 10.00      B   
ATOM   3655  CE2 TYR B 179      10.743 -10.919   1.600  1.00 10.00      B   
ATOM   3656  CZ  TYR B 179      11.390 -10.948   0.382  1.00 10.00      B   
ATOM   3657  OH  TYR B 179      11.160 -11.988  -0.493  1.00 10.00      B   
ATOM   3658  HH  TYR B 179      11.930 -12.565  -0.512  1.00 10.00      B   
ATOM   3659  C   TYR B 179      14.472  -8.514   3.581  1.00 10.00      B   
ATOM   3660  O   TYR B 179      14.879  -9.664   3.746  1.00 10.00      B   
ATOM   3661  N   ILE B 180      15.143  -7.606   2.883  1.00 10.00      B   
ATOM   3662  HN  ILE B 180      14.789  -6.689   2.823  1.00 10.00      B   
ATOM   3663  CA  ILE B 180      16.400  -7.930   2.211  1.00 10.00      B   
ATOM   3664  CB  ILE B 180      16.984  -6.711   1.467  1.00 10.00      B   
ATOM   3665  CG1 ILE B 180      15.944  -6.140   0.499  1.00 10.00      B   
ATOM   3666  CG2 ILE B 180      18.253  -7.093   0.713  1.00 10.00      B   
ATOM   3667  CD1 ILE B 180      16.319  -4.794  -0.081  1.00 10.00      B   
ATOM   3668  C   ILE B 180      17.437  -8.496   3.179  1.00 10.00      B   
ATOM   3669  O   ILE B 180      18.096  -9.494   2.881  1.00 10.00      B   
ATOM   3670  N   ARG B 181      17.552  -7.875   4.347  1.00 10.00      B   
ATOM   3671  HN  ARG B 181      16.971  -7.107   4.537  1.00 10.00      B   
ATOM   3672  CA  ARG B 181      18.512  -8.308   5.357  1.00 10.00      B   
ATOM   3673  CB  ARG B 181      18.560  -7.320   6.529  1.00 10.00      B   
ATOM   3674  CG  ARG B 181      19.342  -7.817   7.741  1.00 10.00      B   
ATOM   3675  CD  ARG B 181      19.419  -6.762   8.835  1.00 10.00      B   
ATOM   3676  NE  ARG B 181      18.098  -6.271   9.223  1.00 10.00      B   
ATOM   3677  HE  ARG B 181      17.500  -6.900   9.696  1.00 10.00      B   
ATOM   3678  CZ  ARG B 181      17.665  -5.037   8.975  1.00 10.00      B   
ATOM   3679  NH1 ARG B 181      18.443  -4.169   8.339  1.00 10.00      B   
ATOM   3680 HH11 ARG B 181      19.398  -4.442   8.043  1.00 10.00      B   
ATOM   3681 HH12 ARG B 181      18.087  -3.200   8.117  1.00 10.00      B   
ATOM   3682  NH2 ARG B 181      16.453  -4.669   9.363  1.00 10.00      B   
ATOM   3683 HH21 ARG B 181      15.837  -5.342   9.870  1.00 10.00      B   
ATOM   3684 HH22 ARG B 181      16.107  -3.695   9.158  1.00 10.00      B   
ATOM   3685  C   ARG B 181      18.214  -9.715   5.861  1.00 10.00      B   
ATOM   3686  O   ARG B 181      19.113 -10.545   5.965  1.00 10.00      B   
ATOM   3687  N   GLU B 182      16.950  -9.985   6.159  1.00 10.00      B   
ATOM   3688  HN  GLU B 182      16.264  -9.289   6.037  1.00 10.00      B   
ATOM   3689  CA  GLU B 182      16.553 -11.289   6.671  1.00 10.00      B   
ATOM   3690  CB  GLU B 182      15.258 -11.192   7.476  1.00 10.00      B   
ATOM   3691  CG  GLU B 182      15.406 -10.336   8.726  1.00 10.00      B   
ATOM   3692  CD  GLU B 182      14.137 -10.247   9.546  1.00 10.00      B   
ATOM   3693  OE1 GLU B 182      13.727 -11.275  10.124  1.00 10.00      B   
ATOM   3694  OE2 GLU B 182      13.560  -9.141   9.637  1.00 10.00      B   
ATOM   3695  C   GLU B 182      16.481 -12.360   5.583  1.00 10.00      B   
ATOM   3696  O   GLU B 182      16.370 -13.550   5.881  1.00 10.00      B   
ATOM   3697  N   THR B 183      16.552 -11.939   4.326  1.00 10.00      B   
ATOM   3698  HN  THR B 183      16.618 -10.979   4.144  1.00 10.00      B   
ATOM   3699  CA  THR B 183      16.529 -12.877   3.213  1.00 10.00      B   
ATOM   3700  CB  THR B 183      15.817 -12.297   1.972  1.00 10.00      B   
ATOM   3701  OG1 THR B 183      14.516 -11.821   2.341  1.00 10.00      B   
ATOM   3702  HG1 THR B 183      14.604 -11.123   3.007  1.00 10.00      B   
ATOM   3703  CG2 THR B 183      15.664 -13.363   0.897  1.00 10.00      B   
ATOM   3704  C   THR B 183      17.957 -13.288   2.851  1.00 10.00      B   
ATOM   3705  O   THR B 183      18.245 -14.469   2.654  1.00 10.00      B   
ATOM   3706  N   TYR B 184      18.855 -12.308   2.787  1.00 10.00      B   
ATOM   3707  HN  TYR B 184      18.574 -11.384   2.971  1.00 10.00      B   
ATOM   3708  CA  TYR B 184      20.253 -12.572   2.457  1.00 10.00      B   
ATOM   3709  CB  TYR B 184      20.604 -11.996   1.079  1.00 10.00      B   
ATOM   3710  CG  TYR B 184      19.656 -12.375  -0.039  1.00 10.00      B   
ATOM   3711  CD1 TYR B 184      18.984 -11.397  -0.761  1.00 10.00      B   
ATOM   3712  CD2 TYR B 184      19.442 -13.705  -0.381  1.00 10.00      B   
ATOM   3713  CE1 TYR B 184      18.126 -11.731  -1.792  1.00 10.00      B   
ATOM   3714  CE2 TYR B 184      18.583 -14.047  -1.409  1.00 10.00      B   
ATOM   3715  CZ  TYR B 184      17.929 -13.056  -2.111  1.00 10.00      B   
ATOM   3716  OH  TYR B 184      17.078 -13.393  -3.138  1.00 10.00      B   
ATOM   3717  HH  TYR B 184      17.560 -13.337  -3.975  1.00 10.00      B   
ATOM   3718  C   TYR B 184      21.185 -11.971   3.512  1.00 10.00      B   
ATOM   3719  O   TYR B 184      21.958 -11.062   3.211  1.00 10.00      B   
ATOM   3720  N   PRO B 185      21.154 -12.485   4.757  1.00 10.00      B   
ATOM   3721  CA  PRO B 185      21.991 -11.957   5.848  1.00 10.00      B   
ATOM   3722  CB  PRO B 185      21.491 -12.714   7.082  1.00 10.00      B   
ATOM   3723  CG  PRO B 185      20.905 -13.972   6.543  1.00 10.00      B   
ATOM   3724  CD  PRO B 185      20.322 -13.620   5.204  1.00 10.00      B   
ATOM   3725  C   PRO B 185      23.475 -12.230   5.625  1.00 10.00      B   
ATOM   3726  O   PRO B 185      24.340 -11.549   6.180  1.00 10.00      B   
ATOM   3727  N   ASP B 186      23.763 -13.220   4.795  1.00 10.00      B   
ATOM   3728  HN  ASP B 186      23.032 -13.714   4.371  1.00 10.00      B   
ATOM   3729  CA  ASP B 186      25.138 -13.592   4.501  1.00 10.00      B   
ATOM   3730  CB  ASP B 186      25.301 -15.111   4.523  1.00 10.00      B   
ATOM   3731  CG  ASP B 186      24.977 -15.715   5.872  1.00 10.00      B   
ATOM   3732  OD1 ASP B 186      24.079 -16.582   5.936  1.00 10.00      B   
ATOM   3733  OD2 ASP B 186      25.611 -15.321   6.877  1.00 10.00      B   
ATOM   3734  C   ASP B 186      25.578 -13.042   3.156  1.00 10.00      B   
ATOM   3735  O   ASP B 186      26.556 -13.506   2.574  1.00 10.00      B   
ATOM   3736  N   ALA B 187      24.844 -12.060   2.662  1.00 10.00      B   
ATOM   3737  HN  ALA B 187      24.071 -11.738   3.172  1.00 10.00      B   
ATOM   3738  CA  ALA B 187      25.160 -11.443   1.381  1.00 10.00      B   
ATOM   3739  CB  ALA B 187      24.214 -11.937   0.299  1.00 10.00      B   
ATOM   3740  C   ALA B 187      25.117  -9.923   1.483  1.00 10.00      B   
ATOM   3741  O   ALA B 187      25.921  -9.229   0.865  1.00 10.00      B   
ATOM   3742  N   VAL B 188      24.175  -9.413   2.266  1.00 10.00      B   
ATOM   3743  HN  VAL B 188      23.555 -10.017   2.729  1.00 10.00      B   
ATOM   3744  CA  VAL B 188      24.033  -7.976   2.448  1.00 10.00      B   
ATOM   3745  CB  VAL B 188      22.633  -7.591   2.975  1.00 10.00      B   
ATOM   3746  CG1 VAL B 188      21.546  -8.076   2.030  1.00 10.00      B   
ATOM   3747  CG2 VAL B 188      22.408  -8.125   4.384  1.00 10.00      B   
ATOM   3748  C   VAL B 188      25.099  -7.428   3.394  1.00 10.00      B   
ATOM   3749  O   VAL B 188      25.795  -8.187   4.078  1.00 10.00      B   
ATOM   3750  N   LYS B 189      25.218  -6.110   3.423  1.00 10.00      B   
ATOM   3751  HN  LYS B 189      24.630  -5.567   2.855  1.00 10.00      B   
ATOM   3752  CA  LYS B 189      26.182  -5.434   4.275  1.00 10.00      B   
ATOM   3753  CB  LYS B 189      27.344  -4.900   3.431  1.00 10.00      B   
ATOM   3754  CG  LYS B 189      26.909  -4.128   2.193  1.00 10.00      B   
ATOM   3755  CD  LYS B 189      27.988  -4.116   1.122  1.00 10.00      B   
ATOM   3756  CE  LYS B 189      28.094  -5.462   0.421  1.00 10.00      B   
ATOM   3757  NZ  LYS B 189      29.077  -5.430  -0.693  1.00 10.00      B   
ATOM   3758  HZ1 LYS B 189      28.655  -4.983  -1.535  1.00 10.00      B   
ATOM   3759  HZ2 LYS B 189      29.369  -6.396  -0.941  1.00 10.00      B   
ATOM   3760  HZ3 LYS B 189      29.923  -4.883  -0.410  1.00 10.00      B   
ATOM   3761  C   LYS B 189      25.486  -4.303   5.024  1.00 10.00      B   
ATOM   3762  O   LYS B 189      24.437  -3.826   4.589  1.00 10.00      B   
ATOM   3763  N   ILE B 190      26.046  -3.891   6.151  1.00 10.00      B   
ATOM   3764  HN  ILE B 190      26.885  -4.302   6.454  1.00 10.00      B   
ATOM   3765  CA  ILE B 190      25.450  -2.821   6.942  1.00 10.00      B   
ATOM   3766  CB  ILE B 190      25.007  -3.298   8.347  1.00 10.00      B   
ATOM   3767  CG1 ILE B 190      26.209  -3.774   9.168  1.00 10.00      B   
ATOM   3768  CG2 ILE B 190      23.952  -4.393   8.244  1.00 10.00      B   
ATOM   3769  CD1 ILE B 190      25.966  -3.775  10.662  1.00 10.00      B   
ATOM   3770  C   ILE B 190      26.406  -1.645   7.094  1.00 10.00      B   
ATOM   3771  O   ILE B 190      27.617  -1.789   6.926  1.00 10.00      B   
ATOM   3772  N   CYS B 191      25.852  -0.483   7.400  1.00 10.00      B   
ATOM   3773  HN  CYS B 191      24.875  -0.430   7.495  1.00 10.00      B   
ATOM   3774  CA  CYS B 191      26.649   0.716   7.592  1.00 10.00      B   
ATOM   3775  CB  CYS B 191      25.837   1.961   7.222  1.00 10.00      B   
ATOM   3776  SG  CYS B 191      26.684   3.531   7.530  1.00 10.00      B   
ATOM   3777  HG  CYS B 191      27.220   3.476   8.745  1.00 10.00      B   
ATOM   3778  C   CYS B 191      27.102   0.812   9.041  1.00 10.00      B   
ATOM   3779  O   CYS B 191      26.292   0.673   9.956  1.00 10.00      B   
ATOM   3780  N   ASN B 192      28.392   1.039   9.245  1.00 10.00      B   
ATOM   3781  HN  ASN B 192      28.993   1.111   8.471  1.00 10.00      B   
ATOM   3782  CA  ASN B 192      28.942   1.170  10.589  1.00 10.00      B   
ATOM   3783  CB  ASN B 192      30.461   1.375  10.525  1.00 10.00      B   
ATOM   3784  CG  ASN B 192      31.157   1.020  11.826  1.00 10.00      B   
ATOM   3785  OD1 ASN B 192      31.361   1.868  12.692  1.00 10.00      B   
ATOM   3786  ND2 ASN B 192      31.529  -0.239  11.971  1.00 10.00      B   
ATOM   3787 HD21 ASN B 192      31.336  -0.867  11.240  1.00 10.00      B   
ATOM   3788 HD22 ASN B 192      31.981  -0.497  12.802  1.00 10.00      B   
ATOM   3789  C   ASN B 192      28.283   2.342  11.310  1.00 10.00      B   
ATOM   3790  O   ASN B 192      27.833   3.297  10.665  1.00 10.00      B   
ATOM   3791  N   ILE B 193      28.205   2.250  12.638  1.00 10.00      B   
ATOM   3792  HN  ILE B 193      28.576   1.454  13.075  1.00 10.00      B   
ATOM   3793  CA  ILE B 193      27.594   3.291  13.472  1.00 10.00      B   
ATOM   3794  CB  ILE B 193      28.122   4.715  13.151  1.00 10.00      B   
ATOM   3795  CG1 ILE B 193      29.640   4.800  13.361  1.00 10.00      B   
ATOM   3796  CG2 ILE B 193      27.403   5.772  13.980  1.00 10.00      B   
ATOM   3797  CD1 ILE B 193      30.094   4.475  14.768  1.00 10.00      B   
ATOM   3798  C   ILE B 193      26.065   3.253  13.391  1.00 10.00      B   
ATOM   3799  O   ILE B 193      25.386   3.091  14.404  1.00 10.00      B   
ATOM   3800  N   CYS B 194      25.531   3.388  12.184  1.00 10.00      B   
ATOM   3801  HN  CYS B 194      26.127   3.509  11.409  1.00 10.00      B   
ATOM   3802  CA  CYS B 194      24.088   3.373  11.975  1.00 10.00      B   
ATOM   3803  CB  CYS B 194      23.759   3.915  10.583  1.00 10.00      B   
ATOM   3804  SG  CYS B 194      24.712   5.381  10.124  1.00 10.00      B   
ATOM   3805  HG  CYS B 194      24.249   6.404  10.830  1.00 10.00      B   
ATOM   3806  C   CYS B 194      23.524   1.963  12.143  1.00 10.00      B   
ATOM   3807  O   CYS B 194      22.398   1.784  12.609  1.00 10.00      B   
ATOM   3808  N   HIS B 195      24.316   0.970  11.741  1.00 10.00      B   
ATOM   3809  HN  HIS B 195      25.193   1.195  11.355  1.00 10.00      B   
ATOM   3810  CA  HIS B 195      23.940  -0.443  11.840  1.00 10.00      B   
ATOM   3811  CB  HIS B 195      23.775  -0.882  13.300  1.00 10.00      B   
ATOM   3812  CG  HIS B 195      25.023  -0.723  14.117  1.00 10.00      B   
ATOM   3813  ND1 HIS B 195      25.059   0.098  15.218  1.00 10.00      B   
ATOM   3814  CD2 HIS B 195      26.245  -1.285  13.940  1.00 10.00      B   
ATOM   3815  CE1 HIS B 195      26.292   0.019  15.685  1.00 10.00      B   
ATOM   3816  NE2 HIS B 195      27.044  -0.805  14.946  1.00 10.00      B   
ATOM   3817  HE2 HIS B 195      27.930  -1.150  15.193  1.00 10.00      B   
ATOM   3818  C   HIS B 195      22.707  -0.780  11.003  1.00 10.00      B   
ATOM   3819  O   HIS B 195      22.023  -1.774  11.249  1.00 10.00      B   
ATOM   3820  N   SER B 196      22.443   0.048  10.004  1.00 10.00      B   
ATOM   3821  HN  SER B 196      23.031   0.818   9.858  1.00 10.00      B   
ATOM   3822  CA  SER B 196      21.310  -0.153   9.115  1.00 10.00      B   
ATOM   3823  CB  SER B 196      20.636   1.194   8.852  1.00 10.00      B   
ATOM   3824  OG  SER B 196      20.794   2.050   9.975  1.00 10.00      B   
ATOM   3825  HG  SER B 196      20.905   1.515  10.771  1.00 10.00      B   
ATOM   3826  C   SER B 196      21.791  -0.772   7.806  1.00 10.00      B   
ATOM   3827  O   SER B 196      23.001  -0.847   7.569  1.00 10.00      B   
ATOM   3828  N   LEU B 197      20.855  -1.228   6.976  1.00 10.00      B   
ATOM   3829  HN  LEU B 197      19.905  -1.158   7.234  1.00 10.00      B   
ATOM   3830  CA  LEU B 197      21.193  -1.833   5.691  1.00 10.00      B   
ATOM   3831  CB  LEU B 197      19.921  -2.289   4.970  1.00 10.00      B   
ATOM   3832  CG  LEU B 197      20.117  -3.042   3.651  1.00 10.00      B   
ATOM   3833  CD1 LEU B 197      20.799  -4.381   3.890  1.00 10.00      B   
ATOM   3834  CD2 LEU B 197      18.785  -3.235   2.942  1.00 10.00      B   
ATOM   3835  C   LEU B 197      21.966  -0.847   4.819  1.00 10.00      B   
ATOM   3836  O   LEU B 197      21.644   0.340   4.778  1.00 10.00      B   
ATOM   3837  N   LEU B 198      22.993  -1.343   4.144  1.00 10.00      B   
ATOM   3838  HN  LEU B 198      23.208  -2.298   4.227  1.00 10.00      B   
ATOM   3839  CA  LEU B 198      23.813  -0.513   3.277  1.00 10.00      B   
ATOM   3840  CB  LEU B 198      25.202  -0.310   3.900  1.00 10.00      B   
ATOM   3841  CG  LEU B 198      26.239   0.453   3.065  1.00 10.00      B   
ATOM   3842  CD1 LEU B 198      27.072   1.354   3.958  1.00 10.00      B   
ATOM   3843  CD2 LEU B 198      27.147  -0.511   2.312  1.00 10.00      B   
ATOM   3844  C   LEU B 198      23.949  -1.149   1.903  1.00 10.00      B   
ATOM   3845  O   LEU B 198      24.247  -2.341   1.788  1.00 10.00      B   
ATOM   3846  N   ILE B 199      23.702  -0.362   0.870  1.00 10.00      B   
ATOM   3847  HN  ILE B 199      23.409   0.567   1.033  1.00 10.00      B   
ATOM   3848  CA  ILE B 199      23.831  -0.830  -0.499  1.00 10.00      B   
ATOM   3849  CB  ILE B 199      22.647  -0.374  -1.379  1.00 10.00      B   
ATOM   3850  CG1 ILE B 199      21.315  -0.878  -0.809  1.00 10.00      B   
ATOM   3851  CG2 ILE B 199      22.830  -0.829  -2.821  1.00 10.00      B   
ATOM   3852  CD1 ILE B 199      21.227  -2.383  -0.674  1.00 10.00      B   
ATOM   3853  C   ILE B 199      25.140  -0.313  -1.087  1.00 10.00      B   
ATOM   3854  O   ILE B 199      26.031  -1.093  -1.430  1.00 10.00      B   
ATOM   3855  N   GLN B 200      25.259   1.007  -1.174  1.00 10.00      B   
ATOM   3856  HN  GLN B 200      24.512   1.579  -0.870  1.00 10.00      B   
ATOM   3857  CA  GLN B 200      26.461   1.635  -1.705  1.00 10.00      B   
ATOM   3858  CB  GLN B 200      26.150   2.427  -2.982  1.00 10.00      B   
ATOM   3859  CG  GLN B 200      25.281   3.659  -2.774  1.00 10.00      B   
ATOM   3860  CD  GLN B 200      24.165   3.757  -3.794  1.00 10.00      B   
ATOM   3861  OE1 GLN B 200      24.341   4.319  -4.879  1.00 10.00      B   
ATOM   3862  NE2 GLN B 200      23.004   3.229  -3.447  1.00 10.00      B   
ATOM   3863 HE21 GLN B 200      22.929   2.812  -2.547  1.00 10.00      B   
ATOM   3864 HE22 GLN B 200      22.270   3.259  -4.091  1.00 10.00      B   
ATOM   3865  C   GLN B 200      27.101   2.538  -0.656  1.00 10.00      B   
ATOM   3866  O   GLN B 200      26.405   3.185   0.123  1.00 10.00      B   
ATOM   3867  N   GLY B 201      28.424   2.574  -0.631  1.00 10.00      B   
ATOM   3868  HN  GLY B 201      28.936   2.028  -1.264  1.00 10.00      B   
ATOM   3869  CA  GLY B 201      29.117   3.405   0.329  1.00 10.00      B   
ATOM   3870  C   GLY B 201      30.614   3.200   0.291  1.00 10.00      B   
ATOM   3871  O   GLY B 201      31.126   2.455  -0.548  1.00 10.00      B   
ATOM   3872  N   GLN B 202      31.316   3.858   1.200  1.00 10.00      B   
ATOM   3873  HN  GLN B 202      30.844   4.416   1.858  1.00 10.00      B   
ATOM   3874  CA  GLN B 202      32.765   3.752   1.273  1.00 10.00      B   
ATOM   3875  CB  GLN B 202      33.383   5.075   1.732  1.00 10.00      B   
ATOM   3876  CG  GLN B 202      33.160   6.236   0.777  1.00 10.00      B   
ATOM   3877  CD  GLN B 202      33.869   7.503   1.222  1.00 10.00      B   
ATOM   3878  OE1 GLN B 202      34.084   7.725   2.412  1.00 10.00      B   
ATOM   3879  NE2 GLN B 202      34.245   8.337   0.267  1.00 10.00      B   
ATOM   3880 HE21 GLN B 202      34.055   8.093  -0.665  1.00 10.00      B   
ATOM   3881 HE22 GLN B 202      34.695   9.172   0.531  1.00 10.00      B   
ATOM   3882  C   GLN B 202      33.165   2.633   2.225  1.00 10.00      B   
ATOM   3883  O   GLN B 202      32.455   2.342   3.192  1.00 10.00      B   
ATOM   3884  N   SER B 203      34.287   1.993   1.942  1.00 10.00      B   
ATOM   3885  HN  SER B 203      34.802   2.254   1.149  1.00 10.00      B   
ATOM   3886  CA  SER B 203      34.778   0.910   2.777  1.00 10.00      B   
ATOM   3887  CB  SER B 203      34.580  -0.427   2.065  1.00 10.00      B   
ATOM   3888  OG  SER B 203      33.395  -0.403   1.282  1.00 10.00      B   
ATOM   3889  HG  SER B 203      32.947   0.438   1.411  1.00 10.00      B   
ATOM   3890  C   SER B 203      36.251   1.116   3.101  1.00 10.00      B   
ATOM   3891  O   SER B 203      37.011   1.611   2.271  1.00 10.00      B   
ATOM   3892  N   CYS B 204      36.642   0.754   4.310  1.00 10.00      B   
ATOM   3893  HN  CYS B 204      35.983   0.377   4.934  1.00 10.00      B   
ATOM   3894  CA  CYS B 204      38.025   0.894   4.734  1.00 10.00      B   
ATOM   3895  CB  CYS B 204      38.133   0.689   6.247  1.00 10.00      B   
ATOM   3896  SG  CYS B 204      39.820   0.592   6.894  1.00 10.00      B   
ATOM   3897  HG  CYS B 204      40.432   1.750   6.659  1.00 10.00      B   
ATOM   3898  C   CYS B 204      38.912  -0.095   3.979  1.00 10.00      B   
ATOM   3899  O   CYS B 204      38.479  -1.196   3.645  1.00 10.00      B   
ATOM   3900  N   GLU B 205      40.145   0.303   3.699  1.00 10.00      B   
ATOM   3901  HN  GLU B 205      40.438   1.194   3.980  1.00 10.00      B   
ATOM   3902  CA  GLU B 205      41.070  -0.557   2.973  1.00 10.00      B   
ATOM   3903  CB  GLU B 205      42.108   0.281   2.228  1.00 10.00      B   
ATOM   3904  CG  GLU B 205      41.930   0.282   0.718  1.00 10.00      B   
ATOM   3905  CD  GLU B 205      40.493   0.504   0.290  1.00 10.00      B   
ATOM   3906  OE1 GLU B 205      40.049   1.669   0.248  1.00 10.00      B   
ATOM   3907  OE2 GLU B 205      39.803  -0.487  -0.025  1.00 10.00      B   
ATOM   3908  C   GLU B 205      41.750  -1.562   3.896  1.00 10.00      B   
ATOM   3909  O   GLU B 205      42.203  -2.617   3.456  1.00 10.00      B   
ATOM   3910  N   THR B 206      41.818  -1.234   5.176  1.00 10.00      B   
ATOM   3911  HN  THR B 206      41.446  -0.377   5.474  1.00 10.00      B   
ATOM   3912  CA  THR B 206      42.447  -2.116   6.147  1.00 10.00      B   
ATOM   3913  CB  THR B 206      43.166  -1.313   7.244  1.00 10.00      B   
ATOM   3914  OG1 THR B 206      44.018  -0.340   6.620  1.00 10.00      B   
ATOM   3915  HG1 THR B 206      43.540   0.509   6.557  1.00 10.00      B   
ATOM   3916  CG2 THR B 206      44.005  -2.223   8.130  1.00 10.00      B   
ATOM   3917  C   THR B 206      41.434  -3.078   6.770  1.00 10.00      B   
ATOM   3918  O   THR B 206      41.713  -4.265   6.931  1.00 10.00      B   
ATOM   3919  N   CYS B 207      40.256  -2.573   7.103  1.00 10.00      B   
ATOM   3920  HN  CYS B 207      40.068  -1.629   6.921  1.00 10.00      B   
ATOM   3921  CA  CYS B 207      39.224  -3.402   7.708  1.00 10.00      B   
ATOM   3922  CB  CYS B 207      38.948  -2.974   9.154  1.00 10.00      B   
ATOM   3923  SG  CYS B 207      38.668  -1.201   9.386  1.00 10.00      B   
ATOM   3924  HG  CYS B 207      39.470  -0.547   8.555  1.00 10.00      B   
ATOM   3925  C   CYS B 207      37.949  -3.373   6.874  1.00 10.00      B   
ATOM   3926  O   CYS B 207      37.669  -2.384   6.196  1.00 10.00      B   
ATOM   3927  N   GLY B 208      37.178  -4.454   6.931  1.00 10.00      B   
ATOM   3928  HN  GLY B 208      37.447  -5.204   7.505  1.00 10.00      B   
ATOM   3929  CA  GLY B 208      35.947  -4.545   6.168  1.00 10.00      B   
ATOM   3930  C   GLY B 208      34.809  -3.747   6.775  1.00 10.00      B   
ATOM   3931  O   GLY B 208      33.747  -4.291   7.073  1.00 10.00      B   
ATOM   3932  N   ILE B 209      35.038  -2.458   6.972  1.00 10.00      B   
ATOM   3933  HN  ILE B 209      35.915  -2.089   6.723  1.00 10.00      B   
ATOM   3934  CA  ILE B 209      34.028  -1.576   7.531  1.00 10.00      B   
ATOM   3935  CB  ILE B 209      34.574  -0.738   8.720  1.00 10.00      B   
ATOM   3936  CG1 ILE B 209      34.420  -1.507  10.040  1.00 10.00      B   
ATOM   3937  CG2 ILE B 209      33.888   0.620   8.823  1.00 10.00      B   
ATOM   3938  CD1 ILE B 209      35.318  -2.718  10.173  1.00 10.00      B   
ATOM   3939  C   ILE B 209      33.478  -0.680   6.427  1.00 10.00      B   
ATOM   3940  O   ILE B 209      34.234   0.010   5.735  1.00 10.00      B   
ATOM   3941  N   ARG B 210      32.167  -0.718   6.251  1.00 10.00      B   
ATOM   3942  HN  ARG B 210      31.623  -1.278   6.845  1.00 10.00      B   
ATOM   3943  CA  ARG B 210      31.506   0.068   5.219  1.00 10.00      B   
ATOM   3944  CB  ARG B 210      30.698  -0.851   4.298  1.00 10.00      B   
ATOM   3945  CG  ARG B 210      31.513  -1.933   3.610  1.00 10.00      B   
ATOM   3946  CD  ARG B 210      30.839  -3.291   3.725  1.00 10.00      B   
ATOM   3947  NE  ARG B 210      31.395  -4.257   2.780  1.00 10.00      B   
ATOM   3948  HE  ARG B 210      31.582  -3.936   1.862  1.00 10.00      B   
ATOM   3949  CZ  ARG B 210      31.666  -5.528   3.072  1.00 10.00      B   
ATOM   3950  NH1 ARG B 210      31.422  -6.008   4.283  1.00 10.00      B   
ATOM   3951 HH11 ARG B 210      31.016  -5.394   5.023  1.00 10.00      B   
ATOM   3952 HH12 ARG B 210      31.633  -7.007   4.500  1.00 10.00      B   
ATOM   3953  NH2 ARG B 210      32.179  -6.319   2.145  1.00 10.00      B   
ATOM   3954 HH21 ARG B 210      32.379  -5.944   1.184  1.00 10.00      B   
ATOM   3955 HH22 ARG B 210      32.388  -7.319   2.362  1.00 10.00      B   
ATOM   3956  C   ARG B 210      30.575   1.098   5.842  1.00 10.00      B   
ATOM   3957  O   ARG B 210      29.931   0.829   6.856  1.00 10.00      B   
ATOM   3958  N   MET B 211      30.515   2.278   5.237  1.00 10.00      B   
ATOM   3959  HN  MET B 211      31.072   2.437   4.440  1.00 10.00      B   
ATOM   3960  CA  MET B 211      29.645   3.346   5.717  1.00 10.00      B   
ATOM   3961  CB  MET B 211      30.286   4.189   6.829  1.00 10.00      B   
ATOM   3962  CG  MET B 211      31.790   4.029   6.996  1.00 10.00      B   
ATOM   3963  SD  MET B 211      32.385   4.758   8.536  1.00 10.00      B   
ATOM   3964  CE  MET B 211      34.141   4.435   8.415  1.00 10.00      B   
ATOM   3965  C   MET B 211      29.156   4.220   4.564  1.00 10.00      B   
ATOM   3966  O   MET B 211      29.857   4.394   3.563  1.00 10.00      B   
ATOM   3967  N   HIS B 212      27.946   4.748   4.708  1.00 10.00      B   
ATOM   3968  HN  HIS B 212      27.443   4.562   5.530  1.00 10.00      B   
ATOM   3969  CA  HIS B 212      27.333   5.592   3.684  1.00 10.00      B   
ATOM   3970  CB  HIS B 212      25.869   5.869   4.027  1.00 10.00      B   
ATOM   3971  CG  HIS B 212      24.973   4.677   3.931  1.00 10.00      B   
ATOM   3972  ND1 HIS B 212      24.232   4.248   5.005  1.00 10.00      B   
ATOM   3973  CD2 HIS B 212      24.714   3.885   2.867  1.00 10.00      B   
ATOM   3974  CE1 HIS B 212      23.539   3.212   4.569  1.00 10.00      B   
ATOM   3975  NE2 HIS B 212      23.795   2.955   3.281  1.00 10.00      B   
ATOM   3976  HE2 HIS B 212      23.210   2.431   2.674  1.00 10.00      B   
ATOM   3977  C   HIS B 212      28.063   6.919   3.522  1.00 10.00      B   
ATOM   3978  O   HIS B 212      28.780   7.364   4.422  1.00 10.00      B   
ATOM   3979  N   LEU B 213      27.850   7.558   2.374  1.00 10.00      B   
ATOM   3980  HN  LEU B 213      27.251   7.155   1.708  1.00 10.00      B   
ATOM   3981  CA  LEU B 213      28.472   8.846   2.077  1.00 10.00      B   
ATOM   3982  CB  LEU B 213      28.179   9.297   0.642  1.00 10.00      B   
ATOM   3983  CG  LEU B 213      28.726   8.400  -0.472  1.00 10.00      B   
ATOM   3984  CD1 LEU B 213      28.260   8.892  -1.834  1.00 10.00      B   
ATOM   3985  CD2 LEU B 213      30.246   8.343  -0.416  1.00 10.00      B   
ATOM   3986  C   LEU B 213      28.074   9.924   3.095  1.00 10.00      B   
ATOM   3987  O   LEU B 213      28.947  10.564   3.682  1.00 10.00      B   
ATOM   3988  N   PRO B 214      26.757  10.147   3.337  1.00 10.00      B   
ATOM   3989  CA  PRO B 214      26.306  11.149   4.311  1.00 10.00      B   
ATOM   3990  CB  PRO B 214      24.775  11.069   4.239  1.00 10.00      B   
ATOM   3991  CG  PRO B 214      24.488  10.438   2.923  1.00 10.00      B   
ATOM   3992  CD  PRO B 214      25.616   9.482   2.678  1.00 10.00      B   
ATOM   3993  C   PRO B 214      26.783  10.808   5.721  1.00 10.00      B   
ATOM   3994  O   PRO B 214      26.936  11.687   6.566  1.00 10.00      B   
ATOM   3995  N   CYS B 215      27.034   9.525   5.961  1.00 10.00      B   
ATOM   3996  HN  CYS B 215      26.909   8.871   5.241  1.00 10.00      B   
ATOM   3997  CA  CYS B 215      27.497   9.071   7.262  1.00 10.00      B   
ATOM   3998  CB  CYS B 215      27.302   7.565   7.417  1.00 10.00      B   
ATOM   3999  SG  CYS B 215      25.585   7.035   7.233  1.00 10.00      B   
ATOM   4000  HG  CYS B 215      25.461   5.853   7.823  1.00 10.00      B   
ATOM   4001  C   CYS B 215      28.952   9.463   7.499  1.00 10.00      B   
ATOM   4002  O   CYS B 215      29.274  10.059   8.525  1.00 10.00      B   
ATOM   4003  N   VAL B 216      29.830   9.145   6.548  1.00 10.00      B   
ATOM   4004  HN  VAL B 216      29.523   8.666   5.745  1.00 10.00      B   
ATOM   4005  CA  VAL B 216      31.244   9.493   6.685  1.00 10.00      B   
ATOM   4006  CB  VAL B 216      32.146   8.842   5.609  1.00 10.00      B   
ATOM   4007  CG1 VAL B 216      32.238   7.341   5.819  1.00 10.00      B   
ATOM   4008  CG2 VAL B 216      31.657   9.157   4.205  1.00 10.00      B   
ATOM   4009  C   VAL B 216      31.424  11.007   6.680  1.00 10.00      B   
ATOM   4010  O   VAL B 216      32.285  11.543   7.374  1.00 10.00      B   
ATOM   4011  N   ALA B 217      30.584  11.687   5.909  1.00 10.00      B   
ATOM   4012  HN  ALA B 217      29.924  11.196   5.374  1.00 10.00      B   
ATOM   4013  CA  ALA B 217      30.624  13.138   5.819  1.00 10.00      B   
ATOM   4014  CB  ALA B 217      29.662  13.612   4.744  1.00 10.00      B   
ATOM   4015  C   ALA B 217      30.247  13.758   7.157  1.00 10.00      B   
ATOM   4016  O   ALA B 217      30.807  14.770   7.567  1.00 10.00      B   
ATOM   4017  N   LYS B 218      29.293  13.131   7.832  1.00 10.00      B   
ATOM   4018  HN  LYS B 218      28.888  12.328   7.442  1.00 10.00      B   
ATOM   4019  CA  LYS B 218      28.820  13.598   9.125  1.00 10.00      B   
ATOM   4020  CB  LYS B 218      27.455  12.963   9.416  1.00 10.00      B   
ATOM   4021  CG  LYS B 218      26.849  13.312  10.765  1.00 10.00      B   
ATOM   4022  CD  LYS B 218      25.487  12.657  10.927  1.00 10.00      B   
ATOM   4023  CE  LYS B 218      24.971  12.797  12.346  1.00 10.00      B   
ATOM   4024  NZ  LYS B 218      23.620  12.197  12.504  1.00 10.00      B   
ATOM   4025  HZ1 LYS B 218      23.615  11.221  12.146  1.00 10.00      B   
ATOM   4026  HZ2 LYS B 218      22.919  12.749  11.973  1.00 10.00      B   
ATOM   4027  HZ3 LYS B 218      23.349  12.189  13.510  1.00 10.00      B   
ATOM   4028  C   LYS B 218      29.819  13.243  10.224  1.00 10.00      B   
ATOM   4029  O   LYS B 218      30.019  14.005  11.170  1.00 10.00      B   
ATOM   4030  N   TYR B 219      30.448  12.084  10.082  1.00 10.00      B   
ATOM   4031  HN  TYR B 219      30.246  11.527   9.300  1.00 10.00      B   
ATOM   4032  CA  TYR B 219      31.420  11.608  11.058  1.00 10.00      B   
ATOM   4033  CB  TYR B 219      31.718  10.124  10.830  1.00 10.00      B   
ATOM   4034  CG  TYR B 219      32.193   9.391  12.066  1.00 10.00      B   
ATOM   4035  CD1 TYR B 219      31.285   8.926  13.009  1.00 10.00      B   
ATOM   4036  CD2 TYR B 219      33.544   9.156  12.285  1.00 10.00      B   
ATOM   4037  CE1 TYR B 219      31.711   8.249  14.136  1.00 10.00      B   
ATOM   4038  CE2 TYR B 219      33.978   8.481  13.410  1.00 10.00      B   
ATOM   4039  CZ  TYR B 219      33.057   8.029  14.331  1.00 10.00      B   
ATOM   4040  OH  TYR B 219      33.484   7.353  15.450  1.00 10.00      B   
ATOM   4041  HH  TYR B 219      34.207   7.841  15.861  1.00 10.00      B   
ATOM   4042  C   TYR B 219      32.712  12.417  11.007  1.00 10.00      B   
ATOM   4043  O   TYR B 219      33.232  12.838  12.040  1.00 10.00      B   
ATOM   4044  N   PHE B 220      33.218  12.649   9.804  1.00 10.00      B   
ATOM   4045  HN  PHE B 220      32.748  12.307   9.009  1.00 10.00      B   
ATOM   4046  CA  PHE B 220      34.459  13.395   9.632  1.00 10.00      B   
ATOM   4047  CB  PHE B 220      35.324  12.759   8.540  1.00 10.00      B   
ATOM   4048  CG  PHE B 220      35.590  11.293   8.733  1.00 10.00      B   
ATOM   4049  CD1 PHE B 220      36.213  10.833   9.880  1.00 10.00      B   
ATOM   4050  CD2 PHE B 220      35.219  10.375   7.764  1.00 10.00      B   
ATOM   4051  CE1 PHE B 220      36.460   9.485  10.057  1.00 10.00      B   
ATOM   4052  CE2 PHE B 220      35.462   9.025   7.935  1.00 10.00      B   
ATOM   4053  CZ  PHE B 220      36.084   8.579   9.084  1.00 10.00      B   
ATOM   4054  C   PHE B 220      34.197  14.860   9.300  1.00 10.00      B   
ATOM   4055  O   PHE B 220      35.073  15.551   8.775  1.00 10.00      B   
ATOM   4056  N   GLN B 221      32.999  15.340   9.618  1.00 10.00      B   
ATOM   4057  HN  GLN B 221      32.342  14.749  10.040  1.00 10.00      B   
ATOM   4058  CA  GLN B 221      32.643  16.726   9.347  1.00 10.00      B   
ATOM   4059  CB  GLN B 221      31.176  17.003   9.682  1.00 10.00      B   
ATOM   4060  CG  GLN B 221      30.701  18.379   9.240  1.00 10.00      B   
ATOM   4061  CD  GLN B 221      29.293  18.701   9.695  1.00 10.00      B   
ATOM   4062  OE1 GLN B 221      28.830  18.216  10.728  1.00 10.00      B   
ATOM   4063  NE2 GLN B 221      28.602  19.528   8.927  1.00 10.00      B   
ATOM   4064 HE21 GLN B 221      29.032  19.878   8.115  1.00 10.00      B   
ATOM   4065 HE22 GLN B 221      27.691  19.765   9.202  1.00 10.00      B   
ATOM   4066  C   GLN B 221      33.541  17.684  10.121  1.00 10.00      B   
ATOM   4067  O   GLN B 221      33.640  17.603  11.348  1.00 10.00      B   
ATOM   4068  N   SER B 222      34.205  18.573   9.387  1.00 10.00      B   
ATOM   4069  HN  SER B 222      34.093  18.558   8.415  1.00 10.00      B   
ATOM   4070  CA  SER B 222      35.097  19.569   9.974  1.00 10.00      B   
ATOM   4071  CB  SER B 222      34.322  20.506  10.908  1.00 10.00      B   
ATOM   4072  OG  SER B 222      33.122  20.951  10.290  1.00 10.00      B   
ATOM   4073  HG  SER B 222      33.255  20.991   9.335  1.00 10.00      B   
ATOM   4074  C   SER B 222      36.282  18.923  10.693  1.00 10.00      B   
ATOM   4075  O   SER B 222      36.868  19.514  11.602  1.00 10.00      B   
ATOM   4076  N   ASN B 223      36.636  17.713  10.278  1.00 10.00      B   
ATOM   4077  HN  ASN B 223      36.134  17.291   9.547  1.00 10.00      B   
ATOM   4078  CA  ASN B 223      37.751  16.992  10.879  1.00 10.00      B   
ATOM   4079  CB  ASN B 223      37.281  15.644  11.434  1.00 10.00      B   
ATOM   4080  CG  ASN B 223      38.380  14.869  12.138  1.00 10.00      B   
ATOM   4081  OD1 ASN B 223      39.373  15.437  12.598  1.00 10.00      B   
ATOM   4082  ND2 ASN B 223      38.198  13.565  12.242  1.00 10.00      B   
ATOM   4083 HD21 ASN B 223      37.379  13.181  11.869  1.00 10.00      B   
ATOM   4084 HD22 ASN B 223      38.898  13.032  12.677  1.00 10.00      B   
ATOM   4085  C   ASN B 223      38.863  16.792   9.859  1.00 10.00      B   
ATOM   4086  O   ASN B 223      38.655  16.175   8.816  1.00 10.00      B   
ATOM   4087  N   ALA B 224      40.041  17.315  10.172  1.00 10.00      B   
ATOM   4088  HN  ALA B 224      40.142  17.782  11.030  1.00 10.00      B   
ATOM   4089  CA  ALA B 224      41.191  17.219   9.282  1.00 10.00      B   
ATOM   4090  CB  ALA B 224      42.110  18.410   9.493  1.00 10.00      B   
ATOM   4091  C   ALA B 224      41.960  15.917   9.483  1.00 10.00      B   
ATOM   4092  O   ALA B 224      42.980  15.683   8.833  1.00 10.00      B   
ATOM   4093  N   GLU B 225      41.484  15.078  10.390  1.00 10.00      B   
ATOM   4094  HN  GLU B 225      40.677  15.319  10.892  1.00 10.00      B   
ATOM   4095  CA  GLU B 225      42.137  13.805  10.656  1.00 10.00      B   
ATOM   4096  CB  GLU B 225      42.693  13.779  12.083  1.00 10.00      B   
ATOM   4097  CG  GLU B 225      43.533  12.555  12.406  1.00 10.00      B   
ATOM   4098  CD  GLU B 225      44.914  12.590  11.780  1.00 10.00      B   
ATOM   4099  OE1 GLU B 225      45.860  12.062  12.401  1.00 10.00      B   
ATOM   4100  OE2 GLU B 225      45.069  13.134  10.671  1.00 10.00      B   
ATOM   4101  C   GLU B 225      41.168  12.648  10.430  1.00 10.00      B   
ATOM   4102  O   GLU B 225      40.495  12.197  11.357  1.00 10.00      B   
ATOM   4103  N   PRO B 226      41.072  12.162   9.184  1.00 10.00      B   
ATOM   4104  CA  PRO B 226      40.170  11.066   8.833  1.00 10.00      B   
ATOM   4105  CB  PRO B 226      40.145  11.108   7.305  1.00 10.00      B   
ATOM   4106  CG  PRO B 226      41.461  11.692   6.918  1.00 10.00      B   
ATOM   4107  CD  PRO B 226      41.841  12.645   8.019  1.00 10.00      B   
ATOM   4108  C   PRO B 226      40.676   9.711   9.328  1.00 10.00      B   
ATOM   4109  O   PRO B 226      41.587   9.121   8.747  1.00 10.00      B   
ATOM   4110  N   ARG B 227      40.089   9.230  10.413  1.00 10.00      B   
ATOM   4111  HN  ARG B 227      39.381   9.751  10.844  1.00 10.00      B   
ATOM   4112  CA  ARG B 227      40.469   7.947  10.984  1.00 10.00      B   
ATOM   4113  CB  ARG B 227      41.189   8.135  12.323  1.00 10.00      B   
ATOM   4114  CG  ARG B 227      42.542   8.821  12.209  1.00 10.00      B   
ATOM   4115  CD  ARG B 227      43.234   8.925  13.558  1.00 10.00      B   
ATOM   4116  NE  ARG B 227      44.507   9.642  13.468  1.00 10.00      B   
ATOM   4117  HE  ARG B 227      44.494  10.532  13.047  1.00 10.00      B   
ATOM   4118  CZ  ARG B 227      45.668   9.174  13.923  1.00 10.00      B   
ATOM   4119  NH1 ARG B 227      45.737   7.970  14.475  1.00 10.00      B   
ATOM   4120 HH11 ARG B 227      44.878   7.376  14.558  1.00 10.00      B   
ATOM   4121 HH12 ARG B 227      46.647   7.607  14.831  1.00 10.00      B   
ATOM   4122  NH2 ARG B 227      46.762   9.915  13.808  1.00 10.00      B   
ATOM   4123 HH21 ARG B 227      47.679   9.565  14.165  1.00 10.00      B   
ATOM   4124 HH22 ARG B 227      46.708  10.860  13.355  1.00 10.00      B   
ATOM   4125  C   ARG B 227      39.248   7.054  11.160  1.00 10.00      B   
ATOM   4126  O   ARG B 227      38.230   7.483  11.700  1.00 10.00      B   
ATOM   4127  N   CYS B 228      39.354   5.824  10.681  1.00 10.00      B   
ATOM   4128  HN  CYS B 228      40.196   5.554  10.251  1.00 10.00      B   
ATOM   4129  CA  CYS B 228      38.274   4.857  10.779  1.00 10.00      B   
ATOM   4130  CB  CYS B 228      38.605   3.628   9.920  1.00 10.00      B   
ATOM   4131  SG  CYS B 228      37.381   2.294   9.977  1.00 10.00      B   
ATOM   4132  HG  CYS B 228      38.036   1.147  10.105  1.00 10.00      B   
ATOM   4133  C   CYS B 228      38.063   4.444  12.232  1.00 10.00      B   
ATOM   4134  O   CYS B 228      39.029   4.201  12.958  1.00 10.00      B   
ATOM   4135  N   PRO B 229      36.794   4.370  12.672  1.00 10.00      B   
ATOM   4136  CA  PRO B 229      36.440   3.979  14.045  1.00 10.00      B   
ATOM   4137  CB  PRO B 229      34.911   3.895  14.009  1.00 10.00      B   
ATOM   4138  CG  PRO B 229      34.510   4.793  12.892  1.00 10.00      B   
ATOM   4139  CD  PRO B 229      35.600   4.689  11.866  1.00 10.00      B   
ATOM   4140  C   PRO B 229      37.029   2.622  14.423  1.00 10.00      B   
ATOM   4141  O   PRO B 229      37.256   2.336  15.599  1.00 10.00      B   
ATOM   4142  N   HIS B 230      37.266   1.787  13.421  1.00 10.00      B   
ATOM   4143  HN  HIS B 230      37.056   2.071  12.506  1.00 10.00      B   
ATOM   4144  CA  HIS B 230      37.839   0.471  13.643  1.00 10.00      B   
ATOM   4145  CB  HIS B 230      37.039  -0.604  12.902  1.00 10.00      B   
ATOM   4146  CG  HIS B 230      37.153  -1.969  13.511  1.00 10.00      B   
ATOM   4147  ND1 HIS B 230      36.353  -2.421  14.538  1.00 10.00      B   
ATOM   4148  HD1 HIS B 230      35.637  -1.913  14.979  1.00 10.00      B   
ATOM   4149  CD2 HIS B 230      37.995  -2.991  13.219  1.00 10.00      B   
ATOM   4150  CE1 HIS B 230      36.731  -3.670  14.841  1.00 10.00      B   
ATOM   4151  NE2 HIS B 230      37.726  -4.065  14.066  1.00 10.00      B   
ATOM   4152  C   HIS B 230      39.301   0.455  13.206  1.00 10.00      B   
ATOM   4153  O   HIS B 230      39.631   0.918  12.112  1.00 10.00      B   
ATOM   4154  N   CYS B 231      40.162  -0.040  14.094  1.00 10.00      B   
ATOM   4155  HN  CYS B 231      39.810  -0.343  14.958  1.00 10.00      B   
ATOM   4156  CA  CYS B 231      41.610  -0.147  13.866  1.00 10.00      B   
ATOM   4157  CB  CYS B 231      41.990  -1.132  12.743  1.00 10.00      B   
ATOM   4158  SG  CYS B 231      41.784  -0.524  11.051  1.00 10.00      B   
ATOM   4159  HG  CYS B 231      40.691   0.230  11.024  1.00 10.00      B   
ATOM   4160  C   CYS B 231      42.324   1.206  13.739  1.00 10.00      B   
ATOM   4161  O   CYS B 231      43.543   1.253  13.570  1.00 10.00      B   
ATOM   4162  N   ASN B 232      41.557   2.298  13.844  1.00 10.00      B   
ATOM   4163  HN  ASN B 232      40.596   2.184  13.990  1.00 10.00      B   
ATOM   4164  CA  ASN B 232      42.098   3.659  13.754  1.00 10.00      B   
ATOM   4165  CB  ASN B 232      42.976   3.959  14.972  1.00 10.00      B   
ATOM   4166  CG  ASN B 232      42.949   5.417  15.380  1.00 10.00      B   
ATOM   4167  OD1 ASN B 232      43.752   6.221  14.914  1.00 10.00      B   
ATOM   4168  ND2 ASN B 232      42.027   5.766  16.261  1.00 10.00      B   
ATOM   4169 HD21 ASN B 232      41.418   5.072  16.597  1.00 10.00      B   
ATOM   4170 HD22 ASN B 232      41.994   6.702  16.550  1.00 10.00      B   
ATOM   4171  C   ASN B 232      42.890   3.860  12.464  1.00 10.00      B   
ATOM   4172  O   ASN B 232      43.926   4.529  12.445  1.00 10.00      B   
ATOM   4173  N   ASP B 233      42.382   3.283  11.387  1.00 10.00      B   
ATOM   4174  HN  ASP B 233      41.540   2.791  11.468  1.00 10.00      B   
ATOM   4175  CA  ASP B 233      43.029   3.364  10.085  1.00 10.00      B   
ATOM   4176  CB  ASP B 233      42.500   2.251   9.181  1.00 10.00      B   
ATOM   4177  CG  ASP B 233      43.166   2.229   7.821  1.00 10.00      B   
ATOM   4178  OD1 ASP B 233      44.371   2.547   7.740  1.00 10.00      B   
ATOM   4179  OD2 ASP B 233      42.496   1.859   6.833  1.00 10.00      B   
ATOM   4180  C   ASP B 233      42.783   4.713   9.426  1.00 10.00      B   
ATOM   4181  O   ASP B 233      41.710   5.293   9.575  1.00 10.00      B   
ATOM   4182  N   TYR B 234      43.777   5.206   8.702  1.00 10.00      B   
ATOM   4183  HN  TYR B 234      44.603   4.685   8.605  1.00 10.00      B   
ATOM   4184  CA  TYR B 234      43.656   6.477   8.010  1.00 10.00      B   
ATOM   4185  CB  TYR B 234      45.023   6.931   7.494  1.00 10.00      B   
ATOM   4186  CG  TYR B 234      45.662   8.044   8.292  1.00 10.00      B   
ATOM   4187  CD1 TYR B 234      46.589   7.770   9.290  1.00 10.00      B   
ATOM   4188  CD2 TYR B 234      45.346   9.371   8.038  1.00 10.00      B   
ATOM   4189  CE1 TYR B 234      47.182   8.788  10.011  1.00 10.00      B   
ATOM   4190  CE2 TYR B 234      45.932  10.395   8.754  1.00 10.00      B   
ATOM   4191  CZ  TYR B 234      46.849  10.098   9.739  1.00 10.00      B   
ATOM   4192  OH  TYR B 234      47.436  11.116  10.454  1.00 10.00      B   
ATOM   4193  HH  TYR B 234      46.768  11.530  11.027  1.00 10.00      B   
ATOM   4194  C   TYR B 234      42.704   6.308   6.837  1.00 10.00      B   
ATOM   4195  O   TYR B 234      42.890   5.416   6.011  1.00 10.00      B   
ATOM   4196  N   TRP B 235      41.685   7.152   6.778  1.00 10.00      B   
ATOM   4197  HN  TRP B 235      41.600   7.847   7.470  1.00 10.00      B   
ATOM   4198  CA  TRP B 235      40.696   7.092   5.709  1.00 10.00      B   
ATOM   4199  CB  TRP B 235      39.449   7.887   6.114  1.00 10.00      B   
ATOM   4200  CG  TRP B 235      38.193   7.470   5.412  1.00 10.00      B   
ATOM   4201  CD1 TRP B 235      37.443   8.223   4.555  1.00 10.00      B   
ATOM   4202  CD2 TRP B 235      37.532   6.203   5.515  1.00 10.00      B   
ATOM   4203  NE1 TRP B 235      36.361   7.501   4.114  1.00 10.00      B   
ATOM   4204  HE1 TRP B 235      35.672   7.824   3.486  1.00 10.00      B   
ATOM   4205  CE2 TRP B 235      36.395   6.258   4.688  1.00 10.00      B   
ATOM   4206  CE3 TRP B 235      37.796   5.025   6.220  1.00 10.00      B   
ATOM   4207  CZ2 TRP B 235      35.520   5.184   4.549  1.00 10.00      B   
ATOM   4208  CZ3 TRP B 235      36.927   3.961   6.082  1.00 10.00      B   
ATOM   4209  CH2 TRP B 235      35.804   4.046   5.251  1.00 10.00      B   
ATOM   4210  C   TRP B 235      41.284   7.651   4.417  1.00 10.00      B   
ATOM   4211  O   TRP B 235      41.500   8.856   4.300  1.00 10.00      B   
ATOM   4212  N   PRO B 236      41.543   6.780   3.425  1.00 10.00      B   
ATOM   4213  CA  PRO B 236      42.124   7.185   2.147  1.00 10.00      B   
ATOM   4214  CB  PRO B 236      42.824   5.907   1.689  1.00 10.00      B   
ATOM   4215  CG  PRO B 236      41.981   4.798   2.234  1.00 10.00      B   
ATOM   4216  CD  PRO B 236      41.291   5.327   3.469  1.00 10.00      B   
ATOM   4217  C   PRO B 236      41.056   7.594   1.138  1.00 10.00      B   
ATOM   4218  O   PRO B 236      41.343   7.797  -0.042  1.00 10.00      B   
ATOM   4219  N   HIS B 237      39.824   7.712   1.609  1.00 10.00      B   
ATOM   4220  HN  HIS B 237      39.660   7.551   2.562  1.00 10.00      B   
ATOM   4221  CA  HIS B 237      38.713   8.093   0.751  1.00 10.00      B   
ATOM   4222  CB  HIS B 237      37.502   7.181   0.977  1.00 10.00      B   
ATOM   4223  CG  HIS B 237      37.715   5.766   0.529  1.00 10.00      B   
ATOM   4224  ND1 HIS B 237      37.217   5.307  -0.667  1.00 10.00      B   
ATOM   4225  CD2 HIS B 237      38.376   4.762   1.150  1.00 10.00      B   
ATOM   4226  CE1 HIS B 237      37.587   4.041  -0.748  1.00 10.00      B   
ATOM   4227  NE2 HIS B 237      38.291   3.667   0.330  1.00 10.00      B   
ATOM   4228  HE2 HIS B 237      38.857   2.855   0.398  1.00 10.00      B   
ATOM   4229  C   HIS B 237      38.333   9.543   0.991  1.00 10.00      B   
ATOM   4230  O   HIS B 237      38.474  10.054   2.104  1.00 10.00      B   
ATOM   4231  N   GLU B 238      37.877  10.206  -0.059  1.00 10.00      B   
ATOM   4232  HN  GLU B 238      37.820   9.749  -0.924  1.00 10.00      B   
ATOM   4233  CA  GLU B 238      37.472  11.597   0.036  1.00 10.00      B   
ATOM   4234  CB  GLU B 238      37.145  12.146  -1.354  1.00 10.00      B   
ATOM   4235  CG  GLU B 238      36.530  13.535  -1.343  1.00 10.00      B   
ATOM   4236  CD  GLU B 238      36.027  13.956  -2.704  1.00 10.00      B   
ATOM   4237  OE1 GLU B 238      35.378  13.133  -3.387  1.00 10.00      B   
ATOM   4238  OE2 GLU B 238      36.273  15.114  -3.098  1.00 10.00      B   
ATOM   4239  C   GLU B 238      36.265  11.744   0.955  1.00 10.00      B   
ATOM   4240  O   GLU B 238      35.308  10.971   0.868  1.00 10.00      B   
ATOM   4241  N   ILE B 239      36.326  12.726   1.843  1.00 10.00      B   
ATOM   4242  HN  ILE B 239      37.124  13.291   1.873  1.00 10.00      B   
ATOM   4243  CA  ILE B 239      35.238  12.989   2.768  1.00 10.00      B   
ATOM   4244  CB  ILE B 239      35.757  13.600   4.085  1.00 10.00      B   
ATOM   4245  CG1 ILE B 239      36.904  12.759   4.653  1.00 10.00      B   
ATOM   4246  CG2 ILE B 239      34.629  13.721   5.099  1.00 10.00      B   
ATOM   4247  CD1 ILE B 239      37.714  13.468   5.718  1.00 10.00      B   
ATOM   4248  C   ILE B 239      34.251  13.960   2.130  1.00 10.00      B   
ATOM   4249  O   ILE B 239      34.593  15.115   1.868  1.00 10.00      B   
ATOM   4250  N   PRO B 240      33.022  13.501   1.853  1.00 10.00      B   
ATOM   4251  CA  PRO B 240      31.979  14.332   1.247  1.00 10.00      B   
ATOM   4252  CB  PRO B 240      30.892  13.322   0.841  1.00 10.00      B   
ATOM   4253  CG  PRO B 240      31.492  11.970   1.052  1.00 10.00      B   
ATOM   4254  CD  PRO B 240      32.547  12.137   2.104  1.00 10.00      B   
ATOM   4255  C   PRO B 240      31.411  15.333   2.252  1.00 10.00      B   
ATOM   4256  O   PRO B 240      31.903  15.446   3.378  1.00 10.00      B   
ATOM   4257  N   LYS B 241      30.381  16.058   1.849  1.00 10.00      B   
ATOM   4258  HN  LYS B 241      30.024  15.930   0.944  1.00 10.00      B   
ATOM   4259  CA  LYS B 241      29.757  17.036   2.727  1.00 10.00      B   
ATOM   4260  CB  LYS B 241      29.665  18.401   2.043  1.00 10.00      B   
ATOM   4261  CG  LYS B 241      30.992  18.934   1.532  1.00 10.00      B   
ATOM   4262  CD  LYS B 241      30.877  20.392   1.125  1.00 10.00      B   
ATOM   4263  CE  LYS B 241      29.765  20.598   0.110  1.00 10.00      B   
ATOM   4264  NZ  LYS B 241      29.597  22.031  -0.239  1.00 10.00      B   
ATOM   4265  HZ1 LYS B 241      29.332  22.578   0.604  1.00 10.00      B   
ATOM   4266  HZ2 LYS B 241      28.847  22.139  -0.951  1.00 10.00      B   
ATOM   4267  HZ3 LYS B 241      30.483  22.413  -0.624  1.00 10.00      B   
ATOM   4268  C   LYS B 241      28.371  16.571   3.141  1.00 10.00      B   
ATOM   4269  O   LYS B 241      27.780  15.704   2.495  1.00 10.00      B   
ATOM   4270  N   VAL B 242      27.859  17.137   4.222  1.00 10.00      B   
ATOM   4271  HN  VAL B 242      28.378  17.820   4.699  1.00 10.00      B   
ATOM   4272  CA  VAL B 242      26.537  16.779   4.707  1.00 10.00      B   
ATOM   4273  CB  VAL B 242      26.340  17.156   6.191  1.00 10.00      B   
ATOM   4274  CG1 VAL B 242      27.347  16.424   7.065  1.00 10.00      B   
ATOM   4275  CG2 VAL B 242      26.448  18.661   6.386  1.00 10.00      B   
ATOM   4276  C   VAL B 242      25.474  17.468   3.862  1.00 10.00      B   
ATOM   4277  O   VAL B 242      25.762  18.444   3.165  1.00 10.00      B   
ATOM   4278  N   PHE B 243      24.253  16.961   3.918  1.00 10.00      B   
ATOM   4279  HN  PHE B 243      24.080  16.185   4.486  1.00 10.00      B   
ATOM   4280  CA  PHE B 243      23.167  17.546   3.152  1.00 10.00      B   
ATOM   4281  CB  PHE B 243      21.998  16.569   2.988  1.00 10.00      B   
ATOM   4282  CG  PHE B 243      20.881  17.124   2.146  1.00 10.00      B   
ATOM   4283  CD1 PHE B 243      19.683  17.509   2.726  1.00 10.00      B   
ATOM   4284  CD2 PHE B 243      21.036  17.274   0.777  1.00 10.00      B   
ATOM   4285  CE1 PHE B 243      18.662  18.034   1.957  1.00 10.00      B   
ATOM   4286  CE2 PHE B 243      20.017  17.796   0.003  1.00 10.00      B   
ATOM   4287  CZ  PHE B 243      18.829  18.177   0.594  1.00 10.00      B   
ATOM   4288  C   PHE B 243      22.696  18.846   3.789  1.00 10.00      B   
ATOM   4289  O   PHE B 243      22.029  18.842   4.827  1.00 10.00      B   
ATOM   4290  N   ASP B 244      23.065  19.951   3.170  1.00 10.00      B   
ATOM   4291  HN  ASP B 244      23.612  19.882   2.360  1.00 10.00      B   
ATOM   4292  CA  ASP B 244      22.687  21.268   3.653  1.00 10.00      B   
ATOM   4293  CB  ASP B 244      23.931  22.159   3.756  1.00 10.00      B   
ATOM   4294  CG  ASP B 244      23.727  23.379   4.633  1.00 10.00      B   
ATOM   4295  OD1 ASP B 244      23.516  24.480   4.086  1.00 10.00      B   
ATOM   4296  OD2 ASP B 244      23.783  23.245   5.875  1.00 10.00      B   
ATOM   4297  C   ASP B 244      21.670  21.879   2.696  1.00 10.00      B   
ATOM   4298  O   ASP B 244      21.798  21.725   1.480  1.00 10.00      B   
ATOM   4299  N   PRO B 245      20.625  22.540   3.229  1.00 10.00      B   
ATOM   4300  CA  PRO B 245      19.579  23.171   2.411  1.00 10.00      B   
ATOM   4301  CB  PRO B 245      18.752  23.955   3.436  1.00 10.00      B   
ATOM   4302  CG  PRO B 245      18.962  23.224   4.716  1.00 10.00      B   
ATOM   4303  CD  PRO B 245      20.375  22.713   4.671  1.00 10.00      B   
ATOM   4304  C   PRO B 245      20.154  24.113   1.353  1.00 10.00      B   
ATOM   4305  O   PRO B 245      20.652  25.199   1.670  1.00 10.00      B   
ATOM   4306  N   GLU B 246      20.100  23.681   0.101  1.00 10.00      B   
ATOM   4307  HN  GLU B 246      19.705  22.805  -0.084  1.00 10.00      B   
ATOM   4308  CB  GLU B 246      21.243  23.566  -2.063  1.00 10.00      B   
ATOM   4309  CG  GLU B 246      22.044  24.314  -3.117  1.00 10.00      B   
ATOM   4310  CD  GLU B 246      23.294  24.953  -2.546  1.00 10.00      B   
ATOM   4311  OE1 GLU B 246      24.386  24.366  -2.690  1.00 10.00      B   
ATOM   4312  OE2 GLU B 246      23.192  26.042  -1.943  1.00 10.00      B   
ATOM   4313  CA  GLU B 246      20.605  24.472  -1.006  1.00 10.00      B   
ATOM   4314  C   GLU B 246      19.467  25.269  -1.622  1.00 10.00      B   
ATOM   4315  O   GLU B 246      18.504  24.644  -2.108  1.00 10.00      B   
ATOM   4316  OXT GLU B 246      19.527  26.516  -1.607  1.00 10.00      B   
END
