# Supplementary material for: COZOID: contact zone identifier for visual analysis of protein-protein interactions
Source: BMC Bioinformatics. 2018 Apr 6;19:125. doi: 10.1186/s12859-018-2113-6 (PMC5889581; doi:10.1186/s12859-018-2113-6)
Supplement: Supplementary file 3 — Example data. Testing dataset used in the manuscript. (ZIP 2662 kb) [file 12859_2018_2113_MOESM3_ESM.zip › Test_data_COZOID/cluster8_4.pdb]

REMARK FILENAME="/data/home/enm009/home_crm02_068311659/CREAM068311659/DIRAC_"
REMARK ===============================================================
REMARK HADDOCK run for complex
REMARK final NOE weights: unambig 50 amb: 50
REMARK ===============================================================
REMARK            total,bonds,angles,improper,dihe,vdw,elec,air,cdih,coup,sani,vean,dani
REMARK energies: -253.244, 0, 0, 0, 0, -40.482, -250.517, 37.7551, 0, 0, 0, 0, 0
REMARK ===============================================================
REMARK            bonds,angles,impropers,dihe,air,cdih,coup,sani,vean,dani
REMARK rms-dev.: 0,0,0,0,0.468608,0,0, 0, 0, 0
REMARK ===============================================================
REMARK               air,cdih,coup,sani,vean,dani
REMARK               >0.3,>5,>1,>0,>5,>0.2
REMARK violations.: 1, 0, 0, 0, 0, 0
REMARK ===============================================================
REMARK                        CVpartition#,violations,rms
REMARK AIRs cross-validation: 2, 1, 1.62812
REMARK ===============================================================
REMARK NCS energy: 0
REMARK ===============================================================
REMARK Symmetry energy: 0
REMARK ===============================================================
REMARK Desolvation energy: 35.2763
REMARK Internal energy free molecules: 7650.42
REMARK Internal energy complex: -17209.6
REMARK Binding energy: -25115.7
REMARK ===============================================================
REMARK buried surface area: 1619.37
REMARK ===============================================================
REMARK water - chain1: 0 0 0
REMARK water - chain2: 0 0 0
REMARK water - chain3: 0 0 0
REMARK water - chain4: 0 0 0
REMARK water - chain5: 0 0 0
REMARK water - chain6: 0 0 0
REMARK ===============================================================
REMARK water - water: 0 0 0
REMARK ===============================================================
REMARK DATE:08-Dec-2015  19:52:07       created by user: enm009
REMARK VERSION:1.2
ATOM      1  C   GLY A  78      10.702  27.244  -8.289  1.00 10.00      A   
ATOM      2  O   GLY A  78       9.802  26.902  -9.059  1.00 10.00      A   
ATOM      3  N   GLY A  78       8.995  27.432  -6.497  1.00 10.00      A   
ATOM      4  HT1 GLY A  78       8.939  26.398  -6.425  1.00 10.00      A   
ATOM      5  HT2 GLY A  78       8.283  27.757  -7.182  1.00 10.00      A   
ATOM      6  HT3 GLY A  78       8.775  27.845  -5.570  1.00 10.00      A   
ATOM      7  CA  GLY A  78      10.356  27.843  -6.941  1.00 10.00      A   
ATOM      8  N   PRO A  79      11.998  27.100  -8.604  1.00 10.00      A   
ATOM      9  CA  PRO A  79      12.448  26.534  -9.879  1.00 10.00      A   
ATOM     10  CB  PRO A  79      13.965  26.786  -9.879  1.00 10.00      A   
ATOM     11  CG  PRO A  79      14.213  27.741  -8.759  1.00 10.00      A   
ATOM     12  CD  PRO A  79      13.131  27.487  -7.755  1.00 10.00      A   
ATOM     13  C   PRO A  79      12.173  25.037  -9.975  1.00 10.00      A   
ATOM     14  O   PRO A  79      12.492  24.275  -9.061  1.00 10.00      A   
ATOM     15  N   ARG A  80      11.575  24.625 -11.083  1.00 10.00      A   
ATOM     16  HN  ARG A  80      11.338  25.284 -11.770  1.00 10.00      A   
ATOM     17  CA  ARG A  80      11.265  23.224 -11.319  1.00 10.00      A   
ATOM     18  CB  ARG A  80       9.893  22.844 -10.740  1.00 10.00      A   
ATOM     19  CG  ARG A  80       8.831  23.928 -10.846  1.00 10.00      A   
ATOM     20  CD  ARG A  80       8.084  24.091  -9.532  1.00 10.00      A   
ATOM     21  NE  ARG A  80       6.910  24.948  -9.669  1.00 10.00      A   
ATOM     22  HE  ARG A  80       6.669  25.238 -10.580  1.00 10.00      A   
ATOM     23  CZ  ARG A  80       6.147  25.347  -8.653  1.00 10.00      A   
ATOM     24  NH1 ARG A  80       6.456  25.000  -7.407  1.00 10.00      A   
ATOM     25 HH11 ARG A  80       5.859  25.315  -6.609  1.00 10.00      A   
ATOM     26 HH12 ARG A  80       7.297  24.415  -7.218  1.00 10.00      A   
ATOM     27  NH2 ARG A  80       5.084  26.104  -8.891  1.00 10.00      A   
ATOM     28 HH21 ARG A  80       4.461  26.419  -8.103  1.00 10.00      A   
ATOM     29 HH22 ARG A  80       4.860  26.398  -9.868  1.00 10.00      A   
ATOM     30  C   ARG A  80      11.358  22.894 -12.807  1.00 10.00      A   
ATOM     31  O   ARG A  80      10.686  23.510 -13.637  1.00 10.00      A   
ATOM     32  N   SER A  81      12.215  21.938 -13.134  1.00 10.00      A   
ATOM     33  HN  SER A  81      12.729  21.493 -12.423  1.00 10.00      A   
ATOM     34  CA  SER A  81      12.422  21.523 -14.514  1.00 10.00      A   
ATOM     35  CB  SER A  81      13.812  20.901 -14.650  1.00 10.00      A   
ATOM     36  OG  SER A  81      14.396  20.697 -13.370  1.00 10.00      A   
ATOM     37  HG  SER A  81      14.863  21.498 -13.101  1.00 10.00      A   
ATOM     38  C   SER A  81      11.339  20.542 -14.966  1.00 10.00      A   
ATOM     39  O   SER A  81      10.489  20.141 -14.168  1.00 10.00      A   
ATOM     40  N   GLN A  82      11.378  20.152 -16.241  1.00 10.00      A   
ATOM     41  HN  GLN A  82      12.091  20.493 -16.824  1.00 10.00      A   
ATOM     42  CA  GLN A  82      10.387  19.231 -16.793  1.00 10.00      A   
ATOM     43  CB  GLN A  82      10.620  18.986 -18.285  1.00 10.00      A   
ATOM     44  CG  GLN A  82       9.624  18.017 -18.902  1.00 10.00      A   
ATOM     45  CD  GLN A  82       9.838  17.806 -20.384  1.00 10.00      A   
ATOM     46  OE1 GLN A  82      10.250  18.716 -21.102  1.00 10.00      A   
ATOM     47  NE2 GLN A  82       9.556  16.604 -20.851  1.00 10.00      A   
ATOM     48 HE21 GLN A  82       9.226  15.921 -20.213  1.00 10.00      A   
ATOM     49 HE22 GLN A  82       9.685  16.434 -21.810  1.00 10.00      A   
ATOM     50  C   GLN A  82      10.347  17.906 -16.038  1.00 10.00      A   
ATOM     51  O   GLN A  82       9.269  17.405 -15.725  1.00 10.00      A   
ATOM     52  N   LYS A  83      11.518  17.348 -15.740  1.00 10.00      A   
ATOM     53  HN  LYS A  83      12.348  17.794 -16.017  1.00 10.00      A   
ATOM     54  CA  LYS A  83      11.590  16.082 -15.017  1.00 10.00      A   
ATOM     55  CB  LYS A  83      13.039  15.627 -14.833  1.00 10.00      A   
ATOM     56  CG  LYS A  83      13.177  14.174 -14.407  1.00 10.00      A   
ATOM     57  CD  LYS A  83      14.456  13.935 -13.623  1.00 10.00      A   
ATOM     58  CE  LYS A  83      14.321  14.411 -12.186  1.00 10.00      A   
ATOM     59  NZ  LYS A  83      15.390  13.856 -11.317  1.00 10.00      A   
ATOM     60  HZ1 LYS A  83      15.423  12.813 -11.407  1.00 10.00      A   
ATOM     61  HZ2 LYS A  83      15.206  14.099 -10.326  1.00 10.00      A   
ATOM     62  HZ3 LYS A  83      16.315  14.245 -11.587  1.00 10.00      A   
ATOM     63  C   LYS A  83      10.904  16.201 -13.662  1.00 10.00      A   
ATOM     64  O   LYS A  83      10.192  15.295 -13.241  1.00 10.00      A   
ATOM     65  N   GLN A  84      11.109  17.331 -12.998  1.00 10.00      A   
ATOM     66  HN  GLN A  84      11.673  18.026 -13.399  1.00 10.00      A   
ATOM     67  CA  GLN A  84      10.505  17.572 -11.693  1.00 10.00      A   
ATOM     68  CB  GLN A  84      11.110  18.814 -11.037  1.00 10.00      A   
ATOM     69  CG  GLN A  84      12.387  18.542 -10.255  1.00 10.00      A   
ATOM     70  CD  GLN A  84      13.362  19.701 -10.308  1.00 10.00      A   
ATOM     71  OE1 GLN A  84      12.972  20.850 -10.496  1.00 10.00      A   
ATOM     72  NE2 GLN A  84      14.641  19.407 -10.136  1.00 10.00      A   
ATOM     73 HE21 GLN A  84      14.888  18.469  -9.985  1.00 10.00      A   
ATOM     74 HE22 GLN A  84      15.295  20.138 -10.179  1.00 10.00      A   
ATOM     75  C   GLN A  84       8.991  17.709 -11.817  1.00 10.00      A   
ATOM     76  O   GLN A  84       8.245  17.220 -10.970  1.00 10.00      A   
ATOM     77  N   LEU A  85       8.545  18.367 -12.882  1.00 10.00      A   
ATOM     78  HN  LEU A  85       9.193  18.745 -13.519  1.00 10.00      A   
ATOM     79  CA  LEU A  85       7.121  18.550 -13.125  1.00 10.00      A   
ATOM     80  CB  LEU A  85       6.892  19.529 -14.281  1.00 10.00      A   
ATOM     81  CG  LEU A  85       7.325  20.977 -14.038  1.00 10.00      A   
ATOM     82  CD1 LEU A  85       7.247  21.780 -15.327  1.00 10.00      A   
ATOM     83  CD2 LEU A  85       6.470  21.618 -12.955  1.00 10.00      A   
ATOM     84  C   LEU A  85       6.457  17.212 -13.430  1.00 10.00      A   
ATOM     85  O   LEU A  85       5.393  16.896 -12.897  1.00 10.00      A   
ATOM     86  N   GLU A  86       7.103  16.423 -14.285  1.00 10.00      A   
ATOM     87  HN  GLU A  86       7.948  16.736 -14.680  1.00 10.00      A   
ATOM     88  CA  GLU A  86       6.586  15.114 -14.661  1.00 10.00      A   
ATOM     89  CB  GLU A  86       7.393  14.520 -15.817  1.00 10.00      A   
ATOM     90  CG  GLU A  86       7.131  15.178 -17.162  1.00 10.00      A   
ATOM     91  CD  GLU A  86       7.639  14.348 -18.323  1.00 10.00      A   
ATOM     92  OE1 GLU A  86       8.501  14.837 -19.082  1.00 10.00      A   
ATOM     93  OE2 GLU A  86       7.175  13.200 -18.488  1.00 10.00      A   
ATOM     94  C   GLU A  86       6.592  14.161 -13.470  1.00 10.00      A   
ATOM     95  O   GLU A  86       5.682  13.353 -13.310  1.00 10.00      A   
ATOM     96  N   LEU A  87       7.619  14.262 -12.639  1.00 10.00      A   
ATOM     97  HN  LEU A  87       8.324  14.922 -12.826  1.00 10.00      A   
ATOM     98  CA  LEU A  87       7.738  13.413 -11.460  1.00 10.00      A   
ATOM     99  CB  LEU A  87       9.125  13.570 -10.831  1.00 10.00      A   
ATOM    100  CG  LEU A  87      10.107  12.414 -11.034  1.00 10.00      A   
ATOM    101  CD1 LEU A  87      10.310  12.119 -12.513  1.00 10.00      A   
ATOM    102  CD2 LEU A  87      11.436  12.722 -10.361  1.00 10.00      A   
ATOM    103  C   LEU A  87       6.665  13.760 -10.434  1.00 10.00      A   
ATOM    104  O   LEU A  87       6.134  12.883  -9.752  1.00 10.00      A   
ATOM    105  N   LYS A  88       6.338  15.042 -10.345  1.00 10.00      A   
ATOM    106  HN  LYS A  88       6.789  15.691 -10.927  1.00 10.00      A   
ATOM    107  CA  LYS A  88       5.339  15.518  -9.399  1.00 10.00      A   
ATOM    108  CB  LYS A  88       5.257  17.046  -9.413  1.00 10.00      A   
ATOM    109  CG  LYS A  88       4.684  17.639  -8.136  1.00 10.00      A   
ATOM    110  CD  LYS A  88       5.479  17.191  -6.919  1.00 10.00      A   
ATOM    111  CE  LYS A  88       4.693  17.401  -5.637  1.00 10.00      A   
ATOM    112  NZ  LYS A  88       5.405  16.856  -4.451  1.00 10.00      A   
ATOM    113  HZ1 LYS A  88       5.713  15.869  -4.633  1.00 10.00      A   
ATOM    114  HZ2 LYS A  88       4.770  16.852  -3.625  1.00 10.00      A   
ATOM    115  HZ3 LYS A  88       6.238  17.430  -4.232  1.00 10.00      A   
ATOM    116  C   LYS A  88       3.967  14.899  -9.656  1.00 10.00      A   
ATOM    117  O   LYS A  88       3.216  14.630  -8.718  1.00 10.00      A   
ATOM    118  N   VAL A  89       3.638  14.668 -10.923  1.00 10.00      A   
ATOM    119  HN  VAL A  89       4.271  14.899 -11.635  1.00 10.00      A   
ATOM    120  CA  VAL A  89       2.350  14.074 -11.263  1.00 10.00      A   
ATOM    121  CB  VAL A  89       1.933  14.296 -12.739  1.00 10.00      A   
ATOM    122  CG1 VAL A  89       2.126  15.749 -13.146  1.00 10.00      A   
ATOM    123  CG2 VAL A  89       2.666  13.362 -13.690  1.00 10.00      A   
ATOM    124  C   VAL A  89       2.323  12.590 -10.901  1.00 10.00      A   
ATOM    125  O   VAL A  89       1.275  12.045 -10.553  1.00 10.00      A   
ATOM    126  N   SER A  90       3.486  11.948 -10.965  1.00 10.00      A   
ATOM    127  HN  SER A  90       4.290  12.436 -11.251  1.00 10.00      A   
ATOM    128  CA  SER A  90       3.600  10.539 -10.626  1.00 10.00      A   
ATOM    129  CB  SER A  90       4.950  10.000 -11.098  1.00 10.00      A   
ATOM    130  OG  SER A  90       5.313  10.576 -12.343  1.00 10.00      A   
ATOM    131  HG  SER A  90       4.570  10.520 -12.950  1.00 10.00      A   
ATOM    132  C   SER A  90       3.452  10.362  -9.118  1.00 10.00      A   
ATOM    133  O   SER A  90       2.830   9.410  -8.647  1.00 10.00      A   
ATOM    134  N   GLU A  91       4.018  11.304  -8.374  1.00 10.00      A   
ATOM    135  HN  GLU A  91       4.513  12.027  -8.820  1.00 10.00      A   
ATOM    136  CA  GLU A  91       3.950  11.293  -6.921  1.00 10.00      A   
ATOM    137  CB  GLU A  91       4.730  12.493  -6.383  1.00 10.00      A   
ATOM    138  CG  GLU A  91       4.960  12.491  -4.884  1.00 10.00      A   
ATOM    139  CD  GLU A  91       5.408  13.847  -4.382  1.00 10.00      A   
ATOM    140  OE1 GLU A  91       4.769  14.388  -3.463  1.00 10.00      A   
ATOM    141  OE2 GLU A  91       6.386  14.401  -4.928  1.00 10.00      A   
ATOM    142  C   GLU A  91       2.496  11.386  -6.471  1.00 10.00      A   
ATOM    143  O   GLU A  91       2.065  10.686  -5.551  1.00 10.00      A   
ATOM    144  N   LEU A  92       1.746  12.245  -7.151  1.00 10.00      A   
ATOM    145  HN  LEU A  92       2.160  12.755  -7.879  1.00 10.00      A   
ATOM    146  CA  LEU A  92       0.340  12.462  -6.850  1.00 10.00      A   
ATOM    147  CB  LEU A  92      -0.213  13.597  -7.719  1.00 10.00      A   
ATOM    148  CG  LEU A  92      -1.164  14.584  -7.035  1.00 10.00      A   
ATOM    149  CD1 LEU A  92      -1.309  15.847  -7.869  1.00 10.00      A   
ATOM    150  CD2 LEU A  92      -2.526  13.950  -6.793  1.00 10.00      A   
ATOM    151  C   LEU A  92      -0.481  11.191  -7.053  1.00 10.00      A   
ATOM    152  O   LEU A  92      -1.197  10.761  -6.150  1.00 10.00      A   
ATOM    153  N   VAL A  93      -0.361  10.579  -8.230  1.00 10.00      A   
ATOM    154  HN  VAL A  93       0.249  10.950  -8.905  1.00 10.00      A   
ATOM    155  CA  VAL A  93      -1.119   9.365  -8.534  1.00 10.00      A   
ATOM    156  CB  VAL A  93      -1.046   8.945 -10.022  1.00 10.00      A   
ATOM    157  CG1 VAL A  93      -1.697   9.998 -10.907  1.00 10.00      A   
ATOM    158  CG2 VAL A  93       0.386   8.684 -10.460  1.00 10.00      A   
ATOM    159  C   VAL A  93      -0.756   8.197  -7.616  1.00 10.00      A   
ATOM    160  O   VAL A  93      -1.622   7.407  -7.242  1.00 10.00      A   
ATOM    161  N   GLN A  94       0.518   8.098  -7.244  1.00 10.00      A   
ATOM    162  HN  GLN A  94       1.171   8.753  -7.577  1.00 10.00      A   
ATOM    163  CA  GLN A  94       0.967   7.026  -6.358  1.00 10.00      A   
ATOM    164  CB  GLN A  94       2.492   6.995  -6.258  1.00 10.00      A   
ATOM    165  CG  GLN A  94       3.175   6.383  -7.468  1.00 10.00      A   
ATOM    166  CD  GLN A  94       4.681   6.336  -7.321  1.00 10.00      A   
ATOM    167  OE1 GLN A  94       5.381   7.279  -7.687  1.00 10.00      A   
ATOM    168  NE2 GLN A  94       5.189   5.233  -6.791  1.00 10.00      A   
ATOM    169 HE21 GLN A  94       4.574   4.520  -6.528  1.00 10.00      A   
ATOM    170 HE22 GLN A  94       6.166   5.174  -6.686  1.00 10.00      A   
ATOM    171  C   GLN A  94       0.347   7.174  -4.974  1.00 10.00      A   
ATOM    172  O   GLN A  94       0.056   6.184  -4.301  1.00 10.00      A   
ATOM    173  N   PHE A  95       0.142   8.418  -4.560  1.00 10.00      A   
ATOM    174  HN  PHE A  95       0.404   9.165  -5.143  1.00 10.00      A   
ATOM    175  CA  PHE A  95      -0.461   8.708  -3.266  1.00 10.00      A   
ATOM    176  CB  PHE A  95      -0.351  10.209  -2.966  1.00 10.00      A   
ATOM    177  CG  PHE A  95      -0.987  10.643  -1.674  1.00 10.00      A   
ATOM    178  CD1 PHE A  95      -0.464  10.238  -0.456  1.00 10.00      A   
ATOM    179  CD2 PHE A  95      -2.102  11.466  -1.680  1.00 10.00      A   
ATOM    180  CE1 PHE A  95      -1.043  10.644   0.731  1.00 10.00      A   
ATOM    181  CE2 PHE A  95      -2.687  11.873  -0.497  1.00 10.00      A   
ATOM    182  CZ  PHE A  95      -2.155  11.463   0.711  1.00 10.00      A   
ATOM    183  C   PHE A  95      -1.922   8.272  -3.262  1.00 10.00      A   
ATOM    184  O   PHE A  95      -2.408   7.689  -2.292  1.00 10.00      A   
ATOM    185  N   LEU A  96      -2.604   8.539  -4.369  1.00 10.00      A   
ATOM    186  HN  LEU A  96      -2.145   8.988  -5.112  1.00 10.00      A   
ATOM    187  CA  LEU A  96      -4.011   8.191  -4.516  1.00 10.00      A   
ATOM    188  CB  LEU A  96      -4.568   8.782  -5.813  1.00 10.00      A   
ATOM    189  CG  LEU A  96      -4.296  10.269  -6.051  1.00 10.00      A   
ATOM    190  CD1 LEU A  96      -4.756  10.682  -7.439  1.00 10.00      A   
ATOM    191  CD2 LEU A  96      -4.967  11.121  -4.985  1.00 10.00      A   
ATOM    192  C   LEU A  96      -4.220   6.680  -4.500  1.00 10.00      A   
ATOM    193  O   LEU A  96      -5.199   6.190  -3.938  1.00 10.00      A   
ATOM    194  N   LEU A  97      -3.287   5.952  -5.108  1.00 10.00      A   
ATOM    195  HN  LEU A  97      -2.527   6.410  -5.528  1.00 10.00      A   
ATOM    196  CA  LEU A  97      -3.362   4.493  -5.179  1.00 10.00      A   
ATOM    197  CB  LEU A  97      -2.135   3.917  -5.895  1.00 10.00      A   
ATOM    198  CG  LEU A  97      -2.105   4.051  -7.420  1.00 10.00      A   
ATOM    199  CD1 LEU A  97      -0.775   3.558  -7.971  1.00 10.00      A   
ATOM    200  CD2 LEU A  97      -3.260   3.287  -8.050  1.00 10.00      A   
ATOM    201  C   LEU A  97      -3.505   3.853  -3.800  1.00 10.00      A   
ATOM    202  O   LEU A  97      -4.435   3.086  -3.556  1.00 10.00      A   
ATOM    203  N   ILE A  98      -2.593   4.186  -2.897  1.00 10.00      A   
ATOM    204  HN  ILE A  98      -1.891   4.828  -3.137  1.00 10.00      A   
ATOM    205  CA  ILE A  98      -2.614   3.620  -1.550  1.00 10.00      A   
ATOM    206  CB  ILE A  98      -1.301   3.900  -0.784  1.00 10.00      A   
ATOM    207  CG1 ILE A  98      -0.081   3.737  -1.702  1.00 10.00      A   
ATOM    208  CG2 ILE A  98      -1.182   2.989   0.432  1.00 10.00      A   
ATOM    209  CD1 ILE A  98       0.120   2.331  -2.231  1.00 10.00      A   
ATOM    210  C   ILE A  98      -3.804   4.140  -0.739  1.00 10.00      A   
ATOM    211  O   ILE A  98      -4.381   3.414   0.074  1.00 10.00      A   
ATOM    212  N   LYS A  99      -4.177   5.396  -0.976  1.00 10.00      A   
ATOM    213  HN  LYS A  99      -3.693   5.919  -1.650  1.00 10.00      A   
ATOM    214  CA  LYS A  99      -5.294   6.010  -0.263  1.00 10.00      A   
ATOM    215  CB  LYS A  99      -5.378   7.509  -0.557  1.00 10.00      A   
ATOM    216  CG  LYS A  99      -4.321   8.342   0.151  1.00 10.00      A   
ATOM    217  CD  LYS A  99      -4.613   8.477   1.638  1.00 10.00      A   
ATOM    218  CE  LYS A  99      -5.642   9.566   1.907  1.00 10.00      A   
ATOM    219  NZ  LYS A  99      -5.814   9.824   3.362  1.00 10.00      A   
ATOM    220  HZ1 LYS A  99      -6.215  10.781   3.515  1.00 10.00      A   
ATOM    221  HZ2 LYS A  99      -4.897   9.766   3.847  1.00 10.00      A   
ATOM    222  HZ3 LYS A  99      -6.454   9.123   3.779  1.00 10.00      A   
ATOM    223  C   LYS A  99      -6.617   5.324  -0.587  1.00 10.00      A   
ATOM    224  O   LYS A  99      -7.412   5.033   0.311  1.00 10.00      A   
ATOM    225  N   ASP A 100      -6.849   5.055  -1.867  1.00 10.00      A   
ATOM    226  HN  ASP A 100      -6.176   5.302  -2.544  1.00 10.00      A   
ATOM    227  CA  ASP A 100      -8.085   4.401  -2.288  1.00 10.00      A   
ATOM    228  CB  ASP A 100      -8.368   4.614  -3.776  1.00 10.00      A   
ATOM    229  CG  ASP A 100      -9.788   4.231  -4.150  1.00 10.00      A   
ATOM    230  OD1 ASP A 100     -10.660   5.124  -4.181  1.00 10.00      A   
ATOM    231  OD2 ASP A 100     -10.038   3.032  -4.406  1.00 10.00      A   
ATOM    232  C   ASP A 100      -8.060   2.916  -1.951  1.00 10.00      A   
ATOM    233  O   ASP A 100      -9.096   2.324  -1.654  1.00 10.00      A   
ATOM    234  N   GLN A 101      -6.869   2.320  -1.979  1.00 10.00      A   
ATOM    235  HN  GLN A 101      -6.076   2.844  -2.233  1.00 10.00      A   
ATOM    236  CA  GLN A 101      -6.713   0.903  -1.658  1.00 10.00      A   
ATOM    237  CB  GLN A 101      -5.257   0.467  -1.846  1.00 10.00      A   
ATOM    238  CG  GLN A 101      -5.094  -0.945  -2.387  1.00 10.00      A   
ATOM    239  CD  GLN A 101      -3.710  -1.514  -2.135  1.00 10.00      A   
ATOM    240  OE1 GLN A 101      -2.733  -0.778  -2.000  1.00 10.00      A   
ATOM    241  NE2 GLN A 101      -3.613  -2.834  -2.084  1.00 10.00      A   
ATOM    242 HE21 GLN A 101      -4.427  -3.365  -2.211  1.00 10.00      A   
ATOM    243 HE22 GLN A 101      -2.731  -3.225  -1.922  1.00 10.00      A   
ATOM    244  C   GLN A 101      -7.147   0.644  -0.217  1.00 10.00      A   
ATOM    245  O   GLN A 101      -7.704  -0.408   0.104  1.00 10.00      A   
ATOM    246  N   LYS A 102      -6.893   1.626   0.643  1.00 10.00      A   
ATOM    247  HN  LYS A 102      -6.440   2.435   0.318  1.00 10.00      A   
ATOM    248  CA  LYS A 102      -7.253   1.538   2.052  1.00 10.00      A   
ATOM    249  CB  LYS A 102      -6.343   2.459   2.866  1.00 10.00      A   
ATOM    250  CG  LYS A 102      -6.063   1.989   4.284  1.00 10.00      A   
ATOM    251  CD  LYS A 102      -5.006   2.863   4.938  1.00 10.00      A   
ATOM    252  CE  LYS A 102      -4.606   2.332   6.304  1.00 10.00      A   
ATOM    253  NZ  LYS A 102      -3.477   3.108   6.884  1.00 10.00      A   
ATOM    254  HZ1 LYS A 102      -3.768   4.092   7.053  1.00 10.00      A   
ATOM    255  HZ2 LYS A 102      -2.668   3.106   6.231  1.00 10.00      A   
ATOM    256  HZ3 LYS A 102      -3.179   2.687   7.785  1.00 10.00      A   
ATOM    257  C   LYS A 102      -8.714   1.943   2.248  1.00 10.00      A   
ATOM    258  O   LYS A 102      -9.295   1.732   3.316  1.00 10.00      A   
ATOM    259  N   LYS A 103      -9.290   2.518   1.195  1.00 10.00      A   
ATOM    260  HN  LYS A 103      -8.760   2.637   0.380  1.00 10.00      A   
ATOM    261  CA  LYS A 103     -10.679   2.970   1.195  1.00 10.00      A   
ATOM    262  CB  LYS A 103     -11.663   1.794   1.216  1.00 10.00      A   
ATOM    263  CG  LYS A 103     -11.811   1.084  -0.123  1.00 10.00      A   
ATOM    264  CD  LYS A 103     -12.353   2.025  -1.191  1.00 10.00      A   
ATOM    265  CE  LYS A 103     -12.489   1.327  -2.537  1.00 10.00      A   
ATOM    266  NZ  LYS A 103     -11.169   1.021  -3.147  1.00 10.00      A   
ATOM    267  HZ1 LYS A 103     -11.291   0.400  -3.970  1.00 10.00      A   
ATOM    268  HZ2 LYS A 103     -10.557   0.545  -2.458  1.00 10.00      A   
ATOM    269  HZ3 LYS A 103     -10.701   1.905  -3.462  1.00 10.00      A   
ATOM    270  C   LYS A 103     -10.966   3.965   2.315  1.00 10.00      A   
ATOM    271  O   LYS A 103     -11.814   3.729   3.178  1.00 10.00      A   
ATOM    272  N   ILE A 104     -10.236   5.069   2.303  1.00 10.00      A   
ATOM    273  HN  ILE A 104      -9.555   5.183   1.606  1.00 10.00      A   
ATOM    274  CA  ILE A 104     -10.412   6.116   3.302  1.00 10.00      A   
ATOM    275  CB  ILE A 104      -9.124   6.942   3.526  1.00 10.00      A   
ATOM    276  CG1 ILE A 104      -7.952   6.030   3.908  1.00 10.00      A   
ATOM    277  CG2 ILE A 104      -9.337   8.020   4.581  1.00 10.00      A   
ATOM    278  CD1 ILE A 104      -8.149   5.275   5.206  1.00 10.00      A   
ATOM    279  C   ILE A 104     -11.600   7.037   2.967  1.00 10.00      A   
ATOM    280  O   ILE A 104     -12.430   7.309   3.835  1.00 10.00      A   
ATOM    281  N   PRO A 105     -11.726   7.525   1.708  1.00 10.00      A   
ATOM    282  CA  PRO A 105     -10.813   7.249   0.603  1.00 10.00      A   
ATOM    283  CB  PRO A 105     -11.760   7.190  -0.604  1.00 10.00      A   
ATOM    284  CG  PRO A 105     -13.024   7.888  -0.175  1.00 10.00      A   
ATOM    285  CD  PRO A 105     -12.830   8.362   1.244  1.00 10.00      A   
ATOM    286  C   PRO A 105      -9.765   8.351   0.406  1.00 10.00      A   
ATOM    287  O   PRO A 105      -8.667   8.287   0.964  1.00 10.00      A   
ATOM    288  N   ILE A 106     -10.099   9.359  -0.390  1.00 10.00      A   
ATOM    289  HN  ILE A 106     -10.987   9.369  -0.812  1.00 10.00      A   
ATOM    290  CA  ILE A 106      -9.177  10.450  -0.658  1.00 10.00      A   
ATOM    291  CB  ILE A 106      -8.652  10.401  -2.110  1.00 10.00      A   
ATOM    292  CG1 ILE A 106      -8.163   8.992  -2.457  1.00 10.00      A   
ATOM    293  CG2 ILE A 106      -7.534  11.415  -2.307  1.00 10.00      A   
ATOM    294  CD1 ILE A 106      -7.859   8.794  -3.923  1.00 10.00      A   
ATOM    295  C   ILE A 106      -9.847  11.797  -0.423  1.00 10.00      A   
ATOM    296  O   ILE A 106     -10.989  12.012  -0.824  1.00 10.00      A   
ATOM    297  N   LYS A 107      -9.138  12.694   0.244  1.00 10.00      A   
ATOM    298  HN  LYS A 107      -8.240  12.458   0.556  1.00 10.00      A   
ATOM    299  CA  LYS A 107      -9.651  14.027   0.515  1.00 10.00      A   
ATOM    300  CB  LYS A 107      -9.841  14.247   2.021  1.00 10.00      A   
ATOM    301  CG  LYS A 107     -10.683  13.180   2.707  1.00 10.00      A   
ATOM    302  CD  LYS A 107     -11.073  13.589   4.120  1.00 10.00      A   
ATOM    303  CE  LYS A 107     -10.072  13.093   5.153  1.00 10.00      A   
ATOM    304  NZ  LYS A 107      -9.107  14.149   5.555  1.00 10.00      A   
ATOM    305  HZ1 LYS A 107      -9.613  15.029   5.787  1.00 10.00      A   
ATOM    306  HZ2 LYS A 107      -8.433  14.340   4.775  1.00 10.00      A   
ATOM    307  HZ3 LYS A 107      -8.571  13.842   6.389  1.00 10.00      A   
ATOM    308  C   LYS A 107      -8.688  15.057  -0.060  1.00 10.00      A   
ATOM    309  O   LYS A 107      -7.473  14.853  -0.035  1.00 10.00      A   
ATOM    310  N   ARG A 108      -9.225  16.150  -0.584  1.00 10.00      A   
ATOM    311  HN  ARG A 108     -10.205  16.256  -0.572  1.00 10.00      A   
ATOM    312  CA  ARG A 108      -8.403  17.200  -1.180  1.00 10.00      A   
ATOM    313  CB  ARG A 108      -9.286  18.274  -1.821  1.00 10.00      A   
ATOM    314  CG  ARG A 108      -8.530  19.412  -2.488  1.00 10.00      A   
ATOM    315  CD  ARG A 108      -9.484  20.334  -3.229  1.00 10.00      A   
ATOM    316  NE  ARG A 108      -8.964  21.695  -3.347  1.00 10.00      A   
ATOM    317  HE  ARG A 108      -8.234  21.845  -3.986  1.00 10.00      A   
ATOM    318  CZ  ARG A 108      -9.437  22.732  -2.656  1.00 10.00      A   
ATOM    319  NH1 ARG A 108     -10.403  22.556  -1.760  1.00 10.00      A   
ATOM    320 HH11 ARG A 108     -10.798  21.601  -1.590  1.00 10.00      A   
ATOM    321 HH12 ARG A 108     -10.774  23.369  -1.219  1.00 10.00      A   
ATOM    322  NH2 ARG A 108      -8.936  23.943  -2.858  1.00 10.00      A   
ATOM    323 HH21 ARG A 108      -8.171  24.088  -3.552  1.00 10.00      A   
ATOM    324 HH22 ARG A 108      -9.310  24.761  -2.328  1.00 10.00      A   
ATOM    325  C   ARG A 108      -7.449  17.811  -0.156  1.00 10.00      A   
ATOM    326  O   ARG A 108      -6.324  18.191  -0.488  1.00 10.00      A   
ATOM    327  N   ALA A 109      -7.901  17.887   1.092  1.00 10.00      A   
ATOM    328  HN  ALA A 109      -8.804  17.568   1.290  1.00 10.00      A   
ATOM    329  CA  ALA A 109      -7.090  18.436   2.171  1.00 10.00      A   
ATOM    330  CB  ALA A 109      -7.892  18.474   3.463  1.00 10.00      A   
ATOM    331  C   ALA A 109      -5.826  17.603   2.359  1.00 10.00      A   
ATOM    332  O   ALA A 109      -4.733  18.143   2.545  1.00 10.00      A   
ATOM    333  N   ASP A 110      -5.994  16.288   2.288  1.00 10.00      A   
ATOM    334  HN  ASP A 110      -6.895  15.934   2.137  1.00 10.00      A   
ATOM    335  CA  ASP A 110      -4.892  15.347   2.441  1.00 10.00      A   
ATOM    336  CB  ASP A 110      -5.396  13.898   2.310  1.00 10.00      A   
ATOM    337  CG  ASP A 110      -6.492  13.510   3.291  1.00 10.00      A   
ATOM    338  OD1 ASP A 110      -7.279  14.388   3.705  1.00 10.00      A   
ATOM    339  OD2 ASP A 110      -6.589  12.309   3.625  1.00 10.00      A   
ATOM    340  C   ASP A 110      -3.849  15.592   1.360  1.00 10.00      A   
ATOM    341  O   ASP A 110      -2.670  15.785   1.647  1.00 10.00      A   
ATOM    342  N   ILE A 111      -4.307  15.602   0.115  1.00 10.00      A   
ATOM    343  HN  ILE A 111      -5.268  15.468  -0.034  1.00 10.00      A   
ATOM    344  CA  ILE A 111      -3.437  15.807  -1.041  1.00 10.00      A   
ATOM    345  CB  ILE A 111      -4.254  15.815  -2.353  1.00 10.00      A   
ATOM    346  CG1 ILE A 111      -5.158  14.582  -2.437  1.00 10.00      A   
ATOM    347  CG2 ILE A 111      -3.332  15.883  -3.562  1.00 10.00      A   
ATOM    348  CD1 ILE A 111      -6.190  14.655  -3.542  1.00 10.00      A   
ATOM    349  C   ILE A 111      -2.661  17.120  -0.942  1.00 10.00      A   
ATOM    350  O   ILE A 111      -1.437  17.142  -1.098  1.00 10.00      A   
ATOM    351  N   LEU A 112      -3.380  18.200  -0.662  1.00 10.00      A   
ATOM    352  HN  LEU A 112      -4.348  18.099  -0.513  1.00 10.00      A   
ATOM    353  CA  LEU A 112      -2.790  19.534  -0.567  1.00 10.00      A   
ATOM    354  CB  LEU A 112      -3.873  20.585  -0.309  1.00 10.00      A   
ATOM    355  CG  LEU A 112      -4.743  20.970  -1.507  1.00 10.00      A   
ATOM    356  CD1 LEU A 112      -5.921  21.818  -1.056  1.00 10.00      A   
ATOM    357  CD2 LEU A 112      -3.920  21.714  -2.547  1.00 10.00      A   
ATOM    358  C   LEU A 112      -1.689  19.651   0.486  1.00 10.00      A   
ATOM    359  O   LEU A 112      -0.760  20.446   0.329  1.00 10.00      A   
ATOM    360  N   LYS A 113      -1.782  18.870   1.550  1.00 10.00      A   
ATOM    361  HN  LYS A 113      -2.527  18.235   1.621  1.00 10.00      A   
ATOM    362  CA  LYS A 113      -0.794  18.946   2.616  1.00 10.00      A   
ATOM    363  CB  LYS A 113      -1.483  18.868   3.979  1.00 10.00      A   
ATOM    364  CG  LYS A 113      -0.643  19.395   5.129  1.00 10.00      A   
ATOM    365  CD  LYS A 113      -1.151  18.884   6.466  1.00 10.00      A   
ATOM    366  CE  LYS A 113      -0.662  19.754   7.611  1.00 10.00      A   
ATOM    367  NZ  LYS A 113       0.812  19.939   7.590  1.00 10.00      A   
ATOM    368  HZ1 LYS A 113       1.294  19.012   7.665  1.00 10.00      A   
ATOM    369  HZ2 LYS A 113       1.108  20.532   8.388  1.00 10.00      A   
ATOM    370  HZ3 LYS A 113       1.104  20.398   6.706  1.00 10.00      A   
ATOM    371  C   LYS A 113       0.276  17.862   2.518  1.00 10.00      A   
ATOM    372  O   LYS A 113       1.441  18.108   2.820  1.00 10.00      A   
ATOM    373  N   HIS A 114      -0.119  16.674   2.090  1.00 10.00      A   
ATOM    374  HN  HIS A 114      -1.059  16.542   1.834  1.00 10.00      A   
ATOM    375  CA  HIS A 114       0.806  15.548   2.006  1.00 10.00      A   
ATOM    376  CB  HIS A 114       0.060  14.209   2.047  1.00 10.00      A   
ATOM    377  CG  HIS A 114      -0.450  13.827   3.406  1.00 10.00      A   
ATOM    378  ND1 HIS A 114      -0.108  12.660   4.056  1.00 10.00      A   
ATOM    379  HD1 HIS A 114       0.493  11.962   3.717  1.00 10.00      A   
ATOM    380  CD2 HIS A 114      -1.300  14.479   4.240  1.00 10.00      A   
ATOM    381  CE1 HIS A 114      -0.744  12.641   5.234  1.00 10.00      A   
ATOM    382  NE2 HIS A 114      -1.482  13.725   5.395  1.00 10.00      A   
ATOM    383  C   HIS A 114       1.754  15.595   0.808  1.00 10.00      A   
ATOM    384  O   HIS A 114       2.967  15.486   0.977  1.00 10.00      A   
ATOM    385  N   VAL A 115       1.220  15.765  -0.397  1.00 10.00      A   
ATOM    386  HN  VAL A 115       0.255  15.905  -0.486  1.00 10.00      A   
ATOM    387  CA  VAL A 115       2.068  15.756  -1.589  1.00 10.00      A   
ATOM    388  CB  VAL A 115       1.666  14.642  -2.582  1.00 10.00      A   
ATOM    389  CG1 VAL A 115       1.964  13.269  -1.997  1.00 10.00      A   
ATOM    390  CG2 VAL A 115       0.198  14.754  -2.966  1.00 10.00      A   
ATOM    391  C   VAL A 115       2.159  17.094  -2.322  1.00 10.00      A   
ATOM    392  O   VAL A 115       3.169  17.378  -2.963  1.00 10.00      A   
ATOM    393  N   ILE A 116       1.119  17.913  -2.239  1.00 10.00      A   
ATOM    394  HN  ILE A 116       0.339  17.651  -1.704  1.00 10.00      A   
ATOM    395  CA  ILE A 116       1.117  19.198  -2.937  1.00 10.00      A   
ATOM    396  CB  ILE A 116      -0.261  19.891  -2.902  1.00 10.00      A   
ATOM    397  CG1 ILE A 116      -1.279  19.080  -3.713  1.00 10.00      A   
ATOM    398  CG2 ILE A 116      -0.173  21.311  -3.437  1.00 10.00      A   
ATOM    399  CD1 ILE A 116      -0.855  18.810  -5.142  1.00 10.00      A   
ATOM    400  C   ILE A 116       2.228  20.139  -2.462  1.00 10.00      A   
ATOM    401  O   ILE A 116       3.096  20.523  -3.247  1.00 10.00      A   
ATOM    402  N   GLY A 117       2.198  20.510  -1.190  1.00 10.00      A   
ATOM    403  HN  GLY A 117       1.476  20.187  -0.611  1.00 10.00      A   
ATOM    404  CA  GLY A 117       3.219  21.392  -0.650  1.00 10.00      A   
ATOM    405  C   GLY A 117       3.215  22.775  -1.282  1.00 10.00      A   
ATOM    406  O   GLY A 117       2.190  23.457  -1.293  1.00 10.00      A   
ATOM    407  N   ASP A 118       4.359  23.181  -1.824  1.00 10.00      A   
ATOM    408  HN  ASP A 118       5.135  22.579  -1.807  1.00 10.00      A   
ATOM    409  CA  ASP A 118       4.503  24.499  -2.446  1.00 10.00      A   
ATOM    410  CB  ASP A 118       5.954  24.987  -2.363  1.00 10.00      A   
ATOM    411  CG  ASP A 118       6.864  24.323  -3.378  1.00 10.00      A   
ATOM    412  OD1 ASP A 118       7.189  24.959  -4.405  1.00 10.00      A   
ATOM    413  OD2 ASP A 118       7.258  23.160  -3.150  1.00 10.00      A   
ATOM    414  C   ASP A 118       4.037  24.505  -3.898  1.00 10.00      A   
ATOM    415  O   ASP A 118       4.104  25.531  -4.575  1.00 10.00      A   
ATOM    416  N   TYR A 119       3.549  23.369  -4.369  1.00 10.00      A   
ATOM    417  HN  TYR A 119       3.510  22.583  -3.781  1.00 10.00      A   
ATOM    418  CA  TYR A 119       3.074  23.256  -5.742  1.00 10.00      A   
ATOM    419  CB  TYR A 119       3.359  21.855  -6.297  1.00 10.00      A   
ATOM    420  CG  TYR A 119       4.832  21.506  -6.366  1.00 10.00      A   
ATOM    421  CD1 TYR A 119       5.545  21.646  -7.549  1.00 10.00      A   
ATOM    422  CD2 TYR A 119       5.509  21.032  -5.248  1.00 10.00      A   
ATOM    423  CE1 TYR A 119       6.890  21.327  -7.616  1.00 10.00      A   
ATOM    424  CE2 TYR A 119       6.852  20.712  -5.305  1.00 10.00      A   
ATOM    425  CZ  TYR A 119       7.537  20.860  -6.491  1.00 10.00      A   
ATOM    426  OH  TYR A 119       8.877  20.542  -6.550  1.00 10.00      A   
ATOM    427  HH  TYR A 119       9.324  21.151  -7.145  1.00 10.00      A   
ATOM    428  C   TYR A 119       1.582  23.574  -5.828  1.00 10.00      A   
ATOM    429  O   TYR A 119       0.925  23.267  -6.821  1.00 10.00      A   
ATOM    430  N   LYS A 120       1.057  24.211  -4.785  1.00 10.00      A   
ATOM    431  HN  LYS A 120       1.636  24.450  -4.034  1.00 10.00      A   
ATOM    432  CA  LYS A 120      -0.357  24.566  -4.739  1.00 10.00      A   
ATOM    433  CB  LYS A 120      -0.852  24.789  -3.303  1.00 10.00      A   
ATOM    434  CG  LYS A 120       0.072  25.614  -2.422  1.00 10.00      A   
ATOM    435  CD  LYS A 120      -0.564  25.867  -1.062  1.00 10.00      A   
ATOM    436  CE  LYS A 120       0.460  26.322  -0.034  1.00 10.00      A   
ATOM    437  NZ  LYS A 120       1.197  25.181   0.568  1.00 10.00      A   
ATOM    438  HZ1 LYS A 120       0.549  24.593   1.131  1.00 10.00      A   
ATOM    439  HZ2 LYS A 120       1.958  25.530   1.187  1.00 10.00      A   
ATOM    440  HZ3 LYS A 120       1.620  24.589  -0.178  1.00 10.00      A   
ATOM    441  C   LYS A 120      -0.679  25.762  -5.624  1.00 10.00      A   
ATOM    442  O   LYS A 120      -1.845  26.072  -5.861  1.00 10.00      A   
ATOM    443  N   ASP A 121       0.354  26.427  -6.120  1.00 10.00      A   
ATOM    444  HN  ASP A 121       1.267  26.135  -5.904  1.00 10.00      A   
ATOM    445  CA  ASP A 121       0.163  27.580  -6.990  1.00 10.00      A   
ATOM    446  CB  ASP A 121       1.411  28.463  -7.018  1.00 10.00      A   
ATOM    447  CG  ASP A 121       2.602  27.808  -7.684  1.00 10.00      A   
ATOM    448  OD1 ASP A 121       3.147  28.398  -8.636  1.00 10.00      A   
ATOM    449  OD2 ASP A 121       3.013  26.712  -7.244  1.00 10.00      A   
ATOM    450  C   ASP A 121      -0.209  27.120  -8.394  1.00 10.00      A   
ATOM    451  O   ASP A 121      -0.731  27.891  -9.201  1.00 10.00      A   
ATOM    452  N   ILE A 122       0.064  25.856  -8.671  1.00 10.00      A   
ATOM    453  HN  ILE A 122       0.507  25.306  -7.988  1.00 10.00      A   
ATOM    454  CA  ILE A 122      -0.253  25.257  -9.957  1.00 10.00      A   
ATOM    455  CB  ILE A 122       1.019  24.845 -10.730  1.00 10.00      A   
ATOM    456  CG1 ILE A 122       1.919  23.953  -9.868  1.00 10.00      A   
ATOM    457  CG2 ILE A 122       1.777  26.075 -11.207  1.00 10.00      A   
ATOM    458  CD1 ILE A 122       3.073  23.330 -10.625  1.00 10.00      A   
ATOM    459  C   ILE A 122      -1.133  24.030  -9.740  1.00 10.00      A   
ATOM    460  O   ILE A 122      -1.223  23.155 -10.599  1.00 10.00      A   
ATOM    461  N   PHE A 123      -1.795  23.994  -8.583  1.00 10.00      A   
ATOM    462  HN  PHE A 123      -1.691  24.741  -7.958  1.00 10.00      A   
ATOM    463  CA  PHE A 123      -2.668  22.881  -8.210  1.00 10.00      A   
ATOM    464  CB  PHE A 123      -3.324  23.103  -6.840  1.00 10.00      A   
ATOM    465  CG  PHE A 123      -4.265  22.004  -6.425  1.00 10.00      A   
ATOM    466  CD1 PHE A 123      -3.788  20.736  -6.137  1.00 10.00      A   
ATOM    467  CD2 PHE A 123      -5.627  22.241  -6.325  1.00 10.00      A   
ATOM    468  CE1 PHE A 123      -4.650  19.724  -5.759  1.00 10.00      A   
ATOM    469  CE2 PHE A 123      -6.495  21.234  -5.947  1.00 10.00      A   
ATOM    470  CZ  PHE A 123      -6.005  19.973  -5.663  1.00 10.00      A   
ATOM    471  C   PHE A 123      -3.713  22.534  -9.282  1.00 10.00      A   
ATOM    472  O   PHE A 123      -3.789  21.382  -9.699  1.00 10.00      A   
ATOM    473  N   PRO A 124      -4.533  23.505  -9.749  1.00 10.00      A   
ATOM    474  CA  PRO A 124      -5.556  23.238 -10.774  1.00 10.00      A   
ATOM    475  CB  PRO A 124      -6.137  24.622 -11.074  1.00 10.00      A   
ATOM    476  CG  PRO A 124      -5.873  25.411  -9.840  1.00 10.00      A   
ATOM    477  CD  PRO A 124      -4.554  24.918  -9.318  1.00 10.00      A   
ATOM    478  C   PRO A 124      -4.963  22.626 -12.043  1.00 10.00      A   
ATOM    479  O   PRO A 124      -5.629  21.873 -12.754  1.00 10.00      A   
ATOM    480  N   ASP A 125      -3.707  22.949 -12.317  1.00 10.00      A   
ATOM    481  HN  ASP A 125      -3.227  23.548 -11.708  1.00 10.00      A   
ATOM    482  CA  ASP A 125      -3.018  22.430 -13.490  1.00 10.00      A   
ATOM    483  CB  ASP A 125      -1.879  23.372 -13.889  1.00 10.00      A   
ATOM    484  CG  ASP A 125      -1.076  22.864 -15.070  1.00 10.00      A   
ATOM    485  OD1 ASP A 125      -1.638  22.768 -16.177  1.00 10.00      A   
ATOM    486  OD2 ASP A 125       0.126  22.575 -14.898  1.00 10.00      A   
ATOM    487  C   ASP A 125      -2.471  21.034 -13.210  1.00 10.00      A   
ATOM    488  O   ASP A 125      -2.676  20.106 -13.991  1.00 10.00      A   
ATOM    489  N   LEU A 126      -1.797  20.895 -12.076  1.00 10.00      A   
ATOM    490  HN  LEU A 126      -1.683  21.681 -11.493  1.00 10.00      A   
ATOM    491  CA  LEU A 126      -1.208  19.625 -11.668  1.00 10.00      A   
ATOM    492  CB  LEU A 126      -0.382  19.821 -10.393  1.00 10.00      A   
ATOM    493  CG  LEU A 126       0.667  18.752 -10.089  1.00 10.00      A   
ATOM    494  CD1 LEU A 126       1.836  18.859 -11.056  1.00 10.00      A   
ATOM    495  CD2 LEU A 126       1.145  18.868  -8.651  1.00 10.00      A   
ATOM    496  C   LEU A 126      -2.282  18.562 -11.441  1.00 10.00      A   
ATOM    497  O   LEU A 126      -2.110  17.402 -11.821  1.00 10.00      A   
ATOM    498  N   PHE A 127      -3.391  18.967 -10.831  1.00 10.00      A   
ATOM    499  HN  PHE A 127      -3.467  19.910 -10.552  1.00 10.00      A   
ATOM    500  CA  PHE A 127      -4.497  18.054 -10.553  1.00 10.00      A   
ATOM    501  CB  PHE A 127      -5.575  18.757  -9.720  1.00 10.00      A   
ATOM    502  CG  PHE A 127      -6.684  17.855  -9.254  1.00 10.00      A   
ATOM    503  CD1 PHE A 127      -6.455  16.897  -8.279  1.00 10.00      A   
ATOM    504  CD2 PHE A 127      -7.959  17.969  -9.788  1.00 10.00      A   
ATOM    505  CE1 PHE A 127      -7.475  16.071  -7.845  1.00 10.00      A   
ATOM    506  CE2 PHE A 127      -8.982  17.145  -9.361  1.00 10.00      A   
ATOM    507  CZ  PHE A 127      -8.740  16.195  -8.388  1.00 10.00      A   
ATOM    508  C   PHE A 127      -5.093  17.513 -11.849  1.00 10.00      A   
ATOM    509  O   PHE A 127      -5.482  16.348 -11.929  1.00 10.00      A   
ATOM    510  N   LYS A 128      -5.145  18.363 -12.869  1.00 10.00      A   
ATOM    511  HN  LYS A 128      -4.808  19.275 -12.748  1.00 10.00      A   
ATOM    512  CA  LYS A 128      -5.685  17.971 -14.163  1.00 10.00      A   
ATOM    513  CB  LYS A 128      -5.791  19.189 -15.083  1.00 10.00      A   
ATOM    514  CG  LYS A 128      -6.758  19.016 -16.242  1.00 10.00      A   
ATOM    515  CD  LYS A 128      -6.830  20.277 -17.086  1.00 10.00      A   
ATOM    516  CE  LYS A 128      -7.919  20.177 -18.141  1.00 10.00      A   
ATOM    517  NZ  LYS A 128      -7.962  21.388 -19.002  1.00 10.00      A   
ATOM    518  HZ1 LYS A 128      -8.140  22.233 -18.421  1.00 10.00      A   
ATOM    519  HZ2 LYS A 128      -8.722  21.303 -19.707  1.00 10.00      A   
ATOM    520  HZ3 LYS A 128      -7.056  21.508 -19.499  1.00 10.00      A   
ATOM    521  C   LYS A 128      -4.798  16.904 -14.795  1.00 10.00      A   
ATOM    522  O   LYS A 128      -5.283  15.983 -15.451  1.00 10.00      A   
ATOM    523  N   ARG A 129      -3.495  17.029 -14.563  1.00 10.00      A   
ATOM    524  HN  ARG A 129      -3.180  17.780 -14.016  1.00 10.00      A   
ATOM    525  CA  ARG A 129      -2.525  16.081 -15.094  1.00 10.00      A   
ATOM    526  CB  ARG A 129      -1.104  16.630 -14.960  1.00 10.00      A   
ATOM    527  CG  ARG A 129      -0.905  17.991 -15.606  1.00 10.00      A   
ATOM    528  CD  ARG A 129       0.508  18.508 -15.397  1.00 10.00      A   
ATOM    529  NE  ARG A 129       0.634  19.909 -15.792  1.00 10.00      A   
ATOM    530  HE  ARG A 129       0.316  20.591 -15.153  1.00 10.00      A   
ATOM    531  CZ  ARG A 129       1.140  20.317 -16.954  1.00 10.00      A   
ATOM    532  NH1 ARG A 129       1.574  19.436 -17.848  1.00 10.00      A   
ATOM    533 HH11 ARG A 129       1.972  19.763 -18.757  1.00 10.00      A   
ATOM    534 HH12 ARG A 129       1.510  18.414 -17.654  1.00 10.00      A   
ATOM    535  NH2 ARG A 129       1.195  21.613 -17.219  1.00 10.00      A   
ATOM    536 HH21 ARG A 129       0.834  22.303 -16.512  1.00 10.00      A   
ATOM    537 HH22 ARG A 129       1.589  21.955 -18.122  1.00 10.00      A   
ATOM    538  C   ARG A 129      -2.643  14.742 -14.376  1.00 10.00      A   
ATOM    539  O   ARG A 129      -2.440  13.686 -14.969  1.00 10.00      A   
ATOM    540  N   ALA A 130      -2.977  14.790 -13.095  1.00 10.00      A   
ATOM    541  HN  ALA A 130      -3.113  15.663 -12.667  1.00 10.00      A   
ATOM    542  CA  ALA A 130      -3.138  13.576 -12.311  1.00 10.00      A   
ATOM    543  CB  ALA A 130      -3.200  13.906 -10.827  1.00 10.00      A   
ATOM    544  C   ALA A 130      -4.395  12.831 -12.747  1.00 10.00      A   
ATOM    545  O   ALA A 130      -4.397  11.604 -12.865  1.00 10.00      A   
ATOM    546  N   ALA A 131      -5.455  13.591 -13.008  1.00 10.00      A   
ATOM    547  HN  ALA A 131      -5.379  14.566 -12.902  1.00 10.00      A   
ATOM    548  CA  ALA A 131      -6.728  13.024 -13.433  1.00 10.00      A   
ATOM    549  CB  ALA A 131      -7.794  14.107 -13.511  1.00 10.00      A   
ATOM    550  C   ALA A 131      -6.603  12.293 -14.768  1.00 10.00      A   
ATOM    551  O   ALA A 131      -7.151  11.201 -14.939  1.00 10.00      A   
ATOM    552  N   GLU A 132      -5.884  12.893 -15.711  1.00 10.00      A   
ATOM    553  HN  GLU A 132      -5.474  13.767 -15.524  1.00 10.00      A   
ATOM    554  CA  GLU A 132      -5.699  12.282 -17.022  1.00 10.00      A   
ATOM    555  CB  GLU A 132      -5.124  13.281 -18.033  1.00 10.00      A   
ATOM    556  CG  GLU A 132      -3.853  13.970 -17.572  1.00 10.00      A   
ATOM    557  CD  GLU A 132      -2.915  14.320 -18.705  1.00 10.00      A   
ATOM    558  OE1 GLU A 132      -2.971  13.654 -19.759  1.00 10.00      A   
ATOM    559  OE2 GLU A 132      -2.113  15.264 -18.544  1.00 10.00      A   
ATOM    560  C   GLU A 132      -4.821  11.035 -16.937  1.00 10.00      A   
ATOM    561  O   GLU A 132      -5.145  10.001 -17.519  1.00 10.00      A   
ATOM    562  N   ARG A 133      -3.724  11.126 -16.189  1.00 10.00      A   
ATOM    563  HN  ARG A 133      -3.528  11.971 -15.728  1.00 10.00      A   
ATOM    564  CA  ARG A 133      -2.804  10.003 -16.040  1.00 10.00      A   
ATOM    565  CB  ARG A 133      -1.574  10.400 -15.218  1.00 10.00      A   
ATOM    566  CG  ARG A 133      -0.655  11.411 -15.887  1.00 10.00      A   
ATOM    567  CD  ARG A 133      -0.164  10.923 -17.241  1.00 10.00      A   
ATOM    568  NE  ARG A 133       1.221  11.320 -17.494  1.00 10.00      A   
ATOM    569  HE  ARG A 133       1.929  10.731 -17.142  1.00 10.00      A   
ATOM    570  CZ  ARG A 133       1.578  12.413 -18.171  1.00 10.00      A   
ATOM    571  NH1 ARG A 133       0.660  13.224 -18.675  1.00 10.00      A   
ATOM    572 HH11 ARG A 133      -0.353  13.014 -18.556  1.00 10.00      A   
ATOM    573 HH12 ARG A 133       0.948  14.077 -19.202  1.00 10.00      A   
ATOM    574  NH2 ARG A 133       2.863  12.684 -18.352  1.00 10.00      A   
ATOM    575 HH21 ARG A 133       3.593  12.046 -17.967  1.00 10.00      A   
ATOM    576 HH22 ARG A 133       3.152  13.534 -18.889  1.00 10.00      A   
ATOM    577  C   ARG A 133      -3.486   8.804 -15.393  1.00 10.00      A   
ATOM    578  O   ARG A 133      -3.319   7.669 -15.838  1.00 10.00      A   
ATOM    579  N   LEU A 134      -4.264   9.062 -14.352  1.00 10.00      A   
ATOM    580  HN  LEU A 134      -4.368   9.994 -14.050  1.00 10.00      A   
ATOM    581  CA  LEU A 134      -4.963   8.002 -13.636  1.00 10.00      A   
ATOM    582  CB  LEU A 134      -5.628   8.561 -12.376  1.00 10.00      A   
ATOM    583  CG  LEU A 134      -6.103   7.534 -11.347  1.00 10.00      A   
ATOM    584  CD1 LEU A 134      -4.920   6.824 -10.707  1.00 10.00      A   
ATOM    585  CD2 LEU A 134      -6.964   8.202 -10.290  1.00 10.00      A   
ATOM    586  C   LEU A 134      -6.000   7.307 -14.520  1.00 10.00      A   
ATOM    587  O   LEU A 134      -6.114   6.084 -14.510  1.00 10.00      A   
ATOM    588  N   GLN A 135      -6.740   8.092 -15.291  1.00 10.00      A   
ATOM    589  HN  GLN A 135      -6.594   9.061 -15.266  1.00 10.00      A   
ATOM    590  CA  GLN A 135      -7.774   7.553 -16.167  1.00 10.00      A   
ATOM    591  CB  GLN A 135      -8.726   8.671 -16.609  1.00 10.00      A   
ATOM    592  CG  GLN A 135      -9.763   8.253 -17.643  1.00 10.00      A   
ATOM    593  CD  GLN A 135     -10.851   7.369 -17.067  1.00 10.00      A   
ATOM    594  OE1 GLN A 135     -11.880   7.858 -16.602  1.00 10.00      A   
ATOM    595  NE2 GLN A 135     -10.637   6.063 -17.105  1.00 10.00      A   
ATOM    596 HE21 GLN A 135      -9.799   5.742 -17.503  1.00 10.00      A   
ATOM    597 HE22 GLN A 135     -11.325   5.467 -16.731  1.00 10.00      A   
ATOM    598  C   GLN A 135      -7.185   6.855 -17.391  1.00 10.00      A   
ATOM    599  O   GLN A 135      -7.644   5.782 -17.783  1.00 10.00      A   
ATOM    600  N   TYR A 136      -6.162   7.457 -17.978  1.00 10.00      A   
ATOM    601  HN  TYR A 136      -5.815   8.296 -17.597  1.00 10.00      A   
ATOM    602  CA  TYR A 136      -5.543   6.914 -19.178  1.00 10.00      A   
ATOM    603  CB  TYR A 136      -4.797   8.010 -19.945  1.00 10.00      A   
ATOM    604  CG  TYR A 136      -4.223   7.553 -21.265  1.00 10.00      A   
ATOM    605  CD1 TYR A 136      -2.855   7.368 -21.426  1.00 10.00      A   
ATOM    606  CD2 TYR A 136      -5.051   7.295 -22.349  1.00 10.00      A   
ATOM    607  CE1 TYR A 136      -2.330   6.941 -22.630  1.00 10.00      A   
ATOM    608  CE2 TYR A 136      -4.534   6.869 -23.556  1.00 10.00      A   
ATOM    609  CZ  TYR A 136      -3.175   6.692 -23.691  1.00 10.00      A   
ATOM    610  OH  TYR A 136      -2.658   6.264 -24.893  1.00 10.00      A   
ATOM    611  HH  TYR A 136      -2.082   5.504 -24.736  1.00 10.00      A   
ATOM    612  C   TYR A 136      -4.619   5.728 -18.906  1.00 10.00      A   
ATOM    613  O   TYR A 136      -4.689   4.717 -19.599  1.00 10.00      A   
ATOM    614  N   VAL A 137      -3.767   5.841 -17.899  1.00 10.00      A   
ATOM    615  HN  VAL A 137      -3.774   6.654 -17.347  1.00 10.00      A   
ATOM    616  CA  VAL A 137      -2.819   4.774 -17.593  1.00 10.00      A   
ATOM    617  CB  VAL A 137      -1.520   5.317 -16.954  1.00 10.00      A   
ATOM    618  CG1 VAL A 137      -0.517   4.194 -16.735  1.00 10.00      A   
ATOM    619  CG2 VAL A 137      -0.912   6.413 -17.818  1.00 10.00      A   
ATOM    620  C   VAL A 137      -3.414   3.679 -16.707  1.00 10.00      A   
ATOM    621  O   VAL A 137      -3.567   2.539 -17.141  1.00 10.00      A   
ATOM    622  N   PHE A 138      -3.765   4.036 -15.478  1.00 10.00      A   
ATOM    623  HN  PHE A 138      -3.663   4.971 -15.205  1.00 10.00      A   
ATOM    624  CA  PHE A 138      -4.304   3.070 -14.521  1.00 10.00      A   
ATOM    625  CB  PHE A 138      -4.211   3.618 -13.094  1.00 10.00      A   
ATOM    626  CG  PHE A 138      -2.816   4.007 -12.690  1.00 10.00      A   
ATOM    627  CD1 PHE A 138      -1.923   3.054 -12.229  1.00 10.00      A   
ATOM    628  CD2 PHE A 138      -2.396   5.324 -12.776  1.00 10.00      A   
ATOM    629  CE1 PHE A 138      -0.639   3.408 -11.860  1.00 10.00      A   
ATOM    630  CE2 PHE A 138      -1.115   5.686 -12.409  1.00 10.00      A   
ATOM    631  CZ  PHE A 138      -0.233   4.726 -11.951  1.00 10.00      A   
ATOM    632  C   PHE A 138      -5.736   2.650 -14.847  1.00 10.00      A   
ATOM    633  O   PHE A 138      -6.169   1.558 -14.481  1.00 10.00      A   
ATOM    634  N   GLY A 139      -6.468   3.520 -15.526  1.00 10.00      A   
ATOM    635  HN  GLY A 139      -6.078   4.383 -15.775  1.00 10.00      A   
ATOM    636  CA  GLY A 139      -7.837   3.212 -15.883  1.00 10.00      A   
ATOM    637  C   GLY A 139      -8.795   3.472 -14.739  1.00 10.00      A   
ATOM    638  O   GLY A 139      -9.833   2.815 -14.621  1.00 10.00      A   
ATOM    639  N   TYR A 140      -8.441   4.429 -13.891  1.00 10.00      A   
ATOM    640  HN  TYR A 140      -7.601   4.914 -14.041  1.00 10.00      A   
ATOM    641  CA  TYR A 140      -9.269   4.783 -12.752  1.00 10.00      A   
ATOM    642  CB  TYR A 140      -8.500   4.604 -11.444  1.00 10.00      A   
ATOM    643  CG  TYR A 140      -8.374   3.163 -11.011  1.00 10.00      A   
ATOM    644  CD1 TYR A 140      -9.406   2.535 -10.326  1.00 10.00      A   
ATOM    645  CD2 TYR A 140      -7.228   2.430 -11.288  1.00 10.00      A   
ATOM    646  CE1 TYR A 140      -9.301   1.217  -9.933  1.00 10.00      A   
ATOM    647  CE2 TYR A 140      -7.114   1.110 -10.899  1.00 10.00      A   
ATOM    648  CZ  TYR A 140      -8.153   0.510 -10.220  1.00 10.00      A   
ATOM    649  OH  TYR A 140      -8.049  -0.806  -9.831  1.00 10.00      A   
ATOM    650  HH  TYR A 140      -7.187  -0.953  -9.420  1.00 10.00      A   
ATOM    651  C   TYR A 140      -9.777   6.211 -12.875  1.00 10.00      A   
ATOM    652  O   TYR A 140      -9.010   7.134 -13.151  1.00 10.00      A   
ATOM    653  N   LYS A 141     -11.068   6.383 -12.669  1.00 10.00      A   
ATOM    654  HN  LYS A 141     -11.627   5.604 -12.447  1.00 10.00      A   
ATOM    655  CA  LYS A 141     -11.688   7.691 -12.761  1.00 10.00      A   
ATOM    656  CB  LYS A 141     -13.112   7.562 -13.304  1.00 10.00      A   
ATOM    657  CG  LYS A 141     -13.810   8.891 -13.544  1.00 10.00      A   
ATOM    658  CD  LYS A 141     -15.199   8.694 -14.132  1.00 10.00      A   
ATOM    659  CE  LYS A 141     -15.131   8.085 -15.523  1.00 10.00      A   
ATOM    660  NZ  LYS A 141     -16.406   8.257 -16.264  1.00 10.00      A   
ATOM    661  HZ1 LYS A 141     -17.184   7.789 -15.755  1.00 10.00      A   
ATOM    662  HZ2 LYS A 141     -16.327   7.841 -17.212  1.00 10.00      A   
ATOM    663  HZ3 LYS A 141     -16.628   9.271 -16.359  1.00 10.00      A   
ATOM    664  C   LYS A 141     -11.704   8.383 -11.405  1.00 10.00      A   
ATOM    665  O   LYS A 141     -12.404   7.955 -10.488  1.00 10.00      A   
ATOM    666  N   LEU A 142     -10.915   9.440 -11.284  1.00 10.00      A   
ATOM    667  HN  LEU A 142     -10.366   9.715 -12.046  1.00 10.00      A   
ATOM    668  CA  LEU A 142     -10.845  10.205 -10.049  1.00 10.00      A   
ATOM    669  CB  LEU A 142      -9.425  10.730  -9.825  1.00 10.00      A   
ATOM    670  CG  LEU A 142      -9.206  11.565  -8.559  1.00 10.00      A   
ATOM    671  CD1 LEU A 142      -9.292  10.695  -7.314  1.00 10.00      A   
ATOM    672  CD2 LEU A 142      -7.872  12.290  -8.621  1.00 10.00      A   
ATOM    673  C   LEU A 142     -11.826  11.367 -10.104  1.00 10.00      A   
ATOM    674  O   LEU A 142     -11.558  12.395 -10.733  1.00 10.00      A   
ATOM    675  N   VAL A 143     -12.968  11.198  -9.463  1.00 10.00      A   
ATOM    676  HN  VAL A 143     -13.128  10.358  -8.979  1.00 10.00      A   
ATOM    677  CA  VAL A 143     -13.988  12.234  -9.450  1.00 10.00      A   
ATOM    678  CB  VAL A 143     -15.190  11.879 -10.353  1.00 10.00      A   
ATOM    679  CG1 VAL A 143     -14.832  12.028 -11.824  1.00 10.00      A   
ATOM    680  CG2 VAL A 143     -15.691  10.473 -10.059  1.00 10.00      A   
ATOM    681  C   VAL A 143     -14.492  12.491  -8.040  1.00 10.00      A   
ATOM    682  O   VAL A 143     -14.208  11.724  -7.117  1.00 10.00      A   
ATOM    683  N   GLU A 144     -15.227  13.579  -7.887  1.00 10.00      A   
ATOM    684  HN  GLU A 144     -15.399  14.150  -8.663  1.00 10.00      A   
ATOM    685  CA  GLU A 144     -15.797  13.949  -6.605  1.00 10.00      A   
ATOM    686  CB  GLU A 144     -16.020  15.465  -6.554  1.00 10.00      A   
ATOM    687  CG  GLU A 144     -16.389  15.999  -5.180  1.00 10.00      A   
ATOM    688  CD  GLU A 144     -16.429  17.515  -5.123  1.00 10.00      A   
ATOM    689  OE1 GLU A 144     -15.907  18.086  -4.143  1.00 10.00      A   
ATOM    690  OE2 GLU A 144     -16.990  18.141  -6.052  1.00 10.00      A   
ATOM    691  C   GLU A 144     -17.116  13.206  -6.420  1.00 10.00      A   
ATOM    692  O   GLU A 144     -17.986  13.258  -7.291  1.00 10.00      A   
ATOM    693  N   LEU A 145     -17.246  12.505  -5.297  1.00 10.00      A   
ATOM    694  HN  LEU A 145     -16.511  12.507  -4.651  1.00 10.00      A   
ATOM    695  CA  LEU A 145     -18.451  11.731  -4.999  1.00 10.00      A   
ATOM    696  CB  LEU A 145     -18.329  11.017  -3.646  1.00 10.00      A   
ATOM    697  CG  LEU A 145     -17.594  11.774  -2.535  1.00 10.00      A   
ATOM    698  CD1 LEU A 145     -18.557  12.170  -1.425  1.00 10.00      A   
ATOM    699  CD2 LEU A 145     -16.452  10.935  -1.985  1.00 10.00      A   
ATOM    700  C   LEU A 145     -19.716  12.583  -5.064  1.00 10.00      A   
ATOM    701  O   LEU A 145     -20.677  12.231  -5.749  1.00 10.00      A   
ATOM    702  N   GLU A 146     -19.708  13.704  -4.359  1.00 10.00      A   
ATOM    703  HN  GLU A 146     -18.911  13.936  -3.840  1.00 10.00      A   
ATOM    704  CA  GLU A 146     -20.846  14.610  -4.348  1.00 10.00      A   
ATOM    705  CB  GLU A 146     -21.564  14.568  -2.997  1.00 10.00      A   
ATOM    706  CG  GLU A 146     -22.172  13.215  -2.663  1.00 10.00      A   
ATOM    707  CD  GLU A 146     -23.179  13.287  -1.536  1.00 10.00      A   
ATOM    708  OE1 GLU A 146     -24.232  13.929  -1.716  1.00 10.00      A   
ATOM    709  OE2 GLU A 146     -22.934  12.690  -0.472  1.00 10.00      A   
ATOM    710  C   GLU A 146     -20.375  16.022  -4.662  1.00 10.00      A   
ATOM    711  O   GLU A 146     -19.304  16.426  -4.212  1.00 10.00      A   
ATOM    712  N   PRO A 147     -21.159  16.782  -5.443  1.00 10.00      A   
ATOM    713  CA  PRO A 147     -20.813  18.156  -5.837  1.00 10.00      A   
ATOM    714  CB  PRO A 147     -22.112  18.683  -6.449  1.00 10.00      A   
ATOM    715  CG  PRO A 147     -22.797  17.467  -6.965  1.00 10.00      A   
ATOM    716  CD  PRO A 147     -22.455  16.361  -6.006  1.00 10.00      A   
ATOM    717  C   PRO A 147     -20.395  19.030  -4.656  1.00 10.00      A   
ATOM    718  O   PRO A 147     -21.206  19.335  -3.777  1.00 10.00      A   
ATOM    719  N   LYS A 148     -19.116  19.407  -4.644  1.00 10.00      A   
ATOM    720  HN  LYS A 148     -18.522  19.079  -5.358  1.00 10.00      A   
ATOM    721  CA  LYS A 148     -18.544  20.258  -3.600  1.00 10.00      A   
ATOM    722  CB  LYS A 148     -19.265  21.607  -3.505  1.00 10.00      A   
ATOM    723  CG  LYS A 148     -19.172  22.433  -4.775  1.00 10.00      A   
ATOM    724  CD  LYS A 148     -20.202  23.546  -4.803  1.00 10.00      A   
ATOM    725  CE  LYS A 148     -20.222  24.216  -6.165  1.00 10.00      A   
ATOM    726  NZ  LYS A 148     -21.217  25.317  -6.242  1.00 10.00      A   
ATOM    727  HZ1 LYS A 148     -21.264  25.685  -7.215  1.00 10.00      A   
ATOM    728  HZ2 LYS A 148     -20.946  26.090  -5.603  1.00 10.00      A   
ATOM    729  HZ3 LYS A 148     -22.158  24.970  -5.968  1.00 10.00      A   
ATOM    730  C   LYS A 148     -18.483  19.551  -2.251  1.00 10.00      A   
ATOM    731  O   LYS A 148     -19.163  19.934  -1.296  1.00 10.00      A   
ATOM    732  N   SER A 149     -17.660  18.518  -2.181  1.00 10.00      A   
ATOM    733  HN  SER A 149     -17.139  18.266  -2.984  1.00 10.00      A   
ATOM    734  CA  SER A 149     -17.495  17.749  -0.958  1.00 10.00      A   
ATOM    735  CB  SER A 149     -18.020  16.327  -1.145  1.00 10.00      A   
ATOM    736  OG  SER A 149     -19.379  16.343  -1.535  1.00 10.00      A   
ATOM    737  HG  SER A 149     -19.441  16.636  -2.456  1.00 10.00      A   
ATOM    738  C   SER A 149     -16.036  17.719  -0.517  1.00 10.00      A   
ATOM    739  O   SER A 149     -15.738  17.342   0.618  1.00 10.00      A   
ATOM    740  N   ASN A 150     -15.134  18.098  -1.428  1.00 10.00      A   
ATOM    741  HN  ASN A 150     -15.446  18.352  -2.330  1.00 10.00      A   
ATOM    742  CA  ASN A 150     -13.694  18.135  -1.145  1.00 10.00      A   
ATOM    743  CB  ASN A 150     -13.405  18.973   0.112  1.00 10.00      A   
ATOM    744  CG  ASN A 150     -12.048  19.648   0.093  1.00 10.00      A   
ATOM    745  OD1 ASN A 150     -11.612  20.170  -0.933  1.00 10.00      A   
ATOM    746  ND2 ASN A 150     -11.369  19.642   1.230  1.00 10.00      A   
ATOM    747 HD21 ASN A 150     -11.778  19.204   2.010  1.00 10.00      A   
ATOM    748 HD22 ASN A 150     -10.489  20.079   1.250  1.00 10.00      A   
ATOM    749  C   ASN A 150     -13.124  16.722  -0.990  1.00 10.00      A   
ATOM    750  O   ASN A 150     -11.997  16.537  -0.521  1.00 10.00      A   
ATOM    751  N   THR A 151     -13.902  15.730  -1.405  1.00 10.00      A   
ATOM    752  HN  THR A 151     -14.775  15.941  -1.794  1.00 10.00      A   
ATOM    753  CA  THR A 151     -13.497  14.335  -1.312  1.00 10.00      A   
ATOM    754  CB  THR A 151     -14.424  13.561  -0.353  1.00 10.00      A   
ATOM    755  OG1 THR A 151     -15.717  14.186  -0.326  1.00 10.00      A   
ATOM    756  HG1 THR A 151     -15.977  14.334   0.588  1.00 10.00      A   
ATOM    757  CG2 THR A 151     -13.850  13.546   1.054  1.00 10.00      A   
ATOM    758  C   THR A 151     -13.524  13.673  -2.687  1.00 10.00      A   
ATOM    759  O   THR A 151     -14.370  13.996  -3.522  1.00 10.00      A   
ATOM    760  N   TYR A 152     -12.602  12.745  -2.918  1.00 10.00      A   
ATOM    761  HN  TYR A 152     -11.969  12.507  -2.202  1.00 10.00      A   
ATOM    762  CA  TYR A 152     -12.517  12.052  -4.198  1.00 10.00      A   
ATOM    763  CB  TYR A 152     -11.310  12.556  -4.998  1.00 10.00      A   
ATOM    764  CG  TYR A 152     -11.284  14.056  -5.200  1.00 10.00      A   
ATOM    765  CD1 TYR A 152     -10.450  14.864  -4.438  1.00 10.00      A   
ATOM    766  CD2 TYR A 152     -12.097  14.665  -6.148  1.00 10.00      A   
ATOM    767  CE1 TYR A 152     -10.427  16.234  -4.613  1.00 10.00      A   
ATOM    768  CE2 TYR A 152     -12.079  16.034  -6.332  1.00 10.00      A   
ATOM    769  CZ  TYR A 152     -11.243  16.814  -5.561  1.00 10.00      A   
ATOM    770  OH  TYR A 152     -11.225  18.179  -5.738  1.00 10.00      A   
ATOM    771  HH  TYR A 152     -12.129  18.509  -5.784  1.00 10.00      A   
ATOM    772  C   TYR A 152     -12.415  10.543  -3.995  1.00 10.00      A   
ATOM    773  O   TYR A 152     -12.104  10.075  -2.897  1.00 10.00      A   
ATOM    774  N   ILE A 153     -12.679   9.792  -5.055  1.00 10.00      A   
ATOM    775  HN  ILE A 153     -12.920  10.226  -5.902  1.00 10.00      A   
ATOM    776  CA  ILE A 153     -12.620   8.337  -5.004  1.00 10.00      A   
ATOM    777  CB  ILE A 153     -13.972   7.739  -4.539  1.00 10.00      A   
ATOM    778  CG1 ILE A 153     -13.838   6.242  -4.239  1.00 10.00      A   
ATOM    779  CG2 ILE A 153     -15.073   7.998  -5.561  1.00 10.00      A   
ATOM    780  CD1 ILE A 153     -15.041   5.643  -3.540  1.00 10.00      A   
ATOM    781  C   ILE A 153     -12.229   7.780  -6.375  1.00 10.00      A   
ATOM    782  O   ILE A 153     -12.479   8.419  -7.402  1.00 10.00      A   
ATOM    783  N   LEU A 154     -11.593   6.611  -6.390  1.00 10.00      A   
ATOM    784  HN  LEU A 154     -11.399   6.152  -5.535  1.00 10.00      A   
ATOM    785  CA  LEU A 154     -11.168   5.987  -7.638  1.00 10.00      A   
ATOM    786  CB  LEU A 154      -9.846   5.233  -7.452  1.00 10.00      A   
ATOM    787  CG  LEU A 154      -8.566   5.970  -7.855  1.00 10.00      A   
ATOM    788  CD1 LEU A 154      -8.354   7.200  -6.991  1.00 10.00      A   
ATOM    789  CD2 LEU A 154      -7.365   5.040  -7.766  1.00 10.00      A   
ATOM    790  C   LEU A 154     -12.227   5.034  -8.181  1.00 10.00      A   
ATOM    791  O   LEU A 154     -12.458   3.958  -7.624  1.00 10.00      A   
ATOM    792  N   ILE A 155     -12.872   5.432  -9.265  1.00 10.00      A   
ATOM    793  HN  ILE A 155     -12.666   6.314  -9.653  1.00 10.00      A   
ATOM    794  CA  ILE A 155     -13.886   4.598  -9.890  1.00 10.00      A   
ATOM    795  CB  ILE A 155     -15.066   5.430 -10.437  1.00 10.00      A   
ATOM    796  CG1 ILE A 155     -15.759   6.176  -9.290  1.00 10.00      A   
ATOM    797  CG2 ILE A 155     -16.059   4.539 -11.174  1.00 10.00      A   
ATOM    798  CD1 ILE A 155     -16.934   7.025  -9.725  1.00 10.00      A   
ATOM    799  C   ILE A 155     -13.263   3.772 -11.012  1.00 10.00      A   
ATOM    800  O   ILE A 155     -12.670   4.317 -11.942  1.00 10.00      A   
ATOM    801  N   ASN A 156     -13.382   2.456 -10.905  1.00 10.00      A   
ATOM    802  HN  ASN A 156     -13.860   2.083 -10.136  1.00 10.00      A   
ATOM    803  CA  ASN A 156     -12.827   1.551 -11.906  1.00 10.00      A   
ATOM    804  CB  ASN A 156     -12.729   0.128 -11.343  1.00 10.00      A   
ATOM    805  CG  ASN A 156     -12.126  -0.858 -12.327  1.00 10.00      A   
ATOM    806  OD1 ASN A 156     -12.825  -1.422 -13.166  1.00 10.00      A   
ATOM    807  ND2 ASN A 156     -10.823  -1.077 -12.230  1.00 10.00      A   
ATOM    808 HD21 ASN A 156     -10.321  -0.599 -11.538  1.00 10.00      A   
ATOM    809 HD22 ASN A 156     -10.415  -1.716 -12.852  1.00 10.00      A   
ATOM    810  C   ASN A 156     -13.672   1.560 -13.176  1.00 10.00      A   
ATOM    811  O   ASN A 156     -14.880   1.328 -13.129  1.00 10.00      A   
ATOM    812  N   THR A 157     -13.035   1.840 -14.306  1.00 10.00      A   
ATOM    813  HN  THR A 157     -12.077   2.046 -14.276  1.00 10.00      A   
ATOM    814  CA  THR A 157     -13.729   1.878 -15.588  1.00 10.00      A   
ATOM    815  CB  THR A 157     -13.386   3.161 -16.374  1.00 10.00      A   
ATOM    816  OG1 THR A 157     -12.161   3.725 -15.875  1.00 10.00      A   
ATOM    817  HG1 THR A 157     -11.489   3.036 -15.809  1.00 10.00      A   
ATOM    818  CG2 THR A 157     -14.501   4.185 -16.229  1.00 10.00      A   
ATOM    819  C   THR A 157     -13.412   0.646 -16.441  1.00 10.00      A   
ATOM    820  O   THR A 157     -13.515   0.690 -17.671  1.00 10.00      A   
ATOM    821  N   LEU A 158     -13.050  -0.450 -15.769  1.00 10.00      A   
ATOM    822  HN  LEU A 158     -13.028  -0.413 -14.787  1.00 10.00      A   
ATOM    823  CA  LEU A 158     -12.702  -1.717 -16.423  1.00 10.00      A   
ATOM    824  CB  LEU A 158     -11.612  -1.533 -17.487  1.00 10.00      A   
ATOM    825  CG  LEU A 158     -10.954  -2.814 -18.011  1.00 10.00      A   
ATOM    826  CD1 LEU A 158     -10.089  -2.511 -19.225  1.00 10.00      A   
ATOM    827  CD2 LEU A 158     -10.127  -3.473 -16.919  1.00 10.00      A   
ATOM    828  C   LEU A 158     -13.925  -2.427 -17.002  1.00 10.00      A   
ATOM    829  O   LEU A 158     -14.712  -1.838 -17.746  1.00 10.00      A   
ATOM    830  N   GLU A 159     -14.078  -3.703 -16.660  1.00 10.00      A   
ATOM    831  HN  GLU A 159     -13.411  -4.128 -16.070  1.00 10.00      A   
ATOM    832  CA  GLU A 159     -15.201  -4.499 -17.142  1.00 10.00      A   
ATOM    833  CB  GLU A 159     -14.898  -5.999 -17.086  1.00 10.00      A   
ATOM    834  CG  GLU A 159     -13.520  -6.369 -17.605  1.00 10.00      A   
ATOM    835  CD  GLU A 159     -12.505  -6.521 -16.493  1.00 10.00      A   
ATOM    836  OE1 GLU A 159     -12.481  -5.667 -15.579  1.00 10.00      A   
ATOM    837  OE2 GLU A 159     -11.731  -7.500 -16.527  1.00 10.00      A   
ATOM    838  C   GLU A 159     -16.510  -4.167 -16.416  1.00 10.00      A   
ATOM    839  O   GLU A 159     -17.519  -3.885 -17.067  1.00 10.00      A   
ATOM    840  N   PRO A 160     -16.534  -4.183 -15.066  1.00 10.00      A   
ATOM    841  CA  PRO A 160     -15.397  -4.518 -14.214  1.00 10.00      A   
ATOM    842  CB  PRO A 160     -15.560  -3.492 -13.087  1.00 10.00      A   
ATOM    843  CG  PRO A 160     -17.038  -3.207 -13.015  1.00 10.00      A   
ATOM    844  CD  PRO A 160     -17.686  -3.805 -14.244  1.00 10.00      A   
ATOM    845  C   PRO A 160     -15.480  -5.935 -13.634  1.00 10.00      A   
ATOM    846  O   PRO A 160     -16.555  -6.400 -13.239  1.00 10.00      A   
ATOM    847  N   VAL A 161     -14.346  -6.626 -13.603  1.00 10.00      A   
ATOM    848  HN  VAL A 161     -13.526  -6.223 -13.976  1.00 10.00      A   
ATOM    849  CA  VAL A 161     -14.287  -7.971 -13.040  1.00 10.00      A   
ATOM    850  CB  VAL A 161     -13.045  -8.750 -13.528  1.00 10.00      A   
ATOM    851  CG1 VAL A 161     -11.759  -8.134 -12.995  1.00 10.00      A   
ATOM    852  CG2 VAL A 161     -13.146 -10.219 -13.146  1.00 10.00      A   
ATOM    853  C   VAL A 161     -14.271  -7.887 -11.515  1.00 10.00      A   
ATOM    854  O   VAL A 161     -14.077  -6.810 -10.944  1.00 10.00      A   
ATOM    855  N   GLU A 166     -25.790  -8.209 -10.451  1.00 10.00      A   
ATOM    856  HN  GLU A 166     -26.341  -7.668 -11.056  1.00 10.00      A   
ATOM    857  CA  GLU A 166     -26.002  -8.097  -9.012  1.00 10.00      A   
ATOM    858  CB  GLU A 166     -27.286  -8.799  -8.566  1.00 10.00      A   
ATOM    859  CG  GLU A 166     -27.818  -8.290  -7.234  1.00 10.00      A   
ATOM    860  CD  GLU A 166     -27.786  -6.779  -7.141  1.00 10.00      A   
ATOM    861  OE1 GLU A 166     -26.767  -6.229  -6.677  1.00 10.00      A   
ATOM    862  OE2 GLU A 166     -28.771  -6.132  -7.545  1.00 10.00      A   
ATOM    863  C   GLU A 166     -24.802  -8.568  -8.218  1.00 10.00      A   
ATOM    864  O   GLU A 166     -24.802  -9.657  -7.641  1.00 10.00      A   
ATOM    865  N   MET A 167     -23.774  -7.740  -8.214  1.00 10.00      A   
ATOM    866  HN  MET A 167     -23.839  -6.898  -8.715  1.00 10.00      A   
ATOM    867  CA  MET A 167     -22.550  -8.037  -7.492  1.00 10.00      A   
ATOM    868  CB  MET A 167     -21.821  -9.227  -8.126  1.00 10.00      A   
ATOM    869  CG  MET A 167     -20.920  -9.984  -7.163  1.00 10.00      A   
ATOM    870  SD  MET A 167     -20.368 -11.567  -7.829  1.00 10.00      A   
ATOM    871  CE  MET A 167     -19.432 -12.209  -6.440  1.00 10.00      A   
ATOM    872  C   MET A 167     -21.645  -6.815  -7.488  1.00 10.00      A   
ATOM    873  O   MET A 167     -21.187  -6.369  -8.541  1.00 10.00      A   
ATOM    874  N   ARG A 168     -21.403  -6.265  -6.306  1.00 10.00      A   
ATOM    875  HN  ARG A 168     -21.795  -6.666  -5.500  1.00 10.00      A   
ATOM    876  CA  ARG A 168     -20.557  -5.084  -6.171  1.00 10.00      A   
ATOM    877  CB  ARG A 168     -21.380  -3.786  -6.130  1.00 10.00      A   
ATOM    878  CG  ARG A 168     -22.861  -3.967  -5.838  1.00 10.00      A   
ATOM    879  CD  ARG A 168     -23.679  -3.880  -7.115  1.00 10.00      A   
ATOM    880  NE  ARG A 168     -25.101  -4.122  -6.879  1.00 10.00      A   
ATOM    881  HE  ARG A 168     -25.403  -5.067  -6.825  1.00 10.00      A   
ATOM    882  CZ  ARG A 168     -26.009  -3.160  -6.739  1.00 10.00      A   
ATOM    883  NH1 ARG A 168     -25.652  -1.879  -6.795  1.00 10.00      A   
ATOM    884 HH11 ARG A 168     -24.641  -1.612  -6.958  1.00 10.00      A   
ATOM    885 HH12 ARG A 168     -26.363  -1.130  -6.678  1.00 10.00      A   
ATOM    886  NH2 ARG A 168     -27.280  -3.492  -6.547  1.00 10.00      A   
ATOM    887 HH21 ARG A 168     -28.005  -2.757  -6.424  1.00 10.00      A   
ATOM    888 HH22 ARG A 168     -27.558  -4.508  -6.529  1.00 10.00      A   
ATOM    889  C   ARG A 168     -19.666  -5.180  -4.941  1.00 10.00      A   
ATOM    890  O   ARG A 168     -19.949  -5.945  -4.019  1.00 10.00      A   
ATOM    891  N   GLY A 169     -18.587  -4.412  -4.949  1.00 10.00      A   
ATOM    892  HN  GLY A 169     -18.411  -3.841  -5.730  1.00 10.00      A   
ATOM    893  CA  GLY A 169     -17.658  -4.406  -3.835  1.00 10.00      A   
ATOM    894  C   GLY A 169     -16.566  -3.373  -4.029  1.00 10.00      A   
ATOM    895  O   GLY A 169     -16.758  -2.398  -4.767  1.00 10.00      A   
ATOM    896  N   GLN A 171     -14.724 -16.298  -3.962  1.00 10.00      A   
ATOM    897  HN  GLN A 171     -15.045 -16.824  -4.731  1.00 10.00      A   
ATOM    898  CA  GLN A 171     -13.663 -15.316  -4.160  1.00 10.00      A   
ATOM    899  CB  GLN A 171     -13.082 -15.436  -5.574  1.00 10.00      A   
ATOM    900  CG  GLN A 171     -14.117 -15.340  -6.689  1.00 10.00      A   
ATOM    901  CD  GLN A 171     -13.562 -15.744  -8.042  1.00 10.00      A   
ATOM    902  OE1 GLN A 171     -12.665 -16.579  -8.134  1.00 10.00      A   
ATOM    903  NE2 GLN A 171     -14.099 -15.158  -9.102  1.00 10.00      A   
ATOM    904 HE21 GLN A 171     -14.816 -14.504  -8.959  1.00 10.00      A   
ATOM    905 HE22 GLN A 171     -13.757 -15.405  -9.989  1.00 10.00      A   
ATOM    906  C   GLN A 171     -14.179 -13.896  -3.915  1.00 10.00      A   
ATOM    907  O   GLN A 171     -13.425 -12.927  -3.999  1.00 10.00      A   
ATOM    908  N   GLY A 172     -15.466 -13.786  -3.594  1.00 10.00      A   
ATOM    909  HN  GLY A 172     -16.009 -14.602  -3.508  1.00 10.00      A   
ATOM    910  CA  GLY A 172     -16.070 -12.486  -3.341  1.00 10.00      A   
ATOM    911  C   GLY A 172     -15.801 -12.017  -1.921  1.00 10.00      A   
ATOM    912  O   GLY A 172     -15.542 -12.836  -1.035  1.00 10.00      A   
ATOM    913  N   THR A 173     -15.847 -10.707  -1.707  1.00 10.00      A   
ATOM    914  HN  THR A 173     -16.039 -10.106  -2.457  1.00 10.00      A   
ATOM    915  CA  THR A 173     -15.605 -10.125  -0.392  1.00 10.00      A   
ATOM    916  CB  THR A 173     -15.464  -8.597  -0.498  1.00 10.00      A   
ATOM    917  OG1 THR A 173     -14.824  -8.269  -1.740  1.00 10.00      A   
ATOM    918  HG1 THR A 173     -13.983  -7.839  -1.561  1.00 10.00      A   
ATOM    919  CG2 THR A 173     -14.632  -8.053   0.653  1.00 10.00      A   
ATOM    920  C   THR A 173     -16.737 -10.461   0.584  1.00 10.00      A   
ATOM    921  O   THR A 173     -17.896 -10.118   0.346  1.00 10.00      A   
ATOM    922  N   PRO A 174     -16.407 -11.130   1.704  1.00 10.00      A   
ATOM    923  CA  PRO A 174     -17.395 -11.523   2.716  1.00 10.00      A   
ATOM    924  CB  PRO A 174     -16.601 -12.422   3.668  1.00 10.00      A   
ATOM    925  CG  PRO A 174     -15.181 -12.007   3.492  1.00 10.00      A   
ATOM    926  CD  PRO A 174     -15.045 -11.562   2.063  1.00 10.00      A   
ATOM    927  C   PRO A 174     -17.970 -10.322   3.469  1.00 10.00      A   
ATOM    928  O   PRO A 174     -19.122 -10.344   3.905  1.00 10.00      A   
ATOM    929  N   THR A 175     -17.162  -9.276   3.612  1.00 10.00      A   
ATOM    930  HN  THR A 175     -16.252  -9.324   3.251  1.00 10.00      A   
ATOM    931  CA  THR A 175     -17.578  -8.064   4.304  1.00 10.00      A   
ATOM    932  CB  THR A 175     -16.412  -7.066   4.367  1.00 10.00      A   
ATOM    933  OG1 THR A 175     -15.177  -7.796   4.335  1.00 10.00      A   
ATOM    934  HG1 THR A 175     -14.767  -7.775   5.209  1.00 10.00      A   
ATOM    935  CG2 THR A 175     -16.479  -6.245   5.646  1.00 10.00      A   
ATOM    936  C   THR A 175     -18.766  -7.411   3.596  1.00 10.00      A   
ATOM    937  O   THR A 175     -19.702  -6.932   4.239  1.00 10.00      A   
ATOM    938  N   THR A 176     -18.728  -7.418   2.269  1.00 10.00      A   
ATOM    939  HN  THR A 176     -17.960  -7.820   1.811  1.00 10.00      A   
ATOM    940  CA  THR A 176     -19.793  -6.836   1.470  1.00 10.00      A   
ATOM    941  CB  THR A 176     -19.354  -6.725   0.001  1.00 10.00      A   
ATOM    942  OG1 THR A 176     -17.921  -6.632  -0.042  1.00 10.00      A   
ATOM    943  HG1 THR A 176     -17.668  -5.806  -0.463  1.00 10.00      A   
ATOM    944  CG2 THR A 176     -19.951  -5.482  -0.642  1.00 10.00      A   
ATOM    945  C   THR A 176     -21.059  -7.687   1.568  1.00 10.00      A   
ATOM    946  O   THR A 176     -22.166  -7.206   1.329  1.00 10.00      A   
ATOM    947  N   GLY A 177     -20.882  -8.951   1.941  1.00 10.00      A   
ATOM    948  HN  GLY A 177     -19.975  -9.271   2.129  1.00 10.00      A   
ATOM    949  CA  GLY A 177     -22.006  -9.855   2.080  1.00 10.00      A   
ATOM    950  C   GLY A 177     -22.913  -9.443   3.216  1.00 10.00      A   
ATOM    951  O   GLY A 177     -24.128  -9.345   3.047  1.00 10.00      A   
ATOM    952  N   LEU A 178     -22.316  -9.180   4.374  1.00 10.00      A   
ATOM    953  HN  LEU A 178     -21.341  -9.265   4.439  1.00 10.00      A   
ATOM    954  CA  LEU A 178     -23.075  -8.761   5.545  1.00 10.00      A   
ATOM    955  CB  LEU A 178     -22.176  -8.674   6.786  1.00 10.00      A   
ATOM    956  CG  LEU A 178     -21.910  -9.982   7.542  1.00 10.00      A   
ATOM    957  CD1 LEU A 178     -23.209 -10.721   7.833  1.00 10.00      A   
ATOM    958  CD2 LEU A 178     -20.933 -10.869   6.784  1.00 10.00      A   
ATOM    959  C   LEU A 178     -23.739  -7.416   5.279  1.00 10.00      A   
ATOM    960  O   LEU A 178     -24.906  -7.209   5.614  1.00 10.00      A   
ATOM    961  N   LEU A 179     -22.987  -6.517   4.649  1.00 10.00      A   
ATOM    962  HN  LEU A 179     -22.067  -6.753   4.407  1.00 10.00      A   
ATOM    963  CA  LEU A 179     -23.487  -5.189   4.315  1.00 10.00      A   
ATOM    964  CB  LEU A 179     -22.386  -4.363   3.641  1.00 10.00      A   
ATOM    965  CG  LEU A 179     -22.760  -2.940   3.215  1.00 10.00      A   
ATOM    966  CD1 LEU A 179     -22.985  -2.053   4.429  1.00 10.00      A   
ATOM    967  CD2 LEU A 179     -21.688  -2.355   2.309  1.00 10.00      A   
ATOM    968  C   LEU A 179     -24.705  -5.286   3.402  1.00 10.00      A   
ATOM    969  O   LEU A 179     -25.702  -4.592   3.605  1.00 10.00      A   
ATOM    970  N   MET A 180     -24.616  -6.166   2.406  1.00 10.00      A   
ATOM    971  HN  MET A 180     -23.789  -6.686   2.303  1.00 10.00      A   
ATOM    972  CA  MET A 180     -25.704  -6.375   1.455  1.00 10.00      A   
ATOM    973  CB  MET A 180     -25.299  -7.407   0.399  1.00 10.00      A   
ATOM    974  CG  MET A 180     -26.069  -7.301  -0.909  1.00 10.00      A   
ATOM    975  SD  MET A 180     -25.644  -5.819  -1.845  1.00 10.00      A   
ATOM    976  CE  MET A 180     -26.618  -6.068  -3.327  1.00 10.00      A   
ATOM    977  C   MET A 180     -26.968  -6.831   2.175  1.00 10.00      A   
ATOM    978  O   MET A 180     -28.073  -6.395   1.852  1.00 10.00      A   
ATOM    979  N   ILE A 181     -26.796  -7.707   3.160  1.00 10.00      A   
ATOM    980  HN  ILE A 181     -25.889  -8.019   3.369  1.00 10.00      A   
ATOM    981  CA  ILE A 181     -27.918  -8.213   3.937  1.00 10.00      A   
ATOM    982  CB  ILE A 181     -27.490  -9.366   4.877  1.00 10.00      A   
ATOM    983  CG1 ILE A 181     -26.941 -10.542   4.060  1.00 10.00      A   
ATOM    984  CG2 ILE A 181     -28.657  -9.821   5.746  1.00 10.00      A   
ATOM    985  CD1 ILE A 181     -26.310 -11.634   4.899  1.00 10.00      A   
ATOM    986  C   ILE A 181     -28.537  -7.083   4.756  1.00 10.00      A   
ATOM    987  O   ILE A 181     -29.760  -6.940   4.813  1.00 10.00      A   
ATOM    988  N   VAL A 182     -27.681  -6.270   5.368  1.00 10.00      A   
ATOM    989  HN  VAL A 182     -26.717  -6.431   5.269  1.00 10.00      A   
ATOM    990  CA  VAL A 182     -28.132  -5.148   6.184  1.00 10.00      A   
ATOM    991  CB  VAL A 182     -26.960  -4.432   6.893  1.00 10.00      A   
ATOM    992  CG1 VAL A 182     -27.454  -3.208   7.656  1.00 10.00      A   
ATOM    993  CG2 VAL A 182     -26.246  -5.386   7.838  1.00 10.00      A   
ATOM    994  C   VAL A 182     -28.933  -4.146   5.356  1.00 10.00      A   
ATOM    995  O   VAL A 182     -30.071  -3.823   5.698  1.00 10.00      A   
ATOM    996  N   LEU A 183     -28.349  -3.668   4.257  1.00 10.00      A   
ATOM    997  HN  LEU A 183     -27.443  -3.971   4.018  1.00 10.00      A   
ATOM    998  CA  LEU A 183     -29.033  -2.702   3.399  1.00 10.00      A   
ATOM    999  CB  LEU A 183     -28.112  -2.132   2.308  1.00 10.00      A   
ATOM   1000  CG  LEU A 183     -27.530  -3.114   1.284  1.00 10.00      A   
ATOM   1001  CD1 LEU A 183     -28.413  -3.195   0.046  1.00 10.00      A   
ATOM   1002  CD2 LEU A 183     -26.116  -2.704   0.901  1.00 10.00      A   
ATOM   1003  C   LEU A 183     -30.313  -3.296   2.817  1.00 10.00      A   
ATOM   1004  O   LEU A 183     -31.318  -2.598   2.655  1.00 10.00      A   
ATOM   1005  N   GLY A 184     -30.272  -4.592   2.520  1.00 10.00      A   
ATOM   1006  HN  GLY A 184     -29.438  -5.091   2.656  1.00 10.00      A   
ATOM   1007  CA  GLY A 184     -31.434  -5.268   1.988  1.00 10.00      A   
ATOM   1008  C   GLY A 184     -32.555  -5.288   3.003  1.00 10.00      A   
ATOM   1009  O   GLY A 184     -33.711  -5.025   2.670  1.00 10.00      A   
ATOM   1010  N   LEU A 185     -32.204  -5.589   4.251  1.00 10.00      A   
ATOM   1011  HN  LEU A 185     -31.262  -5.796   4.445  1.00 10.00      A   
ATOM   1012  CA  LEU A 185     -33.175  -5.625   5.335  1.00 10.00      A   
ATOM   1013  CB  LEU A 185     -32.515  -6.079   6.642  1.00 10.00      A   
ATOM   1014  CG  LEU A 185     -32.263  -7.581   6.798  1.00 10.00      A   
ATOM   1015  CD1 LEU A 185     -31.382  -7.846   8.009  1.00 10.00      A   
ATOM   1016  CD2 LEU A 185     -33.578  -8.336   6.919  1.00 10.00      A   
ATOM   1017  C   LEU A 185     -33.794  -4.249   5.527  1.00 10.00      A   
ATOM   1018  O   LEU A 185     -35.002  -4.125   5.728  1.00 10.00      A   
ATOM   1019  N   ILE A 186     -32.956  -3.218   5.457  1.00 10.00      A   
ATOM   1020  HN  ILE A 186     -31.999  -3.389   5.304  1.00 10.00      A   
ATOM   1021  CA  ILE A 186     -33.418  -1.845   5.612  1.00 10.00      A   
ATOM   1022  CB  ILE A 186     -32.262  -0.824   5.493  1.00 10.00      A   
ATOM   1023  CG1 ILE A 186     -31.211  -1.079   6.577  1.00 10.00      A   
ATOM   1024  CG2 ILE A 186     -32.791   0.602   5.592  1.00 10.00      A   
ATOM   1025  CD1 ILE A 186     -29.957  -0.245   6.426  1.00 10.00      A   
ATOM   1026  C   ILE A 186     -34.485  -1.528   4.574  1.00 10.00      A   
ATOM   1027  O   ILE A 186     -35.580  -1.082   4.918  1.00 10.00      A   
ATOM   1028  N   PHE A 187     -34.174  -1.796   3.312  1.00 10.00      A   
ATOM   1029  HN  PHE A 187     -33.292  -2.188   3.109  1.00 10.00      A   
ATOM   1030  CA  PHE A 187     -35.103  -1.534   2.222  1.00 10.00      A   
ATOM   1031  CB  PHE A 187     -34.427  -1.757   0.867  1.00 10.00      A   
ATOM   1032  CG  PHE A 187     -35.097  -1.043  -0.275  1.00 10.00      A   
ATOM   1033  CD1 PHE A 187     -35.406   0.305  -0.182  1.00 10.00      A   
ATOM   1034  CD2 PHE A 187     -35.413  -1.717  -1.442  1.00 10.00      A   
ATOM   1035  CE1 PHE A 187     -36.017   0.968  -1.230  1.00 10.00      A   
ATOM   1036  CE2 PHE A 187     -36.025  -1.062  -2.495  1.00 10.00      A   
ATOM   1037  CZ  PHE A 187     -36.327   0.282  -2.389  1.00 10.00      A   
ATOM   1038  C   PHE A 187     -36.360  -2.391   2.343  1.00 10.00      A   
ATOM   1039  O   PHE A 187     -37.467  -1.911   2.120  1.00 10.00      A   
ATOM   1040  N   MET A 188     -36.190  -3.652   2.723  1.00 10.00      A   
ATOM   1041  HN  MET A 188     -35.279  -3.981   2.905  1.00 10.00      A   
ATOM   1042  CA  MET A 188     -37.323  -4.564   2.869  1.00 10.00      A   
ATOM   1043  CB  MET A 188     -36.858  -5.999   3.125  1.00 10.00      A   
ATOM   1044  CG  MET A 188     -36.336  -6.706   1.884  1.00 10.00      A   
ATOM   1045  SD  MET A 188     -36.074  -8.474   2.134  1.00 10.00      A   
ATOM   1046  CE  MET A 188     -34.697  -8.457   3.278  1.00 10.00      A   
ATOM   1047  C   MET A 188     -38.288  -4.103   3.957  1.00 10.00      A   
ATOM   1048  O   MET A 188     -39.479  -4.395   3.901  1.00 10.00      A   
ATOM   1049  N   LYS A 189     -37.771  -3.371   4.937  1.00 10.00      A   
ATOM   1050  HN  LYS A 189     -36.809  -3.175   4.930  1.00 10.00      A   
ATOM   1051  CA  LYS A 189     -38.592  -2.857   6.030  1.00 10.00      A   
ATOM   1052  CB  LYS A 189     -37.764  -2.747   7.315  1.00 10.00      A   
ATOM   1053  CG  LYS A 189     -37.351  -4.079   7.922  1.00 10.00      A   
ATOM   1054  CD  LYS A 189     -38.511  -4.756   8.631  1.00 10.00      A   
ATOM   1055  CE  LYS A 189     -38.211  -4.961  10.108  1.00 10.00      A   
ATOM   1056  NZ  LYS A 189     -38.273  -3.688  10.875  1.00 10.00      A   
ATOM   1057  HZ1 LYS A 189     -39.248  -3.327  10.888  1.00 10.00      A   
ATOM   1058  HZ2 LYS A 189     -37.657  -2.975  10.439  1.00 10.00      A   
ATOM   1059  HZ3 LYS A 189     -37.957  -3.845  11.859  1.00 10.00      A   
ATOM   1060  C   LYS A 189     -39.173  -1.489   5.677  1.00 10.00      A   
ATOM   1061  O   LYS A 189     -39.541  -0.714   6.558  1.00 10.00      A   
ATOM   1062  N   GLY A 190     -39.249  -1.193   4.385  1.00 10.00      A   
ATOM   1063  HN  GLY A 190     -38.941  -1.849   3.723  1.00 10.00      A   
ATOM   1064  CA  GLY A 190     -39.779   0.086   3.947  1.00 10.00      A   
ATOM   1065  C   GLY A 190     -38.720   1.168   3.990  1.00 10.00      A   
ATOM   1066  O   GLY A 190     -39.030   2.354   4.104  1.00 10.00      A   
ATOM   1067  N   ASN A 191     -37.464   0.737   3.918  1.00 10.00      A   
ATOM   1068  HN  ASN A 191     -37.307  -0.229   3.848  1.00 10.00      A   
ATOM   1069  CA  ASN A 191     -36.305   1.632   3.944  1.00 10.00      A   
ATOM   1070  CB  ASN A 191     -36.354   2.671   2.816  1.00 10.00      A   
ATOM   1071  CG  ASN A 191     -34.978   3.205   2.446  1.00 10.00      A   
ATOM   1072  OD1 ASN A 191     -34.811   4.395   2.185  1.00 10.00      A   
ATOM   1073  ND2 ASN A 191     -33.984   2.329   2.408  1.00 10.00      A   
ATOM   1074 HD21 ASN A 191     -34.181   1.394   2.617  1.00 10.00      A   
ATOM   1075 HD22 ASN A 191     -33.091   2.653   2.172  1.00 10.00      A   
ATOM   1076  C   ASN A 191     -36.135   2.298   5.309  1.00 10.00      A   
ATOM   1077  O   ASN A 191     -35.458   3.315   5.436  1.00 10.00      A   
ATOM   1078  N   THR A 192     -36.745   1.712   6.332  1.00 10.00      A   
ATOM   1079  HN  THR A 192     -37.261   0.892   6.178  1.00 10.00      A   
ATOM   1080  CA  THR A 192     -36.659   2.250   7.686  1.00 10.00      A   
ATOM   1081  CB  THR A 192     -37.759   3.302   7.949  1.00 10.00      A   
ATOM   1082  OG1 THR A 192     -38.517   3.526   6.748  1.00 10.00      A   
ATOM   1083  HG1 THR A 192     -38.213   2.925   6.059  1.00 10.00      A   
ATOM   1084  CG2 THR A 192     -37.144   4.615   8.406  1.00 10.00      A   
ATOM   1085  C   THR A 192     -36.783   1.136   8.723  1.00 10.00      A   
ATOM   1086  O   THR A 192     -37.704   0.322   8.658  1.00 10.00      A   
ATOM   1087  N   LEU A 193     -35.846   1.097   9.665  1.00 10.00      A   
ATOM   1088  HN  LEU A 193     -35.133   1.770   9.659  1.00 10.00      A   
ATOM   1089  CA  LEU A 193     -35.855   0.092  10.723  1.00 10.00      A   
ATOM   1090  CB  LEU A 193     -35.378  -1.285  10.223  1.00 10.00      A   
ATOM   1091  CG  LEU A 193     -34.146  -1.340   9.306  1.00 10.00      A   
ATOM   1092  CD1 LEU A 193     -32.903  -0.791   9.994  1.00 10.00      A   
ATOM   1093  CD2 LEU A 193     -33.902  -2.770   8.851  1.00 10.00      A   
ATOM   1094  C   LEU A 193     -35.039   0.547  11.927  1.00 10.00      A   
ATOM   1095  O   LEU A 193     -34.458   1.634  11.919  1.00 10.00      A   
ATOM   1096  N   LYS A 194     -35.002  -0.290  12.955  1.00 10.00      A   
ATOM   1097  HN  LYS A 194     -35.493  -1.145  12.893  1.00 10.00      A   
ATOM   1098  CA  LYS A 194     -34.255   0.009  14.166  1.00 10.00      A   
ATOM   1099  CB  LYS A 194     -35.114  -0.271  15.402  1.00 10.00      A   
ATOM   1100  CG  LYS A 194     -36.527   0.284  15.329  1.00 10.00      A   
ATOM   1101  CD  LYS A 194     -37.456  -0.471  16.261  1.00 10.00      A   
ATOM   1102  CE  LYS A 194     -38.909  -0.101  16.026  1.00 10.00      A   
ATOM   1103  NZ  LYS A 194     -39.828  -1.052  16.701  1.00 10.00      A   
ATOM   1104  HZ1 LYS A 194     -39.538  -1.189  17.689  1.00 10.00      A   
ATOM   1105  HZ2 LYS A 194     -39.814  -1.970  16.218  1.00 10.00      A   
ATOM   1106  HZ3 LYS A 194     -40.799  -0.684  16.687  1.00 10.00      A   
ATOM   1107  C   LYS A 194     -32.991  -0.842  14.225  1.00 10.00      A   
ATOM   1108  O   LYS A 194     -32.883  -1.862  13.542  1.00 10.00      A   
ATOM   1109  N   GLU A 195     -32.042  -0.426  15.043  1.00 10.00      A   
ATOM   1110  HN  GLU A 195     -32.180   0.394  15.563  1.00 10.00      A   
ATOM   1111  CA  GLU A 195     -30.793  -1.157  15.189  1.00 10.00      A   
ATOM   1112  CB  GLU A 195     -29.693  -0.213  15.687  1.00 10.00      A   
ATOM   1113  CG  GLU A 195     -28.547  -0.896  16.419  1.00 10.00      A   
ATOM   1114  CD  GLU A 195     -28.270  -0.260  17.765  1.00 10.00      A   
ATOM   1115  OE1 GLU A 195     -29.239   0.120  18.453  1.00 10.00      A   
ATOM   1116  OE2 GLU A 195     -27.084  -0.130  18.132  1.00 10.00      A   
ATOM   1117  C   GLU A 195     -30.968  -2.337  16.140  1.00 10.00      A   
ATOM   1118  O   GLU A 195     -30.424  -3.416  15.911  1.00 10.00      A   
ATOM   1119  N   THR A 196     -31.763  -2.129  17.181  1.00 10.00      A   
ATOM   1120  HN  THR A 196     -32.196  -1.255  17.279  1.00 10.00      A   
ATOM   1121  CA  THR A 196     -32.015  -3.147  18.194  1.00 10.00      A   
ATOM   1122  CB  THR A 196     -32.989  -2.614  19.259  1.00 10.00      A   
ATOM   1123  OG1 THR A 196     -33.335  -1.256  18.937  1.00 10.00      A   
ATOM   1124  HG1 THR A 196     -34.092  -0.983  19.473  1.00 10.00      A   
ATOM   1125  CG2 THR A 196     -32.346  -2.654  20.637  1.00 10.00      A   
ATOM   1126  C   THR A 196     -32.576  -4.438  17.597  1.00 10.00      A   
ATOM   1127  O   THR A 196     -32.232  -5.538  18.037  1.00 10.00      A   
ATOM   1128  N   GLU A 197     -33.422  -4.303  16.584  1.00 10.00      A   
ATOM   1129  HN  GLU A 197     -33.644  -3.405  16.261  1.00 10.00      A   
ATOM   1130  CA  GLU A 197     -34.026  -5.462  15.944  1.00 10.00      A   
ATOM   1131  CB  GLU A 197     -35.320  -5.079  15.214  1.00 10.00      A   
ATOM   1132  CG  GLU A 197     -35.157  -3.969  14.186  1.00 10.00      A   
ATOM   1133  CD  GLU A 197     -36.438  -3.653  13.436  1.00 10.00      A   
ATOM   1134  OE1 GLU A 197     -37.326  -4.532  13.355  1.00 10.00      A   
ATOM   1135  OE2 GLU A 197     -36.563  -2.532  12.911  1.00 10.00      A   
ATOM   1136  C   GLU A 197     -33.051  -6.173  15.003  1.00 10.00      A   
ATOM   1137  O   GLU A 197     -32.979  -7.400  14.981  1.00 10.00      A   
ATOM   1138  N   ALA A 198     -32.286  -5.397  14.246  1.00 10.00      A   
ATOM   1139  HN  ALA A 198     -32.363  -4.422  14.327  1.00 10.00      A   
ATOM   1140  CA  ALA A 198     -31.334  -5.954  13.290  1.00 10.00      A   
ATOM   1141  CB  ALA A 198     -30.930  -4.904  12.266  1.00 10.00      A   
ATOM   1142  C   ALA A 198     -30.100  -6.534  13.978  1.00 10.00      A   
ATOM   1143  O   ALA A 198     -29.560  -7.553  13.546  1.00 10.00      A   
ATOM   1144  N   TRP A 199     -29.665  -5.884  15.052  1.00 10.00      A   
ATOM   1145  HN  TRP A 199     -30.147  -5.077  15.351  1.00 10.00      A   
ATOM   1146  CA  TRP A 199     -28.487  -6.319  15.797  1.00 10.00      A   
ATOM   1147  CB  TRP A 199     -28.202  -5.356  16.948  1.00 10.00      A   
ATOM   1148  CG  TRP A 199     -26.799  -5.430  17.465  1.00 10.00      A   
ATOM   1149  CD1 TRP A 199     -25.652  -5.186  16.764  1.00 10.00      A   
ATOM   1150  CD2 TRP A 199     -26.393  -5.762  18.796  1.00 10.00      A   
ATOM   1151  NE1 TRP A 199     -24.558  -5.350  17.576  1.00 10.00      A   
ATOM   1152  HE1 TRP A 199     -23.623  -5.234  17.303  1.00 10.00      A   
ATOM   1153  CE2 TRP A 199     -24.985  -5.704  18.830  1.00 10.00      A   
ATOM   1154  CE3 TRP A 199     -27.083  -6.104  19.962  1.00 10.00      A   
ATOM   1155  CZ2 TRP A 199     -24.255  -5.976  19.985  1.00 10.00      A   
ATOM   1156  CZ3 TRP A 199     -26.357  -6.371  21.107  1.00 10.00      A   
ATOM   1157  CH2 TRP A 199     -24.957  -6.305  21.110  1.00 10.00      A   
ATOM   1158  C   TRP A 199     -28.640  -7.744  16.326  1.00 10.00      A   
ATOM   1159  O   TRP A 199     -27.777  -8.595  16.108  1.00 10.00      A   
ATOM   1160  N   ASP A 200     -29.748  -8.005  17.010  1.00 10.00      A   
ATOM   1161  HN  ASP A 200     -30.405  -7.291  17.142  1.00 10.00      A   
ATOM   1162  CA  ASP A 200     -30.006  -9.327  17.574  1.00 10.00      A   
ATOM   1163  CB  ASP A 200     -31.186  -9.279  18.544  1.00 10.00      A   
ATOM   1164  CG  ASP A 200     -31.497 -10.629  19.162  1.00 10.00      A   
ATOM   1165  OD1 ASP A 200     -32.521 -11.242  18.776  1.00 10.00      A   
ATOM   1166  OD2 ASP A 200     -30.737 -11.079  20.045  1.00 10.00      A   
ATOM   1167  C   ASP A 200     -30.256 -10.358  16.473  1.00 10.00      A   
ATOM   1168  O   ASP A 200     -29.908 -11.533  16.611  1.00 10.00      A   
ATOM   1169  N   PHE A 201     -30.845  -9.903  15.371  1.00 10.00      A   
ATOM   1170  HN  PHE A 201     -31.088  -8.956  15.316  1.00 10.00      A   
ATOM   1171  CA  PHE A 201     -31.132 -10.777  14.246  1.00 10.00      A   
ATOM   1172  CB  PHE A 201     -31.994 -10.044  13.214  1.00 10.00      A   
ATOM   1173  CG  PHE A 201     -32.457 -10.900  12.068  1.00 10.00      A   
ATOM   1174  CD1 PHE A 201     -31.773 -10.907  10.862  1.00 10.00      A   
ATOM   1175  CD2 PHE A 201     -33.587 -11.689  12.194  1.00 10.00      A   
ATOM   1176  CE1 PHE A 201     -32.209 -11.685   9.806  1.00 10.00      A   
ATOM   1177  CE2 PHE A 201     -34.027 -12.470  11.144  1.00 10.00      A   
ATOM   1178  CZ  PHE A 201     -33.338 -12.468   9.947  1.00 10.00      A   
ATOM   1179  C   PHE A 201     -29.831 -11.251  13.600  1.00 10.00      A   
ATOM   1180  O   PHE A 201     -29.649 -12.439  13.354  1.00 10.00      A   
ATOM   1181  N   LEU A 202     -28.929 -10.311  13.356  1.00 10.00      A   
ATOM   1182  HN  LEU A 202     -29.135  -9.383  13.590  1.00 10.00      A   
ATOM   1183  CA  LEU A 202     -27.650 -10.620  12.741  1.00 10.00      A   
ATOM   1184  CB  LEU A 202     -26.965  -9.338  12.259  1.00 10.00      A   
ATOM   1185  CG  LEU A 202     -25.860  -9.508  11.221  1.00 10.00      A   
ATOM   1186  CD1 LEU A 202     -26.437 -10.008   9.905  1.00 10.00      A   
ATOM   1187  CD2 LEU A 202     -25.107  -8.205  11.021  1.00 10.00      A   
ATOM   1188  C   LEU A 202     -26.730 -11.376  13.698  1.00 10.00      A   
ATOM   1189  O   LEU A 202     -25.794 -12.051  13.267  1.00 10.00      A   
ATOM   1190  N   ARG A 203     -27.015 -11.257  14.992  1.00 10.00      A   
ATOM   1191  HN  ARG A 203     -27.772 -10.688  15.261  1.00 10.00      A   
ATOM   1192  CA  ARG A 203     -26.221 -11.915  16.022  1.00 10.00      A   
ATOM   1193  CB  ARG A 203     -26.731 -11.529  17.411  1.00 10.00      A   
ATOM   1194  CG  ARG A 203     -25.742 -10.717  18.237  1.00 10.00      A   
ATOM   1195  CD  ARG A 203     -24.455 -11.488  18.492  1.00 10.00      A   
ATOM   1196  NE  ARG A 203     -24.711 -12.834  19.016  1.00 10.00      A   
ATOM   1197  HE  ARG A 203     -25.049 -13.508  18.385  1.00 10.00      A   
ATOM   1198  CZ  ARG A 203     -24.494 -13.195  20.280  1.00 10.00      A   
ATOM   1199  NH1 ARG A 203     -24.091 -12.301  21.171  1.00 10.00      A   
ATOM   1200 HH11 ARG A 203     -23.916 -12.589  22.158  1.00 10.00      A   
ATOM   1201 HH12 ARG A 203     -23.959 -11.306  20.895  1.00 10.00      A   
ATOM   1202  NH2 ARG A 203     -24.702 -14.449  20.649  1.00 10.00      A   
ATOM   1203 HH21 ARG A 203     -24.538 -14.740  21.636  1.00 10.00      A   
ATOM   1204 HH22 ARG A 203     -25.034 -15.151  19.950  1.00 10.00      A   
ATOM   1205  C   ARG A 203     -26.257 -13.434  15.873  1.00 10.00      A   
ATOM   1206  O   ARG A 203     -25.285 -14.120  16.189  1.00 10.00      A   
ATOM   1207  N   ARG A 204     -27.388 -13.957  15.407  1.00 10.00      A   
ATOM   1208  HN  ARG A 204     -28.134 -13.357  15.175  1.00 10.00      A   
ATOM   1209  CA  ARG A 204     -27.532 -15.402  15.229  1.00 10.00      A   
ATOM   1210  CB  ARG A 204     -28.895 -15.899  15.716  1.00 10.00      A   
ATOM   1211  CG  ARG A 204     -30.090 -15.429  14.893  1.00 10.00      A   
ATOM   1212  CD  ARG A 204     -31.380 -15.909  15.529  1.00 10.00      A   
ATOM   1213  NE  ARG A 204     -32.569 -15.520  14.770  1.00 10.00      A   
ATOM   1214  HE  ARG A 204     -32.602 -15.761  13.814  1.00 10.00      A   
ATOM   1215  CZ  ARG A 204     -33.608 -14.882  15.304  1.00 10.00      A   
ATOM   1216  NH1 ARG A 204     -33.595 -14.510  16.587  1.00 10.00      A   
ATOM   1217 HH11 ARG A 204     -32.764 -14.721  17.182  1.00 10.00      A   
ATOM   1218 HH12 ARG A 204     -34.412 -14.005  17.001  1.00 10.00      A   
ATOM   1219  NH2 ARG A 204     -34.668 -14.594  14.557  1.00 10.00      A   
ATOM   1220 HH21 ARG A 204     -34.687 -14.861  13.545  1.00 10.00      A   
ATOM   1221 HH22 ARG A 204     -35.489 -14.105  14.979  1.00 10.00      A   
ATOM   1222  C   ARG A 204     -27.278 -15.828  13.783  1.00 10.00      A   
ATOM   1223  O   ARG A 204     -27.493 -16.980  13.418  1.00 10.00      A   
ATOM   1224  N   LEU A 205     -26.805 -14.893  12.977  1.00 10.00      A   
ATOM   1225  HN  LEU A 205     -26.618 -13.996  13.341  1.00 10.00      A   
ATOM   1226  CA  LEU A 205     -26.515 -15.157  11.580  1.00 10.00      A   
ATOM   1227  CB  LEU A 205     -27.587 -14.532  10.683  1.00 10.00      A   
ATOM   1228  CG  LEU A 205     -27.941 -15.290   9.397  1.00 10.00      A   
ATOM   1229  CD1 LEU A 205     -29.254 -14.771   8.831  1.00 10.00      A   
ATOM   1230  CD2 LEU A 205     -26.838 -15.159   8.351  1.00 10.00      A   
ATOM   1231  C   LEU A 205     -25.136 -14.606  11.225  1.00 10.00      A   
ATOM   1232  O   LEU A 205     -24.188 -14.785  11.992  1.00 10.00      A   
ATOM   1233  N   VAL A 207     -17.567 -15.409  13.817  1.00 10.00      A   
ATOM   1234  HN  VAL A 207     -17.377 -15.997  14.555  1.00 10.00      A   
ATOM   1235  CA  VAL A 207     -16.485 -14.663  13.184  1.00 10.00      A   
ATOM   1236  CB  VAL A 207     -15.497 -15.582  12.413  1.00 10.00      A   
ATOM   1237  CG1 VAL A 207     -16.253 -16.474  11.447  1.00 10.00      A   
ATOM   1238  CG2 VAL A 207     -14.628 -16.402  13.363  1.00 10.00      A   
ATOM   1239  C   VAL A 207     -17.102 -13.688  12.208  1.00 10.00      A   
ATOM   1240  O   VAL A 207     -16.455 -12.747  11.753  1.00 10.00      A   
ATOM   1241  N   TYR A 208     -18.370 -13.934  11.893  1.00 10.00      A   
ATOM   1242  HN  TYR A 208     -18.819 -14.711  12.296  1.00 10.00      A   
ATOM   1243  CA  TYR A 208     -19.102 -13.069  10.950  1.00 10.00      A   
ATOM   1244  CB  TYR A 208     -20.624 -13.270  11.029  1.00 10.00      A   
ATOM   1245  CG  TYR A 208     -21.281 -12.543  12.178  1.00 10.00      A   
ATOM   1246  CD1 TYR A 208     -21.548 -11.180  12.101  1.00 10.00      A   
ATOM   1247  CD2 TYR A 208     -21.621 -13.212  13.341  1.00 10.00      A   
ATOM   1248  CE1 TYR A 208     -22.144 -10.502  13.156  1.00 10.00      A   
ATOM   1249  CE2 TYR A 208     -22.219 -12.543  14.403  1.00 10.00      A   
ATOM   1250  CZ  TYR A 208     -22.472 -11.178  14.308  1.00 10.00      A   
ATOM   1251  OH  TYR A 208     -23.054 -10.500  15.368  1.00 10.00      A   
ATOM   1252  HH  TYR A 208     -23.881 -10.091  15.088  1.00 10.00      A   
ATOM   1253  C   TYR A 208     -18.626 -13.269   9.513  1.00 10.00      A   
ATOM   1254  O   TYR A 208     -17.804 -14.150   9.224  1.00 10.00      A   
ATOM   1255  N   PRO A 219     -18.750  -6.494  25.518  1.00 10.00      A   
ATOM   1256  CA  PRO A 219     -17.612  -5.626  25.177  1.00 10.00      A   
ATOM   1257  CB  PRO A 219     -16.405  -6.551  25.345  1.00 10.00      A   
ATOM   1258  CG  PRO A 219     -16.874  -7.631  26.256  1.00 10.00      A   
ATOM   1259  CD  PRO A 219     -18.314  -7.844  25.913  1.00 10.00      A   
ATOM   1260  C   PRO A 219     -17.688  -5.143  23.732  1.00 10.00      A   
ATOM   1261  O   PRO A 219     -17.064  -4.147  23.358  1.00 10.00      A   
ATOM   1262  N   LYS A 220     -18.487  -5.835  22.938  1.00 10.00      A   
ATOM   1263  HN  LYS A 220     -18.979  -6.593  23.315  1.00 10.00      A   
ATOM   1264  CA  LYS A 220     -18.653  -5.515  21.524  1.00 10.00      A   
ATOM   1265  CB  LYS A 220     -19.057  -6.755  20.730  1.00 10.00      A   
ATOM   1266  CG  LYS A 220     -17.959  -7.807  20.628  1.00 10.00      A   
ATOM   1267  CD  LYS A 220     -17.658  -8.163  19.176  1.00 10.00      A   
ATOM   1268  CE  LYS A 220     -16.526  -9.182  19.071  1.00 10.00      A   
ATOM   1269  NZ  LYS A 220     -16.244  -9.558  17.661  1.00 10.00      A   
ATOM   1270  HZ1 LYS A 220     -16.014  -8.707  17.101  1.00 10.00      A   
ATOM   1271  HZ2 LYS A 220     -17.073 -10.025  17.237  1.00 10.00      A   
ATOM   1272  HZ3 LYS A 220     -15.436 -10.211  17.623  1.00 10.00      A   
ATOM   1273  C   LYS A 220     -19.644  -4.378  21.289  1.00 10.00      A   
ATOM   1274  O   LYS A 220     -20.326  -4.331  20.262  1.00 10.00      A   
ATOM   1275  N   LYS A 221     -19.738  -3.478  22.245  1.00 10.00      A   
ATOM   1276  HN  LYS A 221     -19.196  -3.585  23.055  1.00 10.00      A   
ATOM   1277  CA  LYS A 221     -20.620  -2.331  22.126  1.00 10.00      A   
ATOM   1278  CB  LYS A 221     -21.888  -2.506  22.955  1.00 10.00      A   
ATOM   1279  CG  LYS A 221     -23.090  -3.010  22.160  1.00 10.00      A   
ATOM   1280  CD  LYS A 221     -23.916  -1.874  21.563  1.00 10.00      A   
ATOM   1281  CE  LYS A 221     -23.158  -1.138  20.468  1.00 10.00      A   
ATOM   1282  NZ  LYS A 221     -23.800   0.145  20.087  1.00 10.00      A   
ATOM   1283  HZ1 LYS A 221     -24.414   0.008  19.258  1.00 10.00      A   
ATOM   1284  HZ2 LYS A 221     -23.064   0.854  19.850  1.00 10.00      A   
ATOM   1285  HZ3 LYS A 221     -24.373   0.514  20.875  1.00 10.00      A   
ATOM   1286  C   LYS A 221     -19.872  -1.058  22.507  1.00 10.00      A   
ATOM   1287  O   LYS A 221     -19.939  -0.047  21.803  1.00 10.00      A   
ATOM   1288  N   LEU A 222     -19.132  -1.128  23.602  1.00 10.00      A   
ATOM   1289  HN  LEU A 222     -19.112  -1.967  24.117  1.00 10.00      A   
ATOM   1290  CA  LEU A 222     -18.356   0.006  24.067  1.00 10.00      A   
ATOM   1291  CB  LEU A 222     -17.760  -0.293  25.443  1.00 10.00      A   
ATOM   1292  CG  LEU A 222     -18.755  -0.433  26.595  1.00 10.00      A   
ATOM   1293  CD1 LEU A 222     -18.037  -0.884  27.858  1.00 10.00      A   
ATOM   1294  CD2 LEU A 222     -19.488   0.884  26.834  1.00 10.00      A   
ATOM   1295  C   LEU A 222     -17.242   0.320  23.071  1.00 10.00      A   
ATOM   1296  O   LEU A 222     -16.991   1.488  22.752  1.00 10.00      A   
ATOM   1297  N   ILE A 223     -16.593  -0.728  22.557  1.00 10.00      A   
ATOM   1298  HN  ILE A 223     -16.842  -1.637  22.842  1.00 10.00      A   
ATOM   1299  CA  ILE A 223     -15.512  -0.556  21.596  1.00 10.00      A   
ATOM   1300  CB  ILE A 223     -14.695  -1.855  21.407  1.00 10.00      A   
ATOM   1301  CG1 ILE A 223     -13.388  -1.575  20.652  1.00 10.00      A   
ATOM   1302  CG2 ILE A 223     -15.519  -2.930  20.715  1.00 10.00      A   
ATOM   1303  CD1 ILE A 223     -12.476  -2.776  20.544  1.00 10.00      A   
ATOM   1304  C   ILE A 223     -16.056  -0.076  20.251  1.00 10.00      A   
ATOM   1305  O   ILE A 223     -15.349   0.577  19.488  1.00 10.00      A   
ATOM   1306  N   THR A 224     -17.318  -0.382  19.983  1.00 10.00      A   
ATOM   1307  HN  THR A 224     -17.833  -0.900  20.634  1.00 10.00      A   
ATOM   1308  CA  THR A 224     -17.959   0.024  18.743  1.00 10.00      A   
ATOM   1309  CB  THR A 224     -19.323  -0.663  18.595  1.00 10.00      A   
ATOM   1310  OG1 THR A 224     -19.275  -1.915  19.286  1.00 10.00      A   
ATOM   1311  HG1 THR A 224     -19.994  -2.484  18.983  1.00 10.00      A   
ATOM   1312  CG2 THR A 224     -19.631  -0.911  17.130  1.00 10.00      A   
ATOM   1313  C   THR A 224     -18.138   1.540  18.708  1.00 10.00      A   
ATOM   1314  O   THR A 224     -17.828   2.189  17.708  1.00 10.00      A   
ATOM   1315  N   GLU A 225     -18.616   2.101  19.811  1.00 10.00      A   
ATOM   1316  HN  GLU A 225     -18.854   1.537  20.574  1.00 10.00      A   
ATOM   1317  CA  GLU A 225     -18.808   3.544  19.906  1.00 10.00      A   
ATOM   1318  CB  GLU A 225     -19.759   3.900  21.049  1.00 10.00      A   
ATOM   1319  CG  GLU A 225     -21.191   4.134  20.596  1.00 10.00      A   
ATOM   1320  CD  GLU A 225     -22.061   2.899  20.703  1.00 10.00      A   
ATOM   1321  OE1 GLU A 225     -21.909   1.977  19.875  1.00 10.00      A   
ATOM   1322  OE2 GLU A 225     -22.915   2.855  21.612  1.00 10.00      A   
ATOM   1323  C   GLU A 225     -17.464   4.244  20.086  1.00 10.00      A   
ATOM   1324  O   GLU A 225     -17.301   5.411  19.713  1.00 10.00      A   
ATOM   1325  N   ASP A 226     -16.508   3.525  20.668  1.00 10.00      A   
ATOM   1326  HN  ASP A 226     -16.717   2.613  20.971  1.00 10.00      A   
ATOM   1327  CA  ASP A 226     -15.162   4.055  20.879  1.00 10.00      A   
ATOM   1328  CB  ASP A 226     -14.374   3.140  21.827  1.00 10.00      A   
ATOM   1329  CG  ASP A 226     -13.024   3.706  22.241  1.00 10.00      A   
ATOM   1330  OD1 ASP A 226     -12.106   3.764  21.393  1.00 10.00      A   
ATOM   1331  OD2 ASP A 226     -12.865   4.064  23.426  1.00 10.00      A   
ATOM   1332  C   ASP A 226     -14.442   4.144  19.544  1.00 10.00      A   
ATOM   1333  O   ASP A 226     -13.732   5.110  19.262  1.00 10.00      A   
ATOM   1334  N   PHE A 227     -14.658   3.133  18.707  1.00 10.00      A   
ATOM   1335  HN  PHE A 227     -15.244   2.398  18.992  1.00 10.00      A   
ATOM   1336  CA  PHE A 227     -14.042   3.068  17.390  1.00 10.00      A   
ATOM   1337  CB  PHE A 227     -14.353   1.738  16.706  1.00 10.00      A   
ATOM   1338  CG  PHE A 227     -13.128   0.969  16.299  1.00 10.00      A   
ATOM   1339  CD1 PHE A 227     -12.519   1.209  15.077  1.00 10.00      A   
ATOM   1340  CD2 PHE A 227     -12.584   0.009  17.138  1.00 10.00      A   
ATOM   1341  CE1 PHE A 227     -11.391   0.505  14.699  1.00 10.00      A   
ATOM   1342  CE2 PHE A 227     -11.457  -0.698  16.767  1.00 10.00      A   
ATOM   1343  CZ  PHE A 227     -10.859  -0.450  15.545  1.00 10.00      A   
ATOM   1344  C   PHE A 227     -14.472   4.237  16.510  1.00 10.00      A   
ATOM   1345  O   PHE A 227     -13.783   4.583  15.551  1.00 10.00      A   
ATOM   1346  N   VAL A 228     -15.608   4.845  16.843  1.00 10.00      A   
ATOM   1347  HN  VAL A 228     -16.119   4.515  17.613  1.00 10.00      A   
ATOM   1348  CA  VAL A 228     -16.114   5.988  16.089  1.00 10.00      A   
ATOM   1349  CB  VAL A 228     -17.503   6.435  16.596  1.00 10.00      A   
ATOM   1350  CG1 VAL A 228     -18.001   7.646  15.820  1.00 10.00      A   
ATOM   1351  CG2 VAL A 228     -18.501   5.293  16.495  1.00 10.00      A   
ATOM   1352  C   VAL A 228     -15.134   7.154  16.190  1.00 10.00      A   
ATOM   1353  O   VAL A 228     -14.953   7.922  15.245  1.00 10.00      A   
ATOM   1354  N   ARG A 229     -14.478   7.255  17.338  1.00 10.00      A   
ATOM   1355  HN  ARG A 229     -14.646   6.596  18.047  1.00 10.00      A   
ATOM   1356  CA  ARG A 229     -13.505   8.312  17.575  1.00 10.00      A   
ATOM   1357  CB  ARG A 229     -13.393   8.606  19.073  1.00 10.00      A   
ATOM   1358  CG  ARG A 229     -14.711   8.974  19.741  1.00 10.00      A   
ATOM   1359  CD  ARG A 229     -15.210  10.330  19.268  1.00 10.00      A   
ATOM   1360  NE  ARG A 229     -16.507  10.674  19.852  1.00 10.00      A   
ATOM   1361  HE  ARG A 229     -17.293  10.168  19.532  1.00 10.00      A   
ATOM   1362  CZ  ARG A 229     -16.689  11.627  20.766  1.00 10.00      A   
ATOM   1363  NH1 ARG A 229     -15.653  12.319  21.228  1.00 10.00      A   
ATOM   1364 HH11 ARG A 229     -14.691  12.117  20.877  1.00 10.00      A   
ATOM   1365 HH12 ARG A 229     -15.796  13.074  21.934  1.00 10.00      A   
ATOM   1366  NH2 ARG A 229     -17.911  11.887  21.214  1.00 10.00      A   
ATOM   1367 HH21 ARG A 229     -18.059  12.626  21.936  1.00 10.00      A   
ATOM   1368 HH22 ARG A 229     -18.731  11.360  20.837  1.00 10.00      A   
ATOM   1369  C   ARG A 229     -12.144   7.915  17.013  1.00 10.00      A   
ATOM   1370  O   ARG A 229     -11.232   8.734  16.921  1.00 10.00      A   
ATOM   1371  N   GLN A 230     -12.020   6.650  16.628  1.00 10.00      A   
ATOM   1372  HN  GLN A 230     -12.791   6.051  16.714  1.00 10.00      A   
ATOM   1373  CA  GLN A 230     -10.775   6.135  16.075  1.00 10.00      A   
ATOM   1374  CB  GLN A 230     -10.570   4.675  16.483  1.00 10.00      A   
ATOM   1375  CG  GLN A 230     -10.486   4.423  17.976  1.00 10.00      A   
ATOM   1376  CD  GLN A 230     -10.201   2.966  18.281  1.00 10.00      A   
ATOM   1377  OE1 GLN A 230      -9.518   2.282  17.514  1.00 10.00      A   
ATOM   1378  NE2 GLN A 230     -10.731   2.477  19.386  1.00 10.00      A   
ATOM   1379 HE21 GLN A 230     -11.280   3.079  19.949  1.00 10.00      A   
ATOM   1380 HE22 GLN A 230     -10.560   1.538  19.604  1.00 10.00      A   
ATOM   1381  C   GLN A 230     -10.778   6.221  14.556  1.00 10.00      A   
ATOM   1382  O   GLN A 230      -9.965   6.927  13.960  1.00 10.00      A   
ATOM   1383  N   ARG A 231     -11.693   5.481  13.935  1.00 10.00      A   
ATOM   1384  HN  ARG A 231     -12.328   4.954  14.474  1.00 10.00      A   
ATOM   1385  CA  ARG A 231     -11.805   5.444  12.484  1.00 10.00      A   
ATOM   1386  CB  ARG A 231     -10.639   4.649  11.863  1.00 10.00      A   
ATOM   1387  CG  ARG A 231     -10.210   3.421  12.659  1.00 10.00      A   
ATOM   1388  CD  ARG A 231      -8.730   3.477  13.017  1.00 10.00      A   
ATOM   1389  NE  ARG A 231      -8.467   2.955  14.362  1.00 10.00      A   
ATOM   1390  HE  ARG A 231      -9.240   2.628  14.874  1.00 10.00      A   
ATOM   1391  CZ  ARG A 231      -7.257   2.906  14.928  1.00 10.00      A   
ATOM   1392  NH1 ARG A 231      -6.187   3.334  14.270  1.00 10.00      A   
ATOM   1393 HH11 ARG A 231      -6.281   3.717  13.305  1.00 10.00      A   
ATOM   1394 HH12 ARG A 231      -5.242   3.285  14.715  1.00 10.00      A   
ATOM   1395  NH2 ARG A 231      -7.120   2.436  16.162  1.00 10.00      A   
ATOM   1396 HH21 ARG A 231      -6.176   2.388  16.607  1.00 10.00      A   
ATOM   1397 HH22 ARG A 231      -7.962   2.120  16.703  1.00 10.00      A   
ATOM   1398  C   ARG A 231     -13.151   4.862  12.055  1.00 10.00      A   
ATOM   1399  O   ARG A 231     -13.213   3.835  11.380  1.00 10.00      A   
ATOM   1400  N   TYR A 232     -14.228   5.523  12.468  1.00 10.00      A   
ATOM   1401  HN  TYR A 232     -14.113   6.333  13.008  1.00 10.00      A   
ATOM   1402  CA  TYR A 232     -15.581   5.091  12.131  1.00 10.00      A   
ATOM   1403  CB  TYR A 232     -16.117   4.101  13.170  1.00 10.00      A   
ATOM   1404  CG  TYR A 232     -16.216   2.675  12.678  1.00 10.00      A   
ATOM   1405  CD1 TYR A 232     -15.565   1.647  13.343  1.00 10.00      A   
ATOM   1406  CD2 TYR A 232     -16.962   2.357  11.549  1.00 10.00      A   
ATOM   1407  CE1 TYR A 232     -15.652   0.341  12.902  1.00 10.00      A   
ATOM   1408  CE2 TYR A 232     -17.054   1.052  11.101  1.00 10.00      A   
ATOM   1409  CZ  TYR A 232     -16.397   0.048  11.781  1.00 10.00      A   
ATOM   1410  OH  TYR A 232     -16.482  -1.252  11.340  1.00 10.00      A   
ATOM   1411  HH  TYR A 232     -16.893  -1.792  12.022  1.00 10.00      A   
ATOM   1412  C   TYR A 232     -16.512   6.293  12.030  1.00 10.00      A   
ATOM   1413  O   TYR A 232     -16.073   7.437  12.159  1.00 10.00      A   
ATOM   1414  N   LEU A 233     -17.794   6.032  11.811  1.00 10.00      A   
ATOM   1415  HN  LEU A 233     -18.087   5.098  11.737  1.00 10.00      A   
ATOM   1416  CA  LEU A 233     -18.783   7.092  11.692  1.00 10.00      A   
ATOM   1417  CB  LEU A 233     -19.035   7.409  10.213  1.00 10.00      A   
ATOM   1418  CG  LEU A 233     -19.896   8.639   9.912  1.00 10.00      A   
ATOM   1419  CD1 LEU A 233     -19.260   9.897  10.485  1.00 10.00      A   
ATOM   1420  CD2 LEU A 233     -20.110   8.781   8.414  1.00 10.00      A   
ATOM   1421  C   LEU A 233     -20.083   6.674  12.370  1.00 10.00      A   
ATOM   1422  O   LEU A 233     -20.442   5.496  12.359  1.00 10.00      A   
ATOM   1423  N   GLU A 234     -20.781   7.632  12.965  1.00 10.00      A   
ATOM   1424  HN  GLU A 234     -20.453   8.555  12.939  1.00 10.00      A   
ATOM   1425  CA  GLU A 234     -22.033   7.345  13.648  1.00 10.00      A   
ATOM   1426  CB  GLU A 234     -21.845   7.390  15.168  1.00 10.00      A   
ATOM   1427  CG  GLU A 234     -21.413   8.749  15.699  1.00 10.00      A   
ATOM   1428  CD  GLU A 234     -21.680   8.921  17.181  1.00 10.00      A   
ATOM   1429  OE1 GLU A 234     -21.335   9.988  17.730  1.00 10.00      A   
ATOM   1430  OE2 GLU A 234     -22.244   8.003  17.806  1.00 10.00      A   
ATOM   1431  C   GLU A 234     -23.125   8.323  13.235  1.00 10.00      A   
ATOM   1432  O   GLU A 234     -22.842   9.441  12.801  1.00 10.00      A   
ATOM   1433  N   TYR A 235     -24.368   7.887  13.371  1.00 10.00      A   
ATOM   1434  HN  TYR A 235     -24.517   6.983  13.722  1.00 10.00      A   
ATOM   1435  CA  TYR A 235     -25.529   8.697  13.036  1.00 10.00      A   
ATOM   1436  CB  TYR A 235     -25.986   8.429  11.598  1.00 10.00      A   
ATOM   1437  CG  TYR A 235     -25.191   9.141  10.524  1.00 10.00      A   
ATOM   1438  CD1 TYR A 235     -25.199  10.527  10.424  1.00 10.00      A   
ATOM   1439  CD2 TYR A 235     -24.442   8.424   9.601  1.00 10.00      A   
ATOM   1440  CE1 TYR A 235     -24.488  11.178   9.433  1.00 10.00      A   
ATOM   1441  CE2 TYR A 235     -23.725   9.065   8.609  1.00 10.00      A   
ATOM   1442  CZ  TYR A 235     -23.750  10.442   8.530  1.00 10.00      A   
ATOM   1443  OH  TYR A 235     -23.040  11.084   7.538  1.00 10.00      A   
ATOM   1444  HH  TYR A 235     -22.457  11.746   7.932  1.00 10.00      A   
ATOM   1445  C   TYR A 235     -26.660   8.355  13.996  1.00 10.00      A   
ATOM   1446  O   TYR A 235     -26.536   7.435  14.805  1.00 10.00      A   
ATOM   1447  N   ARG A 236     -27.756   9.091  13.909  1.00 10.00      A   
ATOM   1448  HN  ARG A 236     -27.794   9.817  13.250  1.00 10.00      A   
ATOM   1449  CA  ARG A 236     -28.910   8.853  14.768  1.00 10.00      A   
ATOM   1450  CB  ARG A 236     -29.150  10.046  15.698  1.00 10.00      A   
ATOM   1451  CG  ARG A 236     -27.985  10.375  16.618  1.00 10.00      A   
ATOM   1452  CD  ARG A 236     -27.666   9.219  17.554  1.00 10.00      A   
ATOM   1453  NE  ARG A 236     -28.729   8.983  18.533  1.00 10.00      A   
ATOM   1454  HE  ARG A 236     -29.642   9.268  18.292  1.00 10.00      A   
ATOM   1455  CZ  ARG A 236     -28.528   8.408  19.719  1.00 10.00      A   
ATOM   1456  NH1 ARG A 236     -27.311   8.021  20.073  1.00 10.00      A   
ATOM   1457 HH11 ARG A 236     -26.505   8.166  19.428  1.00 10.00      A   
ATOM   1458 HH12 ARG A 236     -27.152   7.566  20.999  1.00 10.00      A   
ATOM   1459  NH2 ARG A 236     -29.544   8.222  20.549  1.00 10.00      A   
ATOM   1460 HH21 ARG A 236     -29.386   7.772  21.480  1.00 10.00      A   
ATOM   1461 HH22 ARG A 236     -30.505   8.522  20.278  1.00 10.00      A   
ATOM   1462  C   ARG A 236     -30.157   8.583  13.933  1.00 10.00      A   
ATOM   1463  O   ARG A 236     -30.720   9.499  13.329  1.00 10.00      A   
ATOM   1464  N   TYR A 246     -24.578   4.942  13.035  1.00 10.00      A   
ATOM   1465  HN  TYR A 246     -23.799   5.125  13.600  1.00 10.00      A   
ATOM   1466  CA  TYR A 246     -24.482   3.872  12.050  1.00 10.00      A   
ATOM   1467  CB  TYR A 246     -24.174   2.534  12.731  1.00 10.00      A   
ATOM   1468  CG  TYR A 246     -22.776   2.455  13.310  1.00 10.00      A   
ATOM   1469  CD1 TYR A 246     -21.734   1.897  12.581  1.00 10.00      A   
ATOM   1470  CD2 TYR A 246     -22.493   2.947  14.581  1.00 10.00      A   
ATOM   1471  CE1 TYR A 246     -20.455   1.826  13.098  1.00 10.00      A   
ATOM   1472  CE2 TYR A 246     -21.215   2.879  15.107  1.00 10.00      A   
ATOM   1473  CZ  TYR A 246     -20.199   2.320  14.360  1.00 10.00      A   
ATOM   1474  OH  TYR A 246     -18.920   2.256  14.871  1.00 10.00      A   
ATOM   1475  HH  TYR A 246     -18.958   2.174  15.832  1.00 10.00      A   
ATOM   1476  C   TYR A 246     -25.734   3.782  11.177  1.00 10.00      A   
ATOM   1477  O   TYR A 246     -26.387   2.740  11.105  1.00 10.00      A   
ATOM   1478  N   GLU A 247     -26.065   4.891  10.525  1.00 10.00      A   
ATOM   1479  HN  GLU A 247     -25.515   5.692  10.642  1.00 10.00      A   
ATOM   1480  CA  GLU A 247     -27.222   4.951   9.639  1.00 10.00      A   
ATOM   1481  CB  GLU A 247     -27.868   6.337   9.687  1.00 10.00      A   
ATOM   1482  CG  GLU A 247     -29.251   6.375  10.315  1.00 10.00      A   
ATOM   1483  CD  GLU A 247     -29.903   7.734  10.166  1.00 10.00      A   
ATOM   1484  OE1 GLU A 247     -29.420   8.700  10.788  1.00 10.00      A   
ATOM   1485  OE2 GLU A 247     -30.891   7.849   9.407  1.00 10.00      A   
ATOM   1486  C   GLU A 247     -26.795   4.644   8.209  1.00 10.00      A   
ATOM   1487  O   GLU A 247     -26.141   5.461   7.558  1.00 10.00      A   
ATOM   1488  N   PHE A 248     -27.153   3.466   7.730  1.00 10.00      A   
ATOM   1489  HN  PHE A 248     -27.672   2.858   8.295  1.00 10.00      A   
ATOM   1490  CA  PHE A 248     -26.800   3.056   6.379  1.00 10.00      A   
ATOM   1491  CB  PHE A 248     -26.734   1.531   6.272  1.00 10.00      A   
ATOM   1492  CG  PHE A 248     -25.707   0.907   7.174  1.00 10.00      A   
ATOM   1493  CD1 PHE A 248     -26.085   0.294   8.358  1.00 10.00      A   
ATOM   1494  CD2 PHE A 248     -24.363   0.939   6.840  1.00 10.00      A   
ATOM   1495  CE1 PHE A 248     -25.144  -0.278   9.192  1.00 10.00      A   
ATOM   1496  CE2 PHE A 248     -23.415   0.368   7.669  1.00 10.00      A   
ATOM   1497  CZ  PHE A 248     -23.806  -0.240   8.848  1.00 10.00      A   
ATOM   1498  C   PHE A 248     -27.778   3.625   5.357  1.00 10.00      A   
ATOM   1499  O   PHE A 248     -28.974   3.747   5.626  1.00 10.00      A   
ATOM   1500  N   GLN A 249     -27.257   3.976   4.191  1.00 10.00      A   
ATOM   1501  HN  GLN A 249     -26.298   3.845   4.040  1.00 10.00      A   
ATOM   1502  CA  GLN A 249     -28.068   4.533   3.119  1.00 10.00      A   
ATOM   1503  CB  GLN A 249     -27.758   6.020   2.931  1.00 10.00      A   
ATOM   1504  CG  GLN A 249     -28.630   6.952   3.758  1.00 10.00      A   
ATOM   1505  CD  GLN A 249     -28.451   8.405   3.366  1.00 10.00      A   
ATOM   1506  OE1 GLN A 249     -28.089   8.714   2.228  1.00 10.00      A   
ATOM   1507  NE2 GLN A 249     -28.714   9.310   4.293  1.00 10.00      A   
ATOM   1508 HE21 GLN A 249     -29.009   8.999   5.177  1.00 10.00      A   
ATOM   1509 HE22 GLN A 249     -28.603  10.258   4.060  1.00 10.00      A   
ATOM   1510  C   GLN A 249     -27.824   3.773   1.817  1.00 10.00      A   
ATOM   1511  O   GLN A 249     -27.351   2.637   1.836  1.00 10.00      A   
ATOM   1512  N   TRP A 250     -28.140   4.405   0.694  1.00 10.00      A   
ATOM   1513  HN  TRP A 250     -28.500   5.315   0.744  1.00 10.00      A   
ATOM   1514  CA  TRP A 250     -27.958   3.788  -0.612  1.00 10.00      A   
ATOM   1515  CB  TRP A 250     -28.906   4.417  -1.636  1.00 10.00      A   
ATOM   1516  CG  TRP A 250     -30.300   3.872  -1.590  1.00 10.00      A   
ATOM   1517  CD1 TRP A 250     -31.345   4.346  -0.853  1.00 10.00      A   
ATOM   1518  CD2 TRP A 250     -30.800   2.748  -2.320  1.00 10.00      A   
ATOM   1519  NE1 TRP A 250     -32.467   3.586  -1.079  1.00 10.00      A   
ATOM   1520  HE1 TRP A 250     -33.347   3.731  -0.666  1.00 10.00      A   
ATOM   1521  CE2 TRP A 250     -32.157   2.597  -1.976  1.00 10.00      A   
ATOM   1522  CE3 TRP A 250     -30.231   1.854  -3.232  1.00 10.00      A   
ATOM   1523  CZ2 TRP A 250     -32.951   1.588  -2.513  1.00 10.00      A   
ATOM   1524  CZ3 TRP A 250     -31.022   0.855  -3.762  1.00 10.00      A   
ATOM   1525  CH2 TRP A 250     -32.368   0.730  -3.402  1.00 10.00      A   
ATOM   1526  C   TRP A 250     -26.517   3.928  -1.090  1.00 10.00      A   
ATOM   1527  O   TRP A 250     -25.831   2.936  -1.332  1.00 10.00      A   
ATOM   1528  N   GLY A 251     -26.063   5.165  -1.220  1.00 10.00      A   
ATOM   1529  HN  GLY A 251     -26.652   5.920  -1.003  1.00 10.00      A   
ATOM   1530  CA  GLY A 251     -24.712   5.413  -1.678  1.00 10.00      A   
ATOM   1531  C   GLY A 251     -24.692   6.058  -3.052  1.00 10.00      A   
ATOM   1532  O   GLY A 251     -25.496   5.701  -3.916  1.00 10.00      A   
ATOM   1533  N   PRO A 252     -23.779   7.016  -3.282  1.00 10.00      A   
ATOM   1534  CA  PRO A 252     -23.667   7.724  -4.565  1.00 10.00      A   
ATOM   1535  CB  PRO A 252     -22.466   8.656  -4.360  1.00 10.00      A   
ATOM   1536  CG  PRO A 252     -22.358   8.813  -2.883  1.00 10.00      A   
ATOM   1537  CD  PRO A 252     -22.790   7.499  -2.301  1.00 10.00      A   
ATOM   1538  C   PRO A 252     -23.401   6.784  -5.741  1.00 10.00      A   
ATOM   1539  O   PRO A 252     -24.091   6.840  -6.758  1.00 10.00      A   
ATOM   1540  N   ARG A 253     -22.412   5.913  -5.589  1.00 10.00      A   
ATOM   1541  HN  ARG A 253     -21.919   5.895  -4.743  1.00 10.00      A   
ATOM   1542  CA  ARG A 253     -22.047   4.979  -6.648  1.00 10.00      A   
ATOM   1543  CB  ARG A 253     -20.672   4.357  -6.369  1.00 10.00      A   
ATOM   1544  CG  ARG A 253     -20.142   3.480  -7.495  1.00 10.00      A   
ATOM   1545  CD  ARG A 253     -20.173   2.007  -7.118  1.00 10.00      A   
ATOM   1546  NE  ARG A 253     -19.049   1.631  -6.260  1.00 10.00      A   
ATOM   1547  HE  ARG A 253     -18.610   2.348  -5.759  1.00 10.00      A   
ATOM   1548  CZ  ARG A 253     -18.593   0.381  -6.137  1.00 10.00      A   
ATOM   1549  NH1 ARG A 253     -19.181  -0.616  -6.786  1.00 10.00      A   
ATOM   1550 HH11 ARG A 253     -20.026  -0.435  -7.393  1.00 10.00      A   
ATOM   1551 HH12 ARG A 253     -18.806  -1.585  -6.711  1.00 10.00      A   
ATOM   1552  NH2 ARG A 253     -17.549   0.131  -5.351  1.00 10.00      A   
ATOM   1553 HH21 ARG A 253     -17.190  -0.851  -5.249  1.00 10.00      A   
ATOM   1554 HH22 ARG A 253     -17.084   0.903  -4.833  1.00 10.00      A   
ATOM   1555  C   ARG A 253     -23.100   3.888  -6.832  1.00 10.00      A   
ATOM   1556  O   ARG A 253     -23.425   3.511  -7.958  1.00 10.00      A   
ATOM   1557  N   THR A 254     -23.640   3.403  -5.725  1.00 10.00      A   
ATOM   1558  HN  THR A 254     -23.364   3.767  -4.857  1.00 10.00      A   
ATOM   1559  CA  THR A 254     -24.638   2.343  -5.747  1.00 10.00      A   
ATOM   1560  CB  THR A 254     -24.988   1.922  -4.314  1.00 10.00      A   
ATOM   1561  OG1 THR A 254     -24.167   2.668  -3.400  1.00 10.00      A   
ATOM   1562  HG1 THR A 254     -24.605   2.701  -2.535  1.00 10.00      A   
ATOM   1563  CG2 THR A 254     -24.731   0.435  -4.118  1.00 10.00      A   
ATOM   1564  C   THR A 254     -25.910   2.761  -6.486  1.00 10.00      A   
ATOM   1565  O   THR A 254     -26.559   1.938  -7.137  1.00 10.00      A   
ATOM   1566  N   ASN A 255     -26.248   4.044  -6.402  1.00 10.00      A   
ATOM   1567  HN  ASN A 255     -25.680   4.654  -5.882  1.00 10.00      A   
ATOM   1568  CA  ASN A 255     -27.444   4.569  -7.059  1.00 10.00      A   
ATOM   1569  CB  ASN A 255     -27.833   5.925  -6.468  1.00 10.00      A   
ATOM   1570  CG  ASN A 255     -29.308   6.012  -6.130  1.00 10.00      A   
ATOM   1571  OD1 ASN A 255     -30.153   6.205  -7.007  1.00 10.00      A   
ATOM   1572  ND2 ASN A 255     -29.628   5.885  -4.851  1.00 10.00      A   
ATOM   1573 HD21 ASN A 255     -28.904   5.747  -4.205  1.00 10.00      A   
ATOM   1574 HD22 ASN A 255     -30.576   5.936  -4.602  1.00 10.00      A   
ATOM   1575  C   ASN A 255     -27.236   4.705  -8.564  1.00 10.00      A   
ATOM   1576  O   ASN A 255     -28.190   4.890  -9.324  1.00 10.00      A   
ATOM   1577  N   LEU A 256     -25.982   4.622  -8.987  1.00 10.00      A   
ATOM   1578  HN  LEU A 256     -25.266   4.478  -8.331  1.00 10.00      A   
ATOM   1579  CA  LEU A 256     -25.639   4.732 -10.398  1.00 10.00      A   
ATOM   1580  CB  LEU A 256     -24.266   5.390 -10.569  1.00 10.00      A   
ATOM   1581  CG  LEU A 256     -24.122   6.814 -10.027  1.00 10.00      A   
ATOM   1582  CD1 LEU A 256     -22.680   7.286 -10.145  1.00 10.00      A   
ATOM   1583  CD2 LEU A 256     -25.061   7.766 -10.754  1.00 10.00      A   
ATOM   1584  C   LEU A 256     -25.641   3.361 -11.058  1.00 10.00      A   
ATOM   1585  O   LEU A 256     -25.961   3.228 -12.241  1.00 10.00      A   
ATOM   1586  N   GLU A 257     -25.282   2.343 -10.285  1.00 10.00      A   
ATOM   1587  HN  GLU A 257     -25.039   2.516  -9.352  1.00 10.00      A   
ATOM   1588  CA  GLU A 257     -25.236   0.980 -10.789  1.00 10.00      A   
ATOM   1589  CB  GLU A 257     -24.507   0.064  -9.804  1.00 10.00      A   
ATOM   1590  CG  GLU A 257     -23.130   0.539  -9.378  1.00 10.00      A   
ATOM   1591  CD  GLU A 257     -22.535  -0.347  -8.303  1.00 10.00      A   
ATOM   1592  OE1 GLU A 257     -21.315  -0.616  -8.356  1.00 10.00      A   
ATOM   1593  OE2 GLU A 257     -23.287  -0.780  -7.405  1.00 10.00      A   
ATOM   1594  C   GLU A 257     -26.638   0.436 -11.015  1.00 10.00      A   
ATOM   1595  O   GLU A 257     -26.954  -0.073 -12.090  1.00 10.00      A   
ATOM   1596  N   LEU A 258     -27.483   0.562 -10.002  1.00 10.00      A   
ATOM   1597  HN  LEU A 258     -27.197   1.027  -9.185  1.00 10.00      A   
ATOM   1598  CA  LEU A 258     -28.835   0.047 -10.090  1.00 10.00      A   
ATOM   1599  CB  LEU A 258     -28.913  -1.308  -9.385  1.00 10.00      A   
ATOM   1600  CG  LEU A 258     -29.563  -2.443 -10.172  1.00 10.00      A   
ATOM   1601  CD1 LEU A 258     -28.649  -2.909 -11.296  1.00 10.00      A   
ATOM   1602  CD2 LEU A 258     -29.910  -3.595  -9.245  1.00 10.00      A   
ATOM   1603  C   LEU A 258     -29.844   0.999  -9.468  1.00 10.00      A   
ATOM   1604  O   LEU A 258     -29.524   1.754  -8.551  1.00 10.00      A   
ATOM   1605  N   SER A 259     -31.061   0.953  -9.983  1.00 10.00      A   
ATOM   1606  HN  SER A 259     -31.239   0.347 -10.730  1.00 10.00      A   
ATOM   1607  CA  SER A 259     -32.141   1.783  -9.483  1.00 10.00      A   
ATOM   1608  CB  SER A 259     -32.971   2.294 -10.658  1.00 10.00      A   
ATOM   1609  OG  SER A 259     -32.121   2.794 -11.679  1.00 10.00      A   
ATOM   1610  HG  SER A 259     -31.609   3.530 -11.329  1.00 10.00      A   
ATOM   1611  C   SER A 259     -33.010   0.977  -8.522  1.00 10.00      A   
ATOM   1612  O   SER A 259     -32.905  -0.252  -8.466  1.00 10.00      A   
ATOM   1613  N   LYS A 260     -33.879   1.662  -7.791  1.00 10.00      A   
ATOM   1614  HN  LYS A 260     -33.946   2.641  -7.921  1.00 10.00      A   
ATOM   1615  CA  LYS A 260     -34.753   1.017  -6.815  1.00 10.00      A   
ATOM   1616  CB  LYS A 260     -35.597   2.062  -6.080  1.00 10.00      A   
ATOM   1617  CG  LYS A 260     -34.773   3.056  -5.275  1.00 10.00      A   
ATOM   1618  CD  LYS A 260     -35.643   4.137  -4.657  1.00 10.00      A   
ATOM   1619  CE  LYS A 260     -34.827   5.049  -3.755  1.00 10.00      A   
ATOM   1620  NZ  LYS A 260     -35.599   6.242  -3.322  1.00 10.00      A   
ATOM   1621  HZ1 LYS A 260     -36.530   5.954  -2.942  1.00 10.00      A   
ATOM   1622  HZ2 LYS A 260     -35.753   6.881  -4.127  1.00 10.00      A   
ATOM   1623  HZ3 LYS A 260     -35.081   6.756  -2.583  1.00 10.00      A   
ATOM   1624  C   LYS A 260     -35.644  -0.041  -7.459  1.00 10.00      A   
ATOM   1625  O   LYS A 260     -35.893  -1.097  -6.873  1.00 10.00      A   
ATOM   1626  N   MET A 261     -36.096   0.238  -8.676  1.00 10.00      A   
ATOM   1627  HN  MET A 261     -35.849   1.091  -9.090  1.00 10.00      A   
ATOM   1628  CA  MET A 261     -36.960  -0.681  -9.411  1.00 10.00      A   
ATOM   1629  CB  MET A 261     -37.368  -0.066 -10.752  1.00 10.00      A   
ATOM   1630  CG  MET A 261     -38.393  -0.877 -11.528  1.00 10.00      A   
ATOM   1631  SD  MET A 261     -39.987  -0.971 -10.691  1.00 10.00      A   
ATOM   1632  CE  MET A 261     -40.892  -2.034 -11.814  1.00 10.00      A   
ATOM   1633  C   MET A 261     -36.284  -2.034  -9.637  1.00 10.00      A   
ATOM   1634  O   MET A 261     -36.922  -3.082  -9.536  1.00 10.00      A   
ATOM   1635  N   LYS A 262     -34.987  -2.010  -9.920  1.00 10.00      A   
ATOM   1636  HN  LYS A 262     -34.521  -1.149  -9.957  1.00 10.00      A   
ATOM   1637  CA  LYS A 262     -34.240  -3.239 -10.163  1.00 10.00      A   
ATOM   1638  CB  LYS A 262     -33.008  -2.973 -11.025  1.00 10.00      A   
ATOM   1639  CG  LYS A 262     -33.328  -2.665 -12.477  1.00 10.00      A   
ATOM   1640  CD  LYS A 262     -32.061  -2.490 -13.293  1.00 10.00      A   
ATOM   1641  CE  LYS A 262     -32.377  -2.080 -14.720  1.00 10.00      A   
ATOM   1642  NZ  LYS A 262     -31.214  -1.417 -15.361  1.00 10.00      A   
ATOM   1643  HZ1 LYS A 262     -30.369  -2.019 -15.281  1.00 10.00      A   
ATOM   1644  HZ2 LYS A 262     -31.021  -0.505 -14.899  1.00 10.00      A   
ATOM   1645  HZ3 LYS A 262     -31.407  -1.247 -16.369  1.00 10.00      A   
ATOM   1646  C   LYS A 262     -33.852  -3.932  -8.862  1.00 10.00      A   
ATOM   1647  O   LYS A 262     -33.687  -5.152  -8.824  1.00 10.00      A   
ATOM   1648  N   VAL A 263     -33.707  -3.155  -7.797  1.00 10.00      A   
ATOM   1649  HN  VAL A 263     -33.842  -2.187  -7.888  1.00 10.00      A   
ATOM   1650  CA  VAL A 263     -33.354  -3.710  -6.496  1.00 10.00      A   
ATOM   1651  CB  VAL A 263     -32.989  -2.606  -5.479  1.00 10.00      A   
ATOM   1652  CG1 VAL A 263     -32.730  -3.199  -4.100  1.00 10.00      A   
ATOM   1653  CG2 VAL A 263     -31.769  -1.836  -5.959  1.00 10.00      A   
ATOM   1654  C   VAL A 263     -34.508  -4.553  -5.965  1.00 10.00      A   
ATOM   1655  O   VAL A 263     -34.300  -5.631  -5.404  1.00 10.00      A   
ATOM   1656  N   LEU A 264     -35.728  -4.063  -6.173  1.00 10.00      A   
ATOM   1657  HN  LEU A 264     -35.824  -3.192  -6.618  1.00 10.00      A   
ATOM   1658  CA  LEU A 264     -36.924  -4.775  -5.739  1.00 10.00      A   
ATOM   1659  CB  LEU A 264     -38.180  -3.933  -5.975  1.00 10.00      A   
ATOM   1660  CG  LEU A 264     -38.447  -2.813  -4.968  1.00 10.00      A   
ATOM   1661  CD1 LEU A 264     -39.755  -2.109  -5.287  1.00 10.00      A   
ATOM   1662  CD2 LEU A 264     -38.469  -3.359  -3.549  1.00 10.00      A   
ATOM   1663  C   LEU A 264     -37.047  -6.115  -6.453  1.00 10.00      A   
ATOM   1664  O   LEU A 264     -37.543  -7.084  -5.886  1.00 10.00      A   
ATOM   1665  N   LYS A 265     -36.572  -6.166  -7.693  1.00 10.00      A   
ATOM   1666  HN  LYS A 265     -36.176  -5.359  -8.084  1.00 10.00      A   
ATOM   1667  CA  LYS A 265     -36.622  -7.389  -8.486  1.00 10.00      A   
ATOM   1668  CB  LYS A 265     -36.256  -7.105  -9.944  1.00 10.00      A   
ATOM   1669  CG  LYS A 265     -37.163  -6.098 -10.631  1.00 10.00      A   
ATOM   1670  CD  LYS A 265     -36.705  -5.820 -12.055  1.00 10.00      A   
ATOM   1671  CE  LYS A 265     -37.511  -4.692 -12.678  1.00 10.00      A   
ATOM   1672  NZ  LYS A 265     -37.159  -4.470 -14.106  1.00 10.00      A   
ATOM   1673  HZ1 LYS A 265     -37.285  -5.348 -14.647  1.00 10.00      A   
ATOM   1674  HZ2 LYS A 265     -36.170  -4.162 -14.192  1.00 10.00      A   
ATOM   1675  HZ3 LYS A 265     -37.773  -3.736 -14.515  1.00 10.00      A   
ATOM   1676  C   LYS A 265     -35.684  -8.443  -7.910  1.00 10.00      A   
ATOM   1677  O   LYS A 265     -35.975  -9.639  -7.950  1.00 10.00      A   
ATOM   1678  N   PHE A 266     -34.560  -7.991  -7.363  1.00 10.00      A   
ATOM   1679  HN  PHE A 266     -34.389  -7.025  -7.352  1.00 10.00      A   
ATOM   1680  CA  PHE A 266     -33.581  -8.893  -6.774  1.00 10.00      A   
ATOM   1681  CB  PHE A 266     -32.267  -8.163  -6.481  1.00 10.00      A   
ATOM   1682  CG  PHE A 266     -31.228  -9.027  -5.820  1.00 10.00      A   
ATOM   1683  CD1 PHE A 266     -30.801 -10.204  -6.418  1.00 10.00      A   
ATOM   1684  CD2 PHE A 266     -30.677  -8.661  -4.603  1.00 10.00      A   
ATOM   1685  CE1 PHE A 266     -29.849 -11.001  -5.810  1.00 10.00      A   
ATOM   1686  CE2 PHE A 266     -29.726  -9.453  -3.990  1.00 10.00      A   
ATOM   1687  CZ  PHE A 266     -29.308 -10.623  -4.596  1.00 10.00      A   
ATOM   1688  C   PHE A 266     -34.133  -9.529  -5.504  1.00 10.00      A   
ATOM   1689  O   PHE A 266     -34.105 -10.751  -5.348  1.00 10.00      A   
ATOM   1690  N   VAL A 267     -34.648  -8.700  -4.602  1.00 10.00      A   
ATOM   1691  HN  VAL A 267     -34.644  -7.733  -4.778  1.00 10.00      A   
ATOM   1692  CA  VAL A 267     -35.212  -9.201  -3.354  1.00 10.00      A   
ATOM   1693  CB  VAL A 267     -35.466  -8.094  -2.308  1.00 10.00      A   
ATOM   1694  CG1 VAL A 267     -34.173  -7.735  -1.592  1.00 10.00      A   
ATOM   1695  CG2 VAL A 267     -36.079  -6.860  -2.949  1.00 10.00      A   
ATOM   1696  C   VAL A 267     -36.485 -10.005  -3.611  1.00 10.00      A   
ATOM   1697  O   VAL A 267     -36.840 -10.888  -2.833  1.00 10.00      A   
ATOM   1698  N   ALA A 268     -37.154  -9.710  -4.723  1.00 10.00      A   
ATOM   1699  HN  ALA A 268     -36.825  -8.990  -5.303  1.00 10.00      A   
ATOM   1700  CA  ALA A 268     -38.370 -10.421  -5.094  1.00 10.00      A   
ATOM   1701  CB  ALA A 268     -39.083  -9.712  -6.233  1.00 10.00      A   
ATOM   1702  C   ALA A 268     -38.046 -11.853  -5.493  1.00 10.00      A   
ATOM   1703  O   ALA A 268     -38.882 -12.739  -5.380  1.00 10.00      A   
ATOM   1704  N   LYS A 269     -36.820 -12.074  -5.948  1.00 10.00      A   
ATOM   1705  HN  LYS A 269     -36.188 -11.325  -6.010  1.00 10.00      A   
ATOM   1706  CA  LYS A 269     -36.387 -13.404  -6.357  1.00 10.00      A   
ATOM   1707  CB  LYS A 269     -35.188 -13.318  -7.306  1.00 10.00      A   
ATOM   1708  CG  LYS A 269     -35.553 -13.048  -8.756  1.00 10.00      A   
ATOM   1709  CD  LYS A 269     -34.331 -13.156  -9.653  1.00 10.00      A   
ATOM   1710  CE  LYS A 269     -34.715 -13.131 -11.123  1.00 10.00      A   
ATOM   1711  NZ  LYS A 269     -35.276 -11.816 -11.534  1.00 10.00      A   
ATOM   1712  HZ1 LYS A 269     -36.066 -11.552 -10.912  1.00 10.00      A   
ATOM   1713  HZ2 LYS A 269     -35.625 -11.867 -12.511  1.00 10.00      A   
ATOM   1714  HZ3 LYS A 269     -34.542 -11.081 -11.477  1.00 10.00      A   
ATOM   1715  C   LYS A 269     -36.031 -14.262  -5.148  1.00 10.00      A   
ATOM   1716  O   LYS A 269     -35.813 -15.468  -5.274  1.00 10.00      A   
ATOM   1717  N   VAL A 270     -35.964 -13.634  -3.981  1.00 10.00      A   
ATOM   1718  HN  VAL A 270     -36.146 -12.669  -3.946  1.00 10.00      A   
ATOM   1719  CA  VAL A 270     -35.625 -14.334  -2.749  1.00 10.00      A   
ATOM   1720  CB  VAL A 270     -35.126 -13.356  -1.661  1.00 10.00      A   
ATOM   1721  CG1 VAL A 270     -34.851 -14.087  -0.353  1.00 10.00      A   
ATOM   1722  CG2 VAL A 270     -33.878 -12.625  -2.136  1.00 10.00      A   
ATOM   1723  C   VAL A 270     -36.815 -15.135  -2.219  1.00 10.00      A   
ATOM   1724  O   VAL A 270     -36.683 -16.316  -1.896  1.00 10.00      A   
ATOM   1725  N   HIS A 271     -37.972 -14.492  -2.132  1.00 10.00      A   
ATOM   1726  HN  HIS A 271     -38.016 -13.548  -2.396  1.00 10.00      A   
ATOM   1727  CA  HIS A 271     -39.179 -15.147  -1.628  1.00 10.00      A   
ATOM   1728  CB  HIS A 271     -39.833 -14.288  -0.536  1.00 10.00      A   
ATOM   1729  CG  HIS A 271     -40.260 -12.930  -1.008  1.00 10.00      A   
ATOM   1730  ND1 HIS A 271     -39.351 -11.921  -1.194  1.00 10.00      A   
ATOM   1731  CD2 HIS A 271     -41.494 -12.481  -1.345  1.00 10.00      A   
ATOM   1732  CE1 HIS A 271     -40.042 -10.890  -1.640  1.00 10.00      A   
ATOM   1733  NE2 HIS A 271     -41.346 -11.178  -1.752  1.00 10.00      A   
ATOM   1734  HE2 HIS A 271     -41.986 -10.689  -2.313  1.00 10.00      A   
ATOM   1735  C   HIS A 271     -40.181 -15.419  -2.746  1.00 10.00      A   
ATOM   1736  O   HIS A 271     -41.154 -16.154  -2.548  1.00 10.00      A   
ATOM   1737  N   ASN A 272     -39.930 -14.815  -3.908  1.00 10.00      A   
ATOM   1738  HN  ASN A 272     -39.136 -14.245  -3.977  1.00 10.00      A   
ATOM   1739  CA  ASN A 272     -40.791 -14.946  -5.089  1.00 10.00      A   
ATOM   1740  CB  ASN A 272     -41.148 -16.406  -5.407  1.00 10.00      A   
ATOM   1741  CG  ASN A 272     -41.899 -16.557  -6.716  1.00 10.00      A   
ATOM   1742  OD1 ASN A 272     -43.129 -16.554  -6.746  1.00 10.00      A   
ATOM   1743  ND2 ASN A 272     -41.163 -16.689  -7.807  1.00 10.00      A   
ATOM   1744 HD21 ASN A 272     -40.186 -16.683  -7.714  1.00 10.00      A   
ATOM   1745 HD22 ASN A 272     -41.625 -16.788  -8.668  1.00 10.00      A   
ATOM   1746  C   ASN A 272     -42.037 -14.068  -4.973  1.00 10.00      A   
ATOM   1747  O   ASN A 272     -42.576 -13.885  -3.881  1.00 10.00      A   
ATOM   1748  N   GLN A 273     -42.467 -13.512  -6.106  1.00 10.00      A   
ATOM   1749  HN  GLN A 273     -41.969 -13.689  -6.933  1.00 10.00      A   
ATOM   1750  CA  GLN A 273     -43.642 -12.640  -6.170  1.00 10.00      A   
ATOM   1751  CB  GLN A 273     -44.861 -13.235  -5.446  1.00 10.00      A   
ATOM   1752  CG  GLN A 273     -46.049 -12.289  -5.343  1.00 10.00      A   
ATOM   1753  CD  GLN A 273     -46.963 -12.605  -4.173  1.00 10.00      A   
ATOM   1754  OE1 GLN A 273     -48.156 -12.307  -4.205  1.00 10.00      A   
ATOM   1755  NE2 GLN A 273     -46.409 -13.201  -3.127  1.00 10.00      A   
ATOM   1756 HE21 GLN A 273     -45.449 -13.406  -3.164  1.00 10.00      A   
ATOM   1757 HE22 GLN A 273     -46.980 -13.415  -2.357  1.00 10.00      A   
ATOM   1758  C   GLN A 273     -43.330 -11.230  -5.671  1.00 10.00      A   
ATOM   1759  O   GLN A 273     -43.241 -10.978  -4.465  1.00 10.00      A   
ATOM   1760  N   ASP A 274     -43.155 -10.317  -6.614  1.00 10.00      A   
ATOM   1761  HN  ASP A 274     -43.216 -10.586  -7.555  1.00 10.00      A   
ATOM   1762  CA  ASP A 274     -42.863  -8.923  -6.299  1.00 10.00      A   
ATOM   1763  CB  ASP A 274     -42.107  -8.206  -7.430  1.00 10.00      A   
ATOM   1764  CG  ASP A 274     -42.738  -8.384  -8.795  1.00 10.00      A   
ATOM   1765  OD1 ASP A 274     -43.386  -7.436  -9.288  1.00 10.00      A   
ATOM   1766  OD2 ASP A 274     -42.590  -9.480  -9.381  1.00 10.00      A   
ATOM   1767  C   ASP A 274     -44.087  -8.115  -5.833  1.00 10.00      A   
ATOM   1768  O   ASP A 274     -43.965  -7.326  -4.897  1.00 10.00      A   
ATOM   1769  N   PRO A 275     -45.293  -8.291  -6.435  1.00 10.00      A   
ATOM   1770  CA  PRO A 275     -46.484  -7.527  -6.027  1.00 10.00      A   
ATOM   1771  CB  PRO A 275     -47.486  -7.800  -7.150  1.00 10.00      A   
ATOM   1772  CG  PRO A 275     -47.099  -9.137  -7.669  1.00 10.00      A   
ATOM   1773  CD  PRO A 275     -45.603  -9.206  -7.556  1.00 10.00      A   
ATOM   1774  C   PRO A 275     -47.061  -7.969  -4.677  1.00 10.00      A   
ATOM   1775  O   PRO A 275     -48.274  -7.974  -4.483  1.00 10.00      A   
ATOM   1776  N   LYS A 276     -46.195  -8.327  -3.742  1.00 10.00      A   
ATOM   1777  HN  LYS A 276     -45.234  -8.302  -3.943  1.00 10.00      A   
ATOM   1778  CA  LYS A 276     -46.644  -8.751  -2.425  1.00 10.00      A   
ATOM   1779  CB  LYS A 276     -45.775  -9.882  -1.874  1.00 10.00      A   
ATOM   1780  CG  LYS A 276     -46.398 -10.594  -0.685  1.00 10.00      A   
ATOM   1781  CD  LYS A 276     -45.352 -11.275   0.179  1.00 10.00      A   
ATOM   1782  CE  LYS A 276     -45.986 -11.904   1.411  1.00 10.00      A   
ATOM   1783  NZ  LYS A 276     -46.745 -10.915   2.219  1.00 10.00      A   
ATOM   1784  HZ1 LYS A 276     -47.623 -10.653   1.731  1.00 10.00      A   
ATOM   1785  HZ2 LYS A 276     -46.174 -10.052   2.366  1.00 10.00      A   
ATOM   1786  HZ3 LYS A 276     -46.987 -11.319   3.147  1.00 10.00      A   
ATOM   1787  C   LYS A 276     -46.658  -7.571  -1.457  1.00 10.00      A   
ATOM   1788  O   LYS A 276     -47.705  -6.971  -1.209  1.00 10.00      A   
ATOM   1789  N   ASP A 277     -45.491  -7.237  -0.917  1.00 10.00      A   
ATOM   1790  HN  ASP A 277     -44.693  -7.755  -1.144  1.00 10.00      A   
ATOM   1791  CA  ASP A 277     -45.373  -6.126   0.024  1.00 10.00      A   
ATOM   1792  CB  ASP A 277     -44.719  -6.583   1.329  1.00 10.00      A   
ATOM   1793  CG  ASP A 277     -45.647  -7.414   2.182  1.00 10.00      A   
ATOM   1794  OD1 ASP A 277     -46.628  -6.859   2.717  1.00 10.00      A   
ATOM   1795  OD2 ASP A 277     -45.404  -8.630   2.316  1.00 10.00      A   
ATOM   1796  C   ASP A 277     -44.579  -4.983  -0.583  1.00 10.00      A   
ATOM   1797  O   ASP A 277     -44.453  -3.912   0.010  1.00 10.00      A   
ATOM   1798  N   TRP A 278     -44.052  -5.216  -1.775  1.00 10.00      A   
ATOM   1799  HN  TRP A 278     -44.196  -6.085  -2.198  1.00 10.00      A   
ATOM   1800  CA  TRP A 278     -43.267  -4.209  -2.477  1.00 10.00      A   
ATOM   1801  CB  TRP A 278     -42.576  -4.773  -3.719  1.00 10.00      A   
ATOM   1802  CG  TRP A 278     -41.473  -5.758  -3.429  1.00 10.00      A   
ATOM   1803  CD1 TRP A 278     -40.863  -6.574  -4.337  1.00 10.00      A   
ATOM   1804  CD2 TRP A 278     -40.845  -6.036  -2.162  1.00 10.00      A   
ATOM   1805  NE1 TRP A 278     -39.904  -7.339  -3.723  1.00 10.00      A   
ATOM   1806  HE1 TRP A 278     -39.332  -7.999  -4.170  1.00 10.00      A   
ATOM   1807  CE2 TRP A 278     -39.873  -7.030  -2.391  1.00 10.00      A   
ATOM   1808  CE3 TRP A 278     -41.004  -5.546  -0.858  1.00 10.00      A   
ATOM   1809  CZ2 TRP A 278     -39.071  -7.540  -1.373  1.00 10.00      A   
ATOM   1810  CZ3 TRP A 278     -40.209  -6.055   0.149  1.00 10.00      A   
ATOM   1811  CH2 TRP A 278     -39.253  -7.041  -0.114  1.00 10.00      A   
ATOM   1812  C   TRP A 278     -44.045  -2.923  -2.793  1.00 10.00      A   
ATOM   1813  O   TRP A 278     -43.466  -1.847  -2.687  1.00 10.00      A   
ATOM   1814  N   PRO A 279     -45.347  -3.004  -3.204  1.00 10.00      A   
ATOM   1815  CA  PRO A 279     -46.180  -1.826  -3.509  1.00 10.00      A   
ATOM   1816  CB  PRO A 279     -47.591  -2.360  -3.294  1.00 10.00      A   
ATOM   1817  CG  PRO A 279     -47.512  -3.773  -3.753  1.00 10.00      A   
ATOM   1818  CD  PRO A 279     -46.111  -4.247  -3.460  1.00 10.00      A   
ATOM   1819  C   PRO A 279     -45.929  -0.622  -2.599  1.00 10.00      A   
ATOM   1820  O   PRO A 279     -45.918   0.513  -3.069  1.00 10.00      A   
ATOM   1821  N   ALA A 280     -45.703  -0.880  -1.309  1.00 10.00      A   
ATOM   1822  HN  ALA A 280     -45.710  -1.812  -1.005  1.00 10.00      A   
ATOM   1823  CA  ALA A 280     -45.446   0.181  -0.334  1.00 10.00      A   
ATOM   1824  CB  ALA A 280     -45.082  -0.421   1.015  1.00 10.00      A   
ATOM   1825  C   ALA A 280     -44.346   1.132  -0.805  1.00 10.00      A   
ATOM   1826  O   ALA A 280     -44.465   2.351  -0.676  1.00 10.00      A   
ATOM   1827  N   GLN A 281     -43.281   0.570  -1.361  1.00 10.00      A   
ATOM   1828  HN  GLN A 281     -43.247  -0.407  -1.450  1.00 10.00      A   
ATOM   1829  CA  GLN A 281     -42.168   1.370  -1.853  1.00 10.00      A   
ATOM   1830  CB  GLN A 281     -40.850   0.924  -1.221  1.00 10.00      A   
ATOM   1831  CG  GLN A 281     -40.568  -0.564  -1.333  1.00 10.00      A   
ATOM   1832  CD  GLN A 281     -39.532  -1.021  -0.327  1.00 10.00      A   
ATOM   1833  OE1 GLN A 281     -38.680  -0.246   0.097  1.00 10.00      A   
ATOM   1834  NE2 GLN A 281     -39.596  -2.284   0.062  1.00 10.00      A   
ATOM   1835 HE21 GLN A 281     -40.299  -2.851  -0.315  1.00 10.00      A   
ATOM   1836 HE22 GLN A 281     -38.935  -2.597   0.714  1.00 10.00      A   
ATOM   1837  C   GLN A 281     -42.092   1.326  -3.376  1.00 10.00      A   
ATOM   1838  O   GLN A 281     -41.310   2.047  -3.995  1.00 10.00      A   
ATOM   1839  N   TYR A 282     -42.927   0.484  -3.974  1.00 10.00      A   
ATOM   1840  HN  TYR A 282     -43.522  -0.068  -3.422  1.00 10.00      A   
ATOM   1841  CA  TYR A 282     -42.978   0.344  -5.423  1.00 10.00      A   
ATOM   1842  CB  TYR A 282     -43.908  -0.808  -5.819  1.00 10.00      A   
ATOM   1843  CG  TYR A 282     -44.333  -0.807  -7.269  1.00 10.00      A   
ATOM   1844  CD1 TYR A 282     -45.609  -0.398  -7.632  1.00 10.00      A   
ATOM   1845  CD2 TYR A 282     -43.461  -1.207  -8.274  1.00 10.00      A   
ATOM   1846  CE1 TYR A 282     -46.004  -0.389  -8.953  1.00 10.00      A   
ATOM   1847  CE2 TYR A 282     -43.850  -1.200  -9.600  1.00 10.00      A   
ATOM   1848  CZ  TYR A 282     -45.123  -0.789  -9.933  1.00 10.00      A   
ATOM   1849  OH  TYR A 282     -45.519  -0.777 -11.250  1.00 10.00      A   
ATOM   1850  HH  TYR A 282     -45.207  -1.582 -11.684  1.00 10.00      A   
ATOM   1851  C   TYR A 282     -43.421   1.654  -6.068  1.00 10.00      A   
ATOM   1852  O   TYR A 282     -43.072   1.942  -7.213  1.00 10.00      A   
ATOM   1853  N   CYS A 283     -44.186   2.442  -5.318  1.00 10.00      A   
ATOM   1854  HN  CYS A 283     -44.448   2.142  -4.420  1.00 10.00      A   
ATOM   1855  CA  CYS A 283     -44.663   3.731  -5.795  1.00 10.00      A   
ATOM   1856  CB  CYS A 283     -45.435   4.449  -4.687  1.00 10.00      A   
ATOM   1857  SG  CYS A 283     -46.649   3.411  -3.839  1.00 10.00      A   
ATOM   1858  HG  CYS A 283     -47.009   4.031  -2.723  1.00 10.00      A   
ATOM   1859  C   CYS A 283     -43.488   4.589  -6.257  1.00 10.00      A   
ATOM   1860  O   CYS A 283     -43.501   5.141  -7.359  1.00 10.00      A   
ATOM   1861  N   GLU A 284     -42.457   4.672  -5.421  1.00 10.00      A   
ATOM   1862  HN  GLU A 284     -42.494   4.202  -4.560  1.00 10.00      A   
ATOM   1863  CA  GLU A 284     -41.278   5.454  -5.757  1.00 10.00      A   
ATOM   1864  CB  GLU A 284     -40.554   5.962  -4.511  1.00 10.00      A   
ATOM   1865  CG  GLU A 284     -39.884   4.890  -3.669  1.00 10.00      A   
ATOM   1866  CD  GLU A 284     -39.257   5.469  -2.422  1.00 10.00      A   
ATOM   1867  OE1 GLU A 284     -38.058   5.811  -2.459  1.00 10.00      A   
ATOM   1868  OE2 GLU A 284     -39.973   5.612  -1.406  1.00 10.00      A   
ATOM   1869  C   GLU A 284     -40.337   4.671  -6.663  1.00 10.00      A   
ATOM   1870  O   GLU A 284     -39.545   5.257  -7.391  1.00 10.00      A   
ATOM   1871  N   ALA A 285     -40.431   3.346  -6.616  1.00 10.00      A   
ATOM   1872  HN  ALA A 285     -41.067   2.931  -5.996  1.00 10.00      A   
ATOM   1873  CA  ALA A 285     -39.598   2.499  -7.460  1.00 10.00      A   
ATOM   1874  CB  ALA A 285     -39.749   1.038  -7.072  1.00 10.00      A   
ATOM   1875  C   ALA A 285     -39.973   2.711  -8.921  1.00 10.00      A   
ATOM   1876  O   ALA A 285     -39.107   2.811  -9.789  1.00 10.00      A   
ATOM   1877  N   LEU A 286     -41.275   2.793  -9.179  1.00 10.00      A   
ATOM   1878  HN  LEU A 286     -41.917   2.687  -8.441  1.00 10.00      A   
ATOM   1879  CA  LEU A 286     -41.774   3.024 -10.523  1.00 10.00      A   
ATOM   1880  CB  LEU A 286     -43.302   2.868 -10.544  1.00 10.00      A   
ATOM   1881  CG  LEU A 286     -43.968   2.613 -11.904  1.00 10.00      A   
ATOM   1882  CD1 LEU A 286     -44.243   3.917 -12.640  1.00 10.00      A   
ATOM   1883  CD2 LEU A 286     -43.134   1.669 -12.759  1.00 10.00      A   
ATOM   1884  C   LEU A 286     -41.372   4.429 -10.955  1.00 10.00      A   
ATOM   1885  O   LEU A 286     -41.000   4.660 -12.107  1.00 10.00      A   
ATOM   1886  N   ALA A 287     -41.433   5.360 -10.007  1.00 10.00      A   
ATOM   1887  HN  ALA A 287     -41.742   5.109  -9.111  1.00 10.00      A   
ATOM   1888  CA  ALA A 287     -41.057   6.741 -10.265  1.00 10.00      A   
ATOM   1889  CB  ALA A 287     -41.397   7.622  -9.072  1.00 10.00      A   
ATOM   1890  C   ALA A 287     -39.571   6.821 -10.590  1.00 10.00      A   
ATOM   1891  O   ALA A 287     -39.165   7.557 -11.486  1.00 10.00      A   
ATOM   1892  N   ASP A 288     -38.769   6.048  -9.859  1.00 10.00      A   
ATOM   1893  HN  ASP A 288     -39.158   5.505  -9.136  1.00 10.00      A   
ATOM   1894  CA  ASP A 288     -37.327   6.002 -10.077  1.00 10.00      A   
ATOM   1895  CB  ASP A 288     -36.647   5.111  -9.029  1.00 10.00      A   
ATOM   1896  CG  ASP A 288     -35.130   5.179  -9.076  1.00 10.00      A   
ATOM   1897  OD1 ASP A 288     -34.583   6.216  -9.515  1.00 10.00      A   
ATOM   1898  OD2 ASP A 288     -34.473   4.199  -8.662  1.00 10.00      A   
ATOM   1899  C   ASP A 288     -37.040   5.485 -11.480  1.00 10.00      A   
ATOM   1900  O   ASP A 288     -36.162   5.999 -12.171  1.00 10.00      A   
ATOM   1901  N   GLU A 289     -37.804   4.479 -11.899  1.00 10.00      A   
ATOM   1902  HN  GLU A 289     -38.478   4.108 -11.289  1.00 10.00      A   
ATOM   1903  CA  GLU A 289     -37.661   3.901 -13.230  1.00 10.00      A   
ATOM   1904  CB  GLU A 289     -38.636   2.735 -13.412  1.00 10.00      A   
ATOM   1905  CG  GLU A 289     -38.657   2.154 -14.817  1.00 10.00      A   
ATOM   1906  CD  GLU A 289     -37.942   0.822 -14.920  1.00 10.00      A   
ATOM   1907  OE1 GLU A 289     -38.337   0.003 -15.777  1.00 10.00      A   
ATOM   1908  OE2 GLU A 289     -36.991   0.583 -14.150  1.00 10.00      A   
ATOM   1909  C   GLU A 289     -37.915   4.969 -14.290  1.00 10.00      A   
ATOM   1910  O   GLU A 289     -37.106   5.162 -15.200  1.00 10.00      A   
ATOM   1911  N   GLU A 290     -39.034   5.676 -14.155  1.00 10.00      A   
ATOM   1912  HN  GLU A 290     -39.642   5.473 -13.410  1.00 10.00      A   
ATOM   1913  CA  GLU A 290     -39.382   6.742 -15.088  1.00 10.00      A   
ATOM   1914  CB  GLU A 290     -40.776   7.299 -14.791  1.00 10.00      A   
ATOM   1915  CG  GLU A 290     -41.916   6.329 -15.060  1.00 10.00      A   
ATOM   1916  CD  GLU A 290     -43.258   7.026 -15.167  1.00 10.00      A   
ATOM   1917  OE1 GLU A 290     -43.977   6.796 -16.160  1.00 10.00      A   
ATOM   1918  OE2 GLU A 290     -43.600   7.821 -14.267  1.00 10.00      A   
ATOM   1919  C   GLU A 290     -38.346   7.857 -15.000  1.00 10.00      A   
ATOM   1920  O   GLU A 290     -38.013   8.497 -15.994  1.00 10.00      A   
ATOM   1921  N   ASN A 291     -37.833   8.065 -13.794  1.00 10.00      A   
ATOM   1922  HN  ASN A 291     -38.164   7.528 -13.039  1.00 10.00      A   
ATOM   1923  CA  ASN A 291     -36.815   9.076 -13.543  1.00 10.00      A   
ATOM   1924  CB  ASN A 291     -36.545   9.196 -12.035  1.00 10.00      A   
ATOM   1925  CG  ASN A 291     -35.266   9.942 -11.709  1.00 10.00      A   
ATOM   1926  OD1 ASN A 291     -35.195  11.163 -11.845  1.00 10.00      A   
ATOM   1927  ND2 ASN A 291     -34.257   9.214 -11.253  1.00 10.00      A   
ATOM   1928 HD21 ASN A 291     -34.392   8.247 -11.146  1.00 10.00      A   
ATOM   1929 HD22 ASN A 291     -33.410   9.670 -11.050  1.00 10.00      A   
ATOM   1930  C   ASN A 291     -35.530   8.750 -14.302  1.00 10.00      A   
ATOM   1931  O   ASN A 291     -34.779   9.646 -14.686  1.00 10.00      A   
ATOM   1932  N   ARG A 292     -35.285   7.461 -14.528  1.00 10.00      A   
ATOM   1933  HN  ARG A 292     -35.920   6.786 -14.198  1.00 10.00      A   
ATOM   1934  CA  ARG A 292     -34.098   7.029 -15.256  1.00 10.00      A   
ATOM   1935  CB  ARG A 292     -33.767   5.559 -14.971  1.00 10.00      A   
ATOM   1936  CG  ARG A 292     -33.623   5.208 -13.498  1.00 10.00      A   
ATOM   1937  CD  ARG A 292     -32.504   5.987 -12.822  1.00 10.00      A   
ATOM   1938  NE  ARG A 292     -32.585   5.875 -11.364  1.00 10.00      A   
ATOM   1939  HE  ARG A 292     -33.487   5.942 -10.955  1.00 10.00      A   
ATOM   1940  CZ  ARG A 292     -31.541   5.681 -10.557  1.00 10.00      A   
ATOM   1941  NH1 ARG A 292     -30.312   5.561 -11.052  1.00 10.00      A   
ATOM   1942 HH11 ARG A 292     -29.496   5.406 -10.409  1.00 10.00      A   
ATOM   1943 HH12 ARG A 292     -30.151   5.618 -12.083  1.00 10.00      A   
ATOM   1944  NH2 ARG A 292     -31.742   5.582  -9.249  1.00 10.00      A   
ATOM   1945 HH21 ARG A 292     -32.719   5.637  -8.865  1.00 10.00      A   
ATOM   1946 HH22 ARG A 292     -30.935   5.465  -8.595  1.00 10.00      A   
ATOM   1947  C   ARG A 292     -34.295   7.231 -16.755  1.00 10.00      A   
ATOM   1948  O   ARG A 292     -33.331   7.262 -17.519  1.00 10.00      A   
ATOM   1949  N   ALA A 293     -35.552   7.373 -17.169  1.00 10.00      A   
ATOM   1950  HN  ALA A 293     -36.278   7.344 -16.508  1.00 10.00      A   
ATOM   1951  CA  ALA A 293     -35.879   7.578 -18.576  1.00 10.00      A   
ATOM   1952  CB  ALA A 293     -37.346   7.274 -18.839  1.00 10.00      A   
ATOM   1953  C   ALA A 293     -35.537   9.001 -19.000  1.00 10.00      A   
ATOM   1954  O   ALA A 293     -35.425   9.298 -20.189  1.00 10.00      A   
ATOM   1955  N   ARG A 294     -35.368   9.873 -18.016  1.00 10.00      A   
ATOM   1956  HN  ARG A 294     -35.474   9.574 -17.091  1.00 10.00      A   
ATOM   1957  CB  ARG A 294     -35.959  12.198 -17.505  1.00 10.00      A   
ATOM   1958  CG  ARG A 294     -35.819  13.666 -17.881  1.00 10.00      A   
ATOM   1959  CD  ARG A 294     -35.065  14.443 -16.814  1.00 10.00      A   
ATOM   1960  NE  ARG A 294     -34.287  15.540 -17.385  1.00 10.00      A   
ATOM   1961  HE  ARG A 294     -34.773  16.365 -17.611  1.00 10.00      A   
ATOM   1962  CZ  ARG A 294     -32.970  15.486 -17.597  1.00 10.00      A   
ATOM   1963  NH1 ARG A 294     -32.292  14.378 -17.335  1.00 10.00      A   
ATOM   1964 HH11 ARG A 294     -32.788  13.525 -16.966  1.00 10.00      A   
ATOM   1965 HH12 ARG A 294     -31.262  14.345 -17.494  1.00 10.00      A   
ATOM   1966  NH2 ARG A 294     -32.333  16.539 -18.088  1.00 10.00      A   
ATOM   1967 HH21 ARG A 294     -31.304  16.495 -18.256  1.00 10.00      A   
ATOM   1968 HH22 ARG A 294     -32.854  17.415 -18.308  1.00 10.00      A   
ATOM   1969  CA  ARG A 294     -35.020  11.257 -18.272  1.00 10.00      A   
ATOM   1970  C   ARG A 294     -33.565  11.499 -17.883  1.00 10.00      A   
ATOM   1971  O   ARG A 294     -33.314  11.960 -16.752  1.00 10.00      A   
ATOM   1972  OXT ARG A 294     -32.675  11.202 -18.704  1.00 10.00      A   
ATOM   1973  C   GLY B   9      -7.918 -21.814 -11.591  1.00 10.00      B   
ATOM   1974  O   GLY B   9      -8.954 -21.149 -11.550  1.00 10.00      B   
ATOM   1975  N   GLY B   9      -7.003 -20.078 -13.109  1.00 10.00      B   
ATOM   1976  HT1 GLY B   9      -7.968 -19.995 -13.491  1.00 10.00      B   
ATOM   1977  HT2 GLY B   9      -6.326 -19.910 -13.879  1.00 10.00      B   
ATOM   1978  HT3 GLY B   9      -6.867 -19.355 -12.379  1.00 10.00      B   
ATOM   1979  CA  GLY B   9      -6.800 -21.430 -12.534  1.00 10.00      B   
ATOM   1980  N   VAL B  10      -7.710 -22.880 -10.826  1.00 10.00      B   
ATOM   1981  HN  VAL B  10      -6.852 -23.353 -10.886  1.00 10.00      B   
ATOM   1982  CA  VAL B  10      -8.715 -23.349  -9.881  1.00 10.00      B   
ATOM   1983  CB  VAL B  10      -8.484 -24.819  -9.463  1.00 10.00      B   
ATOM   1984  CG1 VAL B  10      -8.757 -25.752 -10.632  1.00 10.00      B   
ATOM   1985  CG2 VAL B  10      -7.071 -25.025  -8.934  1.00 10.00      B   
ATOM   1986  C   VAL B  10      -8.751 -22.459  -8.646  1.00 10.00      B   
ATOM   1987  O   VAL B  10      -7.709 -22.062  -8.124  1.00 10.00      B   
ATOM   1988  N   MET B  11      -9.948 -22.141  -8.182  1.00 10.00      B   
ATOM   1989  HN  MET B  11     -10.747 -22.491  -8.628  1.00 10.00      B   
ATOM   1990  CA  MET B  11     -10.099 -21.288  -7.016  1.00 10.00      B   
ATOM   1991  CB  MET B  11     -11.048 -20.125  -7.312  1.00 10.00      B   
ATOM   1992  CG  MET B  11     -10.988 -19.003  -6.288  1.00 10.00      B   
ATOM   1993  SD  MET B  11      -9.334 -18.303  -6.122  1.00 10.00      B   
ATOM   1994  CE  MET B  11      -9.641 -16.990  -4.944  1.00 10.00      B   
ATOM   1995  C   MET B  11     -10.587 -22.087  -5.816  1.00 10.00      B   
ATOM   1996  O   MET B  11     -11.786 -22.312  -5.651  1.00 10.00      B   
ATOM   1997  N   THR B  12      -9.650 -22.529  -4.995  1.00 10.00      B   
ATOM   1998  HN  THR B  12      -8.707 -22.319  -5.186  1.00 10.00      B   
ATOM   1999  CA  THR B  12      -9.972 -23.301  -3.807  1.00 10.00      B   
ATOM   2000  CB  THR B  12      -8.906 -24.392  -3.576  1.00 10.00      B   
ATOM   2001  OG1 THR B  12      -8.494 -24.916  -4.846  1.00 10.00      B   
ATOM   2002  HG1 THR B  12      -9.183 -24.742  -5.500  1.00 10.00      B   
ATOM   2003  CG2 THR B  12      -9.463 -25.530  -2.732  1.00 10.00      B   
ATOM   2004  C   THR B  12     -10.043 -22.371  -2.594  1.00 10.00      B   
ATOM   2005  O   THR B  12      -9.536 -21.248  -2.639  1.00 10.00      B   
ATOM   2006  N   ASP B  13     -10.672 -22.831  -1.518  1.00 10.00      B   
ATOM   2007  HN  ASP B  13     -11.072 -23.727  -1.545  1.00 10.00      B   
ATOM   2008  CA  ASP B  13     -10.811 -22.027  -0.304  1.00 10.00      B   
ATOM   2009  CB  ASP B  13     -11.722 -22.697   0.723  1.00 10.00      B   
ATOM   2010  CG  ASP B  13     -13.185 -22.514   0.384  1.00 10.00      B   
ATOM   2011  OD1 ASP B  13     -13.769 -23.422  -0.239  1.00 10.00      B   
ATOM   2012  OD2 ASP B  13     -13.748 -21.449   0.716  1.00 10.00      B   
ATOM   2013  C   ASP B  13      -9.465 -21.655   0.304  1.00 10.00      B   
ATOM   2014  O   ASP B  13      -9.356 -20.665   1.027  1.00 10.00      B   
ATOM   2015  N   VAL B  14      -8.438 -22.444   0.002  1.00 10.00      B   
ATOM   2016  HN  VAL B  14      -8.586 -23.230  -0.561  1.00 10.00      B   
ATOM   2017  CA  VAL B  14      -7.098 -22.160   0.501  1.00 10.00      B   
ATOM   2018  CB  VAL B  14      -6.093 -23.295   0.198  1.00 10.00      B   
ATOM   2019  CG1 VAL B  14      -6.310 -24.470   1.140  1.00 10.00      B   
ATOM   2020  CG2 VAL B  14      -6.191 -23.746  -1.254  1.00 10.00      B   
ATOM   2021  C   VAL B  14      -6.598 -20.846  -0.094  1.00 10.00      B   
ATOM   2022  O   VAL B  14      -5.914 -20.072   0.572  1.00 10.00      B   
ATOM   2023  N   HIS B  15      -6.978 -20.593  -1.345  1.00 10.00      B   
ATOM   2024  HN  HIS B  15      -7.537 -21.247  -1.816  1.00 10.00      B   
ATOM   2025  CA  HIS B  15      -6.594 -19.371  -2.034  1.00 10.00      B   
ATOM   2026  CB  HIS B  15      -6.820 -19.511  -3.544  1.00 10.00      B   
ATOM   2027  CG  HIS B  15      -6.094 -20.659  -4.179  1.00 10.00      B   
ATOM   2028  ND1 HIS B  15      -6.763 -21.779  -4.608  1.00 10.00      B   
ATOM   2029  CD2 HIS B  15      -4.772 -20.802  -4.447  1.00 10.00      B   
ATOM   2030  CE1 HIS B  15      -5.843 -22.574  -5.124  1.00 10.00      B   
ATOM   2031  NE2 HIS B  15      -4.623 -22.026  -5.050  1.00 10.00      B   
ATOM   2032  HE2 HIS B  15      -3.828 -22.327  -5.540  1.00 10.00      B   
ATOM   2033  C   HIS B  15      -7.419 -18.210  -1.501  1.00 10.00      B   
ATOM   2034  O   HIS B  15      -6.945 -17.080  -1.424  1.00 10.00      B   
ATOM   2035  N   ARG B  16      -8.659 -18.512  -1.123  1.00 10.00      B   
ATOM   2036  HN  ARG B  16      -8.967 -19.438  -1.206  1.00 10.00      B   
ATOM   2037  CA  ARG B  16      -9.567 -17.510  -0.583  1.00 10.00      B   
ATOM   2038  CB  ARG B  16     -10.932 -18.129  -0.262  1.00 10.00      B   
ATOM   2039  CG  ARG B  16     -11.888 -18.222  -1.441  1.00 10.00      B   
ATOM   2040  CD  ARG B  16     -13.242 -18.755  -0.995  1.00 10.00      B   
ATOM   2041  NE  ARG B  16     -14.241 -18.714  -2.064  1.00 10.00      B   
ATOM   2042  HE  ARG B  16     -14.248 -17.918  -2.645  1.00 10.00      B   
ATOM   2043  CZ  ARG B  16     -15.141 -19.676  -2.281  1.00 10.00      B   
ATOM   2044  NH1 ARG B  16     -15.168 -20.755  -1.513  1.00 10.00      B   
ATOM   2045 HH11 ARG B  16     -14.488 -20.864  -0.718  1.00 10.00      B   
ATOM   2046 HH12 ARG B  16     -15.868 -21.505  -1.693  1.00 10.00      B   
ATOM   2047  NH2 ARG B  16     -16.023 -19.553  -3.264  1.00 10.00      B   
ATOM   2048 HH21 ARG B  16     -16.019 -18.707  -3.874  1.00 10.00      B   
ATOM   2049 HH22 ARG B  16     -16.733 -20.304  -3.428  1.00 10.00      B   
ATOM   2050  C   ARG B  16      -8.984 -16.886   0.677  1.00 10.00      B   
ATOM   2051  O   ARG B  16      -8.775 -15.675   0.740  1.00 10.00      B   
ATOM   2052  N   ARG B  17      -8.703 -17.725   1.670  1.00 10.00      B   
ATOM   2053  HN  ARG B  17      -8.873 -18.688   1.550  1.00 10.00      B   
ATOM   2054  CA  ARG B  17      -8.149 -17.253   2.932  1.00 10.00      B   
ATOM   2055  CB  ARG B  17      -8.110 -18.370   3.978  1.00 10.00      B   
ATOM   2056  CG  ARG B  17      -8.969 -18.102   5.209  1.00 10.00      B   
ATOM   2057  CD  ARG B  17      -8.654 -16.745   5.825  1.00 10.00      B   
ATOM   2058  NE  ARG B  17      -9.337 -16.536   7.104  1.00 10.00      B   
ATOM   2059  HE  ARG B  17      -9.182 -17.203   7.811  1.00 10.00      B   
ATOM   2060  CZ  ARG B  17     -10.117 -15.484   7.374  1.00 10.00      B   
ATOM   2061  NH1 ARG B  17     -10.413 -14.605   6.426  1.00 10.00      B   
ATOM   2062 HH11 ARG B  17     -10.052 -14.738   5.453  1.00 10.00      B   
ATOM   2063 HH12 ARG B  17     -11.010 -13.777   6.648  1.00 10.00      B   
ATOM   2064  NH2 ARG B  17     -10.640 -15.332   8.582  1.00 10.00      B   
ATOM   2065 HH21 ARG B  17     -11.241 -14.506   8.793  1.00 10.00      B   
ATOM   2066 HH22 ARG B  17     -10.464 -16.044   9.325  1.00 10.00      B   
ATOM   2067  C   ARG B  17      -6.766 -16.640   2.743  1.00 10.00      B   
ATOM   2068  O   ARG B  17      -6.424 -15.660   3.403  1.00 10.00      B   
ATOM   2069  N   PHE B  18      -5.979 -17.212   1.834  1.00 10.00      B   
ATOM   2070  HN  PHE B  18      -6.304 -17.995   1.341  1.00 10.00      B   
ATOM   2071  CA  PHE B  18      -4.636 -16.708   1.561  1.00 10.00      B   
ATOM   2072  CB  PHE B  18      -3.918 -17.597   0.541  1.00 10.00      B   
ATOM   2073  CG  PHE B  18      -2.452 -17.295   0.388  1.00 10.00      B   
ATOM   2074  CD1 PHE B  18      -1.979 -16.644  -0.740  1.00 10.00      B   
ATOM   2075  CD2 PHE B  18      -1.549 -17.660   1.373  1.00 10.00      B   
ATOM   2076  CE1 PHE B  18      -0.632 -16.365  -0.883  1.00 10.00      B   
ATOM   2077  CE2 PHE B  18      -0.201 -17.384   1.237  1.00 10.00      B   
ATOM   2078  CZ  PHE B  18       0.258 -16.735   0.107  1.00 10.00      B   
ATOM   2079  C   PHE B  18      -4.694 -15.269   1.060  1.00 10.00      B   
ATOM   2080  O   PHE B  18      -3.949 -14.408   1.528  1.00 10.00      B   
ATOM   2081  N   LEU B  19      -5.596 -15.011   0.116  1.00 10.00      B   
ATOM   2082  HN  LEU B  19      -6.167 -15.741  -0.216  1.00 10.00      B   
ATOM   2083  CA  LEU B  19      -5.756 -13.674  -0.443  1.00 10.00      B   
ATOM   2084  CB  LEU B  19      -6.691 -13.689  -1.653  1.00 10.00      B   
ATOM   2085  CG  LEU B  19      -6.111 -14.259  -2.949  1.00 10.00      B   
ATOM   2086  CD1 LEU B  19      -7.164 -14.269  -4.045  1.00 10.00      B   
ATOM   2087  CD2 LEU B  19      -4.891 -13.464  -3.386  1.00 10.00      B   
ATOM   2088  C   LEU B  19      -6.266 -12.697   0.610  1.00 10.00      B   
ATOM   2089  O   LEU B  19      -5.860 -11.537   0.638  1.00 10.00      B   
ATOM   2090  N   GLN B  20      -7.149 -13.175   1.479  1.00 10.00      B   
ATOM   2091  HN  GLN B  20      -7.432 -14.112   1.406  1.00 10.00      B   
ATOM   2092  CA  GLN B  20      -7.704 -12.343   2.538  1.00 10.00      B   
ATOM   2093  CB  GLN B  20      -8.865 -13.053   3.235  1.00 10.00      B   
ATOM   2094  CG  GLN B  20     -10.054 -13.330   2.329  1.00 10.00      B   
ATOM   2095  CD  GLN B  20     -11.019 -14.331   2.929  1.00 10.00      B   
ATOM   2096  OE1 GLN B  20     -10.631 -15.171   3.740  1.00 10.00      B   
ATOM   2097  NE2 GLN B  20     -12.279 -14.254   2.532  1.00 10.00      B   
ATOM   2098 HE21 GLN B  20     -12.517 -13.562   1.880  1.00 10.00      B   
ATOM   2099 HE22 GLN B  20     -12.921 -14.896   2.901  1.00 10.00      B   
ATOM   2100  C   GLN B  20      -6.622 -11.977   3.545  1.00 10.00      B   
ATOM   2101  O   GLN B  20      -6.540 -10.836   3.996  1.00 10.00      B   
ATOM   2102  N   LEU B  21      -5.780 -12.949   3.880  1.00 10.00      B   
ATOM   2103  HN  LEU B  21      -5.898 -13.844   3.488  1.00 10.00      B   
ATOM   2104  CA  LEU B  21      -4.688 -12.724   4.820  1.00 10.00      B   
ATOM   2105  CB  LEU B  21      -4.051 -14.049   5.245  1.00 10.00      B   
ATOM   2106  CG  LEU B  21      -4.902 -14.953   6.141  1.00 10.00      B   
ATOM   2107  CD1 LEU B  21      -4.197 -16.277   6.392  1.00 10.00      B   
ATOM   2108  CD2 LEU B  21      -5.222 -14.258   7.456  1.00 10.00      B   
ATOM   2109  C   LEU B  21      -3.643 -11.804   4.198  1.00 10.00      B   
ATOM   2110  O   LEU B  21      -2.926 -11.091   4.900  1.00 10.00      B   
ATOM   2111  N   LEU B  22      -3.583 -11.814   2.872  1.00 10.00      B   
ATOM   2112  HN  LEU B  22      -4.181 -12.412   2.375  1.00 10.00      B   
ATOM   2113  CA  LEU B  22      -2.650 -10.977   2.132  1.00 10.00      B   
ATOM   2114  CB  LEU B  22      -2.435 -11.550   0.725  1.00 10.00      B   
ATOM   2115  CG  LEU B  22      -1.292 -10.949  -0.098  1.00 10.00      B   
ATOM   2116  CD1 LEU B  22       0.057 -11.289   0.518  1.00 10.00      B   
ATOM   2117  CD2 LEU B  22      -1.360 -11.430  -1.539  1.00 10.00      B   
ATOM   2118  C   LEU B  22      -3.178  -9.543   2.048  1.00 10.00      B   
ATOM   2119  O   LEU B  22      -2.514  -8.650   1.524  1.00 10.00      B   
ATOM   2120  N   MET B  23      -4.389  -9.338   2.555  1.00 10.00      B   
ATOM   2121  HN  MET B  23      -4.881 -10.098   2.934  1.00 10.00      B   
ATOM   2122  CA  MET B  23      -5.006  -8.019   2.556  1.00 10.00      B   
ATOM   2123  CB  MET B  23      -6.479  -8.099   2.144  1.00 10.00      B   
ATOM   2124  CG  MET B  23      -6.702  -8.457   0.684  1.00 10.00      B   
ATOM   2125  SD  MET B  23      -8.447  -8.455   0.223  1.00 10.00      B   
ATOM   2126  CE  MET B  23      -8.351  -9.083  -1.451  1.00 10.00      B   
ATOM   2127  C   MET B  23      -4.881  -7.372   3.930  1.00 10.00      B   
ATOM   2128  O   MET B  23      -4.951  -6.151   4.062  1.00 10.00      B   
ATOM   2129  N   THR B  24      -4.702  -8.202   4.953  1.00 10.00      B   
ATOM   2130  HN  THR B  24      -4.675  -9.168   4.789  1.00 10.00      B   
ATOM   2131  CA  THR B  24      -4.557  -7.715   6.318  1.00 10.00      B   
ATOM   2132  CB  THR B  24      -4.828  -8.843   7.331  1.00 10.00      B   
ATOM   2133  OG1 THR B  24      -4.784 -10.106   6.656  1.00 10.00      B   
ATOM   2134  HG1 THR B  24      -3.867 -10.328   6.447  1.00 10.00      B   
ATOM   2135  CG2 THR B  24      -6.196  -8.664   7.972  1.00 10.00      B   
ATOM   2136  C   THR B  24      -3.156  -7.160   6.546  1.00 10.00      B   
ATOM   2137  O   THR B  24      -2.918  -6.382   7.473  1.00 10.00      B   
ATOM   2138  N   HIS B  25      -2.232  -7.569   5.691  1.00 10.00      B   
ATOM   2139  HN  HIS B  25      -2.487  -8.183   4.971  1.00 10.00      B   
ATOM   2140  CA  HIS B  25      -0.854  -7.123   5.780  1.00 10.00      B   
ATOM   2141  CB  HIS B  25       0.091  -8.319   5.934  1.00 10.00      B   
ATOM   2142  CG  HIS B  25      -0.033  -9.027   7.249  1.00 10.00      B   
ATOM   2143  ND1 HIS B  25      -0.863 -10.111   7.404  1.00 10.00      B   
ATOM   2144  CD2 HIS B  25       0.586  -8.771   8.427  1.00 10.00      B   
ATOM   2145  CE1 HIS B  25      -0.734 -10.490   8.661  1.00 10.00      B   
ATOM   2146  NE2 HIS B  25       0.132  -9.710   9.320  1.00 10.00      B   
ATOM   2147  HE2 HIS B  25       0.255  -9.680  10.294  1.00 10.00      B   
ATOM   2148  C   HIS B  25      -0.495  -6.317   4.540  1.00 10.00      B   
ATOM   2149  O   HIS B  25      -0.883  -6.673   3.429  1.00 10.00      B   
ATOM   2150  N   GLY B  26       0.240  -5.230   4.734  1.00 10.00      B   
ATOM   2151  HN  GLY B  26       0.530  -5.003   5.644  1.00 10.00      B   
ATOM   2152  CA  GLY B  26       0.629  -4.386   3.618  1.00 10.00      B   
ATOM   2153  C   GLY B  26       1.805  -4.955   2.852  1.00 10.00      B   
ATOM   2154  O   GLY B  26       2.110  -4.516   1.739  1.00 10.00      B   
ATOM   2155  N   VAL B  27       2.471  -5.923   3.462  1.00 10.00      B   
ATOM   2156  HN  VAL B  27       2.180  -6.212   4.354  1.00 10.00      B   
ATOM   2157  CA  VAL B  27       3.618  -6.577   2.855  1.00 10.00      B   
ATOM   2158  CB  VAL B  27       4.834  -5.621   2.728  1.00 10.00      B   
ATOM   2159  CG1 VAL B  27       5.363  -5.195   4.093  1.00 10.00      B   
ATOM   2160  CG2 VAL B  27       5.936  -6.239   1.879  1.00 10.00      B   
ATOM   2161  C   VAL B  27       3.998  -7.817   3.661  1.00 10.00      B   
ATOM   2162  O   VAL B  27       3.912  -7.818   4.889  1.00 10.00      B   
ATOM   2163  N   LEU B  28       4.381  -8.877   2.967  1.00 10.00      B   
ATOM   2164  HN  LEU B  28       4.407  -8.825   1.990  1.00 10.00      B   
ATOM   2165  CA  LEU B  28       4.777 -10.116   3.618  1.00 10.00      B   
ATOM   2166  CB  LEU B  28       3.682 -11.179   3.472  1.00 10.00      B   
ATOM   2167  CG  LEU B  28       2.410 -10.960   4.297  1.00 10.00      B   
ATOM   2168  CD1 LEU B  28       1.310 -11.907   3.848  1.00 10.00      B   
ATOM   2169  CD2 LEU B  28       2.694 -11.146   5.779  1.00 10.00      B   
ATOM   2170  C   LEU B  28       6.088 -10.617   3.028  1.00 10.00      B   
ATOM   2171  O   LEU B  28       6.282 -10.579   1.813  1.00 10.00      B   
ATOM   2172  N   GLU B  29       6.988 -11.063   3.889  1.00 10.00      B   
ATOM   2173  HN  GLU B  29       6.778 -11.056   4.846  1.00 10.00      B   
ATOM   2174  CA  GLU B  29       8.283 -11.563   3.449  1.00 10.00      B   
ATOM   2175  CB  GLU B  29       9.326 -11.400   4.554  1.00 10.00      B   
ATOM   2176  CG  GLU B  29       9.697  -9.950   4.828  1.00 10.00      B   
ATOM   2177  CD  GLU B  29      10.615  -9.790   6.022  1.00 10.00      B   
ATOM   2178  OE1 GLU B  29      10.182  -9.204   7.032  1.00 10.00      B   
ATOM   2179  OE2 GLU B  29      11.775 -10.245   5.953  1.00 10.00      B   
ATOM   2180  C   GLU B  29       8.193 -13.015   2.988  1.00 10.00      B   
ATOM   2181  O   GLU B  29       7.225 -13.711   3.297  1.00 10.00      B   
ATOM   2182  N   GLU B  30       9.209 -13.466   2.254  1.00 10.00      B   
ATOM   2183  HN  GLU B  30       9.951 -12.856   2.049  1.00 10.00      B   
ATOM   2184  CA  GLU B  30       9.249 -14.832   1.729  1.00 10.00      B   
ATOM   2185  CB  GLU B  30      10.547 -15.082   0.960  1.00 10.00      B   
ATOM   2186  CG  GLU B  30      10.516 -16.337   0.100  1.00 10.00      B   
ATOM   2187  CD  GLU B  30      11.814 -17.114   0.145  1.00 10.00      B   
ATOM   2188  OE1 GLU B  30      11.773 -18.333   0.417  1.00 10.00      B   
ATOM   2189  OE2 GLU B  30      12.884 -16.515  -0.094  1.00 10.00      B   
ATOM   2190  C   GLU B  30       9.091 -15.878   2.830  1.00 10.00      B   
ATOM   2191  O   GLU B  30       8.293 -16.807   2.709  1.00 10.00      B   
ATOM   2192  N   TRP B  31       9.845 -15.716   3.908  1.00 10.00      B   
ATOM   2193  HN  TRP B  31      10.457 -14.953   3.954  1.00 10.00      B   
ATOM   2194  CA  TRP B  31       9.787 -16.651   5.025  1.00 10.00      B   
ATOM   2195  CB  TRP B  31      10.948 -16.417   6.003  1.00 10.00      B   
ATOM   2196  CG  TRP B  31      11.035 -15.014   6.527  1.00 10.00      B   
ATOM   2197  CD1 TRP B  31      11.652 -13.953   5.929  1.00 10.00      B   
ATOM   2198  CD2 TRP B  31      10.494 -14.519   7.760  1.00 10.00      B   
ATOM   2199  NE1 TRP B  31      11.519 -12.830   6.704  1.00 10.00      B   
ATOM   2200  HE1 TRP B  31      11.872 -11.930   6.481  1.00 10.00      B   
ATOM   2201  CE2 TRP B  31      10.814 -13.150   7.835  1.00 10.00      B   
ATOM   2202  CE3 TRP B  31       9.766 -15.099   8.805  1.00 10.00      B   
ATOM   2203  CZ2 TRP B  31      10.433 -12.352   8.911  1.00 10.00      B   
ATOM   2204  CZ3 TRP B  31       9.390 -14.306   9.872  1.00 10.00      B   
ATOM   2205  CH2 TRP B  31       9.723 -12.947   9.917  1.00 10.00      B   
ATOM   2206  C   TRP B  31       8.444 -16.581   5.748  1.00 10.00      B   
ATOM   2207  O   TRP B  31       8.041 -17.531   6.414  1.00 10.00      B   
ATOM   2208  N   ASP B  32       7.748 -15.459   5.597  1.00 10.00      B   
ATOM   2209  HN  ASP B  32       8.108 -14.745   5.031  1.00 10.00      B   
ATOM   2210  CA  ASP B  32       6.455 -15.272   6.245  1.00 10.00      B   
ATOM   2211  CB  ASP B  32       6.184 -13.796   6.542  1.00 10.00      B   
ATOM   2212  CG  ASP B  32       5.290 -13.604   7.754  1.00 10.00      B   
ATOM   2213  OD1 ASP B  32       5.131 -14.563   8.543  1.00 10.00      B   
ATOM   2214  OD2 ASP B  32       4.751 -12.493   7.930  1.00 10.00      B   
ATOM   2215  C   ASP B  32       5.331 -15.877   5.413  1.00 10.00      B   
ATOM   2216  O   ASP B  32       4.452 -16.558   5.946  1.00 10.00      B   
ATOM   2217  N   VAL B  33       5.366 -15.650   4.098  1.00 10.00      B   
ATOM   2218  HN  VAL B  33       6.085 -15.092   3.722  1.00 10.00      B   
ATOM   2219  CA  VAL B  33       4.345 -16.207   3.211  1.00 10.00      B   
ATOM   2220  CB  VAL B  33       4.411 -15.662   1.764  1.00 10.00      B   
ATOM   2221  CG1 VAL B  33       4.139 -14.168   1.733  1.00 10.00      B   
ATOM   2222  CG2 VAL B  33       5.740 -15.986   1.099  1.00 10.00      B   
ATOM   2223  C   VAL B  33       4.421 -17.729   3.205  1.00 10.00      B   
ATOM   2224  O   VAL B  33       3.425 -18.412   2.966  1.00 10.00      B   
ATOM   2225  N   LYS B  34       5.613 -18.251   3.486  1.00 10.00      B   
ATOM   2226  HN  LYS B  34       6.371 -17.646   3.645  1.00 10.00      B   
ATOM   2227  CA  LYS B  34       5.832 -19.688   3.547  1.00 10.00      B   
ATOM   2228  CB  LYS B  34       7.309 -19.973   3.831  1.00 10.00      B   
ATOM   2229  CG  LYS B  34       7.718 -21.426   3.656  1.00 10.00      B   
ATOM   2230  CD  LYS B  34       7.872 -21.784   2.188  1.00 10.00      B   
ATOM   2231  CE  LYS B  34       8.544 -23.136   2.023  1.00 10.00      B   
ATOM   2232  NZ  LYS B  34       8.869 -23.423   0.602  1.00 10.00      B   
ATOM   2233  HZ1 LYS B  34       9.503 -22.692   0.222  1.00 10.00      B   
ATOM   2234  HZ2 LYS B  34       8.002 -23.440   0.032  1.00 10.00      B   
ATOM   2235  HZ3 LYS B  34       9.336 -24.348   0.521  1.00 10.00      B   
ATOM   2236  C   LYS B  34       4.972 -20.282   4.657  1.00 10.00      B   
ATOM   2237  O   LYS B  34       4.388 -21.357   4.510  1.00 10.00      B   
ATOM   2238  N   ARG B  35       4.880 -19.547   5.758  1.00 10.00      B   
ATOM   2239  HN  ARG B  35       5.348 -18.686   5.794  1.00 10.00      B   
ATOM   2240  CA  ARG B  35       4.093 -19.970   6.906  1.00 10.00      B   
ATOM   2241  CB  ARG B  35       4.434 -19.109   8.124  1.00 10.00      B   
ATOM   2242  CG  ARG B  35       5.923 -18.901   8.340  1.00 10.00      B   
ATOM   2243  CD  ARG B  35       6.201 -17.567   9.010  1.00 10.00      B   
ATOM   2244  NE  ARG B  35       6.437 -17.710  10.442  1.00 10.00      B   
ATOM   2245  HE  ARG B  35       6.767 -18.580  10.758  1.00 10.00      B   
ATOM   2246  CZ  ARG B  35       6.239 -16.739  11.330  1.00 10.00      B   
ATOM   2247  NH1 ARG B  35       5.805 -15.544  10.937  1.00 10.00      B   
ATOM   2248 HH11 ARG B  35       5.649 -14.786  11.635  1.00 10.00      B   
ATOM   2249 HH12 ARG B  35       5.616 -15.351   9.917  1.00 10.00      B   
ATOM   2250  NH2 ARG B  35       6.483 -16.966  12.613  1.00 10.00      B   
ATOM   2251 HH21 ARG B  35       6.829 -17.900  12.924  1.00 10.00      B   
ATOM   2252 HH22 ARG B  35       6.333 -16.212  13.318  1.00 10.00      B   
ATOM   2253  C   ARG B  35       2.612 -19.839   6.588  1.00 10.00      B   
ATOM   2254  O   ARG B  35       1.816 -20.708   6.928  1.00 10.00      B   
ATOM   2255  N   LEU B  36       2.258 -18.750   5.915  1.00 10.00      B   
ATOM   2256  HN  LEU B  36       2.951 -18.101   5.665  1.00 10.00      B   
ATOM   2257  CA  LEU B  36       0.874 -18.485   5.542  1.00 10.00      B   
ATOM   2258  CB  LEU B  36       0.750 -17.103   4.896  1.00 10.00      B   
ATOM   2259  CG  LEU B  36      -0.284 -16.161   5.515  1.00 10.00      B   
ATOM   2260  CD1 LEU B  36       0.171 -15.688   6.887  1.00 10.00      B   
ATOM   2261  CD2 LEU B  36      -0.551 -14.981   4.595  1.00 10.00      B   
ATOM   2262  C   LEU B  36       0.346 -19.554   4.590  1.00 10.00      B   
ATOM   2263  O   LEU B  36      -0.822 -19.942   4.663  1.00 10.00      B   
ATOM   2264  N   GLN B  37       1.217 -20.025   3.704  1.00 10.00      B   
ATOM   2265  HN  GLN B  37       2.130 -19.663   3.696  1.00 10.00      B   
ATOM   2266  CA  GLN B  37       0.855 -21.050   2.734  1.00 10.00      B   
ATOM   2267  CB  GLN B  37       2.042 -21.344   1.811  1.00 10.00      B   
ATOM   2268  CG  GLN B  37       1.660 -21.929   0.460  1.00 10.00      B   
ATOM   2269  CD  GLN B  37       2.022 -23.396   0.323  1.00 10.00      B   
ATOM   2270  OE1 GLN B  37       1.958 -24.164   1.284  1.00 10.00      B   
ATOM   2271  NE2 GLN B  37       2.414 -23.793  -0.877  1.00 10.00      B   
ATOM   2272 HE21 GLN B  37       2.445 -23.129  -1.597  1.00 10.00      B   
ATOM   2273 HE22 GLN B  37       2.667 -24.734  -0.995  1.00 10.00      B   
ATOM   2274  C   GLN B  37       0.402 -22.325   3.438  1.00 10.00      B   
ATOM   2275  O   GLN B  37      -0.704 -22.817   3.205  1.00 10.00      B   
ATOM   2276  N   THR B  38       1.249 -22.846   4.317  1.00 10.00      B   
ATOM   2277  HN  THR B  38       2.115 -22.411   4.467  1.00 10.00      B   
ATOM   2278  CA  THR B  38       0.921 -24.056   5.053  1.00 10.00      B   
ATOM   2279  CB  THR B  38       2.165 -24.693   5.723  1.00 10.00      B   
ATOM   2280  OG1 THR B  38       1.828 -25.963   6.302  1.00 10.00      B   
ATOM   2281  HG1 THR B  38       1.098 -26.358   5.805  1.00 10.00      B   
ATOM   2282  CG2 THR B  38       2.751 -23.785   6.794  1.00 10.00      B   
ATOM   2283  C   THR B  38      -0.188 -23.791   6.077  1.00 10.00      B   
ATOM   2284  O   THR B  38      -0.959 -24.688   6.412  1.00 10.00      B   
ATOM   2285  N   HIS B  39      -0.279 -22.547   6.547  1.00 10.00      B   
ATOM   2286  HN  HIS B  39       0.364 -21.872   6.238  1.00 10.00      B   
ATOM   2287  CA  HIS B  39      -1.298 -22.160   7.516  1.00 10.00      B   
ATOM   2288  CB  HIS B  39      -1.094 -20.704   7.955  1.00 10.00      B   
ATOM   2289  CG  HIS B  39      -1.612 -20.389   9.327  1.00 10.00      B   
ATOM   2290  ND1 HIS B  39      -1.255 -19.233   9.977  1.00 10.00      B   
ATOM   2291  CD2 HIS B  39      -2.445 -21.105  10.122  1.00 10.00      B   
ATOM   2292  CE1 HIS B  39      -1.875 -19.268  11.144  1.00 10.00      B   
ATOM   2293  NE2 HIS B  39      -2.606 -20.383  11.279  1.00 10.00      B   
ATOM   2294  HE2 HIS B  39      -2.935 -20.748  12.130  1.00 10.00      B   
ATOM   2295  C   HIS B  39      -2.688 -22.336   6.913  1.00 10.00      B   
ATOM   2296  O   HIS B  39      -3.569 -22.946   7.523  1.00 10.00      B   
ATOM   2297  N   CYS B  40      -2.871 -21.821   5.703  1.00 10.00      B   
ATOM   2298  HN  CYS B  40      -2.129 -21.349   5.265  1.00 10.00      B   
ATOM   2299  CA  CYS B  40      -4.148 -21.930   5.010  1.00 10.00      B   
ATOM   2300  CB  CYS B  40      -4.127 -21.122   3.712  1.00 10.00      B   
ATOM   2301  SG  CYS B  40      -3.656 -19.391   3.932  1.00 10.00      B   
ATOM   2302  HG  CYS B  40      -2.342 -19.350   4.125  1.00 10.00      B   
ATOM   2303  C   CYS B  40      -4.475 -23.392   4.724  1.00 10.00      B   
ATOM   2304  O   CYS B  40      -5.635 -23.805   4.778  1.00 10.00      B   
ATOM   2305  N   TYR B  41      -3.439 -24.173   4.439  1.00 10.00      B   
ATOM   2306  HN  TYR B  41      -2.539 -23.782   4.411  1.00 10.00      B   
ATOM   2307  CA  TYR B  41      -3.608 -25.590   4.159  1.00 10.00      B   
ATOM   2308  CB  TYR B  41      -2.334 -26.188   3.562  1.00 10.00      B   
ATOM   2309  CG  TYR B  41      -2.405 -26.374   2.063  1.00 10.00      B   
ATOM   2310  CD1 TYR B  41      -1.872 -25.430   1.194  1.00 10.00      B   
ATOM   2311  CD2 TYR B  41      -3.015 -27.494   1.519  1.00 10.00      B   
ATOM   2312  CE1 TYR B  41      -1.949 -25.598  -0.177  1.00 10.00      B   
ATOM   2313  CE2 TYR B  41      -3.094 -27.671   0.153  1.00 10.00      B   
ATOM   2314  CZ  TYR B  41      -2.562 -26.722  -0.691  1.00 10.00      B   
ATOM   2315  OH  TYR B  41      -2.651 -26.895  -2.054  1.00 10.00      B   
ATOM   2316  HH  TYR B  41      -1.779 -27.097  -2.409  1.00 10.00      B   
ATOM   2317  C   TYR B  41      -4.027 -26.347   5.415  1.00 10.00      B   
ATOM   2318  O   TYR B  41      -4.774 -27.324   5.341  1.00 10.00      B   
ATOM   2319  N   LYS B  42      -3.548 -25.886   6.566  1.00 10.00      B   
ATOM   2320  HN  LYS B  42      -2.944 -25.111   6.555  1.00 10.00      B   
ATOM   2321  CA  LYS B  42      -3.884 -26.506   7.841  1.00 10.00      B   
ATOM   2322  CB  LYS B  42      -2.967 -25.987   8.953  1.00 10.00      B   
ATOM   2323  CG  LYS B  42      -1.559 -26.557   8.916  1.00 10.00      B   
ATOM   2324  CD  LYS B  42      -0.618 -25.764   9.809  1.00 10.00      B   
ATOM   2325  CE  LYS B  42       0.776 -26.371   9.825  1.00 10.00      B   
ATOM   2326  NZ  LYS B  42       0.836 -27.614  10.640  1.00 10.00      B   
ATOM   2327  HZ1 LYS B  42      -0.115 -28.030  10.732  1.00 10.00      B   
ATOM   2328  HZ2 LYS B  42       1.202 -27.405  11.591  1.00 10.00      B   
ATOM   2329  HZ3 LYS B  42       1.461 -28.308  10.185  1.00 10.00      B   
ATOM   2330  C   LYS B  42      -5.342 -26.233   8.196  1.00 10.00      B   
ATOM   2331  O   LYS B  42      -6.042 -27.106   8.710  1.00 10.00      B   
ATOM   2332  N   VAL B  43      -5.792 -25.014   7.914  1.00 10.00      B   
ATOM   2333  HN  VAL B  43      -5.178 -24.359   7.515  1.00 10.00      B   
ATOM   2334  CA  VAL B  43      -7.170 -24.624   8.192  1.00 10.00      B   
ATOM   2335  CB  VAL B  43      -7.367 -23.094   8.098  1.00 10.00      B   
ATOM   2336  CG1 VAL B  43      -8.803 -22.711   8.427  1.00 10.00      B   
ATOM   2337  CG2 VAL B  43      -6.399 -22.371   9.023  1.00 10.00      B   
ATOM   2338  C   VAL B  43      -8.128 -25.324   7.228  1.00 10.00      B   
ATOM   2339  O   VAL B  43      -9.146 -25.883   7.638  1.00 10.00      B   
ATOM   2340  N   HIS B  44      -7.792 -25.298   5.947  1.00 10.00      B   
ATOM   2341  HN  HIS B  44      -6.966 -24.838   5.675  1.00 10.00      B   
ATOM   2342  CA  HIS B  44      -8.620 -25.938   4.932  1.00 10.00      B   
ATOM   2343  CB  HIS B  44      -9.047 -24.931   3.857  1.00 10.00      B   
ATOM   2344  CG  HIS B  44      -9.980 -25.496   2.826  1.00 10.00      B   
ATOM   2345  ND1 HIS B  44     -11.301 -25.742   3.114  1.00 10.00      B   
ATOM   2346  CD2 HIS B  44      -9.730 -25.852   1.541  1.00 10.00      B   
ATOM   2347  CE1 HIS B  44     -11.824 -26.240   2.006  1.00 10.00      B   
ATOM   2348  NE2 HIS B  44     -10.912 -26.326   1.028  1.00 10.00      B   
ATOM   2349  HE2 HIS B  44     -11.004 -26.861   0.207  1.00 10.00      B   
ATOM   2350  C   HIS B  44      -7.889 -27.120   4.305  1.00 10.00      B   
ATOM   2351  O   HIS B  44      -7.779 -28.189   4.914  1.00 10.00      B   
ATOM   2352  N   ASN B  47      -6.534 -27.444  -0.853  1.00 10.00      B   
ATOM   2353  HN  ASN B  47      -6.765 -26.711  -1.460  1.00 10.00      B   
ATOM   2354  CA  ASN B  47      -5.830 -28.608  -1.378  1.00 10.00      B   
ATOM   2355  CB  ASN B  47      -6.410 -29.907  -0.812  1.00 10.00      B   
ATOM   2356  CG  ASN B  47      -5.845 -30.257   0.551  1.00 10.00      B   
ATOM   2357  OD1 ASN B  47      -6.355 -29.814   1.582  1.00 10.00      B   
ATOM   2358  ND2 ASN B  47      -4.790 -31.057   0.569  1.00 10.00      B   
ATOM   2359 HD21 ASN B  47      -4.434 -31.375  -0.291  1.00 10.00      B   
ATOM   2360 HD22 ASN B  47      -4.410 -31.305   1.439  1.00 10.00      B   
ATOM   2361  C   ASN B  47      -5.863 -28.632  -2.899  1.00 10.00      B   
ATOM   2362  O   ASN B  47      -6.860 -29.027  -3.502  1.00 10.00      B   
ATOM   2363  N   ALA B  48      -4.776 -28.188  -3.509  1.00 10.00      B   
ATOM   2364  HN  ALA B  48      -4.017 -27.869  -2.965  1.00 10.00      B   
ATOM   2365  CA  ALA B  48      -4.661 -28.160  -4.960  1.00 10.00      B   
ATOM   2366  CB  ALA B  48      -5.153 -26.826  -5.506  1.00 10.00      B   
ATOM   2367  C   ALA B  48      -3.214 -28.398  -5.367  1.00 10.00      B   
ATOM   2368  O   ALA B  48      -2.320 -28.432  -4.516  1.00 10.00      B   
ATOM   2369  N   THR B  49      -2.981 -28.571  -6.659  1.00 10.00      B   
ATOM   2370  HN  THR B  49      -3.729 -28.547  -7.292  1.00 10.00      B   
ATOM   2371  CA  THR B  49      -1.635 -28.796  -7.153  1.00 10.00      B   
ATOM   2372  CB  THR B  49      -1.621 -29.566  -8.498  1.00 10.00      B   
ATOM   2373  OG1 THR B  49      -0.279 -29.937  -8.846  1.00 10.00      B   
ATOM   2374  HG1 THR B  49      -0.299 -30.722  -9.406  1.00 10.00      B   
ATOM   2375  CG2 THR B  49      -2.237 -28.748  -9.625  1.00 10.00      B   
ATOM   2376  C   THR B  49      -0.874 -27.474  -7.264  1.00 10.00      B   
ATOM   2377  O   THR B  49      -1.411 -26.468  -7.735  1.00 10.00      B   
ATOM   2378  N   VAL B  50       0.361 -27.471  -6.791  1.00 10.00      B   
ATOM   2379  HN  VAL B  50       0.730 -28.294  -6.407  1.00 10.00      B   
ATOM   2380  CA  VAL B  50       1.188 -26.277  -6.839  1.00 10.00      B   
ATOM   2381  CB  VAL B  50       1.994 -26.066  -5.538  1.00 10.00      B   
ATOM   2382  CG1 VAL B  50       1.107 -25.472  -4.455  1.00 10.00      B   
ATOM   2383  CG2 VAL B  50       2.615 -27.370  -5.060  1.00 10.00      B   
ATOM   2384  C   VAL B  50       2.122 -26.307  -8.039  1.00 10.00      B   
ATOM   2385  O   VAL B  50       2.945 -27.215  -8.184  1.00 10.00      B   
ATOM   2386  N   ASP B  51       1.966 -25.327  -8.910  1.00 10.00      B   
ATOM   2387  HN  ASP B  51       1.269 -24.652  -8.751  1.00 10.00      B   
ATOM   2388  CA  ASP B  51       2.790 -25.218 -10.104  1.00 10.00      B   
ATOM   2389  CB  ASP B  51       2.054 -24.458 -11.217  1.00 10.00      B   
ATOM   2390  CG  ASP B  51       1.218 -23.297 -10.709  1.00 10.00      B   
ATOM   2391  OD1 ASP B  51       0.108 -23.543 -10.180  1.00 10.00      B   
ATOM   2392  OD2 ASP B  51       1.652 -22.137 -10.849  1.00 10.00      B   
ATOM   2393  C   ASP B  51       4.133 -24.564  -9.792  1.00 10.00      B   
ATOM   2394  O   ASP B  51       4.399 -24.183  -8.648  1.00 10.00      B   
ATOM   2395  N   LYS B  52       4.982 -24.458 -10.811  1.00 10.00      B   
ATOM   2396  HN  LYS B  52       4.707 -24.787 -11.694  1.00 10.00      B   
ATOM   2397  CA  LYS B  52       6.303 -23.860 -10.657  1.00 10.00      B   
ATOM   2398  CB  LYS B  52       7.067 -23.894 -11.982  1.00 10.00      B   
ATOM   2399  CG  LYS B  52       7.623 -25.264 -12.339  1.00 10.00      B   
ATOM   2400  CD  LYS B  52       8.806 -25.630 -11.456  1.00 10.00      B   
ATOM   2401  CE  LYS B  52      10.116 -25.155 -12.062  1.00 10.00      B   
ATOM   2402  NZ  LYS B  52      11.149 -24.900 -11.026  1.00 10.00      B   
ATOM   2403  HZ1 LYS B  52      12.100 -25.015 -11.432  1.00 10.00      B   
ATOM   2404  HZ2 LYS B  52      11.041 -25.562 -10.232  1.00 10.00      B   
ATOM   2405  HZ3 LYS B  52      11.059 -23.923 -10.666  1.00 10.00      B   
ATOM   2406  C   LYS B  52       6.208 -22.434 -10.133  1.00 10.00      B   
ATOM   2407  O   LYS B  52       5.541 -21.588 -10.728  1.00 10.00      B   
ATOM   2408  N   LEU B  53       6.892 -22.179  -9.022  1.00 10.00      B   
ATOM   2409  HN  LEU B  53       7.419 -22.897  -8.616  1.00 10.00      B   
ATOM   2410  CA  LEU B  53       6.884 -20.866  -8.389  1.00 10.00      B   
ATOM   2411  CB  LEU B  53       7.771 -20.873  -7.142  1.00 10.00      B   
ATOM   2412  CG  LEU B  53       7.656 -19.657  -6.220  1.00 10.00      B   
ATOM   2413  CD1 LEU B  53       6.274 -19.586  -5.588  1.00 10.00      B   
ATOM   2414  CD2 LEU B  53       8.736 -19.691  -5.150  1.00 10.00      B   
ATOM   2415  C   LEU B  53       7.333 -19.774  -9.353  1.00 10.00      B   
ATOM   2416  O   LEU B  53       6.817 -18.658  -9.319  1.00 10.00      B   
ATOM   2417  N   GLU B  54       8.285 -20.105 -10.216  1.00 10.00      B   
ATOM   2418  HN  GLU B  54       8.661 -21.019 -10.192  1.00 10.00      B   
ATOM   2419  CA  GLU B  54       8.799 -19.156 -11.193  1.00 10.00      B   
ATOM   2420  CB  GLU B  54       9.949 -19.773 -11.992  1.00 10.00      B   
ATOM   2421  CG  GLU B  54      11.116 -20.238 -11.135  1.00 10.00      B   
ATOM   2422  CD  GLU B  54      11.045 -21.711 -10.785  1.00 10.00      B   
ATOM   2423  OE1 GLU B  54       9.941 -22.213 -10.494  1.00 10.00      B   
ATOM   2424  OE2 GLU B  54      12.100 -22.377 -10.802  1.00 10.00      B   
ATOM   2425  C   GLU B  54       7.693 -18.681 -12.130  1.00 10.00      B   
ATOM   2426  O   GLU B  54       7.628 -17.501 -12.480  1.00 10.00      B   
ATOM   2427  N   ASP B  55       6.819 -19.600 -12.522  1.00 10.00      B   
ATOM   2428  HN  ASP B  55       6.913 -20.520 -12.195  1.00 10.00      B   
ATOM   2429  CA  ASP B  55       5.709 -19.270 -13.411  1.00 10.00      B   
ATOM   2430  CB  ASP B  55       5.174 -20.526 -14.106  1.00 10.00      B   
ATOM   2431  CG  ASP B  55       3.996 -20.235 -15.019  1.00 10.00      B   
ATOM   2432  OD1 ASP B  55       2.840 -20.284 -14.543  1.00 10.00      B   
ATOM   2433  OD2 ASP B  55       4.219 -19.965 -16.222  1.00 10.00      B   
ATOM   2434  C   ASP B  55       4.597 -18.595 -12.623  1.00 10.00      B   
ATOM   2435  O   ASP B  55       4.001 -17.618 -13.077  1.00 10.00      B   
ATOM   2436  N   PHE B  56       4.342 -19.122 -11.429  1.00 10.00      B   
ATOM   2437  HN  PHE B  56       4.858 -19.907 -11.139  1.00 10.00      B   
ATOM   2438  CA  PHE B  56       3.316 -18.589 -10.544  1.00 10.00      B   
ATOM   2439  CB  PHE B  56       3.285 -19.395  -9.241  1.00 10.00      B   
ATOM   2440  CG  PHE B  56       2.132 -19.067  -8.336  1.00 10.00      B   
ATOM   2441  CD1 PHE B  56       2.355 -18.628  -7.041  1.00 10.00      B   
ATOM   2442  CD2 PHE B  56       0.826 -19.203  -8.777  1.00 10.00      B   
ATOM   2443  CE1 PHE B  56       1.298 -18.329  -6.203  1.00 10.00      B   
ATOM   2444  CE2 PHE B  56      -0.237 -18.905  -7.945  1.00 10.00      B   
ATOM   2445  CZ  PHE B  56       0.000 -18.469  -6.655  1.00 10.00      B   
ATOM   2446  C   PHE B  56       3.576 -17.113 -10.252  1.00 10.00      B   
ATOM   2447  O   PHE B  56       2.694 -16.272 -10.428  1.00 10.00      B   
ATOM   2448  N   ILE B  57       4.799 -16.806  -9.830  1.00 10.00      B   
ATOM   2449  HN  ILE B  57       5.461 -17.525  -9.718  1.00 10.00      B   
ATOM   2450  CA  ILE B  57       5.185 -15.433  -9.525  1.00 10.00      B   
ATOM   2451  CB  ILE B  57       6.621 -15.361  -8.952  1.00 10.00      B   
ATOM   2452  CG1 ILE B  57       6.668 -15.994  -7.558  1.00 10.00      B   
ATOM   2453  CG2 ILE B  57       7.125 -13.923  -8.903  1.00 10.00      B   
ATOM   2454  CD1 ILE B  57       8.061 -16.079  -6.967  1.00 10.00      B   
ATOM   2455  C   ILE B  57       5.078 -14.558 -10.772  1.00 10.00      B   
ATOM   2456  O   ILE B  57       4.581 -13.433 -10.711  1.00 10.00      B   
ATOM   2457  N   ASN B  58       5.520 -15.098 -11.905  1.00 10.00      B   
ATOM   2458  HN  ASN B  58       5.883 -16.009 -11.890  1.00 10.00      B   
ATOM   2459  CA  ASN B  58       5.472 -14.371 -13.170  1.00 10.00      B   
ATOM   2460  CB  ASN B  58       6.084 -15.197 -14.306  1.00 10.00      B   
ATOM   2461  CG  ASN B  58       7.489 -14.753 -14.670  1.00 10.00      B   
ATOM   2462  OD1 ASN B  58       7.676 -13.786 -15.407  1.00 10.00      B   
ATOM   2463  ND2 ASN B  58       8.487 -15.463 -14.166  1.00 10.00      B   
ATOM   2464 HD21 ASN B  58       8.267 -16.229 -13.589  1.00 10.00      B   
ATOM   2465 HD22 ASN B  58       9.403 -15.198 -14.395  1.00 10.00      B   
ATOM   2466  C   ASN B  58       4.038 -13.994 -13.519  1.00 10.00      B   
ATOM   2467  O   ASN B  58       3.755 -12.847 -13.867  1.00 10.00      B   
ATOM   2468  N   ASN B  59       3.134 -14.965 -13.399  1.00 10.00      B   
ATOM   2469  HN  ASN B  59       3.429 -15.859 -13.108  1.00 10.00      B   
ATOM   2470  CA  ASN B  59       1.722 -14.747 -13.697  1.00 10.00      B   
ATOM   2471  CB  ASN B  59       0.933 -16.053 -13.554  1.00 10.00      B   
ATOM   2472  CG  ASN B  59      -0.450 -15.972 -14.173  1.00 10.00      B   
ATOM   2473  OD1 ASN B  59      -0.616 -16.194 -15.372  1.00 10.00      B   
ATOM   2474  ND2 ASN B  59      -1.452 -15.667 -13.362  1.00 10.00      B   
ATOM   2475 HD21 ASN B  59      -1.252 -15.512 -12.417  1.00 10.00      B   
ATOM   2476 HD22 ASN B  59      -2.354 -15.607 -13.743  1.00 10.00      B   
ATOM   2477  C   ASN B  59       1.127 -13.674 -12.791  1.00 10.00      B   
ATOM   2478  O   ASN B  59       0.286 -12.883 -13.215  1.00 10.00      B   
ATOM   2479  N   ILE B  60       1.564 -13.654 -11.538  1.00 10.00      B   
ATOM   2480  HN  ILE B  60       2.230 -14.318 -11.252  1.00 10.00      B   
ATOM   2481  CA  ILE B  60       1.078 -12.667 -10.581  1.00 10.00      B   
ATOM   2482  CB  ILE B  60       1.516 -13.005  -9.138  1.00 10.00      B   
ATOM   2483  CG1 ILE B  60       0.938 -14.356  -8.711  1.00 10.00      B   
ATOM   2484  CG2 ILE B  60       1.079 -11.913  -8.169  1.00 10.00      B   
ATOM   2485  CD1 ILE B  60       1.486 -14.868  -7.396  1.00 10.00      B   
ATOM   2486  C   ILE B  60       1.574 -11.271 -10.953  1.00 10.00      B   
ATOM   2487  O   ILE B  60       0.831 -10.294 -10.868  1.00 10.00      B   
ATOM   2488  N   ASN B  61       2.824 -11.192 -11.392  1.00 10.00      B   
ATOM   2489  HN  ASN B  61       3.361 -12.013 -11.460  1.00 10.00      B   
ATOM   2490  CA  ASN B  61       3.423  -9.916 -11.776  1.00 10.00      B   
ATOM   2491  CB  ASN B  61       4.912 -10.086 -12.092  1.00 10.00      B   
ATOM   2492  CG  ASN B  61       5.734  -8.864 -11.720  1.00 10.00      B   
ATOM   2493  OD1 ASN B  61       6.208  -8.744 -10.591  1.00 10.00      B   
ATOM   2494  ND2 ASN B  61       5.916  -7.951 -12.662  1.00 10.00      B   
ATOM   2495 HD21 ASN B  61       5.513  -8.105 -13.554  1.00 10.00      B   
ATOM   2496 HD22 ASN B  61       6.437  -7.154 -12.437  1.00 10.00      B   
ATOM   2497  C   ASN B  61       2.698  -9.306 -12.971  1.00 10.00      B   
ATOM   2498  O   ASN B  61       2.538  -8.089 -13.054  1.00 10.00      B   
ATOM   2499  N   SER B  62       2.235 -10.162 -13.878  1.00 10.00      B   
ATOM   2500  HN  SER B  62       2.381 -11.125 -13.744  1.00 10.00      B   
ATOM   2501  CA  SER B  62       1.529  -9.716 -15.075  1.00 10.00      B   
ATOM   2502  CB  SER B  62       1.136 -10.918 -15.936  1.00 10.00      B   
ATOM   2503  OG  SER B  62       2.201 -11.848 -16.027  1.00 10.00      B   
ATOM   2504  HG  SER B  62       3.040 -11.378 -15.996  1.00 10.00      B   
ATOM   2505  C   SER B  62       0.286  -8.891 -14.736  1.00 10.00      B   
ATOM   2506  O   SER B  62      -0.059  -7.954 -15.458  1.00 10.00      B   
ATOM   2507  N   VAL B  63      -0.374  -9.230 -13.631  1.00 10.00      B   
ATOM   2508  HN  VAL B  63      -0.038  -9.969 -13.079  1.00 10.00      B   
ATOM   2509  CA  VAL B  63      -1.582  -8.521 -13.223  1.00 10.00      B   
ATOM   2510  CB  VAL B  63      -2.609  -9.464 -12.550  1.00 10.00      B   
ATOM   2511  CG1 VAL B  63      -2.247  -9.756 -11.101  1.00 10.00      B   
ATOM   2512  CG2 VAL B  63      -4.020  -8.908 -12.667  1.00 10.00      B   
ATOM   2513  C   VAL B  63      -1.261  -7.329 -12.316  1.00 10.00      B   
ATOM   2514  O   VAL B  63      -2.109  -6.476 -12.062  1.00 10.00      B   
ATOM   2515  N   LEU B  64      -0.029  -7.267 -11.838  1.00 10.00      B   
ATOM   2516  HN  LEU B  64       0.615  -7.971 -12.075  1.00 10.00      B   
ATOM   2517  CA  LEU B  64       0.391  -6.176 -10.968  1.00 10.00      B   
ATOM   2518  CB  LEU B  64       1.458  -6.654  -9.979  1.00 10.00      B   
ATOM   2519  CG  LEU B  64       1.014  -7.685  -8.939  1.00 10.00      B   
ATOM   2520  CD1 LEU B  64       2.203  -8.143  -8.108  1.00 10.00      B   
ATOM   2521  CD2 LEU B  64      -0.074  -7.111  -8.044  1.00 10.00      B   
ATOM   2522  C   LEU B  64       0.920  -5.007 -11.791  1.00 10.00      B   
ATOM   2523  O   LEU B  64       0.857  -3.850 -11.369  1.00 10.00      B   
ATOM   2524  N   GLU B  65       1.417  -5.321 -12.982  1.00 10.00      B   
ATOM   2525  HN  GLU B  65       1.423  -6.264 -13.259  1.00 10.00      B   
ATOM   2526  CA  GLU B  65       1.973  -4.319 -13.883  1.00 10.00      B   
ATOM   2527  CB  GLU B  65       2.664  -4.989 -15.066  1.00 10.00      B   
ATOM   2528  CG  GLU B  65       3.970  -5.675 -14.700  1.00 10.00      B   
ATOM   2529  CD  GLU B  65       4.311  -6.820 -15.629  1.00 10.00      B   
ATOM   2530  OE1 GLU B  65       3.828  -6.826 -16.781  1.00 10.00      B   
ATOM   2531  OE2 GLU B  65       5.074  -7.716 -15.217  1.00 10.00      B   
ATOM   2532  C   GLU B  65       0.928  -3.313 -14.357  1.00 10.00      B   
ATOM   2533  O   GLU B  65       1.275  -2.236 -14.839  1.00 10.00      B   
ATOM   2534  N   SER B  66      -0.348  -3.658 -14.211  1.00 10.00      B   
ATOM   2535  HN  SER B  66      -0.569  -4.537 -13.839  1.00 10.00      B   
ATOM   2536  CA  SER B  66      -1.431  -2.766 -14.608  1.00 10.00      B   
ATOM   2537  CB  SER B  66      -2.776  -3.476 -14.438  1.00 10.00      B   
ATOM   2538  OG  SER B  66      -2.652  -4.859 -14.731  1.00 10.00      B   
ATOM   2539  HG  SER B  66      -2.934  -5.017 -15.642  1.00 10.00      B   
ATOM   2540  C   SER B  66      -1.394  -1.489 -13.768  1.00 10.00      B   
ATOM   2541  O   SER B  66      -1.840  -0.428 -14.201  1.00 10.00      B   
ATOM   2542  N   LEU B  67      -0.845  -1.608 -12.563  1.00 10.00      B   
ATOM   2543  HN  LEU B  67      -0.507  -2.485 -12.280  1.00 10.00      B   
ATOM   2544  CA  LEU B  67      -0.722  -0.480 -11.651  1.00 10.00      B   
ATOM   2545  CB  LEU B  67      -1.312  -0.838 -10.284  1.00 10.00      B   
ATOM   2546  CG  LEU B  67      -2.788  -1.244 -10.267  1.00 10.00      B   
ATOM   2547  CD1 LEU B  67      -3.200  -1.709  -8.880  1.00 10.00      B   
ATOM   2548  CD2 LEU B  67      -3.669  -0.095 -10.731  1.00 10.00      B   
ATOM   2549  C   LEU B  67       0.747  -0.100 -11.501  1.00 10.00      B   
ATOM   2550  O   LEU B  67       1.126   0.637 -10.588  1.00 10.00      B   
ATOM   2551  N   TYR B  68       1.562  -0.620 -12.416  1.00 10.00      B   
ATOM   2552  HN  TYR B  68       1.176  -1.182 -13.121  1.00 10.00      B   
ATOM   2553  CA  TYR B  68       3.002  -0.373 -12.427  1.00 10.00      B   
ATOM   2554  CB  TYR B  68       3.319   1.108 -12.667  1.00 10.00      B   
ATOM   2555  CG  TYR B  68       3.398   1.476 -14.132  1.00 10.00      B   
ATOM   2556  CD1 TYR B  68       4.619   1.750 -14.731  1.00 10.00      B   
ATOM   2557  CD2 TYR B  68       2.254   1.540 -14.919  1.00 10.00      B   
ATOM   2558  CE1 TYR B  68       4.703   2.079 -16.069  1.00 10.00      B   
ATOM   2559  CE2 TYR B  68       2.328   1.870 -16.259  1.00 10.00      B   
ATOM   2560  CZ  TYR B  68       3.555   2.137 -16.829  1.00 10.00      B   
ATOM   2561  OH  TYR B  68       3.635   2.460 -18.164  1.00 10.00      B   
ATOM   2562  HH  TYR B  68       4.299   1.902 -18.589  1.00 10.00      B   
ATOM   2563  C   TYR B  68       3.692  -0.900 -11.171  1.00 10.00      B   
ATOM   2564  O   TYR B  68       4.700  -0.354 -10.730  1.00 10.00      B   
ATOM   2565  N   ILE B  69       3.146  -1.967 -10.606  1.00 10.00      B   
ATOM   2566  HN  ILE B  69       2.345  -2.367 -11.010  1.00 10.00      B   
ATOM   2567  CA  ILE B  69       3.711  -2.579  -9.411  1.00 10.00      B   
ATOM   2568  CB  ILE B  69       2.629  -2.787  -8.323  1.00 10.00      B   
ATOM   2569  CG1 ILE B  69       1.899  -1.469  -8.038  1.00 10.00      B   
ATOM   2570  CG2 ILE B  69       3.243  -3.343  -7.045  1.00 10.00      B   
ATOM   2571  CD1 ILE B  69       0.714  -1.609  -7.105  1.00 10.00      B   
ATOM   2572  C   ILE B  69       4.319  -3.928  -9.780  1.00 10.00      B   
ATOM   2573  O   ILE B  69       3.773  -4.646 -10.616  1.00 10.00      B   
ATOM   2574  N   GLU B  70       5.452  -4.262  -9.183  1.00 10.00      B   
ATOM   2575  HN  GLU B  70       5.860  -3.643  -8.535  1.00 10.00      B   
ATOM   2576  CA  GLU B  70       6.103  -5.528  -9.467  1.00 10.00      B   
ATOM   2577  CB  GLU B  70       7.182  -5.356 -10.543  1.00 10.00      B   
ATOM   2578  CG  GLU B  70       8.344  -4.465 -10.128  1.00 10.00      B   
ATOM   2579  CD  GLU B  70       9.628  -4.804 -10.857  1.00 10.00      B   
ATOM   2580  OE1 GLU B  70      10.624  -5.155 -10.188  1.00 10.00      B   
ATOM   2581  OE2 GLU B  70       9.650  -4.720 -12.104  1.00 10.00      B   
ATOM   2582  C   GLU B  70       6.719  -6.125  -8.212  1.00 10.00      B   
ATOM   2583  O   GLU B  70       6.946  -5.427  -7.219  1.00 10.00      B   
ATOM   2584  N   ILE B  71       6.963  -7.424  -8.254  1.00 10.00      B   
ATOM   2585  HN  ILE B  71       6.722  -7.931  -9.064  1.00 10.00      B   
ATOM   2586  CA  ILE B  71       7.583  -8.118  -7.143  1.00 10.00      B   
ATOM   2587  CB  ILE B  71       7.144  -9.596  -7.074  1.00 10.00      B   
ATOM   2588  CG1 ILE B  71       5.617  -9.697  -7.162  1.00 10.00      B   
ATOM   2589  CG2 ILE B  71       7.645 -10.238  -5.787  1.00 10.00      B   
ATOM   2590  CD1 ILE B  71       5.098 -11.109  -7.317  1.00 10.00      B   
ATOM   2591  C   ILE B  71       9.093  -8.036  -7.323  1.00 10.00      B   
ATOM   2592  O   ILE B  71       9.712  -8.908  -7.937  1.00 10.00      B   
ATOM   2593  N   LYS B  72       9.669  -6.957  -6.821  1.00 10.00      B   
ATOM   2594  HN  LYS B  72       9.115  -6.299  -6.348  1.00 10.00      B   
ATOM   2595  CA  LYS B  72      11.098  -6.726  -6.941  1.00 10.00      B   
ATOM   2596  CB  LYS B  72      11.445  -5.263  -6.633  1.00 10.00      B   
ATOM   2597  CG  LYS B  72      12.863  -4.865  -7.015  1.00 10.00      B   
ATOM   2598  CD  LYS B  72      13.010  -3.354  -7.127  1.00 10.00      B   
ATOM   2599  CE  LYS B  72      14.435  -2.962  -7.492  1.00 10.00      B   
ATOM   2600  NZ  LYS B  72      14.576  -1.500  -7.727  1.00 10.00      B   
ATOM   2601  HZ1 LYS B  72      14.070  -0.965  -6.995  1.00 10.00      B   
ATOM   2602  HZ2 LYS B  72      14.189  -1.248  -8.659  1.00 10.00      B   
ATOM   2603  HZ3 LYS B  72      15.590  -1.227  -7.703  1.00 10.00      B   
ATOM   2604  C   LYS B  72      11.897  -7.675  -6.059  1.00 10.00      B   
ATOM   2605  O   LYS B  72      11.829  -7.611  -4.831  1.00 10.00      B   
ATOM   2606  N   ARG B  73      12.629  -8.572  -6.701  1.00 10.00      B   
ATOM   2607  HN  ARG B  73      12.607  -8.591  -7.681  1.00 10.00      B   
ATOM   2608  CA  ARG B  73      13.461  -9.529  -5.994  1.00 10.00      B   
ATOM   2609  CB  ARG B  73      13.596 -10.820  -6.808  1.00 10.00      B   
ATOM   2610  CG  ARG B  73      14.133 -12.009  -6.025  1.00 10.00      B   
ATOM   2611  CD  ARG B  73      14.198 -13.252  -6.901  1.00 10.00      B   
ATOM   2612  NE  ARG B  73      14.442 -14.473  -6.130  1.00 10.00      B   
ATOM   2613  HE  ARG B  73      13.785 -14.703  -5.427  1.00 10.00      B   
ATOM   2614  CZ  ARG B  73      15.476 -15.290  -6.331  1.00 10.00      B   
ATOM   2615  NH1 ARG B  73      16.373 -15.019  -7.272  1.00 10.00      B   
ATOM   2616 HH11 ARG B  73      16.273 -14.166  -7.864  1.00 10.00      B   
ATOM   2617 HH12 ARG B  73      17.184 -15.658  -7.422  1.00 10.00      B   
ATOM   2618  NH2 ARG B  73      15.609 -16.383  -5.588  1.00 10.00      B   
ATOM   2619 HH21 ARG B  73      16.416 -17.031  -5.745  1.00 10.00      B   
ATOM   2620 HH22 ARG B  73      14.911 -16.600  -4.844  1.00 10.00      B   
ATOM   2621  C   ARG B  73      14.829  -8.906  -5.755  1.00 10.00      B   
ATOM   2622  O   ARG B  73      15.644  -8.803  -6.673  1.00 10.00      B   
ATOM   2623  N   GLY B  74      15.065  -8.474  -4.529  1.00 10.00      B   
ATOM   2624  HN  GLY B  74      14.380  -8.601  -3.834  1.00 10.00      B   
ATOM   2625  CA  GLY B  74      16.324  -7.847  -4.196  1.00 10.00      B   
ATOM   2626  C   GLY B  74      17.212  -8.730  -3.353  1.00 10.00      B   
ATOM   2627  O   GLY B  74      16.902  -9.899  -3.127  1.00 10.00      B   
ATOM   2628  N   VAL B  75      18.309  -8.165  -2.884  1.00 10.00      B   
ATOM   2629  HN  VAL B  75      18.486  -7.222  -3.086  1.00 10.00      B   
ATOM   2630  CA  VAL B  75      19.261  -8.895  -2.067  1.00 10.00      B   
ATOM   2631  CB  VAL B  75      20.364  -9.537  -2.948  1.00 10.00      B   
ATOM   2632  CG1 VAL B  75      21.073  -8.493  -3.801  1.00 10.00      B   
ATOM   2633  CG2 VAL B  75      21.360 -10.322  -2.111  1.00 10.00      B   
ATOM   2634  C   VAL B  75      19.882  -7.958  -1.032  1.00 10.00      B   
ATOM   2635  O   VAL B  75      20.192  -6.807  -1.339  1.00 10.00      B   
ATOM   2636  N   THR B  76      20.017  -8.435   0.197  1.00 10.00      B   
ATOM   2637  HN  THR B  76      19.706  -9.346   0.400  1.00 10.00      B   
ATOM   2638  CA  THR B  76      20.605  -7.639   1.262  1.00 10.00      B   
ATOM   2639  CB  THR B  76      20.310  -8.265   2.632  1.00 10.00      B   
ATOM   2640  OG1 THR B  76      19.905  -9.627   2.440  1.00 10.00      B   
ATOM   2641  HG1 THR B  76      20.214 -10.160   3.198  1.00 10.00      B   
ATOM   2642  CG2 THR B  76      19.195  -7.504   3.334  1.00 10.00      B   
ATOM   2643  C   THR B  76      22.116  -7.515   1.069  1.00 10.00      B   
ATOM   2644  O   THR B  76      22.797  -8.503   0.797  1.00 10.00      B   
ATOM   2645  N   GLU B  77      22.631  -6.300   1.210  1.00 10.00      B   
ATOM   2646  HN  GLU B  77      22.038  -5.552   1.431  1.00 10.00      B   
ATOM   2647  CA  GLU B  77      24.056  -6.039   1.032  1.00 10.00      B   
ATOM   2648  CB  GLU B  77      24.323  -4.530   0.953  1.00 10.00      B   
ATOM   2649  CG  GLU B  77      23.160  -3.685   0.454  1.00 10.00      B   
ATOM   2650  CD  GLU B  77      23.464  -2.198   0.516  1.00 10.00      B   
ATOM   2651  OE1 GLU B  77      23.710  -1.685   1.626  1.00 10.00      B   
ATOM   2652  OE2 GLU B  77      23.465  -1.539  -0.544  1.00 10.00      B   
ATOM   2653  C   GLU B  77      24.895  -6.620   2.169  1.00 10.00      B   
ATOM   2654  O   GLU B  77      26.088  -6.867   2.001  1.00 10.00      B   
ATOM   2655  N   ASP B  78      24.269  -6.850   3.315  1.00 10.00      B   
ATOM   2656  HN  ASP B  78      23.305  -6.681   3.378  1.00 10.00      B   
ATOM   2657  CA  ASP B  78      24.981  -7.351   4.486  1.00 10.00      B   
ATOM   2658  CB  ASP B  78      24.364  -6.803   5.777  1.00 10.00      B   
ATOM   2659  CG  ASP B  78      23.055  -7.472   6.139  1.00 10.00      B   
ATOM   2660  OD1 ASP B  78      22.928  -7.934   7.290  1.00 10.00      B   
ATOM   2661  OD2 ASP B  78      22.160  -7.547   5.273  1.00 10.00      B   
ATOM   2662  C   ASP B  78      25.113  -8.875   4.549  1.00 10.00      B   
ATOM   2663  O   ASP B  78      26.151  -9.386   4.972  1.00 10.00      B   
ATOM   2664  N   ASP B  79      24.079  -9.607   4.153  1.00 10.00      B   
ATOM   2665  HN  ASP B  79      23.262  -9.166   3.840  1.00 10.00      B   
ATOM   2666  CA  ASP B  79      24.145 -11.068   4.209  1.00 10.00      B   
ATOM   2667  CB  ASP B  79      23.173 -11.659   5.239  1.00 10.00      B   
ATOM   2668  CG  ASP B  79      21.784 -11.930   4.696  1.00 10.00      B   
ATOM   2669  OD1 ASP B  79      21.138 -10.985   4.203  1.00 10.00      B   
ATOM   2670  OD2 ASP B  79      21.329 -13.092   4.783  1.00 10.00      B   
ATOM   2671  C   ASP B  79      24.021 -11.738   2.841  1.00 10.00      B   
ATOM   2672  O   ASP B  79      24.674 -12.750   2.585  1.00 10.00      B   
ATOM   2673  N   GLY B  80      23.197 -11.176   1.967  1.00 10.00      B   
ATOM   2674  HN  GLY B  80      22.693 -10.378   2.225  1.00 10.00      B   
ATOM   2675  CA  GLY B  80      23.030 -11.742   0.639  1.00 10.00      B   
ATOM   2676  C   GLY B  80      21.792 -12.608   0.518  1.00 10.00      B   
ATOM   2677  O   GLY B  80      21.802 -13.629  -0.174  1.00 10.00      B   
ATOM   2678  N   ARG B  81      20.722 -12.192   1.173  1.00 10.00      B   
ATOM   2679  HN  ARG B  81      20.769 -11.357   1.687  1.00 10.00      B   
ATOM   2680  CA  ARG B  81      19.474 -12.937   1.152  1.00 10.00      B   
ATOM   2681  CB  ARG B  81      18.835 -12.902   2.541  1.00 10.00      B   
ATOM   2682  CG  ARG B  81      17.831 -14.010   2.807  1.00 10.00      B   
ATOM   2683  CD  ARG B  81      17.508 -14.091   4.287  1.00 10.00      B   
ATOM   2684  NE  ARG B  81      18.706 -13.891   5.100  1.00 10.00      B   
ATOM   2685  HE  ARG B  81      19.542 -13.649   4.625  1.00 10.00      B   
ATOM   2686  CZ  ARG B  81      18.744 -13.999   6.422  1.00 10.00      B   
ATOM   2687  NH1 ARG B  81      17.653 -14.319   7.104  1.00 10.00      B   
ATOM   2688 HH11 ARG B  81      17.687 -14.402   8.145  1.00 10.00      B   
ATOM   2689 HH12 ARG B  81      16.754 -14.495   6.605  1.00 10.00      B   
ATOM   2690  NH2 ARG B  81      19.886 -13.778   7.054  1.00 10.00      B   
ATOM   2691 HH21 ARG B  81      19.942 -13.860   8.091  1.00 10.00      B   
ATOM   2692 HH22 ARG B  81      20.738 -13.508   6.503  1.00 10.00      B   
ATOM   2693  C   ARG B  81      18.503 -12.358   0.129  1.00 10.00      B   
ATOM   2694  O   ARG B  81      18.292 -11.144   0.081  1.00 10.00      B   
ATOM   2695  N   PRO B  82      17.920 -13.219  -0.721  1.00 10.00      B   
ATOM   2696  CA  PRO B  82      16.946 -12.797  -1.729  1.00 10.00      B   
ATOM   2697  CB  PRO B  82      16.750 -14.049  -2.601  1.00 10.00      B   
ATOM   2698  CG  PRO B  82      17.848 -14.983  -2.211  1.00 10.00      B   
ATOM   2699  CD  PRO B  82      18.175 -14.663  -0.783  1.00 10.00      B   
ATOM   2700  C   PRO B  82      15.628 -12.411  -1.066  1.00 10.00      B   
ATOM   2701  O   PRO B  82      14.957 -13.246  -0.457  1.00 10.00      B   
ATOM   2702  N   ILE B  83      15.266 -11.145  -1.174  1.00 10.00      B   
ATOM   2703  HN  ILE B  83      15.835 -10.527  -1.684  1.00 10.00      B   
ATOM   2704  CA  ILE B  83      14.037 -10.652  -0.569  1.00 10.00      B   
ATOM   2705  CB  ILE B  83      14.305  -9.507   0.428  1.00 10.00      B   
ATOM   2706  CG1 ILE B  83      15.246  -8.468  -0.189  1.00 10.00      B   
ATOM   2707  CG2 ILE B  83      14.880 -10.059   1.725  1.00 10.00      B   
ATOM   2708  CD1 ILE B  83      15.489  -7.264   0.691  1.00 10.00      B   
ATOM   2709  C   ILE B  83      13.042 -10.192  -1.627  1.00 10.00      B   
ATOM   2710  O   ILE B  83      13.427  -9.787  -2.723  1.00 10.00      B   
ATOM   2711  N   TYR B  84      11.763 -10.263  -1.292  1.00 10.00      B   
ATOM   2712  HN  TYR B  84      11.522 -10.587  -0.398  1.00 10.00      B   
ATOM   2713  CA  TYR B  84      10.703  -9.868  -2.210  1.00 10.00      B   
ATOM   2714  CB  TYR B  84       9.783 -11.059  -2.511  1.00 10.00      B   
ATOM   2715  CG  TYR B  84      10.501 -12.277  -3.048  1.00 10.00      B   
ATOM   2716  CD1 TYR B  84      11.192 -13.132  -2.198  1.00 10.00      B   
ATOM   2717  CD2 TYR B  84      10.493 -12.569  -4.405  1.00 10.00      B   
ATOM   2718  CE1 TYR B  84      11.859 -14.238  -2.683  1.00 10.00      B   
ATOM   2719  CE2 TYR B  84      11.154 -13.676  -4.899  1.00 10.00      B   
ATOM   2720  CZ  TYR B  84      11.837 -14.507  -4.034  1.00 10.00      B   
ATOM   2721  OH  TYR B  84      12.507 -15.605  -4.524  1.00 10.00      B   
ATOM   2722  HH  TYR B  84      12.516 -16.301  -3.853  1.00 10.00      B   
ATOM   2723  C   TYR B  84       9.883  -8.731  -1.619  1.00 10.00      B   
ATOM   2724  O   TYR B  84       9.546  -8.754  -0.432  1.00 10.00      B   
ATOM   2725  N   ALA B  85       9.573  -7.737  -2.440  1.00 10.00      B   
ATOM   2726  HN  ALA B  85       9.892  -7.765  -3.370  1.00 10.00      B   
ATOM   2727  CA  ALA B  85       8.785  -6.597  -1.996  1.00 10.00      B   
ATOM   2728  CB  ALA B  85       9.694  -5.503  -1.456  1.00 10.00      B   
ATOM   2729  C   ALA B  85       7.924  -6.054  -3.131  1.00 10.00      B   
ATOM   2730  O   ALA B  85       8.324  -6.089  -4.296  1.00 10.00      B   
ATOM   2731  N   LEU B  86       6.741  -5.561  -2.785  1.00 10.00      B   
ATOM   2732  HN  LEU B  86       6.478  -5.573  -1.843  1.00 10.00      B   
ATOM   2733  CA  LEU B  86       5.825  -4.998  -3.768  1.00 10.00      B   
ATOM   2734  CB  LEU B  86       4.380  -5.098  -3.275  1.00 10.00      B   
ATOM   2735  CG  LEU B  86       3.868  -6.509  -2.977  1.00 10.00      B   
ATOM   2736  CD1 LEU B  86       2.487  -6.454  -2.344  1.00 10.00      B   
ATOM   2737  CD2 LEU B  86       3.846  -7.351  -4.245  1.00 10.00      B   
ATOM   2738  C   LEU B  86       6.193  -3.545  -4.042  1.00 10.00      B   
ATOM   2739  O   LEU B  86       5.648  -2.622  -3.429  1.00 10.00      B   
ATOM   2740  N   VAL B  87       7.126  -3.358  -4.960  1.00 10.00      B   
ATOM   2741  HN  VAL B  87       7.494  -4.141  -5.427  1.00 10.00      B   
ATOM   2742  CA  VAL B  87       7.613  -2.032  -5.316  1.00 10.00      B   
ATOM   2743  CB  VAL B  87       9.147  -2.056  -5.519  1.00 10.00      B   
ATOM   2744  CG1 VAL B  87       9.706  -0.651  -5.688  1.00 10.00      B   
ATOM   2745  CG2 VAL B  87       9.833  -2.767  -4.362  1.00 10.00      B   
ATOM   2746  C   VAL B  87       6.944  -1.530  -6.593  1.00 10.00      B   
ATOM   2747  O   VAL B  87       6.498  -2.322  -7.425  1.00 10.00      B   
ATOM   2748  N   ASN B  88       6.863  -0.213  -6.734  1.00 10.00      B   
ATOM   2749  HN  ASN B  88       7.232   0.365  -6.034  1.00 10.00      B   
ATOM   2750  CA  ASN B  88       6.268   0.398  -7.911  1.00 10.00      B   
ATOM   2751  CB  ASN B  88       5.409   1.604  -7.512  1.00 10.00      B   
ATOM   2752  CG  ASN B  88       4.490   2.072  -8.626  1.00 10.00      B   
ATOM   2753  OD1 ASN B  88       4.878   2.879  -9.466  1.00 10.00      B   
ATOM   2754  ND2 ASN B  88       3.263   1.573  -8.635  1.00 10.00      B   
ATOM   2755 HD21 ASN B  88       3.015   0.938  -7.934  1.00 10.00      B   
ATOM   2756 HD22 ASN B  88       2.652   1.852  -9.354  1.00 10.00      B   
ATOM   2757  C   ASN B  88       7.372   0.819  -8.878  1.00 10.00      B   
ATOM   2758  O   ASN B  88       8.494   1.107  -8.457  1.00 10.00      B   
ATOM   2759  N   LEU B  89       7.055   0.851 -10.165  1.00 10.00      B   
ATOM   2760  HN  LEU B  89       6.138   0.613 -10.436  1.00 10.00      B   
ATOM   2761  CA  LEU B  89       8.026   1.219 -11.193  1.00 10.00      B   
ATOM   2762  CB  LEU B  89       7.554   0.745 -12.569  1.00 10.00      B   
ATOM   2763  CG  LEU B  89       7.468  -0.770 -12.766  1.00 10.00      B   
ATOM   2764  CD1 LEU B  89       6.882  -1.102 -14.129  1.00 10.00      B   
ATOM   2765  CD2 LEU B  89       8.839  -1.408 -12.602  1.00 10.00      B   
ATOM   2766  C   LEU B  89       8.314   2.719 -11.217  1.00 10.00      B   
ATOM   2767  O   LEU B  89       9.264   3.164 -11.863  1.00 10.00      B   
ATOM   2768  N   ALA B  90       7.493   3.497 -10.528  1.00 10.00      B   
ATOM   2769  HN  ALA B  90       6.742   3.095 -10.040  1.00 10.00      B   
ATOM   2770  CA  ALA B  90       7.682   4.938 -10.481  1.00 10.00      B   
ATOM   2771  CB  ALA B  90       6.376   5.650 -10.184  1.00 10.00      B   
ATOM   2772  C   ALA B  90       8.767   5.317  -9.477  1.00 10.00      B   
ATOM   2773  O   ALA B  90       9.007   4.603  -8.500  1.00 10.00      B   
ATOM   2774  N   THR B  91       9.422   6.437  -9.729  1.00 10.00      B   
ATOM   2775  HN  THR B  91       9.186   6.954 -10.528  1.00 10.00      B   
ATOM   2776  CA  THR B  91      10.501   6.912  -8.875  1.00 10.00      B   
ATOM   2777  CB  THR B  91      11.465   7.830  -9.667  1.00 10.00      B   
ATOM   2778  OG1 THR B  91      12.575   8.236  -8.858  1.00 10.00      B   
ATOM   2779  HG1 THR B  91      13.224   8.697  -9.415  1.00 10.00      B   
ATOM   2780  CG2 THR B  91      10.744   9.059 -10.196  1.00 10.00      B   
ATOM   2781  C   THR B  91       9.987   7.624  -7.618  1.00 10.00      B   
ATOM   2782  O   THR B  91      10.599   7.542  -6.553  1.00 10.00      B   
ATOM   2783  N   THR B  92       8.839   8.275  -7.730  1.00 10.00      B   
ATOM   2784  HN  THR B  92       8.359   8.253  -8.584  1.00 10.00      B   
ATOM   2785  CA  THR B  92       8.259   9.023  -6.622  1.00 10.00      B   
ATOM   2786  CB  THR B  92       7.314  10.100  -7.175  1.00 10.00      B   
ATOM   2787  OG1 THR B  92       6.700   9.596  -8.372  1.00 10.00      B   
ATOM   2788  HG1 THR B  92       6.075   8.893  -8.138  1.00 10.00      B   
ATOM   2789  CG2 THR B  92       8.092  11.365  -7.503  1.00 10.00      B   
ATOM   2790  C   THR B  92       7.491   8.128  -5.648  1.00 10.00      B   
ATOM   2791  O   THR B  92       6.412   8.487  -5.179  1.00 10.00      B   
ATOM   2792  N   SER B  93       8.072   6.985  -5.306  1.00 10.00      B   
ATOM   2793  HN  SER B  93       8.956   6.771  -5.679  1.00 10.00      B   
ATOM   2794  CA  SER B  93       7.436   6.038  -4.397  1.00 10.00      B   
ATOM   2795  CB  SER B  93       7.996   4.633  -4.615  1.00 10.00      B   
ATOM   2796  OG  SER B  93       7.684   4.176  -5.921  1.00 10.00      B   
ATOM   2797  HG  SER B  93       8.497   3.955  -6.390  1.00 10.00      B   
ATOM   2798  C   SER B  93       7.543   6.461  -2.928  1.00 10.00      B   
ATOM   2799  O   SER B  93       7.597   5.622  -2.029  1.00 10.00      B   
ATOM   2800  N   ILE B  94       7.538   7.767  -2.688  1.00 10.00      B   
ATOM   2801  HN  ILE B  94       7.460   8.389  -3.444  1.00 10.00      B   
ATOM   2802  CA  ILE B  94       7.621   8.300  -1.334  1.00 10.00      B   
ATOM   2803  CB  ILE B  94       8.121   9.768  -1.332  1.00 10.00      B   
ATOM   2804  CG1 ILE B  94       8.331  10.290   0.095  1.00 10.00      B   
ATOM   2805  CG2 ILE B  94       7.179  10.677  -2.110  1.00 10.00      B   
ATOM   2806  CD1 ILE B  94       9.509   9.665   0.811  1.00 10.00      B   
ATOM   2807  C   ILE B  94       6.248   8.201  -0.663  1.00 10.00      B   
ATOM   2808  O   ILE B  94       6.129   8.180   0.565  1.00 10.00      B   
ATOM   2809  N   SER B  95       5.216   8.095  -1.496  1.00 10.00      B   
ATOM   2810  HN  SER B  95       5.385   8.097  -2.464  1.00 10.00      B   
ATOM   2811  CA  SER B  95       3.840   7.993  -1.036  1.00 10.00      B   
ATOM   2812  CB  SER B  95       2.907   8.099  -2.240  1.00 10.00      B   
ATOM   2813  OG  SER B  95       3.645   8.457  -3.400  1.00 10.00      B   
ATOM   2814  HG  SER B  95       3.278   9.263  -3.781  1.00 10.00      B   
ATOM   2815  C   SER B  95       3.593   6.681  -0.286  1.00 10.00      B   
ATOM   2816  O   SER B  95       2.564   6.516   0.369  1.00 10.00      B   
ATOM   2817  N   LYS B  96       4.549   5.757  -0.381  1.00 10.00      B   
ATOM   2818  HN  LYS B  96       5.346   5.949  -0.921  1.00 10.00      B   
ATOM   2819  CA  LYS B  96       4.446   4.467   0.296  1.00 10.00      B   
ATOM   2820  CB  LYS B  96       5.564   3.523  -0.164  1.00 10.00      B   
ATOM   2821  CG  LYS B  96       5.179   2.587  -1.302  1.00 10.00      B   
ATOM   2822  CD  LYS B  96       4.119   1.585  -0.865  1.00 10.00      B   
ATOM   2823  CE  LYS B  96       3.986   0.441  -1.861  1.00 10.00      B   
ATOM   2824  NZ  LYS B  96       5.010  -0.614  -1.640  1.00 10.00      B   
ATOM   2825  HZ1 LYS B  96       5.974  -0.198  -1.675  1.00 10.00      B   
ATOM   2826  HZ2 LYS B  96       4.942  -1.348  -2.375  1.00 10.00      B   
ATOM   2827  HZ3 LYS B  96       4.874  -1.057  -0.710  1.00 10.00      B   
ATOM   2828  C   LYS B  96       4.506   4.645   1.811  1.00 10.00      B   
ATOM   2829  O   LYS B  96       4.048   3.791   2.567  1.00 10.00      B   
ATOM   2830  N   MET B  97       5.081   5.760   2.247  1.00 10.00      B   
ATOM   2831  HN  MET B  97       5.443   6.398   1.595  1.00 10.00      B   
ATOM   2832  CA  MET B  97       5.196   6.053   3.670  1.00 10.00      B   
ATOM   2833  CB  MET B  97       6.634   6.434   4.031  1.00 10.00      B   
ATOM   2834  CG  MET B  97       7.605   5.267   4.033  1.00 10.00      B   
ATOM   2835  SD  MET B  97       9.256   5.736   4.582  1.00 10.00      B   
ATOM   2836  CE  MET B  97       8.930   6.229   6.273  1.00 10.00      B   
ATOM   2837  C   MET B  97       4.249   7.172   4.083  1.00 10.00      B   
ATOM   2838  O   MET B  97       3.777   7.208   5.217  1.00 10.00      B   
ATOM   2839  N   ALA B  98       3.945   8.063   3.145  1.00 10.00      B   
ATOM   2840  HN  ALA B  98       4.317   7.952   2.246  1.00 10.00      B   
ATOM   2841  CA  ALA B  98       3.070   9.207   3.413  1.00 10.00      B   
ATOM   2842  CB  ALA B  98       3.198  10.237   2.300  1.00 10.00      B   
ATOM   2843  C   ALA B  98       1.607   8.801   3.602  1.00 10.00      B   
ATOM   2844  O   ALA B  98       0.727   9.657   3.702  1.00 10.00      B   
ATOM   2845  N   THR B  99       1.350   7.503   3.642  1.00 10.00      B   
ATOM   2846  HN  THR B  99       2.085   6.864   3.540  1.00 10.00      B   
ATOM   2847  CA  THR B  99      -0.001   7.001   3.822  1.00 10.00      B   
ATOM   2848  CB  THR B  99      -0.313   5.911   2.784  1.00 10.00      B   
ATOM   2849  OG1 THR B  99       0.917   5.301   2.361  1.00 10.00      B   
ATOM   2850  HG1 THR B  99       1.253   5.758   1.579  1.00 10.00      B   
ATOM   2851  CG2 THR B  99      -1.009   6.523   1.578  1.00 10.00      B   
ATOM   2852  C   THR B  99      -0.214   6.452   5.234  1.00 10.00      B   
ATOM   2853  O   THR B  99      -1.336   6.110   5.616  1.00 10.00      B   
ATOM   2854  N   ASP B 100       0.865   6.386   6.007  1.00 10.00      B   
ATOM   2855  HN  ASP B 100       1.724   6.695   5.652  1.00 10.00      B   
ATOM   2856  CA  ASP B 100       0.803   5.880   7.379  1.00 10.00      B   
ATOM   2857  CB  ASP B 100       1.329   4.441   7.453  1.00 10.00      B   
ATOM   2858  CG  ASP B 100       1.466   3.939   8.882  1.00 10.00      B   
ATOM   2859  OD1 ASP B 100       0.474   3.404   9.426  1.00 10.00      B   
ATOM   2860  OD2 ASP B 100       2.562   4.083   9.469  1.00 10.00      B   
ATOM   2861  C   ASP B 100       1.611   6.765   8.317  1.00 10.00      B   
ATOM   2862  O   ASP B 100       1.191   7.048   9.441  1.00 10.00      B   
ATOM   2863  N   PHE B 101       2.768   7.199   7.843  1.00 10.00      B   
ATOM   2864  HN  PHE B 101       3.036   6.950   6.932  1.00 10.00      B   
ATOM   2865  CA  PHE B 101       3.656   8.041   8.627  1.00 10.00      B   
ATOM   2866  CB  PHE B 101       5.112   7.804   8.208  1.00 10.00      B   
ATOM   2867  CG  PHE B 101       5.580   6.380   8.356  1.00 10.00      B   
ATOM   2868  CD1 PHE B 101       6.316   5.991   9.462  1.00 10.00      B   
ATOM   2869  CD2 PHE B 101       5.288   5.433   7.387  1.00 10.00      B   
ATOM   2870  CE1 PHE B 101       6.750   4.687   9.601  1.00 10.00      B   
ATOM   2871  CE2 PHE B 101       5.718   4.127   7.520  1.00 10.00      B   
ATOM   2872  CZ  PHE B 101       6.451   3.755   8.628  1.00 10.00      B   
ATOM   2873  C   PHE B 101       3.302   9.513   8.449  1.00 10.00      B   
ATOM   2874  O   PHE B 101       3.054   9.970   7.331  1.00 10.00      B   
ATOM   2875  N   ALA B 102       3.269  10.244   9.553  1.00 10.00      B   
ATOM   2876  HN  ALA B 102       3.457   9.811  10.422  1.00 10.00      B   
ATOM   2877  CA  ALA B 102       2.959  11.666   9.519  1.00 10.00      B   
ATOM   2878  CB  ALA B 102       2.411  12.122  10.863  1.00 10.00      B   
ATOM   2879  C   ALA B 102       4.197  12.473   9.130  1.00 10.00      B   
ATOM   2880  O   ALA B 102       5.274  11.908   8.929  1.00 10.00      B   
ATOM   2881  N   GLU B 103       4.044  13.791   9.037  1.00 10.00      B   
ATOM   2882  HN  GLU B 103       3.161  14.181   9.223  1.00 10.00      B   
ATOM   2883  CA  GLU B 103       5.145  14.677   8.660  1.00 10.00      B   
ATOM   2884  CB  GLU B 103       4.687  16.134   8.656  1.00 10.00      B   
ATOM   2885  CG  GLU B 103       3.813  16.498   7.469  1.00 10.00      B   
ATOM   2886  CD  GLU B 103       2.917  17.683   7.752  1.00 10.00      B   
ATOM   2887  OE1 GLU B 103       1.733  17.473   8.084  1.00 10.00      B   
ATOM   2888  OE2 GLU B 103       3.386  18.833   7.645  1.00 10.00      B   
ATOM   2889  C   GLU B 103       6.366  14.503   9.561  1.00 10.00      B   
ATOM   2890  O   GLU B 103       7.500  14.479   9.080  1.00 10.00      B   
ATOM   2891  N   ASN B 104       6.127  14.364  10.861  1.00 10.00      B   
ATOM   2892  HN  ASN B 104       5.200  14.373  11.180  1.00 10.00      B   
ATOM   2893  CA  ASN B 104       7.211  14.189  11.826  1.00 10.00      B   
ATOM   2894  CB  ASN B 104       6.694  14.228  13.272  1.00 10.00      B   
ATOM   2895  CG  ASN B 104       5.725  13.105  13.604  1.00 10.00      B   
ATOM   2896  OD1 ASN B 104       4.886  12.729  12.789  1.00 10.00      B   
ATOM   2897  ND2 ASN B 104       5.838  12.556  14.803  1.00 10.00      B   
ATOM   2898 HD21 ASN B 104       6.532  12.897  15.407  1.00 10.00      B   
ATOM   2899 HD22 ASN B 104       5.222  11.832  15.039  1.00 10.00      B   
ATOM   2900  C   ASN B 104       7.974  12.893  11.568  1.00 10.00      B   
ATOM   2901  O   ASN B 104       9.192  12.836  11.723  1.00 10.00      B   
ATOM   2902  N   GLU B 105       7.252  11.859  11.163  1.00 10.00      B   
ATOM   2903  HN  GLU B 105       6.282  11.967  11.055  1.00 10.00      B   
ATOM   2904  CA  GLU B 105       7.858  10.568  10.875  1.00 10.00      B   
ATOM   2905  CB  GLU B 105       6.787   9.475  10.857  1.00 10.00      B   
ATOM   2906  CG  GLU B 105       6.051   9.302  12.176  1.00 10.00      B   
ATOM   2907  CD  GLU B 105       4.855   8.378  12.064  1.00 10.00      B   
ATOM   2908  OE1 GLU B 105       5.044   7.142  12.103  1.00 10.00      B   
ATOM   2909  OE2 GLU B 105       3.722   8.882  11.932  1.00 10.00      B   
ATOM   2910  C   GLU B 105       8.583  10.613   9.535  1.00 10.00      B   
ATOM   2911  O   GLU B 105       9.698  10.106   9.400  1.00 10.00      B   
ATOM   2912  N   LEU B 106       7.944  11.242   8.554  1.00 10.00      B   
ATOM   2913  HN  LEU B 106       7.059  11.634   8.738  1.00 10.00      B   
ATOM   2914  CA  LEU B 106       8.505  11.366   7.215  1.00 10.00      B   
ATOM   2915  CB  LEU B 106       7.501  12.034   6.271  1.00 10.00      B   
ATOM   2916  CG  LEU B 106       6.253  11.219   5.925  1.00 10.00      B   
ATOM   2917  CD1 LEU B 106       5.247  12.077   5.173  1.00 10.00      B   
ATOM   2918  CD2 LEU B 106       6.627   9.991   5.111  1.00 10.00      B   
ATOM   2919  C   LEU B 106       9.815  12.146   7.221  1.00 10.00      B   
ATOM   2920  O   LEU B 106      10.818  11.692   6.665  1.00 10.00      B   
ATOM   2921  N   ASP B 107       9.809  13.311   7.859  1.00 10.00      B   
ATOM   2922  HN  ASP B 107       8.982  13.620   8.296  1.00 10.00      B   
ATOM   2923  CA  ASP B 107      11.004  14.146   7.924  1.00 10.00      B   
ATOM   2924  CB  ASP B 107      10.696  15.530   8.498  1.00 10.00      B   
ATOM   2925  CG  ASP B 107      11.701  16.581   8.058  1.00 10.00      B   
ATOM   2926  OD1 ASP B 107      12.471  16.328   7.103  1.00 10.00      B   
ATOM   2927  OD2 ASP B 107      11.716  17.680   8.649  1.00 10.00      B   
ATOM   2928  C   ASP B 107      12.103  13.462   8.727  1.00 10.00      B   
ATOM   2929  O   ASP B 107      13.284  13.568   8.391  1.00 10.00      B   
ATOM   2930  N   LEU B 108      11.706  12.750   9.783  1.00 10.00      B   
ATOM   2931  HN  LEU B 108      10.749  12.717  10.005  1.00 10.00      B   
ATOM   2932  CA  LEU B 108      12.657  12.027  10.620  1.00 10.00      B   
ATOM   2933  CB  LEU B 108      11.956  11.379  11.817  1.00 10.00      B   
ATOM   2934  CG  LEU B 108      12.855  10.633  12.808  1.00 10.00      B   
ATOM   2935  CD1 LEU B 108      13.826  11.590  13.487  1.00 10.00      B   
ATOM   2936  CD2 LEU B 108      12.020   9.893  13.839  1.00 10.00      B   
ATOM   2937  C   LEU B 108      13.368  10.964   9.794  1.00 10.00      B   
ATOM   2938  O   LEU B 108      14.591  10.833   9.846  1.00 10.00      B   
ATOM   2939  N   PHE B 109      12.587  10.212   9.021  1.00 10.00      B   
ATOM   2940  HN  PHE B 109      11.613  10.355   9.041  1.00 10.00      B   
ATOM   2941  CA  PHE B 109      13.134   9.175   8.159  1.00 10.00      B   
ATOM   2942  CB  PHE B 109      12.013   8.440   7.419  1.00 10.00      B   
ATOM   2943  CG  PHE B 109      12.491   7.307   6.552  1.00 10.00      B   
ATOM   2944  CD1 PHE B 109      12.565   7.452   5.176  1.00 10.00      B   
ATOM   2945  CD2 PHE B 109      12.865   6.097   7.115  1.00 10.00      B   
ATOM   2946  CE1 PHE B 109      13.003   6.412   4.378  1.00 10.00      B   
ATOM   2947  CE2 PHE B 109      13.303   5.053   6.323  1.00 10.00      B   
ATOM   2948  CZ  PHE B 109      13.373   5.211   4.953  1.00 10.00      B   
ATOM   2949  C   PHE B 109      14.096   9.803   7.159  1.00 10.00      B   
ATOM   2950  O   PHE B 109      15.166   9.264   6.885  1.00 10.00      B   
ATOM   2951  N   ARG B 110      13.707  10.961   6.633  1.00 10.00      B   
ATOM   2952  HN  ARG B 110      12.833  11.333   6.891  1.00 10.00      B   
ATOM   2953  CA  ARG B 110      14.531  11.683   5.678  1.00 10.00      B   
ATOM   2954  CB  ARG B 110      13.795  12.913   5.145  1.00 10.00      B   
ATOM   2955  CG  ARG B 110      13.398  12.817   3.680  1.00 10.00      B   
ATOM   2956  CD  ARG B 110      14.616  12.669   2.779  1.00 10.00      B   
ATOM   2957  NE  ARG B 110      15.568  13.769   2.948  1.00 10.00      B   
ATOM   2958  HE  ARG B 110      15.958  13.897   3.847  1.00 10.00      B   
ATOM   2959  CZ  ARG B 110      15.939  14.594   1.971  1.00 10.00      B   
ATOM   2960  NH1 ARG B 110      15.437  14.454   0.750  1.00 10.00      B   
ATOM   2961 HH11 ARG B 110      14.745  13.702   0.551  1.00 10.00      B   
ATOM   2962 HH12 ARG B 110      15.732  15.098  -0.015  1.00 10.00      B   
ATOM   2963  NH2 ARG B 110      16.808  15.565   2.220  1.00 10.00      B   
ATOM   2964 HH21 ARG B 110      17.194  15.685   3.186  1.00 10.00      B   
ATOM   2965 HH22 ARG B 110      17.114  16.209   1.458  1.00 10.00      B   
ATOM   2966  C   ARG B 110      15.851  12.096   6.319  1.00 10.00      B   
ATOM   2967  O   ARG B 110      16.905  11.986   5.701  1.00 10.00      B   
ATOM   2968  N   LYS B 111      15.783  12.560   7.567  1.00 10.00      B   
ATOM   2969  HN  LYS B 111      14.907  12.612   8.014  1.00 10.00      B   
ATOM   2970  CA  LYS B 111      16.979  12.979   8.294  1.00 10.00      B   
ATOM   2971  CB  LYS B 111      16.614  13.549   9.668  1.00 10.00      B   
ATOM   2972  CG  LYS B 111      15.847  14.860   9.619  1.00 10.00      B   
ATOM   2973  CD  LYS B 111      16.616  15.921   8.850  1.00 10.00      B   
ATOM   2974  CE  LYS B 111      15.701  16.689   7.914  1.00 10.00      B   
ATOM   2975  NZ  LYS B 111      15.063  15.798   6.911  1.00 10.00      B   
ATOM   2976  HZ1 LYS B 111      14.878  14.867   7.330  1.00 10.00      B   
ATOM   2977  HZ2 LYS B 111      15.688  15.677   6.084  1.00 10.00      B   
ATOM   2978  HZ3 LYS B 111      14.152  16.207   6.597  1.00 10.00      B   
ATOM   2979  C   LYS B 111      17.929  11.804   8.456  1.00 10.00      B   
ATOM   2980  O   LYS B 111      19.132  11.930   8.236  1.00 10.00      B   
ATOM   2981  N   ALA B 112      17.371  10.659   8.830  1.00 10.00      B   
ATOM   2982  HN  ALA B 112      16.402  10.631   8.996  1.00 10.00      B   
ATOM   2983  CA  ALA B 112      18.155   9.448   9.007  1.00 10.00      B   
ATOM   2984  CB  ALA B 112      17.294   8.340   9.593  1.00 10.00      B   
ATOM   2985  C   ALA B 112      18.750   9.014   7.674  1.00 10.00      B   
ATOM   2986  O   ALA B 112      19.926   8.671   7.593  1.00 10.00      B   
ATOM   2987  N   LEU B 113      17.926   9.059   6.629  1.00 10.00      B   
ATOM   2988  HN  LEU B 113      16.997   9.351   6.770  1.00 10.00      B   
ATOM   2989  CA  LEU B 113      18.347   8.678   5.285  1.00 10.00      B   
ATOM   2990  CB  LEU B 113      17.186   8.845   4.298  1.00 10.00      B   
ATOM   2991  CG  LEU B 113      17.457   8.428   2.851  1.00 10.00      B   
ATOM   2992  CD1 LEU B 113      17.719   6.932   2.761  1.00 10.00      B   
ATOM   2993  CD2 LEU B 113      16.297   8.829   1.953  1.00 10.00      B   
ATOM   2994  C   LEU B 113      19.546   9.508   4.831  1.00 10.00      B   
ATOM   2995  O   LEU B 113      20.485   8.980   4.235  1.00 10.00      B   
ATOM   2996  N   GLU B 114      19.508  10.802   5.129  1.00 10.00      B   
ATOM   2997  HN  GLU B 114      18.724  11.159   5.603  1.00 10.00      B   
ATOM   2998  CA  GLU B 114      20.591  11.710   4.767  1.00 10.00      B   
ATOM   2999  CB  GLU B 114      20.240  13.143   5.174  1.00 10.00      B   
ATOM   3000  CG  GLU B 114      19.092  13.747   4.377  1.00 10.00      B   
ATOM   3001  CD  GLU B 114      18.421  14.906   5.088  1.00 10.00      B   
ATOM   3002  OE1 GLU B 114      17.168  14.995   5.049  1.00 10.00      B   
ATOM   3003  OE2 GLU B 114      19.138  15.744   5.675  1.00 10.00      B   
ATOM   3004  C   GLU B 114      21.906  11.271   5.413  1.00 10.00      B   
ATOM   3005  O   GLU B 114      22.982  11.446   4.844  1.00 10.00      B   
ATOM   3006  N   LEU B 115      21.803  10.680   6.596  1.00 10.00      B   
ATOM   3007  HN  LEU B 115      20.913  10.561   6.993  1.00 10.00      B   
ATOM   3008  CA  LEU B 115      22.970  10.201   7.322  1.00 10.00      B   
ATOM   3009  CB  LEU B 115      22.672  10.134   8.822  1.00 10.00      B   
ATOM   3010  CG  LEU B 115      22.154  11.418   9.471  1.00 10.00      B   
ATOM   3011  CD1 LEU B 115      21.810  11.174  10.932  1.00 10.00      B   
ATOM   3012  CD2 LEU B 115      23.174  12.536   9.337  1.00 10.00      B   
ATOM   3013  C   LEU B 115      23.383   8.822   6.815  1.00 10.00      B   
ATOM   3014  O   LEU B 115      24.568   8.491   6.787  1.00 10.00      B   
ATOM   3015  N   ILE B 116      22.394   8.026   6.410  1.00 10.00      B   
ATOM   3016  HN  ILE B 116      21.469   8.354   6.468  1.00 10.00      B   
ATOM   3017  CA  ILE B 116      22.640   6.679   5.893  1.00 10.00      B   
ATOM   3018  CB  ILE B 116      21.321   5.969   5.493  1.00 10.00      B   
ATOM   3019  CG1 ILE B 116      20.386   5.813   6.696  1.00 10.00      B   
ATOM   3020  CG2 ILE B 116      21.596   4.614   4.853  1.00 10.00      B   
ATOM   3021  CD1 ILE B 116      20.949   4.967   7.814  1.00 10.00      B   
ATOM   3022  C   ILE B 116      23.553   6.735   4.673  1.00 10.00      B   
ATOM   3023  O   ILE B 116      24.510   5.970   4.561  1.00 10.00      B   
ATOM   3024  N   ILE B 117      23.252   7.659   3.773  1.00 10.00      B   
ATOM   3025  HN  ILE B 117      22.480   8.246   3.934  1.00 10.00      B   
ATOM   3026  CA  ILE B 117      24.029   7.828   2.554  1.00 10.00      B   
ATOM   3027  CB  ILE B 117      23.276   8.707   1.534  1.00 10.00      B   
ATOM   3028  CG1 ILE B 117      21.818   8.255   1.407  1.00 10.00      B   
ATOM   3029  CG2 ILE B 117      23.963   8.656   0.180  1.00 10.00      B   
ATOM   3030  CD1 ILE B 117      20.924   9.268   0.721  1.00 10.00      B   
ATOM   3031  C   ILE B 117      25.381   8.471   2.855  1.00 10.00      B   
ATOM   3032  O   ILE B 117      26.397   8.116   2.256  1.00 10.00      B   
ATOM   3033  N   ASP B 118      25.379   9.410   3.795  1.00 10.00      B   
ATOM   3034  HN  ASP B 118      24.535   9.633   4.242  1.00 10.00      B   
ATOM   3035  CA  ASP B 118      26.595  10.123   4.181  1.00 10.00      B   
ATOM   3036  CB  ASP B 118      26.257  11.252   5.156  1.00 10.00      B   
ATOM   3037  CG  ASP B 118      27.402  12.224   5.349  1.00 10.00      B   
ATOM   3038  OD1 ASP B 118      27.623  13.069   4.456  1.00 10.00      B   
ATOM   3039  OD2 ASP B 118      28.079  12.158   6.399  1.00 10.00      B   
ATOM   3040  C   ASP B 118      27.621   9.186   4.811  1.00 10.00      B   
ATOM   3041  O   ASP B 118      28.826   9.331   4.599  1.00 10.00      B   
ATOM   3042  N   SER B 119      27.136   8.232   5.589  1.00 10.00      B   
ATOM   3043  HN  SER B 119      26.164   8.173   5.723  1.00 10.00      B   
ATOM   3044  CA  SER B 119      27.999   7.268   6.250  1.00 10.00      B   
ATOM   3045  CB  SER B 119      27.209   6.524   7.331  1.00 10.00      B   
ATOM   3046  OG  SER B 119      27.944   5.429   7.853  1.00 10.00      B   
ATOM   3047  HG  SER B 119      27.759   5.344   8.799  1.00 10.00      B   
ATOM   3048  C   SER B 119      28.571   6.276   5.243  1.00 10.00      B   
ATOM   3049  O   SER B 119      27.836   5.692   4.443  1.00 10.00      B   
ATOM   3050  N   GLU B 120      29.885   6.086   5.277  1.00 10.00      B   
ATOM   3051  HN  GLU B 120      30.429   6.583   5.926  1.00 10.00      B   
ATOM   3052  CA  GLU B 120      30.532   5.155   4.367  1.00 10.00      B   
ATOM   3053  CB  GLU B 120      32.048   5.339   4.361  1.00 10.00      B   
ATOM   3054  CG  GLU B 120      32.731   4.717   3.154  1.00 10.00      B   
ATOM   3055  CD  GLU B 120      32.197   5.263   1.844  1.00 10.00      B   
ATOM   3056  OE1 GLU B 120      32.766   6.255   1.337  1.00 10.00      B   
ATOM   3057  OE2 GLU B 120      31.209   4.706   1.314  1.00 10.00      B   
ATOM   3058  C   GLU B 120      30.167   3.723   4.734  1.00 10.00      B   
ATOM   3059  O   GLU B 120      29.930   2.890   3.859  1.00 10.00      B   
ATOM   3060  N   THR B 121      30.092   3.454   6.031  1.00 10.00      B   
ATOM   3061  HN  THR B 121      30.284   4.163   6.683  1.00 10.00      B   
ATOM   3062  CA  THR B 121      29.743   2.132   6.519  1.00 10.00      B   
ATOM   3063  CB  THR B 121      30.004   2.032   8.032  1.00 10.00      B   
ATOM   3064  OG1 THR B 121      30.791   3.158   8.450  1.00 10.00      B   
ATOM   3065  HG1 THR B 121      31.440   2.871   9.103  1.00 10.00      B   
ATOM   3066  CG2 THR B 121      30.749   0.746   8.361  1.00 10.00      B   
ATOM   3067  C   THR B 121      28.271   1.840   6.245  1.00 10.00      B   
ATOM   3068  O   THR B 121      27.842   0.691   6.267  1.00 10.00      B   
ATOM   3069  N   GLY B 122      27.507   2.896   5.985  1.00 10.00      B   
ATOM   3070  HN  GLY B 122      27.910   3.790   5.981  1.00 10.00      B   
ATOM   3071  CA  GLY B 122      26.092   2.743   5.710  1.00 10.00      B   
ATOM   3072  C   GLY B 122      25.282   2.660   6.983  1.00 10.00      B   
ATOM   3073  O   GLY B 122      24.098   2.333   6.960  1.00 10.00      B   
ATOM   3074  N   PHE B 123      25.930   2.964   8.097  1.00 10.00      B   
ATOM   3075  HN  PHE B 123      26.871   3.234   8.039  1.00 10.00      B   
ATOM   3076  CA  PHE B 123      25.285   2.925   9.397  1.00 10.00      B   
ATOM   3077  CB  PHE B 123      26.012   1.950  10.328  1.00 10.00      B   
ATOM   3078  CG  PHE B 123      25.888   0.504   9.936  1.00 10.00      B   
ATOM   3079  CD1 PHE B 123      26.897  -0.122   9.224  1.00 10.00      B   
ATOM   3080  CD2 PHE B 123      24.766  -0.229  10.283  1.00 10.00      B   
ATOM   3081  CE1 PHE B 123      26.792  -1.452   8.865  1.00 10.00      B   
ATOM   3082  CE2 PHE B 123      24.654  -1.559   9.927  1.00 10.00      B   
ATOM   3083  CZ  PHE B 123      25.667  -2.171   9.217  1.00 10.00      B   
ATOM   3084  C   PHE B 123      25.276   4.311  10.024  1.00 10.00      B   
ATOM   3085  O   PHE B 123      26.309   4.982  10.077  1.00 10.00      B   
ATOM   3086  N   ALA B 124      24.112   4.738  10.480  1.00 10.00      B   
ATOM   3087  HN  ALA B 124      23.320   4.159  10.391  1.00 10.00      B   
ATOM   3088  CA  ALA B 124      23.969   6.038  11.113  1.00 10.00      B   
ATOM   3089  CB  ALA B 124      22.858   6.836  10.449  1.00 10.00      B   
ATOM   3090  C   ALA B 124      23.686   5.863  12.596  1.00 10.00      B   
ATOM   3091  O   ALA B 124      22.770   5.131  12.978  1.00 10.00      B   
ATOM   3092  N   SER B 125      24.486   6.516  13.425  1.00 10.00      B   
ATOM   3093  HN  SER B 125      25.214   7.059  13.058  1.00 10.00      B   
ATOM   3094  CA  SER B 125      24.324   6.433  14.867  1.00 10.00      B   
ATOM   3095  CB  SER B 125      25.468   7.163  15.567  1.00 10.00      B   
ATOM   3096  OG  SER B 125      26.716   6.635  15.152  1.00 10.00      B   
ATOM   3097  HG  SER B 125      26.626   5.671  15.026  1.00 10.00      B   
ATOM   3098  C   SER B 125      22.978   6.992  15.312  1.00 10.00      B   
ATOM   3099  O   SER B 125      22.504   8.000  14.781  1.00 10.00      B   
ATOM   3100  N   SER B 126      22.374   6.332  16.291  1.00 10.00      B   
ATOM   3101  HN  SER B 126      22.813   5.541  16.676  1.00 10.00      B   
ATOM   3102  CA  SER B 126      21.083   6.744  16.819  1.00 10.00      B   
ATOM   3103  CB  SER B 126      20.626   5.755  17.890  1.00 10.00      B   
ATOM   3104  OG  SER B 126      21.688   4.884  18.251  1.00 10.00      B   
ATOM   3105  HG  SER B 126      21.782   4.193  17.576  1.00 10.00      B   
ATOM   3106  C   SER B 126      21.162   8.155  17.391  1.00 10.00      B   
ATOM   3107  O   SER B 126      20.249   8.961  17.213  1.00 10.00      B   
ATOM   3108  N   THR B 127      22.271   8.446  18.059  1.00 10.00      B   
ATOM   3109  HN  THR B 127      22.966   7.757  18.159  1.00 10.00      B   
ATOM   3110  CA  THR B 127      22.496   9.752  18.652  1.00 10.00      B   
ATOM   3111  CB  THR B 127      23.842   9.758  19.389  1.00 10.00      B   
ATOM   3112  OG1 THR B 127      24.680   8.738  18.822  1.00 10.00      B   
ATOM   3113  HG1 THR B 127      25.595   8.897  19.081  1.00 10.00      B   
ATOM   3114  CG2 THR B 127      23.637   9.472  20.868  1.00 10.00      B   
ATOM   3115  C   THR B 127      22.506  10.832  17.573  1.00 10.00      B   
ATOM   3116  O   THR B 127      21.953  11.915  17.757  1.00 10.00      B   
ATOM   3117  N   ASN B 128      23.114  10.508  16.434  1.00 10.00      B   
ATOM   3118  HN  ASN B 128      23.516   9.618  16.352  1.00 10.00      B   
ATOM   3119  CA  ASN B 128      23.201  11.432  15.307  1.00 10.00      B   
ATOM   3120  CB  ASN B 128      24.022  10.815  14.172  1.00 10.00      B   
ATOM   3121  CG  ASN B 128      25.494  11.155  14.257  1.00 10.00      B   
ATOM   3122  OD1 ASN B 128      26.251  10.507  14.978  1.00 10.00      B   
ATOM   3123  ND2 ASN B 128      25.911  12.169  13.518  1.00 10.00      B   
ATOM   3124 HD21 ASN B 128      25.252  12.640  12.962  1.00 10.00      B   
ATOM   3125 HD22 ASN B 128      26.862  12.408  13.551  1.00 10.00      B   
ATOM   3126  C   ASN B 128      21.814  11.789  14.798  1.00 10.00      B   
ATOM   3127  O   ASN B 128      21.528  12.949  14.493  1.00 10.00      B   
ATOM   3128  N   ILE B 129      20.952  10.784  14.715  1.00 10.00      B   
ATOM   3129  HN  ILE B 129      21.245   9.882  14.970  1.00 10.00      B   
ATOM   3130  CA  ILE B 129      19.585  10.984  14.255  1.00 10.00      B   
ATOM   3131  CB  ILE B 129      18.860   9.634  14.053  1.00 10.00      B   
ATOM   3132  CG1 ILE B 129      19.699   8.709  13.165  1.00 10.00      B   
ATOM   3133  CG2 ILE B 129      17.482   9.852  13.442  1.00 10.00      B   
ATOM   3134  CD1 ILE B 129      19.200   7.281  13.120  1.00 10.00      B   
ATOM   3135  C   ILE B 129      18.814  11.835  15.262  1.00 10.00      B   
ATOM   3136  O   ILE B 129      18.016  12.696  14.886  1.00 10.00      B   
ATOM   3137  N   LEU B 130      19.083  11.605  16.545  1.00 10.00      B   
ATOM   3138  HN  LEU B 130      19.740  10.912  16.778  1.00 10.00      B   
ATOM   3139  CA  LEU B 130      18.426  12.344  17.618  1.00 10.00      B   
ATOM   3140  CB  LEU B 130      18.787  11.756  18.986  1.00 10.00      B   
ATOM   3141  CG  LEU B 130      18.326  10.319  19.247  1.00 10.00      B   
ATOM   3142  CD1 LEU B 130      18.789   9.850  20.618  1.00 10.00      B   
ATOM   3143  CD2 LEU B 130      16.814  10.202  19.119  1.00 10.00      B   
ATOM   3144  C   LEU B 130      18.778  13.829  17.571  1.00 10.00      B   
ATOM   3145  O   LEU B 130      17.996  14.677  18.000  1.00 10.00      B   
ATOM   3146  N   ASN B 131      19.954  14.139  17.040  1.00 10.00      B   
ATOM   3147  HN  ASN B 131      20.537  13.418  16.715  1.00 10.00      B   
ATOM   3148  CA  ASN B 131      20.404  15.523  16.932  1.00 10.00      B   
ATOM   3149  CB  ASN B 131      21.882  15.585  16.520  1.00 10.00      B   
ATOM   3150  CG  ASN B 131      22.838  14.992  17.544  1.00 10.00      B   
ATOM   3151  OD1 ASN B 131      23.823  14.348  17.185  1.00 10.00      B   
ATOM   3152  ND2 ASN B 131      22.571  15.216  18.823  1.00 10.00      B   
ATOM   3153 HD21 ASN B 131      21.781  15.748  19.048  1.00 10.00      B   
ATOM   3154 HD22 ASN B 131      23.178  14.834  19.496  1.00 10.00      B   
ATOM   3155  C   ASN B 131      19.559  16.281  15.912  1.00 10.00      B   
ATOM   3156  O   ASN B 131      19.275  17.465  16.083  1.00 10.00      B   
ATOM   3157  N   LEU B 132      19.126  15.576  14.872  1.00 10.00      B   
ATOM   3158  HN  LEU B 132      19.342  14.618  14.819  1.00 10.00      B   
ATOM   3159  CA  LEU B 132      18.334  16.182  13.805  1.00 10.00      B   
ATOM   3160  CB  LEU B 132      18.558  15.445  12.484  1.00 10.00      B   
ATOM   3161  CG  LEU B 132      19.979  15.496  11.918  1.00 10.00      B   
ATOM   3162  CD1 LEU B 132      20.088  14.629  10.673  1.00 10.00      B   
ATOM   3163  CD2 LEU B 132      20.381  16.931  11.609  1.00 10.00      B   
ATOM   3164  C   LEU B 132      16.844  16.247  14.133  1.00 10.00      B   
ATOM   3165  O   LEU B 132      16.061  16.793  13.357  1.00 10.00      B   
ATOM   3166  N   VAL B 133      16.454  15.708  15.283  1.00 10.00      B   
ATOM   3167  HN  VAL B 133      17.122  15.288  15.865  1.00 10.00      B   
ATOM   3168  CA  VAL B 133      15.049  15.719  15.697  1.00 10.00      B   
ATOM   3169  CB  VAL B 133      14.825  14.875  16.975  1.00 10.00      B   
ATOM   3170  CG1 VAL B 133      13.389  14.988  17.469  1.00 10.00      B   
ATOM   3171  CG2 VAL B 133      15.176  13.420  16.711  1.00 10.00      B   
ATOM   3172  C   VAL B 133      14.559  17.152  15.917  1.00 10.00      B   
ATOM   3173  O   VAL B 133      13.383  17.462  15.722  1.00 10.00      B   
ATOM   3174  N   ASP B 134      15.481  18.034  16.283  1.00 10.00      B   
ATOM   3175  HN  ASP B 134      16.409  17.736  16.388  1.00 10.00      B   
ATOM   3176  CA  ASP B 134      15.148  19.434  16.527  1.00 10.00      B   
ATOM   3177  CB  ASP B 134      16.202  20.100  17.417  1.00 10.00      B   
ATOM   3178  CG  ASP B 134      16.079  19.706  18.876  1.00 10.00      B   
ATOM   3179  OD1 ASP B 134      16.886  18.872  19.344  1.00 10.00      B   
ATOM   3180  OD2 ASP B 134      15.180  20.234  19.567  1.00 10.00      B   
ATOM   3181  C   ASP B 134      14.989  20.207  15.220  1.00 10.00      B   
ATOM   3182  O   ASP B 134      14.756  21.416  15.225  1.00 10.00      B   
ATOM   3183  N   GLN B 135      15.117  19.501  14.102  1.00 10.00      B   
ATOM   3184  HN  GLN B 135      15.311  18.540  14.165  1.00 10.00      B   
ATOM   3185  CA  GLN B 135      14.981  20.105  12.781  1.00 10.00      B   
ATOM   3186  CB  GLN B 135      16.281  19.952  11.987  1.00 10.00      B   
ATOM   3187  CG  GLN B 135      17.319  21.027  12.266  1.00 10.00      B   
ATOM   3188  CD  GLN B 135      16.841  22.416  11.884  1.00 10.00      B   
ATOM   3189  OE1 GLN B 135      16.018  22.581  10.981  1.00 10.00      B   
ATOM   3190  NE2 GLN B 135      17.357  23.425  12.566  1.00 10.00      B   
ATOM   3191 HE21 GLN B 135      18.011  23.222  13.272  1.00 10.00      B   
ATOM   3192 HE22 GLN B 135      17.072  24.335  12.334  1.00 10.00      B   
ATOM   3193  C   GLN B 135      13.826  19.470  12.012  1.00 10.00      B   
ATOM   3194  O   GLN B 135      13.706  19.640  10.797  1.00 10.00      B   
ATOM   3195  N   LEU B 136      12.982  18.740  12.731  1.00 10.00      B   
ATOM   3196  HN  LEU B 136      13.132  18.651  13.695  1.00 10.00      B   
ATOM   3197  CA  LEU B 136      11.835  18.067  12.131  1.00 10.00      B   
ATOM   3198  CB  LEU B 136      11.299  16.988  13.078  1.00 10.00      B   
ATOM   3199  CG  LEU B 136      11.644  15.536  12.733  1.00 10.00      B   
ATOM   3200  CD1 LEU B 136      13.142  15.365  12.533  1.00 10.00      B   
ATOM   3201  CD2 LEU B 136      11.139  14.597  13.819  1.00 10.00      B   
ATOM   3202  C   LEU B 136      10.724  19.055  11.783  1.00 10.00      B   
ATOM   3203  O   LEU B 136      10.239  19.791  12.646  1.00 10.00      B   
ATOM   3204  N   LYS B 137      10.328  19.068  10.518  1.00 10.00      B   
ATOM   3205  HN  LYS B 137      10.766  18.463   9.872  1.00 10.00      B   
ATOM   3206  CA  LYS B 137       9.270  19.952  10.054  1.00 10.00      B   
ATOM   3207  CB  LYS B 137       9.508  20.364   8.602  1.00 10.00      B   
ATOM   3208  CG  LYS B 137      10.841  21.044   8.354  1.00 10.00      B   
ATOM   3209  CD  LYS B 137      11.056  21.290   6.871  1.00 10.00      B   
ATOM   3210  CE  LYS B 137      11.141  19.984   6.096  1.00 10.00      B   
ATOM   3211  NZ  LYS B 137      12.321  19.174   6.498  1.00 10.00      B   
ATOM   3212  HZ1 LYS B 137      12.144  18.708   7.420  1.00 10.00      B   
ATOM   3213  HZ2 LYS B 137      13.159  19.781   6.585  1.00 10.00      B   
ATOM   3214  HZ3 LYS B 137      12.510  18.440   5.786  1.00 10.00      B   
ATOM   3215  C   LYS B 137       7.914  19.275  10.175  1.00 10.00      B   
ATOM   3216  O   LYS B 137       7.463  18.590   9.256  1.00 10.00      B   
ATOM   3217  N   GLY B 138       7.267  19.468  11.309  1.00 10.00      B   
ATOM   3218  HN  GLY B 138       7.678  20.019  12.010  1.00 10.00      B   
ATOM   3219  CA  GLY B 138       5.973  18.870  11.533  1.00 10.00      B   
ATOM   3220  C   GLY B 138       5.780  18.510  12.983  1.00 10.00      B   
ATOM   3221  O   GLY B 138       5.645  17.334  13.318  1.00 10.00      B   
ATOM   3222  N   LYS B 139       5.778  19.534  13.836  1.00 10.00      B   
ATOM   3223  HN  LYS B 139       5.902  20.438  13.483  1.00 10.00      B   
ATOM   3224  CA  LYS B 139       5.615  19.362  15.277  1.00 10.00      B   
ATOM   3225  CB  LYS B 139       4.369  18.530  15.615  1.00 10.00      B   
ATOM   3226  CG  LYS B 139       4.167  18.268  17.098  1.00 10.00      B   
ATOM   3227  CD  LYS B 139       3.270  17.063  17.318  1.00 10.00      B   
ATOM   3228  CE  LYS B 139       3.059  16.796  18.797  1.00 10.00      B   
ATOM   3229  NZ  LYS B 139       2.278  15.552  19.027  1.00 10.00      B   
ATOM   3230  HZ1 LYS B 139       1.426  15.547  18.427  1.00 10.00      B   
ATOM   3231  HZ2 LYS B 139       1.988  15.493  20.023  1.00 10.00      B   
ATOM   3232  HZ3 LYS B 139       2.857  14.719  18.794  1.00 10.00      B   
ATOM   3233  C   LYS B 139       6.872  18.752  15.894  1.00 10.00      B   
ATOM   3234  O   LYS B 139       7.046  17.532  15.907  1.00 10.00      B   
ATOM   3235  N   LYS B 140       7.761  19.612  16.375  1.00 10.00      B   
ATOM   3236  HN  LYS B 140       7.581  20.572  16.308  1.00 10.00      B   
ATOM   3237  CA  LYS B 140       9.001  19.160  16.992  1.00 10.00      B   
ATOM   3238  CB  LYS B 140       9.947  20.335  17.261  1.00 10.00      B   
ATOM   3239  CG  LYS B 140      11.366  19.914  17.619  1.00 10.00      B   
ATOM   3240  CD  LYS B 140      12.263  21.116  17.873  1.00 10.00      B   
ATOM   3241  CE  LYS B 140      12.110  21.644  19.291  1.00 10.00      B   
ATOM   3242  NZ  LYS B 140      12.660  20.704  20.307  1.00 10.00      B   
ATOM   3243  HZ1 LYS B 140      12.087  19.838  20.342  1.00 10.00      B   
ATOM   3244  HZ2 LYS B 140      12.649  21.148  21.247  1.00 10.00      B   
ATOM   3245  HZ3 LYS B 140      13.647  20.447  20.066  1.00 10.00      B   
ATOM   3246  C   LYS B 140       8.720  18.399  18.280  1.00 10.00      B   
ATOM   3247  O   LYS B 140       8.375  18.990  19.307  1.00 10.00      B   
ATOM   3248  N   MET B 141       8.854  17.087  18.206  1.00 10.00      B   
ATOM   3249  HN  MET B 141       9.116  16.687  17.351  1.00 10.00      B   
ATOM   3250  CA  MET B 141       8.624  16.219  19.349  1.00 10.00      B   
ATOM   3251  CB  MET B 141       7.990  14.904  18.891  1.00 10.00      B   
ATOM   3252  CG  MET B 141       8.827  14.123  17.889  1.00 10.00      B   
ATOM   3253  SD  MET B 141       7.938  12.725  17.177  1.00 10.00      B   
ATOM   3254  CE  MET B 141       9.165  12.089  16.036  1.00 10.00      B   
ATOM   3255  C   MET B 141       9.932  15.943  20.079  1.00 10.00      B   
ATOM   3256  O   MET B 141      10.985  16.446  19.688  1.00 10.00      B   
ATOM   3257  N   ARG B 142       9.865  15.149  21.137  1.00 10.00      B   
ATOM   3258  HN  ARG B 142       8.993  14.769  21.406  1.00 10.00      B   
ATOM   3259  CA  ARG B 142      11.054  14.813  21.905  1.00 10.00      B   
ATOM   3260  CB  ARG B 142      10.687  14.441  23.340  1.00 10.00      B   
ATOM   3261  CG  ARG B 142      10.835  15.584  24.332  1.00 10.00      B   
ATOM   3262  CD  ARG B 142       9.947  16.761  23.963  1.00 10.00      B   
ATOM   3263  NE  ARG B 142       8.526  16.430  24.053  1.00 10.00      B   
ATOM   3264  HE  ARG B 142       8.237  15.570  23.661  1.00 10.00      B   
ATOM   3265  CZ  ARG B 142       7.617  17.201  24.642  1.00 10.00      B   
ATOM   3266  NH1 ARG B 142       7.975  18.370  25.156  1.00 10.00      B   
ATOM   3267 HH11 ARG B 142       8.972  18.684  25.098  1.00 10.00      B   
ATOM   3268 HH12 ARG B 142       7.268  18.976  25.628  1.00 10.00      B   
ATOM   3269  NH2 ARG B 142       6.353  16.808  24.711  1.00 10.00      B   
ATOM   3270 HH21 ARG B 142       5.633  17.417  25.158  1.00 10.00      B   
ATOM   3271 HH22 ARG B 142       6.075  15.880  24.327  1.00 10.00      B   
ATOM   3272  C   ARG B 142      11.817  13.676  21.247  1.00 10.00      B   
ATOM   3273  O   ARG B 142      11.264  12.930  20.436  1.00 10.00      B   
ATOM   3274  N   LYS B 143      13.081  13.537  21.613  1.00 10.00      B   
ATOM   3275  HN  LYS B 143      13.456  14.152  22.282  1.00 10.00      B   
ATOM   3276  CA  LYS B 143      13.926  12.493  21.057  1.00 10.00      B   
ATOM   3277  CB  LYS B 143      15.384  12.717  21.447  1.00 10.00      B   
ATOM   3278  CG  LYS B 143      15.997  13.922  20.761  1.00 10.00      B   
ATOM   3279  CD  LYS B 143      17.170  14.483  21.540  1.00 10.00      B   
ATOM   3280  CE  LYS B 143      17.597  15.822  20.971  1.00 10.00      B   
ATOM   3281  NZ  LYS B 143      16.493  16.814  21.015  1.00 10.00      B   
ATOM   3282  HZ1 LYS B 143      15.588  16.354  20.798  1.00 10.00      B   
ATOM   3283  HZ2 LYS B 143      16.661  17.576  20.316  1.00 10.00      B   
ATOM   3284  HZ3 LYS B 143      16.432  17.241  21.961  1.00 10.00      B   
ATOM   3285  C   LYS B 143      13.439  11.117  21.481  1.00 10.00      B   
ATOM   3286  O   LYS B 143      13.589  10.144  20.746  1.00 10.00      B   
ATOM   3287  N   LYS B 144      12.839  11.046  22.663  1.00 10.00      B   
ATOM   3288  HN  LYS B 144      12.774  11.852  23.214  1.00 10.00      B   
ATOM   3289  CA  LYS B 144      12.303   9.791  23.169  1.00 10.00      B   
ATOM   3290  CB  LYS B 144      11.823   9.953  24.610  1.00 10.00      B   
ATOM   3291  CG  LYS B 144      11.493   8.640  25.299  1.00 10.00      B   
ATOM   3292  CD  LYS B 144      11.466   8.798  26.808  1.00 10.00      B   
ATOM   3293  CE  LYS B 144      12.796   9.319  27.335  1.00 10.00      B   
ATOM   3294  NZ  LYS B 144      12.741   9.585  28.794  1.00 10.00      B   
ATOM   3295  HZ1 LYS B 144      13.598  10.088  29.098  1.00 10.00      B   
ATOM   3296  HZ2 LYS B 144      12.673   8.692  29.317  1.00 10.00      B   
ATOM   3297  HZ3 LYS B 144      11.911  10.171  29.018  1.00 10.00      B   
ATOM   3298  C   LYS B 144      11.153   9.330  22.282  1.00 10.00      B   
ATOM   3299  O   LYS B 144      10.969   8.138  22.045  1.00 10.00      B   
ATOM   3300  N   GLU B 145      10.386  10.293  21.783  1.00 10.00      B   
ATOM   3301  HN  GLU B 145      10.581  11.226  22.010  1.00 10.00      B   
ATOM   3302  CA  GLU B 145       9.270   9.997  20.902  1.00 10.00      B   
ATOM   3303  CB  GLU B 145       8.400  11.240  20.708  1.00 10.00      B   
ATOM   3304  CG  GLU B 145       7.776  11.767  21.989  1.00 10.00      B   
ATOM   3305  CD  GLU B 145       7.056  13.082  21.785  1.00 10.00      B   
ATOM   3306  OE1 GLU B 145       7.526  14.113  22.321  1.00 10.00      B   
ATOM   3307  OE2 GLU B 145       6.018  13.098  21.090  1.00 10.00      B   
ATOM   3308  C   GLU B 145       9.802   9.522  19.557  1.00 10.00      B   
ATOM   3309  O   GLU B 145       9.215   8.653  18.915  1.00 10.00      B   
ATOM   3310  N   ALA B 146      10.932  10.095  19.151  1.00 10.00      B   
ATOM   3311  HN  ALA B 146      11.346  10.780  19.716  1.00 10.00      B   
ATOM   3312  CA  ALA B 146      11.569   9.740  17.892  1.00 10.00      B   
ATOM   3313  CB  ALA B 146      12.719  10.689  17.592  1.00 10.00      B   
ATOM   3314  C   ALA B 146      12.059   8.298  17.927  1.00 10.00      B   
ATOM   3315  O   ALA B 146      12.031   7.605  16.914  1.00 10.00      B   
ATOM   3316  N   GLU B 147      12.492   7.849  19.104  1.00 10.00      B   
ATOM   3317  HN  GLU B 147      12.497   8.457  19.875  1.00 10.00      B   
ATOM   3318  CA  GLU B 147      12.975   6.482  19.275  1.00 10.00      B   
ATOM   3319  CB  GLU B 147      13.442   6.249  20.711  1.00 10.00      B   
ATOM   3320  CG  GLU B 147      14.596   7.135  21.142  1.00 10.00      B   
ATOM   3321  CD  GLU B 147      15.251   6.652  22.417  1.00 10.00      B   
ATOM   3322  OE1 GLU B 147      16.360   6.085  22.341  1.00 10.00      B   
ATOM   3323  OE2 GLU B 147      14.660   6.837  23.503  1.00 10.00      B   
ATOM   3324  C   GLU B 147      11.881   5.483  18.923  1.00 10.00      B   
ATOM   3325  O   GLU B 147      12.144   4.441  18.322  1.00 10.00      B   
ATOM   3326  N   GLN B 148      10.648   5.820  19.291  1.00 10.00      B   
ATOM   3327  HN  GLN B 148      10.506   6.669  19.763  1.00 10.00      B   
ATOM   3328  CA  GLN B 148       9.504   4.964  19.010  1.00 10.00      B   
ATOM   3329  CB  GLN B 148       8.248   5.506  19.692  1.00 10.00      B   
ATOM   3330  CG  GLN B 148       8.436   5.863  21.157  1.00 10.00      B   
ATOM   3331  CD  GLN B 148       7.115   6.039  21.876  1.00 10.00      B   
ATOM   3332  OE1 GLN B 148       6.580   5.093  22.449  1.00 10.00      B   
ATOM   3333  NE2 GLN B 148       6.576   7.248  21.842  1.00 10.00      B   
ATOM   3334 HE21 GLN B 148       7.053   7.955  21.364  1.00 10.00      B   
ATOM   3335 HE22 GLN B 148       5.707   7.380  22.286  1.00 10.00      B   
ATOM   3336  C   GLN B 148       9.278   4.879  17.509  1.00 10.00      B   
ATOM   3337  O   GLN B 148       8.921   3.827  16.977  1.00 10.00      B   
ATOM   3338  N   VAL B 149       9.503   5.999  16.834  1.00 10.00      B   
ATOM   3339  HN  VAL B 149       9.787   6.800  17.323  1.00 10.00      B   
ATOM   3340  CA  VAL B 149       9.344   6.070  15.390  1.00 10.00      B   
ATOM   3341  CB  VAL B 149       9.336   7.529  14.892  1.00 10.00      B   
ATOM   3342  CG1 VAL B 149       8.988   7.588  13.414  1.00 10.00      B   
ATOM   3343  CG2 VAL B 149       8.355   8.365  15.701  1.00 10.00      B   
ATOM   3344  C   VAL B 149      10.474   5.299  14.714  1.00 10.00      B   
ATOM   3345  O   VAL B 149      10.263   4.616  13.712  1.00 10.00      B   
ATOM   3346  N   LEU B 150      11.673   5.403  15.284  1.00 10.00      B   
ATOM   3347  HN  LEU B 150      11.780   5.983  16.071  1.00 10.00      B   
ATOM   3348  CA  LEU B 150      12.836   4.698  14.759  1.00 10.00      B   
ATOM   3349  CB  LEU B 150      14.095   5.052  15.554  1.00 10.00      B   
ATOM   3350  CG  LEU B 150      14.642   6.467  15.363  1.00 10.00      B   
ATOM   3351  CD1 LEU B 150      15.820   6.715  16.294  1.00 10.00      B   
ATOM   3352  CD2 LEU B 150      15.049   6.695  13.914  1.00 10.00      B   
ATOM   3353  C   LEU B 150      12.592   3.195  14.803  1.00 10.00      B   
ATOM   3354  O   LEU B 150      12.857   2.482  13.834  1.00 10.00      B   
ATOM   3355  N   GLN B 151      12.071   2.722  15.931  1.00 10.00      B   
ATOM   3356  HN  GLN B 151      11.896   3.342  16.675  1.00 10.00      B   
ATOM   3357  CA  GLN B 151      11.762   1.309  16.095  1.00 10.00      B   
ATOM   3358  CB  GLN B 151      11.350   1.004  17.535  1.00 10.00      B   
ATOM   3359  CG  GLN B 151      12.496   0.560  18.431  1.00 10.00      B   
ATOM   3360  CD  GLN B 151      13.350  -0.522  17.798  1.00 10.00      B   
ATOM   3361  OE1 GLN B 151      12.970  -1.692  17.766  1.00 10.00      B   
ATOM   3362  NE2 GLN B 151      14.522  -0.144  17.309  1.00 10.00      B   
ATOM   3363 HE21 GLN B 151      14.771   0.801  17.382  1.00 10.00      B   
ATOM   3364 HE22 GLN B 151      15.096  -0.826  16.903  1.00 10.00      B   
ATOM   3365  C   GLN B 151      10.656   0.901  15.128  1.00 10.00      B   
ATOM   3366  O   GLN B 151      10.640  -0.225  14.622  1.00 10.00      B   
ATOM   3367  N   LYS B 152       9.741   1.833  14.865  1.00 10.00      B   
ATOM   3368  HN  LYS B 152       9.811   2.706  15.307  1.00 10.00      B   
ATOM   3369  CA  LYS B 152       8.640   1.595  13.942  1.00 10.00      B   
ATOM   3370  CB  LYS B 152       7.681   2.793  13.925  1.00 10.00      B   
ATOM   3371  CG  LYS B 152       6.409   2.574  13.117  1.00 10.00      B   
ATOM   3372  CD  LYS B 152       5.587   3.851  13.005  1.00 10.00      B   
ATOM   3373  CE  LYS B 152       4.332   3.627  12.173  1.00 10.00      B   
ATOM   3374  NZ  LYS B 152       3.695   4.903  11.747  1.00 10.00      B   
ATOM   3375  HZ1 LYS B 152       2.957   5.180  12.422  1.00 10.00      B   
ATOM   3376  HZ2 LYS B 152       3.257   4.787  10.804  1.00 10.00      B   
ATOM   3377  HZ3 LYS B 152       4.408   5.670  11.698  1.00 10.00      B   
ATOM   3378  C   LYS B 152       9.192   1.338  12.545  1.00 10.00      B   
ATOM   3379  O   LYS B 152       8.664   0.516  11.800  1.00 10.00      B   
ATOM   3380  N   PHE B 153      10.269   2.041  12.204  1.00 10.00      B   
ATOM   3381  HN  PHE B 153      10.635   2.694  12.841  1.00 10.00      B   
ATOM   3382  CA  PHE B 153      10.914   1.878  10.906  1.00 10.00      B   
ATOM   3383  CB  PHE B 153      12.012   2.927  10.704  1.00 10.00      B   
ATOM   3384  CG  PHE B 153      11.525   4.344  10.599  1.00 10.00      B   
ATOM   3385  CD1 PHE B 153      10.403   4.656   9.851  1.00 10.00      B   
ATOM   3386  CD2 PHE B 153      12.203   5.367  11.242  1.00 10.00      B   
ATOM   3387  CE1 PHE B 153       9.964   5.962   9.749  1.00 10.00      B   
ATOM   3388  CE2 PHE B 153      11.769   6.675  11.145  1.00 10.00      B   
ATOM   3389  CZ  PHE B 153      10.648   6.973  10.397  1.00 10.00      B   
ATOM   3390  C   PHE B 153      11.528   0.487  10.791  1.00 10.00      B   
ATOM   3391  O   PHE B 153      11.445  -0.154   9.745  1.00 10.00      B   
ATOM   3392  N   VAL B 154      12.141   0.027  11.874  1.00 10.00      B   
ATOM   3393  HN  VAL B 154      12.168   0.585  12.681  1.00 10.00      B   
ATOM   3394  CA  VAL B 154      12.776  -1.287  11.898  1.00 10.00      B   
ATOM   3395  CB  VAL B 154      13.575  -1.514  13.201  1.00 10.00      B   
ATOM   3396  CG1 VAL B 154      14.364  -2.813  13.129  1.00 10.00      B   
ATOM   3397  CG2 VAL B 154      14.507  -0.342  13.469  1.00 10.00      B   
ATOM   3398  C   VAL B 154      11.741  -2.396  11.734  1.00 10.00      B   
ATOM   3399  O   VAL B 154      11.925  -3.326  10.945  1.00 10.00      B   
ATOM   3400  N   GLN B 155      10.642  -2.281  12.469  1.00 10.00      B   
ATOM   3401  HN  GLN B 155      10.550  -1.512  13.076  1.00 10.00      B   
ATOM   3402  CA  GLN B 155       9.575  -3.272  12.409  1.00 10.00      B   
ATOM   3403  CB  GLN B 155       8.631  -3.125  13.601  1.00 10.00      B   
ATOM   3404  CG  GLN B 155       9.185  -3.702  14.892  1.00 10.00      B   
ATOM   3405  CD  GLN B 155       9.415  -5.199  14.807  1.00 10.00      B   
ATOM   3406  OE1 GLN B 155      10.492  -5.655  14.416  1.00 10.00      B   
ATOM   3407  NE2 GLN B 155       8.404  -5.974  15.162  1.00 10.00      B   
ATOM   3408 HE21 GLN B 155       7.571  -5.544  15.455  1.00 10.00      B   
ATOM   3409 HE22 GLN B 155       8.528  -6.945  15.125  1.00 10.00      B   
ATOM   3410  C   GLN B 155       8.803  -3.193  11.097  1.00 10.00      B   
ATOM   3411  O   GLN B 155       8.200  -4.172  10.662  1.00 10.00      B   
ATOM   3412  N   ASN B 156       8.825  -2.027  10.466  1.00 10.00      B   
ATOM   3413  HN  ASN B 156       9.313  -1.274  10.865  1.00 10.00      B   
ATOM   3414  CA  ASN B 156       8.127  -1.833   9.199  1.00 10.00      B   
ATOM   3415  CB  ASN B 156       7.609  -0.400   9.074  1.00 10.00      B   
ATOM   3416  CG  ASN B 156       6.096  -0.319   9.078  1.00 10.00      B   
ATOM   3417  OD1 ASN B 156       5.410  -1.229   8.618  1.00 10.00      B   
ATOM   3418  ND2 ASN B 156       5.562   0.771   9.607  1.00 10.00      B   
ATOM   3419 HD21 ASN B 156       6.166   1.453   9.968  1.00 10.00      B   
ATOM   3420 HD22 ASN B 156       4.585   0.856   9.607  1.00 10.00      B   
ATOM   3421  C   ASN B 156       9.026  -2.181   8.016  1.00 10.00      B   
ATOM   3422  O   ASN B 156       8.654  -1.981   6.861  1.00 10.00      B   
ATOM   3423  N   LYS B 157      10.214  -2.696   8.326  1.00 10.00      B   
ATOM   3424  HN  LYS B 157      10.446  -2.804   9.272  1.00 10.00      B   
ATOM   3425  CA  LYS B 157      11.190  -3.101   7.315  1.00 10.00      B   
ATOM   3426  CB  LYS B 157      10.650  -4.214   6.406  1.00 10.00      B   
ATOM   3427  CG  LYS B 157      10.769  -5.613   6.995  1.00 10.00      B   
ATOM   3428  CD  LYS B 157       9.594  -5.951   7.901  1.00 10.00      B   
ATOM   3429  CE  LYS B 157      10.052  -6.596   9.203  1.00 10.00      B   
ATOM   3430  NZ  LYS B 157      11.027  -7.697   8.980  1.00 10.00      B   
ATOM   3431  HZ1 LYS B 157      11.955  -7.308   8.711  1.00 10.00      B   
ATOM   3432  HZ2 LYS B 157      10.693  -8.325   8.210  1.00 10.00      B   
ATOM   3433  HZ3 LYS B 157      11.139  -8.260   9.846  1.00 10.00      B   
ATOM   3434  C   LYS B 157      11.727  -1.928   6.498  1.00 10.00      B   
ATOM   3435  O   LYS B 157      11.984  -2.056   5.303  1.00 10.00      B   
ATOM   3436  N   TRP B 158      11.895  -0.787   7.147  1.00 10.00      B   
ATOM   3437  HN  TRP B 158      11.643  -0.732   8.096  1.00 10.00      B   
ATOM   3438  CA  TRP B 158      12.431   0.392   6.484  1.00 10.00      B   
ATOM   3439  CB  TRP B 158      11.613   1.642   6.829  1.00 10.00      B   
ATOM   3440  CG  TRP B 158      10.248   1.678   6.206  1.00 10.00      B   
ATOM   3441  CD1 TRP B 158       9.051   1.650   6.859  1.00 10.00      B   
ATOM   3442  CD2 TRP B 158       9.937   1.755   4.809  1.00 10.00      B   
ATOM   3443  NE1 TRP B 158       8.016   1.699   5.959  1.00 10.00      B   
ATOM   3444  HE1 TRP B 158       7.062   1.689   6.185  1.00 10.00      B   
ATOM   3445  CE2 TRP B 158       8.533   1.766   4.693  1.00 10.00      B   
ATOM   3446  CE3 TRP B 158      10.707   1.818   3.644  1.00 10.00      B   
ATOM   3447  CZ2 TRP B 158       7.886   1.835   3.462  1.00 10.00      B   
ATOM   3448  CZ3 TRP B 158      10.063   1.886   2.422  1.00 10.00      B   
ATOM   3449  CH2 TRP B 158       8.667   1.894   2.340  1.00 10.00      B   
ATOM   3450  C   TRP B 158      13.892   0.592   6.880  1.00 10.00      B   
ATOM   3451  O   TRP B 158      14.733   0.943   6.053  1.00 10.00      B   
ATOM   3452  N   LEU B 159      14.193   0.336   8.146  1.00 10.00      B   
ATOM   3453  HN  LEU B 159      13.489   0.023   8.753  1.00 10.00      B   
ATOM   3454  CA  LEU B 159      15.548   0.488   8.657  1.00 10.00      B   
ATOM   3455  CB  LEU B 159      15.654   1.729   9.555  1.00 10.00      B   
ATOM   3456  CG  LEU B 159      15.501   3.094   8.874  1.00 10.00      B   
ATOM   3457  CD1 LEU B 159      15.506   4.211   9.908  1.00 10.00      B   
ATOM   3458  CD2 LEU B 159      16.603   3.314   7.850  1.00 10.00      B   
ATOM   3459  C   LEU B 159      15.961  -0.748   9.446  1.00 10.00      B   
ATOM   3460  O   LEU B 159      15.117  -1.441  10.010  1.00 10.00      B   
ATOM   3461  N   ILE B 160      17.255  -1.025   9.469  1.00 10.00      B   
ATOM   3462  HN  ILE B 160      17.877  -0.442   8.974  1.00 10.00      B   
ATOM   3463  CA  ILE B 160      17.789  -2.162  10.205  1.00 10.00      B   
ATOM   3464  CB  ILE B 160      18.621  -3.095   9.296  1.00 10.00      B   
ATOM   3465  CG1 ILE B 160      17.786  -3.612   8.126  1.00 10.00      B   
ATOM   3466  CG2 ILE B 160      19.199  -4.256  10.094  1.00 10.00      B   
ATOM   3467  CD1 ILE B 160      18.573  -4.433   7.126  1.00 10.00      B   
ATOM   3468  C   ILE B 160      18.694  -1.653  11.318  1.00 10.00      B   
ATOM   3469  O   ILE B 160      19.615  -0.880  11.064  1.00 10.00      B   
ATOM   3470  N   GLU B 161      18.427  -2.070  12.542  1.00 10.00      B   
ATOM   3471  HN  GLU B 161      17.677  -2.681  12.692  1.00 10.00      B   
ATOM   3472  CA  GLU B 161      19.239  -1.648  13.667  1.00 10.00      B   
ATOM   3473  CB  GLU B 161      18.370  -1.369  14.892  1.00 10.00      B   
ATOM   3474  CG  GLU B 161      19.043  -0.496  15.938  1.00 10.00      B   
ATOM   3475  CD  GLU B 161      19.175  -1.188  17.275  1.00 10.00      B   
ATOM   3476  OE1 GLU B 161      18.150  -1.338  17.972  1.00 10.00      B   
ATOM   3477  OE2 GLU B 161      20.306  -1.573  17.641  1.00 10.00      B   
ATOM   3478  C   GLU B 161      20.282  -2.710  13.983  1.00 10.00      B   
ATOM   3479  O   GLU B 161      19.956  -3.890  14.124  1.00 10.00      B   
ATOM   3480  N   LYS B 162      21.536  -2.294  14.054  1.00 10.00      B   
ATOM   3481  HN  LYS B 162      21.738  -1.341  13.899  1.00 10.00      B   
ATOM   3482  CA  LYS B 162      22.626  -3.207  14.352  1.00 10.00      B   
ATOM   3483  CB  LYS B 162      23.469  -3.491  13.107  1.00 10.00      B   
ATOM   3484  CG  LYS B 162      22.737  -4.265  12.021  1.00 10.00      B   
ATOM   3485  CD  LYS B 162      23.710  -5.054  11.160  1.00 10.00      B   
ATOM   3486  CE  LYS B 162      22.988  -5.868  10.099  1.00 10.00      B   
ATOM   3487  NZ  LYS B 162      23.885  -6.877   9.479  1.00 10.00      B   
ATOM   3488  HZ1 LYS B 162      23.441  -7.278   8.619  1.00 10.00      B   
ATOM   3489  HZ2 LYS B 162      24.068  -7.649  10.149  1.00 10.00      B   
ATOM   3490  HZ3 LYS B 162      24.791  -6.438   9.217  1.00 10.00      B   
ATOM   3491  C   LYS B 162      23.496  -2.666  15.478  1.00 10.00      B   
ATOM   3492  O   LYS B 162      24.509  -2.005  15.234  1.00 10.00      B   
ATOM   3493  N   GLU B 163      23.070  -2.940  16.705  1.00 10.00      B   
ATOM   3494  HN  GLU B 163      22.238  -3.449  16.808  1.00 10.00      B   
ATOM   3495  CA  GLU B 163      23.781  -2.508  17.907  1.00 10.00      B   
ATOM   3496  CB  GLU B 163      25.177  -3.135  17.995  1.00 10.00      B   
ATOM   3497  CG  GLU B 163      25.181  -4.655  17.964  1.00 10.00      B   
ATOM   3498  CD  GLU B 163      24.319  -5.264  19.048  1.00 10.00      B   
ATOM   3499  OE1 GLU B 163      24.807  -5.418  20.186  1.00 10.00      B   
ATOM   3500  OE2 GLU B 163      23.149  -5.602  18.766  1.00 10.00      B   
ATOM   3501  C   GLU B 163      23.856  -0.988  18.015  1.00 10.00      B   
ATOM   3502  O   GLU B 163      24.924  -0.419  18.259  1.00 10.00      B   
ATOM   3503  N   GLY B 164      22.718  -0.334  17.831  1.00 10.00      B   
ATOM   3504  HN  GLY B 164      21.894  -0.841  17.626  1.00 10.00      B   
ATOM   3505  CA  GLY B 164      22.669   1.112  17.925  1.00 10.00      B   
ATOM   3506  C   GLY B 164      22.739   1.790  16.574  1.00 10.00      B   
ATOM   3507  O   GLY B 164      22.049   2.783  16.336  1.00 10.00      B   
ATOM   3508  N   GLU B 165      23.570   1.255  15.690  1.00 10.00      B   
ATOM   3509  HN  GLU B 165      24.078   0.454  15.936  1.00 10.00      B   
ATOM   3510  CA  GLU B 165      23.734   1.818  14.355  1.00 10.00      B   
ATOM   3511  CB  GLU B 165      25.039   1.324  13.723  1.00 10.00      B   
ATOM   3512  CG  GLU B 165      26.300   1.735  14.470  1.00 10.00      B   
ATOM   3513  CD  GLU B 165      26.609   3.215  14.347  1.00 10.00      B   
ATOM   3514  OE1 GLU B 165      27.416   3.590  13.470  1.00 10.00      B   
ATOM   3515  OE2 GLU B 165      26.061   4.005  15.137  1.00 10.00      B   
ATOM   3516  C   GLU B 165      22.552   1.441  13.472  1.00 10.00      B   
ATOM   3517  O   GLU B 165      22.189   0.269  13.372  1.00 10.00      B   
ATOM   3518  N   PHE B 166      21.948   2.436  12.846  1.00 10.00      B   
ATOM   3519  HN  PHE B 166      22.277   3.356  12.974  1.00 10.00      B   
ATOM   3520  CA  PHE B 166      20.808   2.205  11.974  1.00 10.00      B   
ATOM   3521  CB  PHE B 166      19.736   3.277  12.198  1.00 10.00      B   
ATOM   3522  CG  PHE B 166      18.917   3.094  13.445  1.00 10.00      B   
ATOM   3523  CD1 PHE B 166      17.713   2.409  13.403  1.00 10.00      B   
ATOM   3524  CD2 PHE B 166      19.343   3.614  14.656  1.00 10.00      B   
ATOM   3525  CE1 PHE B 166      16.950   2.247  14.543  1.00 10.00      B   
ATOM   3526  CE2 PHE B 166      18.586   3.454  15.801  1.00 10.00      B   
ATOM   3527  CZ  PHE B 166      17.386   2.769  15.744  1.00 10.00      B   
ATOM   3528  C   PHE B 166      21.233   2.213  10.513  1.00 10.00      B   
ATOM   3529  O   PHE B 166      21.995   3.078  10.087  1.00 10.00      B   
ATOM   3530  N   THR B 167      20.756   1.240   9.755  1.00 10.00      B   
ATOM   3531  HN  THR B 167      20.184   0.550  10.162  1.00 10.00      B   
ATOM   3532  CA  THR B 167      21.064   1.155   8.338  1.00 10.00      B   
ATOM   3533  CB  THR B 167      22.040  -0.002   8.019  1.00 10.00      B   
ATOM   3534  OG1 THR B 167      22.546   0.143   6.686  1.00 10.00      B   
ATOM   3535  HG1 THR B 167      23.252   0.806   6.683  1.00 10.00      B   
ATOM   3536  CG2 THR B 167      21.363  -1.357   8.158  1.00 10.00      B   
ATOM   3537  C   THR B 167      19.769   1.006   7.541  1.00 10.00      B   
ATOM   3538  O   THR B 167      18.698   0.830   8.123  1.00 10.00      B   
ATOM   3539  N   LEU B 168      19.864   1.071   6.223  1.00 10.00      B   
ATOM   3540  HN  LEU B 168      20.749   1.172   5.811  1.00 10.00      B   
ATOM   3541  CA  LEU B 168      18.691   0.958   5.374  1.00 10.00      B   
ATOM   3542  CB  LEU B 168      18.924   1.684   4.045  1.00 10.00      B   
ATOM   3543  CG  LEU B 168      17.672   2.154   3.299  1.00 10.00      B   
ATOM   3544  CD1 LEU B 168      16.886   3.147   4.142  1.00 10.00      B   
ATOM   3545  CD2 LEU B 168      18.048   2.771   1.961  1.00 10.00      B   
ATOM   3546  C   LEU B 168      18.336  -0.504   5.129  1.00 10.00      B   
ATOM   3547  O   LEU B 168      19.203  -1.315   4.804  1.00 10.00      B   
ATOM   3548  N   HIS B 169      17.064  -0.840   5.303  1.00 10.00      B   
ATOM   3549  HN  HIS B 169      16.417  -0.149   5.573  1.00 10.00      B   
ATOM   3550  CA  HIS B 169      16.604  -2.205   5.093  1.00 10.00      B   
ATOM   3551  CB  HIS B 169      15.233  -2.419   5.751  1.00 10.00      B   
ATOM   3552  CG  HIS B 169      14.799  -3.856   5.845  1.00 10.00      B   
ATOM   3553  ND1 HIS B 169      14.310  -4.537   4.755  1.00 10.00      B   
ATOM   3554  CD2 HIS B 169      14.797  -4.684   6.919  1.00 10.00      B   
ATOM   3555  CE1 HIS B 169      14.025  -5.753   5.184  1.00 10.00      B   
ATOM   3556  NE2 HIS B 169      14.303  -5.888   6.485  1.00 10.00      B   
ATOM   3557  HE2 HIS B 169      14.051  -6.649   7.055  1.00 10.00      B   
ATOM   3558  C   HIS B 169      16.514  -2.492   3.600  1.00 10.00      B   
ATOM   3559  O   HIS B 169      16.257  -1.586   2.807  1.00 10.00      B   
ATOM   3560  N   GLY B 170      16.718  -3.751   3.229  1.00 10.00      B   
ATOM   3561  HN  GLY B 170      16.908  -4.424   3.914  1.00 10.00      B   
ATOM   3562  CA  GLY B 170      16.655  -4.141   1.833  1.00 10.00      B   
ATOM   3563  C   GLY B 170      15.344  -3.745   1.180  1.00 10.00      B   
ATOM   3564  O   GLY B 170      15.316  -3.379   0.007  1.00 10.00      B   
ATOM   3565  N   ARG B 171      14.259  -3.807   1.948  1.00 10.00      B   
ATOM   3566  HN  ARG B 171      14.349  -4.105   2.883  1.00 10.00      B   
ATOM   3567  CA  ARG B 171      12.944  -3.438   1.446  1.00 10.00      B   
ATOM   3568  CB  ARG B 171      11.867  -3.726   2.496  1.00 10.00      B   
ATOM   3569  CG  ARG B 171      10.456  -3.374   2.054  1.00 10.00      B   
ATOM   3570  CD  ARG B 171       9.828  -2.330   2.964  1.00 10.00      B   
ATOM   3571  NE  ARG B 171       8.594  -1.795   2.398  1.00 10.00      B   
ATOM   3572  HE  ARG B 171       8.606  -1.547   1.440  1.00 10.00      B   
ATOM   3573  CZ  ARG B 171       7.461  -1.632   3.077  1.00 10.00      B   
ATOM   3574  NH1 ARG B 171       7.399  -1.907   4.374  1.00 10.00      B   
ATOM   3575 HH11 ARG B 171       8.246  -2.239   4.885  1.00 10.00      B   
ATOM   3576 HH12 ARG B 171       6.500  -1.796   4.893  1.00 10.00      B   
ATOM   3577  NH2 ARG B 171       6.394  -1.166   2.449  1.00 10.00      B   
ATOM   3578 HH21 ARG B 171       5.498  -1.036   2.960  1.00 10.00      B   
ATOM   3579 HH22 ARG B 171       6.459  -0.916   1.430  1.00 10.00      B   
ATOM   3580  C   ARG B 171      12.925  -1.964   1.059  1.00 10.00      B   
ATOM   3581  O   ARG B 171      12.441  -1.601  -0.009  1.00 10.00      B   
ATOM   3582  N   ALA B 172      13.477  -1.126   1.930  1.00 10.00      B   
ATOM   3583  HN  ALA B 172      13.861  -1.482   2.759  1.00 10.00      B   
ATOM   3584  CA  ALA B 172      13.534   0.306   1.682  1.00 10.00      B   
ATOM   3585  CB  ALA B 172      14.050   1.037   2.909  1.00 10.00      B   
ATOM   3586  C   ALA B 172      14.420   0.598   0.479  1.00 10.00      B   
ATOM   3587  O   ALA B 172      14.108   1.464  -0.339  1.00 10.00      B   
ATOM   3588  N   ILE B 173      15.521  -0.145   0.375  1.00 10.00      B   
ATOM   3589  HN  ILE B 173      15.713  -0.814   1.070  1.00 10.00      B   
ATOM   3590  CA  ILE B 173      16.452   0.015  -0.734  1.00 10.00      B   
ATOM   3591  CB  ILE B 173      17.691  -0.901  -0.582  1.00 10.00      B   
ATOM   3592  CG1 ILE B 173      18.431  -0.592   0.722  1.00 10.00      B   
ATOM   3593  CG2 ILE B 173      18.628  -0.747  -1.773  1.00 10.00      B   
ATOM   3594  CD1 ILE B 173      19.559  -1.552   1.037  1.00 10.00      B   
ATOM   3595  C   ILE B 173      15.755  -0.298  -2.054  1.00 10.00      B   
ATOM   3596  O   ILE B 173      15.965   0.378  -3.049  1.00 10.00      B   
ATOM   3597  N   LEU B 174      14.906  -1.318  -2.043  1.00 10.00      B   
ATOM   3598  HN  LEU B 174      14.768  -1.816  -1.208  1.00 10.00      B   
ATOM   3599  CA  LEU B 174      14.182  -1.719  -3.241  1.00 10.00      B   
ATOM   3600  CB  LEU B 174      13.601  -3.126  -3.075  1.00 10.00      B   
ATOM   3601  CG  LEU B 174      14.604  -4.263  -2.874  1.00 10.00      B   
ATOM   3602  CD1 LEU B 174      13.875  -5.585  -2.691  1.00 10.00      B   
ATOM   3603  CD2 LEU B 174      15.578  -4.339  -4.040  1.00 10.00      B   
ATOM   3604  C   LEU B 174      13.061  -0.742  -3.578  1.00 10.00      B   
ATOM   3605  O   LEU B 174      12.915  -0.331  -4.730  1.00 10.00      B   
ATOM   3606  N   GLU B 175      12.285  -0.369  -2.564  1.00 10.00      B   
ATOM   3607  HN  GLU B 175      12.480  -0.715  -1.664  1.00 10.00      B   
ATOM   3608  CA  GLU B 175      11.152   0.534  -2.742  1.00 10.00      B   
ATOM   3609  CB  GLU B 175      10.318   0.618  -1.459  1.00 10.00      B   
ATOM   3610  CG  GLU B 175       9.561  -0.657  -1.123  1.00 10.00      B   
ATOM   3611  CD  GLU B 175       8.062  -0.445  -1.043  1.00 10.00      B   
ATOM   3612  OE1 GLU B 175       7.479   0.098  -2.002  1.00 10.00      B   
ATOM   3613  OE2 GLU B 175       7.451  -0.834  -0.022  1.00 10.00      B   
ATOM   3614  C   GLU B 175      11.560   1.933  -3.194  1.00 10.00      B   
ATOM   3615  O   GLU B 175      10.929   2.513  -4.077  1.00 10.00      B   
ATOM   3616  N   MET B 176      12.617   2.473  -2.606  1.00 10.00      B   
ATOM   3617  HN  MET B 176      13.114   1.958  -1.932  1.00 10.00      B   
ATOM   3618  CA  MET B 176      13.053   3.821  -2.948  1.00 10.00      B   
ATOM   3619  CB  MET B 176      13.079   4.712  -1.702  1.00 10.00      B   
ATOM   3620  CG  MET B 176      11.724   4.899  -1.039  1.00 10.00      B   
ATOM   3621  SD  MET B 176      11.765   6.096   0.308  1.00 10.00      B   
ATOM   3622  CE  MET B 176      10.114   5.901   0.975  1.00 10.00      B   
ATOM   3623  C   MET B 176      14.409   3.850  -3.645  1.00 10.00      B   
ATOM   3624  O   MET B 176      15.124   4.846  -3.560  1.00 10.00      B   
ATOM   3625  N   GLU B 177      14.751   2.777  -4.352  1.00 10.00      B   
ATOM   3626  HN  GLU B 177      14.138   2.013  -4.395  1.00 10.00      B   
ATOM   3627  CA  GLU B 177      16.032   2.706  -5.056  1.00 10.00      B   
ATOM   3628  CB  GLU B 177      16.159   1.388  -5.819  1.00 10.00      B   
ATOM   3629  CG  GLU B 177      17.585   0.871  -5.896  1.00 10.00      B   
ATOM   3630  CD  GLU B 177      17.892   0.191  -7.209  1.00 10.00      B   
ATOM   3631  OE1 GLU B 177      17.086  -0.658  -7.647  1.00 10.00      B   
ATOM   3632  OE2 GLU B 177      18.946   0.503  -7.808  1.00 10.00      B   
ATOM   3633  C   GLU B 177      16.174   3.864  -6.032  1.00 10.00      B   
ATOM   3634  O   GLU B 177      17.142   4.626  -5.985  1.00 10.00      B   
ATOM   3635  N   GLN B 178      15.194   3.985  -6.912  1.00 10.00      B   
ATOM   3636  HN  GLN B 178      14.458   3.331  -6.899  1.00 10.00      B   
ATOM   3637  CA  GLN B 178      15.182   5.040  -7.907  1.00 10.00      B   
ATOM   3638  CB  GLN B 178      14.092   4.784  -8.959  1.00 10.00      B   
ATOM   3639  CG  GLN B 178      12.699   4.536  -8.391  1.00 10.00      B   
ATOM   3640  CD  GLN B 178      12.383   3.066  -8.163  1.00 10.00      B   
ATOM   3641  OE1 GLN B 178      13.266   2.262  -7.864  1.00 10.00      B   
ATOM   3642  NE2 GLN B 178      11.115   2.709  -8.298  1.00 10.00      B   
ATOM   3643 HE21 GLN B 178      10.456   3.402  -8.534  1.00 10.00      B   
ATOM   3644 HE22 GLN B 178      10.880   1.768  -8.158  1.00 10.00      B   
ATOM   3645  C   GLN B 178      15.010   6.412  -7.256  1.00 10.00      B   
ATOM   3646  O   GLN B 178      15.618   7.391  -7.687  1.00 10.00      B   
ATOM   3647  N   TYR B 179      14.210   6.465  -6.194  1.00 10.00      B   
ATOM   3648  HN  TYR B 179      13.783   5.642  -5.881  1.00 10.00      B   
ATOM   3649  CA  TYR B 179      13.952   7.713  -5.483  1.00 10.00      B   
ATOM   3650  CB  TYR B 179      12.882   7.515  -4.401  1.00 10.00      B   
ATOM   3651  CG  TYR B 179      12.684   8.718  -3.501  1.00 10.00      B   
ATOM   3652  CD1 TYR B 179      13.106   8.698  -2.177  1.00 10.00      B   
ATOM   3653  CD2 TYR B 179      12.088   9.880  -3.979  1.00 10.00      B   
ATOM   3654  CE1 TYR B 179      12.939   9.796  -1.354  1.00 10.00      B   
ATOM   3655  CE2 TYR B 179      11.915  10.983  -3.162  1.00 10.00      B   
ATOM   3656  CZ  TYR B 179      12.344  10.936  -1.851  1.00 10.00      B   
ATOM   3657  OH  TYR B 179      12.177  12.034  -1.035  1.00 10.00      B   
ATOM   3658  HH  TYR B 179      11.288  12.381  -1.146  1.00 10.00      B   
ATOM   3659  C   TYR B 179      15.224   8.283  -4.865  1.00 10.00      B   
ATOM   3660  O   TYR B 179      15.627   9.402  -5.181  1.00 10.00      B   
ATOM   3661  N   ILE B 180      15.855   7.505  -3.993  1.00 10.00      B   
ATOM   3662  HN  ILE B 180      15.494   6.610  -3.802  1.00 10.00      B   
ATOM   3663  CA  ILE B 180      17.073   7.935  -3.315  1.00 10.00      B   
ATOM   3664  CB  ILE B 180      17.586   6.856  -2.334  1.00 10.00      B   
ATOM   3665  CG1 ILE B 180      16.506   6.528  -1.299  1.00 10.00      B   
ATOM   3666  CG2 ILE B 180      18.859   7.318  -1.638  1.00 10.00      B   
ATOM   3667  CD1 ILE B 180      16.774   5.264  -0.511  1.00 10.00      B   
ATOM   3668  C   ILE B 180      18.166   8.289  -4.320  1.00 10.00      B   
ATOM   3669  O   ILE B 180      18.877   9.283  -4.152  1.00 10.00      B   
ATOM   3670  N   ARG B 181      18.266   7.490  -5.377  1.00 10.00      B   
ATOM   3671  HN  ARG B 181      17.649   6.729  -5.461  1.00 10.00      B   
ATOM   3672  CA  ARG B 181      19.267   7.704  -6.415  1.00 10.00      B   
ATOM   3673  CB  ARG B 181      19.175   6.603  -7.472  1.00 10.00      B   
ATOM   3674  CG  ARG B 181      20.480   6.328  -8.197  1.00 10.00      B   
ATOM   3675  CD  ARG B 181      20.262   5.459  -9.426  1.00 10.00      B   
ATOM   3676  NE  ARG B 181      20.132   4.033  -9.105  1.00 10.00      B   
ATOM   3677  HE  ARG B 181      19.550   3.790  -8.352  1.00 10.00      B   
ATOM   3678  CZ  ARG B 181      20.740   3.064  -9.796  1.00 10.00      B   
ATOM   3679  NH1 ARG B 181      21.553   3.373 -10.800  1.00 10.00      B   
ATOM   3680 HH11 ARG B 181      21.722   4.369 -11.051  1.00 10.00      B   
ATOM   3681 HH12 ARG B 181      22.024   2.619 -11.346  1.00 10.00      B   
ATOM   3682  NH2 ARG B 181      20.543   1.785  -9.490  1.00 10.00      B   
ATOM   3683 HH21 ARG B 181      19.900   1.512  -8.703  1.00 10.00      B   
ATOM   3684 HH22 ARG B 181      21.026   1.040 -10.036  1.00 10.00      B   
ATOM   3685  C   ARG B 181      19.105   9.078  -7.067  1.00 10.00      B   
ATOM   3686  O   ARG B 181      20.091   9.736  -7.402  1.00 10.00      B   
ATOM   3687  N   GLU B 182      17.861   9.509  -7.236  1.00 10.00      B   
ATOM   3688  HN  GLU B 182      17.111   8.940  -6.951  1.00 10.00      B   
ATOM   3689  CA  GLU B 182      17.580  10.803  -7.844  1.00 10.00      B   
ATOM   3690  CB  GLU B 182      16.264  10.768  -8.621  1.00 10.00      B   
ATOM   3691  CG  GLU B 182      16.306   9.925  -9.884  1.00 10.00      B   
ATOM   3692  CD  GLU B 182      15.186  10.270 -10.839  1.00 10.00      B   
ATOM   3693  OE1 GLU B 182      15.359  11.220 -11.638  1.00 10.00      B   
ATOM   3694  OE2 GLU B 182      14.131   9.605 -10.794  1.00 10.00      B   
ATOM   3695  C   GLU B 182      17.553  11.923  -6.805  1.00 10.00      B   
ATOM   3696  O   GLU B 182      17.643  13.103  -7.152  1.00 10.00      B   
ATOM   3697  N   THR B 183      17.418  11.556  -5.537  1.00 10.00      B   
ATOM   3698  HN  THR B 183      17.336  10.602  -5.321  1.00 10.00      B   
ATOM   3699  CA  THR B 183      17.386  12.535  -4.457  1.00 10.00      B   
ATOM   3700  CB  THR B 183      16.904  11.901  -3.137  1.00 10.00      B   
ATOM   3701  OG1 THR B 183      15.612  11.311  -3.338  1.00 10.00      B   
ATOM   3702  HG1 THR B 183      15.647  10.702  -4.088  1.00 10.00      B   
ATOM   3703  CG2 THR B 183      16.806  12.947  -2.038  1.00 10.00      B   
ATOM   3704  C   THR B 183      18.766  13.158  -4.267  1.00 10.00      B   
ATOM   3705  O   THR B 183      18.912  14.380  -4.256  1.00 10.00      B   
ATOM   3706  N   TYR B 184      19.775  12.308  -4.137  1.00 10.00      B   
ATOM   3707  HN  TYR B 184      19.592  11.343  -4.161  1.00 10.00      B   
ATOM   3708  CA  TYR B 184      21.150  12.766  -3.972  1.00 10.00      B   
ATOM   3709  CB  TYR B 184      21.606  12.635  -2.514  1.00 10.00      B   
ATOM   3710  CG  TYR B 184      21.010  13.668  -1.584  1.00 10.00      B   
ATOM   3711  CD1 TYR B 184      20.255  13.285  -0.483  1.00 10.00      B   
ATOM   3712  CD2 TYR B 184      21.200  15.026  -1.808  1.00 10.00      B   
ATOM   3713  CE1 TYR B 184      19.704  14.225   0.367  1.00 10.00      B   
ATOM   3714  CE2 TYR B 184      20.655  15.973  -0.962  1.00 10.00      B   
ATOM   3715  CZ  TYR B 184      19.908  15.566   0.124  1.00 10.00      B   
ATOM   3716  OH  TYR B 184      19.356  16.508   0.965  1.00 10.00      B   
ATOM   3717  HH  TYR B 184      19.787  16.460   1.827  1.00 10.00      B   
ATOM   3718  C   TYR B 184      22.073  11.969  -4.888  1.00 10.00      B   
ATOM   3719  O   TYR B 184      22.846  11.132  -4.426  1.00 10.00      B   
ATOM   3720  N   PRO B 185      22.021  12.242  -6.204  1.00 10.00      B   
ATOM   3721  CA  PRO B 185      22.826  11.524  -7.207  1.00 10.00      B   
ATOM   3722  CB  PRO B 185      22.380  12.140  -8.539  1.00 10.00      B   
ATOM   3723  CG  PRO B 185      21.809  13.467  -8.174  1.00 10.00      B   
ATOM   3724  CD  PRO B 185      21.182  13.285  -6.824  1.00 10.00      B   
ATOM   3725  C   PRO B 185      24.330  11.699  -7.021  1.00 10.00      B   
ATOM   3726  O   PRO B 185      25.122  10.905  -7.526  1.00 10.00      B   
ATOM   3727  N   ASP B 186      24.723  12.733  -6.293  1.00 10.00      B   
ATOM   3728  HN  ASP B 186      24.049  13.331  -5.907  1.00 10.00      B   
ATOM   3729  CA  ASP B 186      26.136  13.000  -6.061  1.00 10.00      B   
ATOM   3730  CB  ASP B 186      26.431  14.496  -6.160  1.00 10.00      B   
ATOM   3731  CG  ASP B 186      26.326  15.013  -7.577  1.00 10.00      B   
ATOM   3732  OD1 ASP B 186      25.519  15.933  -7.821  1.00 10.00      B   
ATOM   3733  OD2 ASP B 186      27.043  14.501  -8.459  1.00 10.00      B   
ATOM   3734  C   ASP B 186      26.595  12.459  -4.716  1.00 10.00      B   
ATOM   3735  O   ASP B 186      27.773  12.558  -4.368  1.00 10.00      B   
ATOM   3736  N   ALA B 187      25.667  11.882  -3.967  1.00 10.00      B   
ATOM   3737  HN  ALA B 187      24.748  11.817  -4.305  1.00 10.00      B   
ATOM   3738  CA  ALA B 187      25.987  11.329  -2.658  1.00 10.00      B   
ATOM   3739  CB  ALA B 187      25.156  12.000  -1.578  1.00 10.00      B   
ATOM   3740  C   ALA B 187      25.784   9.820  -2.633  1.00 10.00      B   
ATOM   3741  O   ALA B 187      26.506   9.101  -1.944  1.00 10.00      B   
ATOM   3742  N   VAL B 188      24.799   9.346  -3.388  1.00 10.00      B   
ATOM   3743  HN  VAL B 188      24.260   9.968  -3.919  1.00 10.00      B   
ATOM   3744  CA  VAL B 188      24.503   7.919  -3.448  1.00 10.00      B   
ATOM   3745  CB  VAL B 188      23.175   7.612  -4.173  1.00 10.00      B   
ATOM   3746  CG1 VAL B 188      21.998   8.173  -3.391  1.00 10.00      B   
ATOM   3747  CG2 VAL B 188      23.186   8.144  -5.600  1.00 10.00      B   
ATOM   3748  C   VAL B 188      25.641   7.137  -4.092  1.00 10.00      B   
ATOM   3749  O   VAL B 188      26.275   7.600  -5.040  1.00 10.00      B   
ATOM   3750  N   LYS B 189      25.896   5.954  -3.562  1.00 10.00      B   
ATOM   3751  HN  LYS B 189      25.353   5.638  -2.813  1.00 10.00      B   
ATOM   3752  CA  LYS B 189      26.955   5.105  -4.073  1.00 10.00      B   
ATOM   3753  CB  LYS B 189      27.754   4.503  -2.915  1.00 10.00      B   
ATOM   3754  CG  LYS B 189      27.762   5.349  -1.651  1.00 10.00      B   
ATOM   3755  CD  LYS B 189      28.211   4.533  -0.454  1.00 10.00      B   
ATOM   3756  CE  LYS B 189      27.946   5.262   0.850  1.00 10.00      B   
ATOM   3757  NZ  LYS B 189      28.402   4.471   2.020  1.00 10.00      B   
ATOM   3758  HZ1 LYS B 189      27.920   3.548   2.042  1.00 10.00      B   
ATOM   3759  HZ2 LYS B 189      28.186   4.982   2.902  1.00 10.00      B   
ATOM   3760  HZ3 LYS B 189      29.433   4.313   1.965  1.00 10.00      B   
ATOM   3761  C   LYS B 189      26.364   3.985  -4.914  1.00 10.00      B   
ATOM   3762  O   LYS B 189      25.238   3.547  -4.675  1.00 10.00      B   
ATOM   3763  N   ILE B 190      27.118   3.535  -5.899  1.00 10.00      B   
ATOM   3764  HN  ILE B 190      27.998   3.937  -6.049  1.00 10.00      B   
ATOM   3765  CA  ILE B 190      26.678   2.454  -6.767  1.00 10.00      B   
ATOM   3766  CB  ILE B 190      26.467   2.923  -8.225  1.00 10.00      B   
ATOM   3767  CG1 ILE B 190      27.660   3.755  -8.710  1.00 10.00      B   
ATOM   3768  CG2 ILE B 190      25.166   3.703  -8.357  1.00 10.00      B   
ATOM   3769  CD1 ILE B 190      27.633   4.068 -10.190  1.00 10.00      B   
ATOM   3770  C   ILE B 190      27.695   1.322  -6.739  1.00 10.00      B   
ATOM   3771  O   ILE B 190      28.897   1.559  -6.602  1.00 10.00      B   
ATOM   3772  N   CYS B 191      27.213   0.096  -6.841  1.00 10.00      B   
ATOM   3773  HN  CYS B 191      26.241  -0.032  -6.919  1.00 10.00      B   
ATOM   3774  CA  CYS B 191      28.088  -1.066  -6.833  1.00 10.00      B   
ATOM   3775  CB  CYS B 191      27.347  -2.287  -6.280  1.00 10.00      B   
ATOM   3776  SG  CYS B 191      28.296  -3.827  -6.329  1.00 10.00      B   
ATOM   3777  HG  CYS B 191      28.515  -4.133  -7.603  1.00 10.00      B   
ATOM   3778  C   CYS B 191      28.596  -1.362  -8.237  1.00 10.00      B   
ATOM   3779  O   CYS B 191      27.864  -1.207  -9.211  1.00 10.00      B   
ATOM   3780  N   ASN B 192      29.849  -1.778  -8.341  1.00 10.00      B   
ATOM   3781  HN  ASN B 192      30.396  -1.860  -7.529  1.00 10.00      B   
ATOM   3782  CA  ASN B 192      30.434  -2.112  -9.634  1.00 10.00      B   
ATOM   3783  CB  ASN B 192      31.945  -2.333  -9.496  1.00 10.00      B   
ATOM   3784  CG  ASN B 192      32.672  -2.405 -10.830  1.00 10.00      B   
ATOM   3785  OD1 ASN B 192      33.562  -3.233 -11.018  1.00 10.00      B   
ATOM   3786  ND2 ASN B 192      32.318  -1.524 -11.756  1.00 10.00      B   
ATOM   3787 HD21 ASN B 192      31.617  -0.876 -11.539  1.00 10.00      B   
ATOM   3788 HD22 ASN B 192      32.782  -1.551 -12.625  1.00 10.00      B   
ATOM   3789  C   ASN B 192      29.767  -3.369 -10.191  1.00 10.00      B   
ATOM   3790  O   ASN B 192      29.241  -4.185  -9.427  1.00 10.00      B   
ATOM   3791  N   ILE B 193      29.772  -3.504 -11.518  1.00 10.00      B   
ATOM   3792  HN  ILE B 193      30.189  -2.803 -12.059  1.00 10.00      B   
ATOM   3793  CA  ILE B 193      29.176  -4.655 -12.206  1.00 10.00      B   
ATOM   3794  CB  ILE B 193      29.658  -6.016 -11.640  1.00 10.00      B   
ATOM   3795  CG1 ILE B 193      31.188  -6.120 -11.690  1.00 10.00      B   
ATOM   3796  CG2 ILE B 193      29.014  -7.178 -12.387  1.00 10.00      B   
ATOM   3797  CD1 ILE B 193      31.778  -5.963 -13.076  1.00 10.00      B   
ATOM   3798  C   ILE B 193      27.644  -4.594 -12.219  1.00 10.00      B   
ATOM   3799  O   ILE B 193      27.028  -4.532 -13.281  1.00 10.00      B   
ATOM   3800  N   CYS B 194      27.039  -4.608 -11.039  1.00 10.00      B   
ATOM   3801  HN  CYS B 194      27.585  -4.659 -10.224  1.00 10.00      B   
ATOM   3802  CA  CYS B 194      25.585  -4.565 -10.918  1.00 10.00      B   
ATOM   3803  CB  CYS B 194      25.155  -5.082  -9.543  1.00 10.00      B   
ATOM   3804  SG  CYS B 194      25.850  -6.697  -9.125  1.00 10.00      B   
ATOM   3805  HG  CYS B 194      25.258  -7.601  -9.896  1.00 10.00      B   
ATOM   3806  C   CYS B 194      25.034  -3.160 -11.160  1.00 10.00      B   
ATOM   3807  O   CYS B 194      23.945  -3.001 -11.711  1.00 10.00      B   
ATOM   3808  N   HIS B 195      25.791  -2.151 -10.738  1.00 10.00      B   
ATOM   3809  HN  HIS B 195      26.648  -2.350 -10.304  1.00 10.00      B   
ATOM   3810  CA  HIS B 195      25.398  -0.749 -10.902  1.00 10.00      B   
ATOM   3811  CB  HIS B 195      25.326  -0.347 -12.377  1.00 10.00      B   
ATOM   3812  CG  HIS B 195      26.644   0.107 -12.927  1.00 10.00      B   
ATOM   3813  ND1 HIS B 195      27.503  -0.765 -13.552  1.00 10.00      B   
ATOM   3814  CD2 HIS B 195      27.203   1.341 -12.902  1.00 10.00      B   
ATOM   3815  CE1 HIS B 195      28.559  -0.047 -13.891  1.00 10.00      B   
ATOM   3816  NE2 HIS B 195      28.423   1.232 -13.518  1.00 10.00      B   
ATOM   3817  HE2 HIS B 195      28.966   1.986 -13.843  1.00 10.00      B   
ATOM   3818  C   HIS B 195      24.114  -0.407 -10.149  1.00 10.00      B   
ATOM   3819  O   HIS B 195      23.364   0.493 -10.538  1.00 10.00      B   
ATOM   3820  N   SER B 196      23.871  -1.129  -9.067  1.00 10.00      B   
ATOM   3821  HN  SER B 196      24.496  -1.838  -8.819  1.00 10.00      B   
ATOM   3822  CA  SER B 196      22.699  -0.903  -8.238  1.00 10.00      B   
ATOM   3823  CB  SER B 196      22.184  -2.237  -7.696  1.00 10.00      B   
ATOM   3824  OG  SER B 196      22.292  -3.255  -8.678  1.00 10.00      B   
ATOM   3825  HG  SER B 196      21.773  -3.006  -9.452  1.00 10.00      B   
ATOM   3826  C   SER B 196      23.068   0.022  -7.084  1.00 10.00      B   
ATOM   3827  O   SER B 196      24.252   0.287  -6.855  1.00 10.00      B   
ATOM   3828  N   LEU B 197      22.063   0.517  -6.374  1.00 10.00      B   
ATOM   3829  HN  LEU B 197      21.142   0.278  -6.614  1.00 10.00      B   
ATOM   3830  CA  LEU B 197      22.293   1.403  -5.240  1.00 10.00      B   
ATOM   3831  CB  LEU B 197      20.960   1.932  -4.704  1.00 10.00      B   
ATOM   3832  CG  LEU B 197      21.042   3.037  -3.650  1.00 10.00      B   
ATOM   3833  CD1 LEU B 197      21.634   4.305  -4.246  1.00 10.00      B   
ATOM   3834  CD2 LEU B 197      19.668   3.312  -3.058  1.00 10.00      B   
ATOM   3835  C   LEU B 197      23.048   0.660  -4.143  1.00 10.00      B   
ATOM   3836  O   LEU B 197      22.674  -0.450  -3.770  1.00 10.00      B   
ATOM   3837  N   LEU B 198      24.116   1.269  -3.648  1.00 10.00      B   
ATOM   3838  HN  LEU B 198      24.365   2.156  -3.989  1.00 10.00      B   
ATOM   3839  CA  LEU B 198      24.931   0.659  -2.610  1.00 10.00      B   
ATOM   3840  CB  LEU B 198      26.356   0.418  -3.131  1.00 10.00      B   
ATOM   3841  CG  LEU B 198      27.350  -0.233  -2.160  1.00 10.00      B   
ATOM   3842  CD1 LEU B 198      28.277  -1.174  -2.908  1.00 10.00      B   
ATOM   3843  CD2 LEU B 198      28.165   0.824  -1.428  1.00 10.00      B   
ATOM   3844  C   LEU B 198      24.973   1.527  -1.360  1.00 10.00      B   
ATOM   3845  O   LEU B 198      25.371   2.694  -1.413  1.00 10.00      B   
ATOM   3846  N   ILE B 199      24.543   0.960  -0.246  1.00 10.00      B   
ATOM   3847  HN  ILE B 199      24.190   0.034  -0.280  1.00 10.00      B   
ATOM   3848  CA  ILE B 199      24.567   1.661   1.026  1.00 10.00      B   
ATOM   3849  CB  ILE B 199      23.322   1.331   1.883  1.00 10.00      B   
ATOM   3850  CG1 ILE B 199      22.036   1.772   1.171  1.00 10.00      B   
ATOM   3851  CG2 ILE B 199      23.422   1.960   3.265  1.00 10.00      B   
ATOM   3852  CD1 ILE B 199      21.969   3.255   0.869  1.00 10.00      B   
ATOM   3853  C   ILE B 199      25.832   1.257   1.776  1.00 10.00      B   
ATOM   3854  O   ILE B 199      26.671   2.103   2.118  1.00 10.00      B   
ATOM   3855  N   GLN B 200      25.975  -0.044   2.000  1.00 10.00      B   
ATOM   3856  HN  GLN B 200      25.267  -0.664   1.696  1.00 10.00      B   
ATOM   3857  CA  GLN B 200      27.136  -0.588   2.684  1.00 10.00      B   
ATOM   3858  CB  GLN B 200      26.745  -1.171   4.047  1.00 10.00      B   
ATOM   3859  CG  GLN B 200      25.854  -2.403   3.988  1.00 10.00      B   
ATOM   3860  CD  GLN B 200      24.631  -2.282   4.876  1.00 10.00      B   
ATOM   3861  OE1 GLN B 200      24.677  -2.601   6.065  1.00 10.00      B   
ATOM   3862  NE2 GLN B 200      23.525  -1.840   4.301  1.00 10.00      B   
ATOM   3863 HE21 GLN B 200      23.557  -1.624   3.333  1.00 10.00      B   
ATOM   3864 HE22 GLN B 200      22.725  -1.736   4.855  1.00 10.00      B   
ATOM   3865  C   GLN B 200      27.809  -1.648   1.817  1.00 10.00      B   
ATOM   3866  O   GLN B 200      27.149  -2.340   1.041  1.00 10.00      B   
ATOM   3867  N   GLY B 201      29.123  -1.766   1.935  1.00 10.00      B   
ATOM   3868  HN  GLY B 201      29.609  -1.185   2.558  1.00 10.00      B   
ATOM   3869  CA  GLY B 201      29.846  -2.743   1.149  1.00 10.00      B   
ATOM   3870  C   GLY B 201      31.342  -2.574   1.271  1.00 10.00      B   
ATOM   3871  O   GLY B 201      31.815  -1.740   2.041  1.00 10.00      B   
ATOM   3872  N   GLN B 202      32.086  -3.358   0.506  1.00 10.00      B   
ATOM   3873  HN  GLN B 202      31.645  -3.978  -0.114  1.00 10.00      B   
ATOM   3874  CA  GLN B 202      33.538  -3.295   0.532  1.00 10.00      B   
ATOM   3875  CB  GLN B 202      34.143  -4.680   0.291  1.00 10.00      B   
ATOM   3876  CG  GLN B 202      33.742  -5.719   1.327  1.00 10.00      B   
ATOM   3877  CD  GLN B 202      34.387  -7.070   1.087  1.00 10.00      B   
ATOM   3878  OE1 GLN B 202      34.699  -7.431  -0.044  1.00 10.00      B   
ATOM   3879  NE2 GLN B 202      34.599  -7.823   2.154  1.00 10.00      B   
ATOM   3880 HE21 GLN B 202      34.334  -7.469   3.032  1.00 10.00      B   
ATOM   3881 HE22 GLN B 202      35.009  -8.705   2.025  1.00 10.00      B   
ATOM   3882  C   GLN B 202      34.034  -2.307  -0.513  1.00 10.00      B   
ATOM   3883  O   GLN B 202      33.435  -2.170  -1.580  1.00 10.00      B   
ATOM   3884  N   SER B 203      35.117  -1.615  -0.204  1.00 10.00      B   
ATOM   3885  HN  SER B 203      35.562  -1.774   0.655  1.00 10.00      B   
ATOM   3886  CA  SER B 203      35.678  -0.635  -1.117  1.00 10.00      B   
ATOM   3887  CB  SER B 203      35.422   0.778  -0.584  1.00 10.00      B   
ATOM   3888  OG  SER B 203      34.086   0.910  -0.123  1.00 10.00      B   
ATOM   3889  HG  SER B 203      33.884   0.187   0.478  1.00 10.00      B   
ATOM   3890  C   SER B 203      37.173  -0.867  -1.295  1.00 10.00      B   
ATOM   3891  O   SER B 203      37.865  -1.217  -0.344  1.00 10.00      B   
ATOM   3892  N   CYS B 204      37.659  -0.688  -2.515  1.00 10.00      B   
ATOM   3893  HN  CYS B 204      37.051  -0.417  -3.237  1.00 10.00      B   
ATOM   3894  CA  CYS B 204      39.072  -0.878  -2.805  1.00 10.00      B   
ATOM   3895  CB  CYS B 204      39.286  -1.128  -4.300  1.00 10.00      B   
ATOM   3896  SG  CYS B 204      40.985  -1.544  -4.757  1.00 10.00      B   
ATOM   3897  HG  CYS B 204      41.250  -2.758  -4.293  1.00 10.00      B   
ATOM   3898  C   CYS B 204      39.875   0.338  -2.351  1.00 10.00      B   
ATOM   3899  O   CYS B 204      39.757   1.417  -2.928  1.00 10.00      B   
ATOM   3900  N   GLU B 205      40.680   0.153  -1.312  1.00 10.00      B   
ATOM   3901  HN  GLU B 205      40.700  -0.735  -0.876  1.00 10.00      B   
ATOM   3902  CA  GLU B 205      41.506   1.220  -0.754  1.00 10.00      B   
ATOM   3903  CB  GLU B 205      42.204   0.748   0.525  1.00 10.00      B   
ATOM   3904  CG  GLU B 205      41.267   0.506   1.701  1.00 10.00      B   
ATOM   3905  CD  GLU B 205      40.510  -0.806   1.612  1.00 10.00      B   
ATOM   3906  OE1 GLU B 205      40.764  -1.589   0.674  1.00 10.00      B   
ATOM   3907  OE2 GLU B 205      39.659  -1.058   2.489  1.00 10.00      B   
ATOM   3908  C   GLU B 205      42.540   1.748  -1.748  1.00 10.00      B   
ATOM   3909  O   GLU B 205      43.088   2.836  -1.563  1.00 10.00      B   
ATOM   3910  N   THR B 206      42.822   0.979  -2.789  1.00 10.00      B   
ATOM   3911  HN  THR B 206      42.384   0.107  -2.877  1.00 10.00      B   
ATOM   3912  CA  THR B 206      43.786   1.395  -3.796  1.00 10.00      B   
ATOM   3913  CB  THR B 206      44.469   0.181  -4.453  1.00 10.00      B   
ATOM   3914  OG1 THR B 206      44.312  -0.974  -3.611  1.00 10.00      B   
ATOM   3915  HG1 THR B 206      44.688  -1.748  -4.062  1.00 10.00      B   
ATOM   3916  CG2 THR B 206      45.953   0.457  -4.646  1.00 10.00      B   
ATOM   3917  C   THR B 206      43.115   2.255  -4.869  1.00 10.00      B   
ATOM   3918  O   THR B 206      43.773   2.765  -5.780  1.00 10.00      B   
ATOM   3919  N   CYS B 207      41.801   2.410  -4.753  1.00 10.00      B   
ATOM   3920  HN  CYS B 207      41.339   1.986  -3.996  1.00 10.00      B   
ATOM   3921  CA  CYS B 207      41.020   3.200  -5.696  1.00 10.00      B   
ATOM   3922  CB  CYS B 207      40.580   2.332  -6.882  1.00 10.00      B   
ATOM   3923  SG  CYS B 207      41.929   1.547  -7.797  1.00 10.00      B   
ATOM   3924  HG  CYS B 207      43.071   1.965  -7.267  1.00 10.00      B   
ATOM   3925  C   CYS B 207      39.794   3.789  -4.991  1.00 10.00      B   
ATOM   3926  O   CYS B 207      39.857   4.133  -3.808  1.00 10.00      B   
ATOM   3927  N   GLY B 208      38.686   3.912  -5.714  1.00 10.00      B   
ATOM   3928  HN  GLY B 208      38.696   3.659  -6.665  1.00 10.00      B   
ATOM   3929  CA  GLY B 208      37.474   4.447  -5.122  1.00 10.00      B   
ATOM   3930  C   GLY B 208      36.233   3.698  -5.570  1.00 10.00      B   
ATOM   3931  O   GLY B 208      35.172   4.293  -5.753  1.00 10.00      B   
ATOM   3932  N   ILE B 209      36.358   2.386  -5.736  1.00 10.00      B   
ATOM   3933  HN  ILE B 209      37.221   1.962  -5.550  1.00 10.00      B   
ATOM   3934  CA  ILE B 209      35.234   1.563  -6.175  1.00 10.00      B   
ATOM   3935  CB  ILE B 209      35.638   0.544  -7.264  1.00 10.00      B   
ATOM   3936  CG1 ILE B 209      36.831   1.045  -8.080  1.00 10.00      B   
ATOM   3937  CG2 ILE B 209      34.459   0.247  -8.179  1.00 10.00      B   
ATOM   3938  CD1 ILE B 209      38.093   0.243  -7.851  1.00 10.00      B   
ATOM   3939  C   ILE B 209      34.625   0.801  -5.004  1.00 10.00      B   
ATOM   3940  O   ILE B 209      35.348   0.268  -4.159  1.00 10.00      B   
ATOM   3941  N   ARG B 210      33.299   0.750  -4.967  1.00 10.00      B   
ATOM   3942  HN  ARG B 210      32.786   1.187  -5.679  1.00 10.00      B   
ATOM   3943  CA  ARG B 210      32.578   0.050  -3.911  1.00 10.00      B   
ATOM   3944  CB  ARG B 210      31.597   0.998  -3.217  1.00 10.00      B   
ATOM   3945  CG  ARG B 210      32.247   2.167  -2.496  1.00 10.00      B   
ATOM   3946  CD  ARG B 210      31.211   3.211  -2.111  1.00 10.00      B   
ATOM   3947  NE  ARG B 210      31.798   4.349  -1.408  1.00 10.00      B   
ATOM   3948  HE  ARG B 210      31.679   4.383  -0.422  1.00 10.00      B   
ATOM   3949  CZ  ARG B 210      32.469   5.335  -2.004  1.00 10.00      B   
ATOM   3950  NH1 ARG B 210      32.647   5.327  -3.321  1.00 10.00      B   
ATOM   3951 HH11 ARG B 210      32.268   4.550  -3.895  1.00 10.00      B   
ATOM   3952 HH12 ARG B 210      33.175   6.100  -3.785  1.00 10.00      B   
ATOM   3953  NH2 ARG B 210      32.963   6.326  -1.281  1.00 10.00      B   
ATOM   3954 HH21 ARG B 210      32.825   6.337  -0.235  1.00 10.00      B   
ATOM   3955 HH22 ARG B 210      33.498   7.094  -1.735  1.00 10.00      B   
ATOM   3956  C   ARG B 210      31.811  -1.129  -4.500  1.00 10.00      B   
ATOM   3957  O   ARG B 210      31.280  -1.038  -5.609  1.00 10.00      B   
ATOM   3958  N   MET B 211      31.764  -2.233  -3.769  1.00 10.00      B   
ATOM   3959  HN  MET B 211      32.219  -2.252  -2.894  1.00 10.00      B   
ATOM   3960  CA  MET B 211      31.057  -3.426  -4.226  1.00 10.00      B   
ATOM   3961  CB  MET B 211      32.024  -4.422  -4.873  1.00 10.00      B   
ATOM   3962  CG  MET B 211      32.680  -3.906  -6.144  1.00 10.00      B   
ATOM   3963  SD  MET B 211      33.950  -5.010  -6.786  1.00 10.00      B   
ATOM   3964  CE  MET B 211      34.991  -3.838  -7.652  1.00 10.00      B   
ATOM   3965  C   MET B 211      30.307  -4.089  -3.075  1.00 10.00      B   
ATOM   3966  O   MET B 211      30.776  -4.093  -1.935  1.00 10.00      B   
ATOM   3967  N   HIS B 212      29.135  -4.629  -3.378  1.00 10.00      B   
ATOM   3968  HN  HIS B 212      28.810  -4.576  -4.304  1.00 10.00      B   
ATOM   3969  CA  HIS B 212      28.312  -5.298  -2.378  1.00 10.00      B   
ATOM   3970  CB  HIS B 212      26.923  -5.599  -2.945  1.00 10.00      B   
ATOM   3971  CG  HIS B 212      26.002  -4.423  -3.011  1.00 10.00      B   
ATOM   3972  ND1 HIS B 212      25.292  -4.132  -4.150  1.00 10.00      B   
ATOM   3973  CD2 HIS B 212      25.686  -3.526  -2.050  1.00 10.00      B   
ATOM   3974  CE1 HIS B 212      24.562  -3.073  -3.855  1.00 10.00      B   
ATOM   3975  NE2 HIS B 212      24.765  -2.669  -2.595  1.00 10.00      B   
ATOM   3976  HE2 HIS B 212      24.155  -2.086  -2.073  1.00 10.00      B   
ATOM   3977  C   HIS B 212      28.956  -6.604  -1.940  1.00 10.00      B   
ATOM   3978  O   HIS B 212      29.692  -7.228  -2.709  1.00 10.00      B   
ATOM   3979  N   LEU B 213      28.672  -7.016  -0.708  1.00 10.00      B   
ATOM   3980  HN  LEU B 213      28.088  -6.466  -0.144  1.00 10.00      B   
ATOM   3981  CA  LEU B 213      29.211  -8.263  -0.173  1.00 10.00      B   
ATOM   3982  CB  LEU B 213      28.800  -8.491   1.288  1.00 10.00      B   
ATOM   3983  CG  LEU B 213      29.685  -7.838   2.356  1.00 10.00      B   
ATOM   3984  CD1 LEU B 213      29.528  -6.325   2.350  1.00 10.00      B   
ATOM   3985  CD2 LEU B 213      29.372  -8.406   3.732  1.00 10.00      B   
ATOM   3986  C   LEU B 213      28.847  -9.469  -1.052  1.00 10.00      B   
ATOM   3987  O   LEU B 213      29.731 -10.229  -1.445  1.00 10.00      B   
ATOM   3988  N   PRO B 214      27.549  -9.668  -1.390  1.00 10.00      B   
ATOM   3989  CA  PRO B 214      27.130 -10.788  -2.246  1.00 10.00      B   
ATOM   3990  CB  PRO B 214      25.615 -10.595  -2.389  1.00 10.00      B   
ATOM   3991  CG  PRO B 214      25.226  -9.760  -1.221  1.00 10.00      B   
ATOM   3992  CD  PRO B 214      26.394  -8.859  -0.952  1.00 10.00      B   
ATOM   3993  C   PRO B 214      27.792 -10.727  -3.622  1.00 10.00      B   
ATOM   3994  O   PRO B 214      28.084 -11.758  -4.230  1.00 10.00      B   
ATOM   3995  N   CYS B 215      28.039  -9.512  -4.099  1.00 10.00      B   
ATOM   3996  HN  CYS B 215      27.800  -8.731  -3.559  1.00 10.00      B   
ATOM   3997  CA  CYS B 215      28.661  -9.311  -5.400  1.00 10.00      B   
ATOM   3998  CB  CYS B 215      28.576  -7.844  -5.823  1.00 10.00      B   
ATOM   3999  SG  CYS B 215      26.888  -7.208  -5.918  1.00 10.00      B   
ATOM   4000  HG  CYS B 215      26.558  -7.116  -7.199  1.00 10.00      B   
ATOM   4001  C   CYS B 215      30.107  -9.797  -5.405  1.00 10.00      B   
ATOM   4002  O   CYS B 215      30.489 -10.602  -6.253  1.00 10.00      B   
ATOM   4003  N   VAL B 216      30.906  -9.325  -4.450  1.00 10.00      B   
ATOM   4004  HN  VAL B 216      30.551  -8.685  -3.792  1.00 10.00      B   
ATOM   4005  CA  VAL B 216      32.305  -9.740  -4.369  1.00 10.00      B   
ATOM   4006  CB  VAL B 216      33.140  -8.903  -3.374  1.00 10.00      B   
ATOM   4007  CG1 VAL B 216      33.451  -7.535  -3.956  1.00 10.00      B   
ATOM   4008  CG2 VAL B 216      32.438  -8.768  -2.034  1.00 10.00      B   
ATOM   4009  C   VAL B 216      32.412 -11.224  -4.034  1.00 10.00      B   
ATOM   4010  O   VAL B 216      33.359 -11.894  -4.443  1.00 10.00      B   
ATOM   4011  N   ALA B 217      31.423 -11.731  -3.304  1.00 10.00      B   
ATOM   4012  HN  ALA B 217      30.704 -11.137  -2.997  1.00 10.00      B   
ATOM   4013  CA  ALA B 217      31.386 -13.137  -2.929  1.00 10.00      B   
ATOM   4014  CB  ALA B 217      30.243 -13.389  -1.958  1.00 10.00      B   
ATOM   4015  C   ALA B 217      31.221 -14.014  -4.163  1.00 10.00      B   
ATOM   4016  O   ALA B 217      31.809 -15.085  -4.260  1.00 10.00      B   
ATOM   4017  N   LYS B 218      30.419 -13.544  -5.109  1.00 10.00      B   
ATOM   4018  HN  LYS B 218      29.977 -12.678  -4.976  1.00 10.00      B   
ATOM   4019  CA  LYS B 218      30.170 -14.286  -6.336  1.00 10.00      B   
ATOM   4020  CB  LYS B 218      28.786 -13.941  -6.891  1.00 10.00      B   
ATOM   4021  CG  LYS B 218      28.321 -14.857  -8.009  1.00 10.00      B   
ATOM   4022  CD  LYS B 218      26.964 -14.434  -8.545  1.00 10.00      B   
ATOM   4023  CE  LYS B 218      26.538 -15.307  -9.714  1.00 10.00      B   
ATOM   4024  NZ  LYS B 218      25.249 -14.858 -10.300  1.00 10.00      B   
ATOM   4025  HZ1 LYS B 218      25.339 -13.888 -10.664  1.00 10.00      B   
ATOM   4026  HZ2 LYS B 218      24.500 -14.878  -9.580  1.00 10.00      B   
ATOM   4027  HZ3 LYS B 218      24.974 -15.484 -11.083  1.00 10.00      B   
ATOM   4028  C   LYS B 218      31.246 -14.003  -7.383  1.00 10.00      B   
ATOM   4029  O   LYS B 218      31.521 -14.841  -8.245  1.00 10.00      B   
ATOM   4030  N   TYR B 219      31.845 -12.821  -7.308  1.00 10.00      B   
ATOM   4031  HN  TYR B 219      31.571 -12.191  -6.605  1.00 10.00      B   
ATOM   4032  CA  TYR B 219      32.887 -12.430  -8.250  1.00 10.00      B   
ATOM   4033  CB  TYR B 219      33.061 -10.906  -8.262  1.00 10.00      B   
ATOM   4034  CG  TYR B 219      33.774 -10.373  -9.487  1.00 10.00      B   
ATOM   4035  CD1 TYR B 219      33.057  -9.872 -10.565  1.00 10.00      B   
ATOM   4036  CD2 TYR B 219      35.162 -10.369  -9.567  1.00 10.00      B   
ATOM   4037  CE1 TYR B 219      33.701  -9.383 -11.686  1.00 10.00      B   
ATOM   4038  CE2 TYR B 219      35.814  -9.883 -10.684  1.00 10.00      B   
ATOM   4039  CZ  TYR B 219      35.078  -9.390 -11.742  1.00 10.00      B   
ATOM   4040  OH  TYR B 219      35.722  -8.902 -12.858  1.00 10.00      B   
ATOM   4041  HH  TYR B 219      36.404  -9.530 -13.133  1.00 10.00      B   
ATOM   4042  C   TYR B 219      34.213 -13.102  -7.915  1.00 10.00      B   
ATOM   4043  O   TYR B 219      34.906 -13.602  -8.799  1.00 10.00      B   
ATOM   4044  N   PHE B 220      34.558 -13.124  -6.635  1.00 10.00      B   
ATOM   4045  HN  PHE B 220      33.956 -12.728  -5.965  1.00 10.00      B   
ATOM   4046  CA  PHE B 220      35.810 -13.725  -6.197  1.00 10.00      B   
ATOM   4047  CB  PHE B 220      36.471 -12.870  -5.112  1.00 10.00      B   
ATOM   4048  CG  PHE B 220      36.823 -11.479  -5.549  1.00 10.00      B   
ATOM   4049  CD1 PHE B 220      37.739 -11.268  -6.564  1.00 10.00      B   
ATOM   4050  CD2 PHE B 220      36.240 -10.380  -4.941  1.00 10.00      B   
ATOM   4051  CE1 PHE B 220      38.066  -9.988  -6.966  1.00 10.00      B   
ATOM   4052  CE2 PHE B 220      36.562  -9.096  -5.337  1.00 10.00      B   
ATOM   4053  CZ  PHE B 220      37.477  -8.900  -6.352  1.00 10.00      B   
ATOM   4054  C   PHE B 220      35.598 -15.144  -5.683  1.00 10.00      B   
ATOM   4055  O   PHE B 220      36.462 -15.704  -5.008  1.00 10.00      B   
ATOM   4056  N   GLN B 221      34.451 -15.723  -6.012  1.00 10.00      B   
ATOM   4057  HN  GLN B 221      33.806 -15.230  -6.558  1.00 10.00      B   
ATOM   4058  CA  GLN B 221      34.132 -17.076  -5.580  1.00 10.00      B   
ATOM   4059  CB  GLN B 221      32.707 -17.462  -5.976  1.00 10.00      B   
ATOM   4060  CG  GLN B 221      32.191 -18.701  -5.262  1.00 10.00      B   
ATOM   4061  CD  GLN B 221      30.834 -19.151  -5.763  1.00 10.00      B   
ATOM   4062  OE1 GLN B 221      30.505 -18.980  -6.938  1.00 10.00      B   
ATOM   4063  NE2 GLN B 221      30.035 -19.723  -4.875  1.00 10.00      B   
ATOM   4064 HE21 GLN B 221      30.360 -19.820  -3.952  1.00 10.00      B   
ATOM   4065 HE22 GLN B 221      29.150 -20.022  -5.173  1.00 10.00      B   
ATOM   4066  C   GLN B 221      35.119 -18.078  -6.160  1.00 10.00      B   
ATOM   4067  O   GLN B 221      35.267 -18.180  -7.381  1.00 10.00      B   
ATOM   4068  N   SER B 222      35.799 -18.797  -5.273  1.00 10.00      B   
ATOM   4069  HN  SER B 222      35.633 -18.648  -4.320  1.00 10.00      B   
ATOM   4070  CA  SER B 222      36.777 -19.808  -5.664  1.00 10.00      B   
ATOM   4071  CB  SER B 222      36.117 -20.895  -6.518  1.00 10.00      B   
ATOM   4072  OG  SER B 222      34.840 -21.242  -6.000  1.00 10.00      B   
ATOM   4073  HG  SER B 222      34.308 -21.638  -6.700  1.00 10.00      B   
ATOM   4074  C   SER B 222      37.980 -19.201  -6.390  1.00 10.00      B   
ATOM   4075  O   SER B 222      38.708 -19.902  -7.098  1.00 10.00      B   
ATOM   4076  N   ASN B 223      38.195 -17.905  -6.207  1.00 10.00      B   
ATOM   4077  HN  ASN B 223      37.590 -17.395  -5.624  1.00 10.00      B   
ATOM   4078  CA  ASN B 223      39.315 -17.222  -6.844  1.00 10.00      B   
ATOM   4079  CB  ASN B 223      39.018 -15.727  -7.009  1.00 10.00      B   
ATOM   4080  CG  ASN B 223      39.901 -15.051  -8.044  1.00 10.00      B   
ATOM   4081  OD1 ASN B 223      41.064 -15.408  -8.221  1.00 10.00      B   
ATOM   4082  ND2 ASN B 223      39.350 -14.069  -8.742  1.00 10.00      B   
ATOM   4083 HD21 ASN B 223      38.418 -13.832  -8.554  1.00 10.00      B   
ATOM   4084 HD22 ASN B 223      39.896 -13.622  -9.425  1.00 10.00      B   
ATOM   4085  C   ASN B 223      40.584 -17.430  -6.026  1.00 10.00      B   
ATOM   4086  O   ASN B 223      40.568 -17.307  -4.802  1.00 10.00      B   
ATOM   4087  N   ALA B 224      41.676 -17.752  -6.707  1.00 10.00      B   
ATOM   4088  HN  ALA B 224      41.625 -17.823  -7.685  1.00 10.00      B   
ATOM   4089  CA  ALA B 224      42.951 -17.991  -6.043  1.00 10.00      B   
ATOM   4090  CB  ALA B 224      43.835 -18.882  -6.901  1.00 10.00      B   
ATOM   4091  C   ALA B 224      43.663 -16.682  -5.718  1.00 10.00      B   
ATOM   4092  O   ALA B 224      44.520 -16.634  -4.837  1.00 10.00      B   
ATOM   4093  N   GLU B 225      43.307 -15.623  -6.433  1.00 10.00      B   
ATOM   4094  HN  GLU B 225      42.607 -15.718  -7.118  1.00 10.00      B   
ATOM   4095  CA  GLU B 225      43.917 -14.321  -6.217  1.00 10.00      B   
ATOM   4096  CB  GLU B 225      45.068 -14.095  -7.200  1.00 10.00      B   
ATOM   4097  CG  GLU B 225      46.005 -12.969  -6.800  1.00 10.00      B   
ATOM   4098  CD  GLU B 225      47.281 -12.949  -7.614  1.00 10.00      B   
ATOM   4099  OE1 GLU B 225      47.580 -11.907  -8.234  1.00 10.00      B   
ATOM   4100  OE2 GLU B 225      48.000 -13.966  -7.625  1.00 10.00      B   
ATOM   4101  C   GLU B 225      42.874 -13.218  -6.353  1.00 10.00      B   
ATOM   4102  O   GLU B 225      42.354 -12.981  -7.445  1.00 10.00      B   
ATOM   4103  N   PRO B 226      42.550 -12.538  -5.240  1.00 10.00      B   
ATOM   4104  CA  PRO B 226      41.559 -11.458  -5.223  1.00 10.00      B   
ATOM   4105  CB  PRO B 226      41.406 -11.115  -3.733  1.00 10.00      B   
ATOM   4106  CG  PRO B 226      42.058 -12.235  -2.997  1.00 10.00      B   
ATOM   4107  CD  PRO B 226      43.122 -12.771  -3.908  1.00 10.00      B   
ATOM   4108  C   PRO B 226      42.024 -10.231  -6.001  1.00 10.00      B   
ATOM   4109  O   PRO B 226      42.555  -9.276  -5.427  1.00 10.00      B   
ATOM   4110  N   ARG B 227      41.843 -10.275  -7.311  1.00 10.00      B   
ATOM   4111  HN  ARG B 227      41.446 -11.080  -7.710  1.00 10.00      B   
ATOM   4112  CA  ARG B 227      42.222  -9.175  -8.177  1.00 10.00      B   
ATOM   4113  CB  ARG B 227      42.735  -9.697  -9.522  1.00 10.00      B   
ATOM   4114  CG  ARG B 227      44.163 -10.217  -9.482  1.00 10.00      B   
ATOM   4115  CD  ARG B 227      45.144  -9.102  -9.157  1.00 10.00      B   
ATOM   4116  NE  ARG B 227      46.528  -9.568  -9.147  1.00 10.00      B   
ATOM   4117  HE  ARG B 227      46.686 -10.522  -8.926  1.00 10.00      B   
ATOM   4118  CZ  ARG B 227      47.579  -8.795  -9.416  1.00 10.00      B   
ATOM   4119  NH1 ARG B 227      47.414  -7.513  -9.721  1.00 10.00      B   
ATOM   4120 HH11 ARG B 227      46.455  -7.099  -9.765  1.00 10.00      B   
ATOM   4121 HH12 ARG B 227      48.244  -6.911  -9.917  1.00 10.00      B   
ATOM   4122  NH2 ARG B 227      48.799  -9.311  -9.383  1.00 10.00      B   
ATOM   4123 HH21 ARG B 227      49.630  -8.712  -9.588  1.00 10.00      B   
ATOM   4124 HH22 ARG B 227      48.931 -10.320  -9.157  1.00 10.00      B   
ATOM   4125  C   ARG B 227      41.041  -8.243  -8.391  1.00 10.00      B   
ATOM   4126  O   ARG B 227      40.002  -8.656  -8.903  1.00 10.00      B   
ATOM   4127  N   CYS B 228      41.206  -6.997  -7.977  1.00 10.00      B   
ATOM   4128  HN  CYS B 228      42.063  -6.742  -7.570  1.00 10.00      B   
ATOM   4129  CA  CYS B 228      40.164  -5.993  -8.118  1.00 10.00      B   
ATOM   4130  CB  CYS B 228      40.637  -4.655  -7.537  1.00 10.00      B   
ATOM   4131  SG  CYS B 228      39.483  -3.279  -7.761  1.00 10.00      B   
ATOM   4132  HG  CYS B 228      40.045  -2.410  -8.596  1.00 10.00      B   
ATOM   4133  C   CYS B 228      39.777  -5.832  -9.586  1.00 10.00      B   
ATOM   4134  O   CYS B 228      40.638  -5.621 -10.438  1.00 10.00      B   
ATOM   4135  N   PRO B 229      38.473  -5.947  -9.891  1.00 10.00      B   
ATOM   4136  CA  PRO B 229      37.953  -5.820 -11.261  1.00 10.00      B   
ATOM   4137  CB  PRO B 229      36.439  -5.768 -11.055  1.00 10.00      B   
ATOM   4138  CG  PRO B 229      36.211  -6.514  -9.788  1.00 10.00      B   
ATOM   4139  CD  PRO B 229      37.400  -6.223  -8.918  1.00 10.00      B   
ATOM   4140  C   PRO B 229      38.433  -4.544 -11.947  1.00 10.00      B   
ATOM   4141  O   PRO B 229      38.697  -4.532 -13.149  1.00 10.00      B   
ATOM   4142  N   HIS B 230      38.555  -3.478 -11.168  1.00 10.00      B   
ATOM   4143  HN  HIS B 230      38.352  -3.563 -10.214  1.00 10.00      B   
ATOM   4144  CA  HIS B 230      39.006  -2.195 -11.684  1.00 10.00      B   
ATOM   4145  CB  HIS B 230      38.160  -1.070 -11.080  1.00 10.00      B   
ATOM   4146  CG  HIS B 230      38.170   0.214 -11.855  1.00 10.00      B   
ATOM   4147  ND1 HIS B 230      37.040   0.794 -12.389  1.00 10.00      B   
ATOM   4148  HD1 HIS B 230      36.124   0.443 -12.328  1.00 10.00      B   
ATOM   4149  CD2 HIS B 230      39.196   1.042 -12.169  1.00 10.00      B   
ATOM   4150  CE1 HIS B 230      37.407   1.929 -12.997  1.00 10.00      B   
ATOM   4151  NE2 HIS B 230      38.708   2.126 -12.892  1.00 10.00      B   
ATOM   4152  C   HIS B 230      40.480  -1.994 -11.343  1.00 10.00      B   
ATOM   4153  O   HIS B 230      40.873  -2.122 -10.181  1.00 10.00      B   
ATOM   4154  N   CYS B 231      41.288  -1.717 -12.368  1.00 10.00      B   
ATOM   4155  HN  CYS B 231      40.898  -1.656 -13.268  1.00 10.00      B   
ATOM   4156  CA  CYS B 231      42.734  -1.495 -12.214  1.00 10.00      B   
ATOM   4157  CB  CYS B 231      43.049  -0.425 -11.160  1.00 10.00      B   
ATOM   4158  SG  CYS B 231      42.548   1.248 -11.625  1.00 10.00      B   
ATOM   4159  HG  CYS B 231      41.990   1.185 -12.827  1.00 10.00      B   
ATOM   4160  C   CYS B 231      43.510  -2.786 -11.935  1.00 10.00      B   
ATOM   4161  O   CYS B 231      44.743  -2.787 -11.934  1.00 10.00      B   
ATOM   4162  N   ASN B 232      42.780  -3.876 -11.704  1.00 10.00      B   
ATOM   4163  HN  ASN B 232      41.803  -3.799 -11.717  1.00 10.00      B   
ATOM   4164  CA  ASN B 232      43.378  -5.183 -11.427  1.00 10.00      B   
ATOM   4165  CB  ASN B 232      44.040  -5.772 -12.676  1.00 10.00      B   
ATOM   4166  CG  ASN B 232      44.208  -7.278 -12.597  1.00 10.00      B   
ATOM   4167  OD1 ASN B 232      45.243  -7.778 -12.159  1.00 10.00      B   
ATOM   4168  ND2 ASN B 232      43.193  -8.013 -13.020  1.00 10.00      B   
ATOM   4169 HD21 ASN B 232      42.394  -7.551 -13.356  1.00 10.00      B   
ATOM   4170 HD22 ASN B 232      43.281  -8.989 -12.990  1.00 10.00      B   
ATOM   4171  C   ASN B 232      44.351  -5.126 -10.249  1.00 10.00      B   
ATOM   4172  O   ASN B 232      45.490  -5.592 -10.333  1.00 10.00      B   
ATOM   4173  N   ASP B 233      43.896  -4.538  -9.152  1.00 10.00      B   
ATOM   4174  HN  ASP B 233      42.988  -4.173  -9.149  1.00 10.00      B   
ATOM   4175  CA  ASP B 233      44.713  -4.422  -7.949  1.00 10.00      B   
ATOM   4176  CB  ASP B 233      44.450  -3.084  -7.249  1.00 10.00      B   
ATOM   4177  CG  ASP B 233      45.607  -2.650  -6.368  1.00 10.00      B   
ATOM   4178  OD1 ASP B 233      46.559  -2.036  -6.893  1.00 10.00      B   
ATOM   4179  OD2 ASP B 233      45.571  -2.931  -5.149  1.00 10.00      B   
ATOM   4180  C   ASP B 233      44.420  -5.591  -7.009  1.00 10.00      B   
ATOM   4181  O   ASP B 233      43.881  -6.611  -7.437  1.00 10.00      B   
ATOM   4182  N   TYR B 234      44.759  -5.447  -5.741  1.00 10.00      B   
ATOM   4183  HN  TYR B 234      45.165  -4.599  -5.444  1.00 10.00      B   
ATOM   4184  CA  TYR B 234      44.525  -6.500  -4.768  1.00 10.00      B   
ATOM   4185  CB  TYR B 234      45.799  -6.803  -3.979  1.00 10.00      B   
ATOM   4186  CG  TYR B 234      46.684  -7.845  -4.618  1.00 10.00      B   
ATOM   4187  CD1 TYR B 234      47.804  -7.479  -5.351  1.00 10.00      B   
ATOM   4188  CD2 TYR B 234      46.398  -9.198  -4.489  1.00 10.00      B   
ATOM   4189  CE1 TYR B 234      48.614  -8.429  -5.938  1.00 10.00      B   
ATOM   4190  CE2 TYR B 234      47.204 -10.155  -5.071  1.00 10.00      B   
ATOM   4191  CZ  TYR B 234      48.310  -9.765  -5.795  1.00 10.00      B   
ATOM   4192  OH  TYR B 234      49.111 -10.715  -6.383  1.00 10.00      B   
ATOM   4193  HH  TYR B 234      48.575 -11.249  -6.993  1.00 10.00      B   
ATOM   4194  C   TYR B 234      43.409  -6.119  -3.810  1.00 10.00      B   
ATOM   4195  O   TYR B 234      43.296  -4.961  -3.406  1.00 10.00      B   
ATOM   4196  N   TRP B 235      42.588  -7.095  -3.462  1.00 10.00      B   
ATOM   4197  HN  TRP B 235      42.724  -7.992  -3.841  1.00 10.00      B   
ATOM   4198  CA  TRP B 235      41.485  -6.878  -2.540  1.00 10.00      B   
ATOM   4199  CB  TRP B 235      40.347  -7.849  -2.866  1.00 10.00      B   
ATOM   4200  CG  TRP B 235      38.984  -7.332  -2.528  1.00 10.00      B   
ATOM   4201  CD1 TRP B 235      38.132  -7.818  -1.579  1.00 10.00      B   
ATOM   4202  CD2 TRP B 235      38.308  -6.231  -3.147  1.00 10.00      B   
ATOM   4203  NE1 TRP B 235      36.971  -7.088  -1.568  1.00 10.00      B   
ATOM   4204  HE1 TRP B 235      36.200  -7.245  -0.971  1.00 10.00      B   
ATOM   4205  CE2 TRP B 235      37.054  -6.107  -2.520  1.00 10.00      B   
ATOM   4206  CE3 TRP B 235      38.644  -5.337  -4.167  1.00 10.00      B   
ATOM   4207  CZ2 TRP B 235      36.135  -5.125  -2.881  1.00 10.00      B   
ATOM   4208  CZ3 TRP B 235      37.731  -4.365  -4.525  1.00 10.00      B   
ATOM   4209  CH2 TRP B 235      36.491  -4.266  -3.884  1.00 10.00      B   
ATOM   4210  C   TRP B 235      41.965  -7.098  -1.108  1.00 10.00      B   
ATOM   4211  O   TRP B 235      42.259  -8.227  -0.718  1.00 10.00      B   
ATOM   4212  N   PRO B 236      42.062  -6.022  -0.308  1.00 10.00      B   
ATOM   4213  CA  PRO B 236      42.526  -6.089   1.083  1.00 10.00      B   
ATOM   4214  CB  PRO B 236      42.972  -4.646   1.381  1.00 10.00      B   
ATOM   4215  CG  PRO B 236      42.760  -3.878   0.113  1.00 10.00      B   
ATOM   4216  CD  PRO B 236      41.745  -4.644  -0.682  1.00 10.00      B   
ATOM   4217  C   PRO B 236      41.419  -6.507   2.051  1.00 10.00      B   
ATOM   4218  O   PRO B 236      41.522  -6.304   3.264  1.00 10.00      B   
ATOM   4219  N   HIS B 237      40.365  -7.092   1.508  1.00 10.00      B   
ATOM   4220  HN  HIS B 237      40.350  -7.237   0.540  1.00 10.00      B   
ATOM   4221  CA  HIS B 237      39.238  -7.542   2.307  1.00 10.00      B   
ATOM   4222  CB  HIS B 237      37.939  -6.886   1.826  1.00 10.00      B   
ATOM   4223  CG  HIS B 237      37.902  -5.395   1.975  1.00 10.00      B   
ATOM   4224  ND1 HIS B 237      37.163  -4.793   2.962  1.00 10.00      B   
ATOM   4225  CD2 HIS B 237      38.524  -4.442   1.240  1.00 10.00      B   
ATOM   4226  CE1 HIS B 237      37.352  -3.496   2.810  1.00 10.00      B   
ATOM   4227  NE2 HIS B 237      38.168  -3.234   1.782  1.00 10.00      B   
ATOM   4228  HE2 HIS B 237      38.656  -2.382   1.642  1.00 10.00      B   
ATOM   4229  C   HIS B 237      39.112  -9.053   2.206  1.00 10.00      B   
ATOM   4230  O   HIS B 237      39.791  -9.685   1.394  1.00 10.00      B   
ATOM   4231  N   GLU B 238      38.261  -9.635   3.033  1.00 10.00      B   
ATOM   4232  HN  GLU B 238      37.760  -9.087   3.677  1.00 10.00      B   
ATOM   4233  CA  GLU B 238      38.057 -11.072   3.007  1.00 10.00      B   
ATOM   4234  CB  GLU B 238      37.702 -11.606   4.395  1.00 10.00      B   
ATOM   4235  CG  GLU B 238      37.591 -13.122   4.451  1.00 10.00      B   
ATOM   4236  CD  GLU B 238      36.591 -13.599   5.481  1.00 10.00      B   
ATOM   4237  OE1 GLU B 238      35.434 -13.888   5.106  1.00 10.00      B   
ATOM   4238  OE2 GLU B 238      36.957 -13.687   6.671  1.00 10.00      B   
ATOM   4239  C   GLU B 238      36.956 -11.433   2.022  1.00 10.00      B   
ATOM   4240  O   GLU B 238      35.868 -10.853   2.062  1.00 10.00      B   
ATOM   4241  N   ILE B 239      37.250 -12.383   1.142  1.00 10.00      B   
ATOM   4242  HN  ILE B 239      38.140 -12.789   1.161  1.00 10.00      B   
ATOM   4243  CA  ILE B 239      36.285 -12.839   0.152  1.00 10.00      B   
ATOM   4244  CB  ILE B 239      36.932 -13.810  -0.861  1.00 10.00      B   
ATOM   4245  CG1 ILE B 239      38.116 -13.145  -1.568  1.00 10.00      B   
ATOM   4246  CG2 ILE B 239      35.904 -14.296  -1.875  1.00 10.00      B   
ATOM   4247  CD1 ILE B 239      38.968 -14.108  -2.367  1.00 10.00      B   
ATOM   4248  C   ILE B 239      35.131 -13.553   0.848  1.00 10.00      B   
ATOM   4249  O   ILE B 239      35.329 -14.591   1.486  1.00 10.00      B   
ATOM   4250  N   PRO B 240      33.919 -12.993   0.754  1.00 10.00      B   
ATOM   4251  CA  PRO B 240      32.731 -13.575   1.370  1.00 10.00      B   
ATOM   4252  CB  PRO B 240      31.668 -12.468   1.254  1.00 10.00      B   
ATOM   4253  CG  PRO B 240      32.402 -11.253   0.789  1.00 10.00      B   
ATOM   4254  CD  PRO B 240      33.603 -11.751   0.042  1.00 10.00      B   
ATOM   4255  C   PRO B 240      32.277 -14.822   0.620  1.00 10.00      B   
ATOM   4256  O   PRO B 240      32.802 -15.148  -0.444  1.00 10.00      B   
ATOM   4257  N   LYS B 241      31.305 -15.516   1.178  1.00 10.00      B   
ATOM   4258  HN  LYS B 241      30.914 -15.202   2.019  1.00 10.00      B   
ATOM   4259  CA  LYS B 241      30.785 -16.723   0.565  1.00 10.00      B   
ATOM   4260  CB  LYS B 241      30.842 -17.895   1.551  1.00 10.00      B   
ATOM   4261  CG  LYS B 241      32.252 -18.276   1.991  1.00 10.00      B   
ATOM   4262  CD  LYS B 241      32.735 -17.419   3.152  1.00 10.00      B   
ATOM   4263  CE  LYS B 241      34.243 -17.219   3.104  1.00 10.00      B   
ATOM   4264  NZ  LYS B 241      34.756 -16.510   4.310  1.00 10.00      B   
ATOM   4265  HZ1 LYS B 241      35.794 -16.544   4.329  1.00 10.00      B   
ATOM   4266  HZ2 LYS B 241      34.390 -16.959   5.174  1.00 10.00      B   
ATOM   4267  HZ3 LYS B 241      34.456 -15.512   4.301  1.00 10.00      B   
ATOM   4268  C   LYS B 241      29.358 -16.484   0.100  1.00 10.00      B   
ATOM   4269  O   LYS B 241      28.600 -15.775   0.763  1.00 10.00      B   
ATOM   4270  N   VAL B 242      29.004 -17.053  -1.043  1.00 10.00      B   
ATOM   4271  HN  VAL B 242      29.657 -17.606  -1.528  1.00 10.00      B   
ATOM   4272  CA  VAL B 242      27.664 -16.889  -1.589  1.00 10.00      B   
ATOM   4273  CB  VAL B 242      27.534 -17.522  -2.991  1.00 10.00      B   
ATOM   4274  CG1 VAL B 242      26.113 -17.388  -3.521  1.00 10.00      B   
ATOM   4275  CG2 VAL B 242      28.519 -16.877  -3.953  1.00 10.00      B   
ATOM   4276  C   VAL B 242      26.631 -17.492  -0.641  1.00 10.00      B   
ATOM   4277  O   VAL B 242      26.696 -18.681  -0.320  1.00 10.00      B   
ATOM   4278  N   PHE B 243      25.706 -16.655  -0.177  1.00 10.00      B   
ATOM   4279  HN  PHE B 243      25.731 -15.718  -0.460  1.00 10.00      B   
ATOM   4280  CA  PHE B 243      24.659 -17.080   0.746  1.00 10.00      B   
ATOM   4281  CB  PHE B 243      23.699 -15.923   1.046  1.00 10.00      B   
ATOM   4282  CG  PHE B 243      22.639 -16.245   2.064  1.00 10.00      B   
ATOM   4283  CD1 PHE B 243      21.348 -16.555   1.666  1.00 10.00      B   
ATOM   4284  CD2 PHE B 243      22.932 -16.239   3.417  1.00 10.00      B   
ATOM   4285  CE1 PHE B 243      20.369 -16.853   2.595  1.00 10.00      B   
ATOM   4286  CE2 PHE B 243      21.959 -16.535   4.354  1.00 10.00      B   
ATOM   4287  CZ  PHE B 243      20.676 -16.843   3.942  1.00 10.00      B   
ATOM   4288  C   PHE B 243      23.895 -18.289   0.216  1.00 10.00      B   
ATOM   4289  O   PHE B 243      23.122 -18.185  -0.740  1.00 10.00      B   
ATOM   4290  N   ASP B 244      24.133 -19.432   0.839  1.00 10.00      B   
ATOM   4291  HN  ASP B 244      24.765 -19.440   1.586  1.00 10.00      B   
ATOM   4292  CA  ASP B 244      23.481 -20.674   0.457  1.00 10.00      B   
ATOM   4293  CB  ASP B 244      24.473 -21.835   0.551  1.00 10.00      B   
ATOM   4294  CG  ASP B 244      24.118 -22.987  -0.365  1.00 10.00      B   
ATOM   4295  OD1 ASP B 244      24.266 -22.836  -1.598  1.00 10.00      B   
ATOM   4296  OD2 ASP B 244      23.712 -24.051   0.138  1.00 10.00      B   
ATOM   4297  C   ASP B 244      22.302 -20.927   1.382  1.00 10.00      B   
ATOM   4298  O   ASP B 244      22.454 -20.890   2.602  1.00 10.00      B   
ATOM   4299  N   PRO B 245      21.107 -21.158   0.820  1.00 10.00      B   
ATOM   4300  CA  PRO B 245      19.895 -21.406   1.609  1.00 10.00      B   
ATOM   4301  CB  PRO B 245      18.787 -21.503   0.553  1.00 10.00      B   
ATOM   4302  CG  PRO B 245      19.495 -21.849  -0.711  1.00 10.00      B   
ATOM   4303  CD  PRO B 245      20.840 -21.187  -0.627  1.00 10.00      B   
ATOM   4304  C   PRO B 245      19.972 -22.696   2.428  1.00 10.00      B   
ATOM   4305  O   PRO B 245      19.734 -23.793   1.914  1.00 10.00      B   
ATOM   4306  N   GLU B 246      20.315 -22.557   3.700  1.00 10.00      B   
ATOM   4307  HN  GLU B 246      20.505 -21.662   4.047  1.00 10.00      B   
ATOM   4308  CB  GLU B 246      21.596 -23.524   5.557  1.00 10.00      B   
ATOM   4309  CG  GLU B 246      22.960 -23.596   4.891  1.00 10.00      B   
ATOM   4310  CD  GLU B 246      23.305 -24.992   4.414  1.00 10.00      B   
ATOM   4311  OE1 GLU B 246      23.499 -25.887   5.264  1.00 10.00      B   
ATOM   4312  OE2 GLU B 246      23.405 -25.203   3.189  1.00 10.00      B   
ATOM   4313  CA  GLU B 246      20.416 -23.696   4.598  1.00 10.00      B   
ATOM   4314  C   GLU B 246      19.126 -23.848   5.386  1.00 10.00      B   
ATOM   4315  O   GLU B 246      18.771 -22.911   6.133  1.00 10.00      B   
ATOM   4316  OXT GLU B 246      18.465 -24.897   5.248  1.00 10.00      B   
END
