# Supplementary material for: COZOID: contact zone identifier for visual analysis of protein-protein interactions
Source: BMC Bioinformatics. 2018 Apr 6;19:125. doi: 10.1186/s12859-018-2113-6 (PMC5889581; doi:10.1186/s12859-018-2113-6)
Supplement: Supplementary file 3 — Example data. Testing dataset used in the manuscript. (ZIP 2662 kb) [file 12859_2018_2113_MOESM3_ESM.zip › Test_data_COZOID/cluster9_1.pdb]

REMARK FILENAME="/data/home/enm009/home_crm03_357362541/CREAM357362541/DIRAC_"
REMARK ===============================================================
REMARK HADDOCK run for complex
REMARK final NOE weights: unambig 50 amb: 50
REMARK ===============================================================
REMARK            total,bonds,angles,improper,dihe,vdw,elec,air,cdih,coup,sani,vean,dani
REMARK energies: -48.7008, 0, 0, 0, 0, -27.9093, -72.4327, 51.6412, 0, 0, 0, 0, 0
REMARK ===============================================================
REMARK            bonds,angles,impropers,dihe,air,cdih,coup,sani,vean,dani
REMARK rms-dev.: 0,0,0,0,1.13441,0,0, 0, 0, 0
REMARK ===============================================================
REMARK               air,cdih,coup,sani,vean,dani
REMARK               >0.3,>5,>1,>0,>5,>0.2
REMARK violations.: 1, 0, 0, 0, 0, 0
REMARK ===============================================================
REMARK                        CVpartition#,violations,rms
REMARK AIRs cross-validation: 2, 1, 5.64223
REMARK ===============================================================
REMARK NCS energy: 0
REMARK ===============================================================
REMARK Symmetry energy: 0
REMARK ===============================================================
REMARK Desolvation energy: -8.50031
REMARK Internal energy free molecules: 7252.35
REMARK Internal energy complex: -17210.2
REMARK Binding energy: -24571.4
REMARK ===============================================================
REMARK buried surface area: 1019.45
REMARK ===============================================================
REMARK water - chain1: 0 0 0
REMARK water - chain2: 0 0 0
REMARK water - chain3: 0 0 0
REMARK water - chain4: 0 0 0
REMARK water - chain5: 0 0 0
REMARK water - chain6: 0 0 0
REMARK ===============================================================
REMARK water - water: 0 0 0
REMARK ===============================================================
REMARK DATE:08-Dec-2015  19:53:40       created by user: enm009
REMARK VERSION:1.2
ATOM      1  C   GLY A  78     -12.429  37.359  -0.792  1.00 10.00      A   
ATOM      2  O   GLY A  78     -13.213  37.239  -1.736  1.00 10.00      A   
ATOM      3  N   GLY A  78     -14.424  37.695   0.639  1.00 10.00      A   
ATOM      4  HT1 GLY A  78     -14.779  37.621   1.611  1.00 10.00      A   
ATOM      5  HT2 GLY A  78     -14.888  36.972   0.055  1.00 10.00      A   
ATOM      6  HT3 GLY A  78     -14.664  38.633   0.263  1.00 10.00      A   
ATOM      7  CA  GLY A  78     -12.957  37.499   0.618  1.00 10.00      A   
ATOM      8  N   PRO A  79     -11.100  37.382  -0.971  1.00 10.00      A   
ATOM      9  CA  PRO A  79     -10.476  37.247  -2.287  1.00 10.00      A   
ATOM     10  CB  PRO A  79      -8.991  37.543  -2.025  1.00 10.00      A   
ATOM     11  CG  PRO A  79      -8.939  38.136  -0.657  1.00 10.00      A   
ATOM     12  CD  PRO A  79     -10.098  37.550   0.090  1.00 10.00      A   
ATOM     13  C   PRO A  79     -10.635  35.839  -2.846  1.00 10.00      A   
ATOM     14  O   PRO A  79     -10.227  34.858  -2.221  1.00 10.00      A   
ATOM     15  N   ARG A  80     -11.252  35.740  -4.011  1.00 10.00      A   
ATOM     16  HN  ARG A  80     -11.582  36.555  -4.449  1.00 10.00      A   
ATOM     17  CA  ARG A  80     -11.455  34.458  -4.661  1.00 10.00      A   
ATOM     18  CB  ARG A  80     -12.945  34.194  -4.904  1.00 10.00      A   
ATOM     19  CG  ARG A  80     -13.753  33.976  -3.631  1.00 10.00      A   
ATOM     20  CD  ARG A  80     -13.200  32.813  -2.822  1.00 10.00      A   
ATOM     21  NE  ARG A  80     -13.936  32.592  -1.578  1.00 10.00      A   
ATOM     22  HE  ARG A  80     -14.926  32.576  -1.629  1.00 10.00      A   
ATOM     23  CZ  ARG A  80     -13.346  32.374  -0.399  1.00 10.00      A   
ATOM     24  NH1 ARG A  80     -12.023  32.455  -0.283  1.00 10.00      A   
ATOM     25 HH11 ARG A  80     -11.568  32.272   0.639  1.00 10.00      A   
ATOM     26 HH12 ARG A  80     -11.435  32.711  -1.107  1.00 10.00      A   
ATOM     27  NH2 ARG A  80     -14.075  32.100   0.673  1.00 10.00      A   
ATOM     28 HH21 ARG A  80     -13.606  31.917   1.596  1.00 10.00      A   
ATOM     29 HH22 ARG A  80     -15.127  32.067   0.609  1.00 10.00      A   
ATOM     30  C   ARG A  80     -10.666  34.406  -5.962  1.00 10.00      A   
ATOM     31  O   ARG A  80     -11.168  34.767  -7.026  1.00 10.00      A   
ATOM     32  N   SER A  81      -9.411  33.996  -5.858  1.00 10.00      A   
ATOM     33  HN  SER A  81      -9.058  33.759  -4.975  1.00 10.00      A   
ATOM     34  CA  SER A  81      -8.531  33.900  -7.011  1.00 10.00      A   
ATOM     35  CB  SER A  81      -7.086  33.798  -6.531  1.00 10.00      A   
ATOM     36  OG  SER A  81      -6.919  34.496  -5.307  1.00 10.00      A   
ATOM     37  HG  SER A  81      -6.562  35.373  -5.486  1.00 10.00      A   
ATOM     38  C   SER A  81      -8.882  32.694  -7.879  1.00 10.00      A   
ATOM     39  O   SER A  81      -9.477  31.726  -7.400  1.00 10.00      A   
ATOM     40  N   GLN A  82      -8.498  32.755  -9.149  1.00 10.00      A   
ATOM     41  HN  GLN A  82      -8.019  33.553  -9.463  1.00 10.00      A   
ATOM     42  CA  GLN A  82      -8.767  31.678 -10.094  1.00 10.00      A   
ATOM     43  CB  GLN A  82      -8.265  32.054 -11.493  1.00 10.00      A   
ATOM     44  CG  GLN A  82      -8.252  30.900 -12.486  1.00 10.00      A   
ATOM     45  CD  GLN A  82      -6.854  30.572 -12.974  1.00 10.00      A   
ATOM     46  OE1 GLN A  82      -6.018  31.459 -13.143  1.00 10.00      A   
ATOM     47  NE2 GLN A  82      -6.585  29.297 -13.198  1.00 10.00      A   
ATOM     48 HE21 GLN A  82      -7.302  28.632 -13.042  1.00 10.00      A   
ATOM     49 HE22 GLN A  82      -5.685  29.057 -13.502  1.00 10.00      A   
ATOM     50  C   GLN A  82      -8.139  30.367  -9.631  1.00 10.00      A   
ATOM     51  O   GLN A  82      -8.812  29.336  -9.564  1.00 10.00      A   
ATOM     52  N   LYS A  83      -6.855  30.412  -9.293  1.00 10.00      A   
ATOM     53  HN  LYS A  83      -6.370  31.263  -9.357  1.00 10.00      A   
ATOM     54  CA  LYS A  83      -6.153  29.221  -8.840  1.00 10.00      A   
ATOM     55  CB  LYS A  83      -4.640  29.444  -8.775  1.00 10.00      A   
ATOM     56  CG  LYS A  83      -3.843  28.148  -8.784  1.00 10.00      A   
ATOM     57  CD  LYS A  83      -2.357  28.381  -8.560  1.00 10.00      A   
ATOM     58  CE  LYS A  83      -1.586  27.075  -8.680  1.00 10.00      A   
ATOM     59  NZ  LYS A  83      -0.137  27.239  -8.383  1.00 10.00      A   
ATOM     60  HZ1 LYS A  83       0.400  26.432  -8.759  1.00 10.00      A   
ATOM     61  HZ2 LYS A  83       0.017  27.288  -7.355  1.00 10.00      A   
ATOM     62  HZ3 LYS A  83       0.223  28.111  -8.816  1.00 10.00      A   
ATOM     63  C   LYS A  83      -6.682  28.754  -7.489  1.00 10.00      A   
ATOM     64  O   LYS A  83      -6.618  27.572  -7.166  1.00 10.00      A   
ATOM     65  N   GLN A  84      -7.221  29.688  -6.712  1.00 10.00      A   
ATOM     66  HN  GLN A  84      -7.257  30.610  -7.033  1.00 10.00      A   
ATOM     67  CA  GLN A  84      -7.770  29.367  -5.400  1.00 10.00      A   
ATOM     68  CB  GLN A  84      -8.217  30.634  -4.672  1.00 10.00      A   
ATOM     69  CG  GLN A  84      -7.248  31.133  -3.617  1.00 10.00      A   
ATOM     70  CD  GLN A  84      -7.900  32.122  -2.670  1.00 10.00      A   
ATOM     71  OE1 GLN A  84      -9.105  32.057  -2.417  1.00 10.00      A   
ATOM     72  NE2 GLN A  84      -7.113  33.042  -2.144  1.00 10.00      A   
ATOM     73 HE21 GLN A  84      -6.162  33.036  -2.393  1.00 10.00      A   
ATOM     74 HE22 GLN A  84      -7.509  33.689  -1.524  1.00 10.00      A   
ATOM     75  C   GLN A  84      -8.953  28.418  -5.539  1.00 10.00      A   
ATOM     76  O   GLN A  84      -9.060  27.433  -4.812  1.00 10.00      A   
ATOM     77  N   LEU A  85      -9.827  28.715  -6.492  1.00 10.00      A   
ATOM     78  HN  LEU A  85      -9.680  29.516  -7.042  1.00 10.00      A   
ATOM     79  CA  LEU A  85     -11.000  27.890  -6.739  1.00 10.00      A   
ATOM     80  CB  LEU A  85     -11.940  28.577  -7.736  1.00 10.00      A   
ATOM     81  CG  LEU A  85     -12.241  30.057  -7.481  1.00 10.00      A   
ATOM     82  CD1 LEU A  85     -13.175  30.607  -8.548  1.00 10.00      A   
ATOM     83  CD2 LEU A  85     -12.827  30.261  -6.092  1.00 10.00      A   
ATOM     84  C   LEU A  85     -10.585  26.526  -7.277  1.00 10.00      A   
ATOM     85  O   LEU A  85     -11.123  25.495  -6.873  1.00 10.00      A   
ATOM     86  N   GLU A  86      -9.610  26.532  -8.181  1.00 10.00      A   
ATOM     87  HN  GLU A  86      -9.217  27.391  -8.454  1.00 10.00      A   
ATOM     88  CA  GLU A  86      -9.110  25.301  -8.782  1.00 10.00      A   
ATOM     89  CB  GLU A  86      -8.221  25.607  -9.987  1.00 10.00      A   
ATOM     90  CG  GLU A  86      -8.991  25.908 -11.265  1.00 10.00      A   
ATOM     91  CD  GLU A  86      -8.092  26.316 -12.414  1.00 10.00      A   
ATOM     92  OE1 GLU A  86      -7.080  25.628 -12.663  1.00 10.00      A   
ATOM     93  OE2 GLU A  86      -8.400  27.328 -13.080  1.00 10.00      A   
ATOM     94  C   GLU A  86      -8.364  24.444  -7.763  1.00 10.00      A   
ATOM     95  O   GLU A  86      -8.340  23.220  -7.869  1.00 10.00      A   
ATOM     96  N   LEU A  87      -7.749  25.087  -6.785  1.00 10.00      A   
ATOM     97  HN  LEU A  87      -7.771  26.069  -6.766  1.00 10.00      A   
ATOM     98  CA  LEU A  87      -7.020  24.372  -5.748  1.00 10.00      A   
ATOM     99  CB  LEU A  87      -5.965  25.286  -5.117  1.00 10.00      A   
ATOM    100  CG  LEU A  87      -5.038  24.647  -4.081  1.00 10.00      A   
ATOM    101  CD1 LEU A  87      -4.116  23.631  -4.736  1.00 10.00      A   
ATOM    102  CD2 LEU A  87      -4.235  25.715  -3.356  1.00 10.00      A   
ATOM    103  C   LEU A  87      -7.982  23.868  -4.679  1.00 10.00      A   
ATOM    104  O   LEU A  87      -7.751  22.837  -4.049  1.00 10.00      A   
ATOM    105  N   LYS A  88      -9.074  24.596  -4.492  1.00 10.00      A   
ATOM    106  HN  LYS A  88      -9.212  25.401  -5.036  1.00 10.00      A   
ATOM    107  CA  LYS A  88     -10.066  24.232  -3.496  1.00 10.00      A   
ATOM    108  CB  LYS A  88     -11.008  25.396  -3.199  1.00 10.00      A   
ATOM    109  CG  LYS A  88     -11.666  25.304  -1.834  1.00 10.00      A   
ATOM    110  CD  LYS A  88     -10.626  25.194  -0.731  1.00 10.00      A   
ATOM    111  CE  LYS A  88     -11.246  24.654   0.543  1.00 10.00      A   
ATOM    112  NZ  LYS A  88     -10.256  24.541   1.645  1.00 10.00      A   
ATOM    113  HZ1 LYS A  88      -9.401  24.037   1.315  1.00 10.00      A   
ATOM    114  HZ2 LYS A  88     -10.669  24.007   2.440  1.00 10.00      A   
ATOM    115  HZ3 LYS A  88      -9.985  25.484   1.984  1.00 10.00      A   
ATOM    116  C   LYS A  88     -10.848  22.990  -3.905  1.00 10.00      A   
ATOM    117  O   LYS A  88     -11.168  22.149  -3.062  1.00 10.00      A   
ATOM    118  N   VAL A  89     -11.158  22.872  -5.195  1.00 10.00      A   
ATOM    119  HN  VAL A  89     -10.896  23.582  -5.822  1.00 10.00      A   
ATOM    120  CA  VAL A  89     -11.892  21.708  -5.686  1.00 10.00      A   
ATOM    121  CB  VAL A  89     -12.384  21.854  -7.146  1.00 10.00      A   
ATOM    122  CG1 VAL A  89     -13.416  22.965  -7.255  1.00 10.00      A   
ATOM    123  CG2 VAL A  89     -11.230  22.088  -8.107  1.00 10.00      A   
ATOM    124  C   VAL A  89     -11.056  20.443  -5.525  1.00 10.00      A   
ATOM    125  O   VAL A  89     -11.593  19.346  -5.371  1.00 10.00      A   
ATOM    126  N   SER A  90      -9.739  20.615  -5.550  1.00 10.00      A   
ATOM    127  HN  SER A  90      -9.379  21.514  -5.697  1.00 10.00      A   
ATOM    128  CA  SER A  90      -8.814  19.511  -5.373  1.00 10.00      A   
ATOM    129  CB  SER A  90      -7.386  19.999  -5.604  1.00 10.00      A   
ATOM    130  OG  SER A  90      -7.231  20.504  -6.919  1.00 10.00      A   
ATOM    131  HG  SER A  90      -6.725  19.872  -7.439  1.00 10.00      A   
ATOM    132  C   SER A  90      -8.948  18.958  -3.961  1.00 10.00      A   
ATOM    133  O   SER A  90      -9.040  17.748  -3.762  1.00 10.00      A   
ATOM    134  N   GLU A  91      -8.986  19.865  -2.991  1.00 10.00      A   
ATOM    135  HN  GLU A  91      -8.917  20.815  -3.227  1.00 10.00      A   
ATOM    136  CA  GLU A  91      -9.122  19.499  -1.588  1.00 10.00      A   
ATOM    137  CB  GLU A  91      -9.089  20.770  -0.733  1.00 10.00      A   
ATOM    138  CG  GLU A  91      -8.796  20.546   0.741  1.00 10.00      A   
ATOM    139  CD  GLU A  91      -8.884  21.832   1.542  1.00 10.00      A   
ATOM    140  OE1 GLU A  91      -9.626  21.872   2.542  1.00 10.00      A   
ATOM    141  OE2 GLU A  91      -8.227  22.826   1.163  1.00 10.00      A   
ATOM    142  C   GLU A  91     -10.443  18.763  -1.376  1.00 10.00      A   
ATOM    143  O   GLU A  91     -10.520  17.790  -0.624  1.00 10.00      A   
ATOM    144  N   LEU A  92     -11.472  19.230  -2.070  1.00 10.00      A   
ATOM    145  HN  LEU A  92     -11.333  20.004  -2.658  1.00 10.00      A   
ATOM    146  CA  LEU A  92     -12.800  18.638  -1.982  1.00 10.00      A   
ATOM    147  CB  LEU A  92     -13.811  19.476  -2.765  1.00 10.00      A   
ATOM    148  CG  LEU A  92     -14.265  20.777  -2.103  1.00 10.00      A   
ATOM    149  CD1 LEU A  92     -14.864  21.717  -3.135  1.00 10.00      A   
ATOM    150  CD2 LEU A  92     -15.273  20.485  -1.003  1.00 10.00      A   
ATOM    151  C   LEU A  92     -12.815  17.197  -2.485  1.00 10.00      A   
ATOM    152  O   LEU A  92     -13.222  16.289  -1.761  1.00 10.00      A   
ATOM    153  N   VAL A  93     -12.356  16.986  -3.717  1.00 10.00      A   
ATOM    154  HN  VAL A  93     -12.018  17.747  -4.241  1.00 10.00      A   
ATOM    155  CA  VAL A  93     -12.344  15.648  -4.305  1.00 10.00      A   
ATOM    156  CB  VAL A  93     -11.997  15.642  -5.813  1.00 10.00      A   
ATOM    157  CG1 VAL A  93     -13.060  16.377  -6.615  1.00 10.00      A   
ATOM    158  CG2 VAL A  93     -10.621  16.235  -6.072  1.00 10.00      A   
ATOM    159  C   VAL A  93     -11.441  14.685  -3.539  1.00 10.00      A   
ATOM    160  O   VAL A  93     -11.765  13.505  -3.397  1.00 10.00      A   
ATOM    161  N   GLN A  94     -10.320  15.192  -3.034  1.00 10.00      A   
ATOM    162  HN  GLN A  94     -10.114  16.144  -3.177  1.00 10.00      A   
ATOM    163  CA  GLN A  94      -9.386  14.366  -2.277  1.00 10.00      A   
ATOM    164  CB  GLN A  94      -8.067  15.105  -2.041  1.00 10.00      A   
ATOM    165  CG  GLN A  94      -7.167  15.156  -3.268  1.00 10.00      A   
ATOM    166  CD  GLN A  94      -6.025  16.144  -3.136  1.00 10.00      A   
ATOM    167  OE1 GLN A  94      -6.134  17.156  -2.449  1.00 10.00      A   
ATOM    168  NE2 GLN A  94      -4.917  15.854  -3.802  1.00 10.00      A   
ATOM    169 HE21 GLN A  94      -4.898  15.028  -4.330  1.00 10.00      A   
ATOM    170 HE22 GLN A  94      -4.160  16.476  -3.738  1.00 10.00      A   
ATOM    171  C   GLN A  94     -10.005  13.915  -0.958  1.00 10.00      A   
ATOM    172  O   GLN A  94      -9.867  12.756  -0.560  1.00 10.00      A   
ATOM    173  N   PHE A  95     -10.704  14.831  -0.297  1.00 10.00      A   
ATOM    174  HN  PHE A  95     -10.774  15.739  -0.670  1.00 10.00      A   
ATOM    175  CA  PHE A  95     -11.362  14.532   0.968  1.00 10.00      A   
ATOM    176  CB  PHE A  95     -11.992  15.803   1.549  1.00 10.00      A   
ATOM    177  CG  PHE A  95     -12.596  15.631   2.916  1.00 10.00      A   
ATOM    178  CD1 PHE A  95     -11.789  15.526   4.038  1.00 10.00      A   
ATOM    179  CD2 PHE A  95     -13.972  15.581   3.078  1.00 10.00      A   
ATOM    180  CE1 PHE A  95     -12.342  15.375   5.296  1.00 10.00      A   
ATOM    181  CE2 PHE A  95     -14.531  15.428   4.332  1.00 10.00      A   
ATOM    182  CZ  PHE A  95     -13.716  15.324   5.443  1.00 10.00      A   
ATOM    183  C   PHE A  95     -12.430  13.460   0.770  1.00 10.00      A   
ATOM    184  O   PHE A  95     -12.548  12.526   1.570  1.00 10.00      A   
ATOM    185  N   LEU A  96     -13.196  13.601  -0.309  1.00 10.00      A   
ATOM    186  HN  LEU A  96     -13.045  14.372  -0.902  1.00 10.00      A   
ATOM    187  CA  LEU A  96     -14.256  12.656  -0.635  1.00 10.00      A   
ATOM    188  CB  LEU A  96     -14.990  13.094  -1.908  1.00 10.00      A   
ATOM    189  CG  LEU A  96     -15.714  14.441  -1.848  1.00 10.00      A   
ATOM    190  CD1 LEU A  96     -16.156  14.872  -3.239  1.00 10.00      A   
ATOM    191  CD2 LEU A  96     -16.907  14.366  -0.909  1.00 10.00      A   
ATOM    192  C   LEU A  96     -13.696  11.250  -0.823  1.00 10.00      A   
ATOM    193  O   LEU A  96     -14.162  10.301  -0.194  1.00 10.00      A   
ATOM    194  N   LEU A  97     -12.677  11.134  -1.667  1.00 10.00      A   
ATOM    195  HN  LEU A  97     -12.332  11.943  -2.107  1.00 10.00      A   
ATOM    196  CA  LEU A  97     -12.054   9.848  -1.961  1.00 10.00      A   
ATOM    197  CB  LEU A  97     -10.931  10.017  -2.991  1.00 10.00      A   
ATOM    198  CG  LEU A  97     -11.347  10.501  -4.384  1.00 10.00      A   
ATOM    199  CD1 LEU A  97     -10.123  10.815  -5.230  1.00 10.00      A   
ATOM    200  CD2 LEU A  97     -12.222   9.467  -5.074  1.00 10.00      A   
ATOM    201  C   LEU A  97     -11.511   9.162  -0.708  1.00 10.00      A   
ATOM    202  O   LEU A  97     -11.760   7.978  -0.484  1.00 10.00      A   
ATOM    203  N   ILE A  98     -10.784   9.912   0.111  1.00 10.00      A   
ATOM    204  HN  ILE A  98     -10.646  10.861  -0.105  1.00 10.00      A   
ATOM    205  CA  ILE A  98     -10.190   9.363   1.329  1.00 10.00      A   
ATOM    206  CB  ILE A  98      -9.244  10.380   2.013  1.00 10.00      A   
ATOM    207  CG1 ILE A  98      -8.072  10.736   1.087  1.00 10.00      A   
ATOM    208  CG2 ILE A  98      -8.734   9.859   3.352  1.00 10.00      A   
ATOM    209  CD1 ILE A  98      -7.241   9.547   0.647  1.00 10.00      A   
ATOM    210  C   ILE A  98     -11.248   8.875   2.321  1.00 10.00      A   
ATOM    211  O   ILE A  98     -11.090   7.822   2.943  1.00 10.00      A   
ATOM    212  N   LYS A  99     -12.334   9.626   2.453  1.00 10.00      A   
ATOM    213  HN  LYS A  99     -12.428  10.439   1.907  1.00 10.00      A   
ATOM    214  CA  LYS A  99     -13.395   9.262   3.387  1.00 10.00      A   
ATOM    215  CB  LYS A  99     -14.207  10.490   3.804  1.00 10.00      A   
ATOM    216  CG  LYS A  99     -13.458  11.440   4.728  1.00 10.00      A   
ATOM    217  CD  LYS A  99     -13.037  10.738   6.009  1.00 10.00      A   
ATOM    218  CE  LYS A  99     -11.994  11.542   6.768  1.00 10.00      A   
ATOM    219  NZ  LYS A  99     -11.265  10.708   7.760  1.00 10.00      A   
ATOM    220  HZ1 LYS A  99     -11.902  10.427   8.532  1.00 10.00      A   
ATOM    221  HZ2 LYS A  99     -10.471  11.245   8.165  1.00 10.00      A   
ATOM    222  HZ3 LYS A  99     -10.891   9.850   7.303  1.00 10.00      A   
ATOM    223  C   LYS A  99     -14.304   8.167   2.838  1.00 10.00      A   
ATOM    224  O   LYS A  99     -14.746   7.287   3.580  1.00 10.00      A   
ATOM    225  N   ASP A 100     -14.573   8.212   1.541  1.00 10.00      A   
ATOM    226  HN  ASP A 100     -14.185   8.933   0.992  1.00 10.00      A   
ATOM    227  CA  ASP A 100     -15.438   7.221   0.907  1.00 10.00      A   
ATOM    228  CB  ASP A 100     -15.874   7.674  -0.484  1.00 10.00      A   
ATOM    229  CG  ASP A 100     -16.811   6.685  -1.147  1.00 10.00      A   
ATOM    230  OD1 ASP A 100     -18.018   6.683  -0.814  1.00 10.00      A   
ATOM    231  OD2 ASP A 100     -16.346   5.900  -2.000  1.00 10.00      A   
ATOM    232  C   ASP A 100     -14.773   5.851   0.842  1.00 10.00      A   
ATOM    233  O   ASP A 100     -15.450   4.824   0.745  1.00 10.00      A   
ATOM    234  N   GLN A 101     -13.442   5.835   0.918  1.00 10.00      A   
ATOM    235  HN  GLN A 101     -12.959   6.688   0.980  1.00 10.00      A   
ATOM    236  CA  GLN A 101     -12.682   4.585   0.887  1.00 10.00      A   
ATOM    237  CB  GLN A 101     -11.176   4.855   0.970  1.00 10.00      A   
ATOM    238  CG  GLN A 101     -10.515   5.140  -0.369  1.00 10.00      A   
ATOM    239  CD  GLN A 101      -8.997   5.130  -0.295  1.00 10.00      A   
ATOM    240  OE1 GLN A 101      -8.323   4.763  -1.259  1.00 10.00      A   
ATOM    241  NE2 GLN A 101      -8.448   5.538   0.840  1.00 10.00      A   
ATOM    242 HE21 GLN A 101      -9.042   5.826   1.565  1.00 10.00      A   
ATOM    243 HE22 GLN A 101      -7.465   5.531   0.912  1.00 10.00      A   
ATOM    244  C   GLN A 101     -13.100   3.656   2.025  1.00 10.00      A   
ATOM    245  O   GLN A 101     -12.973   2.434   1.922  1.00 10.00      A   
ATOM    246  N   LYS A 102     -13.592   4.241   3.110  1.00 10.00      A   
ATOM    247  HN  LYS A 102     -13.664   5.221   3.137  1.00 10.00      A   
ATOM    248  CA  LYS A 102     -14.029   3.462   4.262  1.00 10.00      A   
ATOM    249  CB  LYS A 102     -13.413   4.009   5.555  1.00 10.00      A   
ATOM    250  CG  LYS A 102     -11.917   4.276   5.465  1.00 10.00      A   
ATOM    251  CD  LYS A 102     -11.256   4.233   6.833  1.00 10.00      A   
ATOM    252  CE  LYS A 102     -10.986   2.801   7.268  1.00 10.00      A   
ATOM    253  NZ  LYS A 102     -10.217   2.740   8.538  1.00 10.00      A   
ATOM    254  HZ1 LYS A 102      -9.340   3.294   8.455  1.00 10.00      A   
ATOM    255  HZ2 LYS A 102      -9.969   1.756   8.761  1.00 10.00      A   
ATOM    256  HZ3 LYS A 102     -10.783   3.123   9.321  1.00 10.00      A   
ATOM    257  C   LYS A 102     -15.554   3.435   4.357  1.00 10.00      A   
ATOM    258  O   LYS A 102     -16.115   2.819   5.261  1.00 10.00      A   
ATOM    259  N   LYS A 103     -16.208   4.098   3.399  1.00 10.00      A   
ATOM    260  HN  LYS A 103     -15.687   4.537   2.695  1.00 10.00      A   
ATOM    261  CA  LYS A 103     -17.670   4.177   3.339  1.00 10.00      A   
ATOM    262  CB  LYS A 103     -18.282   2.867   2.838  1.00 10.00      A   
ATOM    263  CG  LYS A 103     -18.111   2.634   1.347  1.00 10.00      A   
ATOM    264  CD  LYS A 103     -18.837   3.698   0.539  1.00 10.00      A   
ATOM    265  CE  LYS A 103     -18.666   3.476  -0.956  1.00 10.00      A   
ATOM    266  NZ  LYS A 103     -17.244   3.571  -1.372  1.00 10.00      A   
ATOM    267  HZ1 LYS A 103     -16.623   3.339  -0.574  1.00 10.00      A   
ATOM    268  HZ2 LYS A 103     -17.025   4.546  -1.692  1.00 10.00      A   
ATOM    269  HZ3 LYS A 103     -17.052   2.913  -2.152  1.00 10.00      A   
ATOM    270  C   LYS A 103     -18.291   4.594   4.669  1.00 10.00      A   
ATOM    271  O   LYS A 103     -18.962   3.802   5.332  1.00 10.00      A   
ATOM    272  N   ILE A 104     -18.064   5.843   5.048  1.00 10.00      A   
ATOM    273  HN  ILE A 104     -17.523   6.425   4.476  1.00 10.00      A   
ATOM    274  CA  ILE A 104     -18.592   6.369   6.304  1.00 10.00      A   
ATOM    275  CB  ILE A 104     -17.914   7.691   6.731  1.00 10.00      A   
ATOM    276  CG1 ILE A 104     -16.390   7.600   6.575  1.00 10.00      A   
ATOM    277  CG2 ILE A 104     -18.289   8.054   8.163  1.00 10.00      A   
ATOM    278  CD1 ILE A 104     -15.733   6.549   7.446  1.00 10.00      A   
ATOM    279  C   ILE A 104     -20.124   6.518   6.277  1.00 10.00      A   
ATOM    280  O   ILE A 104     -20.814   5.928   7.110  1.00 10.00      A   
ATOM    281  N   PRO A 105     -20.696   7.289   5.325  1.00 10.00      A   
ATOM    282  CA  PRO A 105     -19.973   8.013   4.287  1.00 10.00      A   
ATOM    283  CB  PRO A 105     -20.922   7.863   3.099  1.00 10.00      A   
ATOM    284  CG  PRO A 105     -22.296   7.809   3.701  1.00 10.00      A   
ATOM    285  CD  PRO A 105     -22.141   7.493   5.171  1.00 10.00      A   
ATOM    286  C   PRO A 105     -19.792   9.495   4.638  1.00 10.00      A   
ATOM    287  O   PRO A 105     -19.805   9.871   5.808  1.00 10.00      A   
ATOM    288  N   ILE A 106     -19.642  10.332   3.621  1.00 10.00      A   
ATOM    289  HN  ILE A 106     -19.693   9.987   2.706  1.00 10.00      A   
ATOM    290  CA  ILE A 106     -19.439  11.760   3.832  1.00 10.00      A   
ATOM    291  CB  ILE A 106     -18.666  12.437   2.674  1.00 10.00      A   
ATOM    292  CG1 ILE A 106     -19.255  12.080   1.297  1.00 10.00      A   
ATOM    293  CG2 ILE A 106     -17.178  12.126   2.749  1.00 10.00      A   
ATOM    294  CD1 ILE A 106     -18.713  10.803   0.681  1.00 10.00      A   
ATOM    295  C   ILE A 106     -20.748  12.503   4.074  1.00 10.00      A   
ATOM    296  O   ILE A 106     -21.751  12.266   3.398  1.00 10.00      A   
ATOM    297  N   LYS A 107     -20.729  13.396   5.053  1.00 10.00      A   
ATOM    298  HN  LYS A 107     -19.903  13.526   5.563  1.00 10.00      A   
ATOM    299  CA  LYS A 107     -21.895  14.196   5.389  1.00 10.00      A   
ATOM    300  CB  LYS A 107     -22.263  14.038   6.866  1.00 10.00      A   
ATOM    301  CG  LYS A 107     -22.910  12.704   7.206  1.00 10.00      A   
ATOM    302  CD  LYS A 107     -23.351  12.647   8.661  1.00 10.00      A   
ATOM    303  CE  LYS A 107     -22.232  12.159   9.569  1.00 10.00      A   
ATOM    304  NZ  LYS A 107     -21.631  13.264  10.364  1.00 10.00      A   
ATOM    305  HZ1 LYS A 107     -22.373  13.792  10.864  1.00 10.00      A   
ATOM    306  HZ2 LYS A 107     -21.110  13.921   9.736  1.00 10.00      A   
ATOM    307  HZ3 LYS A 107     -20.967  12.879  11.062  1.00 10.00      A   
ATOM    308  C   LYS A 107     -21.628  15.659   5.064  1.00 10.00      A   
ATOM    309  O   LYS A 107     -20.484  16.115   5.132  1.00 10.00      A   
ATOM    310  N   ARG A 108     -22.683  16.385   4.718  1.00 10.00      A   
ATOM    311  HN  ARG A 108     -23.571  15.959   4.703  1.00 10.00      A   
ATOM    312  CA  ARG A 108     -22.573  17.797   4.363  1.00 10.00      A   
ATOM    313  CB  ARG A 108     -23.953  18.353   4.005  1.00 10.00      A   
ATOM    314  CG  ARG A 108     -23.949  19.778   3.486  1.00 10.00      A   
ATOM    315  CD  ARG A 108     -25.355  20.224   3.132  1.00 10.00      A   
ATOM    316  NE  ARG A 108     -25.415  21.638   2.773  1.00 10.00      A   
ATOM    317  HE  ARG A 108     -24.563  22.103   2.636  1.00 10.00      A   
ATOM    318  CZ  ARG A 108     -26.553  22.318   2.627  1.00 10.00      A   
ATOM    319  NH1 ARG A 108     -27.723  21.714   2.818  1.00 10.00      A   
ATOM    320 HH11 ARG A 108     -27.758  20.702   3.082  1.00 10.00      A   
ATOM    321 HH12 ARG A 108     -28.616  22.248   2.708  1.00 10.00      A   
ATOM    322  NH2 ARG A 108     -26.522  23.604   2.299  1.00 10.00      A   
ATOM    323 HH21 ARG A 108     -25.614  24.089   2.153  1.00 10.00      A   
ATOM    324 HH22 ARG A 108     -27.415  24.136   2.189  1.00 10.00      A   
ATOM    325  C   ARG A 108     -21.941  18.622   5.485  1.00 10.00      A   
ATOM    326  O   ARG A 108     -21.083  19.471   5.235  1.00 10.00      A   
ATOM    327  N   ALA A 109     -22.361  18.355   6.715  1.00 10.00      A   
ATOM    328  HN  ALA A 109     -23.042  17.659   6.844  1.00 10.00      A   
ATOM    329  CA  ALA A 109     -21.849  19.069   7.879  1.00 10.00      A   
ATOM    330  CB  ALA A 109     -22.571  18.620   9.138  1.00 10.00      A   
ATOM    331  C   ALA A 109     -20.342  18.887   8.035  1.00 10.00      A   
ATOM    332  O   ALA A 109     -19.614  19.851   8.277  1.00 10.00      A   
ATOM    333  N   ASP A 110     -19.882  17.650   7.883  1.00 10.00      A   
ATOM    334  HN  ASP A 110     -20.514  16.925   7.689  1.00 10.00      A   
ATOM    335  CA  ASP A 110     -18.462  17.334   8.011  1.00 10.00      A   
ATOM    336  CB  ASP A 110     -18.229  15.824   7.880  1.00 10.00      A   
ATOM    337  CG  ASP A 110     -18.889  15.021   8.982  1.00 10.00      A   
ATOM    338  OD1 ASP A 110     -18.171  14.507   9.866  1.00 10.00      A   
ATOM    339  OD2 ASP A 110     -20.130  14.893   8.968  1.00 10.00      A   
ATOM    340  C   ASP A 110     -17.646  18.071   6.958  1.00 10.00      A   
ATOM    341  O   ASP A 110     -16.646  18.712   7.271  1.00 10.00      A   
ATOM    342  N   ILE A 111     -18.092  17.993   5.712  1.00 10.00      A   
ATOM    343  HN  ILE A 111     -18.908  17.475   5.531  1.00 10.00      A   
ATOM    344  CA  ILE A 111     -17.407  18.649   4.602  1.00 10.00      A   
ATOM    345  CB  ILE A 111     -18.116  18.350   3.258  1.00 10.00      A   
ATOM    346  CG1 ILE A 111     -18.145  16.842   2.996  1.00 10.00      A   
ATOM    347  CG2 ILE A 111     -17.436  19.077   2.106  1.00 10.00      A   
ATOM    348  CD1 ILE A 111     -19.026  16.437   1.832  1.00 10.00      A   
ATOM    349  C   ILE A 111     -17.328  20.163   4.815  1.00 10.00      A   
ATOM    350  O   ILE A 111     -16.271  20.776   4.627  1.00 10.00      A   
ATOM    351  N   LEU A 112     -18.443  20.749   5.236  1.00 10.00      A   
ATOM    352  HN  LEU A 112     -19.240  20.196   5.399  1.00 10.00      A   
ATOM    353  CA  LEU A 112     -18.526  22.188   5.464  1.00 10.00      A   
ATOM    354  CB  LEU A 112     -19.967  22.586   5.793  1.00 10.00      A   
ATOM    355  CG  LEU A 112     -20.835  23.025   4.612  1.00 10.00      A   
ATOM    356  CD1 LEU A 112     -22.305  22.783   4.914  1.00 10.00      A   
ATOM    357  CD2 LEU A 112     -20.597  24.494   4.295  1.00 10.00      A   
ATOM    358  C   LEU A 112     -17.594  22.663   6.577  1.00 10.00      A   
ATOM    359  O   LEU A 112     -16.998  23.737   6.481  1.00 10.00      A   
ATOM    360  N   LYS A 113     -17.457  21.861   7.619  1.00 10.00      A   
ATOM    361  HN  LYS A 113     -17.933  20.999   7.628  1.00 10.00      A   
ATOM    362  CA  LYS A 113     -16.625  22.229   8.755  1.00 10.00      A   
ATOM    363  CB  LYS A 113     -17.192  21.612  10.037  1.00 10.00      A   
ATOM    364  CG  LYS A 113     -16.699  22.269  11.313  1.00 10.00      A   
ATOM    365  CD  LYS A 113     -15.979  21.276  12.207  1.00 10.00      A   
ATOM    366  CE  LYS A 113     -15.418  21.955  13.447  1.00 10.00      A   
ATOM    367  NZ  LYS A 113     -16.480  22.611  14.255  1.00 10.00      A   
ATOM    368  HZ1 LYS A 113     -17.225  21.926  14.494  1.00 10.00      A   
ATOM    369  HZ2 LYS A 113     -16.905  23.395  13.720  1.00 10.00      A   
ATOM    370  HZ3 LYS A 113     -16.075  22.989  15.134  1.00 10.00      A   
ATOM    371  C   LYS A 113     -15.158  21.831   8.578  1.00 10.00      A   
ATOM    372  O   LYS A 113     -14.275  22.414   9.208  1.00 10.00      A   
ATOM    373  N   HIS A 114     -14.895  20.855   7.722  1.00 10.00      A   
ATOM    374  HN  HIS A 114     -15.632  20.436   7.224  1.00 10.00      A   
ATOM    375  CA  HIS A 114     -13.530  20.382   7.517  1.00 10.00      A   
ATOM    376  CB  HIS A 114     -13.498  18.865   7.309  1.00 10.00      A   
ATOM    377  CG  HIS A 114     -13.150  18.089   8.542  1.00 10.00      A   
ATOM    378  ND1 HIS A 114     -11.912  17.534   8.774  1.00 10.00      A   
ATOM    379  HD1 HIS A 114     -11.135  17.583   8.174  1.00 10.00      A   
ATOM    380  CD2 HIS A 114     -13.904  17.784   9.626  1.00 10.00      A   
ATOM    381  CE1 HIS A 114     -11.949  16.922   9.963  1.00 10.00      A   
ATOM    382  NE2 HIS A 114     -13.137  17.045  10.524  1.00 10.00      A   
ATOM    383  C   HIS A 114     -12.789  21.083   6.381  1.00 10.00      A   
ATOM    384  O   HIS A 114     -11.742  21.695   6.600  1.00 10.00      A   
ATOM    385  N   VAL A 115     -13.325  21.001   5.171  1.00 10.00      A   
ATOM    386  HN  VAL A 115     -14.184  20.545   5.052  1.00 10.00      A   
ATOM    387  CA  VAL A 115     -12.657  21.592   4.016  1.00 10.00      A   
ATOM    388  CB  VAL A 115     -12.587  20.622   2.814  1.00 10.00      A   
ATOM    389  CG1 VAL A 115     -11.714  19.422   3.149  1.00 10.00      A   
ATOM    390  CG2 VAL A 115     -13.976  20.166   2.397  1.00 10.00      A   
ATOM    391  C   VAL A 115     -13.231  22.938   3.579  1.00 10.00      A   
ATOM    392  O   VAL A 115     -12.492  23.803   3.121  1.00 10.00      A   
ATOM    393  N   ILE A 116     -14.535  23.123   3.720  1.00 10.00      A   
ATOM    394  HN  ILE A 116     -15.085  22.410   4.112  1.00 10.00      A   
ATOM    395  CA  ILE A 116     -15.164  24.373   3.303  1.00 10.00      A   
ATOM    396  CB  ILE A 116     -16.702  24.265   3.259  1.00 10.00      A   
ATOM    397  CG1 ILE A 116     -17.130  23.161   2.282  1.00 10.00      A   
ATOM    398  CG2 ILE A 116     -17.334  25.595   2.873  1.00 10.00      A   
ATOM    399  CD1 ILE A 116     -16.660  23.376   0.857  1.00 10.00      A   
ATOM    400  C   ILE A 116     -14.724  25.556   4.169  1.00 10.00      A   
ATOM    401  O   ILE A 116     -13.920  26.386   3.734  1.00 10.00      A   
ATOM    402  N   GLY A 117     -15.248  25.626   5.386  1.00 10.00      A   
ATOM    403  HN  GLY A 117     -15.882  24.933   5.676  1.00 10.00      A   
ATOM    404  CA  GLY A 117     -14.898  26.701   6.294  1.00 10.00      A   
ATOM    405  C   GLY A 117     -15.313  28.073   5.794  1.00 10.00      A   
ATOM    406  O   GLY A 117     -16.485  28.445   5.863  1.00 10.00      A   
ATOM    407  N   ASP A 118     -14.348  28.818   5.273  1.00 10.00      A   
ATOM    408  HN  ASP A 118     -13.441  28.449   5.219  1.00 10.00      A   
ATOM    409  CA  ASP A 118     -14.595  30.167   4.776  1.00 10.00      A   
ATOM    410  CB  ASP A 118     -13.314  31.007   4.825  1.00 10.00      A   
ATOM    411  CG  ASP A 118     -12.329  30.648   3.728  1.00 10.00      A   
ATOM    412  OD1 ASP A 118     -12.307  31.344   2.687  1.00 10.00      A   
ATOM    413  OD2 ASP A 118     -11.572  29.665   3.905  1.00 10.00      A   
ATOM    414  C   ASP A 118     -15.159  30.172   3.359  1.00 10.00      A   
ATOM    415  O   ASP A 118     -15.754  31.159   2.934  1.00 10.00      A   
ATOM    416  N   TYR A 119     -14.999  29.068   2.637  1.00 10.00      A   
ATOM    417  HN  TYR A 119     -14.544  28.294   3.038  1.00 10.00      A   
ATOM    418  CA  TYR A 119     -15.485  28.977   1.258  1.00 10.00      A   
ATOM    419  CB  TYR A 119     -14.699  27.927   0.464  1.00 10.00      A   
ATOM    420  CG  TYR A 119     -13.324  28.386   0.023  1.00 10.00      A   
ATOM    421  CD1 TYR A 119     -13.096  28.820  -1.279  1.00 10.00      A   
ATOM    422  CD2 TYR A 119     -12.256  28.391   0.908  1.00 10.00      A   
ATOM    423  CE1 TYR A 119     -11.842  29.245  -1.684  1.00 10.00      A   
ATOM    424  CE2 TYR A 119     -11.001  28.813   0.513  1.00 10.00      A   
ATOM    425  CZ  TYR A 119     -10.799  29.240  -0.783  1.00 10.00      A   
ATOM    426  OH  TYR A 119      -9.549  29.664  -1.177  1.00 10.00      A   
ATOM    427  HH  TYR A 119      -9.631  30.484  -1.689  1.00 10.00      A   
ATOM    428  C   TYR A 119     -16.986  28.689   1.194  1.00 10.00      A   
ATOM    429  O   TYR A 119     -17.485  28.134   0.216  1.00 10.00      A   
ATOM    430  N   LYS A 120     -17.703  29.090   2.235  1.00 10.00      A   
ATOM    431  HN  LYS A 120     -17.247  29.547   2.973  1.00 10.00      A   
ATOM    432  CA  LYS A 120     -19.144  28.880   2.313  1.00 10.00      A   
ATOM    433  CB  LYS A 120     -19.628  29.077   3.749  1.00 10.00      A   
ATOM    434  CG  LYS A 120     -19.097  30.340   4.407  1.00 10.00      A   
ATOM    435  CD  LYS A 120     -19.340  30.323   5.903  1.00 10.00      A   
ATOM    436  CE  LYS A 120     -18.546  31.410   6.605  1.00 10.00      A   
ATOM    437  NZ  LYS A 120     -18.855  31.461   8.056  1.00 10.00      A   
ATOM    438  HZ1 LYS A 120     -18.489  32.340   8.470  1.00 10.00      A   
ATOM    439  HZ2 LYS A 120     -18.421  30.654   8.547  1.00 10.00      A   
ATOM    440  HZ3 LYS A 120     -19.885  31.425   8.203  1.00 10.00      A   
ATOM    441  C   LYS A 120     -19.895  29.816   1.370  1.00 10.00      A   
ATOM    442  O   LYS A 120     -21.073  29.605   1.079  1.00 10.00      A   
ATOM    443  N   ASP A 121     -19.204  30.847   0.895  1.00 10.00      A   
ATOM    444  HN  ASP A 121     -18.262  30.953   1.162  1.00 10.00      A   
ATOM    445  CA  ASP A 121     -19.792  31.823  -0.018  1.00 10.00      A   
ATOM    446  CB  ASP A 121     -18.862  33.028  -0.206  1.00 10.00      A   
ATOM    447  CG  ASP A 121     -17.414  32.639  -0.450  1.00 10.00      A   
ATOM    448  OD1 ASP A 121     -16.764  32.155   0.497  1.00 10.00      A   
ATOM    449  OD2 ASP A 121     -16.912  32.835  -1.575  1.00 10.00      A   
ATOM    450  C   ASP A 121     -20.098  31.194  -1.368  1.00 10.00      A   
ATOM    451  O   ASP A 121     -21.021  31.615  -2.068  1.00 10.00      A   
ATOM    452  N   ILE A 122     -19.329  30.175  -1.721  1.00 10.00      A   
ATOM    453  HN  ILE A 122     -18.618  29.878  -1.111  1.00 10.00      A   
ATOM    454  CA  ILE A 122     -19.507  29.484  -2.987  1.00 10.00      A   
ATOM    455  CB  ILE A 122     -18.336  29.761  -3.952  1.00 10.00      A   
ATOM    456  CG1 ILE A 122     -16.995  29.653  -3.215  1.00 10.00      A   
ATOM    457  CG2 ILE A 122     -18.495  31.126  -4.608  1.00 10.00      A   
ATOM    458  CD1 ILE A 122     -15.782  29.787  -4.108  1.00 10.00      A   
ATOM    459  C   ILE A 122     -19.628  27.984  -2.765  1.00 10.00      A   
ATOM    460  O   ILE A 122     -19.307  27.194  -3.647  1.00 10.00      A   
ATOM    461  N   PHE A 123     -20.109  27.603  -1.586  1.00 10.00      A   
ATOM    462  HN  PHE A 123     -20.359  28.289  -0.933  1.00 10.00      A   
ATOM    463  CA  PHE A 123     -20.270  26.191  -1.234  1.00 10.00      A   
ATOM    464  CB  PHE A 123     -20.854  26.006   0.175  1.00 10.00      A   
ATOM    465  CG  PHE A 123     -21.244  24.585   0.492  1.00 10.00      A   
ATOM    466  CD1 PHE A 123     -20.284  23.592   0.599  1.00 10.00      A   
ATOM    467  CD2 PHE A 123     -22.575  24.242   0.675  1.00 10.00      A   
ATOM    468  CE1 PHE A 123     -20.640  22.287   0.883  1.00 10.00      A   
ATOM    469  CE2 PHE A 123     -22.939  22.938   0.960  1.00 10.00      A   
ATOM    470  CZ  PHE A 123     -21.970  21.960   1.064  1.00 10.00      A   
ATOM    471  C   PHE A 123     -21.057  25.393  -2.285  1.00 10.00      A   
ATOM    472  O   PHE A 123     -20.539  24.413  -2.813  1.00 10.00      A   
ATOM    473  N   PRO A 124     -22.306  25.792  -2.619  1.00 10.00      A   
ATOM    474  CA  PRO A 124     -23.116  25.069  -3.612  1.00 10.00      A   
ATOM    475  CB  PRO A 124     -24.413  25.882  -3.685  1.00 10.00      A   
ATOM    476  CG  PRO A 124     -24.458  26.638  -2.403  1.00 10.00      A   
ATOM    477  CD  PRO A 124     -23.031  26.953  -2.069  1.00 10.00      A   
ATOM    478  C   PRO A 124     -22.444  25.028  -4.983  1.00 10.00      A   
ATOM    479  O   PRO A 124     -22.518  24.026  -5.695  1.00 10.00      A   
ATOM    480  N   ASP A 125     -21.775  26.119  -5.332  1.00 10.00      A   
ATOM    481  HN  ASP A 125     -21.735  26.868  -4.705  1.00 10.00      A   
ATOM    482  CA  ASP A 125     -21.086  26.233  -6.614  1.00 10.00      A   
ATOM    483  CB  ASP A 125     -20.639  27.685  -6.832  1.00 10.00      A   
ATOM    484  CG  ASP A 125     -20.229  27.996  -8.262  1.00 10.00      A   
ATOM    485  OD1 ASP A 125     -20.186  27.071  -9.095  1.00 10.00      A   
ATOM    486  OD2 ASP A 125     -19.954  29.179  -8.559  1.00 10.00      A   
ATOM    487  C   ASP A 125     -19.877  25.301  -6.656  1.00 10.00      A   
ATOM    488  O   ASP A 125     -19.703  24.525  -7.597  1.00 10.00      A   
ATOM    489  N   LEU A 126     -19.061  25.371  -5.615  1.00 10.00      A   
ATOM    490  HN  LEU A 126     -19.270  25.999  -4.887  1.00 10.00      A   
ATOM    491  CA  LEU A 126     -17.862  24.552  -5.514  1.00 10.00      A   
ATOM    492  CB  LEU A 126     -17.028  24.991  -4.310  1.00 10.00      A   
ATOM    493  CG  LEU A 126     -15.543  25.251  -4.570  1.00 10.00      A   
ATOM    494  CD1 LEU A 126     -15.360  26.220  -5.729  1.00 10.00      A   
ATOM    495  CD2 LEU A 126     -14.874  25.789  -3.315  1.00 10.00      A   
ATOM    496  C   LEU A 126     -18.211  23.073  -5.400  1.00 10.00      A   
ATOM    497  O   LEU A 126     -17.572  22.229  -6.025  1.00 10.00      A   
ATOM    498  N   PHE A 127     -19.233  22.770  -4.606  1.00 10.00      A   
ATOM    499  HN  PHE A 127     -19.705  23.495  -4.134  1.00 10.00      A   
ATOM    500  CA  PHE A 127     -19.671  21.391  -4.409  1.00 10.00      A   
ATOM    501  CB  PHE A 127     -20.822  21.331  -3.401  1.00 10.00      A   
ATOM    502  CG  PHE A 127     -21.248  19.936  -3.043  1.00 10.00      A   
ATOM    503  CD1 PHE A 127     -20.502  19.176  -2.156  1.00 10.00      A   
ATOM    504  CD2 PHE A 127     -22.394  19.385  -3.592  1.00 10.00      A   
ATOM    505  CE1 PHE A 127     -20.889  17.893  -1.823  1.00 10.00      A   
ATOM    506  CE2 PHE A 127     -22.788  18.103  -3.263  1.00 10.00      A   
ATOM    507  CZ  PHE A 127     -22.034  17.356  -2.378  1.00 10.00      A   
ATOM    508  C   PHE A 127     -20.091  20.764  -5.734  1.00 10.00      A   
ATOM    509  O   PHE A 127     -19.745  19.618  -6.030  1.00 10.00      A   
ATOM    510  N   LYS A 128     -20.824  21.528  -6.532  1.00 10.00      A   
ATOM    511  HN  LYS A 128     -21.065  22.435  -6.236  1.00 10.00      A   
ATOM    512  CA  LYS A 128     -21.287  21.061  -7.829  1.00 10.00      A   
ATOM    513  CB  LYS A 128     -22.193  22.118  -8.472  1.00 10.00      A   
ATOM    514  CG  LYS A 128     -22.750  21.744  -9.838  1.00 10.00      A   
ATOM    515  CD  LYS A 128     -21.925  22.355 -10.960  1.00 10.00      A   
ATOM    516  CE  LYS A 128     -22.474  21.978 -12.324  1.00 10.00      A   
ATOM    517  NZ  LYS A 128     -21.592  22.451 -13.423  1.00 10.00      A   
ATOM    518  HZ1 LYS A 128     -21.554  23.490 -13.430  1.00 10.00      A   
ATOM    519  HZ2 LYS A 128     -21.955  22.123 -14.341  1.00 10.00      A   
ATOM    520  HZ3 LYS A 128     -20.623  22.079 -13.293  1.00 10.00      A   
ATOM    521  C   LYS A 128     -20.101  20.747  -8.736  1.00 10.00      A   
ATOM    522  O   LYS A 128     -20.049  19.687  -9.364  1.00 10.00      A   
ATOM    523  N   ARG A 129     -19.140  21.661  -8.777  1.00 10.00      A   
ATOM    524  HN  ARG A 129     -19.230  22.474  -8.232  1.00 10.00      A   
ATOM    525  CA  ARG A 129     -17.956  21.490  -9.607  1.00 10.00      A   
ATOM    526  CB  ARG A 129     -17.155  22.789  -9.695  1.00 10.00      A   
ATOM    527  CG  ARG A 129     -17.921  23.928 -10.347  1.00 10.00      A   
ATOM    528  CD  ARG A 129     -17.100  25.203 -10.388  1.00 10.00      A   
ATOM    529  NE  ARG A 129     -17.955  26.385 -10.432  1.00 10.00      A   
ATOM    530  HE  ARG A 129     -18.614  26.494  -9.700  1.00 10.00      A   
ATOM    531  CZ  ARG A 129     -17.905  27.314 -11.380  1.00 10.00      A   
ATOM    532  NH1 ARG A 129     -17.064  27.196 -12.401  1.00 10.00      A   
ATOM    533 HH11 ARG A 129     -17.031  27.934 -13.139  1.00 10.00      A   
ATOM    534 HH12 ARG A 129     -16.439  26.364 -12.477  1.00 10.00      A   
ATOM    535  NH2 ARG A 129     -18.717  28.359 -11.313  1.00 10.00      A   
ATOM    536 HH21 ARG A 129     -19.386  28.451 -10.513  1.00 10.00      A   
ATOM    537 HH22 ARG A 129     -18.693  29.092 -12.056  1.00 10.00      A   
ATOM    538  C   ARG A 129     -17.087  20.339  -9.112  1.00 10.00      A   
ATOM    539  O   ARG A 129     -16.452  19.646  -9.905  1.00 10.00      A   
ATOM    540  N   ALA A 130     -17.066  20.135  -7.804  1.00 10.00      A   
ATOM    541  HN  ALA A 130     -17.582  20.730  -7.215  1.00 10.00      A   
ATOM    542  CA  ALA A 130     -16.289  19.054  -7.219  1.00 10.00      A   
ATOM    543  CB  ALA A 130     -16.236  19.196  -5.706  1.00 10.00      A   
ATOM    544  C   ALA A 130     -16.895  17.710  -7.608  1.00 10.00      A   
ATOM    545  O   ALA A 130     -16.187  16.796  -8.034  1.00 10.00      A   
ATOM    546  N   ALA A 131     -18.215  17.614  -7.483  1.00 10.00      A   
ATOM    547  HN  ALA A 131     -18.720  18.388  -7.150  1.00 10.00      A   
ATOM    548  CA  ALA A 131     -18.935  16.392  -7.817  1.00 10.00      A   
ATOM    549  CB  ALA A 131     -20.406  16.526  -7.452  1.00 10.00      A   
ATOM    550  C   ALA A 131     -18.777  16.036  -9.293  1.00 10.00      A   
ATOM    551  O   ALA A 131     -18.497  14.884  -9.637  1.00 10.00      A   
ATOM    552  N   GLU A 132     -18.943  17.028 -10.165  1.00 10.00      A   
ATOM    553  HN  GLU A 132     -19.161  17.928  -9.836  1.00 10.00      A   
ATOM    554  CA  GLU A 132     -18.818  16.804 -11.601  1.00 10.00      A   
ATOM    555  CB  GLU A 132     -19.276  18.021 -12.415  1.00 10.00      A   
ATOM    556  CG  GLU A 132     -18.429  19.267 -12.227  1.00 10.00      A   
ATOM    557  CD  GLU A 132     -18.718  20.334 -13.258  1.00 10.00      A   
ATOM    558  OE1 GLU A 132     -18.452  20.098 -14.452  1.00 10.00      A   
ATOM    559  OE2 GLU A 132     -19.193  21.424 -12.882  1.00 10.00      A   
ATOM    560  C   GLU A 132     -17.400  16.377 -11.981  1.00 10.00      A   
ATOM    561  O   GLU A 132     -17.217  15.493 -12.813  1.00 10.00      A   
ATOM    562  N   ARG A 133     -16.398  16.992 -11.356  1.00 10.00      A   
ATOM    563  HN  ARG A 133     -16.599  17.693 -10.696  1.00 10.00      A   
ATOM    564  CA  ARG A 133     -15.007  16.649 -11.637  1.00 10.00      A   
ATOM    565  CB  ARG A 133     -14.038  17.656 -11.009  1.00 10.00      A   
ATOM    566  CG  ARG A 133     -13.982  19.006 -11.712  1.00 10.00      A   
ATOM    567  CD  ARG A 133     -13.712  18.856 -13.203  1.00 10.00      A   
ATOM    568  NE  ARG A 133     -13.400  20.140 -13.832  1.00 10.00      A   
ATOM    569  HE  ARG A 133     -12.448  20.373 -13.927  1.00 10.00      A   
ATOM    570  CZ  ARG A 133     -14.315  21.004 -14.276  1.00 10.00      A   
ATOM    571  NH1 ARG A 133     -15.608  20.713 -14.204  1.00 10.00      A   
ATOM    572 HH11 ARG A 133     -15.919  19.802 -13.809  1.00 10.00      A   
ATOM    573 HH12 ARG A 133     -16.324  21.399 -14.536  1.00 10.00      A   
ATOM    574  NH2 ARG A 133     -13.930  22.153 -14.810  1.00 10.00      A   
ATOM    575 HH21 ARG A 133     -12.913  22.379 -14.890  1.00 10.00      A   
ATOM    576 HH22 ARG A 133     -14.637  22.842 -15.148  1.00 10.00      A   
ATOM    577  C   ARG A 133     -14.699  15.240 -11.147  1.00 10.00      A   
ATOM    578  O   ARG A 133     -13.971  14.488 -11.799  1.00 10.00      A   
ATOM    579  N   LEU A 134     -15.273  14.889 -10.002  1.00 10.00      A   
ATOM    580  HN  LEU A 134     -15.839  15.545  -9.533  1.00 10.00      A   
ATOM    581  CA  LEU A 134     -15.090  13.571  -9.409  1.00 10.00      A   
ATOM    582  CB  LEU A 134     -15.837  13.503  -8.072  1.00 10.00      A   
ATOM    583  CG  LEU A 134     -15.611  12.256  -7.217  1.00 10.00      A   
ATOM    584  CD1 LEU A 134     -14.220  12.272  -6.600  1.00 10.00      A   
ATOM    585  CD2 LEU A 134     -16.676  12.155  -6.138  1.00 10.00      A   
ATOM    586  C   LEU A 134     -15.618  12.497 -10.357  1.00 10.00      A   
ATOM    587  O   LEU A 134     -15.001  11.449 -10.538  1.00 10.00      A   
ATOM    588  N   GLN A 135     -16.755  12.780 -10.974  1.00 10.00      A   
ATOM    589  HN  GLN A 135     -17.200  13.636 -10.784  1.00 10.00      A   
ATOM    590  CA  GLN A 135     -17.375  11.853 -11.912  1.00 10.00      A   
ATOM    591  CB  GLN A 135     -18.868  12.187 -12.047  1.00 10.00      A   
ATOM    592  CG  GLN A 135     -19.620  11.377 -13.094  1.00 10.00      A   
ATOM    593  CD  GLN A 135     -19.686   9.901 -12.761  1.00 10.00      A   
ATOM    594  OE1 GLN A 135     -20.585   9.451 -12.057  1.00 10.00      A   
ATOM    595  NE2 GLN A 135     -18.742   9.133 -13.277  1.00 10.00      A   
ATOM    596 HE21 GLN A 135     -18.058   9.556 -13.843  1.00 10.00      A   
ATOM    597 HE22 GLN A 135     -18.762   8.175 -13.073  1.00 10.00      A   
ATOM    598  C   GLN A 135     -16.690  11.925 -13.278  1.00 10.00      A   
ATOM    599  O   GLN A 135     -16.729  10.973 -14.061  1.00 10.00      A   
ATOM    600  N   TYR A 136     -16.043  13.049 -13.543  1.00 10.00      A   
ATOM    601  HN  TYR A 136     -16.026  13.757 -12.864  1.00 10.00      A   
ATOM    602  CA  TYR A 136     -15.371  13.271 -14.815  1.00 10.00      A   
ATOM    603  CB  TYR A 136     -15.225  14.771 -15.091  1.00 10.00      A   
ATOM    604  CG  TYR A 136     -14.760  15.099 -16.490  1.00 10.00      A   
ATOM    605  CD1 TYR A 136     -13.467  15.546 -16.725  1.00 10.00      A   
ATOM    606  CD2 TYR A 136     -15.613  14.963 -17.576  1.00 10.00      A   
ATOM    607  CE1 TYR A 136     -13.036  15.848 -18.001  1.00 10.00      A   
ATOM    608  CE2 TYR A 136     -15.192  15.262 -18.857  1.00 10.00      A   
ATOM    609  CZ  TYR A 136     -13.902  15.706 -19.063  1.00 10.00      A   
ATOM    610  OH  TYR A 136     -13.475  16.006 -20.339  1.00 10.00      A   
ATOM    611  HH  TYR A 136     -12.512  15.931 -20.378  1.00 10.00      A   
ATOM    612  C   TYR A 136     -14.011  12.579 -14.912  1.00 10.00      A   
ATOM    613  O   TYR A 136     -13.819  11.705 -15.755  1.00 10.00      A   
ATOM    614  N   VAL A 137     -13.074  12.958 -14.051  1.00 10.00      A   
ATOM    615  HN  VAL A 137     -13.286  13.630 -13.366  1.00 10.00      A   
ATOM    616  CA  VAL A 137     -11.730  12.384 -14.107  1.00 10.00      A   
ATOM    617  CB  VAL A 137     -10.629  13.385 -13.691  1.00 10.00      A   
ATOM    618  CG1 VAL A 137     -10.567  14.540 -14.677  1.00 10.00      A   
ATOM    619  CG2 VAL A 137     -10.858  13.903 -12.280  1.00 10.00      A   
ATOM    620  C   VAL A 137     -11.584  11.073 -13.337  1.00 10.00      A   
ATOM    621  O   VAL A 137     -10.852  10.182 -13.764  1.00 10.00      A   
ATOM    622  N   PHE A 138     -12.273  10.948 -12.210  1.00 10.00      A   
ATOM    623  HN  PHE A 138     -12.853  11.681 -11.915  1.00 10.00      A   
ATOM    624  CA  PHE A 138     -12.180   9.736 -11.405  1.00 10.00      A   
ATOM    625  CB  PHE A 138     -12.252  10.064  -9.913  1.00 10.00      A   
ATOM    626  CG  PHE A 138     -11.216  11.055  -9.459  1.00 10.00      A   
ATOM    627  CD1 PHE A 138      -9.871  10.717  -9.441  1.00 10.00      A   
ATOM    628  CD2 PHE A 138     -11.586  12.326  -9.053  1.00 10.00      A   
ATOM    629  CE1 PHE A 138      -8.917  11.628  -9.026  1.00 10.00      A   
ATOM    630  CE2 PHE A 138     -10.639  13.240  -8.637  1.00 10.00      A   
ATOM    631  CZ  PHE A 138      -9.302  12.892  -8.623  1.00 10.00      A   
ATOM    632  C   PHE A 138     -13.249   8.722 -11.794  1.00 10.00      A   
ATOM    633  O   PHE A 138     -12.979   7.526 -11.887  1.00 10.00      A   
ATOM    634  N   GLY A 139     -14.463   9.205 -12.008  1.00 10.00      A   
ATOM    635  HN  GLY A 139     -14.625  10.165 -11.889  1.00 10.00      A   
ATOM    636  CA  GLY A 139     -15.550   8.329 -12.397  1.00 10.00      A   
ATOM    637  C   GLY A 139     -16.394   7.895 -11.217  1.00 10.00      A   
ATOM    638  O   GLY A 139     -17.045   6.851 -11.261  1.00 10.00      A   
ATOM    639  N   TYR A 140     -16.388   8.693 -10.160  1.00 10.00      A   
ATOM    640  HN  TYR A 140     -15.857   9.518 -10.183  1.00 10.00      A   
ATOM    641  CA  TYR A 140     -17.161   8.377  -8.969  1.00 10.00      A   
ATOM    642  CB  TYR A 140     -16.287   8.469  -7.712  1.00 10.00      A   
ATOM    643  CG  TYR A 140     -15.228   7.389  -7.612  1.00 10.00      A   
ATOM    644  CD1 TYR A 140     -15.460   6.225  -6.890  1.00 10.00      A   
ATOM    645  CD2 TYR A 140     -13.997   7.531  -8.242  1.00 10.00      A   
ATOM    646  CE1 TYR A 140     -14.499   5.235  -6.800  1.00 10.00      A   
ATOM    647  CE2 TYR A 140     -13.029   6.547  -8.157  1.00 10.00      A   
ATOM    648  CZ  TYR A 140     -13.285   5.400  -7.435  1.00 10.00      A   
ATOM    649  OH  TYR A 140     -12.328   4.411  -7.350  1.00 10.00      A   
ATOM    650  HH  TYR A 140     -12.747   3.551  -7.461  1.00 10.00      A   
ATOM    651  C   TYR A 140     -18.375   9.291  -8.852  1.00 10.00      A   
ATOM    652  O   TYR A 140     -18.238  10.509  -8.758  1.00 10.00      A   
ATOM    653  N   LYS A 141     -19.558   8.693  -8.883  1.00 10.00      A   
ATOM    654  HN  LYS A 141     -19.598   7.716  -8.979  1.00 10.00      A   
ATOM    655  CA  LYS A 141     -20.804   9.443  -8.780  1.00 10.00      A   
ATOM    656  CB  LYS A 141     -21.968   8.623  -9.352  1.00 10.00      A   
ATOM    657  CG  LYS A 141     -23.322   9.318  -9.305  1.00 10.00      A   
ATOM    658  CD  LYS A 141     -24.423   8.421  -9.855  1.00 10.00      A   
ATOM    659  CE  LYS A 141     -24.355   8.320 -11.371  1.00 10.00      A   
ATOM    660  NZ  LYS A 141     -25.376   7.384 -11.914  1.00 10.00      A   
ATOM    661  HZ1 LYS A 141     -25.460   7.503 -12.944  1.00 10.00      A   
ATOM    662  HZ2 LYS A 141     -26.302   7.571 -11.479  1.00 10.00      A   
ATOM    663  HZ3 LYS A 141     -25.105   6.400 -11.712  1.00 10.00      A   
ATOM    664  C   LYS A 141     -21.093   9.818  -7.333  1.00 10.00      A   
ATOM    665  O   LYS A 141     -21.355   8.951  -6.499  1.00 10.00      A   
ATOM    666  N   LEU A 142     -21.028  11.106  -7.041  1.00 10.00      A   
ATOM    667  HN  LEU A 142     -20.794  11.742  -7.746  1.00 10.00      A   
ATOM    668  CA  LEU A 142     -21.292  11.604  -5.699  1.00 10.00      A   
ATOM    669  CB  LEU A 142     -20.354  12.773  -5.377  1.00 10.00      A   
ATOM    670  CG  LEU A 142     -20.595  13.494  -4.049  1.00 10.00      A   
ATOM    671  CD1 LEU A 142     -20.193  12.616  -2.879  1.00 10.00      A   
ATOM    672  CD2 LEU A 142     -19.846  14.815  -4.011  1.00 10.00      A   
ATOM    673  C   LEU A 142     -22.747  12.051  -5.581  1.00 10.00      A   
ATOM    674  O   LEU A 142     -23.103  13.150  -6.002  1.00 10.00      A   
ATOM    675  N   VAL A 143     -23.586  11.190  -5.021  1.00 10.00      A   
ATOM    676  HN  VAL A 143     -23.244  10.325  -4.702  1.00 10.00      A   
ATOM    677  CA  VAL A 143     -25.003  11.499  -4.856  1.00 10.00      A   
ATOM    678  CB  VAL A 143     -25.880  10.801  -5.922  1.00 10.00      A   
ATOM    679  CG1 VAL A 143     -25.723  11.466  -7.279  1.00 10.00      A   
ATOM    680  CG2 VAL A 143     -25.556   9.316  -6.007  1.00 10.00      A   
ATOM    681  C   VAL A 143     -25.496  11.099  -3.470  1.00 10.00      A   
ATOM    682  O   VAL A 143     -24.767  10.472  -2.699  1.00 10.00      A   
ATOM    683  N   GLU A 144     -26.731  11.470  -3.159  1.00 10.00      A   
ATOM    684  HN  GLU A 144     -27.256  11.972  -3.813  1.00 10.00      A   
ATOM    685  CA  GLU A 144     -27.331  11.142  -1.875  1.00 10.00      A   
ATOM    686  CB  GLU A 144     -28.464  12.121  -1.549  1.00 10.00      A   
ATOM    687  CG  GLU A 144     -28.023  13.454  -0.975  1.00 10.00      A   
ATOM    688  CD  GLU A 144     -29.184  14.239  -0.399  1.00 10.00      A   
ATOM    689  OE1 GLU A 144     -29.218  14.446   0.831  1.00 10.00      A   
ATOM    690  OE2 GLU A 144     -30.073  14.654  -1.173  1.00 10.00      A   
ATOM    691  C   GLU A 144     -27.910   9.735  -1.912  1.00 10.00      A   
ATOM    692  O   GLU A 144     -28.505   9.331  -2.913  1.00 10.00      A   
ATOM    693  N   LEU A 145     -27.731   8.991  -0.828  1.00 10.00      A   
ATOM    694  HN  LEU A 145     -27.214   9.353  -0.077  1.00 10.00      A   
ATOM    695  CA  LEU A 145     -28.279   7.641  -0.741  1.00 10.00      A   
ATOM    696  CB  LEU A 145     -27.656   6.864   0.428  1.00 10.00      A   
ATOM    697  CG  LEU A 145     -28.064   7.288   1.846  1.00 10.00      A   
ATOM    698  CD1 LEU A 145     -27.882   6.133   2.817  1.00 10.00      A   
ATOM    699  CD2 LEU A 145     -27.261   8.496   2.305  1.00 10.00      A   
ATOM    700  C   LEU A 145     -29.791   7.737  -0.577  1.00 10.00      A   
ATOM    701  O   LEU A 145     -30.547   6.865  -1.013  1.00 10.00      A   
ATOM    702  N   GLU A 146     -30.207   8.824   0.056  1.00 10.00      A   
ATOM    703  HN  GLU A 146     -29.537   9.466   0.370  1.00 10.00      A   
ATOM    704  CA  GLU A 146     -31.605   9.119   0.295  1.00 10.00      A   
ATOM    705  CB  GLU A 146     -31.995   8.752   1.728  1.00 10.00      A   
ATOM    706  CG  GLU A 146     -31.967   7.263   2.034  1.00 10.00      A   
ATOM    707  CD  GLU A 146     -32.422   6.958   3.445  1.00 10.00      A   
ATOM    708  OE1 GLU A 146     -33.438   7.542   3.881  1.00 10.00      A   
ATOM    709  OE2 GLU A 146     -31.771   6.143   4.126  1.00 10.00      A   
ATOM    710  C   GLU A 146     -31.811  10.610   0.069  1.00 10.00      A   
ATOM    711  O   GLU A 146     -31.081  11.428   0.629  1.00 10.00      A   
ATOM    712  N   PRO A 147     -32.787  10.982  -0.766  1.00 10.00      A   
ATOM    713  CA  PRO A 147     -33.071  12.386  -1.086  1.00 10.00      A   
ATOM    714  CB  PRO A 147     -34.337  12.310  -1.943  1.00 10.00      A   
ATOM    715  CG  PRO A 147     -34.322  10.937  -2.517  1.00 10.00      A   
ATOM    716  CD  PRO A 147     -33.694  10.061  -1.472  1.00 10.00      A   
ATOM    717  C   PRO A 147     -33.326  13.251   0.146  1.00 10.00      A   
ATOM    718  O   PRO A 147     -34.119  12.887   1.020  1.00 10.00      A   
ATOM    719  N   LYS A 148     -32.623  14.382   0.208  1.00 10.00      A   
ATOM    720  HN  LYS A 148     -31.955  14.560  -0.494  1.00 10.00      A   
ATOM    721  CA  LYS A 148     -32.765  15.346   1.297  1.00 10.00      A   
ATOM    722  CB  LYS A 148     -34.188  15.921   1.352  1.00 10.00      A   
ATOM    723  CG  LYS A 148     -34.579  16.751   0.137  1.00 10.00      A   
ATOM    724  CD  LYS A 148     -33.901  18.111   0.156  1.00 10.00      A   
ATOM    725  CE  LYS A 148     -34.200  18.905  -1.105  1.00 10.00      A   
ATOM    726  NZ  LYS A 148     -33.606  20.269  -1.053  1.00 10.00      A   
ATOM    727  HZ1 LYS A 148     -34.075  20.833  -0.315  1.00 10.00      A   
ATOM    728  HZ2 LYS A 148     -33.726  20.748  -1.967  1.00 10.00      A   
ATOM    729  HZ3 LYS A 148     -32.590  20.213  -0.834  1.00 10.00      A   
ATOM    730  C   LYS A 148     -32.356  14.764   2.648  1.00 10.00      A   
ATOM    731  O   LYS A 148     -33.128  14.793   3.607  1.00 10.00      A   
ATOM    732  N   SER A 149     -31.141  14.238   2.714  1.00 10.00      A   
ATOM    733  HN  SER A 149     -30.571  14.237   1.907  1.00 10.00      A   
ATOM    734  CA  SER A 149     -30.623  13.664   3.949  1.00 10.00      A   
ATOM    735  CB  SER A 149     -30.444  12.149   3.805  1.00 10.00      A   
ATOM    736  OG  SER A 149     -31.627  11.543   3.312  1.00 10.00      A   
ATOM    737  HG  SER A 149     -31.740  11.782   2.381  1.00 10.00      A   
ATOM    738  C   SER A 149     -29.297  14.317   4.334  1.00 10.00      A   
ATOM    739  O   SER A 149     -28.831  14.184   5.468  1.00 10.00      A   
ATOM    740  N   ASN A 150     -28.692  15.014   3.369  1.00 10.00      A   
ATOM    741  HN  ASN A 150     -29.116  15.051   2.477  1.00 10.00      A   
ATOM    742  CA  ASN A 150     -27.416  15.709   3.564  1.00 10.00      A   
ATOM    743  CB  ASN A 150     -27.474  16.719   4.719  1.00 10.00      A   
ATOM    744  CG  ASN A 150     -28.400  17.889   4.431  1.00 10.00      A   
ATOM    745  OD1 ASN A 150     -28.017  18.854   3.769  1.00 10.00      A   
ATOM    746  ND2 ASN A 150     -29.624  17.815   4.931  1.00 10.00      A   
ATOM    747 HD21 ASN A 150     -29.864  17.022   5.453  1.00 10.00      A   
ATOM    748 HD22 ASN A 150     -30.241  18.556   4.756  1.00 10.00      A   
ATOM    749  C   ASN A 150     -26.265  14.721   3.734  1.00 10.00      A   
ATOM    750  O   ASN A 150     -25.218  15.044   4.296  1.00 10.00      A   
ATOM    751  N   THR A 151     -26.473  13.514   3.231  1.00 10.00      A   
ATOM    752  HN  THR A 151     -27.324  13.328   2.785  1.00 10.00      A   
ATOM    753  CA  THR A 151     -25.474  12.462   3.296  1.00 10.00      A   
ATOM    754  CB  THR A 151     -25.979  11.294   4.158  1.00 10.00      A   
ATOM    755  OG1 THR A 151     -26.802  11.814   5.211  1.00 10.00      A   
ATOM    756  HG1 THR A 151     -26.822  12.776   5.151  1.00 10.00      A   
ATOM    757  CG2 THR A 151     -24.807  10.537   4.763  1.00 10.00      A   
ATOM    758  C   THR A 151     -25.202  11.964   1.883  1.00 10.00      A   
ATOM    759  O   THR A 151     -26.126  11.555   1.177  1.00 10.00      A   
ATOM    760  N   TYR A 152     -23.943  12.001   1.471  1.00 10.00      A   
ATOM    761  HN  TYR A 152     -23.239  12.296   2.093  1.00 10.00      A   
ATOM    762  CA  TYR A 152     -23.574  11.591   0.124  1.00 10.00      A   
ATOM    763  CB  TYR A 152     -22.841  12.731  -0.586  1.00 10.00      A   
ATOM    764  CG  TYR A 152     -23.578  14.054  -0.547  1.00 10.00      A   
ATOM    765  CD1 TYR A 152     -23.341  14.974   0.467  1.00 10.00      A   
ATOM    766  CD2 TYR A 152     -24.511  14.380  -1.522  1.00 10.00      A   
ATOM    767  CE1 TYR A 152     -24.013  16.181   0.509  1.00 10.00      A   
ATOM    768  CE2 TYR A 152     -25.187  15.586  -1.488  1.00 10.00      A   
ATOM    769  CZ  TYR A 152     -24.936  16.483  -0.470  1.00 10.00      A   
ATOM    770  OH  TYR A 152     -25.606  17.685  -0.435  1.00 10.00      A   
ATOM    771  HH  TYR A 152     -26.479  17.578  -0.829  1.00 10.00      A   
ATOM    772  C   TYR A 152     -22.717  10.329   0.123  1.00 10.00      A   
ATOM    773  O   TYR A 152     -22.035  10.028   1.101  1.00 10.00      A   
ATOM    774  N   ILE A 153     -22.762   9.601  -0.985  1.00 10.00      A   
ATOM    775  HN  ILE A 153     -23.329   9.904  -1.732  1.00 10.00      A   
ATOM    776  CA  ILE A 153     -21.998   8.371  -1.141  1.00 10.00      A   
ATOM    777  CB  ILE A 153     -22.867   7.128  -0.815  1.00 10.00      A   
ATOM    778  CG1 ILE A 153     -22.039   5.838  -0.867  1.00 10.00      A   
ATOM    779  CG2 ILE A 153     -24.079   7.043  -1.737  1.00 10.00      A   
ATOM    780  CD1 ILE A 153     -22.794   4.606  -0.414  1.00 10.00      A   
ATOM    781  C   ILE A 153     -21.455   8.279  -2.568  1.00 10.00      A   
ATOM    782  O   ILE A 153     -22.097   8.745  -3.512  1.00 10.00      A   
ATOM    783  N   LEU A 154     -20.267   7.704  -2.724  1.00 10.00      A   
ATOM    784  HN  LEU A 154     -19.786   7.365  -1.935  1.00 10.00      A   
ATOM    785  CA  LEU A 154     -19.655   7.574  -4.041  1.00 10.00      A   
ATOM    786  CB  LEU A 154     -18.133   7.714  -3.973  1.00 10.00      A   
ATOM    787  CG  LEU A 154     -17.564   9.135  -4.011  1.00 10.00      A   
ATOM    788  CD1 LEU A 154     -17.957   9.914  -2.768  1.00 10.00      A   
ATOM    789  CD2 LEU A 154     -16.051   9.098  -4.153  1.00 10.00      A   
ATOM    790  C   LEU A 154     -20.022   6.259  -4.715  1.00 10.00      A   
ATOM    791  O   LEU A 154     -19.809   5.170  -4.166  1.00 10.00      A   
ATOM    792  N   ILE A 155     -20.587   6.366  -5.902  1.00 10.00      A   
ATOM    793  HN  ILE A 155     -20.768   7.266  -6.265  1.00 10.00      A   
ATOM    794  CA  ILE A 155     -20.968   5.201  -6.678  1.00 10.00      A   
ATOM    795  CB  ILE A 155     -22.467   5.220  -7.049  1.00 10.00      A   
ATOM    796  CG1 ILE A 155     -23.328   5.365  -5.788  1.00 10.00      A   
ATOM    797  CG2 ILE A 155     -22.841   3.956  -7.812  1.00 10.00      A   
ATOM    798  CD1 ILE A 155     -24.810   5.506  -6.066  1.00 10.00      A   
ATOM    799  C   ILE A 155     -20.130   5.141  -7.950  1.00 10.00      A   
ATOM    800  O   ILE A 155     -20.271   5.982  -8.837  1.00 10.00      A   
ATOM    801  N   ASN A 156     -19.244   4.161  -8.030  1.00 10.00      A   
ATOM    802  HN  ASN A 156     -19.175   3.513  -7.299  1.00 10.00      A   
ATOM    803  CA  ASN A 156     -18.390   4.012  -9.198  1.00 10.00      A   
ATOM    804  CB  ASN A 156     -17.009   3.478  -8.802  1.00 10.00      A   
ATOM    805  CG  ASN A 156     -16.054   3.380  -9.978  1.00 10.00      A   
ATOM    806  OD1 ASN A 156     -15.957   2.341 -10.624  1.00 10.00      A   
ATOM    807  ND2 ASN A 156     -15.346   4.463 -10.267  1.00 10.00      A   
ATOM    808 HD21 ASN A 156     -15.473   5.262  -9.717  1.00 10.00      A   
ATOM    809 HD22 ASN A 156     -14.725   4.419 -11.023  1.00 10.00      A   
ATOM    810  C   ASN A 156     -19.052   3.100 -10.220  1.00 10.00      A   
ATOM    811  O   ASN A 156     -19.002   1.876 -10.103  1.00 10.00      A   
ATOM    812  N   THR A 157     -19.694   3.706 -11.204  1.00 10.00      A   
ATOM    813  HN  THR A 157     -19.723   4.686 -11.222  1.00 10.00      A   
ATOM    814  CA  THR A 157     -20.381   2.968 -12.254  1.00 10.00      A   
ATOM    815  CB  THR A 157     -21.523   3.819 -12.840  1.00 10.00      A   
ATOM    816  OG1 THR A 157     -21.889   4.832 -11.889  1.00 10.00      A   
ATOM    817  HG1 THR A 157     -22.755   4.625 -11.517  1.00 10.00      A   
ATOM    818  CG2 THR A 157     -22.735   2.953 -13.137  1.00 10.00      A   
ATOM    819  C   THR A 157     -19.417   2.567 -13.376  1.00 10.00      A   
ATOM    820  O   THR A 157     -19.700   2.763 -14.560  1.00 10.00      A   
ATOM    821  N   LEU A 158     -18.274   2.013 -12.995  1.00 10.00      A   
ATOM    822  HN  LEU A 158     -18.098   1.890 -12.037  1.00 10.00      A   
ATOM    823  CA  LEU A 158     -17.273   1.580 -13.958  1.00 10.00      A   
ATOM    824  CB  LEU A 158     -15.992   2.404 -13.823  1.00 10.00      A   
ATOM    825  CG  LEU A 158     -16.099   3.894 -14.164  1.00 10.00      A   
ATOM    826  CD1 LEU A 158     -14.803   4.612 -13.822  1.00 10.00      A   
ATOM    827  CD2 LEU A 158     -16.449   4.087 -15.633  1.00 10.00      A   
ATOM    828  C   LEU A 158     -16.968   0.100 -13.776  1.00 10.00      A   
ATOM    829  O   LEU A 158     -16.395  -0.307 -12.766  1.00 10.00      A   
ATOM    830  N   GLU A 159     -17.359  -0.705 -14.748  1.00 10.00      A   
ATOM    831  HN  GLU A 159     -17.818  -0.327 -15.531  1.00 10.00      A   
ATOM    832  CA  GLU A 159     -17.128  -2.139 -14.681  1.00 10.00      A   
ATOM    833  CB  GLU A 159     -16.030  -2.564 -15.660  1.00 10.00      A   
ATOM    834  CG  GLU A 159     -16.083  -1.869 -17.010  1.00 10.00      A   
ATOM    835  CD  GLU A 159     -15.729  -2.798 -18.148  1.00 10.00      A   
ATOM    836  OE1 GLU A 159     -14.641  -3.412 -18.109  1.00 10.00      A   
ATOM    837  OE2 GLU A 159     -16.539  -2.918 -19.091  1.00 10.00      A   
ATOM    838  C   GLU A 159     -18.419  -2.916 -14.934  1.00 10.00      A   
ATOM    839  O   GLU A 159     -19.087  -2.719 -15.953  1.00 10.00      A   
ATOM    840  N   PRO A 160     -18.799  -3.802 -14.001  1.00 10.00      A   
ATOM    841  CA  PRO A 160     -18.036  -4.050 -12.773  1.00 10.00      A   
ATOM    842  CB  PRO A 160     -19.072  -4.707 -11.861  1.00 10.00      A   
ATOM    843  CG  PRO A 160     -19.976  -5.437 -12.796  1.00 10.00      A   
ATOM    844  CD  PRO A 160     -20.017  -4.630 -14.069  1.00 10.00      A   
ATOM    845  C   PRO A 160     -16.875  -5.009 -13.021  1.00 10.00      A   
ATOM    846  O   PRO A 160     -16.913  -5.824 -13.944  1.00 10.00      A   
ATOM    847  N   VAL A 161     -15.842  -4.897 -12.205  1.00 10.00      A   
ATOM    848  HN  VAL A 161     -15.866  -4.225 -11.490  1.00 10.00      A   
ATOM    849  CA  VAL A 161     -14.668  -5.751 -12.329  1.00 10.00      A   
ATOM    850  CB  VAL A 161     -13.575  -5.105 -13.208  1.00 10.00      A   
ATOM    851  CG1 VAL A 161     -13.137  -3.761 -12.640  1.00 10.00      A   
ATOM    852  CG2 VAL A 161     -12.388  -6.041 -13.358  1.00 10.00      A   
ATOM    853  C   VAL A 161     -14.095  -6.078 -10.953  1.00 10.00      A   
ATOM    854  O   VAL A 161     -14.636  -5.648  -9.931  1.00 10.00      A   
ATOM    855  N   GLU A 166     -20.819 -12.314  -9.586  1.00 10.00      A   
ATOM    856  HN  GLU A 166     -21.490 -12.463 -10.291  1.00 10.00      A   
ATOM    857  CA  GLU A 166     -20.905 -13.092  -8.357  1.00 10.00      A   
ATOM    858  CB  GLU A 166     -20.241 -14.461  -8.541  1.00 10.00      A   
ATOM    859  CG  GLU A 166     -20.673 -15.514  -7.529  1.00 10.00      A   
ATOM    860  CD  GLU A 166     -22.103 -15.970  -7.733  1.00 10.00      A   
ATOM    861  OE1 GLU A 166     -23.025 -15.295  -7.233  1.00 10.00      A   
ATOM    862  OE2 GLU A 166     -22.308 -17.010  -8.397  1.00 10.00      A   
ATOM    863  C   GLU A 166     -20.264 -12.341  -7.190  1.00 10.00      A   
ATOM    864  O   GLU A 166     -20.378 -12.742  -6.030  1.00 10.00      A   
ATOM    865  N   MET A 167     -19.601 -11.243  -7.499  1.00 10.00      A   
ATOM    866  HN  MET A 167     -19.564 -10.958  -8.435  1.00 10.00      A   
ATOM    867  CA  MET A 167     -18.948 -10.439  -6.479  1.00 10.00      A   
ATOM    868  CB  MET A 167     -17.550 -10.010  -6.934  1.00 10.00      A   
ATOM    869  CG  MET A 167     -16.687  -9.438  -5.821  1.00 10.00      A   
ATOM    870  SD  MET A 167     -14.923  -9.596  -6.154  1.00 10.00      A   
ATOM    871  CE  MET A 167     -14.243  -8.796  -4.701  1.00 10.00      A   
ATOM    872  C   MET A 167     -19.803  -9.233  -6.134  1.00 10.00      A   
ATOM    873  O   MET A 167     -20.352  -8.582  -7.017  1.00 10.00      A   
ATOM    874  N   ARG A 168     -19.929  -8.952  -4.846  1.00 10.00      A   
ATOM    875  HN  ARG A 168     -19.464  -9.507  -4.189  1.00 10.00      A   
ATOM    876  CA  ARG A 168     -20.730  -7.830  -4.381  1.00 10.00      A   
ATOM    877  CB  ARG A 168     -22.162  -8.289  -4.060  1.00 10.00      A   
ATOM    878  CG  ARG A 168     -22.262  -9.318  -2.942  1.00 10.00      A   
ATOM    879  CD  ARG A 168     -23.299 -10.385  -3.255  1.00 10.00      A   
ATOM    880  NE  ARG A 168     -22.770 -11.424  -4.143  1.00 10.00      A   
ATOM    881  HE  ARG A 168     -21.799 -11.425  -4.298  1.00 10.00      A   
ATOM    882  CZ  ARG A 168     -23.510 -12.366  -4.735  1.00 10.00      A   
ATOM    883  NH1 ARG A 168     -24.829 -12.395  -4.558  1.00 10.00      A   
ATOM    884 HH11 ARG A 168     -25.291 -11.684  -3.955  1.00 10.00      A   
ATOM    885 HH12 ARG A 168     -25.404 -13.130  -5.023  1.00 10.00      A   
ATOM    886  NH2 ARG A 168     -22.920 -13.274  -5.503  1.00 10.00      A   
ATOM    887 HH21 ARG A 168     -23.479 -14.025  -5.985  1.00 10.00      A   
ATOM    888 HH22 ARG A 168     -21.881 -13.252  -5.636  1.00 10.00      A   
ATOM    889  C   ARG A 168     -20.085  -7.187  -3.159  1.00 10.00      A   
ATOM    890  O   ARG A 168     -19.378  -7.852  -2.402  1.00 10.00      A   
ATOM    891  N   GLY A 169     -20.317  -5.895  -2.987  1.00 10.00      A   
ATOM    892  HN  GLY A 169     -20.862  -5.412  -3.643  1.00 10.00      A   
ATOM    893  CA  GLY A 169     -19.752  -5.179  -1.859  1.00 10.00      A   
ATOM    894  C   GLY A 169     -18.788  -4.098  -2.309  1.00 10.00      A   
ATOM    895  O   GLY A 169     -18.452  -4.015  -3.492  1.00 10.00      A   
ATOM    896  N   GLN A 171      -7.892 -13.544  -3.168  1.00 10.00      A   
ATOM    897  HN  GLN A 171      -7.933 -14.258  -3.840  1.00 10.00      A   
ATOM    898  CA  GLN A 171      -7.387 -12.235  -3.556  1.00 10.00      A   
ATOM    899  CB  GLN A 171      -6.941 -12.244  -5.023  1.00 10.00      A   
ATOM    900  CG  GLN A 171      -5.653 -13.004  -5.302  1.00 10.00      A   
ATOM    901  CD  GLN A 171      -5.105 -12.703  -6.686  1.00 10.00      A   
ATOM    902  OE1 GLN A 171      -4.337 -11.760  -6.870  1.00 10.00      A   
ATOM    903  NE2 GLN A 171      -5.491 -13.500  -7.668  1.00 10.00      A   
ATOM    904 HE21 GLN A 171      -6.102 -14.237  -7.455  1.00 10.00      A   
ATOM    905 HE22 GLN A 171      -5.154 -13.320  -8.570  1.00 10.00      A   
ATOM    906  C   GLN A 171      -8.464 -11.170  -3.361  1.00 10.00      A   
ATOM    907  O   GLN A 171      -8.297 -10.016  -3.760  1.00 10.00      A   
ATOM    908  N   GLY A 172      -9.567 -11.566  -2.740  1.00 10.00      A   
ATOM    909  HN  GLY A 172      -9.632 -12.493  -2.427  1.00 10.00      A   
ATOM    910  CA  GLY A 172     -10.666 -10.644  -2.518  1.00 10.00      A   
ATOM    911  C   GLY A 172     -10.603  -9.949  -1.169  1.00 10.00      A   
ATOM    912  O   GLY A 172      -9.710  -9.135  -0.921  1.00 10.00      A   
ATOM    913  N   THR A 173     -11.563 -10.254  -0.305  1.00 10.00      A   
ATOM    914  HN  THR A 173     -12.243 -10.915  -0.564  1.00 10.00      A   
ATOM    915  CA  THR A 173     -11.632  -9.660   1.027  1.00 10.00      A   
ATOM    916  CB  THR A 173     -12.328  -8.277   1.002  1.00 10.00      A   
ATOM    917  OG1 THR A 173     -11.712  -7.446   0.009  1.00 10.00      A   
ATOM    918  HG1 THR A 173     -10.964  -7.917  -0.379  1.00 10.00      A   
ATOM    919  CG2 THR A 173     -12.213  -7.594   2.356  1.00 10.00      A   
ATOM    920  C   THR A 173     -12.372 -10.600   1.988  1.00 10.00      A   
ATOM    921  O   THR A 173     -13.536 -10.941   1.765  1.00 10.00      A   
ATOM    922  N   PRO A 174     -11.698 -11.029   3.069  1.00 10.00      A   
ATOM    923  CA  PRO A 174     -12.270 -11.956   4.060  1.00 10.00      A   
ATOM    924  CB  PRO A 174     -11.080 -12.292   4.966  1.00 10.00      A   
ATOM    925  CG  PRO A 174     -10.154 -11.135   4.818  1.00 10.00      A   
ATOM    926  CD  PRO A 174     -10.312 -10.653   3.404  1.00 10.00      A   
ATOM    927  C   PRO A 174     -13.412 -11.358   4.890  1.00 10.00      A   
ATOM    928  O   PRO A 174     -14.387 -12.048   5.199  1.00 10.00      A   
ATOM    929  N   THR A 175     -13.291 -10.081   5.240  1.00 10.00      A   
ATOM    930  HN  THR A 175     -12.500  -9.579   4.950  1.00 10.00      A   
ATOM    931  CA  THR A 175     -14.295  -9.397   6.050  1.00 10.00      A   
ATOM    932  CB  THR A 175     -13.879  -7.938   6.299  1.00 10.00      A   
ATOM    933  OG1 THR A 175     -12.619  -7.698   5.656  1.00 10.00      A   
ATOM    934  HG1 THR A 175     -12.395  -6.765   5.729  1.00 10.00      A   
ATOM    935  CG2 THR A 175     -13.739  -7.675   7.792  1.00 10.00      A   
ATOM    936  C   THR A 175     -15.681  -9.430   5.407  1.00 10.00      A   
ATOM    937  O   THR A 175     -16.689  -9.604   6.093  1.00 10.00      A   
ATOM    938  N   THR A 176     -15.723  -9.280   4.090  1.00 10.00      A   
ATOM    939  HN  THR A 176     -14.884  -9.153   3.594  1.00 10.00      A   
ATOM    940  CA  THR A 176     -16.978  -9.290   3.352  1.00 10.00      A   
ATOM    941  CB  THR A 176     -16.728  -8.956   1.875  1.00 10.00      A   
ATOM    942  OG1 THR A 176     -15.313  -8.862   1.658  1.00 10.00      A   
ATOM    943  HG1 THR A 176     -14.980  -9.712   1.343  1.00 10.00      A   
ATOM    944  CG2 THR A 176     -17.384  -7.635   1.507  1.00 10.00      A   
ATOM    945  C   THR A 176     -17.664 -10.649   3.449  1.00 10.00      A   
ATOM    946  O   THR A 176     -18.889 -10.740   3.392  1.00 10.00      A   
ATOM    947  N   GLY A 177     -16.866 -11.700   3.618  1.00 10.00      A   
ATOM    948  HN  GLY A 177     -15.899 -11.561   3.681  1.00 10.00      A   
ATOM    949  CA  GLY A 177     -17.408 -13.040   3.722  1.00 10.00      A   
ATOM    950  C   GLY A 177     -18.296 -13.202   4.938  1.00 10.00      A   
ATOM    951  O   GLY A 177     -19.392 -13.750   4.843  1.00 10.00      A   
ATOM    952  N   LEU A 178     -17.829 -12.705   6.078  1.00 10.00      A   
ATOM    953  HN  LEU A 178     -16.955 -12.263   6.084  1.00 10.00      A   
ATOM    954  CA  LEU A 178     -18.590 -12.797   7.320  1.00 10.00      A   
ATOM    955  CB  LEU A 178     -17.775 -12.268   8.508  1.00 10.00      A   
ATOM    956  CG  LEU A 178     -16.724 -13.212   9.107  1.00 10.00      A   
ATOM    957  CD1 LEU A 178     -17.311 -14.591   9.368  1.00 10.00      A   
ATOM    958  CD2 LEU A 178     -15.490 -13.299   8.223  1.00 10.00      A   
ATOM    959  C   LEU A 178     -19.899 -12.031   7.201  1.00 10.00      A   
ATOM    960  O   LEU A 178     -20.957 -12.524   7.592  1.00 10.00      A   
ATOM    961  N   LEU A 179     -19.819 -10.829   6.639  1.00 10.00      A   
ATOM    962  HN  LEU A 179     -18.945 -10.503   6.336  1.00 10.00      A   
ATOM    963  CA  LEU A 179     -20.991  -9.983   6.460  1.00 10.00      A   
ATOM    964  CB  LEU A 179     -20.587  -8.610   5.916  1.00 10.00      A   
ATOM    965  CG  LEU A 179     -21.712  -7.582   5.772  1.00 10.00      A   
ATOM    966  CD1 LEU A 179     -22.283  -7.212   7.133  1.00 10.00      A   
ATOM    967  CD2 LEU A 179     -21.221  -6.344   5.038  1.00 10.00      A   
ATOM    968  C   LEU A 179     -22.003 -10.641   5.528  1.00 10.00      A   
ATOM    969  O   LEU A 179     -23.207 -10.614   5.789  1.00 10.00      A   
ATOM    970  N   MET A 180     -21.503 -11.244   4.452  1.00 10.00      A   
ATOM    971  HN  MET A 180     -20.531 -11.234   4.306  1.00 10.00      A   
ATOM    972  CA  MET A 180     -22.356 -11.915   3.478  1.00 10.00      A   
ATOM    973  CB  MET A 180     -21.526 -12.469   2.317  1.00 10.00      A   
ATOM    974  CG  MET A 180     -22.355 -13.107   1.212  1.00 10.00      A   
ATOM    975  SD  MET A 180     -23.368 -11.911   0.316  1.00 10.00      A   
ATOM    976  CE  MET A 180     -24.559 -13.001  -0.455  1.00 10.00      A   
ATOM    977  C   MET A 180     -23.159 -13.031   4.135  1.00 10.00      A   
ATOM    978  O   MET A 180     -24.358 -13.174   3.891  1.00 10.00      A   
ATOM    979  N   ILE A 181     -22.496 -13.812   4.980  1.00 10.00      A   
ATOM    980  HN  ILE A 181     -21.538 -13.652   5.130  1.00 10.00      A   
ATOM    981  CA  ILE A 181     -23.153 -14.909   5.680  1.00 10.00      A   
ATOM    982  CB  ILE A 181     -22.147 -15.746   6.502  1.00 10.00      A   
ATOM    983  CG1 ILE A 181     -21.082 -16.346   5.580  1.00 10.00      A   
ATOM    984  CG2 ILE A 181     -22.863 -16.847   7.276  1.00 10.00      A   
ATOM    985  CD1 ILE A 181     -19.921 -16.987   6.311  1.00 10.00      A   
ATOM    986  C   ILE A 181     -24.253 -14.377   6.599  1.00 10.00      A   
ATOM    987  O   ILE A 181     -25.357 -14.922   6.641  1.00 10.00      A   
ATOM    988  N   VAL A 182     -23.951 -13.296   7.310  1.00 10.00      A   
ATOM    989  HN  VAL A 182     -23.060 -12.898   7.218  1.00 10.00      A   
ATOM    990  CA  VAL A 182     -24.910 -12.689   8.225  1.00 10.00      A   
ATOM    991  CB  VAL A 182     -24.297 -11.523   9.030  1.00 10.00      A   
ATOM    992  CG1 VAL A 182     -25.342 -10.884   9.934  1.00 10.00      A   
ATOM    993  CG2 VAL A 182     -23.114 -12.008   9.855  1.00 10.00      A   
ATOM    994  C   VAL A 182     -26.158 -12.207   7.487  1.00 10.00      A   
ATOM    995  O   VAL A 182     -27.276 -12.593   7.833  1.00 10.00      A   
ATOM    996  N   LEU A 183     -25.967 -11.384   6.457  1.00 10.00      A   
ATOM    997  HN  LEU A 183     -25.049 -11.127   6.205  1.00 10.00      A   
ATOM    998  CA  LEU A 183     -27.096 -10.862   5.690  1.00 10.00      A   
ATOM    999  CB  LEU A 183     -26.665  -9.757   4.714  1.00 10.00      A   
ATOM   1000  CG  LEU A 183     -25.870 -10.185   3.476  1.00 10.00      A   
ATOM   1001  CD1 LEU A 183     -26.790 -10.352   2.273  1.00 10.00      A   
ATOM   1002  CD2 LEU A 183     -24.773  -9.176   3.173  1.00 10.00      A   
ATOM   1003  C   LEU A 183     -27.846 -11.986   4.980  1.00 10.00      A   
ATOM   1004  O   LEU A 183     -29.065 -11.918   4.801  1.00 10.00      A   
ATOM   1005  N   GLY A 184     -27.108 -13.020   4.584  1.00 10.00      A   
ATOM   1006  HN  GLY A 184     -26.136 -13.006   4.736  1.00 10.00      A   
ATOM   1007  CA  GLY A 184     -27.713 -14.153   3.917  1.00 10.00      A   
ATOM   1008  C   GLY A 184     -28.672 -14.882   4.833  1.00 10.00      A   
ATOM   1009  O   GLY A 184     -29.770 -15.259   4.422  1.00 10.00      A   
ATOM   1010  N   LEU A 185     -28.262 -15.059   6.086  1.00 10.00      A   
ATOM   1011  HN  LEU A 185     -27.373 -14.728   6.350  1.00 10.00      A   
ATOM   1012  CA  LEU A 185     -29.091 -15.732   7.077  1.00 10.00      A   
ATOM   1013  CB  LEU A 185     -28.311 -15.958   8.377  1.00 10.00      A   
ATOM   1014  CG  LEU A 185     -27.149 -16.953   8.307  1.00 10.00      A   
ATOM   1015  CD1 LEU A 185     -26.390 -16.987   9.623  1.00 10.00      A   
ATOM   1016  CD2 LEU A 185     -27.650 -18.340   7.940  1.00 10.00      A   
ATOM   1017  C   LEU A 185     -30.348 -14.917   7.357  1.00 10.00      A   
ATOM   1018  O   LEU A 185     -31.429 -15.472   7.558  1.00 10.00      A   
ATOM   1019  N   ILE A 186     -30.197 -13.595   7.348  1.00 10.00      A   
ATOM   1020  HN  ILE A 186     -29.307 -13.218   7.173  1.00 10.00      A   
ATOM   1021  CA  ILE A 186     -31.315 -12.692   7.592  1.00 10.00      A   
ATOM   1022  CB  ILE A 186     -30.867 -11.211   7.603  1.00 10.00      A   
ATOM   1023  CG1 ILE A 186     -29.828 -10.969   8.700  1.00 10.00      A   
ATOM   1024  CG2 ILE A 186     -32.064 -10.286   7.791  1.00 10.00      A   
ATOM   1025  CD1 ILE A 186     -29.226  -9.580   8.686  1.00 10.00      A   
ATOM   1026  C   ILE A 186     -32.399 -12.879   6.533  1.00 10.00      A   
ATOM   1027  O   ILE A 186     -33.548 -13.174   6.854  1.00 10.00      A   
ATOM   1028  N   PHE A 187     -32.020 -12.736   5.269  1.00 10.00      A   
ATOM   1029  HN  PHE A 187     -31.077 -12.534   5.071  1.00 10.00      A   
ATOM   1030  CA  PHE A 187     -32.971 -12.874   4.171  1.00 10.00      A   
ATOM   1031  CB  PHE A 187     -32.377 -12.385   2.847  1.00 10.00      A   
ATOM   1032  CG  PHE A 187     -33.416 -12.063   1.808  1.00 10.00      A   
ATOM   1033  CD1 PHE A 187     -34.389 -11.107   2.056  1.00 10.00      A   
ATOM   1034  CD2 PHE A 187     -33.421 -12.713   0.584  1.00 10.00      A   
ATOM   1035  CE1 PHE A 187     -35.346 -10.805   1.105  1.00 10.00      A   
ATOM   1036  CE2 PHE A 187     -34.375 -12.415  -0.372  1.00 10.00      A   
ATOM   1037  CZ  PHE A 187     -35.339 -11.461  -0.111  1.00 10.00      A   
ATOM   1038  C   PHE A 187     -33.488 -14.305   4.043  1.00 10.00      A   
ATOM   1039  O   PHE A 187     -34.628 -14.526   3.634  1.00 10.00      A   
ATOM   1040  N   MET A 188     -32.650 -15.269   4.406  1.00 10.00      A   
ATOM   1041  HN  MET A 188     -31.749 -15.029   4.721  1.00 10.00      A   
ATOM   1042  CA  MET A 188     -33.025 -16.678   4.340  1.00 10.00      A   
ATOM   1043  CB  MET A 188     -31.838 -17.571   4.719  1.00 10.00      A   
ATOM   1044  CG  MET A 188     -32.166 -19.055   4.789  1.00 10.00      A   
ATOM   1045  SD  MET A 188     -30.844 -20.025   5.541  1.00 10.00      A   
ATOM   1046  CE  MET A 188     -29.529 -19.803   4.344  1.00 10.00      A   
ATOM   1047  C   MET A 188     -34.201 -16.965   5.266  1.00 10.00      A   
ATOM   1048  O   MET A 188     -35.113 -17.713   4.917  1.00 10.00      A   
ATOM   1049  N   LYS A 189     -34.180 -16.353   6.442  1.00 10.00      A   
ATOM   1050  HN  LYS A 189     -33.427 -15.758   6.659  1.00 10.00      A   
ATOM   1051  CA  LYS A 189     -35.239 -16.544   7.422  1.00 10.00      A   
ATOM   1052  CB  LYS A 189     -34.658 -16.563   8.834  1.00 10.00      A   
ATOM   1053  CG  LYS A 189     -34.640 -17.940   9.477  1.00 10.00      A   
ATOM   1054  CD  LYS A 189     -35.594 -18.005  10.659  1.00 10.00      A   
ATOM   1055  CE  LYS A 189     -34.842 -18.068  11.980  1.00 10.00      A   
ATOM   1056  NZ  LYS A 189     -33.887 -16.940  12.135  1.00 10.00      A   
ATOM   1057  HZ1 LYS A 189     -33.475 -16.945  13.096  1.00 10.00      A   
ATOM   1058  HZ2 LYS A 189     -34.376 -16.031  11.985  1.00 10.00      A   
ATOM   1059  HZ3 LYS A 189     -33.118 -17.023  11.442  1.00 10.00      A   
ATOM   1060  C   LYS A 189     -36.322 -15.474   7.297  1.00 10.00      A   
ATOM   1061  O   LYS A 189     -37.108 -15.255   8.221  1.00 10.00      A   
ATOM   1062  N   GLY A 190     -36.351 -14.807   6.150  1.00 10.00      A   
ATOM   1063  HN  GLY A 190     -35.690 -15.019   5.457  1.00 10.00      A   
ATOM   1064  CA  GLY A 190     -37.343 -13.779   5.905  1.00 10.00      A   
ATOM   1065  C   GLY A 190     -37.233 -12.592   6.843  1.00 10.00      A   
ATOM   1066  O   GLY A 190     -38.235 -12.163   7.414  1.00 10.00      A   
ATOM   1067  N   ASN A 191     -36.008 -12.096   7.029  1.00 10.00      A   
ATOM   1068  HN  ASN A 191     -35.249 -12.544   6.595  1.00 10.00      A   
ATOM   1069  CA  ASN A 191     -35.736 -10.930   7.884  1.00 10.00      A   
ATOM   1070  CB  ASN A 191     -36.674  -9.754   7.554  1.00 10.00      A   
ATOM   1071  CG  ASN A 191     -36.504  -8.558   8.472  1.00 10.00      A   
ATOM   1072  OD1 ASN A 191     -35.577  -7.768   8.314  1.00 10.00      A   
ATOM   1073  ND2 ASN A 191     -37.415  -8.401   9.421  1.00 10.00      A   
ATOM   1074 HD21 ASN A 191     -38.144  -9.055   9.481  1.00 10.00      A   
ATOM   1075 HD22 ASN A 191     -37.321  -7.637  10.030  1.00 10.00      A   
ATOM   1076  C   ASN A 191     -35.746 -11.271   9.379  1.00 10.00      A   
ATOM   1077  O   ASN A 191     -35.166 -10.556  10.197  1.00 10.00      A   
ATOM   1078  N   THR A 192     -36.378 -12.376   9.731  1.00 10.00      A   
ATOM   1079  HN  THR A 192     -36.808 -12.924   9.041  1.00 10.00      A   
ATOM   1080  CA  THR A 192     -36.460 -12.794  11.121  1.00 10.00      A   
ATOM   1081  CB  THR A 192     -37.632 -13.763  11.334  1.00 10.00      A   
ATOM   1082  OG1 THR A 192     -38.628 -13.529  10.325  1.00 10.00      A   
ATOM   1083  HG1 THR A 192     -38.478 -14.130   9.584  1.00 10.00      A   
ATOM   1084  CG2 THR A 192     -38.246 -13.549  12.707  1.00 10.00      A   
ATOM   1085  C   THR A 192     -35.168 -13.463  11.585  1.00 10.00      A   
ATOM   1086  O   THR A 192     -34.894 -14.612  11.239  1.00 10.00      A   
ATOM   1087  N   LEU A 193     -34.370 -12.738  12.356  1.00 10.00      A   
ATOM   1088  HN  LEU A 193     -34.627 -11.820  12.583  1.00 10.00      A   
ATOM   1089  CA  LEU A 193     -33.119 -13.271  12.874  1.00 10.00      A   
ATOM   1090  CB  LEU A 193     -31.947 -12.898  11.961  1.00 10.00      A   
ATOM   1091  CG  LEU A 193     -30.600 -13.550  12.299  1.00 10.00      A   
ATOM   1092  CD1 LEU A 193     -30.580 -15.010  11.869  1.00 10.00      A   
ATOM   1093  CD2 LEU A 193     -29.448 -12.783  11.670  1.00 10.00      A   
ATOM   1094  C   LEU A 193     -32.867 -12.757  14.287  1.00 10.00      A   
ATOM   1095  O   LEU A 193     -33.112 -11.586  14.582  1.00 10.00      A   
ATOM   1096  N   LYS A 194     -32.402 -13.638  15.164  1.00 10.00      A   
ATOM   1097  HN  LYS A 194     -32.254 -14.571  14.877  1.00 10.00      A   
ATOM   1098  CA  LYS A 194     -32.113 -13.263  16.543  1.00 10.00      A   
ATOM   1099  CB  LYS A 194     -32.656 -14.315  17.513  1.00 10.00      A   
ATOM   1100  CG  LYS A 194     -34.170 -14.443  17.506  1.00 10.00      A   
ATOM   1101  CD  LYS A 194     -34.635 -15.592  18.385  1.00 10.00      A   
ATOM   1102  CE  LYS A 194     -36.152 -15.667  18.439  1.00 10.00      A   
ATOM   1103  NZ  LYS A 194     -36.619 -16.733  19.364  1.00 10.00      A   
ATOM   1104  HZ1 LYS A 194     -36.176 -16.617  20.298  1.00 10.00      A   
ATOM   1105  HZ2 LYS A 194     -36.372 -17.670  18.990  1.00 10.00      A   
ATOM   1106  HZ3 LYS A 194     -37.650 -16.682  19.477  1.00 10.00      A   
ATOM   1107  C   LYS A 194     -30.612 -13.070  16.753  1.00 10.00      A   
ATOM   1108  O   LYS A 194     -29.797 -13.680  16.056  1.00 10.00      A   
ATOM   1109  N   GLU A 195     -30.259 -12.226  17.721  1.00 10.00      A   
ATOM   1110  HN  GLU A 195     -30.962 -11.783  18.245  1.00 10.00      A   
ATOM   1111  CA  GLU A 195     -28.861 -11.933  18.027  1.00 10.00      A   
ATOM   1112  CB  GLU A 195     -28.773 -10.914  19.171  1.00 10.00      A   
ATOM   1113  CG  GLU A 195     -27.355 -10.522  19.566  1.00 10.00      A   
ATOM   1114  CD  GLU A 195     -27.299  -9.851  20.923  1.00 10.00      A   
ATOM   1115  OE1 GLU A 195     -27.937 -10.361  21.866  1.00 10.00      A   
ATOM   1116  OE2 GLU A 195     -26.613  -8.817  21.060  1.00 10.00      A   
ATOM   1117  C   GLU A 195     -28.086 -13.199  18.390  1.00 10.00      A   
ATOM   1118  O   GLU A 195     -27.215 -13.640  17.642  1.00 10.00      A   
ATOM   1119  N   THR A 196     -28.426 -13.786  19.530  1.00 10.00      A   
ATOM   1120  HN  THR A 196     -29.142 -13.393  20.074  1.00 10.00      A   
ATOM   1121  CA  THR A 196     -27.763 -14.990  20.016  1.00 10.00      A   
ATOM   1122  CB  THR A 196     -28.338 -15.401  21.378  1.00 10.00      A   
ATOM   1123  OG1 THR A 196     -29.124 -14.314  21.891  1.00 10.00      A   
ATOM   1124  HG1 THR A 196     -29.951 -14.662  22.244  1.00 10.00      A   
ATOM   1125  CG2 THR A 196     -27.215 -15.712  22.356  1.00 10.00      A   
ATOM   1126  C   THR A 196     -27.884 -16.157  19.037  1.00 10.00      A   
ATOM   1127  O   THR A 196     -26.995 -17.011  18.965  1.00 10.00      A   
ATOM   1128  N   GLU A 197     -28.980 -16.184  18.284  1.00 10.00      A   
ATOM   1129  HN  GLU A 197     -29.644 -15.473  18.389  1.00 10.00      A   
ATOM   1130  CA  GLU A 197     -29.221 -17.237  17.307  1.00 10.00      A   
ATOM   1131  CB  GLU A 197     -30.575 -17.020  16.623  1.00 10.00      A   
ATOM   1132  CG  GLU A 197     -30.811 -17.877  15.392  1.00 10.00      A   
ATOM   1133  CD  GLU A 197     -32.156 -17.614  14.751  1.00 10.00      A   
ATOM   1134  OE1 GLU A 197     -32.904 -18.583  14.516  1.00 10.00      A   
ATOM   1135  OE2 GLU A 197     -32.479 -16.438  14.475  1.00 10.00      A   
ATOM   1136  C   GLU A 197     -28.099 -17.279  16.274  1.00 10.00      A   
ATOM   1137  O   GLU A 197     -27.467 -18.320  16.068  1.00 10.00      A   
ATOM   1138  N   ALA A 198     -27.840 -16.134  15.651  1.00 10.00      A   
ATOM   1139  HN  ALA A 198     -28.369 -15.336  15.874  1.00 10.00      A   
ATOM   1140  CA  ALA A 198     -26.794 -16.030  14.646  1.00 10.00      A   
ATOM   1141  CB  ALA A 198     -26.987 -14.775  13.810  1.00 10.00      A   
ATOM   1142  C   ALA A 198     -25.419 -16.024  15.300  1.00 10.00      A   
ATOM   1143  O   ALA A 198     -24.467 -16.590  14.765  1.00 10.00      A   
ATOM   1144  N   TRP A 199     -25.330 -15.389  16.464  1.00 10.00      A   
ATOM   1145  HN  TRP A 199     -26.136 -14.961  16.836  1.00 10.00      A   
ATOM   1146  CA  TRP A 199     -24.074 -15.291  17.202  1.00 10.00      A   
ATOM   1147  CB  TRP A 199     -24.280 -14.528  18.513  1.00 10.00      A   
ATOM   1148  CG  TRP A 199     -23.008 -14.070  19.157  1.00 10.00      A   
ATOM   1149  CD1 TRP A 199     -22.102 -13.190  18.643  1.00 10.00      A   
ATOM   1150  CD2 TRP A 199     -22.506 -14.459  20.442  1.00 10.00      A   
ATOM   1151  NE1 TRP A 199     -21.064 -13.008  19.523  1.00 10.00      A   
ATOM   1152  HE1 TRP A 199     -20.292 -12.421  19.377  1.00 10.00      A   
ATOM   1153  CE2 TRP A 199     -21.289 -13.776  20.639  1.00 10.00      A   
ATOM   1154  CE3 TRP A 199     -22.967 -15.318  21.444  1.00 10.00      A   
ATOM   1155  CZ2 TRP A 199     -20.527 -13.926  21.798  1.00 10.00      A   
ATOM   1156  CZ3 TRP A 199     -22.212 -15.466  22.592  1.00 10.00      A   
ATOM   1157  CH2 TRP A 199     -21.006 -14.773  22.760  1.00 10.00      A   
ATOM   1158  C   TRP A 199     -23.470 -16.665  17.478  1.00 10.00      A   
ATOM   1159  O   TRP A 199     -22.306 -16.912  17.164  1.00 10.00      A   
ATOM   1160  N   ASP A 200     -24.269 -17.556  18.056  1.00 10.00      A   
ATOM   1161  HN  ASP A 200     -25.193 -17.300  18.272  1.00 10.00      A   
ATOM   1162  CA  ASP A 200     -23.812 -18.907  18.378  1.00 10.00      A   
ATOM   1163  CB  ASP A 200     -24.920 -19.701  19.077  1.00 10.00      A   
ATOM   1164  CG  ASP A 200     -24.659 -21.196  19.084  1.00 10.00      A   
ATOM   1165  OD1 ASP A 200     -25.360 -21.930  18.358  1.00 10.00      A   
ATOM   1166  OD2 ASP A 200     -23.750 -21.648  19.812  1.00 10.00      A   
ATOM   1167  C   ASP A 200     -23.357 -19.642  17.125  1.00 10.00      A   
ATOM   1168  O   ASP A 200     -22.322 -20.317  17.125  1.00 10.00      A   
ATOM   1169  N   PHE A 201     -24.125 -19.489  16.056  1.00 10.00      A   
ATOM   1170  HN  PHE A 201     -24.922 -18.922  16.120  1.00 10.00      A   
ATOM   1171  CA  PHE A 201     -23.816 -20.135  14.791  1.00 10.00      A   
ATOM   1172  CB  PHE A 201     -24.946 -19.899  13.785  1.00 10.00      A   
ATOM   1173  CG  PHE A 201     -24.891 -20.796  12.580  1.00 10.00      A   
ATOM   1174  CD1 PHE A 201     -24.529 -20.297  11.339  1.00 10.00      A   
ATOM   1175  CD2 PHE A 201     -25.206 -22.140  12.690  1.00 10.00      A   
ATOM   1176  CE1 PHE A 201     -24.486 -21.122  10.230  1.00 10.00      A   
ATOM   1177  CE2 PHE A 201     -25.165 -22.971  11.588  1.00 10.00      A   
ATOM   1178  CZ  PHE A 201     -24.804 -22.461  10.355  1.00 10.00      A   
ATOM   1179  C   PHE A 201     -22.494 -19.622  14.226  1.00 10.00      A   
ATOM   1180  O   PHE A 201     -21.637 -20.406  13.821  1.00 10.00      A   
ATOM   1181  N   LEU A 202     -22.331 -18.304  14.213  1.00 10.00      A   
ATOM   1182  HN  LEU A 202     -23.055 -17.731  14.554  1.00 10.00      A   
ATOM   1183  CA  LEU A 202     -21.115 -17.683  13.695  1.00 10.00      A   
ATOM   1184  CB  LEU A 202     -21.266 -16.164  13.599  1.00 10.00      A   
ATOM   1185  CG  LEU A 202     -21.630 -15.600  12.220  1.00 10.00      A   
ATOM   1186  CD1 LEU A 202     -20.595 -16.001  11.181  1.00 10.00      A   
ATOM   1187  CD2 LEU A 202     -23.026 -16.036  11.795  1.00 10.00      A   
ATOM   1188  C   LEU A 202     -19.895 -18.043  14.535  1.00 10.00      A   
ATOM   1189  O   LEU A 202     -18.801 -18.221  14.003  1.00 10.00      A   
ATOM   1190  N   ARG A 203     -20.093 -18.166  15.845  1.00 10.00      A   
ATOM   1191  HN  ARG A 203     -20.995 -18.006  16.211  1.00 10.00      A   
ATOM   1192  CA  ARG A 203     -19.008 -18.516  16.758  1.00 10.00      A   
ATOM   1193  CB  ARG A 203     -19.462 -18.397  18.220  1.00 10.00      A   
ATOM   1194  CG  ARG A 203     -19.583 -16.964  18.727  1.00 10.00      A   
ATOM   1195  CD  ARG A 203     -18.262 -16.213  18.611  1.00 10.00      A   
ATOM   1196  NE  ARG A 203     -17.157 -16.918  19.269  1.00 10.00      A   
ATOM   1197  HE  ARG A 203     -16.673 -17.590  18.735  1.00 10.00      A   
ATOM   1198  CZ  ARG A 203     -16.768 -16.699  20.528  1.00 10.00      A   
ATOM   1199  NH1 ARG A 203     -17.392 -15.795  21.273  1.00 10.00      A   
ATOM   1200 HH11 ARG A 203     -17.083 -15.621  22.254  1.00 10.00      A   
ATOM   1201 HH12 ARG A 203     -18.192 -15.260  20.883  1.00 10.00      A   
ATOM   1202  NH2 ARG A 203     -15.750 -17.388  21.036  1.00 10.00      A   
ATOM   1203 HH21 ARG A 203     -15.438 -17.223  22.019  1.00 10.00      A   
ATOM   1204 HH22 ARG A 203     -15.256 -18.101  20.453  1.00 10.00      A   
ATOM   1205  C   ARG A 203     -18.495 -19.927  16.480  1.00 10.00      A   
ATOM   1206  O   ARG A 203     -17.324 -20.233  16.703  1.00 10.00      A   
ATOM   1207  N   ARG A 204     -19.377 -20.778  15.986  1.00 10.00      A   
ATOM   1208  HN  ARG A 204     -20.297 -20.471  15.829  1.00 10.00      A   
ATOM   1209  CA  ARG A 204     -19.016 -22.157  15.674  1.00 10.00      A   
ATOM   1210  CB  ARG A 204     -20.252 -23.047  15.764  1.00 10.00      A   
ATOM   1211  CG  ARG A 204     -19.965 -24.540  15.780  1.00 10.00      A   
ATOM   1212  CD  ARG A 204     -21.024 -25.294  16.575  1.00 10.00      A   
ATOM   1213  NE  ARG A 204     -22.382 -24.867  16.231  1.00 10.00      A   
ATOM   1214  HE  ARG A 204     -22.745 -25.173  15.363  1.00 10.00      A   
ATOM   1215  CZ  ARG A 204     -23.133 -24.081  17.005  1.00 10.00      A   
ATOM   1216  NH1 ARG A 204     -22.672 -23.667  18.183  1.00 10.00      A   
ATOM   1217 HH11 ARG A 204     -21.729 -23.969  18.515  1.00 10.00      A   
ATOM   1218 HH12 ARG A 204     -23.250 -23.024  18.778  1.00 10.00      A   
ATOM   1219  NH2 ARG A 204     -24.341 -23.708  16.608  1.00 10.00      A   
ATOM   1220 HH21 ARG A 204     -24.723 -24.039  15.696  1.00 10.00      A   
ATOM   1221 HH22 ARG A 204     -24.912 -23.058  17.206  1.00 10.00      A   
ATOM   1222  C   ARG A 204     -18.387 -22.252  14.286  1.00 10.00      A   
ATOM   1223  O   ARG A 204     -17.629 -23.170  13.982  1.00 10.00      A   
ATOM   1224  N   LEU A 205     -18.716 -21.292  13.451  1.00 10.00      A   
ATOM   1225  HN  LEU A 205     -19.337 -20.593  13.754  1.00 10.00      A   
ATOM   1226  CA  LEU A 205     -18.185 -21.236  12.094  1.00 10.00      A   
ATOM   1227  CB  LEU A 205     -19.254 -20.757  11.110  1.00 10.00      A   
ATOM   1228  CG  LEU A 205     -20.028 -21.837  10.353  1.00 10.00      A   
ATOM   1229  CD1 LEU A 205     -20.913 -22.629  11.306  1.00 10.00      A   
ATOM   1230  CD2 LEU A 205     -20.863 -21.200   9.252  1.00 10.00      A   
ATOM   1231  C   LEU A 205     -16.965 -20.322  12.024  1.00 10.00      A   
ATOM   1232  O   LEU A 205     -15.847 -20.726  12.354  1.00 10.00      A   
ATOM   1233  N   VAL A 207      -9.875 -17.015  13.986  1.00 10.00      A   
ATOM   1234  HN  VAL A 207      -9.381 -17.360  14.760  1.00 10.00      A   
ATOM   1235  CA  VAL A 207      -9.298 -15.935  13.197  1.00 10.00      A   
ATOM   1236  CB  VAL A 207      -8.520 -16.499  11.999  1.00 10.00      A   
ATOM   1237  CG1 VAL A 207      -7.573 -15.455  11.433  1.00 10.00      A   
ATOM   1238  CG2 VAL A 207      -7.764 -17.757  12.394  1.00 10.00      A   
ATOM   1239  C   VAL A 207     -10.401 -15.014  12.669  1.00 10.00      A   
ATOM   1240  O   VAL A 207     -10.282 -13.781  12.713  1.00 10.00      A   
ATOM   1241  N   TYR A 208     -11.469 -15.637  12.164  1.00 10.00      A   
ATOM   1242  HN  TYR A 208     -11.483 -16.615  12.174  1.00 10.00      A   
ATOM   1243  CA  TYR A 208     -12.620 -14.918  11.608  1.00 10.00      A   
ATOM   1244  CB  TYR A 208     -13.427 -14.228  12.711  1.00 10.00      A   
ATOM   1245  CG  TYR A 208     -14.088 -15.186  13.676  1.00 10.00      A   
ATOM   1246  CD1 TYR A 208     -15.289 -15.798  13.353  1.00 10.00      A   
ATOM   1247  CD2 TYR A 208     -13.513 -15.476  14.909  1.00 10.00      A   
ATOM   1248  CE1 TYR A 208     -15.900 -16.673  14.228  1.00 10.00      A   
ATOM   1249  CE2 TYR A 208     -14.118 -16.350  15.791  1.00 10.00      A   
ATOM   1250  CZ  TYR A 208     -15.311 -16.946  15.446  1.00 10.00      A   
ATOM   1251  OH  TYR A 208     -15.919 -17.820  16.320  1.00 10.00      A   
ATOM   1252  HH  TYR A 208     -16.204 -18.610  15.836  1.00 10.00      A   
ATOM   1253  C   TYR A 208     -12.222 -13.912  10.529  1.00 10.00      A   
ATOM   1254  O   TYR A 208     -11.621 -14.278   9.511  1.00 10.00      A   
ATOM   1255  N   PRO A 219     -14.882 -10.966  26.797  1.00 10.00      A   
ATOM   1256  CA  PRO A 219     -14.587  -9.541  26.650  1.00 10.00      A   
ATOM   1257  CB  PRO A 219     -13.097  -9.480  26.974  1.00 10.00      A   
ATOM   1258  CG  PRO A 219     -12.896 -10.558  27.985  1.00 10.00      A   
ATOM   1259  CD  PRO A 219     -13.891 -11.642  27.659  1.00 10.00      A   
ATOM   1260  C   PRO A 219     -14.840  -9.070  25.220  1.00 10.00      A   
ATOM   1261  O   PRO A 219     -14.823  -7.872  24.930  1.00 10.00      A   
ATOM   1262  N   LYS A 220     -15.103 -10.027  24.338  1.00 10.00      A   
ATOM   1263  HN  LYS A 220     -15.132 -10.957  24.644  1.00 10.00      A   
ATOM   1264  CA  LYS A 220     -15.355  -9.729  22.937  1.00 10.00      A   
ATOM   1265  CB  LYS A 220     -15.358 -11.011  22.098  1.00 10.00      A   
ATOM   1266  CG  LYS A 220     -14.929 -10.799  20.655  1.00 10.00      A   
ATOM   1267  CD  LYS A 220     -13.453 -10.444  20.570  1.00 10.00      A   
ATOM   1268  CE  LYS A 220     -13.041 -10.107  19.147  1.00 10.00      A   
ATOM   1269  NZ  LYS A 220     -11.577  -9.885  19.034  1.00 10.00      A   
ATOM   1270  HZ1 LYS A 220     -11.077 -10.795  19.015  1.00 10.00      A   
ATOM   1271  HZ2 LYS A 220     -11.236  -9.333  19.846  1.00 10.00      A   
ATOM   1272  HZ3 LYS A 220     -11.358  -9.362  18.161  1.00 10.00      A   
ATOM   1273  C   LYS A 220     -16.672  -8.983  22.770  1.00 10.00      A   
ATOM   1274  O   LYS A 220     -16.725  -7.940  22.121  1.00 10.00      A   
ATOM   1275  N   LYS A 221     -17.731  -9.516  23.364  1.00 10.00      A   
ATOM   1276  HN  LYS A 221     -17.628 -10.357  23.864  1.00 10.00      A   
ATOM   1277  CA  LYS A 221     -19.044  -8.885  23.283  1.00 10.00      A   
ATOM   1278  CB  LYS A 221     -20.110  -9.766  23.945  1.00 10.00      A   
ATOM   1279  CG  LYS A 221     -21.374  -9.953  23.114  1.00 10.00      A   
ATOM   1280  CD  LYS A 221     -22.419  -8.886  23.414  1.00 10.00      A   
ATOM   1281  CE  LYS A 221     -23.692  -9.126  22.612  1.00 10.00      A   
ATOM   1282  NZ  LYS A 221     -24.803  -8.220  23.019  1.00 10.00      A   
ATOM   1283  HZ1 LYS A 221     -25.588  -8.288  22.331  1.00 10.00      A   
ATOM   1284  HZ2 LYS A 221     -24.474  -7.230  23.060  1.00 10.00      A   
ATOM   1285  HZ3 LYS A 221     -25.159  -8.489  23.958  1.00 10.00      A   
ATOM   1286  C   LYS A 221     -19.008  -7.512  23.946  1.00 10.00      A   
ATOM   1287  O   LYS A 221     -19.579  -6.547  23.437  1.00 10.00      A   
ATOM   1288  N   LEU A 222     -18.304  -7.436  25.071  1.00 10.00      A   
ATOM   1289  HN  LEU A 222     -17.857  -8.240  25.405  1.00 10.00      A   
ATOM   1290  CA  LEU A 222     -18.176  -6.195  25.825  1.00 10.00      A   
ATOM   1291  CB  LEU A 222     -17.372  -6.438  27.105  1.00 10.00      A   
ATOM   1292  CG  LEU A 222     -17.824  -7.609  27.980  1.00 10.00      A   
ATOM   1293  CD1 LEU A 222     -16.813  -7.875  29.083  1.00 10.00      A   
ATOM   1294  CD2 LEU A 222     -19.199  -7.343  28.570  1.00 10.00      A   
ATOM   1295  C   LEU A 222     -17.509  -5.107  24.990  1.00 10.00      A   
ATOM   1296  O   LEU A 222     -18.017  -3.991  24.890  1.00 10.00      A   
ATOM   1297  N   ILE A 223     -16.375  -5.439  24.377  1.00 10.00      A   
ATOM   1298  HN  ILE A 223     -16.016  -6.349  24.484  1.00 10.00      A   
ATOM   1299  CA  ILE A 223     -15.645  -4.475  23.558  1.00 10.00      A   
ATOM   1300  CB  ILE A 223     -14.215  -4.952  23.198  1.00 10.00      A   
ATOM   1301  CG1 ILE A 223     -13.347  -3.766  22.767  1.00 10.00      A   
ATOM   1302  CG2 ILE A 223     -14.234  -6.026  22.118  1.00 10.00      A   
ATOM   1303  CD1 ILE A 223     -11.880  -4.104  22.609  1.00 10.00      A   
ATOM   1304  C   ILE A 223     -16.431  -4.085  22.303  1.00 10.00      A   
ATOM   1305  O   ILE A 223     -16.307  -2.968  21.809  1.00 10.00      A   
ATOM   1306  N   THR A 224     -17.263  -4.999  21.808  1.00 10.00      A   
ATOM   1307  HN  THR A 224     -17.332  -5.872  22.249  1.00 10.00      A   
ATOM   1308  CA  THR A 224     -18.071  -4.728  20.626  1.00 10.00      A   
ATOM   1309  CB  THR A 224     -18.759  -6.008  20.101  1.00 10.00      A   
ATOM   1310  OG1 THR A 224     -17.779  -7.035  19.902  1.00 10.00      A   
ATOM   1311  HG1 THR A 224     -17.332  -7.221  20.740  1.00 10.00      A   
ATOM   1312  CG2 THR A 224     -19.466  -5.739  18.781  1.00 10.00      A   
ATOM   1313  C   THR A 224     -19.130  -3.671  20.938  1.00 10.00      A   
ATOM   1314  O   THR A 224     -19.428  -2.806  20.112  1.00 10.00      A   
ATOM   1315  N   GLU A 225     -19.684  -3.739  22.143  1.00 10.00      A   
ATOM   1316  HN  GLU A 225     -19.402  -4.447  22.762  1.00 10.00      A   
ATOM   1317  CA  GLU A 225     -20.703  -2.791  22.566  1.00 10.00      A   
ATOM   1318  CB  GLU A 225     -21.624  -3.416  23.617  1.00 10.00      A   
ATOM   1319  CG  GLU A 225     -22.280  -4.704  23.136  1.00 10.00      A   
ATOM   1320  CD  GLU A 225     -23.227  -5.319  24.143  1.00 10.00      A   
ATOM   1321  OE1 GLU A 225     -24.385  -5.611  23.772  1.00 10.00      A   
ATOM   1322  OE2 GLU A 225     -22.821  -5.534  25.301  1.00 10.00      A   
ATOM   1323  C   GLU A 225     -20.067  -1.492  23.059  1.00 10.00      A   
ATOM   1324  O   GLU A 225     -20.707  -0.442  23.080  1.00 10.00      A   
ATOM   1325  N   ASP A 226     -18.796  -1.571  23.440  1.00 10.00      A   
ATOM   1326  HN  ASP A 226     -18.348  -2.444  23.427  1.00 10.00      A   
ATOM   1327  CA  ASP A 226     -18.053  -0.400  23.901  1.00 10.00      A   
ATOM   1328  CB  ASP A 226     -16.832  -0.841  24.721  1.00 10.00      A   
ATOM   1329  CG  ASP A 226     -15.937   0.306  25.157  1.00 10.00      A   
ATOM   1330  OD1 ASP A 226     -14.700   0.191  25.009  1.00 10.00      A   
ATOM   1331  OD2 ASP A 226     -16.459   1.321  25.663  1.00 10.00      A   
ATOM   1332  C   ASP A 226     -17.614   0.429  22.697  1.00 10.00      A   
ATOM   1333  O   ASP A 226     -17.526   1.658  22.758  1.00 10.00      A   
ATOM   1334  N   PHE A 227     -17.381  -0.262  21.587  1.00 10.00      A   
ATOM   1335  HN  PHE A 227     -17.488  -1.239  21.607  1.00 10.00      A   
ATOM   1336  CA  PHE A 227     -16.959   0.373  20.344  1.00 10.00      A   
ATOM   1337  CB  PHE A 227     -16.514  -0.692  19.342  1.00 10.00      A   
ATOM   1338  CG  PHE A 227     -15.044  -0.679  19.043  1.00 10.00      A   
ATOM   1339  CD1 PHE A 227     -14.564  -0.033  17.916  1.00 10.00      A   
ATOM   1340  CD2 PHE A 227     -14.143  -1.313  19.882  1.00 10.00      A   
ATOM   1341  CE1 PHE A 227     -13.214  -0.018  17.630  1.00 10.00      A   
ATOM   1342  CE2 PHE A 227     -12.790  -1.303  19.601  1.00 10.00      A   
ATOM   1343  CZ  PHE A 227     -12.326  -0.655  18.473  1.00 10.00      A   
ATOM   1344  C   PHE A 227     -18.079   1.215  19.734  1.00 10.00      A   
ATOM   1345  O   PHE A 227     -17.834   2.055  18.863  1.00 10.00      A   
ATOM   1346  N   VAL A 228     -19.305   0.993  20.203  1.00 10.00      A   
ATOM   1347  HN  VAL A 228     -19.429   0.319  20.905  1.00 10.00      A   
ATOM   1348  CA  VAL A 228     -20.469   1.725  19.708  1.00 10.00      A   
ATOM   1349  CB  VAL A 228     -21.780   1.212  20.349  1.00 10.00      A   
ATOM   1350  CG1 VAL A 228     -22.983   1.997  19.848  1.00 10.00      A   
ATOM   1351  CG2 VAL A 228     -21.966  -0.270  20.069  1.00 10.00      A   
ATOM   1352  C   VAL A 228     -20.317   3.222  19.975  1.00 10.00      A   
ATOM   1353  O   VAL A 228     -20.751   4.055  19.183  1.00 10.00      A   
ATOM   1354  N   ARG A 229     -19.663   3.559  21.076  1.00 10.00      A   
ATOM   1355  HN  ARG A 229     -19.304   2.853  21.658  1.00 10.00      A   
ATOM   1356  CA  ARG A 229     -19.457   4.957  21.436  1.00 10.00      A   
ATOM   1357  CB  ARG A 229     -19.439   5.130  22.955  1.00 10.00      A   
ATOM   1358  CG  ARG A 229     -20.779   4.892  23.626  1.00 10.00      A   
ATOM   1359  CD  ARG A 229     -20.702   5.199  25.108  1.00 10.00      A   
ATOM   1360  NE  ARG A 229     -21.973   4.972  25.789  1.00 10.00      A   
ATOM   1361  HE  ARG A 229     -22.796   5.228  25.308  1.00 10.00      A   
ATOM   1362  CZ  ARG A 229     -22.072   4.470  27.018  1.00 10.00      A   
ATOM   1363  NH1 ARG A 229     -20.982   4.069  27.667  1.00 10.00      A   
ATOM   1364 HH11 ARG A 229     -20.043   4.131  27.209  1.00 10.00      A   
ATOM   1365 HH12 ARG A 229     -21.054   3.704  28.642  1.00 10.00      A   
ATOM   1366  NH2 ARG A 229     -23.266   4.343  27.585  1.00 10.00      A   
ATOM   1367 HH21 ARG A 229     -23.352   3.962  28.551  1.00 10.00      A   
ATOM   1368 HH22 ARG A 229     -24.127   4.613  27.058  1.00 10.00      A   
ATOM   1369  C   ARG A 229     -18.166   5.496  20.831  1.00 10.00      A   
ATOM   1370  O   ARG A 229     -17.680   6.557  21.222  1.00 10.00      A   
ATOM   1371  N   GLN A 230     -17.610   4.756  19.878  1.00 10.00      A   
ATOM   1372  HN  GLN A 230     -18.044   3.916  19.613  1.00 10.00      A   
ATOM   1373  CA  GLN A 230     -16.376   5.155  19.218  1.00 10.00      A   
ATOM   1374  CB  GLN A 230     -15.255   4.166  19.537  1.00 10.00      A   
ATOM   1375  CG  GLN A 230     -14.952   4.033  21.019  1.00 10.00      A   
ATOM   1376  CD  GLN A 230     -14.040   2.865  21.323  1.00 10.00      A   
ATOM   1377  OE1 GLN A 230     -13.156   2.523  20.533  1.00 10.00      A   
ATOM   1378  NE2 GLN A 230     -14.259   2.233  22.462  1.00 10.00      A   
ATOM   1379 HE21 GLN A 230     -14.988   2.549  23.037  1.00 10.00      A   
ATOM   1380 HE22 GLN A 230     -13.686   1.471  22.686  1.00 10.00      A   
ATOM   1381  C   GLN A 230     -16.568   5.263  17.708  1.00 10.00      A   
ATOM   1382  O   GLN A 230     -16.486   6.352  17.140  1.00 10.00      A   
ATOM   1383  N   ARG A 231     -16.845   4.137  17.061  1.00 10.00      A   
ATOM   1384  HN  ARG A 231     -16.932   3.297  17.566  1.00 10.00      A   
ATOM   1385  CA  ARG A 231     -17.032   4.123  15.613  1.00 10.00      A   
ATOM   1386  CB  ARG A 231     -15.687   3.941  14.896  1.00 10.00      A   
ATOM   1387  CG  ARG A 231     -14.952   2.657  15.252  1.00 10.00      A   
ATOM   1388  CD  ARG A 231     -13.559   2.638  14.647  1.00 10.00      A   
ATOM   1389  NE  ARG A 231     -12.628   3.488  15.387  1.00 10.00      A   
ATOM   1390  HE  ARG A 231     -12.593   3.372  16.367  1.00 10.00      A   
ATOM   1391  CZ  ARG A 231     -11.825   4.389  14.819  1.00 10.00      A   
ATOM   1392  NH1 ARG A 231     -11.845   4.579  13.506  1.00 10.00      A   
ATOM   1393 HH11 ARG A 231     -12.497   4.028  12.903  1.00 10.00      A   
ATOM   1394 HH12 ARG A 231     -11.204   5.277  13.068  1.00 10.00      A   
ATOM   1395  NH2 ARG A 231     -11.003   5.103  15.569  1.00 10.00      A   
ATOM   1396 HH21 ARG A 231     -10.366   5.807  15.128  1.00 10.00      A   
ATOM   1397 HH22 ARG A 231     -10.987   4.970  16.601  1.00 10.00      A   
ATOM   1398  C   ARG A 231     -18.020   3.040  15.184  1.00 10.00      A   
ATOM   1399  O   ARG A 231     -17.866   2.429  14.127  1.00 10.00      A   
ATOM   1400  N   TYR A 232     -19.038   2.813  15.997  1.00 10.00      A   
ATOM   1401  HN  TYR A 232     -19.130   3.343  16.818  1.00 10.00      A   
ATOM   1402  CA  TYR A 232     -20.042   1.805  15.689  1.00 10.00      A   
ATOM   1403  CB  TYR A 232     -19.738   0.495  16.416  1.00 10.00      A   
ATOM   1404  CG  TYR A 232     -18.945  -0.493  15.593  1.00 10.00      A   
ATOM   1405  CD1 TYR A 232     -17.756  -1.032  16.069  1.00 10.00      A   
ATOM   1406  CD2 TYR A 232     -19.388  -0.890  14.339  1.00 10.00      A   
ATOM   1407  CE1 TYR A 232     -17.032  -1.938  15.317  1.00 10.00      A   
ATOM   1408  CE2 TYR A 232     -18.671  -1.794  13.580  1.00 10.00      A   
ATOM   1409  CZ  TYR A 232     -17.495  -2.315  14.074  1.00 10.00      A   
ATOM   1410  OH  TYR A 232     -16.780  -3.219  13.323  1.00 10.00      A   
ATOM   1411  HH  TYR A 232     -16.593  -2.839  12.459  1.00 10.00      A   
ATOM   1412  C   TYR A 232     -21.437   2.292  16.048  1.00 10.00      A   
ATOM   1413  O   TYR A 232     -21.601   3.391  16.576  1.00 10.00      A   
ATOM   1414  N   LEU A 233     -22.433   1.470  15.758  1.00 10.00      A   
ATOM   1415  HN  LEU A 233     -22.233   0.605  15.338  1.00 10.00      A   
ATOM   1416  CA  LEU A 233     -23.816   1.803  16.049  1.00 10.00      A   
ATOM   1417  CB  LEU A 233     -24.421   2.626  14.905  1.00 10.00      A   
ATOM   1418  CG  LEU A 233     -25.803   3.236  15.161  1.00 10.00      A   
ATOM   1419  CD1 LEU A 233     -25.761   4.185  16.350  1.00 10.00      A   
ATOM   1420  CD2 LEU A 233     -26.311   3.952  13.919  1.00 10.00      A   
ATOM   1421  C   LEU A 233     -24.619   0.527  16.260  1.00 10.00      A   
ATOM   1422  O   LEU A 233     -24.484  -0.431  15.500  1.00 10.00      A   
ATOM   1423  N   GLU A 234     -25.432   0.509  17.304  1.00 10.00      A   
ATOM   1424  HN  GLU A 234     -25.489   1.298  17.880  1.00 10.00      A   
ATOM   1425  CA  GLU A 234     -26.256  -0.651  17.607  1.00 10.00      A   
ATOM   1426  CB  GLU A 234     -26.359  -0.858  19.120  1.00 10.00      A   
ATOM   1427  CG  GLU A 234     -26.983   0.309  19.870  1.00 10.00      A   
ATOM   1428  CD  GLU A 234     -27.500  -0.089  21.236  1.00 10.00      A   
ATOM   1429  OE1 GLU A 234     -28.037  -1.206  21.370  1.00 10.00      A   
ATOM   1430  OE2 GLU A 234     -27.382   0.712  22.184  1.00 10.00      A   
ATOM   1431  C   GLU A 234     -27.647  -0.487  17.003  1.00 10.00      A   
ATOM   1432  O   GLU A 234     -28.105   0.633  16.773  1.00 10.00      A   
ATOM   1433  N   TYR A 235     -28.310  -1.603  16.739  1.00 10.00      A   
ATOM   1434  HN  TYR A 235     -27.896  -2.468  16.938  1.00 10.00      A   
ATOM   1435  CA  TYR A 235     -29.646  -1.578  16.168  1.00 10.00      A   
ATOM   1436  CB  TYR A 235     -29.622  -2.006  14.699  1.00 10.00      A   
ATOM   1437  CG  TYR A 235     -28.896  -1.055  13.774  1.00 10.00      A   
ATOM   1438  CD1 TYR A 235     -29.522   0.088  13.296  1.00 10.00      A   
ATOM   1439  CD2 TYR A 235     -27.588  -1.304  13.372  1.00 10.00      A   
ATOM   1440  CE1 TYR A 235     -28.868   0.957  12.444  1.00 10.00      A   
ATOM   1441  CE2 TYR A 235     -26.925  -0.437  12.522  1.00 10.00      A   
ATOM   1442  CZ  TYR A 235     -27.571   0.691  12.061  1.00 10.00      A   
ATOM   1443  OH  TYR A 235     -26.921   1.557  11.214  1.00 10.00      A   
ATOM   1444  HH  TYR A 235     -27.119   2.461  11.472  1.00 10.00      A   
ATOM   1445  C   TYR A 235     -30.568  -2.498  16.952  1.00 10.00      A   
ATOM   1446  O   TYR A 235     -30.104  -3.429  17.618  1.00 10.00      A   
ATOM   1447  N   ARG A 236     -31.865  -2.229  16.865  1.00 10.00      A   
ATOM   1448  HN  ARG A 236     -32.155  -1.473  16.307  1.00 10.00      A   
ATOM   1449  CA  ARG A 236     -32.883  -3.018  17.553  1.00 10.00      A   
ATOM   1450  CB  ARG A 236     -32.673  -2.955  19.067  1.00 10.00      A   
ATOM   1451  CG  ARG A 236     -33.221  -4.146  19.836  1.00 10.00      A   
ATOM   1452  CD  ARG A 236     -32.264  -4.569  20.941  1.00 10.00      A   
ATOM   1453  NE  ARG A 236     -31.916  -3.455  21.827  1.00 10.00      A   
ATOM   1454  HE  ARG A 236     -32.588  -3.187  22.493  1.00 10.00      A   
ATOM   1455  CZ  ARG A 236     -30.760  -2.786  21.776  1.00 10.00      A   
ATOM   1456  NH1 ARG A 236     -29.824  -3.125  20.894  1.00 10.00      A   
ATOM   1457 HH11 ARG A 236     -29.980  -3.916  20.231  1.00 10.00      A   
ATOM   1458 HH12 ARG A 236     -28.920  -2.584  20.858  1.00 10.00      A   
ATOM   1459  NH2 ARG A 236     -30.534  -1.774  22.606  1.00 10.00      A   
ATOM   1460 HH21 ARG A 236     -29.626  -1.251  22.552  1.00 10.00      A   
ATOM   1461 HH22 ARG A 236     -31.251  -1.496  23.310  1.00 10.00      A   
ATOM   1462  C   ARG A 236     -34.258  -2.464  17.215  1.00 10.00      A   
ATOM   1463  O   ARG A 236     -34.450  -1.243  17.196  1.00 10.00      A   
ATOM   1464  N   TYR A 246     -27.222  -4.695  16.353  1.00 10.00      A   
ATOM   1465  HN  TYR A 246     -26.756  -5.057  17.133  1.00 10.00      A   
ATOM   1466  CA  TYR A 246     -26.500  -4.642  15.088  1.00 10.00      A   
ATOM   1467  CB  TYR A 246     -25.147  -5.346  15.221  1.00 10.00      A   
ATOM   1468  CG  TYR A 246     -24.067  -4.517  15.880  1.00 10.00      A   
ATOM   1469  CD1 TYR A 246     -23.183  -3.768  15.117  1.00 10.00      A   
ATOM   1470  CD2 TYR A 246     -23.921  -4.495  17.262  1.00 10.00      A   
ATOM   1471  CE1 TYR A 246     -22.185  -3.021  15.710  1.00 10.00      A   
ATOM   1472  CE2 TYR A 246     -22.927  -3.748  17.865  1.00 10.00      A   
ATOM   1473  CZ  TYR A 246     -22.060  -3.014  17.083  1.00 10.00      A   
ATOM   1474  OH  TYR A 246     -21.064  -2.271  17.674  1.00 10.00      A   
ATOM   1475  HH  TYR A 246     -20.672  -2.772  18.399  1.00 10.00      A   
ATOM   1476  C   TYR A 246     -27.300  -5.266  13.945  1.00 10.00      A   
ATOM   1477  O   TYR A 246     -26.762  -6.035  13.147  1.00 10.00      A   
ATOM   1478  N   GLU A 247     -28.586  -4.944  13.877  1.00 10.00      A   
ATOM   1479  HN  GLU A 247     -28.965  -4.349  14.555  1.00 10.00      A   
ATOM   1480  CA  GLU A 247     -29.445  -5.457  12.815  1.00 10.00      A   
ATOM   1481  CB  GLU A 247     -30.914  -5.142  13.104  1.00 10.00      A   
ATOM   1482  CG  GLU A 247     -31.388  -5.517  14.499  1.00 10.00      A   
ATOM   1483  CD  GLU A 247     -32.773  -4.977  14.789  1.00 10.00      A   
ATOM   1484  OE1 GLU A 247     -33.122  -3.907  14.240  1.00 10.00      A   
ATOM   1485  OE2 GLU A 247     -33.520  -5.614  15.563  1.00 10.00      A   
ATOM   1486  C   GLU A 247     -29.049  -4.829  11.480  1.00 10.00      A   
ATOM   1487  O   GLU A 247     -29.390  -3.675  11.201  1.00 10.00      A   
ATOM   1488  N   PHE A 248     -28.321  -5.586  10.672  1.00 10.00      A   
ATOM   1489  HN  PHE A 248     -28.080  -6.491  10.958  1.00 10.00      A   
ATOM   1490  CA  PHE A 248     -27.863  -5.108   9.375  1.00 10.00      A   
ATOM   1491  CB  PHE A 248     -26.710  -5.974   8.861  1.00 10.00      A   
ATOM   1492  CG  PHE A 248     -25.503  -5.966   9.758  1.00 10.00      A   
ATOM   1493  CD1 PHE A 248     -25.088  -7.123  10.396  1.00 10.00      A   
ATOM   1494  CD2 PHE A 248     -24.786  -4.798   9.966  1.00 10.00      A   
ATOM   1495  CE1 PHE A 248     -23.982  -7.119  11.224  1.00 10.00      A   
ATOM   1496  CE2 PHE A 248     -23.678  -4.786  10.793  1.00 10.00      A   
ATOM   1497  CZ  PHE A 248     -23.275  -5.949  11.423  1.00 10.00      A   
ATOM   1498  C   PHE A 248     -28.994  -5.075   8.355  1.00 10.00      A   
ATOM   1499  O   PHE A 248     -29.924  -5.880   8.414  1.00 10.00      A   
ATOM   1500  N   GLN A 249     -28.902  -4.133   7.426  1.00 10.00      A   
ATOM   1501  HN  GLN A 249     -28.130  -3.531   7.438  1.00 10.00      A   
ATOM   1502  CA  GLN A 249     -29.900  -3.975   6.378  1.00 10.00      A   
ATOM   1503  CB  GLN A 249     -30.541  -2.584   6.455  1.00 10.00      A   
ATOM   1504  CG  GLN A 249     -31.374  -2.353   7.708  1.00 10.00      A   
ATOM   1505  CD  GLN A 249     -32.740  -3.014   7.640  1.00 10.00      A   
ATOM   1506  OE1 GLN A 249     -32.937  -3.998   6.926  1.00 10.00      A   
ATOM   1507  NE2 GLN A 249     -33.690  -2.480   8.389  1.00 10.00      A   
ATOM   1508 HE21 GLN A 249     -33.467  -1.699   8.940  1.00 10.00      A   
ATOM   1509 HE22 GLN A 249     -34.581  -2.890   8.366  1.00 10.00      A   
ATOM   1510  C   GLN A 249     -29.257  -4.189   5.011  1.00 10.00      A   
ATOM   1511  O   GLN A 249     -28.046  -4.387   4.919  1.00 10.00      A   
ATOM   1512  N   TRP A 250     -30.065  -4.147   3.958  1.00 10.00      A   
ATOM   1513  HN  TRP A 250     -31.023  -3.989   4.095  1.00 10.00      A   
ATOM   1514  CA  TRP A 250     -29.563  -4.344   2.602  1.00 10.00      A   
ATOM   1515  CB  TRP A 250     -30.709  -4.656   1.641  1.00 10.00      A   
ATOM   1516  CG  TRP A 250     -31.071  -6.109   1.588  1.00 10.00      A   
ATOM   1517  CD1 TRP A 250     -30.985  -7.019   2.603  1.00 10.00      A   
ATOM   1518  CD2 TRP A 250     -31.580  -6.820   0.456  1.00 10.00      A   
ATOM   1519  NE1 TRP A 250     -31.406  -8.252   2.172  1.00 10.00      A   
ATOM   1520  HE1 TRP A 250     -31.436  -9.067   2.716  1.00 10.00      A   
ATOM   1521  CE2 TRP A 250     -31.777  -8.156   0.856  1.00 10.00      A   
ATOM   1522  CE3 TRP A 250     -31.887  -6.456  -0.858  1.00 10.00      A   
ATOM   1523  CZ2 TRP A 250     -32.268  -9.127  -0.013  1.00 10.00      A   
ATOM   1524  CZ3 TRP A 250     -32.375  -7.421  -1.716  1.00 10.00      A   
ATOM   1525  CH2 TRP A 250     -32.560  -8.741  -1.290  1.00 10.00      A   
ATOM   1526  C   TRP A 250     -28.763  -3.143   2.108  1.00 10.00      A   
ATOM   1527  O   TRP A 250     -27.639  -3.290   1.625  1.00 10.00      A   
ATOM   1528  N   GLY A 251     -29.344  -1.959   2.225  1.00 10.00      A   
ATOM   1529  HN  GLY A 251     -30.246  -1.899   2.609  1.00 10.00      A   
ATOM   1530  CA  GLY A 251     -28.666  -0.759   1.782  1.00 10.00      A   
ATOM   1531  C   GLY A 251     -29.071  -0.352   0.378  1.00 10.00      A   
ATOM   1532  O   GLY A 251     -29.478  -1.198  -0.422  1.00 10.00      A   
ATOM   1533  N   PRO A 252     -28.968   0.946   0.052  1.00 10.00      A   
ATOM   1534  CA  PRO A 252     -29.334   1.472  -1.270  1.00 10.00      A   
ATOM   1535  CB  PRO A 252     -29.073   2.980  -1.150  1.00 10.00      A   
ATOM   1536  CG  PRO A 252     -29.066   3.250   0.315  1.00 10.00      A   
ATOM   1537  CD  PRO A 252     -28.510   2.013   0.957  1.00 10.00      A   
ATOM   1538  C   PRO A 252     -28.493   0.880  -2.402  1.00 10.00      A   
ATOM   1539  O   PRO A 252     -29.024   0.553  -3.462  1.00 10.00      A   
ATOM   1540  N   ARG A 253     -27.189   0.733  -2.164  1.00 10.00      A   
ATOM   1541  HN  ARG A 253     -26.835   0.988  -1.286  1.00 10.00      A   
ATOM   1542  CA  ARG A 253     -26.271   0.191  -3.169  1.00 10.00      A   
ATOM   1543  CB  ARG A 253     -24.850   0.101  -2.602  1.00 10.00      A   
ATOM   1544  CG  ARG A 253     -24.060   1.398  -2.668  1.00 10.00      A   
ATOM   1545  CD  ARG A 253     -23.696   1.746  -4.101  1.00 10.00      A   
ATOM   1546  NE  ARG A 253     -22.353   2.318  -4.206  1.00 10.00      A   
ATOM   1547  HE  ARG A 253     -22.182   3.157  -3.728  1.00 10.00      A   
ATOM   1548  CZ  ARG A 253     -21.363   1.758  -4.902  1.00 10.00      A   
ATOM   1549  NH1 ARG A 253     -21.570   0.627  -5.572  1.00 10.00      A   
ATOM   1550 HH11 ARG A 253     -22.519   0.160  -5.557  1.00 10.00      A   
ATOM   1551 HH12 ARG A 253     -20.799   0.188  -6.119  1.00 10.00      A   
ATOM   1552  NH2 ARG A 253     -20.167   2.340  -4.936  1.00 10.00      A   
ATOM   1553 HH21 ARG A 253     -19.388   1.904  -5.479  1.00 10.00      A   
ATOM   1554 HH22 ARG A 253     -20.000   3.235  -4.419  1.00 10.00      A   
ATOM   1555  C   ARG A 253     -26.723  -1.182  -3.659  1.00 10.00      A   
ATOM   1556  O   ARG A 253     -26.966  -1.382  -4.850  1.00 10.00      A   
ATOM   1557  N   THR A 254     -26.871  -2.109  -2.725  1.00 10.00      A   
ATOM   1558  HN  THR A 254     -26.690  -1.876  -1.792  1.00 10.00      A   
ATOM   1559  CA  THR A 254     -27.279  -3.469  -3.034  1.00 10.00      A   
ATOM   1560  CB  THR A 254     -27.344  -4.306  -1.746  1.00 10.00      A   
ATOM   1561  OG1 THR A 254     -26.449  -3.733  -0.778  1.00 10.00      A   
ATOM   1562  HG1 THR A 254     -26.876  -3.727   0.092  1.00 10.00      A   
ATOM   1563  CG2 THR A 254     -26.929  -5.742  -2.024  1.00 10.00      A   
ATOM   1564  C   THR A 254     -28.630  -3.529  -3.750  1.00 10.00      A   
ATOM   1565  O   THR A 254     -28.864  -4.419  -4.564  1.00 10.00      A   
ATOM   1566  N   ASN A 255     -29.504  -2.572  -3.465  1.00 10.00      A   
ATOM   1567  HN  ASN A 255     -29.257  -1.871  -2.824  1.00 10.00      A   
ATOM   1568  CA  ASN A 255     -30.829  -2.544  -4.080  1.00 10.00      A   
ATOM   1569  CB  ASN A 255     -31.819  -1.786  -3.191  1.00 10.00      A   
ATOM   1570  CG  ASN A 255     -33.263  -2.114  -3.520  1.00 10.00      A   
ATOM   1571  OD1 ASN A 255     -33.576  -3.219  -3.961  1.00 10.00      A   
ATOM   1572  ND2 ASN A 255     -34.155  -1.159  -3.305  1.00 10.00      A   
ATOM   1573 HD21 ASN A 255     -33.842  -0.300  -2.951  1.00 10.00      A   
ATOM   1574 HD22 ASN A 255     -35.097  -1.353  -3.504  1.00 10.00      A   
ATOM   1575  C   ASN A 255     -30.806  -1.936  -5.483  1.00 10.00      A   
ATOM   1576  O   ASN A 255     -31.752  -2.097  -6.258  1.00 10.00      A   
ATOM   1577  N   LEU A 256     -29.732  -1.229  -5.806  1.00 10.00      A   
ATOM   1578  HN  LEU A 256     -29.011  -1.120  -5.148  1.00 10.00      A   
ATOM   1579  CA  LEU A 256     -29.602  -0.603  -7.116  1.00 10.00      A   
ATOM   1580  CB  LEU A 256     -28.964   0.783  -6.991  1.00 10.00      A   
ATOM   1581  CG  LEU A 256     -29.783   1.847  -6.253  1.00 10.00      A   
ATOM   1582  CD1 LEU A 256     -28.988   3.138  -6.126  1.00 10.00      A   
ATOM   1583  CD2 LEU A 256     -31.108   2.097  -6.958  1.00 10.00      A   
ATOM   1584  C   LEU A 256     -28.778  -1.467  -8.061  1.00 10.00      A   
ATOM   1585  O   LEU A 256     -29.010  -1.480  -9.271  1.00 10.00      A   
ATOM   1586  N   GLU A 257     -27.809  -2.176  -7.504  1.00 10.00      A   
ATOM   1587  HN  GLU A 257     -27.663  -2.109  -6.535  1.00 10.00      A   
ATOM   1588  CA  GLU A 257     -26.942  -3.039  -8.292  1.00 10.00      A   
ATOM   1589  CB  GLU A 257     -25.530  -3.059  -7.695  1.00 10.00      A   
ATOM   1590  CG  GLU A 257     -24.790  -1.738  -7.860  1.00 10.00      A   
ATOM   1591  CD  GLU A 257     -23.664  -1.547  -6.864  1.00 10.00      A   
ATOM   1592  OE1 GLU A 257     -22.602  -2.178  -7.031  1.00 10.00      A   
ATOM   1593  OE2 GLU A 257     -23.829  -0.739  -5.925  1.00 10.00      A   
ATOM   1594  C   GLU A 257     -27.510  -4.452  -8.416  1.00 10.00      A   
ATOM   1595  O   GLU A 257     -27.135  -5.204  -9.317  1.00 10.00      A   
ATOM   1596  N   LEU A 258     -28.430  -4.806  -7.525  1.00 10.00      A   
ATOM   1597  HN  LEU A 258     -28.707  -4.165  -6.835  1.00 10.00      A   
ATOM   1598  CA  LEU A 258     -29.036  -6.130  -7.546  1.00 10.00      A   
ATOM   1599  CB  LEU A 258     -28.311  -7.050  -6.557  1.00 10.00      A   
ATOM   1600  CG  LEU A 258     -28.213  -8.527  -6.948  1.00 10.00      A   
ATOM   1601  CD1 LEU A 258     -27.336  -8.698  -8.177  1.00 10.00      A   
ATOM   1602  CD2 LEU A 258     -27.677  -9.354  -5.791  1.00 10.00      A   
ATOM   1603  C   LEU A 258     -30.523  -6.050  -7.203  1.00 10.00      A   
ATOM   1604  O   LEU A 258     -31.014  -5.007  -6.776  1.00 10.00      A   
ATOM   1605  N   SER A 259     -31.237  -7.149  -7.410  1.00 10.00      A   
ATOM   1606  HN  SER A 259     -30.799  -7.943  -7.774  1.00 10.00      A   
ATOM   1607  CA  SER A 259     -32.659  -7.208  -7.112  1.00 10.00      A   
ATOM   1608  CB  SER A 259     -33.454  -7.466  -8.395  1.00 10.00      A   
ATOM   1609  OG  SER A 259     -32.925  -8.574  -9.108  1.00 10.00      A   
ATOM   1610  HG  SER A 259     -33.245  -8.550 -10.021  1.00 10.00      A   
ATOM   1611  C   SER A 259     -32.930  -8.309  -6.093  1.00 10.00      A   
ATOM   1612  O   SER A 259     -32.094  -9.198  -5.899  1.00 10.00      A   
ATOM   1613  N   LYS A 260     -34.095  -8.261  -5.451  1.00 10.00      A   
ATOM   1614  HN  LYS A 260     -34.731  -7.536  -5.659  1.00 10.00      A   
ATOM   1615  CA  LYS A 260     -34.460  -9.263  -4.455  1.00 10.00      A   
ATOM   1616  CB  LYS A 260     -35.769  -8.885  -3.758  1.00 10.00      A   
ATOM   1617  CG  LYS A 260     -35.663  -7.637  -2.899  1.00 10.00      A   
ATOM   1618  CD  LYS A 260     -36.989  -7.290  -2.250  1.00 10.00      A   
ATOM   1619  CE  LYS A 260     -36.829  -6.133  -1.278  1.00 10.00      A   
ATOM   1620  NZ  LYS A 260     -38.123  -5.734  -0.671  1.00 10.00      A   
ATOM   1621  HZ1 LYS A 260     -38.640  -6.582  -0.337  1.00 10.00      A   
ATOM   1622  HZ2 LYS A 260     -38.709  -5.240  -1.372  1.00 10.00      A   
ATOM   1623  HZ3 LYS A 260     -37.960  -5.100   0.138  1.00 10.00      A   
ATOM   1624  C   LYS A 260     -34.575 -10.637  -5.098  1.00 10.00      A   
ATOM   1625  O   LYS A 260     -34.229 -11.654  -4.493  1.00 10.00      A   
ATOM   1626  N   MET A 261     -35.049 -10.651  -6.336  1.00 10.00      A   
ATOM   1627  HN  MET A 261     -35.310  -9.804  -6.750  1.00 10.00      A   
ATOM   1628  CA  MET A 261     -35.201 -11.888  -7.089  1.00 10.00      A   
ATOM   1629  CB  MET A 261     -35.902 -11.612  -8.422  1.00 10.00      A   
ATOM   1630  CG  MET A 261     -36.078 -12.841  -9.299  1.00 10.00      A   
ATOM   1631  SD  MET A 261     -37.320 -13.987  -8.672  1.00 10.00      A   
ATOM   1632  CE  MET A 261     -38.825 -13.173  -9.198  1.00 10.00      A   
ATOM   1633  C   MET A 261     -33.841 -12.532  -7.340  1.00 10.00      A   
ATOM   1634  O   MET A 261     -33.680 -13.743  -7.186  1.00 10.00      A   
ATOM   1635  N   LYS A 262     -32.857 -11.711  -7.701  1.00 10.00      A   
ATOM   1636  HN  LYS A 262     -33.039 -10.749  -7.781  1.00 10.00      A   
ATOM   1637  CA  LYS A 262     -31.513 -12.204  -7.978  1.00 10.00      A   
ATOM   1638  CB  LYS A 262     -30.647 -11.118  -8.614  1.00 10.00      A   
ATOM   1639  CG  LYS A 262     -30.697 -11.109 -10.131  1.00 10.00      A   
ATOM   1640  CD  LYS A 262     -29.799 -10.029 -10.710  1.00 10.00      A   
ATOM   1641  CE  LYS A 262     -29.485 -10.307 -12.170  1.00 10.00      A   
ATOM   1642  NZ  LYS A 262     -28.751  -9.184 -12.804  1.00 10.00      A   
ATOM   1643  HZ1 LYS A 262     -28.227  -9.524 -13.634  1.00 10.00      A   
ATOM   1644  HZ2 LYS A 262     -28.078  -8.767 -12.129  1.00 10.00      A   
ATOM   1645  HZ3 LYS A 262     -29.421  -8.449 -13.108  1.00 10.00      A   
ATOM   1646  C   LYS A 262     -30.844 -12.762  -6.729  1.00 10.00      A   
ATOM   1647  O   LYS A 262     -30.050 -13.699  -6.811  1.00 10.00      A   
ATOM   1648  N   VAL A 263     -31.160 -12.181  -5.578  1.00 10.00      A   
ATOM   1649  HN  VAL A 263     -31.783 -11.423  -5.577  1.00 10.00      A   
ATOM   1650  CA  VAL A 263     -30.592 -12.645  -4.316  1.00 10.00      A   
ATOM   1651  CB  VAL A 263     -30.961 -11.720  -3.136  1.00 10.00      A   
ATOM   1652  CG1 VAL A 263     -30.458 -12.298  -1.819  1.00 10.00      A   
ATOM   1653  CG2 VAL A 263     -30.378 -10.335  -3.357  1.00 10.00      A   
ATOM   1654  C   VAL A 263     -31.051 -14.070  -4.027  1.00 10.00      A   
ATOM   1655  O   VAL A 263     -30.249 -14.926  -3.647  1.00 10.00      A   
ATOM   1656  N   LEU A 264     -32.342 -14.321  -4.230  1.00 10.00      A   
ATOM   1657  HN  LEU A 264     -32.930 -13.594  -4.529  1.00 10.00      A   
ATOM   1658  CA  LEU A 264     -32.906 -15.646  -4.010  1.00 10.00      A   
ATOM   1659  CB  LEU A 264     -34.426 -15.629  -4.169  1.00 10.00      A   
ATOM   1660  CG  LEU A 264     -35.217 -15.022  -3.010  1.00 10.00      A   
ATOM   1661  CD1 LEU A 264     -36.705 -15.071  -3.304  1.00 10.00      A   
ATOM   1662  CD2 LEU A 264     -34.907 -15.750  -1.710  1.00 10.00      A   
ATOM   1663  C   LEU A 264     -32.283 -16.658  -4.964  1.00 10.00      A   
ATOM   1664  O   LEU A 264     -32.001 -17.790  -4.578  1.00 10.00      A   
ATOM   1665  N   LYS A 265     -32.064 -16.234  -6.207  1.00 10.00      A   
ATOM   1666  HN  LYS A 265     -32.326 -15.322  -6.453  1.00 10.00      A   
ATOM   1667  CA  LYS A 265     -31.454 -17.093  -7.216  1.00 10.00      A   
ATOM   1668  CB  LYS A 265     -31.304 -16.346  -8.543  1.00 10.00      A   
ATOM   1669  CG  LYS A 265     -32.613 -15.985  -9.222  1.00 10.00      A   
ATOM   1670  CD  LYS A 265     -32.360 -15.264 -10.535  1.00 10.00      A   
ATOM   1671  CE  LYS A 265     -33.647 -14.714 -11.125  1.00 10.00      A   
ATOM   1672  NZ  LYS A 265     -33.411 -13.967 -12.389  1.00 10.00      A   
ATOM   1673  HZ1 LYS A 265     -32.575 -13.356 -12.296  1.00 10.00      A   
ATOM   1674  HZ2 LYS A 265     -34.234 -13.372 -12.610  1.00 10.00      A   
ATOM   1675  HZ3 LYS A 265     -33.257 -14.629 -13.175  1.00 10.00      A   
ATOM   1676  C   LYS A 265     -30.081 -17.558  -6.749  1.00 10.00      A   
ATOM   1677  O   LYS A 265     -29.717 -18.719  -6.914  1.00 10.00      A   
ATOM   1678  N   PHE A 266     -29.333 -16.638  -6.153  1.00 10.00      A   
ATOM   1679  HN  PHE A 266     -29.689 -15.728  -6.052  1.00 10.00      A   
ATOM   1680  CA  PHE A 266     -28.001 -16.938  -5.653  1.00 10.00      A   
ATOM   1681  CB  PHE A 266     -27.342 -15.687  -5.063  1.00 10.00      A   
ATOM   1682  CG  PHE A 266     -26.072 -15.972  -4.312  1.00 10.00      A   
ATOM   1683  CD1 PHE A 266     -24.942 -16.415  -4.979  1.00 10.00      A   
ATOM   1684  CD2 PHE A 266     -26.010 -15.806  -2.938  1.00 10.00      A   
ATOM   1685  CE1 PHE A 266     -23.774 -16.686  -4.292  1.00 10.00      A   
ATOM   1686  CE2 PHE A 266     -24.846 -16.075  -2.245  1.00 10.00      A   
ATOM   1687  CZ  PHE A 266     -23.725 -16.516  -2.924  1.00 10.00      A   
ATOM   1688  C   PHE A 266     -28.033 -18.062  -4.621  1.00 10.00      A   
ATOM   1689  O   PHE A 266     -27.274 -19.026  -4.724  1.00 10.00      A   
ATOM   1690  N   VAL A 267     -28.921 -17.945  -3.638  1.00 10.00      A   
ATOM   1691  HN  VAL A 267     -29.521 -17.169  -3.620  1.00 10.00      A   
ATOM   1692  CA  VAL A 267     -29.028 -18.959  -2.595  1.00 10.00      A   
ATOM   1693  CB  VAL A 267     -29.899 -18.503  -1.405  1.00 10.00      A   
ATOM   1694  CG1 VAL A 267     -29.412 -19.157  -0.122  1.00 10.00      A   
ATOM   1695  CG2 VAL A 267     -29.888 -16.989  -1.264  1.00 10.00      A   
ATOM   1696  C   VAL A 267     -29.572 -20.263  -3.173  1.00 10.00      A   
ATOM   1697  O   VAL A 267     -29.220 -21.353  -2.718  1.00 10.00      A   
ATOM   1698  N   ALA A 268     -30.417 -20.143  -4.192  1.00 10.00      A   
ATOM   1699  HN  ALA A 268     -30.669 -19.245  -4.502  1.00 10.00      A   
ATOM   1700  CA  ALA A 268     -30.995 -21.308  -4.852  1.00 10.00      A   
ATOM   1701  CB  ALA A 268     -32.157 -20.899  -5.745  1.00 10.00      A   
ATOM   1702  C   ALA A 268     -29.933 -22.044  -5.661  1.00 10.00      A   
ATOM   1703  O   ALA A 268     -30.109 -23.197  -6.038  1.00 10.00      A   
ATOM   1704  N   LYS A 269     -28.825 -21.366  -5.921  1.00 10.00      A   
ATOM   1705  HN  LYS A 269     -28.747 -20.439  -5.606  1.00 10.00      A   
ATOM   1706  CA  LYS A 269     -27.727 -21.955  -6.670  1.00 10.00      A   
ATOM   1707  CB  LYS A 269     -27.113 -20.928  -7.624  1.00 10.00      A   
ATOM   1708  CG  LYS A 269     -28.025 -20.550  -8.780  1.00 10.00      A   
ATOM   1709  CD  LYS A 269     -27.459 -19.400  -9.598  1.00 10.00      A   
ATOM   1710  CE  LYS A 269     -26.240 -19.825 -10.403  1.00 10.00      A   
ATOM   1711  NZ  LYS A 269     -26.546 -20.936 -11.344  1.00 10.00      A   
ATOM   1712  HZ1 LYS A 269     -27.376 -20.699 -11.924  1.00 10.00      A   
ATOM   1713  HZ2 LYS A 269     -26.743 -21.810 -10.817  1.00 10.00      A   
ATOM   1714  HZ3 LYS A 269     -25.734 -21.106 -11.974  1.00 10.00      A   
ATOM   1715  C   LYS A 269     -26.669 -22.516  -5.724  1.00 10.00      A   
ATOM   1716  O   LYS A 269     -25.645 -23.043  -6.159  1.00 10.00      A   
ATOM   1717  N   VAL A 270     -26.924 -22.393  -4.424  1.00 10.00      A   
ATOM   1718  HN  VAL A 270     -27.750 -21.946  -4.139  1.00 10.00      A   
ATOM   1719  CA  VAL A 270     -26.004 -22.898  -3.412  1.00 10.00      A   
ATOM   1720  CB  VAL A 270     -26.008 -22.019  -2.139  1.00 10.00      A   
ATOM   1721  CG1 VAL A 270     -25.071 -22.581  -1.080  1.00 10.00      A   
ATOM   1722  CG2 VAL A 270     -25.619 -20.589  -2.478  1.00 10.00      A   
ATOM   1723  C   VAL A 270     -26.358 -24.337  -3.046  1.00 10.00      A   
ATOM   1724  O   VAL A 270     -25.482 -25.195  -2.924  1.00 10.00      A   
ATOM   1725  N   HIS A 271     -27.647 -24.600  -2.878  1.00 10.00      A   
ATOM   1726  HN  HIS A 271     -28.303 -23.876  -2.976  1.00 10.00      A   
ATOM   1727  CA  HIS A 271     -28.110 -25.940  -2.533  1.00 10.00      A   
ATOM   1728  CB  HIS A 271     -28.523 -26.037  -1.055  1.00 10.00      A   
ATOM   1729  CG  HIS A 271     -29.403 -24.924  -0.567  1.00 10.00      A   
ATOM   1730  ND1 HIS A 271     -28.922 -23.952   0.279  1.00 10.00      A   
ATOM   1731  CD2 HIS A 271     -30.712 -24.680  -0.825  1.00 10.00      A   
ATOM   1732  CE1 HIS A 271     -29.941 -23.144   0.516  1.00 10.00      A   
ATOM   1733  NE2 HIS A 271     -31.044 -23.544  -0.130  1.00 10.00      A   
ATOM   1734  HE2 HIS A 271     -31.954 -23.215   0.030  1.00 10.00      A   
ATOM   1735  C   HIS A 271     -29.227 -26.407  -3.462  1.00 10.00      A   
ATOM   1736  O   HIS A 271     -29.941 -27.367  -3.157  1.00 10.00      A   
ATOM   1737  N   ASN A 272     -29.355 -25.721  -4.600  1.00 10.00      A   
ATOM   1738  HN  ASN A 272     -28.754 -24.967  -4.764  1.00 10.00      A   
ATOM   1739  CA  ASN A 272     -30.369 -26.040  -5.609  1.00 10.00      A   
ATOM   1740  CB  ASN A 272     -30.199 -27.479  -6.119  1.00 10.00      A   
ATOM   1741  CG  ASN A 272     -30.510 -27.632  -7.599  1.00 10.00      A   
ATOM   1742  OD1 ASN A 272     -31.359 -26.929  -8.146  1.00 10.00      A   
ATOM   1743  ND2 ASN A 272     -29.821 -28.555  -8.253  1.00 10.00      A   
ATOM   1744 HD21 ASN A 272     -29.158 -29.080  -7.753  1.00 10.00      A   
ATOM   1745 HD22 ASN A 272     -30.004 -28.681  -9.208  1.00 10.00      A   
ATOM   1746  C   ASN A 272     -31.780 -25.821  -5.062  1.00 10.00      A   
ATOM   1747  O   ASN A 272     -31.961 -25.122  -4.062  1.00 10.00      A   
ATOM   1748  N   GLN A 273     -32.765 -26.414  -5.741  1.00 10.00      A   
ATOM   1749  HN  GLN A 273     -32.530 -26.915  -6.551  1.00 10.00      A   
ATOM   1750  CA  GLN A 273     -34.178 -26.340  -5.359  1.00 10.00      A   
ATOM   1751  CB  GLN A 273     -34.553 -27.341  -4.253  1.00 10.00      A   
ATOM   1752  CG  GLN A 273     -33.748 -27.225  -2.968  1.00 10.00      A   
ATOM   1753  CD  GLN A 273     -33.995 -28.371  -2.017  1.00 10.00      A   
ATOM   1754  OE1 GLN A 273     -35.077 -28.955  -1.993  1.00 10.00      A   
ATOM   1755  NE2 GLN A 273     -32.991 -28.698  -1.223  1.00 10.00      A   
ATOM   1756 HE21 GLN A 273     -32.158 -28.187  -1.296  1.00 10.00      A   
ATOM   1757 HE22 GLN A 273     -33.122 -29.437  -0.591  1.00 10.00      A   
ATOM   1758  C   GLN A 273     -34.686 -24.924  -5.077  1.00 10.00      A   
ATOM   1759  O   GLN A 273     -34.864 -24.524  -3.925  1.00 10.00      A   
ATOM   1760  N   ASP A 274     -34.941 -24.182  -6.148  1.00 10.00      A   
ATOM   1761  HN  ASP A 274     -34.789 -24.562  -7.038  1.00 10.00      A   
ATOM   1762  CA  ASP A 274     -35.446 -22.814  -6.038  1.00 10.00      A   
ATOM   1763  CB  ASP A 274     -35.342 -22.026  -7.360  1.00 10.00      A   
ATOM   1764  CG  ASP A 274     -36.276 -22.507  -8.455  1.00 10.00      A   
ATOM   1765  OD1 ASP A 274     -37.425 -22.023  -8.522  1.00 10.00      A   
ATOM   1766  OD2 ASP A 274     -35.857 -23.362  -9.265  1.00 10.00      A   
ATOM   1767  C   ASP A 274     -36.850 -22.713  -5.404  1.00 10.00      A   
ATOM   1768  O   ASP A 274     -37.106 -21.785  -4.639  1.00 10.00      A   
ATOM   1769  N   PRO A 275     -37.794 -23.645  -5.680  1.00 10.00      A   
ATOM   1770  CA  PRO A 275     -39.130 -23.581  -5.087  1.00 10.00      A   
ATOM   1771  CB  PRO A 275     -39.976 -24.323  -6.116  1.00 10.00      A   
ATOM   1772  CG  PRO A 275     -39.066 -25.376  -6.642  1.00 10.00      A   
ATOM   1773  CD  PRO A 275     -37.676 -24.799  -6.601  1.00 10.00      A   
ATOM   1774  C   PRO A 275     -39.210 -24.296  -3.733  1.00 10.00      A   
ATOM   1775  O   PRO A 275     -40.266 -24.814  -3.361  1.00 10.00      A   
ATOM   1776  N   LYS A 276     -38.101 -24.312  -2.999  1.00 10.00      A   
ATOM   1777  HN  LYS A 276     -37.295 -23.871  -3.344  1.00 10.00      A   
ATOM   1778  CA  LYS A 276     -38.053 -24.968  -1.696  1.00 10.00      A   
ATOM   1779  CB  LYS A 276     -36.619 -25.409  -1.368  1.00 10.00      A   
ATOM   1780  CG  LYS A 276     -36.469 -26.190  -0.071  1.00 10.00      A   
ATOM   1781  CD  LYS A 276     -37.354 -27.425  -0.046  1.00 10.00      A   
ATOM   1782  CE  LYS A 276     -37.243 -28.154   1.282  1.00 10.00      A   
ATOM   1783  NZ  LYS A 276     -37.790 -27.356   2.410  1.00 10.00      A   
ATOM   1784  HZ1 LYS A 276     -37.672 -27.873   3.302  1.00 10.00      A   
ATOM   1785  HZ2 LYS A 276     -38.803 -27.171   2.264  1.00 10.00      A   
ATOM   1786  HZ3 LYS A 276     -37.288 -26.440   2.486  1.00 10.00      A   
ATOM   1787  C   LYS A 276     -38.627 -24.075  -0.590  1.00 10.00      A   
ATOM   1788  O   LYS A 276     -39.843 -23.996  -0.416  1.00 10.00      A   
ATOM   1789  N   ASP A 277     -37.754 -23.390   0.143  1.00 10.00      A   
ATOM   1790  HN  ASP A 277     -36.796 -23.482  -0.047  1.00 10.00      A   
ATOM   1791  CA  ASP A 277     -38.184 -22.510   1.232  1.00 10.00      A   
ATOM   1792  CB  ASP A 277     -37.228 -22.616   2.426  1.00 10.00      A   
ATOM   1793  CG  ASP A 277     -37.358 -23.926   3.175  1.00 10.00      A   
ATOM   1794  OD1 ASP A 277     -38.119 -23.979   4.166  1.00 10.00      A   
ATOM   1795  OD2 ASP A 277     -36.702 -24.912   2.772  1.00 10.00      A   
ATOM   1796  C   ASP A 277     -38.230 -21.074   0.749  1.00 10.00      A   
ATOM   1797  O   ASP A 277     -38.622 -20.162   1.475  1.00 10.00      A   
ATOM   1798  N   TRP A 278     -37.834 -20.890  -0.497  1.00 10.00      A   
ATOM   1799  HN  TRP A 278     -37.555 -21.664  -1.023  1.00 10.00      A   
ATOM   1800  CA  TRP A 278     -37.798 -19.574  -1.113  1.00 10.00      A   
ATOM   1801  CB  TRP A 278     -36.873 -19.552  -2.330  1.00 10.00      A   
ATOM   1802  CG  TRP A 278     -35.503 -20.084  -2.028  1.00 10.00      A   
ATOM   1803  CD1 TRP A 278     -34.746 -20.898  -2.818  1.00 10.00      A   
ATOM   1804  CD2 TRP A 278     -34.734 -19.849  -0.841  1.00 10.00      A   
ATOM   1805  NE1 TRP A 278     -33.554 -21.182  -2.198  1.00 10.00      A   
ATOM   1806  HE1 TRP A 278     -32.841 -21.745  -2.567  1.00 10.00      A   
ATOM   1807  CE2 TRP A 278     -33.525 -20.552  -0.984  1.00 10.00      A   
ATOM   1808  CE3 TRP A 278     -34.952 -19.114   0.329  1.00 10.00      A   
ATOM   1809  CZ2 TRP A 278     -32.538 -20.539  -0.003  1.00 10.00      A   
ATOM   1810  CZ3 TRP A 278     -33.973 -19.103   1.301  1.00 10.00      A   
ATOM   1811  CH2 TRP A 278     -32.780 -19.811   1.129  1.00 10.00      A   
ATOM   1812  C   TRP A 278     -39.172 -18.958  -1.417  1.00 10.00      A   
ATOM   1813  O   TRP A 278     -39.312 -17.753  -1.276  1.00 10.00      A   
ATOM   1814  N   PRO A 279     -40.196 -19.748  -1.854  1.00 10.00      A   
ATOM   1815  CA  PRO A 279     -41.548 -19.234  -2.158  1.00 10.00      A   
ATOM   1816  CB  PRO A 279     -42.412 -20.482  -2.042  1.00 10.00      A   
ATOM   1817  CG  PRO A 279     -41.527 -21.570  -2.535  1.00 10.00      A   
ATOM   1818  CD  PRO A 279     -40.121 -21.195  -2.140  1.00 10.00      A   
ATOM   1819  C   PRO A 279     -42.053 -18.148  -1.201  1.00 10.00      A   
ATOM   1820  O   PRO A 279     -42.712 -17.202  -1.632  1.00 10.00      A   
ATOM   1821  N   ALA A 280     -41.744 -18.282   0.089  1.00 10.00      A   
ATOM   1822  HN  ALA A 280     -41.224 -19.061   0.377  1.00 10.00      A   
ATOM   1823  CA  ALA A 280     -42.165 -17.295   1.083  1.00 10.00      A   
ATOM   1824  CB  ALA A 280     -41.690 -17.700   2.470  1.00 10.00      A   
ATOM   1825  C   ALA A 280     -41.642 -15.904   0.721  1.00 10.00      A   
ATOM   1826  O   ALA A 280     -42.410 -14.946   0.626  1.00 10.00      A   
ATOM   1827  N   GLN A 281     -40.337 -15.810   0.494  1.00 10.00      A   
ATOM   1828  HN  GLN A 281     -39.782 -16.614   0.568  1.00 10.00      A   
ATOM   1829  CA  GLN A 281     -39.709 -14.546   0.126  1.00 10.00      A   
ATOM   1830  CB  GLN A 281     -38.210 -14.571   0.445  1.00 10.00      A   
ATOM   1831  CG  GLN A 281     -37.862 -14.337   1.907  1.00 10.00      A   
ATOM   1832  CD  GLN A 281     -38.033 -15.575   2.766  1.00 10.00      A   
ATOM   1833  OE1 GLN A 281     -39.100 -15.810   3.332  1.00 10.00      A   
ATOM   1834  NE2 GLN A 281     -36.980 -16.368   2.879  1.00 10.00      A   
ATOM   1835 HE21 GLN A 281     -36.157 -16.114   2.411  1.00 10.00      A   
ATOM   1836 HE22 GLN A 281     -37.062 -17.175   3.431  1.00 10.00      A   
ATOM   1837  C   GLN A 281     -39.910 -14.285  -1.363  1.00 10.00      A   
ATOM   1838  O   GLN A 281     -39.889 -13.142  -1.819  1.00 10.00      A   
ATOM   1839  N   TYR A 282     -40.119 -15.363  -2.111  1.00 10.00      A   
ATOM   1840  HN  TYR A 282     -40.121 -16.245  -1.676  1.00 10.00      A   
ATOM   1841  CA  TYR A 282     -40.331 -15.288  -3.552  1.00 10.00      A   
ATOM   1842  CB  TYR A 282     -40.438 -16.696  -4.146  1.00 10.00      A   
ATOM   1843  CG  TYR A 282     -40.188 -16.774  -5.636  1.00 10.00      A   
ATOM   1844  CD1 TYR A 282     -41.243 -16.766  -6.540  1.00 10.00      A   
ATOM   1845  CD2 TYR A 282     -38.897 -16.862  -6.137  1.00 10.00      A   
ATOM   1846  CE1 TYR A 282     -41.018 -16.844  -7.901  1.00 10.00      A   
ATOM   1847  CE2 TYR A 282     -38.662 -16.938  -7.495  1.00 10.00      A   
ATOM   1848  CZ  TYR A 282     -39.726 -16.928  -8.372  1.00 10.00      A   
ATOM   1849  OH  TYR A 282     -39.495 -17.007  -9.724  1.00 10.00      A   
ATOM   1850  HH  TYR A 282     -38.879 -17.727  -9.899  1.00 10.00      A   
ATOM   1851  C   TYR A 282     -41.582 -14.482  -3.872  1.00 10.00      A   
ATOM   1852  O   TYR A 282     -41.695 -13.903  -4.950  1.00 10.00      A   
ATOM   1853  N   CYS A 283     -42.517 -14.448  -2.930  1.00 10.00      A   
ATOM   1854  HN  CYS A 283     -42.376 -14.950  -2.098  1.00 10.00      A   
ATOM   1855  CA  CYS A 283     -43.748 -13.696  -3.105  1.00 10.00      A   
ATOM   1856  CB  CYS A 283     -44.666 -13.869  -1.893  1.00 10.00      A   
ATOM   1857  SG  CYS A 283     -46.417 -13.589  -2.244  1.00 10.00      A   
ATOM   1858  HG  CYS A 283     -46.506 -12.599  -3.124  1.00 10.00      A   
ATOM   1859  C   CYS A 283     -43.430 -12.219  -3.330  1.00 10.00      A   
ATOM   1860  O   CYS A 283     -43.972 -11.588  -4.239  1.00 10.00      A   
ATOM   1861  N   GLU A 284     -42.527 -11.676  -2.518  1.00 10.00      A   
ATOM   1862  HN  GLU A 284     -42.113 -12.223  -1.818  1.00 10.00      A   
ATOM   1863  CA  GLU A 284     -42.141 -10.282  -2.657  1.00 10.00      A   
ATOM   1864  CB  GLU A 284     -41.675  -9.677  -1.328  1.00 10.00      A   
ATOM   1865  CG  GLU A 284     -40.228  -9.955  -0.962  1.00 10.00      A   
ATOM   1866  CD  GLU A 284     -39.758  -9.082   0.181  1.00 10.00      A   
ATOM   1867  OE1 GLU A 284     -39.475  -7.886  -0.055  1.00 10.00      A   
ATOM   1868  OE2 GLU A 284     -39.688  -9.579   1.320  1.00 10.00      A   
ATOM   1869  C   GLU A 284     -41.093 -10.127  -3.755  1.00 10.00      A   
ATOM   1870  O   GLU A 284     -40.951  -9.059  -4.343  1.00 10.00      A   
ATOM   1871  N   ALA A 285     -40.365 -11.209  -4.031  1.00 10.00      A   
ATOM   1872  HN  ALA A 285     -40.505 -12.025  -3.504  1.00 10.00      A   
ATOM   1873  CA  ALA A 285     -39.351 -11.204  -5.078  1.00 10.00      A   
ATOM   1874  CB  ALA A 285     -38.520 -12.475  -5.030  1.00 10.00      A   
ATOM   1875  C   ALA A 285     -40.021 -11.053  -6.437  1.00 10.00      A   
ATOM   1876  O   ALA A 285     -39.539 -10.323  -7.303  1.00 10.00      A   
ATOM   1877  N   LEU A 286     -41.142 -11.750  -6.613  1.00 10.00      A   
ATOM   1878  HN  LEU A 286     -41.457 -12.341  -5.892  1.00 10.00      A   
ATOM   1879  CA  LEU A 286     -41.908 -11.673  -7.849  1.00 10.00      A   
ATOM   1880  CB  LEU A 286     -43.077 -12.668  -7.807  1.00 10.00      A   
ATOM   1881  CG  LEU A 286     -43.541 -13.265  -9.144  1.00 10.00      A   
ATOM   1882  CD1 LEU A 286     -44.292 -12.239  -9.977  1.00 10.00      A   
ATOM   1883  CD2 LEU A 286     -42.370 -13.844  -9.923  1.00 10.00      A   
ATOM   1884  C   LEU A 286     -42.427 -10.248  -8.005  1.00 10.00      A   
ATOM   1885  O   LEU A 286     -42.386  -9.670  -9.093  1.00 10.00      A   
ATOM   1886  N   ALA A 287     -42.888  -9.682  -6.894  1.00 10.00      A   
ATOM   1887  HN  ALA A 287     -42.888 -10.199  -6.061  1.00 10.00      A   
ATOM   1888  CA  ALA A 287     -43.397  -8.319  -6.880  1.00 10.00      A   
ATOM   1889  CB  ALA A 287     -44.015  -7.994  -5.529  1.00 10.00      A   
ATOM   1890  C   ALA A 287     -42.273  -7.343  -7.203  1.00 10.00      A   
ATOM   1891  O   ALA A 287     -42.479  -6.353  -7.899  1.00 10.00      A   
ATOM   1892  N   ASP A 288     -41.078  -7.640  -6.701  1.00 10.00      A   
ATOM   1893  HN  ASP A 288     -40.981  -8.440  -6.139  1.00 10.00      A   
ATOM   1894  CA  ASP A 288     -39.912  -6.802  -6.947  1.00 10.00      A   
ATOM   1895  CB  ASP A 288     -38.729  -7.234  -6.075  1.00 10.00      A   
ATOM   1896  CG  ASP A 288     -37.576  -6.249  -6.127  1.00 10.00      A   
ATOM   1897  OD1 ASP A 288     -37.834  -5.031  -6.219  1.00 10.00      A   
ATOM   1898  OD2 ASP A 288     -36.406  -6.686  -6.064  1.00 10.00      A   
ATOM   1899  C   ASP A 288     -39.534  -6.849  -8.421  1.00 10.00      A   
ATOM   1900  O   ASP A 288     -39.219  -5.825  -9.018  1.00 10.00      A   
ATOM   1901  N   GLU A 289     -39.590  -8.046  -9.005  1.00 10.00      A   
ATOM   1902  HN  GLU A 289     -39.844  -8.826  -8.464  1.00 10.00      A   
ATOM   1903  CA  GLU A 289     -39.277  -8.239 -10.420  1.00 10.00      A   
ATOM   1904  CB  GLU A 289     -39.418  -9.721 -10.787  1.00 10.00      A   
ATOM   1905  CG  GLU A 289     -38.906 -10.084 -12.173  1.00 10.00      A   
ATOM   1906  CD  GLU A 289     -37.407 -10.300 -12.211  1.00 10.00      A   
ATOM   1907  OE1 GLU A 289     -36.962 -11.451 -12.012  1.00 10.00      A   
ATOM   1908  OE2 GLU A 289     -36.664  -9.329 -12.450  1.00 10.00      A   
ATOM   1909  C   GLU A 289     -40.221  -7.396 -11.275  1.00 10.00      A   
ATOM   1910  O   GLU A 289     -39.808  -6.770 -12.253  1.00 10.00      A   
ATOM   1911  N   GLU A 290     -41.491  -7.376 -10.883  1.00 10.00      A   
ATOM   1912  HN  GLU A 290     -41.757  -7.904 -10.098  1.00 10.00      A   
ATOM   1913  CA  GLU A 290     -42.502  -6.599 -11.584  1.00 10.00      A   
ATOM   1914  CB  GLU A 290     -43.900  -7.039 -11.143  1.00 10.00      A   
ATOM   1915  CG  GLU A 290     -44.316  -8.406 -11.661  1.00 10.00      A   
ATOM   1916  CD  GLU A 290     -44.843  -8.366 -13.083  1.00 10.00      A   
ATOM   1917  OE1 GLU A 290     -44.514  -7.416 -13.825  1.00 10.00      A   
ATOM   1918  OE2 GLU A 290     -45.589  -9.290 -13.470  1.00 10.00      A   
ATOM   1919  C   GLU A 290     -42.310  -5.113 -11.302  1.00 10.00      A   
ATOM   1920  O   GLU A 290     -42.576  -4.263 -12.153  1.00 10.00      A   
ATOM   1921  N   ASN A 291     -41.838  -4.814 -10.100  1.00 10.00      A   
ATOM   1922  HN  ASN A 291     -41.658  -5.542  -9.465  1.00 10.00      A   
ATOM   1923  CA  ASN A 291     -41.595  -3.441  -9.678  1.00 10.00      A   
ATOM   1924  CB  ASN A 291     -41.339  -3.387  -8.167  1.00 10.00      A   
ATOM   1925  CG  ASN A 291     -40.941  -2.009  -7.676  1.00 10.00      A   
ATOM   1926  OD1 ASN A 291     -41.789  -1.140  -7.473  1.00 10.00      A   
ATOM   1927  ND2 ASN A 291     -39.648  -1.801  -7.474  1.00 10.00      A   
ATOM   1928 HD21 ASN A 291     -39.024  -2.537  -7.652  1.00 10.00      A   
ATOM   1929 HD22 ASN A 291     -39.364  -0.917  -7.157  1.00 10.00      A   
ATOM   1930  C   ASN A 291     -40.426  -2.829 -10.442  1.00 10.00      A   
ATOM   1931  O   ASN A 291     -40.424  -1.631 -10.729  1.00 10.00      A   
ATOM   1932  N   ARG A 292     -39.445  -3.662 -10.788  1.00 10.00      A   
ATOM   1933  HN  ARG A 292     -39.507  -4.608 -10.528  1.00 10.00      A   
ATOM   1934  CA  ARG A 292     -38.271  -3.203 -11.528  1.00 10.00      A   
ATOM   1935  CB  ARG A 292     -37.239  -4.326 -11.680  1.00 10.00      A   
ATOM   1936  CG  ARG A 292     -36.724  -4.899 -10.371  1.00 10.00      A   
ATOM   1937  CD  ARG A 292     -35.965  -3.863  -9.560  1.00 10.00      A   
ATOM   1938  NE  ARG A 292     -35.850  -4.258  -8.157  1.00 10.00      A   
ATOM   1939  HE  ARG A 292     -36.577  -4.813  -7.785  1.00 10.00      A   
ATOM   1940  CZ  ARG A 292     -34.842  -3.918  -7.356  1.00 10.00      A   
ATOM   1941  NH1 ARG A 292     -33.846  -3.161  -7.807  1.00 10.00      A   
ATOM   1942 HH11 ARG A 292     -33.052  -2.899  -7.173  1.00 10.00      A   
ATOM   1943 HH12 ARG A 292     -33.849  -2.823  -8.793  1.00 10.00      A   
ATOM   1944  NH2 ARG A 292     -34.838  -4.345  -6.101  1.00 10.00      A   
ATOM   1945 HH21 ARG A 292     -35.618  -4.960  -5.757  1.00 10.00      A   
ATOM   1946 HH22 ARG A 292     -34.071  -4.064  -5.444  1.00 10.00      A   
ATOM   1947  C   ARG A 292     -38.663  -2.690 -12.907  1.00 10.00      A   
ATOM   1948  O   ARG A 292     -37.913  -1.952 -13.543  1.00 10.00      A   
ATOM   1949  N   ALA A 293     -39.843  -3.090 -13.364  1.00 10.00      A   
ATOM   1950  HN  ALA A 293     -40.397  -3.678 -12.805  1.00 10.00      A   
ATOM   1951  CA  ALA A 293     -40.339  -2.675 -14.667  1.00 10.00      A   
ATOM   1952  CB  ALA A 293     -41.408  -3.638 -15.164  1.00 10.00      A   
ATOM   1953  C   ALA A 293     -40.880  -1.247 -14.624  1.00 10.00      A   
ATOM   1954  O   ALA A 293     -41.090  -0.624 -15.663  1.00 10.00      A   
ATOM   1955  N   ARG A 294     -41.105  -0.734 -13.421  1.00 10.00      A   
ATOM   1956  HN  ARG A 294     -40.905  -1.271 -12.624  1.00 10.00      A   
ATOM   1957  CB  ARG A 294     -42.718   0.648 -12.183  1.00 10.00      A   
ATOM   1958  CG  ARG A 294     -43.563   1.916 -12.188  1.00 10.00      A   
ATOM   1959  CD  ARG A 294     -44.655   1.859 -13.249  1.00 10.00      A   
ATOM   1960  NE  ARG A 294     -45.240   3.177 -13.513  1.00 10.00      A   
ATOM   1961  HE  ARG A 294     -44.669   3.837 -13.974  1.00 10.00      A   
ATOM   1962  CZ  ARG A 294     -46.485   3.528 -13.182  1.00 10.00      A   
ATOM   1963  NH1 ARG A 294     -47.278   2.671 -12.548  1.00 10.00      A   
ATOM   1964 HH11 ARG A 294     -46.937   1.717 -12.306  1.00 10.00      A   
ATOM   1965 HH12 ARG A 294     -48.247   2.953 -12.284  1.00 10.00      A   
ATOM   1966  NH2 ARG A 294     -46.939   4.743 -13.481  1.00 10.00      A   
ATOM   1967 HH21 ARG A 294     -47.916   5.021 -13.221  1.00 10.00      A   
ATOM   1968 HH22 ARG A 294     -46.326   5.427 -13.977  1.00 10.00      A   
ATOM   1969  CA  ARG A 294     -41.618   0.618 -13.251  1.00 10.00      A   
ATOM   1970  C   ARG A 294     -40.484   1.565 -12.872  1.00 10.00      A   
ATOM   1971  O   ARG A 294     -40.152   1.654 -11.672  1.00 10.00      A   
ATOM   1972  OXT ARG A 294     -39.917   2.204 -13.780  1.00 10.00      A   
ATOM   1973  C   GLY B   9     -10.403   2.448  -3.356  1.00 10.00      B   
ATOM   1974  O   GLY B   9     -11.243   1.869  -4.044  1.00 10.00      B   
ATOM   1975  N   GLY B   9     -10.736   0.636  -1.701  1.00 10.00      B   
ATOM   1976  HT1 GLY B   9     -11.759   0.799  -1.792  1.00 10.00      B   
ATOM   1977  HT2 GLY B   9     -10.531   0.334  -0.729  1.00 10.00      B   
ATOM   1978  HT3 GLY B   9     -10.457  -0.120  -2.354  1.00 10.00      B   
ATOM   1979  CA  GLY B   9      -9.992   1.880  -2.017  1.00 10.00      B   
ATOM   1980  N   VAL B  10      -9.816   3.577  -3.729  1.00 10.00      B   
ATOM   1981  HN  VAL B  10      -9.139   3.983  -3.145  1.00 10.00      B   
ATOM   1982  CA  VAL B  10     -10.137   4.219  -4.999  1.00 10.00      B   
ATOM   1983  CB  VAL B  10     -10.391   5.734  -4.837  1.00 10.00      B   
ATOM   1984  CG1 VAL B  10     -11.636   5.978  -3.995  1.00 10.00      B   
ATOM   1985  CG2 VAL B  10      -9.183   6.436  -4.229  1.00 10.00      B   
ATOM   1986  C   VAL B  10      -9.028   3.981  -6.018  1.00 10.00      B   
ATOM   1987  O   VAL B  10      -7.880   3.742  -5.647  1.00 10.00      B   
ATOM   1988  N   MET B  11      -9.372   4.037  -7.298  1.00 10.00      B   
ATOM   1989  HN  MET B  11     -10.308   4.233  -7.541  1.00 10.00      B   
ATOM   1990  CA  MET B  11      -8.390   3.819  -8.356  1.00 10.00      B   
ATOM   1991  CB  MET B  11      -8.151   2.318  -8.561  1.00 10.00      B   
ATOM   1992  CG  MET B  11      -6.981   1.989  -9.474  1.00 10.00      B   
ATOM   1993  SD  MET B  11      -6.588   0.228  -9.484  1.00 10.00      B   
ATOM   1994  CE  MET B  11      -5.181   0.202 -10.591  1.00 10.00      B   
ATOM   1995  C   MET B  11      -8.845   4.459  -9.661  1.00 10.00      B   
ATOM   1996  O   MET B  11      -9.964   4.229 -10.117  1.00 10.00      B   
ATOM   1997  N   THR B  12      -7.974   5.265 -10.253  1.00 10.00      B   
ATOM   1998  HN  THR B  12      -7.094   5.412  -9.836  1.00 10.00      B   
ATOM   1999  CA  THR B  12      -8.278   5.938 -11.506  1.00 10.00      B   
ATOM   2000  CB  THR B  12      -7.836   7.413 -11.442  1.00 10.00      B   
ATOM   2001  OG1 THR B  12      -7.970   7.878 -10.094  1.00 10.00      B   
ATOM   2002  HG1 THR B  12      -8.499   7.250  -9.592  1.00 10.00      B   
ATOM   2003  CG2 THR B  12      -8.701   8.279 -12.344  1.00 10.00      B   
ATOM   2004  C   THR B  12      -7.569   5.242 -12.671  1.00 10.00      B   
ATOM   2005  O   THR B  12      -6.684   4.407 -12.459  1.00 10.00      B   
ATOM   2006  N   ASP B  13      -7.960   5.587 -13.895  1.00 10.00      B   
ATOM   2007  HN  ASP B  13      -8.678   6.247 -13.995  1.00 10.00      B   
ATOM   2008  CA  ASP B  13      -7.366   5.001 -15.097  1.00 10.00      B   
ATOM   2009  CB  ASP B  13      -8.045   5.547 -16.352  1.00 10.00      B   
ATOM   2010  CG  ASP B  13      -8.809   4.485 -17.113  1.00 10.00      B   
ATOM   2011  OD1 ASP B  13      -8.770   3.306 -16.700  1.00 10.00      B   
ATOM   2012  OD2 ASP B  13      -9.459   4.826 -18.121  1.00 10.00      B   
ATOM   2013  C   ASP B  13      -5.865   5.259 -15.167  1.00 10.00      B   
ATOM   2014  O   ASP B  13      -5.099   4.418 -15.644  1.00 10.00      B   
ATOM   2015  N   VAL B  14      -5.448   6.421 -14.675  1.00 10.00      B   
ATOM   2016  HN  VAL B  14      -6.106   7.045 -14.307  1.00 10.00      B   
ATOM   2017  CA  VAL B  14      -4.036   6.792 -14.673  1.00 10.00      B   
ATOM   2018  CB  VAL B  14      -3.808   8.232 -14.159  1.00 10.00      B   
ATOM   2019  CG1 VAL B  14      -4.208   9.247 -15.216  1.00 10.00      B   
ATOM   2020  CG2 VAL B  14      -4.568   8.481 -12.865  1.00 10.00      B   
ATOM   2021  C   VAL B  14      -3.206   5.816 -13.842  1.00 10.00      B   
ATOM   2022  O   VAL B  14      -2.074   5.491 -14.200  1.00 10.00      B   
ATOM   2023  N   HIS B  15      -3.785   5.337 -12.744  1.00 10.00      B   
ATOM   2024  HN  HIS B  15      -4.696   5.620 -12.521  1.00 10.00      B   
ATOM   2025  CA  HIS B  15      -3.101   4.398 -11.866  1.00 10.00      B   
ATOM   2026  CB  HIS B  15      -3.861   4.235 -10.547  1.00 10.00      B   
ATOM   2027  CG  HIS B  15      -4.007   5.503  -9.767  1.00 10.00      B   
ATOM   2028  ND1 HIS B  15      -5.245   6.032  -9.487  1.00 10.00      B   
ATOM   2029  CD2 HIS B  15      -3.049   6.302  -9.235  1.00 10.00      B   
ATOM   2030  CE1 HIS B  15      -5.017   7.134  -8.795  1.00 10.00      B   
ATOM   2031  NE2 HIS B  15      -3.705   7.337  -8.620  1.00 10.00      B   
ATOM   2032  HE2 HIS B  15      -3.296   8.016  -8.043  1.00 10.00      B   
ATOM   2033  C   HIS B  15      -2.952   3.049 -12.548  1.00 10.00      B   
ATOM   2034  O   HIS B  15      -1.957   2.355 -12.357  1.00 10.00      B   
ATOM   2035  N   ARG B  16      -3.944   2.693 -13.357  1.00 10.00      B   
ATOM   2036  HN  ARG B  16      -4.706   3.299 -13.470  1.00 10.00      B   
ATOM   2037  CA  ARG B  16      -3.929   1.429 -14.081  1.00 10.00      B   
ATOM   2038  CB  ARG B  16      -5.245   1.230 -14.840  1.00 10.00      B   
ATOM   2039  CG  ARG B  16      -6.461   1.102 -13.939  1.00 10.00      B   
ATOM   2040  CD  ARG B  16      -7.748   1.002 -14.741  1.00 10.00      B   
ATOM   2041  NE  ARG B  16      -8.887   0.659 -13.891  1.00 10.00      B   
ATOM   2042  HE  ARG B  16      -8.753  -0.067 -13.238  1.00 10.00      B   
ATOM   2043  CZ  ARG B  16     -10.077   1.261 -13.948  1.00 10.00      B   
ATOM   2044  NH1 ARG B  16     -10.301   2.221 -14.844  1.00 10.00      B   
ATOM   2045 HH11 ARG B  16      -9.540   2.510 -15.516  1.00 10.00      B   
ATOM   2046 HH12 ARG B  16     -11.229   2.687 -14.895  1.00 10.00      B   
ATOM   2047  NH2 ARG B  16     -11.049   0.887 -13.121  1.00 10.00      B   
ATOM   2048 HH21 ARG B  16     -10.884   0.119 -12.430  1.00 10.00      B   
ATOM   2049 HH22 ARG B  16     -11.975   1.356 -13.153  1.00 10.00      B   
ATOM   2050  C   ARG B  16      -2.756   1.385 -15.050  1.00 10.00      B   
ATOM   2051  O   ARG B  16      -1.949   0.457 -15.024  1.00 10.00      B   
ATOM   2052  N   ARG B  17      -2.651   2.417 -15.877  1.00 10.00      B   
ATOM   2053  HN  ARG B  17      -3.313   3.140 -15.821  1.00 10.00      B   
ATOM   2054  CA  ARG B  17      -1.582   2.510 -16.863  1.00 10.00      B   
ATOM   2055  CB  ARG B  17      -1.788   3.746 -17.746  1.00 10.00      B   
ATOM   2056  CG  ARG B  17      -1.490   3.522 -19.222  1.00 10.00      B   
ATOM   2057  CD  ARG B  17      -0.002   3.338 -19.467  1.00 10.00      B   
ATOM   2058  NE  ARG B  17       0.275   2.760 -20.776  1.00 10.00      B   
ATOM   2059  HE  ARG B  17       0.048   3.307 -21.567  1.00 10.00      B   
ATOM   2060  CZ  ARG B  17       0.824   1.560 -20.957  1.00 10.00      B   
ATOM   2061  NH1 ARG B  17       1.122   0.794 -19.911  1.00 10.00      B   
ATOM   2062 HH11 ARG B  17       0.925   1.125 -18.942  1.00 10.00      B   
ATOM   2063 HH12 ARG B  17       1.556  -0.144 -20.058  1.00 10.00      B   
ATOM   2064  NH2 ARG B  17       1.072   1.122 -22.182  1.00 10.00      B   
ATOM   2065 HH21 ARG B  17       1.508   0.184 -22.325  1.00 10.00      B   
ATOM   2066 HH22 ARG B  17       0.831   1.711 -23.010  1.00 10.00      B   
ATOM   2067  C   ARG B  17      -0.216   2.558 -16.178  1.00 10.00      B   
ATOM   2068  O   ARG B  17       0.747   1.939 -16.644  1.00 10.00      B   
ATOM   2069  N   PHE B  18      -0.147   3.285 -15.069  1.00 10.00      B   
ATOM   2070  HN  PHE B  18      -0.951   3.750 -14.755  1.00 10.00      B   
ATOM   2071  CA  PHE B  18       1.090   3.420 -14.310  1.00 10.00      B   
ATOM   2072  CB  PHE B  18       0.910   4.434 -13.175  1.00 10.00      B   
ATOM   2073  CG  PHE B  18       2.135   4.639 -12.324  1.00 10.00      B   
ATOM   2074  CD1 PHE B  18       2.227   4.063 -11.067  1.00 10.00      B   
ATOM   2075  CD2 PHE B  18       3.190   5.413 -12.779  1.00 10.00      B   
ATOM   2076  CE1 PHE B  18       3.347   4.256 -10.283  1.00 10.00      B   
ATOM   2077  CE2 PHE B  18       4.314   5.609 -12.000  1.00 10.00      B   
ATOM   2078  CZ  PHE B  18       4.393   5.030 -10.749  1.00 10.00      B   
ATOM   2079  C   PHE B  18       1.538   2.075 -13.747  1.00 10.00      B   
ATOM   2080  O   PHE B  18       2.683   1.662 -13.938  1.00 10.00      B   
ATOM   2081  N   LEU B  19       0.623   1.390 -13.066  1.00 10.00      B   
ATOM   2082  HN  LEU B  19      -0.279   1.771 -12.958  1.00 10.00      B   
ATOM   2083  CA  LEU B  19       0.922   0.094 -12.465  1.00 10.00      B   
ATOM   2084  CB  LEU B  19      -0.256  -0.415 -11.630  1.00 10.00      B   
ATOM   2085  CG  LEU B  19      -0.532   0.344 -10.328  1.00 10.00      B   
ATOM   2086  CD1 LEU B  19      -1.708  -0.268  -9.585  1.00 10.00      B   
ATOM   2087  CD2 LEU B  19       0.707   0.371  -9.446  1.00 10.00      B   
ATOM   2088  C   LEU B  19       1.329  -0.936 -13.512  1.00 10.00      B   
ATOM   2089  O   LEU B  19       2.153  -1.807 -13.242  1.00 10.00      B   
ATOM   2090  N   GLN B  20       0.754  -0.829 -14.706  1.00 10.00      B   
ATOM   2091  HN  GLN B  20       0.090  -0.121 -14.856  1.00 10.00      B   
ATOM   2092  CA  GLN B  20       1.077  -1.747 -15.790  1.00 10.00      B   
ATOM   2093  CB  GLN B  20       0.146  -1.529 -16.985  1.00 10.00      B   
ATOM   2094  CG  GLN B  20      -1.269  -2.043 -16.774  1.00 10.00      B   
ATOM   2095  CD  GLN B  20      -2.160  -1.794 -17.974  1.00 10.00      B   
ATOM   2096  OE1 GLN B  20      -2.824  -0.761 -18.070  1.00 10.00      B   
ATOM   2097  NE2 GLN B  20      -2.183  -2.740 -18.896  1.00 10.00      B   
ATOM   2098 HE21 GLN B  20      -1.631  -3.542 -18.755  1.00 10.00      B   
ATOM   2099 HE22 GLN B  20      -2.748  -2.603 -19.688  1.00 10.00      B   
ATOM   2100  C   GLN B  20       2.529  -1.574 -16.220  1.00 10.00      B   
ATOM   2101  O   GLN B  20       3.245  -2.550 -16.432  1.00 10.00      B   
ATOM   2102  N   LEU B  21       2.960  -0.323 -16.324  1.00 10.00      B   
ATOM   2103  HN  LEU B  21       2.341   0.412 -16.124  1.00 10.00      B   
ATOM   2104  CA  LEU B  21       4.328  -0.010 -16.722  1.00 10.00      B   
ATOM   2105  CB  LEU B  21       4.449   1.464 -17.111  1.00 10.00      B   
ATOM   2106  CG  LEU B  21       3.804   1.862 -18.440  1.00 10.00      B   
ATOM   2107  CD1 LEU B  21       3.699   3.374 -18.555  1.00 10.00      B   
ATOM   2108  CD2 LEU B  21       4.588   1.287 -19.610  1.00 10.00      B   
ATOM   2109  C   LEU B  21       5.315  -0.351 -15.609  1.00 10.00      B   
ATOM   2110  O   LEU B  21       6.477  -0.663 -15.864  1.00 10.00      B   
ATOM   2111  N   LEU B  22       4.837  -0.296 -14.374  1.00 10.00      B   
ATOM   2112  HN  LEU B  22       3.903  -0.031 -14.234  1.00 10.00      B   
ATOM   2113  CA  LEU B  22       5.665  -0.612 -13.218  1.00 10.00      B   
ATOM   2114  CB  LEU B  22       5.154   0.135 -11.980  1.00 10.00      B   
ATOM   2115  CG  LEU B  22       6.107   0.204 -10.783  1.00 10.00      B   
ATOM   2116  CD1 LEU B  22       7.370   0.972 -11.146  1.00 10.00      B   
ATOM   2117  CD2 LEU B  22       5.417   0.834  -9.583  1.00 10.00      B   
ATOM   2118  C   LEU B  22       5.660  -2.119 -12.969  1.00 10.00      B   
ATOM   2119  O   LEU B  22       6.312  -2.617 -12.054  1.00 10.00      B   
ATOM   2120  N   MET B  23       4.906  -2.835 -13.794  1.00 10.00      B   
ATOM   2121  HN  MET B  23       4.398  -2.372 -14.492  1.00 10.00      B   
ATOM   2122  CA  MET B  23       4.800  -4.280 -13.684  1.00 10.00      B   
ATOM   2123  CB  MET B  23       3.347  -4.711 -13.893  1.00 10.00      B   
ATOM   2124  CG  MET B  23       3.054  -6.156 -13.525  1.00 10.00      B   
ATOM   2125  SD  MET B  23       1.394  -6.668 -14.015  1.00 10.00      B   
ATOM   2126  CE  MET B  23       0.396  -5.475 -13.126  1.00 10.00      B   
ATOM   2127  C   MET B  23       5.692  -4.954 -14.721  1.00 10.00      B   
ATOM   2128  O   MET B  23       6.151  -6.083 -14.529  1.00 10.00      B   
ATOM   2129  N   THR B  24       5.926  -4.261 -15.827  1.00 10.00      B   
ATOM   2130  HN  THR B  24       5.520  -3.373 -15.933  1.00 10.00      B   
ATOM   2131  CA  THR B  24       6.764  -4.782 -16.892  1.00 10.00      B   
ATOM   2132  CB  THR B  24       6.545  -3.994 -18.198  1.00 10.00      B   
ATOM   2133  OG1 THR B  24       6.281  -2.618 -17.888  1.00 10.00      B   
ATOM   2134  HG1 THR B  24       7.107  -2.175 -17.653  1.00 10.00      B   
ATOM   2135  CG2 THR B  24       5.367  -4.564 -18.970  1.00 10.00      B   
ATOM   2136  C   THR B  24       8.233  -4.701 -16.496  1.00 10.00      B   
ATOM   2137  O   THR B  24       9.023  -5.603 -16.785  1.00 10.00      B   
ATOM   2138  N   HIS B  25       8.578  -3.627 -15.805  1.00 10.00      B   
ATOM   2139  HN  HIS B  25       7.890  -2.968 -15.573  1.00 10.00      B   
ATOM   2140  CA  HIS B  25       9.942  -3.402 -15.363  1.00 10.00      B   
ATOM   2141  CB  HIS B  25      10.335  -1.939 -15.584  1.00 10.00      B   
ATOM   2142  CG  HIS B  25      10.311  -1.518 -17.024  1.00 10.00      B   
ATOM   2143  ND1 HIS B  25       9.128  -1.290 -17.689  1.00 10.00      B   
ATOM   2144  CD2 HIS B  25      11.345  -1.303 -17.871  1.00 10.00      B   
ATOM   2145  CE1 HIS B  25       9.466  -0.942 -18.916  1.00 10.00      B   
ATOM   2146  NE2 HIS B  25      10.795  -0.936 -19.074  1.00 10.00      B   
ATOM   2147  HE2 HIS B  25      11.272  -0.891 -19.932  1.00 10.00      B   
ATOM   2148  C   HIS B  25      10.098  -3.785 -13.897  1.00 10.00      B   
ATOM   2149  O   HIS B  25       9.199  -3.549 -13.093  1.00 10.00      B   
ATOM   2150  N   GLY B  26      11.236  -4.393 -13.571  1.00 10.00      B   
ATOM   2151  HN  GLY B  26      11.895  -4.575 -14.275  1.00 10.00      B   
ATOM   2152  CA  GLY B  26      11.507  -4.821 -12.208  1.00 10.00      B   
ATOM   2153  C   GLY B  26      11.433  -3.698 -11.189  1.00 10.00      B   
ATOM   2154  O   GLY B  26      10.738  -3.818 -10.180  1.00 10.00      B   
ATOM   2155  N   VAL B  27      12.154  -2.612 -11.442  1.00 10.00      B   
ATOM   2156  HN  VAL B  27      12.689  -2.571 -12.262  1.00 10.00      B   
ATOM   2157  CA  VAL B  27      12.159  -1.472 -10.532  1.00 10.00      B   
ATOM   2158  CB  VAL B  27      12.832  -1.802  -9.174  1.00 10.00      B   
ATOM   2159  CG1 VAL B  27      14.235  -2.356  -9.371  1.00 10.00      B   
ATOM   2160  CG2 VAL B  27      12.847  -0.589  -8.249  1.00 10.00      B   
ATOM   2161  C   VAL B  27      12.814  -0.251 -11.175  1.00 10.00      B   
ATOM   2162  O   VAL B  27      13.945  -0.318 -11.671  1.00 10.00      B   
ATOM   2163  N   LEU B  28      12.089   0.855 -11.174  1.00 10.00      B   
ATOM   2164  HN  LEU B  28      11.198   0.837 -10.769  1.00 10.00      B   
ATOM   2165  CA  LEU B  28      12.576   2.102 -11.744  1.00 10.00      B   
ATOM   2166  CB  LEU B  28      11.475   2.768 -12.573  1.00 10.00      B   
ATOM   2167  CG  LEU B  28      10.983   1.986 -13.794  1.00 10.00      B   
ATOM   2168  CD1 LEU B  28       9.763   2.657 -14.403  1.00 10.00      B   
ATOM   2169  CD2 LEU B  28      12.093   1.851 -14.827  1.00 10.00      B   
ATOM   2170  C   LEU B  28      13.028   3.038 -10.629  1.00 10.00      B   
ATOM   2171  O   LEU B  28      12.659   2.849  -9.470  1.00 10.00      B   
ATOM   2172  N   GLU B  29      13.824   4.039 -10.975  1.00 10.00      B   
ATOM   2173  HN  GLU B  29      14.089   4.145 -11.916  1.00 10.00      B   
ATOM   2174  CA  GLU B  29      14.315   4.989  -9.988  1.00 10.00      B   
ATOM   2175  CB  GLU B  29      15.612   5.648 -10.462  1.00 10.00      B   
ATOM   2176  CG  GLU B  29      16.882   4.939 -10.013  1.00 10.00      B   
ATOM   2177  CD  GLU B  29      16.914   3.478 -10.412  1.00 10.00      B   
ATOM   2178  OE1 GLU B  29      16.983   2.613  -9.513  1.00 10.00      B   
ATOM   2179  OE2 GLU B  29      16.863   3.184 -11.626  1.00 10.00      B   
ATOM   2180  C   GLU B  29      13.264   6.049  -9.662  1.00 10.00      B   
ATOM   2181  O   GLU B  29      12.209   6.110 -10.298  1.00 10.00      B   
ATOM   2182  N   GLU B  30      13.570   6.882  -8.671  1.00 10.00      B   
ATOM   2183  HN  GLU B  30      14.428   6.773  -8.214  1.00 10.00      B   
ATOM   2184  CA  GLU B  30      12.672   7.948  -8.231  1.00 10.00      B   
ATOM   2185  CB  GLU B  30      13.357   8.778  -7.144  1.00 10.00      B   
ATOM   2186  CG  GLU B  30      12.502   9.900  -6.584  1.00 10.00      B   
ATOM   2187  CD  GLU B  30      13.337  11.041  -6.046  1.00 10.00      B   
ATOM   2188  OE1 GLU B  30      14.528  11.133  -6.413  1.00 10.00      B   
ATOM   2189  OE2 GLU B  30      12.799  11.862  -5.273  1.00 10.00      B   
ATOM   2190  C   GLU B  30      12.255   8.849  -9.393  1.00 10.00      B   
ATOM   2191  O   GLU B  30      11.070   9.118  -9.596  1.00 10.00      B   
ATOM   2192  N   TRP B  31      13.233   9.301 -10.164  1.00 10.00      B   
ATOM   2193  HN  TRP B  31      14.156   9.050  -9.961  1.00 10.00      B   
ATOM   2194  CA  TRP B  31      12.962  10.168 -11.303  1.00 10.00      B   
ATOM   2195  CB  TRP B  31      14.251  10.807 -11.838  1.00 10.00      B   
ATOM   2196  CG  TRP B  31      15.288   9.824 -12.299  1.00 10.00      B   
ATOM   2197  CD1 TRP B  31      16.108   9.063 -11.516  1.00 10.00      B   
ATOM   2198  CD2 TRP B  31      15.624   9.509 -13.654  1.00 10.00      B   
ATOM   2199  NE1 TRP B  31      16.923   8.284 -12.299  1.00 10.00      B   
ATOM   2200  HE1 TRP B  31      17.594   7.648 -11.971  1.00 10.00      B   
ATOM   2201  CE2 TRP B  31      16.648   8.542 -13.616  1.00 10.00      B   
ATOM   2202  CE3 TRP B  31      15.155   9.947 -14.895  1.00 10.00      B   
ATOM   2203  CZ2 TRP B  31      17.209   8.009 -14.772  1.00 10.00      B   
ATOM   2204  CZ3 TRP B  31      15.713   9.418 -16.041  1.00 10.00      B   
ATOM   2205  CH2 TRP B  31      16.728   8.459 -15.971  1.00 10.00      B   
ATOM   2206  C   TRP B  31      12.205   9.421 -12.401  1.00 10.00      B   
ATOM   2207  O   TRP B  31      11.369   9.998 -13.095  1.00 10.00      B   
ATOM   2208  N   ASP B  32      12.478   8.125 -12.526  1.00 10.00      B   
ATOM   2209  HN  ASP B  32      13.129   7.715 -11.920  1.00 10.00      B   
ATOM   2210  CA  ASP B  32      11.825   7.295 -13.536  1.00 10.00      B   
ATOM   2211  CB  ASP B  32      12.450   5.902 -13.593  1.00 10.00      B   
ATOM   2212  CG  ASP B  32      13.755   5.858 -14.351  1.00 10.00      B   
ATOM   2213  OD1 ASP B  32      13.746   6.092 -15.578  1.00 10.00      B   
ATOM   2214  OD2 ASP B  32      14.791   5.569 -13.723  1.00 10.00      B   
ATOM   2215  C   ASP B  32      10.338   7.165 -13.253  1.00 10.00      B   
ATOM   2216  O   ASP B  32       9.510   7.373 -14.141  1.00 10.00      B   
ATOM   2217  N   VAL B  33      10.001   6.826 -12.009  1.00 10.00      B   
ATOM   2218  HN  VAL B  33      10.709   6.673 -11.343  1.00 10.00      B   
ATOM   2219  CA  VAL B  33       8.602   6.671 -11.620  1.00 10.00      B   
ATOM   2220  CB  VAL B  33       8.410   6.009 -10.236  1.00 10.00      B   
ATOM   2221  CG1 VAL B  33       8.966   4.595 -10.239  1.00 10.00      B   
ATOM   2222  CG2 VAL B  33       9.042   6.833  -9.125  1.00 10.00      B   
ATOM   2223  C   VAL B  33       7.852   7.996 -11.703  1.00 10.00      B   
ATOM   2224  O   VAL B  33       6.666   8.025 -12.031  1.00 10.00      B   
ATOM   2225  N   LYS B  34       8.549   9.094 -11.424  1.00 10.00      B   
ATOM   2226  HN  LYS B  34       9.491   9.013 -11.156  1.00 10.00      B   
ATOM   2227  CA  LYS B  34       7.942  10.413 -11.497  1.00 10.00      B   
ATOM   2228  CB  LYS B  34       8.872  11.479 -10.911  1.00 10.00      B   
ATOM   2229  CG  LYS B  34       8.248  12.863 -10.815  1.00 10.00      B   
ATOM   2230  CD  LYS B  34       6.982  12.846  -9.971  1.00 10.00      B   
ATOM   2231  CE  LYS B  34       6.228  14.163 -10.078  1.00 10.00      B   
ATOM   2232  NZ  LYS B  34       4.906  14.097  -9.402  1.00 10.00      B   
ATOM   2233  HZ1 LYS B  34       5.021  14.193  -8.373  1.00 10.00      B   
ATOM   2234  HZ2 LYS B  34       4.446  13.182  -9.600  1.00 10.00      B   
ATOM   2235  HZ3 LYS B  34       4.291  14.861  -9.744  1.00 10.00      B   
ATOM   2236  C   LYS B  34       7.596  10.737 -12.947  1.00 10.00      B   
ATOM   2237  O   LYS B  34       6.507  11.231 -13.246  1.00 10.00      B   
ATOM   2238  N   ARG B  35       8.528  10.436 -13.847  1.00 10.00      B   
ATOM   2239  HN  ARG B  35       9.387  10.063 -13.541  1.00 10.00      B   
ATOM   2240  CA  ARG B  35       8.321  10.664 -15.270  1.00 10.00      B   
ATOM   2241  CB  ARG B  35       9.596  10.353 -16.049  1.00 10.00      B   
ATOM   2242  CG  ARG B  35      10.730  11.329 -15.811  1.00 10.00      B   
ATOM   2243  CD  ARG B  35      11.983  10.883 -16.538  1.00 10.00      B   
ATOM   2244  NE  ARG B  35      11.765  10.785 -17.979  1.00 10.00      B   
ATOM   2245  HE  ARG B  35      10.998  10.249 -18.284  1.00 10.00      B   
ATOM   2246  CZ  ARG B  35      12.534  11.377 -18.888  1.00 10.00      B   
ATOM   2247  NH1 ARG B  35      13.567  12.117 -18.499  1.00 10.00      B   
ATOM   2248 HH11 ARG B  35      14.173  12.585 -19.205  1.00 10.00      B   
ATOM   2249 HH12 ARG B  35      13.774  12.234 -17.481  1.00 10.00      B   
ATOM   2250  NH2 ARG B  35      12.265  11.236 -20.181  1.00 10.00      B   
ATOM   2251 HH21 ARG B  35      11.449  10.661 -20.488  1.00 10.00      B   
ATOM   2252 HH22 ARG B  35      12.867  11.702 -20.896  1.00 10.00      B   
ATOM   2253  C   ARG B  35       7.197   9.774 -15.779  1.00 10.00      B   
ATOM   2254  O   ARG B  35       6.379  10.193 -16.598  1.00 10.00      B   
ATOM   2255  N   LEU B  36       7.170   8.545 -15.278  1.00 10.00      B   
ATOM   2256  HN  LEU B  36       7.861   8.283 -14.630  1.00 10.00      B   
ATOM   2257  CA  LEU B  36       6.154   7.573 -15.659  1.00 10.00      B   
ATOM   2258  CB  LEU B  36       6.459   6.222 -15.006  1.00 10.00      B   
ATOM   2259  CG  LEU B  36       5.918   4.983 -15.719  1.00 10.00      B   
ATOM   2260  CD1 LEU B  36       6.661   4.750 -17.025  1.00 10.00      B   
ATOM   2261  CD2 LEU B  36       6.023   3.763 -14.817  1.00 10.00      B   
ATOM   2262  C   LEU B  36       4.777   8.065 -15.223  1.00 10.00      B   
ATOM   2263  O   LEU B  36       3.792   7.932 -15.955  1.00 10.00      B   
ATOM   2264  N   GLN B  37       4.721   8.635 -14.024  1.00 10.00      B   
ATOM   2265  HN  GLN B  37       5.541   8.684 -13.480  1.00 10.00      B   
ATOM   2266  CA  GLN B  37       3.480   9.173 -13.488  1.00 10.00      B   
ATOM   2267  CB  GLN B  37       3.689   9.655 -12.049  1.00 10.00      B   
ATOM   2268  CG  GLN B  37       2.429  10.179 -11.376  1.00 10.00      B   
ATOM   2269  CD  GLN B  37       2.729  11.050 -10.171  1.00 10.00      B   
ATOM   2270  OE1 GLN B  37       3.762  11.718 -10.117  1.00 10.00      B   
ATOM   2271  NE2 GLN B  37       1.829  11.057  -9.200  1.00 10.00      B   
ATOM   2272 HE21 GLN B  37       1.023  10.506  -9.306  1.00 10.00      B   
ATOM   2273 HE22 GLN B  37       2.005  11.611  -8.409  1.00 10.00      B   
ATOM   2274  C   GLN B  37       3.008  10.329 -14.358  1.00 10.00      B   
ATOM   2275  O   GLN B  37       1.852  10.375 -14.775  1.00 10.00      B   
ATOM   2276  N   THR B  38       3.925  11.247 -14.642  1.00 10.00      B   
ATOM   2277  HN  THR B  38       4.830  11.144 -14.278  1.00 10.00      B   
ATOM   2278  CA  THR B  38       3.626  12.408 -15.467  1.00 10.00      B   
ATOM   2279  CB  THR B  38       4.860  13.324 -15.603  1.00 10.00      B   
ATOM   2280  OG1 THR B  38       5.447  13.515 -14.308  1.00 10.00      B   
ATOM   2281  HG1 THR B  38       6.048  12.786 -14.112  1.00 10.00      B   
ATOM   2282  CG2 THR B  38       4.464  14.679 -16.170  1.00 10.00      B   
ATOM   2283  C   THR B  38       3.139  11.985 -16.856  1.00 10.00      B   
ATOM   2284  O   THR B  38       2.232  12.600 -17.416  1.00 10.00      B   
ATOM   2285  N   HIS B  39       3.729  10.917 -17.387  1.00 10.00      B   
ATOM   2286  HN  HIS B  39       4.433  10.460 -16.878  1.00 10.00      B   
ATOM   2287  CA  HIS B  39       3.364  10.404 -18.701  1.00 10.00      B   
ATOM   2288  CB  HIS B  39       4.303   9.260 -19.101  1.00 10.00      B   
ATOM   2289  CG  HIS B  39       4.195   8.847 -20.538  1.00 10.00      B   
ATOM   2290  ND1 HIS B  39       4.503   7.571 -20.943  1.00 10.00      B   
ATOM   2291  CD2 HIS B  39       3.822   9.577 -21.617  1.00 10.00      B   
ATOM   2292  CE1 HIS B  39       4.311   7.553 -22.248  1.00 10.00      B   
ATOM   2293  NE2 HIS B  39       3.901   8.742 -22.700  1.00 10.00      B   
ATOM   2294  HE2 HIS B  39       3.516   8.919 -23.590  1.00 10.00      B   
ATOM   2295  C   HIS B  39       1.917   9.920 -18.710  1.00 10.00      B   
ATOM   2296  O   HIS B  39       1.125  10.311 -19.567  1.00 10.00      B   
ATOM   2297  N   CYS B  40       1.576   9.083 -17.739  1.00 10.00      B   
ATOM   2298  HN  CYS B  40       2.251   8.819 -17.076  1.00 10.00      B   
ATOM   2299  CA  CYS B  40       0.229   8.540 -17.638  1.00 10.00      B   
ATOM   2300  CB  CYS B  40       0.185   7.426 -16.595  1.00 10.00      B   
ATOM   2301  SG  CYS B  40       1.451   6.155 -16.820  1.00 10.00      B   
ATOM   2302  HG  CYS B  40       2.628   6.698 -16.526  1.00 10.00      B   
ATOM   2303  C   CYS B  40      -0.791   9.626 -17.298  1.00 10.00      B   
ATOM   2304  O   CYS B  40      -1.925   9.596 -17.775  1.00 10.00      B   
ATOM   2305  N   TYR B  41      -0.371  10.598 -16.495  1.00 10.00      B   
ATOM   2306  HN  TYR B  41       0.555  10.576 -16.163  1.00 10.00      B   
ATOM   2307  CA  TYR B  41      -1.242  11.695 -16.083  1.00 10.00      B   
ATOM   2308  CB  TYR B  41      -0.589  12.517 -14.975  1.00 10.00      B   
ATOM   2309  CG  TYR B  41      -0.875  12.019 -13.574  1.00 10.00      B   
ATOM   2310  CD1 TYR B  41      -1.014  12.912 -12.520  1.00 10.00      B   
ATOM   2311  CD2 TYR B  41      -1.000  10.661 -13.301  1.00 10.00      B   
ATOM   2312  CE1 TYR B  41      -1.267  12.471 -11.239  1.00 10.00      B   
ATOM   2313  CE2 TYR B  41      -1.255  10.211 -12.021  1.00 10.00      B   
ATOM   2314  CZ  TYR B  41      -1.387  11.122 -10.994  1.00 10.00      B   
ATOM   2315  OH  TYR B  41      -1.637  10.683  -9.716  1.00 10.00      B   
ATOM   2316  HH  TYR B  41      -2.228  11.304  -9.278  1.00 10.00      B   
ATOM   2317  C   TYR B  41      -1.605  12.602 -17.250  1.00 10.00      B   
ATOM   2318  O   TYR B  41      -2.533  13.403 -17.158  1.00 10.00      B   
ATOM   2319  N   LYS B  42      -0.862  12.493 -18.343  1.00 10.00      B   
ATOM   2320  HN  LYS B  42      -0.112  11.860 -18.356  1.00 10.00      B   
ATOM   2321  CA  LYS B  42      -1.130  13.309 -19.521  1.00 10.00      B   
ATOM   2322  CB  LYS B  42       0.170  13.777 -20.172  1.00 10.00      B   
ATOM   2323  CG  LYS B  42       0.915  14.835 -19.370  1.00 10.00      B   
ATOM   2324  CD  LYS B  42       0.038  16.046 -19.102  1.00 10.00      B   
ATOM   2325  CE  LYS B  42       0.800  17.133 -18.362  1.00 10.00      B   
ATOM   2326  NZ  LYS B  42       0.000  18.380 -18.229  1.00 10.00      B   
ATOM   2327  HZ1 LYS B  42      -0.804  18.363 -18.887  1.00 10.00      B   
ATOM   2328  HZ2 LYS B  42       0.590  19.208 -18.446  1.00 10.00      B   
ATOM   2329  HZ3 LYS B  42      -0.362  18.476 -17.256  1.00 10.00      B   
ATOM   2330  C   LYS B  42      -1.999  12.564 -20.528  1.00 10.00      B   
ATOM   2331  O   LYS B  42      -2.509  13.154 -21.477  1.00 10.00      B   
ATOM   2332  N   VAL B  43      -2.165  11.269 -20.315  1.00 10.00      B   
ATOM   2333  HN  VAL B  43      -1.732  10.852 -19.538  1.00 10.00      B   
ATOM   2334  CA  VAL B  43      -2.978  10.453 -21.201  1.00 10.00      B   
ATOM   2335  CB  VAL B  43      -2.526   8.974 -21.188  1.00 10.00      B   
ATOM   2336  CG1 VAL B  43      -3.361   8.142 -22.150  1.00 10.00      B   
ATOM   2337  CG2 VAL B  43      -1.049   8.865 -21.531  1.00 10.00      B   
ATOM   2338  C   VAL B  43      -4.450  10.552 -20.797  1.00 10.00      B   
ATOM   2339  O   VAL B  43      -5.334  10.701 -21.643  1.00 10.00      B   
ATOM   2340  N   HIS B  44      -4.696  10.489 -19.498  1.00 10.00      B   
ATOM   2341  HN  HIS B  44      -3.942  10.395 -18.874  1.00 10.00      B   
ATOM   2342  CA  HIS B  44      -6.052  10.572 -18.964  1.00 10.00      B   
ATOM   2343  CB  HIS B  44      -6.353   9.347 -18.094  1.00 10.00      B   
ATOM   2344  CG  HIS B  44      -7.691   9.379 -17.412  1.00 10.00      B   
ATOM   2345  ND1 HIS B  44      -8.863   9.271 -18.122  1.00 10.00      B   
ATOM   2346  CD2 HIS B  44      -7.982   9.495 -16.091  1.00 10.00      B   
ATOM   2347  CE1 HIS B  44      -9.833   9.322 -17.228  1.00 10.00      B   
ATOM   2348  NE2 HIS B  44      -9.349   9.457 -15.987  1.00 10.00      B   
ATOM   2349  HE2 HIS B  44      -9.875   9.674 -15.182  1.00 10.00      B   
ATOM   2350  C   HIS B  44      -6.219  11.862 -18.166  1.00 10.00      B   
ATOM   2351  O   HIS B  44      -5.501  12.095 -17.194  1.00 10.00      B   
ATOM   2352  N   ASN B  47      -7.565  15.258 -16.407  1.00 10.00      B   
ATOM   2353  HN  ASN B  47      -8.492  15.550 -16.561  1.00 10.00      B   
ATOM   2354  CA  ASN B  47      -6.706  16.046 -15.537  1.00 10.00      B   
ATOM   2355  CB  ASN B  47      -6.848  17.543 -15.832  1.00 10.00      B   
ATOM   2356  CG  ASN B  47      -5.835  18.394 -15.082  1.00 10.00      B   
ATOM   2357  OD1 ASN B  47      -6.094  18.856 -13.968  1.00 10.00      B   
ATOM   2358  ND2 ASN B  47      -4.681  18.618 -15.692  1.00 10.00      B   
ATOM   2359 HD21 ASN B  47      -4.543  18.228 -16.582  1.00 10.00      B   
ATOM   2360 HD22 ASN B  47      -4.013  19.169 -15.233  1.00 10.00      B   
ATOM   2361  C   ASN B  47      -7.022  15.756 -14.075  1.00 10.00      B   
ATOM   2362  O   ASN B  47      -7.948  16.326 -13.497  1.00 10.00      B   
ATOM   2363  N   ALA B  48      -6.263  14.843 -13.491  1.00 10.00      B   
ATOM   2364  HN  ALA B  48      -5.548  14.417 -14.008  1.00 10.00      B   
ATOM   2365  CA  ALA B  48      -6.450  14.470 -12.098  1.00 10.00      B   
ATOM   2366  CB  ALA B  48      -6.058  13.017 -11.882  1.00 10.00      B   
ATOM   2367  C   ALA B  48      -5.635  15.388 -11.197  1.00 10.00      B   
ATOM   2368  O   ALA B  48      -4.566  15.858 -11.589  1.00 10.00      B   
ATOM   2369  N   THR B  49      -6.146  15.653 -10.002  1.00 10.00      B   
ATOM   2370  HN  THR B  49      -7.002  15.253  -9.748  1.00 10.00      B   
ATOM   2371  CA  THR B  49      -5.459  16.514  -9.054  1.00 10.00      B   
ATOM   2372  CB  THR B  49      -6.413  17.005  -7.941  1.00 10.00      B   
ATOM   2373  OG1 THR B  49      -5.740  17.956  -7.106  1.00 10.00      B   
ATOM   2374  HG1 THR B  49      -5.369  17.509  -6.336  1.00 10.00      B   
ATOM   2375  CG2 THR B  49      -6.917  15.844  -7.093  1.00 10.00      B   
ATOM   2376  C   THR B  49      -4.264  15.793  -8.439  1.00 10.00      B   
ATOM   2377  O   THR B  49      -4.260  14.568  -8.329  1.00 10.00      B   
ATOM   2378  N   VAL B  50      -3.258  16.559  -8.048  1.00 10.00      B   
ATOM   2379  HN  VAL B  50      -3.327  17.529  -8.159  1.00 10.00      B   
ATOM   2380  CA  VAL B  50      -2.060  16.000  -7.444  1.00 10.00      B   
ATOM   2381  CB  VAL B  50      -0.776  16.664  -7.986  1.00 10.00      B   
ATOM   2382  CG1 VAL B  50      -0.489  16.193  -9.403  1.00 10.00      B   
ATOM   2383  CG2 VAL B  50      -0.885  18.184  -7.940  1.00 10.00      B   
ATOM   2384  C   VAL B  50      -2.100  16.132  -5.927  1.00 10.00      B   
ATOM   2385  O   VAL B  50      -2.677  17.082  -5.389  1.00 10.00      B   
ATOM   2386  N   ASP B  51      -1.510  15.164  -5.248  1.00 10.00      B   
ATOM   2387  HN  ASP B  51      -1.100  14.417  -5.737  1.00 10.00      B   
ATOM   2388  CA  ASP B  51      -1.460  15.157  -3.793  1.00 10.00      B   
ATOM   2389  CB  ASP B  51      -2.245  13.960  -3.240  1.00 10.00      B   
ATOM   2390  CG  ASP B  51      -1.532  12.636  -3.444  1.00 10.00      B   
ATOM   2391  OD1 ASP B  51      -1.367  11.899  -2.456  1.00 10.00      B   
ATOM   2392  OD2 ASP B  51      -1.126  12.347  -4.592  1.00 10.00      B   
ATOM   2393  C   ASP B  51      -0.012  15.096  -3.323  1.00 10.00      B   
ATOM   2394  O   ASP B  51       0.914  15.213  -4.131  1.00 10.00      B   
ATOM   2395  N   LYS B  52       0.191  14.918  -2.028  1.00 10.00      B   
ATOM   2396  HN  LYS B  52      -0.578  14.809  -1.428  1.00 10.00      B   
ATOM   2397  CA  LYS B  52       1.537  14.843  -1.489  1.00 10.00      B   
ATOM   2398  CB  LYS B  52       1.620  15.457  -0.091  1.00 10.00      B   
ATOM   2399  CG  LYS B  52       2.924  16.197   0.160  1.00 10.00      B   
ATOM   2400  CD  LYS B  52       3.103  16.557   1.624  1.00 10.00      B   
ATOM   2401  CE  LYS B  52       4.309  17.466   1.809  1.00 10.00      B   
ATOM   2402  NZ  LYS B  52       4.804  17.462   3.209  1.00 10.00      B   
ATOM   2403  HZ1 LYS B  52       4.044  17.736   3.860  1.00 10.00      B   
ATOM   2404  HZ2 LYS B  52       5.592  18.134   3.314  1.00 10.00      B   
ATOM   2405  HZ3 LYS B  52       5.143  16.506   3.467  1.00 10.00      B   
ATOM   2406  C   LYS B  52       2.015  13.400  -1.474  1.00 10.00      B   
ATOM   2407  O   LYS B  52       1.290  12.509  -1.038  1.00 10.00      B   
ATOM   2408  N   LEU B  53       3.238  13.185  -1.950  1.00 10.00      B   
ATOM   2409  HN  LEU B  53       3.757  13.948  -2.276  1.00 10.00      B   
ATOM   2410  CA  LEU B  53       3.830  11.848  -2.017  1.00 10.00      B   
ATOM   2411  CB  LEU B  53       5.297  11.937  -2.451  1.00 10.00      B   
ATOM   2412  CG  LEU B  53       5.959  10.624  -2.883  1.00 10.00      B   
ATOM   2413  CD1 LEU B  53       5.303  10.079  -4.143  1.00 10.00      B   
ATOM   2414  CD2 LEU B  53       7.452  10.821  -3.096  1.00 10.00      B   
ATOM   2415  C   LEU B  53       3.713  11.100  -0.691  1.00 10.00      B   
ATOM   2416  O   LEU B  53       3.433   9.903  -0.668  1.00 10.00      B   
ATOM   2417  N   GLU B  54       3.916  11.816   0.407  1.00 10.00      B   
ATOM   2418  HN  GLU B  54       4.116  12.771   0.325  1.00 10.00      B   
ATOM   2419  CA  GLU B  54       3.837  11.220   1.732  1.00 10.00      B   
ATOM   2420  CB  GLU B  54       4.259  12.231   2.795  1.00 10.00      B   
ATOM   2421  CG  GLU B  54       5.623  12.854   2.552  1.00 10.00      B   
ATOM   2422  CD  GLU B  54       6.016  13.811   3.654  1.00 10.00      B   
ATOM   2423  OE1 GLU B  54       5.551  14.969   3.634  1.00 10.00      B   
ATOM   2424  OE2 GLU B  54       6.778  13.406   4.556  1.00 10.00      B   
ATOM   2425  C   GLU B  54       2.427  10.711   2.025  1.00 10.00      B   
ATOM   2426  O   GLU B  54       2.254   9.623   2.576  1.00 10.00      B   
ATOM   2427  N   ASP B  55       1.425  11.496   1.639  1.00 10.00      B   
ATOM   2428  HN  ASP B  55       1.625  12.336   1.178  1.00 10.00      B   
ATOM   2429  CA  ASP B  55       0.031  11.127   1.864  1.00 10.00      B   
ATOM   2430  CB  ASP B  55      -0.907  12.311   1.606  1.00 10.00      B   
ATOM   2431  CG  ASP B  55      -0.893  13.334   2.725  1.00 10.00      B   
ATOM   2432  OD1 ASP B  55      -0.483  14.492   2.475  1.00 10.00      B   
ATOM   2433  OD2 ASP B  55      -1.289  12.991   3.860  1.00 10.00      B   
ATOM   2434  C   ASP B  55      -0.363   9.947   0.989  1.00 10.00      B   
ATOM   2435  O   ASP B  55      -0.999   8.999   1.458  1.00 10.00      B   
ATOM   2436  N   PHE B  56       0.031  10.009  -0.280  1.00 10.00      B   
ATOM   2437  HN  PHE B  56       0.512  10.810  -0.590  1.00 10.00      B   
ATOM   2438  CA  PHE B  56      -0.257   8.948  -1.238  1.00 10.00      B   
ATOM   2439  CB  PHE B  56       0.334   9.306  -2.607  1.00 10.00      B   
ATOM   2440  CG  PHE B  56      -0.231   8.510  -3.747  1.00 10.00      B   
ATOM   2441  CD1 PHE B  56       0.606   7.867  -4.642  1.00 10.00      B   
ATOM   2442  CD2 PHE B  56      -1.602   8.403  -3.922  1.00 10.00      B   
ATOM   2443  CE1 PHE B  56       0.088   7.134  -5.693  1.00 10.00      B   
ATOM   2444  CE2 PHE B  56      -2.127   7.673  -4.969  1.00 10.00      B   
ATOM   2445  CZ  PHE B  56      -1.281   7.036  -5.855  1.00 10.00      B   
ATOM   2446  C   PHE B  56       0.317   7.620  -0.750  1.00 10.00      B   
ATOM   2447  O   PHE B  56      -0.377   6.598  -0.728  1.00 10.00      B   
ATOM   2448  N   ILE B  57       1.584   7.648  -0.344  1.00 10.00      B   
ATOM   2449  HN  ILE B  57       2.080   8.495  -0.391  1.00 10.00      B   
ATOM   2450  CA  ILE B  57       2.258   6.458   0.160  1.00 10.00      B   
ATOM   2451  CB  ILE B  57       3.753   6.730   0.454  1.00 10.00      B   
ATOM   2452  CG1 ILE B  57       4.516   6.965  -0.854  1.00 10.00      B   
ATOM   2453  CG2 ILE B  57       4.379   5.580   1.235  1.00 10.00      B   
ATOM   2454  CD1 ILE B  57       5.940   7.439  -0.660  1.00 10.00      B   
ATOM   2455  C   ILE B  57       1.567   5.944   1.420  1.00 10.00      B   
ATOM   2456  O   ILE B  57       1.360   4.742   1.573  1.00 10.00      B   
ATOM   2457  N   ASN B  58       1.186   6.863   2.300  1.00 10.00      B   
ATOM   2458  HN  ASN B  58       1.355   7.812   2.105  1.00 10.00      B   
ATOM   2459  CA  ASN B  58       0.518   6.506   3.548  1.00 10.00      B   
ATOM   2460  CB  ASN B  58       0.229   7.761   4.376  1.00 10.00      B   
ATOM   2461  CG  ASN B  58      -0.246   7.443   5.780  1.00 10.00      B   
ATOM   2462  OD1 ASN B  58      -1.431   7.207   6.014  1.00 10.00      B   
ATOM   2463  ND2 ASN B  58       0.678   7.446   6.729  1.00 10.00      B   
ATOM   2464 HD21 ASN B  58       1.603   7.649   6.474  1.00 10.00      B   
ATOM   2465 HD22 ASN B  58       0.397   7.251   7.647  1.00 10.00      B   
ATOM   2466  C   ASN B  58      -0.779   5.754   3.277  1.00 10.00      B   
ATOM   2467  O   ASN B  58      -1.069   4.740   3.916  1.00 10.00      B   
ATOM   2468  N   ASN B  59      -1.546   6.254   2.314  1.00 10.00      B   
ATOM   2469  HN  ASN B  59      -1.248   7.065   1.840  1.00 10.00      B   
ATOM   2470  CA  ASN B  59      -2.817   5.642   1.940  1.00 10.00      B   
ATOM   2471  CB  ASN B  59      -3.509   6.480   0.858  1.00 10.00      B   
ATOM   2472  CG  ASN B  59      -4.856   5.917   0.431  1.00 10.00      B   
ATOM   2473  OD1 ASN B  59      -5.602   5.367   1.238  1.00 10.00      B   
ATOM   2474  ND2 ASN B  59      -5.176   6.055  -0.848  1.00 10.00      B   
ATOM   2475 HD21 ASN B  59      -4.537   6.507  -1.439  1.00 10.00      B   
ATOM   2476 HD22 ASN B  59      -6.038   5.698  -1.152  1.00 10.00      B   
ATOM   2477  C   ASN B  59      -2.608   4.215   1.441  1.00 10.00      B   
ATOM   2478  O   ASN B  59      -3.217   3.271   1.947  1.00 10.00      B   
ATOM   2479  N   ILE B  60      -1.718   4.063   0.466  1.00 10.00      B   
ATOM   2480  HN  ILE B  60      -1.236   4.852   0.133  1.00 10.00      B   
ATOM   2481  CA  ILE B  60      -1.432   2.756  -0.118  1.00 10.00      B   
ATOM   2482  CB  ILE B  60      -0.486   2.870  -1.333  1.00 10.00      B   
ATOM   2483  CG1 ILE B  60      -1.045   3.870  -2.349  1.00 10.00      B   
ATOM   2484  CG2 ILE B  60      -0.283   1.509  -1.986  1.00 10.00      B   
ATOM   2485  CD1 ILE B  60      -0.081   4.210  -3.465  1.00 10.00      B   
ATOM   2486  C   ILE B  60      -0.829   1.805   0.915  1.00 10.00      B   
ATOM   2487  O   ILE B  60      -1.165   0.620   0.949  1.00 10.00      B   
ATOM   2488  N   ASN B  61       0.045   2.336   1.763  1.00 10.00      B   
ATOM   2489  HN  ASN B  61       0.264   3.291   1.682  1.00 10.00      B   
ATOM   2490  CA  ASN B  61       0.705   1.546   2.801  1.00 10.00      B   
ATOM   2491  CB  ASN B  61       1.624   2.433   3.649  1.00 10.00      B   
ATOM   2492  CG  ASN B  61       3.000   1.829   3.857  1.00 10.00      B   
ATOM   2493  OD1 ASN B  61       3.827   1.823   2.947  1.00 10.00      B   
ATOM   2494  ND2 ASN B  61       3.262   1.330   5.057  1.00 10.00      B   
ATOM   2495 HD21 ASN B  61       2.563   1.374   5.741  1.00 10.00      B   
ATOM   2496 HD22 ASN B  61       4.153   0.939   5.213  1.00 10.00      B   
ATOM   2497  C   ASN B  61      -0.309   0.848   3.698  1.00 10.00      B   
ATOM   2498  O   ASN B  61      -0.141  -0.318   4.047  1.00 10.00      B   
ATOM   2499  N   SER B  62      -1.371   1.560   4.050  1.00 10.00      B   
ATOM   2500  HN  SER B  62      -1.454   2.487   3.735  1.00 10.00      B   
ATOM   2501  CA  SER B  62      -2.412   1.009   4.905  1.00 10.00      B   
ATOM   2502  CB  SER B  62      -3.301   2.124   5.449  1.00 10.00      B   
ATOM   2503  OG  SER B  62      -2.547   2.998   6.274  1.00 10.00      B   
ATOM   2504  HG  SER B  62      -1.961   2.471   6.834  1.00 10.00      B   
ATOM   2505  C   SER B  62      -3.238  -0.063   4.194  1.00 10.00      B   
ATOM   2506  O   SER B  62      -3.817  -0.939   4.834  1.00 10.00      B   
ATOM   2507  N   VAL B  63      -3.289   0.003   2.873  1.00 10.00      B   
ATOM   2508  HN  VAL B  63      -2.811   0.726   2.408  1.00 10.00      B   
ATOM   2509  CA  VAL B  63      -4.038  -0.975   2.093  1.00 10.00      B   
ATOM   2510  CB  VAL B  63      -4.446  -0.404   0.716  1.00 10.00      B   
ATOM   2511  CG1 VAL B  63      -5.279  -1.409  -0.066  1.00 10.00      B   
ATOM   2512  CG2 VAL B  63      -5.208   0.901   0.882  1.00 10.00      B   
ATOM   2513  C   VAL B  63      -3.202  -2.241   1.896  1.00 10.00      B   
ATOM   2514  O   VAL B  63      -3.724  -3.359   1.904  1.00 10.00      B   
ATOM   2515  N   LEU B  64      -1.896  -2.053   1.756  1.00 10.00      B   
ATOM   2516  HN  LEU B  64      -1.541  -1.136   1.786  1.00 10.00      B   
ATOM   2517  CA  LEU B  64      -0.970  -3.164   1.549  1.00 10.00      B   
ATOM   2518  CB  LEU B  64       0.359  -2.659   0.985  1.00 10.00      B   
ATOM   2519  CG  LEU B  64       0.306  -1.999  -0.395  1.00 10.00      B   
ATOM   2520  CD1 LEU B  64       1.700  -1.585  -0.841  1.00 10.00      B   
ATOM   2521  CD2 LEU B  64      -0.332  -2.928  -1.418  1.00 10.00      B   
ATOM   2522  C   LEU B  64      -0.732  -3.967   2.829  1.00 10.00      B   
ATOM   2523  O   LEU B  64      -0.182  -5.072   2.782  1.00 10.00      B   
ATOM   2524  N   GLU B  65      -1.159  -3.412   3.966  1.00 10.00      B   
ATOM   2525  HN  GLU B  65      -1.579  -2.528   3.931  1.00 10.00      B   
ATOM   2526  CA  GLU B  65      -1.004  -4.071   5.266  1.00 10.00      B   
ATOM   2527  CB  GLU B  65      -1.703  -3.264   6.363  1.00 10.00      B   
ATOM   2528  CG  GLU B  65      -1.041  -1.947   6.729  1.00 10.00      B   
ATOM   2529  CD  GLU B  65      -1.868  -1.167   7.732  1.00 10.00      B   
ATOM   2530  OE1 GLU B  65      -1.740   0.074   7.789  1.00 10.00      B   
ATOM   2531  OE2 GLU B  65      -2.670  -1.791   8.460  1.00 10.00      B   
ATOM   2532  C   GLU B  65      -1.602  -5.475   5.246  1.00 10.00      B   
ATOM   2533  O   GLU B  65      -1.103  -6.383   5.909  1.00 10.00      B   
ATOM   2534  N   SER B  66      -2.665  -5.637   4.466  1.00 10.00      B   
ATOM   2535  HN  SER B  66      -2.994  -4.869   3.956  1.00 10.00      B   
ATOM   2536  CA  SER B  66      -3.369  -6.910   4.343  1.00 10.00      B   
ATOM   2537  CB  SER B  66      -4.570  -6.732   3.414  1.00 10.00      B   
ATOM   2538  OG  SER B  66      -5.094  -5.415   3.518  1.00 10.00      B   
ATOM   2539  HG  SER B  66      -4.790  -4.886   2.767  1.00 10.00      B   
ATOM   2540  C   SER B  66      -2.468  -8.031   3.823  1.00 10.00      B   
ATOM   2541  O   SER B  66      -2.722  -9.208   4.077  1.00 10.00      B   
ATOM   2542  N   LEU B  67      -1.419  -7.665   3.099  1.00 10.00      B   
ATOM   2543  HN  LEU B  67      -1.253  -6.709   2.939  1.00 10.00      B   
ATOM   2544  CA  LEU B  67      -0.499  -8.649   2.543  1.00 10.00      B   
ATOM   2545  CB  LEU B  67      -0.395  -8.487   1.025  1.00 10.00      B   
ATOM   2546  CG  LEU B  67      -1.667  -8.784   0.227  1.00 10.00      B   
ATOM   2547  CD1 LEU B  67      -1.476  -8.425  -1.239  1.00 10.00      B   
ATOM   2548  CD2 LEU B  67      -2.063 -10.246   0.375  1.00 10.00      B   
ATOM   2549  C   LEU B  67       0.880  -8.550   3.185  1.00 10.00      B   
ATOM   2550  O   LEU B  67       1.828  -9.201   2.738  1.00 10.00      B   
ATOM   2551  N   TYR B  68       0.976  -7.739   4.238  1.00 10.00      B   
ATOM   2552  HN  TYR B  68       0.172  -7.263   4.543  1.00 10.00      B   
ATOM   2553  CA  TYR B  68       2.229  -7.536   4.963  1.00 10.00      B   
ATOM   2554  CB  TYR B  68       2.738  -8.840   5.591  1.00 10.00      B   
ATOM   2555  CG  TYR B  68       2.046  -9.213   6.881  1.00 10.00      B   
ATOM   2556  CD1 TYR B  68       2.249  -8.472   8.039  1.00 10.00      B   
ATOM   2557  CD2 TYR B  68       1.198 -10.311   6.946  1.00 10.00      B   
ATOM   2558  CE1 TYR B  68       1.628  -8.813   9.224  1.00 10.00      B   
ATOM   2559  CE2 TYR B  68       0.571 -10.658   8.127  1.00 10.00      B   
ATOM   2560  CZ  TYR B  68       0.790  -9.907   9.262  1.00 10.00      B   
ATOM   2561  OH  TYR B  68       0.171 -10.255  10.443  1.00 10.00      B   
ATOM   2562  HH  TYR B  68      -0.209  -9.464  10.852  1.00 10.00      B   
ATOM   2563  C   TYR B  68       3.308  -6.888   4.096  1.00 10.00      B   
ATOM   2564  O   TYR B  68       4.490  -7.202   4.228  1.00 10.00      B   
ATOM   2565  N   ILE B  69       2.896  -5.985   3.216  1.00 10.00      B   
ATOM   2566  HN  ILE B  69       1.941  -5.773   3.156  1.00 10.00      B   
ATOM   2567  CA  ILE B  69       3.833  -5.280   2.345  1.00 10.00      B   
ATOM   2568  CB  ILE B  69       3.646  -5.632   0.852  1.00 10.00      B   
ATOM   2569  CG1 ILE B  69       2.167  -5.826   0.506  1.00 10.00      B   
ATOM   2570  CG2 ILE B  69       4.460  -6.864   0.486  1.00 10.00      B   
ATOM   2571  CD1 ILE B  69       1.907  -6.051  -0.969  1.00 10.00      B   
ATOM   2572  C   ILE B  69       3.693  -3.776   2.538  1.00 10.00      B   
ATOM   2573  O   ILE B  69       2.647  -3.301   2.977  1.00 10.00      B   
ATOM   2574  N   GLU B  70       4.743  -3.031   2.226  1.00 10.00      B   
ATOM   2575  HN  GLU B  70       5.559  -3.462   1.889  1.00 10.00      B   
ATOM   2576  CA  GLU B  70       4.717  -1.587   2.384  1.00 10.00      B   
ATOM   2577  CB  GLU B  70       5.055  -1.213   3.831  1.00 10.00      B   
ATOM   2578  CG  GLU B  70       6.446  -1.642   4.280  1.00 10.00      B   
ATOM   2579  CD  GLU B  70       6.937  -0.870   5.488  1.00 10.00      B   
ATOM   2580  OE1 GLU B  70       6.272   0.113   5.886  1.00 10.00      B   
ATOM   2581  OE2 GLU B  70       7.999  -1.233   6.042  1.00 10.00      B   
ATOM   2582  C   GLU B  70       5.704  -0.908   1.445  1.00 10.00      B   
ATOM   2583  O   GLU B  70       6.565  -1.560   0.848  1.00 10.00      B   
ATOM   2584  N   ILE B  71       5.568   0.405   1.321  1.00 10.00      B   
ATOM   2585  HN  ILE B  71       4.854   0.862   1.823  1.00 10.00      B   
ATOM   2586  CA  ILE B  71       6.459   1.197   0.488  1.00 10.00      B   
ATOM   2587  CB  ILE B  71       5.719   2.355  -0.215  1.00 10.00      B   
ATOM   2588  CG1 ILE B  71       4.424   1.844  -0.856  1.00 10.00      B   
ATOM   2589  CG2 ILE B  71       6.616   2.995  -1.268  1.00 10.00      B   
ATOM   2590  CD1 ILE B  71       3.543   2.936  -1.425  1.00 10.00      B   
ATOM   2591  C   ILE B  71       7.564   1.747   1.380  1.00 10.00      B   
ATOM   2592  O   ILE B  71       7.510   2.888   1.845  1.00 10.00      B   
ATOM   2593  N   LYS B  72       8.546   0.901   1.632  1.00 10.00      B   
ATOM   2594  HN  LYS B  72       8.522   0.016   1.209  1.00 10.00      B   
ATOM   2595  CA  LYS B  72       9.665   1.234   2.498  1.00 10.00      B   
ATOM   2596  CB  LYS B  72      10.432  -0.042   2.849  1.00 10.00      B   
ATOM   2597  CG  LYS B  72      11.438   0.095   3.981  1.00 10.00      B   
ATOM   2598  CD  LYS B  72      12.101  -1.244   4.267  1.00 10.00      B   
ATOM   2599  CE  LYS B  72      13.005  -1.187   5.486  1.00 10.00      B   
ATOM   2600  NZ  LYS B  72      13.439  -2.547   5.904  1.00 10.00      B   
ATOM   2601  HZ1 LYS B  72      13.709  -3.111   5.073  1.00 10.00      B   
ATOM   2602  HZ2 LYS B  72      12.665  -3.032   6.401  1.00 10.00      B   
ATOM   2603  HZ3 LYS B  72      14.264  -2.484   6.549  1.00 10.00      B   
ATOM   2604  C   LYS B  72      10.604   2.259   1.869  1.00 10.00      B   
ATOM   2605  O   LYS B  72      11.054   2.098   0.731  1.00 10.00      B   
ATOM   2606  N   ARG B  73      10.884   3.314   2.621  1.00 10.00      B   
ATOM   2607  HN  ARG B  73      10.472   3.390   3.506  1.00 10.00      B   
ATOM   2608  CA  ARG B  73      11.787   4.360   2.179  1.00 10.00      B   
ATOM   2609  CB  ARG B  73      11.357   5.711   2.762  1.00 10.00      B   
ATOM   2610  CG  ARG B  73      12.257   6.874   2.373  1.00 10.00      B   
ATOM   2611  CD  ARG B  73      11.995   8.090   3.245  1.00 10.00      B   
ATOM   2612  NE  ARG B  73      11.261   9.144   2.541  1.00 10.00      B   
ATOM   2613  HE  ARG B  73      10.946   8.948   1.625  1.00 10.00      B   
ATOM   2614  CZ  ARG B  73      10.998  10.339   3.065  1.00 10.00      B   
ATOM   2615  NH1 ARG B  73      11.403  10.629   4.296  1.00 10.00      B   
ATOM   2616 HH11 ARG B  73      11.921   9.919   4.861  1.00 10.00      B   
ATOM   2617 HH12 ARG B  73      11.203  11.568   4.707  1.00 10.00      B   
ATOM   2618  NH2 ARG B  73      10.336  11.244   2.356  1.00 10.00      B   
ATOM   2619 HH21 ARG B  73      10.119  12.175   2.770  1.00 10.00      B   
ATOM   2620 HH22 ARG B  73      10.035  11.028   1.377  1.00 10.00      B   
ATOM   2621  C   ARG B  73      13.196   4.017   2.641  1.00 10.00      B   
ATOM   2622  O   ARG B  73      13.401   3.633   3.793  1.00 10.00      B   
ATOM   2623  N   GLY B  74      14.158   4.135   1.746  1.00 10.00      B   
ATOM   2624  HN  GLY B  74      13.939   4.449   0.838  1.00 10.00      B   
ATOM   2625  CA  GLY B  74      15.525   3.820   2.092  1.00 10.00      B   
ATOM   2626  C   GLY B  74      16.487   4.909   1.690  1.00 10.00      B   
ATOM   2627  O   GLY B  74      16.086   5.913   1.105  1.00 10.00      B   
ATOM   2628  N   VAL B  75      17.753   4.707   2.007  1.00 10.00      B   
ATOM   2629  HN  VAL B  75      18.003   3.883   2.473  1.00 10.00      B   
ATOM   2630  CA  VAL B  75      18.791   5.668   1.683  1.00 10.00      B   
ATOM   2631  CB  VAL B  75      19.036   6.639   2.864  1.00 10.00      B   
ATOM   2632  CG1 VAL B  75      19.399   5.891   4.139  1.00 10.00      B   
ATOM   2633  CG2 VAL B  75      20.093   7.676   2.522  1.00 10.00      B   
ATOM   2634  C   VAL B  75      20.078   4.932   1.320  1.00 10.00      B   
ATOM   2635  O   VAL B  75      20.459   3.973   1.992  1.00 10.00      B   
ATOM   2636  N   THR B  76      20.712   5.345   0.229  1.00 10.00      B   
ATOM   2637  HN  THR B  76      20.328   6.078  -0.301  1.00 10.00      B   
ATOM   2638  CA  THR B  76      21.952   4.727  -0.217  1.00 10.00      B   
ATOM   2639  CB  THR B  76      22.337   5.231  -1.616  1.00 10.00      B   
ATOM   2640  OG1 THR B  76      21.144   5.615  -2.308  1.00 10.00      B   
ATOM   2641  HG1 THR B  76      21.330   6.400  -2.854  1.00 10.00      B   
ATOM   2642  CG2 THR B  76      23.039   4.136  -2.405  1.00 10.00      B   
ATOM   2643  C   THR B  76      23.087   5.019   0.763  1.00 10.00      B   
ATOM   2644  O   THR B  76      23.204   6.136   1.271  1.00 10.00      B   
ATOM   2645  N   GLU B  77      23.915   4.009   1.011  1.00 10.00      B   
ATOM   2646  HN  GLU B  77      23.763   3.152   0.561  1.00 10.00      B   
ATOM   2647  CA  GLU B  77      25.036   4.119   1.944  1.00 10.00      B   
ATOM   2648  CB  GLU B  77      25.781   2.783   2.047  1.00 10.00      B   
ATOM   2649  CG  GLU B  77      24.895   1.593   2.388  1.00 10.00      B   
ATOM   2650  CD  GLU B  77      25.681   0.306   2.564  1.00 10.00      B   
ATOM   2651  OE1 GLU B  77      25.949  -0.369   1.551  1.00 10.00      B   
ATOM   2652  OE2 GLU B  77      26.040  -0.029   3.715  1.00 10.00      B   
ATOM   2653  C   GLU B  77      26.014   5.236   1.576  1.00 10.00      B   
ATOM   2654  O   GLU B  77      26.612   5.857   2.457  1.00 10.00      B   
ATOM   2655  N   ASP B  78      26.177   5.496   0.285  1.00 10.00      B   
ATOM   2656  HN  ASP B  78      25.677   4.976  -0.379  1.00 10.00      B   
ATOM   2657  CA  ASP B  78      27.104   6.532  -0.163  1.00 10.00      B   
ATOM   2658  CB  ASP B  78      28.157   5.967  -1.131  1.00 10.00      B   
ATOM   2659  CG  ASP B  78      27.602   5.583  -2.490  1.00 10.00      B   
ATOM   2660  OD1 ASP B  78      28.265   5.872  -3.509  1.00 10.00      B   
ATOM   2661  OD2 ASP B  78      26.500   4.998  -2.545  1.00 10.00      B   
ATOM   2662  C   ASP B  78      26.408   7.765  -0.748  1.00 10.00      B   
ATOM   2663  O   ASP B  78      26.598   8.877  -0.256  1.00 10.00      B   
ATOM   2664  N   ASP B  79      25.604   7.568  -1.787  1.00 10.00      B   
ATOM   2665  HN  ASP B  79      25.493   6.653  -2.135  1.00 10.00      B   
ATOM   2666  CA  ASP B  79      24.903   8.672  -2.446  1.00 10.00      B   
ATOM   2667  CB  ASP B  79      24.285   8.215  -3.775  1.00 10.00      B   
ATOM   2668  CG  ASP B  79      22.815   8.538  -3.927  1.00 10.00      B   
ATOM   2669  OD1 ASP B  79      21.988   7.779  -3.392  1.00 10.00      B   
ATOM   2670  OD2 ASP B  79      22.483   9.538  -4.603  1.00 10.00      B   
ATOM   2671  C   ASP B  79      23.907   9.384  -1.521  1.00 10.00      B   
ATOM   2672  O   ASP B  79      23.813  10.611  -1.529  1.00 10.00      B   
ATOM   2673  N   GLY B  80      23.177   8.613  -0.723  1.00 10.00      B   
ATOM   2674  HN  GLY B  80      23.278   7.642  -0.773  1.00 10.00      B   
ATOM   2675  CA  GLY B  80      22.236   9.196   0.221  1.00 10.00      B   
ATOM   2676  C   GLY B  80      20.895   9.610  -0.366  1.00 10.00      B   
ATOM   2677  O   GLY B  80      20.239  10.506   0.167  1.00 10.00      B   
ATOM   2678  N   ARG B  81      20.477   8.971  -1.447  1.00 10.00      B   
ATOM   2679  HN  ARG B  81      21.050   8.281  -1.855  1.00 10.00      B   
ATOM   2680  CA  ARG B  81      19.195   9.294  -2.066  1.00 10.00      B   
ATOM   2681  CB  ARG B  81      19.242   9.015  -3.566  1.00 10.00      B   
ATOM   2682  CG  ARG B  81      18.341   9.905  -4.404  1.00 10.00      B   
ATOM   2683  CD  ARG B  81      18.684   9.779  -5.876  1.00 10.00      B   
ATOM   2684  NE  ARG B  81      20.129   9.736  -6.087  1.00 10.00      B   
ATOM   2685  HE  ARG B  81      20.704   9.681  -5.280  1.00 10.00      B   
ATOM   2686  CZ  ARG B  81      20.715   9.744  -7.277  1.00 10.00      B   
ATOM   2687  NH1 ARG B  81      19.986   9.834  -8.384  1.00 10.00      B   
ATOM   2688 HH11 ARG B  81      20.450   9.839  -9.318  1.00 10.00      B   
ATOM   2689 HH12 ARG B  81      18.952   9.905  -8.323  1.00 10.00      B   
ATOM   2690  NH2 ARG B  81      22.033   9.668  -7.351  1.00 10.00      B   
ATOM   2691 HH21 ARG B  81      22.513   9.667  -8.277  1.00 10.00      B   
ATOM   2692 HH22 ARG B  81      22.601   9.611  -6.470  1.00 10.00      B   
ATOM   2693  C   ARG B  81      18.062   8.492  -1.431  1.00 10.00      B   
ATOM   2694  O   ARG B  81      18.199   7.289  -1.199  1.00 10.00      B   
ATOM   2695  N   PRO B  82      16.935   9.156  -1.123  1.00 10.00      B   
ATOM   2696  CA  PRO B  82      15.764   8.506  -0.531  1.00 10.00      B   
ATOM   2697  CB  PRO B  82      14.896   9.681  -0.044  1.00 10.00      B   
ATOM   2698  CG  PRO B  82      15.743  10.901  -0.201  1.00 10.00      B   
ATOM   2699  CD  PRO B  82      16.716  10.594  -1.299  1.00 10.00      B   
ATOM   2700  C   PRO B  82      15.001   7.686  -1.569  1.00 10.00      B   
ATOM   2701  O   PRO B  82      14.191   8.219  -2.329  1.00 10.00      B   
ATOM   2702  N   ILE B  83      15.279   6.392  -1.605  1.00 10.00      B   
ATOM   2703  HN  ILE B  83      15.936   6.029  -0.972  1.00 10.00      B   
ATOM   2704  CA  ILE B  83      14.630   5.492  -2.549  1.00 10.00      B   
ATOM   2705  CB  ILE B  83      15.606   4.417  -3.074  1.00 10.00      B   
ATOM   2706  CG1 ILE B  83      16.276   3.686  -1.907  1.00 10.00      B   
ATOM   2707  CG2 ILE B  83      16.651   5.052  -3.985  1.00 10.00      B   
ATOM   2708  CD1 ILE B  83      17.139   2.517  -2.325  1.00 10.00      B   
ATOM   2709  C   ILE B  83      13.415   4.820  -1.914  1.00 10.00      B   
ATOM   2710  O   ILE B  83      13.213   4.907  -0.702  1.00 10.00      B   
ATOM   2711  N   TYR B  84      12.608   4.162  -2.738  1.00 10.00      B   
ATOM   2712  HN  TYR B  84      12.828   4.127  -3.691  1.00 10.00      B   
ATOM   2713  CA  TYR B  84      11.411   3.477  -2.267  1.00 10.00      B   
ATOM   2714  CB  TYR B  84      10.160   4.301  -2.597  1.00 10.00      B   
ATOM   2715  CG  TYR B  84      10.098   5.644  -1.901  1.00 10.00      B   
ATOM   2716  CD1 TYR B  84      10.591   6.791  -2.512  1.00 10.00      B   
ATOM   2717  CD2 TYR B  84       9.553   5.763  -0.629  1.00 10.00      B   
ATOM   2718  CE1 TYR B  84      10.545   8.015  -1.874  1.00 10.00      B   
ATOM   2719  CE2 TYR B  84       9.500   6.983   0.014  1.00 10.00      B   
ATOM   2720  CZ  TYR B  84       9.998   8.105  -0.612  1.00 10.00      B   
ATOM   2721  OH  TYR B  84       9.955   9.319   0.034  1.00 10.00      B   
ATOM   2722  HH  TYR B  84       9.809  10.023  -0.613  1.00 10.00      B   
ATOM   2723  C   TYR B  84      11.303   2.100  -2.912  1.00 10.00      B   
ATOM   2724  O   TYR B  84      11.671   1.926  -4.075  1.00 10.00      B   
ATOM   2725  N   ALA B  85      10.809   1.124  -2.160  1.00 10.00      B   
ATOM   2726  HN  ALA B  85      10.545   1.316  -1.232  1.00 10.00      B   
ATOM   2727  CA  ALA B  85      10.655  -0.231  -2.675  1.00 10.00      B   
ATOM   2728  CB  ALA B  85      11.957  -1.006  -2.525  1.00 10.00      B   
ATOM   2729  C   ALA B  85       9.520  -0.963  -1.965  1.00 10.00      B   
ATOM   2730  O   ALA B  85       9.178  -0.640  -0.825  1.00 10.00      B   
ATOM   2731  N   LEU B  86       8.939  -1.946  -2.641  1.00 10.00      B   
ATOM   2732  HN  LEU B  86       9.255  -2.157  -3.543  1.00 10.00      B   
ATOM   2733  CA  LEU B  86       7.853  -2.731  -2.068  1.00 10.00      B   
ATOM   2734  CB  LEU B  86       6.939  -3.277  -3.168  1.00 10.00      B   
ATOM   2735  CG  LEU B  86       6.163  -2.236  -3.978  1.00 10.00      B   
ATOM   2736  CD1 LEU B  86       5.361  -2.908  -5.083  1.00 10.00      B   
ATOM   2737  CD2 LEU B  86       5.248  -1.424  -3.072  1.00 10.00      B   
ATOM   2738  C   LEU B  86       8.424  -3.872  -1.236  1.00 10.00      B   
ATOM   2739  O   LEU B  86       8.614  -4.987  -1.728  1.00 10.00      B   
ATOM   2740  N   VAL B  87       8.705  -3.578   0.022  1.00 10.00      B   
ATOM   2741  HN  VAL B  87       8.507  -2.673   0.352  1.00 10.00      B   
ATOM   2742  CA  VAL B  87       9.281  -4.553   0.936  1.00 10.00      B   
ATOM   2743  CB  VAL B  87      10.269  -3.870   1.911  1.00 10.00      B   
ATOM   2744  CG1 VAL B  87      11.007  -4.891   2.763  1.00 10.00      B   
ATOM   2745  CG2 VAL B  87      11.260  -3.007   1.145  1.00 10.00      B   
ATOM   2746  C   VAL B  87       8.195  -5.278   1.729  1.00 10.00      B   
ATOM   2747  O   VAL B  87       7.115  -4.735   1.962  1.00 10.00      B   
ATOM   2748  N   ASN B  88       8.483  -6.513   2.120  1.00 10.00      B   
ATOM   2749  HN  ASN B  88       9.359  -6.890   1.898  1.00 10.00      B   
ATOM   2750  CA  ASN B  88       7.547  -7.312   2.895  1.00 10.00      B   
ATOM   2751  CB  ASN B  88       7.510  -8.748   2.359  1.00 10.00      B   
ATOM   2752  CG  ASN B  88       6.284  -9.524   2.806  1.00 10.00      B   
ATOM   2753  OD1 ASN B  88       6.168  -9.906   3.967  1.00 10.00      B   
ATOM   2754  ND2 ASN B  88       5.368  -9.777   1.883  1.00 10.00      B   
ATOM   2755 HD21 ASN B  88       5.524  -9.452   0.971  1.00 10.00      B   
ATOM   2756 HD22 ASN B  88       4.574 -10.285   2.148  1.00 10.00      B   
ATOM   2757  C   ASN B  88       7.975  -7.307   4.361  1.00 10.00      B   
ATOM   2758  O   ASN B  88       9.160  -7.170   4.663  1.00 10.00      B   
ATOM   2759  N   LEU B  89       7.016  -7.451   5.265  1.00 10.00      B   
ATOM   2760  HN  LEU B  89       6.083  -7.552   4.962  1.00 10.00      B   
ATOM   2761  CA  LEU B  89       7.303  -7.452   6.696  1.00 10.00      B   
ATOM   2762  CB  LEU B  89       6.072  -7.018   7.500  1.00 10.00      B   
ATOM   2763  CG  LEU B  89       5.897  -5.511   7.730  1.00 10.00      B   
ATOM   2764  CD1 LEU B  89       5.556  -4.791   6.433  1.00 10.00      B   
ATOM   2765  CD2 LEU B  89       4.830  -5.256   8.782  1.00 10.00      B   
ATOM   2766  C   LEU B  89       7.803  -8.813   7.179  1.00 10.00      B   
ATOM   2767  O   LEU B  89       8.180  -8.966   8.342  1.00 10.00      B   
ATOM   2768  N   ALA B  90       7.785  -9.801   6.292  1.00 10.00      B   
ATOM   2769  HN  ALA B  90       7.448  -9.626   5.387  1.00 10.00      B   
ATOM   2770  CA  ALA B  90       8.246 -11.141   6.631  1.00 10.00      B   
ATOM   2771  CB  ALA B  90       7.758 -12.154   5.607  1.00 10.00      B   
ATOM   2772  C   ALA B  90       9.766 -11.175   6.727  1.00 10.00      B   
ATOM   2773  O   ALA B  90      10.461 -10.505   5.961  1.00 10.00      B   
ATOM   2774  N   THR B  91      10.271 -11.948   7.675  1.00 10.00      B   
ATOM   2775  HN  THR B  91       9.658 -12.440   8.264  1.00 10.00      B   
ATOM   2776  CA  THR B  91      11.705 -12.078   7.891  1.00 10.00      B   
ATOM   2777  CB  THR B  91      11.975 -12.806   9.220  1.00 10.00      B   
ATOM   2778  OG1 THR B  91      10.871 -12.578  10.112  1.00 10.00      B   
ATOM   2779  HG1 THR B  91      11.056 -12.994  10.962  1.00 10.00      B   
ATOM   2780  CG2 THR B  91      13.252 -12.288   9.865  1.00 10.00      B   
ATOM   2781  C   THR B  91      12.373 -12.846   6.751  1.00 10.00      B   
ATOM   2782  O   THR B  91      13.567 -12.684   6.490  1.00 10.00      B   
ATOM   2783  N   THR B  92      11.597 -13.676   6.070  1.00 10.00      B   
ATOM   2784  HN  THR B  92      10.653 -13.759   6.319  1.00 10.00      B   
ATOM   2785  CA  THR B  92      12.108 -14.470   4.967  1.00 10.00      B   
ATOM   2786  CB  THR B  92      11.317 -15.781   4.827  1.00 10.00      B   
ATOM   2787  OG1 THR B  92      10.725 -16.109   6.092  1.00 10.00      B   
ATOM   2788  HG1 THR B  92      10.037 -16.775   5.953  1.00 10.00      B   
ATOM   2789  CG2 THR B  92      12.239 -16.912   4.402  1.00 10.00      B   
ATOM   2790  C   THR B  92      12.057 -13.692   3.652  1.00 10.00      B   
ATOM   2791  O   THR B  92      11.215 -13.951   2.791  1.00 10.00      B   
ATOM   2792  N   SER B  93      12.971 -12.741   3.504  1.00 10.00      B   
ATOM   2793  HN  SER B  93      13.604 -12.571   4.237  1.00 10.00      B   
ATOM   2794  CA  SER B  93      13.043 -11.913   2.306  1.00 10.00      B   
ATOM   2795  CB  SER B  93      13.929 -10.697   2.571  1.00 10.00      B   
ATOM   2796  OG  SER B  93      13.790 -10.240   3.906  1.00 10.00      B   
ATOM   2797  HG  SER B  93      13.608  -9.290   3.898  1.00 10.00      B   
ATOM   2798  C   SER B  93      13.581 -12.686   1.101  1.00 10.00      B   
ATOM   2799  O   SER B  93      13.560 -12.187  -0.024  1.00 10.00      B   
ATOM   2800  N   ILE B  94      14.054 -13.908   1.333  1.00 10.00      B   
ATOM   2801  HN  ILE B  94      14.036 -14.259   2.246  1.00 10.00      B   
ATOM   2802  CA  ILE B  94      14.604 -14.732   0.259  1.00 10.00      B   
ATOM   2803  CB  ILE B  94      15.251 -16.032   0.793  1.00 10.00      B   
ATOM   2804  CG1 ILE B  94      16.087 -16.709  -0.300  1.00 10.00      B   
ATOM   2805  CG2 ILE B  94      14.197 -16.987   1.340  1.00 10.00      B   
ATOM   2806  CD1 ILE B  94      16.954 -17.846   0.199  1.00 10.00      B   
ATOM   2807  C   ILE B  94      13.558 -15.048  -0.817  1.00 10.00      B   
ATOM   2808  O   ILE B  94      13.897 -15.288  -1.978  1.00 10.00      B   
ATOM   2809  N   SER B  95      12.287 -15.002  -0.434  1.00 10.00      B   
ATOM   2810  HN  SER B  95      12.075 -14.773   0.496  1.00 10.00      B   
ATOM   2811  CA  SER B  95      11.193 -15.281  -1.353  1.00 10.00      B   
ATOM   2812  CB  SER B  95       9.879 -15.372  -0.578  1.00 10.00      B   
ATOM   2813  OG  SER B  95      10.042 -16.156   0.593  1.00 10.00      B   
ATOM   2814  HG  SER B  95       9.997 -17.090   0.356  1.00 10.00      B   
ATOM   2815  C   SER B  95      11.095 -14.217  -2.448  1.00 10.00      B   
ATOM   2816  O   SER B  95      10.451 -14.430  -3.475  1.00 10.00      B   
ATOM   2817  N   LYS B  96      11.751 -13.079  -2.232  1.00 10.00      B   
ATOM   2818  HN  LYS B  96      12.257 -12.969  -1.397  1.00 10.00      B   
ATOM   2819  CA  LYS B  96      11.738 -11.990  -3.202  1.00 10.00      B   
ATOM   2820  CB  LYS B  96      12.055 -10.654  -2.523  1.00 10.00      B   
ATOM   2821  CG  LYS B  96      10.998 -10.172  -1.541  1.00 10.00      B   
ATOM   2822  CD  LYS B  96       9.632 -10.064  -2.198  1.00 10.00      B   
ATOM   2823  CE  LYS B  96       8.827  -8.913  -1.615  1.00 10.00      B   
ATOM   2824  NZ  LYS B  96       9.131  -7.628  -2.297  1.00 10.00      B   
ATOM   2825  HZ1 LYS B  96       8.901  -7.695  -3.307  1.00 10.00      B   
ATOM   2826  HZ2 LYS B  96      10.150  -7.399  -2.200  1.00 10.00      B   
ATOM   2827  HZ3 LYS B  96       8.578  -6.851  -1.877  1.00 10.00      B   
ATOM   2828  C   LYS B  96      12.730 -12.240  -4.333  1.00 10.00      B   
ATOM   2829  O   LYS B  96      12.676 -11.588  -5.373  1.00 10.00      B   
ATOM   2830  N   MET B  97      13.646 -13.175  -4.124  1.00 10.00      B   
ATOM   2831  HN  MET B  97      13.653 -13.659  -3.270  1.00 10.00      B   
ATOM   2832  CA  MET B  97      14.643 -13.493  -5.137  1.00 10.00      B   
ATOM   2833  CB  MET B  97      16.057 -13.323  -4.586  1.00 10.00      B   
ATOM   2834  CG  MET B  97      16.431 -11.884  -4.280  1.00 10.00      B   
ATOM   2835  SD  MET B  97      18.172 -11.694  -3.857  1.00 10.00      B   
ATOM   2836  CE  MET B  97      18.939 -11.990  -5.448  1.00 10.00      B   
ATOM   2837  C   MET B  97      14.451 -14.899  -5.686  1.00 10.00      B   
ATOM   2838  O   MET B  97      14.749 -15.167  -6.851  1.00 10.00      B   
ATOM   2839  N   ALA B  98      13.934 -15.792  -4.848  1.00 10.00      B   
ATOM   2840  HN  ALA B  98      13.716 -15.517  -3.930  1.00 10.00      B   
ATOM   2841  CA  ALA B  98      13.695 -17.176  -5.248  1.00 10.00      B   
ATOM   2842  CB  ALA B  98      13.328 -18.021  -4.037  1.00 10.00      B   
ATOM   2843  C   ALA B  98      12.601 -17.266  -6.309  1.00 10.00      B   
ATOM   2844  O   ALA B  98      12.411 -18.306  -6.934  1.00 10.00      B   
ATOM   2845  N   THR B  99      11.895 -16.163  -6.510  1.00 10.00      B   
ATOM   2846  HN  THR B  99      12.100 -15.362  -5.983  1.00 10.00      B   
ATOM   2847  CA  THR B  99      10.818 -16.099  -7.483  1.00 10.00      B   
ATOM   2848  CB  THR B  99       9.803 -15.023  -7.069  1.00 10.00      B   
ATOM   2849  OG1 THR B  99      10.438 -14.117  -6.151  1.00 10.00      B   
ATOM   2850  HG1 THR B  99      10.157 -14.323  -5.248  1.00 10.00      B   
ATOM   2851  CG2 THR B  99       8.600 -15.660  -6.391  1.00 10.00      B   
ATOM   2852  C   THR B  99      11.337 -15.791  -8.891  1.00 10.00      B   
ATOM   2853  O   THR B  99      10.557 -15.674  -9.837  1.00 10.00      B   
ATOM   2854  N   ASP B 100      12.653 -15.656  -9.029  1.00 10.00      B   
ATOM   2855  HN  ASP B 100      13.231 -15.755  -8.244  1.00 10.00      B   
ATOM   2856  CA  ASP B 100      13.251 -15.364 -10.331  1.00 10.00      B   
ATOM   2857  CB  ASP B 100      13.380 -13.854 -10.555  1.00 10.00      B   
ATOM   2858  CG  ASP B 100      14.069 -13.523 -11.866  1.00 10.00      B   
ATOM   2859  OD1 ASP B 100      13.447 -13.718 -12.934  1.00 10.00      B   
ATOM   2860  OD2 ASP B 100      15.233 -13.078 -11.839  1.00 10.00      B   
ATOM   2861  C   ASP B 100      14.612 -16.025 -10.497  1.00 10.00      B   
ATOM   2862  O   ASP B 100      14.923 -16.568 -11.555  1.00 10.00      B   
ATOM   2863  N   PHE B 101      15.422 -15.971  -9.454  1.00 10.00      B   
ATOM   2864  HN  PHE B 101      15.119 -15.531  -8.631  1.00 10.00      B   
ATOM   2865  CA  PHE B 101      16.753 -16.551  -9.497  1.00 10.00      B   
ATOM   2866  CB  PHE B 101      17.678 -15.831  -8.514  1.00 10.00      B   
ATOM   2867  CG  PHE B 101      17.906 -14.385  -8.856  1.00 10.00      B   
ATOM   2868  CD1 PHE B 101      18.975 -14.007  -9.649  1.00 10.00      B   
ATOM   2869  CD2 PHE B 101      17.045 -13.404  -8.391  1.00 10.00      B   
ATOM   2870  CE1 PHE B 101      19.184 -12.680  -9.973  1.00 10.00      B   
ATOM   2871  CE2 PHE B 101      17.247 -12.075  -8.710  1.00 10.00      B   
ATOM   2872  CZ  PHE B 101      18.319 -11.712  -9.502  1.00 10.00      B   
ATOM   2873  C   PHE B 101      16.720 -18.047  -9.211  1.00 10.00      B   
ATOM   2874  O   PHE B 101      16.074 -18.496  -8.259  1.00 10.00      B   
ATOM   2875  N   ALA B 102      17.404 -18.813 -10.055  1.00 10.00      B   
ATOM   2876  HN  ALA B 102      17.875 -18.387 -10.813  1.00 10.00      B   
ATOM   2877  CA  ALA B 102      17.469 -20.262  -9.909  1.00 10.00      B   
ATOM   2878  CB  ALA B 102      17.960 -20.901 -11.201  1.00 10.00      B   
ATOM   2879  C   ALA B 102      18.368 -20.664  -8.742  1.00 10.00      B   
ATOM   2880  O   ALA B 102      18.886 -19.808  -8.019  1.00 10.00      B   
ATOM   2881  N   GLU B 103      18.541 -21.972  -8.567  1.00 10.00      B   
ATOM   2882  HN  GLU B 103      18.085 -22.593  -9.178  1.00 10.00      B   
ATOM   2883  CA  GLU B 103      19.367 -22.524  -7.494  1.00 10.00      B   
ATOM   2884  CB  GLU B 103      19.494 -24.041  -7.663  1.00 10.00      B   
ATOM   2885  CG  GLU B 103      19.314 -24.831  -6.378  1.00 10.00      B   
ATOM   2886  CD  GLU B 103      17.864 -25.152  -6.101  1.00 10.00      B   
ATOM   2887  OE1 GLU B 103      17.226 -24.417  -5.317  1.00 10.00      B   
ATOM   2888  OE2 GLU B 103      17.357 -26.143  -6.667  1.00 10.00      B   
ATOM   2889  C   GLU B 103      20.763 -21.903  -7.481  1.00 10.00      B   
ATOM   2890  O   GLU B 103      21.170 -21.288  -6.496  1.00 10.00      B   
ATOM   2891  N   ASN B 104      21.479 -22.059  -8.588  1.00 10.00      B   
ATOM   2892  HN  ASN B 104      21.084 -22.540  -9.345  1.00 10.00      B   
ATOM   2893  CA  ASN B 104      22.836 -21.532  -8.716  1.00 10.00      B   
ATOM   2894  CB  ASN B 104      23.515 -22.000 -10.011  1.00 10.00      B   
ATOM   2895  CG  ASN B 104      22.617 -21.942 -11.235  1.00 10.00      B   
ATOM   2896  OD1 ASN B 104      21.697 -21.130 -11.317  1.00 10.00      B   
ATOM   2897  ND2 ASN B 104      22.878 -22.815 -12.195  1.00 10.00      B   
ATOM   2898 HD21 ASN B 104      23.623 -23.444 -12.062  1.00 10.00      B   
ATOM   2899 HD22 ASN B 104      22.319 -22.797 -13.003  1.00 10.00      B   
ATOM   2900  C   ASN B 104      22.880 -20.013  -8.592  1.00 10.00      B   
ATOM   2901  O   ASN B 104      23.819 -19.462  -8.019  1.00 10.00      B   
ATOM   2902  N   GLU B 105      21.865 -19.340  -9.122  1.00 10.00      B   
ATOM   2903  HN  GLU B 105      21.152 -19.832  -9.584  1.00 10.00      B   
ATOM   2904  CA  GLU B 105      21.798 -17.885  -9.049  1.00 10.00      B   
ATOM   2905  CB  GLU B 105      20.602 -17.358  -9.840  1.00 10.00      B   
ATOM   2906  CG  GLU B 105      20.729 -17.502 -11.347  1.00 10.00      B   
ATOM   2907  CD  GLU B 105      19.531 -16.933 -12.077  1.00 10.00      B   
ATOM   2908  OE1 GLU B 105      19.532 -15.724 -12.383  1.00 10.00      B   
ATOM   2909  OE2 GLU B 105      18.579 -17.693 -12.339  1.00 10.00      B   
ATOM   2910  C   GLU B 105      21.704 -17.428  -7.595  1.00 10.00      B   
ATOM   2911  O   GLU B 105      22.428 -16.528  -7.164  1.00 10.00      B   
ATOM   2912  N   LEU B 106      20.821 -18.071  -6.838  1.00 10.00      B   
ATOM   2913  HN  LEU B 106      20.276 -18.786  -7.240  1.00 10.00      B   
ATOM   2914  CA  LEU B 106      20.634 -17.744  -5.431  1.00 10.00      B   
ATOM   2915  CB  LEU B 106      19.418 -18.472  -4.856  1.00 10.00      B   
ATOM   2916  CG  LEU B 106      18.053 -17.890  -5.226  1.00 10.00      B   
ATOM   2917  CD1 LEU B 106      16.939 -18.702  -4.588  1.00 10.00      B   
ATOM   2918  CD2 LEU B 106      17.962 -16.436  -4.797  1.00 10.00      B   
ATOM   2919  C   LEU B 106      21.880 -18.077  -4.621  1.00 10.00      B   
ATOM   2920  O   LEU B 106      22.281 -17.313  -3.740  1.00 10.00      B   
ATOM   2921  N   ASP B 107      22.494 -19.217  -4.924  1.00 10.00      B   
ATOM   2922  HN  ASP B 107      22.120 -19.791  -5.629  1.00 10.00      B   
ATOM   2923  CA  ASP B 107      23.704 -19.638  -4.225  1.00 10.00      B   
ATOM   2924  CB  ASP B 107      24.110 -21.060  -4.617  1.00 10.00      B   
ATOM   2925  CG  ASP B 107      25.092 -21.677  -3.636  1.00 10.00      B   
ATOM   2926  OD1 ASP B 107      25.007 -21.377  -2.427  1.00 10.00      B   
ATOM   2927  OD2 ASP B 107      25.940 -22.484  -4.065  1.00 10.00      B   
ATOM   2928  C   ASP B 107      24.838 -18.661  -4.504  1.00 10.00      B   
ATOM   2929  O   ASP B 107      25.615 -18.323  -3.610  1.00 10.00      B   
ATOM   2930  N   LEU B 108      24.917 -18.200  -5.751  1.00 10.00      B   
ATOM   2931  HN  LEU B 108      24.281 -18.529  -6.426  1.00 10.00      B   
ATOM   2932  CA  LEU B 108      25.937 -17.237  -6.149  1.00 10.00      B   
ATOM   2933  CB  LEU B 108      25.873 -16.975  -7.654  1.00 10.00      B   
ATOM   2934  CG  LEU B 108      26.963 -16.070  -8.232  1.00 10.00      B   
ATOM   2935  CD1 LEU B 108      28.328 -16.731  -8.125  1.00 10.00      B   
ATOM   2936  CD2 LEU B 108      26.649 -15.709  -9.674  1.00 10.00      B   
ATOM   2937  C   LEU B 108      25.741 -15.935  -5.384  1.00 10.00      B   
ATOM   2938  O   LEU B 108      26.702 -15.339  -4.892  1.00 10.00      B   
ATOM   2939  N   PHE B 109      24.484 -15.500  -5.285  1.00 10.00      B   
ATOM   2940  HN  PHE B 109      23.765 -16.013  -5.719  1.00 10.00      B   
ATOM   2941  CA  PHE B 109      24.152 -14.282  -4.559  1.00 10.00      B   
ATOM   2942  CB  PHE B 109      22.657 -13.970  -4.669  1.00 10.00      B   
ATOM   2943  CG  PHE B 109      22.213 -12.816  -3.809  1.00 10.00      B   
ATOM   2944  CD1 PHE B 109      21.512 -13.038  -2.633  1.00 10.00      B   
ATOM   2945  CD2 PHE B 109      22.500 -11.513  -4.176  1.00 10.00      B   
ATOM   2946  CE1 PHE B 109      21.105 -11.982  -1.841  1.00 10.00      B   
ATOM   2947  CE2 PHE B 109      22.097 -10.451  -3.390  1.00 10.00      B   
ATOM   2948  CZ  PHE B 109      21.398 -10.686  -2.221  1.00 10.00      B   
ATOM   2949  C   PHE B 109      24.548 -14.426  -3.096  1.00 10.00      B   
ATOM   2950  O   PHE B 109      25.105 -13.508  -2.502  1.00 10.00      B   
ATOM   2951  N   ARG B 110      24.256 -15.589  -2.529  1.00 10.00      B   
ATOM   2952  HN  ARG B 110      23.799 -16.279  -3.059  1.00 10.00      B   
ATOM   2953  CA  ARG B 110      24.584 -15.869  -1.140  1.00 10.00      B   
ATOM   2954  CB  ARG B 110      24.063 -17.252  -0.743  1.00 10.00      B   
ATOM   2955  CG  ARG B 110      24.039 -17.509   0.756  1.00 10.00      B   
ATOM   2956  CD  ARG B 110      24.676 -18.846   1.110  1.00 10.00      B   
ATOM   2957  NE  ARG B 110      24.334 -19.898   0.149  1.00 10.00      B   
ATOM   2958  HE  ARG B 110      24.877 -19.951  -0.674  1.00 10.00      B   
ATOM   2959  CZ  ARG B 110      23.349 -20.777   0.315  1.00 10.00      B   
ATOM   2960  NH1 ARG B 110      22.597 -20.742   1.409  1.00 10.00      B   
ATOM   2961 HH11 ARG B 110      22.769 -20.019   2.143  1.00 10.00      B   
ATOM   2962 HH12 ARG B 110      21.838 -21.444   1.545  1.00 10.00      B   
ATOM   2963  NH2 ARG B 110      23.128 -21.689  -0.620  1.00 10.00      B   
ATOM   2964 HH21 ARG B 110      23.739 -21.716  -1.478  1.00 10.00      B   
ATOM   2965 HH22 ARG B 110      22.348 -22.376  -0.516  1.00 10.00      B   
ATOM   2966  C   ARG B 110      26.091 -15.798  -0.927  1.00 10.00      B   
ATOM   2967  O   ARG B 110      26.562 -15.144   0.002  1.00 10.00      B   
ATOM   2968  N   LYS B 111      26.840 -16.462  -1.806  1.00 10.00      B   
ATOM   2969  HN  LYS B 111      26.399 -16.962  -2.529  1.00 10.00      B   
ATOM   2970  CA  LYS B 111      28.295 -16.472  -1.726  1.00 10.00      B   
ATOM   2971  CB  LYS B 111      28.897 -17.392  -2.792  1.00 10.00      B   
ATOM   2972  CG  LYS B 111      28.869 -18.863  -2.417  1.00 10.00      B   
ATOM   2973  CD  LYS B 111      29.589 -19.097  -1.101  1.00 10.00      B   
ATOM   2974  CE  LYS B 111      29.070 -20.337  -0.399  1.00 10.00      B   
ATOM   2975  NZ  LYS B 111      29.349 -20.294   1.057  1.00 10.00      B   
ATOM   2976  HZ1 LYS B 111      28.914 -19.441   1.479  1.00 10.00      B   
ATOM   2977  HZ2 LYS B 111      30.375 -20.264   1.222  1.00 10.00      B   
ATOM   2978  HZ3 LYS B 111      28.960 -21.136   1.524  1.00 10.00      B   
ATOM   2979  C   LYS B 111      28.853 -15.061  -1.859  1.00 10.00      B   
ATOM   2980  O   LYS B 111      29.772 -14.674  -1.137  1.00 10.00      B   
ATOM   2981  N   ALA B 112      28.286 -14.294  -2.780  1.00 10.00      B   
ATOM   2982  HN  ALA B 112      27.564 -14.665  -3.336  1.00 10.00      B   
ATOM   2983  CA  ALA B 112      28.714 -12.920  -2.990  1.00 10.00      B   
ATOM   2984  CB  ALA B 112      28.032 -12.331  -4.215  1.00 10.00      B   
ATOM   2985  C   ALA B 112      28.397 -12.092  -1.754  1.00 10.00      B   
ATOM   2986  O   ALA B 112      29.244 -11.348  -1.262  1.00 10.00      B   
ATOM   2987  N   LEU B 113      27.177 -12.258  -1.241  1.00 10.00      B   
ATOM   2988  HN  LEU B 113      26.559 -12.887  -1.681  1.00 10.00      B   
ATOM   2989  CA  LEU B 113      26.721 -11.540  -0.057  1.00 10.00      B   
ATOM   2990  CB  LEU B 113      25.292 -11.959   0.301  1.00 10.00      B   
ATOM   2991  CG  LEU B 113      24.645 -11.241   1.488  1.00 10.00      B   
ATOM   2992  CD1 LEU B 113      24.430  -9.769   1.173  1.00 10.00      B   
ATOM   2993  CD2 LEU B 113      23.334 -11.912   1.866  1.00 10.00      B   
ATOM   2994  C   LEU B 113      27.650 -11.783   1.127  1.00 10.00      B   
ATOM   2995  O   LEU B 113      27.950 -10.861   1.886  1.00 10.00      B   
ATOM   2996  N   GLU B 114      28.104 -13.025   1.272  1.00 10.00      B   
ATOM   2997  HN  GLU B 114      27.816 -13.716   0.634  1.00 10.00      B   
ATOM   2998  CA  GLU B 114      29.012 -13.391   2.355  1.00 10.00      B   
ATOM   2999  CB  GLU B 114      29.427 -14.861   2.241  1.00 10.00      B   
ATOM   3000  CG  GLU B 114      28.325 -15.851   2.581  1.00 10.00      B   
ATOM   3001  CD  GLU B 114      28.735 -17.289   2.327  1.00 10.00      B   
ATOM   3002  OE1 GLU B 114      27.983 -18.019   1.649  1.00 10.00      B   
ATOM   3003  OE2 GLU B 114      29.814 -17.694   2.803  1.00 10.00      B   
ATOM   3004  C   GLU B 114      30.245 -12.498   2.338  1.00 10.00      B   
ATOM   3005  O   GLU B 114      30.693 -12.018   3.379  1.00 10.00      B   
ATOM   3006  N   LEU B 115      30.767 -12.254   1.142  1.00 10.00      B   
ATOM   3007  HN  LEU B 115      30.344 -12.652   0.348  1.00 10.00      B   
ATOM   3008  CA  LEU B 115      31.949 -11.414   0.974  1.00 10.00      B   
ATOM   3009  CB  LEU B 115      32.615 -11.681  -0.377  1.00 10.00      B   
ATOM   3010  CG  LEU B 115      33.075 -13.115  -0.637  1.00 10.00      B   
ATOM   3011  CD1 LEU B 115      33.637 -13.244  -2.043  1.00 10.00      B   
ATOM   3012  CD2 LEU B 115      34.104 -13.547   0.397  1.00 10.00      B   
ATOM   3013  C   LEU B 115      31.598  -9.933   1.091  1.00 10.00      B   
ATOM   3014  O   LEU B 115      32.399  -9.134   1.572  1.00 10.00      B   
ATOM   3015  N   ILE B 116      30.395  -9.579   0.650  1.00 10.00      B   
ATOM   3016  HN  ILE B 116      29.807 -10.270   0.273  1.00 10.00      B   
ATOM   3017  CA  ILE B 116      29.921  -8.197   0.696  1.00 10.00      B   
ATOM   3018  CB  ILE B 116      28.475  -8.080   0.152  1.00 10.00      B   
ATOM   3019  CG1 ILE B 116      28.415  -8.451  -1.333  1.00 10.00      B   
ATOM   3020  CG2 ILE B 116      27.904  -6.688   0.378  1.00 10.00      B   
ATOM   3021  CD1 ILE B 116      29.182  -7.515  -2.240  1.00 10.00      B   
ATOM   3022  C   ILE B 116      29.970  -7.649   2.120  1.00 10.00      B   
ATOM   3023  O   ILE B 116      30.476  -6.553   2.357  1.00 10.00      B   
ATOM   3024  N   ILE B 117      29.455  -8.425   3.064  1.00 10.00      B   
ATOM   3025  HN  ILE B 117      29.076  -9.297   2.814  1.00 10.00      B   
ATOM   3026  CA  ILE B 117      29.435  -8.009   4.461  1.00 10.00      B   
ATOM   3027  CB  ILE B 117      28.331  -8.728   5.264  1.00 10.00      B   
ATOM   3028  CG1 ILE B 117      27.140  -9.070   4.366  1.00 10.00      B   
ATOM   3029  CG2 ILE B 117      27.877  -7.851   6.420  1.00 10.00      B   
ATOM   3030  CD1 ILE B 117      26.222 -10.118   4.955  1.00 10.00      B   
ATOM   3031  C   ILE B 117      30.784  -8.265   5.129  1.00 10.00      B   
ATOM   3032  O   ILE B 117      31.142  -7.603   6.102  1.00 10.00      B   
ATOM   3033  N   ASP B 118      31.524  -9.229   4.597  1.00 10.00      B   
ATOM   3034  HN  ASP B 118      31.184  -9.714   3.818  1.00 10.00      B   
ATOM   3035  CA  ASP B 118      32.833  -9.583   5.136  1.00 10.00      B   
ATOM   3036  CB  ASP B 118      33.343 -10.874   4.495  1.00 10.00      B   
ATOM   3037  CG  ASP B 118      34.643 -11.360   5.098  1.00 10.00      B   
ATOM   3038  OD1 ASP B 118      34.605 -11.974   6.189  1.00 10.00      B   
ATOM   3039  OD2 ASP B 118      35.703 -11.144   4.480  1.00 10.00      B   
ATOM   3040  C   ASP B 118      33.836  -8.456   4.912  1.00 10.00      B   
ATOM   3041  O   ASP B 118      34.633  -8.131   5.795  1.00 10.00      B   
ATOM   3042  N   SER B 119      33.785  -7.864   3.728  1.00 10.00      B   
ATOM   3043  HN  SER B 119      33.129  -8.175   3.067  1.00 10.00      B   
ATOM   3044  CA  SER B 119      34.672  -6.768   3.377  1.00 10.00      B   
ATOM   3045  CB  SER B 119      34.545  -6.460   1.880  1.00 10.00      B   
ATOM   3046  OG  SER B 119      35.086  -5.187   1.561  1.00 10.00      B   
ATOM   3047  HG  SER B 119      35.617  -5.258   0.755  1.00 10.00      B   
ATOM   3048  C   SER B 119      34.338  -5.528   4.203  1.00 10.00      B   
ATOM   3049  O   SER B 119      33.170  -5.146   4.329  1.00 10.00      B   
ATOM   3050  N   GLU B 120      35.359  -4.905   4.782  1.00 10.00      B   
ATOM   3051  HN  GLU B 120      36.267  -5.263   4.672  1.00 10.00      B   
ATOM   3052  CA  GLU B 120      35.154  -3.709   5.584  1.00 10.00      B   
ATOM   3053  CB  GLU B 120      36.415  -3.332   6.361  1.00 10.00      B   
ATOM   3054  CG  GLU B 120      36.169  -2.303   7.455  1.00 10.00      B   
ATOM   3055  CD  GLU B 120      35.128  -2.756   8.463  1.00 10.00      B   
ATOM   3056  OE1 GLU B 120      33.917  -2.558   8.215  1.00 10.00      B   
ATOM   3057  OE2 GLU B 120      35.516  -3.309   9.511  1.00 10.00      B   
ATOM   3058  C   GLU B 120      34.695  -2.550   4.707  1.00 10.00      B   
ATOM   3059  O   GLU B 120      33.851  -1.750   5.110  1.00 10.00      B   
ATOM   3060  N   THR B 121      35.238  -2.482   3.497  1.00 10.00      B   
ATOM   3061  HN  THR B 121      35.902  -3.155   3.231  1.00 10.00      B   
ATOM   3062  CA  THR B 121      34.877  -1.434   2.555  1.00 10.00      B   
ATOM   3063  CB  THR B 121      35.879  -1.372   1.387  1.00 10.00      B   
ATOM   3064  OG1 THR B 121      37.198  -1.653   1.878  1.00 10.00      B   
ATOM   3065  HG1 THR B 121      37.478  -0.944   2.471  1.00 10.00      B   
ATOM   3066  CG2 THR B 121      35.866   0.005   0.737  1.00 10.00      B   
ATOM   3067  C   THR B 121      33.475  -1.679   2.003  1.00 10.00      B   
ATOM   3068  O   THR B 121      32.821  -0.762   1.513  1.00 10.00      B   
ATOM   3069  N   GLY B 122      33.025  -2.927   2.091  1.00 10.00      B   
ATOM   3070  HN  GLY B 122      33.601  -3.617   2.485  1.00 10.00      B   
ATOM   3071  CA  GLY B 122      31.703  -3.284   1.610  1.00 10.00      B   
ATOM   3072  C   GLY B 122      31.688  -3.566   0.123  1.00 10.00      B   
ATOM   3073  O   GLY B 122      30.646  -3.473  -0.524  1.00 10.00      B   
ATOM   3074  N   PHE B 123      32.844  -3.920  -0.419  1.00 10.00      B   
ATOM   3075  HN  PHE B 123      33.636  -4.005   0.155  1.00 10.00      B   
ATOM   3076  CA  PHE B 123      32.966  -4.208  -1.841  1.00 10.00      B   
ATOM   3077  CB  PHE B 123      33.788  -3.122  -2.542  1.00 10.00      B   
ATOM   3078  CG  PHE B 123      33.084  -1.801  -2.658  1.00 10.00      B   
ATOM   3079  CD1 PHE B 123      33.397  -0.755  -1.807  1.00 10.00      B   
ATOM   3080  CD2 PHE B 123      32.108  -1.608  -3.619  1.00 10.00      B   
ATOM   3081  CE1 PHE B 123      32.751   0.462  -1.911  1.00 10.00      B   
ATOM   3082  CE2 PHE B 123      31.457  -0.395  -3.729  1.00 10.00      B   
ATOM   3083  CZ  PHE B 123      31.778   0.642  -2.873  1.00 10.00      B   
ATOM   3084  C   PHE B 123      33.616  -5.565  -2.065  1.00 10.00      B   
ATOM   3085  O   PHE B 123      34.631  -5.889  -1.446  1.00 10.00      B   
ATOM   3086  N   ALA B 124      33.020  -6.358  -2.938  1.00 10.00      B   
ATOM   3087  HN  ALA B 124      32.196  -6.047  -3.383  1.00 10.00      B   
ATOM   3088  CA  ALA B 124      33.545  -7.674  -3.257  1.00 10.00      B   
ATOM   3089  CB  ALA B 124      32.537  -8.754  -2.901  1.00 10.00      B   
ATOM   3090  C   ALA B 124      33.902  -7.745  -4.734  1.00 10.00      B   
ATOM   3091  O   ALA B 124      33.022  -7.691  -5.595  1.00 10.00      B   
ATOM   3092  N   SER B 125      35.194  -7.840  -5.016  1.00 10.00      B   
ATOM   3093  HN  SER B 125      35.843  -7.849  -4.280  1.00 10.00      B   
ATOM   3094  CA  SER B 125      35.691  -7.920  -6.383  1.00 10.00      B   
ATOM   3095  CB  SER B 125      37.206  -8.101  -6.342  1.00 10.00      B   
ATOM   3096  OG  SER B 125      37.718  -7.663  -5.092  1.00 10.00      B   
ATOM   3097  HG  SER B 125      37.753  -6.687  -5.082  1.00 10.00      B   
ATOM   3098  C   SER B 125      35.046  -9.084  -7.134  1.00 10.00      B   
ATOM   3099  O   SER B 125      34.837 -10.159  -6.563  1.00 10.00      B   
ATOM   3100  N   SER B 126      34.748  -8.866  -8.412  1.00 10.00      B   
ATOM   3101  HN  SER B 126      34.960  -7.993  -8.810  1.00 10.00      B   
ATOM   3102  CA  SER B 126      34.121  -9.883  -9.247  1.00 10.00      B   
ATOM   3103  CB  SER B 126      33.959  -9.363 -10.677  1.00 10.00      B   
ATOM   3104  OG  SER B 126      33.362  -8.077 -10.685  1.00 10.00      B   
ATOM   3105  HG  SER B 126      33.984  -7.428 -10.331  1.00 10.00      B   
ATOM   3106  C   SER B 126      34.918 -11.188  -9.241  1.00 10.00      B   
ATOM   3107  O   SER B 126      34.346 -12.272  -9.114  1.00 10.00      B   
ATOM   3108  N   THR B 127      36.239 -11.075  -9.349  1.00 10.00      B   
ATOM   3109  HN  THR B 127      36.636 -10.181  -9.439  1.00 10.00      B   
ATOM   3110  CA  THR B 127      37.116 -12.241  -9.355  1.00 10.00      B   
ATOM   3111  CB  THR B 127      38.591 -11.822  -9.495  1.00 10.00      B   
ATOM   3112  OG1 THR B 127      38.677 -10.675 -10.352  1.00 10.00      B   
ATOM   3113  HG1 THR B 127      38.333 -10.900 -11.226  1.00 10.00      B   
ATOM   3114  CG2 THR B 127      39.415 -12.955 -10.087  1.00 10.00      B   
ATOM   3115  C   THR B 127      36.947 -13.070  -8.082  1.00 10.00      B   
ATOM   3116  O   THR B 127      36.917 -14.299  -8.135  1.00 10.00      B   
ATOM   3117  N   ASN B 128      36.802 -12.386  -6.948  1.00 10.00      B   
ATOM   3118  HN  ASN B 128      36.797 -11.409  -6.980  1.00 10.00      B   
ATOM   3119  CA  ASN B 128      36.633 -13.052  -5.660  1.00 10.00      B   
ATOM   3120  CB  ASN B 128      36.565 -12.017  -4.532  1.00 10.00      B   
ATOM   3121  CG  ASN B 128      37.563 -12.277  -3.419  1.00 10.00      B   
ATOM   3122  OD1 ASN B 128      38.590 -11.604  -3.321  1.00 10.00      B   
ATOM   3123  ND2 ASN B 128      37.274 -13.258  -2.577  1.00 10.00      B   
ATOM   3124 HD21 ASN B 128      36.443 -13.761  -2.715  1.00 10.00      B   
ATOM   3125 HD22 ASN B 128      37.899 -13.441  -1.842  1.00 10.00      B   
ATOM   3126  C   ASN B 128      35.358 -13.885  -5.662  1.00 10.00      B   
ATOM   3127  O   ASN B 128      35.315 -14.982  -5.105  1.00 10.00      B   
ATOM   3128  N   ILE B 129      34.321 -13.349  -6.295  1.00 10.00      B   
ATOM   3129  HN  ILE B 129      34.422 -12.465  -6.711  1.00 10.00      B   
ATOM   3130  CA  ILE B 129      33.038 -14.032  -6.385  1.00 10.00      B   
ATOM   3131  CB  ILE B 129      31.920 -13.062  -6.827  1.00 10.00      B   
ATOM   3132  CG1 ILE B 129      31.918 -11.817  -5.935  1.00 10.00      B   
ATOM   3133  CG2 ILE B 129      30.561 -13.750  -6.788  1.00 10.00      B   
ATOM   3134  CD1 ILE B 129      31.037 -10.697  -6.444  1.00 10.00      B   
ATOM   3135  C   ILE B 129      33.129 -15.190  -7.377  1.00 10.00      B   
ATOM   3136  O   ILE B 129      32.602 -16.276  -7.134  1.00 10.00      B   
ATOM   3137  N   LEU B 130      33.826 -14.954  -8.485  1.00 10.00      B   
ATOM   3138  HN  LEU B 130      34.226 -14.064  -8.614  1.00 10.00      B   
ATOM   3139  CA  LEU B 130      34.003 -15.968  -9.521  1.00 10.00      B   
ATOM   3140  CB  LEU B 130      34.732 -15.384 -10.736  1.00 10.00      B   
ATOM   3141  CG  LEU B 130      33.993 -14.281 -11.499  1.00 10.00      B   
ATOM   3142  CD1 LEU B 130      34.882 -13.683 -12.578  1.00 10.00      B   
ATOM   3143  CD2 LEU B 130      32.704 -14.815 -12.102  1.00 10.00      B   
ATOM   3144  C   LEU B 130      34.757 -17.179  -8.981  1.00 10.00      B   
ATOM   3145  O   LEU B 130      34.582 -18.301  -9.460  1.00 10.00      B   
ATOM   3146  N   ASN B 131      35.580 -16.951  -7.970  1.00 10.00      B   
ATOM   3147  HN  ASN B 131      35.680 -16.034  -7.632  1.00 10.00      B   
ATOM   3148  CA  ASN B 131      36.348 -18.021  -7.356  1.00 10.00      B   
ATOM   3149  CB  ASN B 131      37.447 -17.451  -6.455  1.00 10.00      B   
ATOM   3150  CG  ASN B 131      38.598 -16.824  -7.225  1.00 10.00      B   
ATOM   3151  OD1 ASN B 131      39.219 -15.867  -6.765  1.00 10.00      B   
ATOM   3152  ND2 ASN B 131      38.901 -17.361  -8.394  1.00 10.00      B   
ATOM   3153 HD21 ASN B 131      38.377 -18.129  -8.702  1.00 10.00      B   
ATOM   3154 HD22 ASN B 131      39.638 -16.967  -8.907  1.00 10.00      B   
ATOM   3155  C   ASN B 131      35.441 -18.944  -6.548  1.00 10.00      B   
ATOM   3156  O   ASN B 131      35.752 -20.118  -6.350  1.00 10.00      B   
ATOM   3157  N   LEU B 132      34.308 -18.415  -6.099  1.00 10.00      B   
ATOM   3158  HN  LEU B 132      34.098 -17.479  -6.310  1.00 10.00      B   
ATOM   3159  CA  LEU B 132      33.366 -19.191  -5.303  1.00 10.00      B   
ATOM   3160  CB  LEU B 132      32.652 -18.303  -4.282  1.00 10.00      B   
ATOM   3161  CG  LEU B 132      33.506 -17.780  -3.125  1.00 10.00      B   
ATOM   3162  CD1 LEU B 132      32.680 -16.876  -2.224  1.00 10.00      B   
ATOM   3163  CD2 LEU B 132      34.097 -18.933  -2.327  1.00 10.00      B   
ATOM   3164  C   LEU B 132      32.350 -19.930  -6.168  1.00 10.00      B   
ATOM   3165  O   LEU B 132      31.550 -20.714  -5.659  1.00 10.00      B   
ATOM   3166  N   VAL B 133      32.392 -19.697  -7.476  1.00 10.00      B   
ATOM   3167  HN  VAL B 133      33.050 -19.061  -7.828  1.00 10.00      B   
ATOM   3168  CA  VAL B 133      31.469 -20.359  -8.399  1.00 10.00      B   
ATOM   3169  CB  VAL B 133      31.598 -19.797  -9.833  1.00 10.00      B   
ATOM   3170  CG1 VAL B 133      30.656 -20.506 -10.795  1.00 10.00      B   
ATOM   3171  CG2 VAL B 133      31.329 -18.302  -9.839  1.00 10.00      B   
ATOM   3172  C   VAL B 133      31.700 -21.872  -8.400  1.00 10.00      B   
ATOM   3173  O   VAL B 133      30.801 -22.656  -8.704  1.00 10.00      B   
ATOM   3174  N   ASP B 134      32.906 -22.276  -8.015  1.00 10.00      B   
ATOM   3175  HN  ASP B 134      33.572 -21.605  -7.755  1.00 10.00      B   
ATOM   3176  CA  ASP B 134      33.264 -23.690  -7.964  1.00 10.00      B   
ATOM   3177  CB  ASP B 134      34.779 -23.861  -7.839  1.00 10.00      B   
ATOM   3178  CG  ASP B 134      35.454 -24.104  -9.174  1.00 10.00      B   
ATOM   3179  OD1 ASP B 134      36.099 -23.171  -9.700  1.00 10.00      B   
ATOM   3180  OD2 ASP B 134      35.348 -25.230  -9.701  1.00 10.00      B   
ATOM   3181  C   ASP B 134      32.563 -24.403  -6.811  1.00 10.00      B   
ATOM   3182  O   ASP B 134      32.627 -25.626  -6.698  1.00 10.00      B   
ATOM   3183  N   GLN B 135      31.895 -23.634  -5.959  1.00 10.00      B   
ATOM   3184  HN  GLN B 135      31.878 -22.663  -6.104  1.00 10.00      B   
ATOM   3185  CA  GLN B 135      31.182 -24.191  -4.814  1.00 10.00      B   
ATOM   3186  CB  GLN B 135      31.654 -23.525  -3.517  1.00 10.00      B   
ATOM   3187  CG  GLN B 135      33.149 -23.639  -3.258  1.00 10.00      B   
ATOM   3188  CD  GLN B 135      33.615 -25.075  -3.103  1.00 10.00      B   
ATOM   3189  OE1 GLN B 135      32.878 -25.937  -2.619  1.00 10.00      B   
ATOM   3190  NE2 GLN B 135      34.846 -25.342  -3.508  1.00 10.00      B   
ATOM   3191 HE21 GLN B 135      35.381 -24.606  -3.880  1.00 10.00      B   
ATOM   3192 HE22 GLN B 135      35.175 -26.262  -3.421  1.00 10.00      B   
ATOM   3193  C   GLN B 135      29.674 -24.009  -4.973  1.00 10.00      B   
ATOM   3194  O   GLN B 135      28.915 -24.151  -4.014  1.00 10.00      B   
ATOM   3195  N   LEU B 136      29.249 -23.696  -6.191  1.00 10.00      B   
ATOM   3196  HN  LEU B 136      29.904 -23.602  -6.912  1.00 10.00      B   
ATOM   3197  CA  LEU B 136      27.835 -23.484  -6.486  1.00 10.00      B   
ATOM   3198  CB  LEU B 136      27.654 -22.885  -7.883  1.00 10.00      B   
ATOM   3199  CG  LEU B 136      27.105 -21.457  -7.935  1.00 10.00      B   
ATOM   3200  CD1 LEU B 136      27.947 -20.521  -7.080  1.00 10.00      B   
ATOM   3201  CD2 LEU B 136      27.039 -20.960  -9.371  1.00 10.00      B   
ATOM   3202  C   LEU B 136      27.034 -24.775  -6.352  1.00 10.00      B   
ATOM   3203  O   LEU B 136      27.334 -25.785  -7.001  1.00 10.00      B   
ATOM   3204  N   LYS B 137      26.024 -24.734  -5.498  1.00 10.00      B   
ATOM   3205  HN  LYS B 137      25.848 -23.890  -5.010  1.00 10.00      B   
ATOM   3206  CA  LYS B 137      25.168 -25.883  -5.255  1.00 10.00      B   
ATOM   3207  CB  LYS B 137      24.947 -26.076  -3.756  1.00 10.00      B   
ATOM   3208  CG  LYS B 137      26.225 -26.346  -2.979  1.00 10.00      B   
ATOM   3209  CD  LYS B 137      26.080 -25.970  -1.516  1.00 10.00      B   
ATOM   3210  CE  LYS B 137      25.898 -24.472  -1.347  1.00 10.00      B   
ATOM   3211  NZ  LYS B 137      27.036 -23.701  -1.916  1.00 10.00      B   
ATOM   3212  HZ1 LYS B 137      26.702 -23.090  -2.697  1.00 10.00      B   
ATOM   3213  HZ2 LYS B 137      27.763 -24.348  -2.287  1.00 10.00      B   
ATOM   3214  HZ3 LYS B 137      27.465 -23.104  -1.183  1.00 10.00      B   
ATOM   3215  C   LYS B 137      23.836 -25.723  -5.975  1.00 10.00      B   
ATOM   3216  O   LYS B 137      22.919 -25.064  -5.480  1.00 10.00      B   
ATOM   3217  N   GLY B 138      23.747 -26.323  -7.150  1.00 10.00      B   
ATOM   3218  HN  GLY B 138      24.520 -26.823  -7.488  1.00 10.00      B   
ATOM   3219  CA  GLY B 138      22.540 -26.245  -7.943  1.00 10.00      B   
ATOM   3220  C   GLY B 138      22.869 -26.052  -9.404  1.00 10.00      B   
ATOM   3221  O   GLY B 138      22.500 -25.040  -9.995  1.00 10.00      B   
ATOM   3222  N   LYS B 139      23.571 -27.032  -9.972  1.00 10.00      B   
ATOM   3223  HN  LYS B 139      23.820 -27.807  -9.426  1.00 10.00      B   
ATOM   3224  CA  LYS B 139      23.994 -27.002 -11.373  1.00 10.00      B   
ATOM   3225  CB  LYS B 139      22.844 -26.681 -12.336  1.00 10.00      B   
ATOM   3226  CG  LYS B 139      23.268 -26.562 -13.790  1.00 10.00      B   
ATOM   3227  CD  LYS B 139      22.188 -25.897 -14.620  1.00 10.00      B   
ATOM   3228  CE  LYS B 139      22.712 -25.486 -15.983  1.00 10.00      B   
ATOM   3229  NZ  LYS B 139      21.709 -24.691 -16.734  1.00 10.00      B   
ATOM   3230  HZ1 LYS B 139      20.877 -25.274 -16.952  1.00 10.00      B   
ATOM   3231  HZ2 LYS B 139      22.115 -24.350 -17.625  1.00 10.00      B   
ATOM   3232  HZ3 LYS B 139      21.405 -23.873 -16.171  1.00 10.00      B   
ATOM   3233  C   LYS B 139      25.173 -26.052 -11.570  1.00 10.00      B   
ATOM   3234  O   LYS B 139      25.016 -24.828 -11.610  1.00 10.00      B   
ATOM   3235  N   LYS B 140      26.354 -26.632 -11.687  1.00 10.00      B   
ATOM   3236  HN  LYS B 140      26.405 -27.611 -11.658  1.00 10.00      B   
ATOM   3237  CA  LYS B 140      27.576 -25.866 -11.866  1.00 10.00      B   
ATOM   3238  CB  LYS B 140      28.800 -26.766 -11.681  1.00 10.00      B   
ATOM   3239  CG  LYS B 140      30.123 -26.022 -11.684  1.00 10.00      B   
ATOM   3240  CD  LYS B 140      31.273 -26.957 -11.367  1.00 10.00      B   
ATOM   3241  CE  LYS B 140      32.579 -26.197 -11.220  1.00 10.00      B   
ATOM   3242  NZ  LYS B 140      33.634 -27.035 -10.589  1.00 10.00      B   
ATOM   3243  HZ1 LYS B 140      34.436 -26.433 -10.287  1.00 10.00      B   
ATOM   3244  HZ2 LYS B 140      33.981 -27.746 -11.262  1.00 10.00      B   
ATOM   3245  HZ3 LYS B 140      33.251 -27.525  -9.756  1.00 10.00      B   
ATOM   3246  C   LYS B 140      27.619 -25.181 -13.230  1.00 10.00      B   
ATOM   3247  O   LYS B 140      27.537 -25.834 -14.274  1.00 10.00      B   
ATOM   3248  N   MET B 141      27.745 -23.863 -13.210  1.00 10.00      B   
ATOM   3249  HN  MET B 141      27.801 -23.406 -12.349  1.00 10.00      B   
ATOM   3250  CA  MET B 141      27.815 -23.076 -14.431  1.00 10.00      B   
ATOM   3251  CB  MET B 141      26.883 -21.860 -14.335  1.00 10.00      B   
ATOM   3252  CG  MET B 141      27.280 -20.847 -13.268  1.00 10.00      B   
ATOM   3253  SD  MET B 141      26.429 -19.266 -13.443  1.00 10.00      B   
ATOM   3254  CE  MET B 141      24.731 -19.767 -13.178  1.00 10.00      B   
ATOM   3255  C   MET B 141      29.245 -22.606 -14.664  1.00 10.00      B   
ATOM   3256  O   MET B 141      30.085 -22.687 -13.767  1.00 10.00      B   
ATOM   3257  N   ARG B 142      29.519 -22.119 -15.863  1.00 10.00      B   
ATOM   3258  HN  ARG B 142      28.807 -22.093 -16.548  1.00 10.00      B   
ATOM   3259  CA  ARG B 142      30.842 -21.629 -16.203  1.00 10.00      B   
ATOM   3260  CB  ARG B 142      30.976 -21.490 -17.722  1.00 10.00      B   
ATOM   3261  CG  ARG B 142      32.232 -22.119 -18.296  1.00 10.00      B   
ATOM   3262  CD  ARG B 142      32.056 -23.613 -18.498  1.00 10.00      B   
ATOM   3263  NE  ARG B 142      31.125 -23.897 -19.591  1.00 10.00      B   
ATOM   3264  HE  ARG B 142      30.165 -23.753 -19.417  1.00 10.00      B   
ATOM   3265  CZ  ARG B 142      31.501 -24.327 -20.797  1.00 10.00      B   
ATOM   3266  NH1 ARG B 142      32.788 -24.510 -21.073  1.00 10.00      B   
ATOM   3267 HH11 ARG B 142      33.515 -24.305 -20.354  1.00 10.00      B   
ATOM   3268 HH12 ARG B 142      33.078 -24.864 -22.013  1.00 10.00      B   
ATOM   3269  NH2 ARG B 142      30.585 -24.555 -21.731  1.00 10.00      B   
ATOM   3270 HH21 ARG B 142      30.865 -24.891 -22.676  1.00 10.00      B   
ATOM   3271 HH22 ARG B 142      29.575 -24.395 -21.520  1.00 10.00      B   
ATOM   3272  C   ARG B 142      31.086 -20.271 -15.555  1.00 10.00      B   
ATOM   3273  O   ARG B 142      30.144 -19.559 -15.207  1.00 10.00      B   
ATOM   3274  N   LYS B 143      32.354 -19.911 -15.411  1.00 10.00      B   
ATOM   3275  HN  LYS B 143      33.060 -20.532 -15.693  1.00 10.00      B   
ATOM   3276  CA  LYS B 143      32.728 -18.630 -14.821  1.00 10.00      B   
ATOM   3277  CB  LYS B 143      34.251 -18.527 -14.676  1.00 10.00      B   
ATOM   3278  CG  LYS B 143      34.867 -19.613 -13.808  1.00 10.00      B   
ATOM   3279  CD  LYS B 143      34.294 -19.590 -12.400  1.00 10.00      B   
ATOM   3280  CE  LYS B 143      34.541 -20.904 -11.673  1.00 10.00      B   
ATOM   3281  NZ  LYS B 143      35.978 -21.126 -11.365  1.00 10.00      B   
ATOM   3282  HZ1 LYS B 143      36.524 -21.231 -12.245  1.00 10.00      B   
ATOM   3283  HZ2 LYS B 143      36.090 -21.995 -10.793  1.00 10.00      B   
ATOM   3284  HZ3 LYS B 143      36.360 -20.324 -10.825  1.00 10.00      B   
ATOM   3285  C   LYS B 143      32.183 -17.471 -15.652  1.00 10.00      B   
ATOM   3286  O   LYS B 143      31.832 -16.421 -15.118  1.00 10.00      B   
ATOM   3287  N   LYS B 144      32.089 -17.681 -16.961  1.00 10.00      B   
ATOM   3288  HN  LYS B 144      32.375 -18.543 -17.328  1.00 10.00      B   
ATOM   3289  CA  LYS B 144      31.575 -16.659 -17.863  1.00 10.00      B   
ATOM   3290  CB  LYS B 144      31.957 -16.968 -19.311  1.00 10.00      B   
ATOM   3291  CG  LYS B 144      33.457 -17.057 -19.554  1.00 10.00      B   
ATOM   3292  CD  LYS B 144      34.194 -15.891 -18.914  1.00 10.00      B   
ATOM   3293  CE  LYS B 144      35.611 -15.768 -19.449  1.00 10.00      B   
ATOM   3294  NZ  LYS B 144      35.642 -15.047 -20.748  1.00 10.00      B   
ATOM   3295  HZ1 LYS B 144      36.589 -15.105 -21.168  1.00 10.00      B   
ATOM   3296  HZ2 LYS B 144      35.403 -14.045 -20.604  1.00 10.00      B   
ATOM   3297  HZ3 LYS B 144      34.955 -15.467 -21.409  1.00 10.00      B   
ATOM   3298  C   LYS B 144      30.064 -16.524 -17.721  1.00 10.00      B   
ATOM   3299  O   LYS B 144      29.480 -15.500 -18.074  1.00 10.00      B   
ATOM   3300  N   GLU B 145      29.428 -17.567 -17.205  1.00 10.00      B   
ATOM   3301  HN  GLU B 145      29.938 -18.362 -16.943  1.00 10.00      B   
ATOM   3302  CA  GLU B 145      27.990 -17.548 -17.001  1.00 10.00      B   
ATOM   3303  CB  GLU B 145      27.432 -18.968 -16.902  1.00 10.00      B   
ATOM   3304  CG  GLU B 145      27.552 -19.774 -18.187  1.00 10.00      B   
ATOM   3305  CD  GLU B 145      27.038 -21.193 -18.041  1.00 10.00      B   
ATOM   3306  OE1 GLU B 145      27.862 -22.125 -17.983  1.00 10.00      B   
ATOM   3307  OE2 GLU B 145      25.808 -21.381 -17.980  1.00 10.00      B   
ATOM   3308  C   GLU B 145      27.674 -16.761 -15.738  1.00 10.00      B   
ATOM   3309  O   GLU B 145      26.687 -16.029 -15.678  1.00 10.00      B   
ATOM   3310  N   ALA B 146      28.547 -16.898 -14.742  1.00 10.00      B   
ATOM   3311  HN  ALA B 146      29.315 -17.496 -14.862  1.00 10.00      B   
ATOM   3312  CA  ALA B 146      28.388 -16.199 -13.476  1.00 10.00      B   
ATOM   3313  CB  ALA B 146      29.436 -16.662 -12.479  1.00 10.00      B   
ATOM   3314  C   ALA B 146      28.470 -14.694 -13.686  1.00 10.00      B   
ATOM   3315  O   ALA B 146      27.743 -13.932 -13.049  1.00 10.00      B   
ATOM   3316  N   GLU B 147      29.349 -14.274 -14.596  1.00 10.00      B   
ATOM   3317  HN  GLU B 147      29.906 -14.935 -15.062  1.00 10.00      B   
ATOM   3318  CA  GLU B 147      29.515 -12.859 -14.909  1.00 10.00      B   
ATOM   3319  CB  GLU B 147      30.629 -12.653 -15.942  1.00 10.00      B   
ATOM   3320  CG  GLU B 147      32.010 -13.099 -15.480  1.00 10.00      B   
ATOM   3321  CD  GLU B 147      33.107 -12.721 -16.458  1.00 10.00      B   
ATOM   3322  OE1 GLU B 147      34.166 -12.228 -16.013  1.00 10.00      B   
ATOM   3323  OE2 GLU B 147      32.918 -12.913 -17.677  1.00 10.00      B   
ATOM   3324  C   GLU B 147      28.198 -12.280 -15.423  1.00 10.00      B   
ATOM   3325  O   GLU B 147      27.839 -11.143 -15.113  1.00 10.00      B   
ATOM   3326  N   GLN B 148      27.469 -13.085 -16.190  1.00 10.00      B   
ATOM   3327  HN  GLN B 148      27.805 -13.984 -16.393  1.00 10.00      B   
ATOM   3328  CA  GLN B 148      26.183 -12.669 -16.736  1.00 10.00      B   
ATOM   3329  CB  GLN B 148      25.693 -13.674 -17.773  1.00 10.00      B   
ATOM   3330  CG  GLN B 148      26.456 -13.635 -19.083  1.00 10.00      B   
ATOM   3331  CD  GLN B 148      26.186 -14.853 -19.934  1.00 10.00      B   
ATOM   3332  OE1 GLN B 148      25.204 -14.902 -20.673  1.00 10.00      B   
ATOM   3333  NE2 GLN B 148      27.058 -15.843 -19.840  1.00 10.00      B   
ATOM   3334 HE21 GLN B 148      27.823 -15.731 -19.232  1.00 10.00      B   
ATOM   3335 HE22 GLN B 148      26.905 -16.648 -20.379  1.00 10.00      B   
ATOM   3336  C   GLN B 148      25.153 -12.526 -15.621  1.00 10.00      B   
ATOM   3337  O   GLN B 148      24.311 -11.628 -15.651  1.00 10.00      B   
ATOM   3338  N   VAL B 149      25.228 -13.417 -14.637  1.00 10.00      B   
ATOM   3339  HN  VAL B 149      25.912 -14.120 -14.676  1.00 10.00      B   
ATOM   3340  CA  VAL B 149      24.317 -13.378 -13.504  1.00 10.00      B   
ATOM   3341  CB  VAL B 149      24.414 -14.657 -12.646  1.00 10.00      B   
ATOM   3342  CG1 VAL B 149      23.369 -14.645 -11.540  1.00 10.00      B   
ATOM   3343  CG2 VAL B 149      24.251 -15.896 -13.513  1.00 10.00      B   
ATOM   3344  C   VAL B 149      24.628 -12.152 -12.650  1.00 10.00      B   
ATOM   3345  O   VAL B 149      23.724 -11.498 -12.129  1.00 10.00      B   
ATOM   3346  N   LEU B 150      25.916 -11.837 -12.526  1.00 10.00      B   
ATOM   3347  HN  LEU B 150      26.591 -12.413 -12.951  1.00 10.00      B   
ATOM   3348  CA  LEU B 150      26.353 -10.673 -11.763  1.00 10.00      B   
ATOM   3349  CB  LEU B 150      27.882 -10.591 -11.725  1.00 10.00      B   
ATOM   3350  CG  LEU B 150      28.601 -11.684 -10.927  1.00 10.00      B   
ATOM   3351  CD1 LEU B 150      30.107 -11.574 -11.111  1.00 10.00      B   
ATOM   3352  CD2 LEU B 150      28.236 -11.605  -9.452  1.00 10.00      B   
ATOM   3353  C   LEU B 150      25.770  -9.406 -12.379  1.00 10.00      B   
ATOM   3354  O   LEU B 150      25.325  -8.502 -11.673  1.00 10.00      B   
ATOM   3355  N   GLN B 151      25.758  -9.364 -13.707  1.00 10.00      B   
ATOM   3356  HN  GLN B 151      26.140 -10.116 -14.209  1.00 10.00      B   
ATOM   3357  CA  GLN B 151      25.210  -8.233 -14.440  1.00 10.00      B   
ATOM   3358  CB  GLN B 151      25.517  -8.381 -15.931  1.00 10.00      B   
ATOM   3359  CG  GLN B 151      26.957  -8.065 -16.297  1.00 10.00      B   
ATOM   3360  CD  GLN B 151      27.249  -6.578 -16.259  1.00 10.00      B   
ATOM   3361  OE1 GLN B 151      26.379  -5.755 -16.542  1.00 10.00      B   
ATOM   3362  NE2 GLN B 151      28.473  -6.220 -15.906  1.00 10.00      B   
ATOM   3363 HE21 GLN B 151      29.121  -6.929 -15.688  1.00 10.00      B   
ATOM   3364 HE22 GLN B 151      28.686  -5.264 -15.876  1.00 10.00      B   
ATOM   3365  C   GLN B 151      23.703  -8.158 -14.220  1.00 10.00      B   
ATOM   3366  O   GLN B 151      23.121  -7.074 -14.147  1.00 10.00      B   
ATOM   3367  N   LYS B 152      23.084  -9.327 -14.096  1.00 10.00      B   
ATOM   3368  HN  LYS B 152      23.611 -10.152 -14.154  1.00 10.00      B   
ATOM   3369  CA  LYS B 152      21.649  -9.420 -13.871  1.00 10.00      B   
ATOM   3370  CB  LYS B 152      21.194 -10.882 -13.951  1.00 10.00      B   
ATOM   3371  CG  LYS B 152      19.701 -11.093 -13.744  1.00 10.00      B   
ATOM   3372  CD  LYS B 152      19.342 -12.569 -13.767  1.00 10.00      B   
ATOM   3373  CE  LYS B 152      17.924 -12.791 -13.270  1.00 10.00      B   
ATOM   3374  NZ  LYS B 152      17.553 -14.228 -13.253  1.00 10.00      B   
ATOM   3375  HZ1 LYS B 152      17.399 -14.567 -14.222  1.00 10.00      B   
ATOM   3376  HZ2 LYS B 152      16.678 -14.362 -12.706  1.00 10.00      B   
ATOM   3377  HZ3 LYS B 152      18.319 -14.796 -12.815  1.00 10.00      B   
ATOM   3378  C   LYS B 152      21.293  -8.824 -12.512  1.00 10.00      B   
ATOM   3379  O   LYS B 152      20.231  -8.224 -12.341  1.00 10.00      B   
ATOM   3380  N   PHE B 153      22.201  -8.978 -11.551  1.00 10.00      B   
ATOM   3381  HN  PHE B 153      23.030  -9.466 -11.750  1.00 10.00      B   
ATOM   3382  CA  PHE B 153      21.997  -8.444 -10.210  1.00 10.00      B   
ATOM   3383  CB  PHE B 153      23.123  -8.879  -9.266  1.00 10.00      B   
ATOM   3384  CG  PHE B 153      23.096 -10.332  -8.880  1.00 10.00      B   
ATOM   3385  CD1 PHE B 153      21.954 -10.902  -8.345  1.00 10.00      B   
ATOM   3386  CD2 PHE B 153      24.220 -11.125  -9.042  1.00 10.00      B   
ATOM   3387  CE1 PHE B 153      21.933 -12.234  -7.980  1.00 10.00      B   
ATOM   3388  CE2 PHE B 153      24.207 -12.459  -8.681  1.00 10.00      B   
ATOM   3389  CZ  PHE B 153      23.060 -13.014  -8.148  1.00 10.00      B   
ATOM   3390  C   PHE B 153      21.924  -6.921 -10.252  1.00 10.00      B   
ATOM   3391  O   PHE B 153      21.192  -6.304  -9.481  1.00 10.00      B   
ATOM   3392  N   VAL B 154      22.686  -6.326 -11.164  1.00 10.00      B   
ATOM   3393  HN  VAL B 154      23.248  -6.877 -11.749  1.00 10.00      B   
ATOM   3394  CA  VAL B 154      22.708  -4.875 -11.323  1.00 10.00      B   
ATOM   3395  CB  VAL B 154      23.901  -4.412 -12.190  1.00 10.00      B   
ATOM   3396  CG1 VAL B 154      23.998  -2.893 -12.208  1.00 10.00      B   
ATOM   3397  CG2 VAL B 154      25.199  -5.028 -11.695  1.00 10.00      B   
ATOM   3398  C   VAL B 154      21.411  -4.397 -11.966  1.00 10.00      B   
ATOM   3399  O   VAL B 154      20.777  -3.453 -11.489  1.00 10.00      B   
ATOM   3400  N   GLN B 155      21.009  -5.074 -13.038  1.00 10.00      B   
ATOM   3401  HN  GLN B 155      21.557  -5.822 -13.362  1.00 10.00      B   
ATOM   3402  CA  GLN B 155      19.788  -4.726 -13.755  1.00 10.00      B   
ATOM   3403  CB  GLN B 155      19.657  -5.545 -15.042  1.00 10.00      B   
ATOM   3404  CG  GLN B 155      20.548  -5.069 -16.180  1.00 10.00      B   
ATOM   3405  CD  GLN B 155      20.200  -3.668 -16.648  1.00 10.00      B   
ATOM   3406  OE1 GLN B 155      20.768  -2.682 -16.179  1.00 10.00      B   
ATOM   3407  NE2 GLN B 155      19.265  -3.571 -17.581  1.00 10.00      B   
ATOM   3408 HE21 GLN B 155      18.855  -4.399 -17.917  1.00 10.00      B   
ATOM   3409 HE22 GLN B 155      19.017  -2.677 -17.898  1.00 10.00      B   
ATOM   3410  C   GLN B 155      18.547  -4.907 -12.884  1.00 10.00      B   
ATOM   3411  O   GLN B 155      17.545  -4.213 -13.063  1.00 10.00      B   
ATOM   3412  N   ASN B 156      18.620  -5.834 -11.936  1.00 10.00      B   
ATOM   3413  HN  ASN B 156      19.443  -6.361 -11.843  1.00 10.00      B   
ATOM   3414  CA  ASN B 156      17.499  -6.098 -11.037  1.00 10.00      B   
ATOM   3415  CB  ASN B 156      17.424  -7.588 -10.688  1.00 10.00      B   
ATOM   3416  CG  ASN B 156      15.999  -8.098 -10.517  1.00 10.00      B   
ATOM   3417  OD1 ASN B 156      15.107  -7.374 -10.075  1.00 10.00      B   
ATOM   3418  ND2 ASN B 156      15.779  -9.358 -10.862  1.00 10.00      B   
ATOM   3419 HD21 ASN B 156      16.533  -9.884 -11.201  1.00 10.00      B   
ATOM   3420 HD22 ASN B 156      14.870  -9.712 -10.771  1.00 10.00      B   
ATOM   3421  C   ASN B 156      17.601  -5.245  -9.770  1.00 10.00      B   
ATOM   3422  O   ASN B 156      16.748  -5.318  -8.888  1.00 10.00      B   
ATOM   3423  N   LYS B 157      18.658  -4.437  -9.693  1.00 10.00      B   
ATOM   3424  HN  LYS B 157      19.308  -4.440 -10.429  1.00 10.00      B   
ATOM   3425  CA  LYS B 157      18.887  -3.541  -8.557  1.00 10.00      B   
ATOM   3426  CB  LYS B 157      17.771  -2.495  -8.424  1.00 10.00      B   
ATOM   3427  CG  LYS B 157      17.938  -1.271  -9.315  1.00 10.00      B   
ATOM   3428  CD  LYS B 157      17.647  -1.591 -10.772  1.00 10.00      B   
ATOM   3429  CE  LYS B 157      17.629  -0.333 -11.622  1.00 10.00      B   
ATOM   3430  NZ  LYS B 157      16.550   0.605 -11.211  1.00 10.00      B   
ATOM   3431  HZ1 LYS B 157      15.615   0.160 -11.328  1.00 10.00      B   
ATOM   3432  HZ2 LYS B 157      16.588   1.472 -11.793  1.00 10.00      B   
ATOM   3433  HZ3 LYS B 157      16.670   0.884 -10.212  1.00 10.00      B   
ATOM   3434  C   LYS B 157      19.102  -4.280  -7.236  1.00 10.00      B   
ATOM   3435  O   LYS B 157      18.607  -3.863  -6.190  1.00 10.00      B   
ATOM   3436  N   TRP B 158      19.839  -5.375  -7.289  1.00 10.00      B   
ATOM   3437  HN  TRP B 158      20.189  -5.674  -8.159  1.00 10.00      B   
ATOM   3438  CA  TRP B 158      20.146  -6.147  -6.089  1.00 10.00      B   
ATOM   3439  CB  TRP B 158      19.925  -7.647  -6.317  1.00 10.00      B   
ATOM   3440  CG  TRP B 158      18.483  -8.052  -6.343  1.00 10.00      B   
ATOM   3441  CD1 TRP B 158      17.778  -8.489  -7.424  1.00 10.00      B   
ATOM   3442  CD2 TRP B 158      17.568  -8.057  -5.240  1.00 10.00      B   
ATOM   3443  NE1 TRP B 158      16.482  -8.767  -7.066  1.00 10.00      B   
ATOM   3444  HE1 TRP B 158      15.782  -9.096  -7.668  1.00 10.00      B   
ATOM   3445  CE2 TRP B 158      16.327  -8.511  -5.730  1.00 10.00      B   
ATOM   3446  CE3 TRP B 158      17.676  -7.725  -3.887  1.00 10.00      B   
ATOM   3447  CZ2 TRP B 158      15.204  -8.640  -4.916  1.00 10.00      B   
ATOM   3448  CZ3 TRP B 158      16.560  -7.852  -3.081  1.00 10.00      B   
ATOM   3449  CH2 TRP B 158      15.341  -8.308  -3.596  1.00 10.00      B   
ATOM   3450  C   TRP B 158      21.586  -5.884  -5.668  1.00 10.00      B   
ATOM   3451  O   TRP B 158      21.891  -5.727  -4.485  1.00 10.00      B   
ATOM   3452  N   LEU B 159      22.465  -5.813  -6.655  1.00 10.00      B   
ATOM   3453  HN  LEU B 159      22.152  -5.918  -7.579  1.00 10.00      B   
ATOM   3454  CA  LEU B 159      23.877  -5.561  -6.419  1.00 10.00      B   
ATOM   3455  CB  LEU B 159      24.686  -6.856  -6.570  1.00 10.00      B   
ATOM   3456  CG  LEU B 159      24.432  -7.959  -5.536  1.00 10.00      B   
ATOM   3457  CD1 LEU B 159      25.153  -9.236  -5.938  1.00 10.00      B   
ATOM   3458  CD2 LEU B 159      24.884  -7.513  -4.153  1.00 10.00      B   
ATOM   3459  C   LEU B 159      24.380  -4.532  -7.419  1.00 10.00      B   
ATOM   3460  O   LEU B 159      23.945  -4.516  -8.566  1.00 10.00      B   
ATOM   3461  N   ILE B 160      25.272  -3.663  -6.983  1.00 10.00      B   
ATOM   3462  HN  ILE B 160      25.570  -3.708  -6.046  1.00 10.00      B   
ATOM   3463  CA  ILE B 160      25.833  -2.646  -7.860  1.00 10.00      B   
ATOM   3464  CB  ILE B 160      25.521  -1.209  -7.388  1.00 10.00      B   
ATOM   3465  CG1 ILE B 160      25.123  -1.187  -5.908  1.00 10.00      B   
ATOM   3466  CG2 ILE B 160      24.435  -0.590  -8.255  1.00 10.00      B   
ATOM   3467  CD1 ILE B 160      24.975   0.205  -5.330  1.00 10.00      B   
ATOM   3468  C   ILE B 160      27.335  -2.831  -7.971  1.00 10.00      B   
ATOM   3469  O   ILE B 160      27.993  -3.186  -6.997  1.00 10.00      B   
ATOM   3470  N   GLU B 161      27.873  -2.602  -9.154  1.00 10.00      B   
ATOM   3471  HN  GLU B 161      27.301  -2.311  -9.896  1.00 10.00      B   
ATOM   3472  CA  GLU B 161      29.298  -2.761  -9.377  1.00 10.00      B   
ATOM   3473  CB  GLU B 161      29.549  -3.459 -10.715  1.00 10.00      B   
ATOM   3474  CG  GLU B 161      30.997  -3.854 -10.954  1.00 10.00      B   
ATOM   3475  CD  GLU B 161      31.656  -3.008 -12.019  1.00 10.00      B   
ATOM   3476  OE1 GLU B 161      31.552  -3.361 -13.210  1.00 10.00      B   
ATOM   3477  OE2 GLU B 161      32.273  -1.980 -11.674  1.00 10.00      B   
ATOM   3478  C   GLU B 161      30.009  -1.415  -9.329  1.00 10.00      B   
ATOM   3479  O   GLU B 161      29.592  -0.455  -9.981  1.00 10.00      B   
ATOM   3480  N   LYS B 162      31.070  -1.348  -8.545  1.00 10.00      B   
ATOM   3481  HN  LYS B 162      31.338  -2.145  -8.028  1.00 10.00      B   
ATOM   3482  CA  LYS B 162      31.849  -0.133  -8.414  1.00 10.00      B   
ATOM   3483  CB  LYS B 162      31.573   0.525  -7.060  1.00 10.00      B   
ATOM   3484  CG  LYS B 162      30.925   1.899  -7.145  1.00 10.00      B   
ATOM   3485  CD  LYS B 162      30.002   2.144  -5.960  1.00 10.00      B   
ATOM   3486  CE  LYS B 162      29.621   3.610  -5.839  1.00 10.00      B   
ATOM   3487  NZ  LYS B 162      28.341   3.791  -5.100  1.00 10.00      B   
ATOM   3488  HZ1 LYS B 162      28.317   4.735  -4.642  1.00 10.00      B   
ATOM   3489  HZ2 LYS B 162      28.243   3.064  -4.365  1.00 10.00      B   
ATOM   3490  HZ3 LYS B 162      27.537   3.719  -5.755  1.00 10.00      B   
ATOM   3491  C   LYS B 162      33.334  -0.444  -8.555  1.00 10.00      B   
ATOM   3492  O   LYS B 162      33.921  -1.102  -7.695  1.00 10.00      B   
ATOM   3493  N   GLU B 163      33.918  -0.003  -9.666  1.00 10.00      B   
ATOM   3494  HN  GLU B 163      33.374   0.474 -10.327  1.00 10.00      B   
ATOM   3495  CA  GLU B 163      35.342  -0.202  -9.942  1.00 10.00      B   
ATOM   3496  CB  GLU B 163      36.205   0.442  -8.847  1.00 10.00      B   
ATOM   3497  CG  GLU B 163      35.862   1.896  -8.557  1.00 10.00      B   
ATOM   3498  CD  GLU B 163      35.948   2.764  -9.792  1.00 10.00      B   
ATOM   3499  OE1 GLU B 163      37.074   3.153 -10.169  1.00 10.00      B   
ATOM   3500  OE2 GLU B 163      34.896   3.050 -10.399  1.00 10.00      B   
ATOM   3501  C   GLU B 163      35.701  -1.679 -10.111  1.00 10.00      B   
ATOM   3502  O   GLU B 163      36.855  -2.072  -9.925  1.00 10.00      B   
ATOM   3503  N   GLY B 164      34.717  -2.488 -10.485  1.00 10.00      B   
ATOM   3504  HN  GLY B 164      33.819  -2.115 -10.650  1.00 10.00      B   
ATOM   3505  CA  GLY B 164      34.950  -3.908 -10.667  1.00 10.00      B   
ATOM   3506  C   GLY B 164      34.571  -4.708  -9.438  1.00 10.00      B   
ATOM   3507  O   GLY B 164      34.556  -5.942  -9.465  1.00 10.00      B   
ATOM   3508  N   GLU B 165      34.271  -4.004  -8.356  1.00 10.00      B   
ATOM   3509  HN  GLU B 165      34.306  -3.023  -8.397  1.00 10.00      B   
ATOM   3510  CA  GLU B 165      33.888  -4.641  -7.107  1.00 10.00      B   
ATOM   3511  CB  GLU B 165      34.725  -4.094  -5.949  1.00 10.00      B   
ATOM   3512  CG  GLU B 165      36.207  -3.979  -6.275  1.00 10.00      B   
ATOM   3513  CD  GLU B 165      37.094  -4.038  -5.051  1.00 10.00      B   
ATOM   3514  OE1 GLU B 165      37.116  -3.063  -4.276  1.00 10.00      B   
ATOM   3515  OE2 GLU B 165      37.790  -5.059  -4.870  1.00 10.00      B   
ATOM   3516  C   GLU B 165      32.402  -4.427  -6.852  1.00 10.00      B   
ATOM   3517  O   GLU B 165      31.909  -3.300  -6.891  1.00 10.00      B   
ATOM   3518  N   PHE B 166      31.689  -5.510  -6.612  1.00 10.00      B   
ATOM   3519  HN  PHE B 166      32.140  -6.384  -6.575  1.00 10.00      B   
ATOM   3520  CA  PHE B 166      30.258  -5.442  -6.375  1.00 10.00      B   
ATOM   3521  CB  PHE B 166      29.590  -6.770  -6.735  1.00 10.00      B   
ATOM   3522  CG  PHE B 166      29.342  -6.949  -8.205  1.00 10.00      B   
ATOM   3523  CD1 PHE B 166      28.117  -6.617  -8.756  1.00 10.00      B   
ATOM   3524  CD2 PHE B 166      30.333  -7.448  -9.036  1.00 10.00      B   
ATOM   3525  CE1 PHE B 166      27.881  -6.780 -10.107  1.00 10.00      B   
ATOM   3526  CE2 PHE B 166      30.104  -7.613 -10.389  1.00 10.00      B   
ATOM   3527  CZ  PHE B 166      28.877  -7.278 -10.925  1.00 10.00      B   
ATOM   3528  C   PHE B 166      29.939  -5.075  -4.933  1.00 10.00      B   
ATOM   3529  O   PHE B 166      30.736  -5.306  -4.027  1.00 10.00      B   
ATOM   3530  N   THR B 167      28.770  -4.491  -4.740  1.00 10.00      B   
ATOM   3531  HN  THR B 167      28.197  -4.307  -5.519  1.00 10.00      B   
ATOM   3532  CA  THR B 167      28.302  -4.098  -3.424  1.00 10.00      B   
ATOM   3533  CB  THR B 167      28.723  -2.655  -3.071  1.00 10.00      B   
ATOM   3534  OG1 THR B 167      28.445  -2.383  -1.693  1.00 10.00      B   
ATOM   3535  HG1 THR B 167      29.206  -2.645  -1.152  1.00 10.00      B   
ATOM   3536  CG2 THR B 167      28.006  -1.638  -3.944  1.00 10.00      B   
ATOM   3537  C   THR B 167      26.781  -4.249  -3.369  1.00 10.00      B   
ATOM   3538  O   THR B 167      26.141  -4.471  -4.400  1.00 10.00      B   
ATOM   3539  N   LEU B 168      26.210  -4.123  -2.182  1.00 10.00      B   
ATOM   3540  HN  LEU B 168      26.765  -3.888  -1.407  1.00 10.00      B   
ATOM   3541  CA  LEU B 168      24.773  -4.278  -2.005  1.00 10.00      B   
ATOM   3542  CB  LEU B 168      24.459  -4.634  -0.547  1.00 10.00      B   
ATOM   3543  CG  LEU B 168      23.184  -5.444  -0.304  1.00 10.00      B   
ATOM   3544  CD1 LEU B 168      23.258  -6.788  -1.012  1.00 10.00      B   
ATOM   3545  CD2 LEU B 168      22.954  -5.638   1.187  1.00 10.00      B   
ATOM   3546  C   LEU B 168      24.021  -3.015  -2.418  1.00 10.00      B   
ATOM   3547  O   LEU B 168      24.396  -1.907  -2.039  1.00 10.00      B   
ATOM   3548  N   HIS B 169      22.970  -3.185  -3.210  1.00 10.00      B   
ATOM   3549  HN  HIS B 169      22.724  -4.092  -3.495  1.00 10.00      B   
ATOM   3550  CA  HIS B 169      22.165  -2.055  -3.657  1.00 10.00      B   
ATOM   3551  CB  HIS B 169      21.448  -2.385  -4.974  1.00 10.00      B   
ATOM   3552  CG  HIS B 169      20.762  -1.214  -5.621  1.00 10.00      B   
ATOM   3553  ND1 HIS B 169      19.470  -0.865  -5.293  1.00 10.00      B   
ATOM   3554  CD2 HIS B 169      21.226  -0.355  -6.564  1.00 10.00      B   
ATOM   3555  CE1 HIS B 169      19.178   0.187  -6.037  1.00 10.00      B   
ATOM   3556  NE2 HIS B 169      20.208   0.530  -6.819  1.00 10.00      B   
ATOM   3557  HE2 HIS B 169      20.224   1.262  -7.471  1.00 10.00      B   
ATOM   3558  C   HIS B 169      21.148  -1.689  -2.580  1.00 10.00      B   
ATOM   3559  O   HIS B 169      20.762  -2.538  -1.773  1.00 10.00      B   
ATOM   3560  N   GLY B 170      20.708  -0.432  -2.586  1.00 10.00      B   
ATOM   3561  HN  GLY B 170      21.039   0.185  -3.272  1.00 10.00      B   
ATOM   3562  CA  GLY B 170      19.745   0.037  -1.605  1.00 10.00      B   
ATOM   3563  C   GLY B 170      18.493  -0.817  -1.542  1.00 10.00      B   
ATOM   3564  O   GLY B 170      17.939  -1.025  -0.465  1.00 10.00      B   
ATOM   3565  N   ARG B 171      18.051  -1.316  -2.694  1.00 10.00      B   
ATOM   3566  HN  ARG B 171      18.542  -1.117  -3.524  1.00 10.00      B   
ATOM   3567  CA  ARG B 171      16.861  -2.156  -2.753  1.00 10.00      B   
ATOM   3568  CB  ARG B 171      16.527  -2.524  -4.200  1.00 10.00      B   
ATOM   3569  CG  ARG B 171      15.241  -3.319  -4.341  1.00 10.00      B   
ATOM   3570  CD  ARG B 171      15.270  -4.240  -5.549  1.00 10.00      B   
ATOM   3571  NE  ARG B 171      14.151  -5.177  -5.517  1.00 10.00      B   
ATOM   3572  HE  ARG B 171      13.642  -5.238  -4.663  1.00 10.00      B   
ATOM   3573  CZ  ARG B 171      13.769  -5.941  -6.537  1.00 10.00      B   
ATOM   3574  NH1 ARG B 171      14.441  -5.924  -7.685  1.00 10.00      B   
ATOM   3575 HH11 ARG B 171      15.284  -5.314  -7.794  1.00 10.00      B   
ATOM   3576 HH12 ARG B 171      14.142  -6.525  -8.485  1.00 10.00      B   
ATOM   3577  NH2 ARG B 171      12.725  -6.743  -6.391  1.00 10.00      B   
ATOM   3578 HH21 ARG B 171      12.407  -7.342  -7.177  1.00 10.00      B   
ATOM   3579 HH22 ARG B 171      12.226  -6.779  -5.474  1.00 10.00      B   
ATOM   3580  C   ARG B 171      17.069  -3.422  -1.931  1.00 10.00      B   
ATOM   3581  O   ARG B 171      16.206  -3.814  -1.144  1.00 10.00      B   
ATOM   3582  N   ALA B 172      18.232  -4.039  -2.105  1.00 10.00      B   
ATOM   3583  HN  ALA B 172      18.882  -3.662  -2.735  1.00 10.00      B   
ATOM   3584  CA  ALA B 172      18.571  -5.257  -1.385  1.00 10.00      B   
ATOM   3585  CB  ALA B 172      19.874  -5.833  -1.908  1.00 10.00      B   
ATOM   3586  C   ALA B 172      18.675  -4.990   0.110  1.00 10.00      B   
ATOM   3587  O   ALA B 172      18.220  -5.791   0.923  1.00 10.00      B   
ATOM   3588  N   ILE B 173      19.265  -3.854   0.462  1.00 10.00      B   
ATOM   3589  HN  ILE B 173      19.611  -3.259  -0.240  1.00 10.00      B   
ATOM   3590  CA  ILE B 173      19.424  -3.471   1.861  1.00 10.00      B   
ATOM   3591  CB  ILE B 173      20.273  -2.185   2.005  1.00 10.00      B   
ATOM   3592  CG1 ILE B 173      21.611  -2.341   1.275  1.00 10.00      B   
ATOM   3593  CG2 ILE B 173      20.509  -1.853   3.474  1.00 10.00      B   
ATOM   3594  CD1 ILE B 173      22.405  -1.057   1.164  1.00 10.00      B   
ATOM   3595  C   ILE B 173      18.062  -3.248   2.519  1.00 10.00      B   
ATOM   3596  O   ILE B 173      17.892  -3.480   3.711  1.00 10.00      B   
ATOM   3597  N   LEU B 174      17.091  -2.812   1.731  1.00 10.00      B   
ATOM   3598  HN  LEU B 174      17.280  -2.653   0.781  1.00 10.00      B   
ATOM   3599  CA  LEU B 174      15.753  -2.551   2.246  1.00 10.00      B   
ATOM   3600  CB  LEU B 174      15.017  -1.552   1.354  1.00 10.00      B   
ATOM   3601  CG  LEU B 174      15.514  -0.108   1.405  1.00 10.00      B   
ATOM   3602  CD1 LEU B 174      14.701   0.766   0.463  1.00 10.00      B   
ATOM   3603  CD2 LEU B 174      15.457   0.426   2.828  1.00 10.00      B   
ATOM   3604  C   LEU B 174      14.922  -3.820   2.382  1.00 10.00      B   
ATOM   3605  O   LEU B 174      14.312  -4.060   3.428  1.00 10.00      B   
ATOM   3606  N   GLU B 175      14.901  -4.623   1.327  1.00 10.00      B   
ATOM   3607  HN  GLU B 175      15.427  -4.382   0.532  1.00 10.00      B   
ATOM   3608  CA  GLU B 175      14.116  -5.851   1.311  1.00 10.00      B   
ATOM   3609  CB  GLU B 175      13.866  -6.320  -0.128  1.00 10.00      B   
ATOM   3610  CG  GLU B 175      13.072  -5.338  -0.979  1.00 10.00      B   
ATOM   3611  CD  GLU B 175      12.433  -5.994  -2.188  1.00 10.00      B   
ATOM   3612  OE1 GLU B 175      11.595  -6.901  -2.001  1.00 10.00      B   
ATOM   3613  OE2 GLU B 175      12.755  -5.602  -3.328  1.00 10.00      B   
ATOM   3614  C   GLU B 175      14.737  -6.975   2.139  1.00 10.00      B   
ATOM   3615  O   GLU B 175      14.063  -7.594   2.963  1.00 10.00      B   
ATOM   3616  N   MET B 176      16.025  -7.218   1.940  1.00 10.00      B   
ATOM   3617  HN  MET B 176      16.531  -6.649   1.318  1.00 10.00      B   
ATOM   3618  CA  MET B 176      16.721  -8.299   2.637  1.00 10.00      B   
ATOM   3619  CB  MET B 176      17.832  -8.874   1.750  1.00 10.00      B   
ATOM   3620  CG  MET B 176      17.355  -9.762   0.611  1.00 10.00      B   
ATOM   3621  SD  MET B 176      17.023 -11.456   1.135  1.00 10.00      B   
ATOM   3622  CE  MET B 176      17.182 -12.325  -0.423  1.00 10.00      B   
ATOM   3623  C   MET B 176      17.315  -7.860   3.973  1.00 10.00      B   
ATOM   3624  O   MET B 176      18.122  -8.582   4.556  1.00 10.00      B   
ATOM   3625  N   GLU B 177      16.902  -6.696   4.467  1.00 10.00      B   
ATOM   3626  HN  GLU B 177      16.231  -6.179   3.973  1.00 10.00      B   
ATOM   3627  CA  GLU B 177      17.420  -6.171   5.731  1.00 10.00      B   
ATOM   3628  CB  GLU B 177      16.701  -4.881   6.122  1.00 10.00      B   
ATOM   3629  CG  GLU B 177      17.469  -4.040   7.128  1.00 10.00      B   
ATOM   3630  CD  GLU B 177      16.580  -3.101   7.911  1.00 10.00      B   
ATOM   3631  OE1 GLU B 177      15.660  -2.503   7.313  1.00 10.00      B   
ATOM   3632  OE2 GLU B 177      16.805  -2.950   9.130  1.00 10.00      B   
ATOM   3633  C   GLU B 177      17.296  -7.181   6.866  1.00 10.00      B   
ATOM   3634  O   GLU B 177      18.292  -7.572   7.481  1.00 10.00      B   
ATOM   3635  N   GLN B 178      16.069  -7.606   7.127  1.00 10.00      B   
ATOM   3636  HN  GLN B 178      15.320  -7.267   6.586  1.00 10.00      B   
ATOM   3637  CA  GLN B 178      15.794  -8.554   8.193  1.00 10.00      B   
ATOM   3638  CB  GLN B 178      14.285  -8.687   8.441  1.00 10.00      B   
ATOM   3639  CG  GLN B 178      13.462  -9.090   7.223  1.00 10.00      B   
ATOM   3640  CD  GLN B 178      12.908  -7.906   6.451  1.00 10.00      B   
ATOM   3641  OE1 GLN B 178      13.522  -6.841   6.388  1.00 10.00      B   
ATOM   3642  NE2 GLN B 178      11.740  -8.085   5.860  1.00 10.00      B   
ATOM   3643 HE21 GLN B 178      11.303  -8.966   5.951  1.00 10.00      B   
ATOM   3644 HE22 GLN B 178      11.349  -7.337   5.362  1.00 10.00      B   
ATOM   3645  C   GLN B 178      16.430  -9.917   7.932  1.00 10.00      B   
ATOM   3646  O   GLN B 178      17.021 -10.511   8.830  1.00 10.00      B   
ATOM   3647  N   TYR B 179      16.334 -10.391   6.693  1.00 10.00      B   
ATOM   3648  HN  TYR B 179      15.883  -9.854   6.010  1.00 10.00      B   
ATOM   3649  CA  TYR B 179      16.887 -11.687   6.327  1.00 10.00      B   
ATOM   3650  CB  TYR B 179      16.562 -12.034   4.873  1.00 10.00      B   
ATOM   3651  CG  TYR B 179      16.816 -13.486   4.529  1.00 10.00      B   
ATOM   3652  CD1 TYR B 179      17.947 -13.867   3.816  1.00 10.00      B   
ATOM   3653  CD2 TYR B 179      15.928 -14.476   4.927  1.00 10.00      B   
ATOM   3654  CE1 TYR B 179      18.185 -15.194   3.510  1.00 10.00      B   
ATOM   3655  CE2 TYR B 179      16.158 -15.804   4.624  1.00 10.00      B   
ATOM   3656  CZ  TYR B 179      17.286 -16.158   3.917  1.00 10.00      B   
ATOM   3657  OH  TYR B 179      17.516 -17.481   3.621  1.00 10.00      B   
ATOM   3658  HH  TYR B 179      18.373 -17.744   3.979  1.00 10.00      B   
ATOM   3659  C   TYR B 179      18.393 -11.742   6.559  1.00 10.00      B   
ATOM   3660  O   TYR B 179      18.894 -12.670   7.189  1.00 10.00      B   
ATOM   3661  N   ILE B 180      19.108 -10.744   6.058  1.00 10.00      B   
ATOM   3662  HN  ILE B 180      18.651 -10.022   5.568  1.00 10.00      B   
ATOM   3663  CA  ILE B 180      20.558 -10.692   6.208  1.00 10.00      B   
ATOM   3664  CB  ILE B 180      21.179  -9.529   5.403  1.00 10.00      B   
ATOM   3665  CG1 ILE B 180      20.903  -9.719   3.908  1.00 10.00      B   
ATOM   3666  CG2 ILE B 180      22.677  -9.439   5.650  1.00 10.00      B   
ATOM   3667  CD1 ILE B 180      21.302  -8.536   3.051  1.00 10.00      B   
ATOM   3668  C   ILE B 180      20.966 -10.597   7.679  1.00 10.00      B   
ATOM   3669  O   ILE B 180      21.837 -11.341   8.136  1.00 10.00      B   
ATOM   3670  N   ARG B 181      20.312  -9.710   8.421  1.00 10.00      B   
ATOM   3671  HN  ARG B 181      19.601  -9.172   8.008  1.00 10.00      B   
ATOM   3672  CA  ARG B 181      20.615  -9.522   9.837  1.00 10.00      B   
ATOM   3673  CB  ARG B 181      19.804  -8.362  10.423  1.00 10.00      B   
ATOM   3674  CG  ARG B 181      20.329  -6.975  10.080  1.00 10.00      B   
ATOM   3675  CD  ARG B 181      20.127  -6.005  11.238  1.00 10.00      B   
ATOM   3676  NE  ARG B 181      19.284  -4.861  10.881  1.00 10.00      B   
ATOM   3677  HE  ARG B 181      18.713  -4.953  10.084  1.00 10.00      B   
ATOM   3678  CZ  ARG B 181      19.239  -3.721  11.576  1.00 10.00      B   
ATOM   3679  NH1 ARG B 181      19.992  -3.566  12.665  1.00 10.00      B   
ATOM   3680 HH11 ARG B 181      20.618  -4.337  12.985  1.00 10.00      B   
ATOM   3681 HH12 ARG B 181      19.962  -2.671  13.205  1.00 10.00      B   
ATOM   3682  NH2 ARG B 181      18.436  -2.738  11.189  1.00 10.00      B   
ATOM   3683 HH21 ARG B 181      17.830  -2.852  10.332  1.00 10.00      B   
ATOM   3684 HH22 ARG B 181      18.392  -1.852  11.734  1.00 10.00      B   
ATOM   3685  C   ARG B 181      20.369 -10.797  10.647  1.00 10.00      B   
ATOM   3686  O   ARG B 181      21.113 -11.104  11.578  1.00 10.00      B   
ATOM   3687  N   GLU B 182      19.329 -11.540  10.288  1.00 10.00      B   
ATOM   3688  HN  GLU B 182      18.772 -11.253   9.532  1.00 10.00      B   
ATOM   3689  CA  GLU B 182      18.987 -12.769  10.993  1.00 10.00      B   
ATOM   3690  CB  GLU B 182      17.502 -13.096  10.819  1.00 10.00      B   
ATOM   3691  CG  GLU B 182      16.574 -12.227  11.650  1.00 10.00      B   
ATOM   3692  CD  GLU B 182      16.790 -12.419  13.134  1.00 10.00      B   
ATOM   3693  OE1 GLU B 182      16.405 -13.483  13.659  1.00 10.00      B   
ATOM   3694  OE2 GLU B 182      17.348 -11.509  13.781  1.00 10.00      B   
ATOM   3695  C   GLU B 182      19.848 -13.950  10.545  1.00 10.00      B   
ATOM   3696  O   GLU B 182      20.040 -14.908  11.293  1.00 10.00      B   
ATOM   3697  N   THR B 183      20.363 -13.886   9.326  1.00 10.00      B   
ATOM   3698  HN  THR B 183      20.183 -13.100   8.767  1.00 10.00      B   
ATOM   3699  CA  THR B 183      21.189 -14.967   8.802  1.00 10.00      B   
ATOM   3700  CB  THR B 183      21.092 -15.082   7.266  1.00 10.00      B   
ATOM   3701  OG1 THR B 183      19.713 -15.169   6.882  1.00 10.00      B   
ATOM   3702  HG1 THR B 183      19.294 -14.305   7.006  1.00 10.00      B   
ATOM   3703  CG2 THR B 183      21.824 -16.320   6.768  1.00 10.00      B   
ATOM   3704  C   THR B 183      22.650 -14.824   9.230  1.00 10.00      B   
ATOM   3705  O   THR B 183      23.306 -15.815   9.555  1.00 10.00      B   
ATOM   3706  N   TYR B 184      23.157 -13.595   9.247  1.00 10.00      B   
ATOM   3707  HN  TYR B 184      22.587 -12.831   8.996  1.00 10.00      B   
ATOM   3708  CA  TYR B 184      24.541 -13.352   9.638  1.00 10.00      B   
ATOM   3709  CB  TYR B 184      25.368 -12.898   8.428  1.00 10.00      B   
ATOM   3710  CG  TYR B 184      25.338 -13.848   7.251  1.00 10.00      B   
ATOM   3711  CD1 TYR B 184      24.711 -13.494   6.062  1.00 10.00      B   
ATOM   3712  CD2 TYR B 184      25.938 -15.098   7.326  1.00 10.00      B   
ATOM   3713  CE1 TYR B 184      24.680 -14.358   4.982  1.00 10.00      B   
ATOM   3714  CE2 TYR B 184      25.913 -15.968   6.253  1.00 10.00      B   
ATOM   3715  CZ  TYR B 184      25.284 -15.594   5.083  1.00 10.00      B   
ATOM   3716  OH  TYR B 184      25.255 -16.461   4.015  1.00 10.00      B   
ATOM   3717  HH  TYR B 184      25.828 -16.131   3.317  1.00 10.00      B   
ATOM   3718  C   TYR B 184      24.616 -12.295  10.744  1.00 10.00      B   
ATOM   3719  O   TYR B 184      25.059 -11.175  10.506  1.00 10.00      B   
ATOM   3720  N   PRO B 185      24.209 -12.645  11.977  1.00 10.00      B   
ATOM   3721  CA  PRO B 185      24.203 -11.709  13.114  1.00 10.00      B   
ATOM   3722  CB  PRO B 185      23.536 -12.508  14.242  1.00 10.00      B   
ATOM   3723  CG  PRO B 185      22.884 -13.669  13.572  1.00 10.00      B   
ATOM   3724  CD  PRO B 185      23.724 -13.975  12.370  1.00 10.00      B   
ATOM   3725  C   PRO B 185      25.601 -11.263  13.543  1.00 10.00      B   
ATOM   3726  O   PRO B 185      25.782 -10.149  14.038  1.00 10.00      B   
ATOM   3727  N   ASP B 186      26.588 -12.124  13.341  1.00 10.00      B   
ATOM   3728  HN  ASP B 186      26.394 -12.985  12.912  1.00 10.00      B   
ATOM   3729  CA  ASP B 186      27.959 -11.810  13.731  1.00 10.00      B   
ATOM   3730  CB  ASP B 186      28.650 -13.043  14.318  1.00 10.00      B   
ATOM   3731  CG  ASP B 186      29.263 -12.777  15.677  1.00 10.00      B   
ATOM   3732  OD1 ASP B 186      28.737 -13.303  16.680  1.00 10.00      B   
ATOM   3733  OD2 ASP B 186      30.274 -12.049  15.752  1.00 10.00      B   
ATOM   3734  C   ASP B 186      28.763 -11.275  12.556  1.00 10.00      B   
ATOM   3735  O   ASP B 186      29.889 -10.804  12.722  1.00 10.00      B   
ATOM   3736  N   ALA B 187      28.187 -11.354  11.367  1.00 10.00      B   
ATOM   3737  HN  ALA B 187      27.290 -11.744  11.293  1.00 10.00      B   
ATOM   3738  CA  ALA B 187      28.861 -10.880  10.168  1.00 10.00      B   
ATOM   3739  CB  ALA B 187      28.663 -11.853   9.017  1.00 10.00      B   
ATOM   3740  C   ALA B 187      28.398  -9.483   9.776  1.00 10.00      B   
ATOM   3741  O   ALA B 187      29.186  -8.683   9.273  1.00 10.00      B   
ATOM   3742  N   VAL B 188      27.122  -9.188  10.007  1.00 10.00      B   
ATOM   3743  HN  VAL B 188      26.539  -9.859  10.423  1.00 10.00      B   
ATOM   3744  CA  VAL B 188      26.575  -7.881   9.661  1.00 10.00      B   
ATOM   3745  CB  VAL B 188      25.031  -7.865   9.620  1.00 10.00      B   
ATOM   3746  CG1 VAL B 188      24.509  -8.825   8.565  1.00 10.00      B   
ATOM   3747  CG2 VAL B 188      24.430  -8.169  10.986  1.00 10.00      B   
ATOM   3748  C   VAL B 188      27.071  -6.792  10.602  1.00 10.00      B   
ATOM   3749  O   VAL B 188      27.344  -7.043  11.777  1.00 10.00      B   
ATOM   3750  N   LYS B 189      27.199  -5.586  10.075  1.00 10.00      B   
ATOM   3751  HN  LYS B 189      26.975  -5.450   9.131  1.00 10.00      B   
ATOM   3752  CA  LYS B 189      27.651  -4.457  10.864  1.00 10.00      B   
ATOM   3753  CB  LYS B 189      28.755  -3.690  10.131  1.00 10.00      B   
ATOM   3754  CG  LYS B 189      29.692  -4.555   9.304  1.00 10.00      B   
ATOM   3755  CD  LYS B 189      30.576  -3.694   8.418  1.00 10.00      B   
ATOM   3756  CE  LYS B 189      31.250  -4.511   7.331  1.00 10.00      B   
ATOM   3757  NZ  LYS B 189      32.009  -3.646   6.389  1.00 10.00      B   
ATOM   3758  HZ1 LYS B 189      31.361  -2.992   5.901  1.00 10.00      B   
ATOM   3759  HZ2 LYS B 189      32.496  -4.231   5.675  1.00 10.00      B   
ATOM   3760  HZ3 LYS B 189      32.723  -3.088   6.910  1.00 10.00      B   
ATOM   3761  C   LYS B 189      26.479  -3.523  11.132  1.00 10.00      B   
ATOM   3762  O   LYS B 189      25.533  -3.452  10.342  1.00 10.00      B   
ATOM   3763  N   ILE B 190      26.537  -2.814  12.246  1.00 10.00      B   
ATOM   3764  HN  ILE B 190      27.306  -2.920  12.842  1.00 10.00      B   
ATOM   3765  CA  ILE B 190      25.485  -1.878  12.606  1.00 10.00      B   
ATOM   3766  CB  ILE B 190      24.865  -2.193  13.984  1.00 10.00      B   
ATOM   3767  CG1 ILE B 190      25.955  -2.482  15.024  1.00 10.00      B   
ATOM   3768  CG2 ILE B 190      23.889  -3.356  13.876  1.00 10.00      B   
ATOM   3769  CD1 ILE B 190      25.447  -2.534  16.449  1.00 10.00      B   
ATOM   3770  C   ILE B 190      26.014  -0.452  12.601  1.00 10.00      B   
ATOM   3771  O   ILE B 190      27.088  -0.175  13.140  1.00 10.00      B   
ATOM   3772  N   CYS B 191      25.277   0.443  11.966  1.00 10.00      B   
ATOM   3773  HN  CYS B 191      24.444   0.156  11.528  1.00 10.00      B   
ATOM   3774  CA  CYS B 191      25.664   1.841  11.902  1.00 10.00      B   
ATOM   3775  CB  CYS B 191      25.009   2.512  10.690  1.00 10.00      B   
ATOM   3776  SG  CYS B 191      25.171   4.313  10.645  1.00 10.00      B   
ATOM   3777  HG  CYS B 191      24.967   4.770  11.877  1.00 10.00      B   
ATOM   3778  C   CYS B 191      25.225   2.545  13.172  1.00 10.00      B   
ATOM   3779  O   CYS B 191      24.077   2.417  13.585  1.00 10.00      B   
ATOM   3780  N   ASN B 192      26.131   3.280  13.795  1.00 10.00      B   
ATOM   3781  HN  ASN B 192      27.041   3.342  13.427  1.00 10.00      B   
ATOM   3782  CA  ASN B 192      25.796   4.001  15.017  1.00 10.00      B   
ATOM   3783  CB  ASN B 192      27.049   4.578  15.681  1.00 10.00      B   
ATOM   3784  CG  ASN B 192      26.929   4.663  17.196  1.00 10.00      B   
ATOM   3785  OD1 ASN B 192      25.838   4.836  17.739  1.00 10.00      B   
ATOM   3786  ND2 ASN B 192      28.048   4.527  17.890  1.00 10.00      B   
ATOM   3787 HD21 ASN B 192      28.884   4.375  17.397  1.00 10.00      B   
ATOM   3788 HD22 ASN B 192      27.995   4.580  18.871  1.00 10.00      B   
ATOM   3789  C   ASN B 192      24.782   5.102  14.711  1.00 10.00      B   
ATOM   3790  O   ASN B 192      24.591   5.467  13.544  1.00 10.00      B   
ATOM   3791  N   ILE B 193      24.128   5.609  15.754  1.00 10.00      B   
ATOM   3792  HN  ILE B 193      24.341   5.268  16.651  1.00 10.00      B   
ATOM   3793  CA  ILE B 193      23.115   6.662  15.626  1.00 10.00      B   
ATOM   3794  CB  ILE B 193      23.600   7.869  14.782  1.00 10.00      B   
ATOM   3795  CG1 ILE B 193      24.878   8.479  15.377  1.00 10.00      B   
ATOM   3796  CG2 ILE B 193      22.507   8.922  14.651  1.00 10.00      B   
ATOM   3797  CD1 ILE B 193      24.709   9.024  16.778  1.00 10.00      B   
ATOM   3798  C   ILE B 193      21.793   6.117  15.066  1.00 10.00      B   
ATOM   3799  O   ILE B 193      20.755   6.189  15.724  1.00 10.00      B   
ATOM   3800  N   CYS B 194      21.842   5.564  13.861  1.00 10.00      B   
ATOM   3801  HN  CYS B 194      22.704   5.524  13.388  1.00 10.00      B   
ATOM   3802  CA  CYS B 194      20.650   5.025  13.215  1.00 10.00      B   
ATOM   3803  CB  CYS B 194      20.787   5.131  11.696  1.00 10.00      B   
ATOM   3804  SG  CYS B 194      21.447   6.716  11.128  1.00 10.00      B   
ATOM   3805  HG  CYS B 194      20.734   7.677  11.699  1.00 10.00      B   
ATOM   3806  C   CYS B 194      20.378   3.578  13.629  1.00 10.00      B   
ATOM   3807  O   CYS B 194      19.227   3.140  13.648  1.00 10.00      B   
ATOM   3808  N   HIS B 195      21.445   2.844  13.941  1.00 10.00      B   
ATOM   3809  HN  HIS B 195      22.335   3.257  13.889  1.00 10.00      B   
ATOM   3810  CA  HIS B 195      21.350   1.440  14.362  1.00 10.00      B   
ATOM   3811  CB  HIS B 195      20.562   1.289  15.664  1.00 10.00      B   
ATOM   3812  CG  HIS B 195      21.317   1.786  16.856  1.00 10.00      B   
ATOM   3813  ND1 HIS B 195      21.160   3.070  17.324  1.00 10.00      B   
ATOM   3814  CD2 HIS B 195      22.241   1.146  17.610  1.00 10.00      B   
ATOM   3815  CE1 HIS B 195      21.992   3.180  18.344  1.00 10.00      B   
ATOM   3816  NE2 HIS B 195      22.666   2.043  18.554  1.00 10.00      B   
ATOM   3817  HE2 HIS B 195      23.170   1.817  19.366  1.00 10.00      B   
ATOM   3818  C   HIS B 195      20.821   0.524  13.260  1.00 10.00      B   
ATOM   3819  O   HIS B 195      20.375  -0.600  13.515  1.00 10.00      B   
ATOM   3820  N   SER B 196      20.892   1.008  12.033  1.00 10.00      B   
ATOM   3821  HN  SER B 196      21.254   1.908  11.897  1.00 10.00      B   
ATOM   3822  CA  SER B 196      20.440   0.253  10.884  1.00 10.00      B   
ATOM   3823  CB  SER B 196      19.979   1.222   9.796  1.00 10.00      B   
ATOM   3824  OG  SER B 196      19.323   2.340  10.370  1.00 10.00      B   
ATOM   3825  HG  SER B 196      18.496   2.049  10.778  1.00 10.00      B   
ATOM   3826  C   SER B 196      21.569  -0.622  10.355  1.00 10.00      B   
ATOM   3827  O   SER B 196      22.715  -0.509  10.803  1.00 10.00      B   
ATOM   3828  N   LEU B 197      21.239  -1.500   9.419  1.00 10.00      B   
ATOM   3829  HN  LEU B 197      20.306  -1.555   9.124  1.00 10.00      B   
ATOM   3830  CA  LEU B 197      22.223  -2.382   8.815  1.00 10.00      B   
ATOM   3831  CB  LEU B 197      21.529  -3.383   7.884  1.00 10.00      B   
ATOM   3832  CG  LEU B 197      22.437  -4.362   7.134  1.00 10.00      B   
ATOM   3833  CD1 LEU B 197      23.141  -5.296   8.106  1.00 10.00      B   
ATOM   3834  CD2 LEU B 197      21.639  -5.151   6.106  1.00 10.00      B   
ATOM   3835  C   LEU B 197      23.246  -1.561   8.036  1.00 10.00      B   
ATOM   3836  O   LEU B 197      22.886  -0.612   7.339  1.00 10.00      B   
ATOM   3837  N   LEU B 198      24.513  -1.913   8.180  1.00 10.00      B   
ATOM   3838  HN  LEU B 198      24.741  -2.663   8.773  1.00 10.00      B   
ATOM   3839  CA  LEU B 198      25.580  -1.212   7.490  1.00 10.00      B   
ATOM   3840  CB  LEU B 198      26.388  -0.355   8.474  1.00 10.00      B   
ATOM   3841  CG  LEU B 198      27.631   0.344   7.908  1.00 10.00      B   
ATOM   3842  CD1 LEU B 198      27.653   1.804   8.316  1.00 10.00      B   
ATOM   3843  CD2 LEU B 198      28.903  -0.351   8.370  1.00 10.00      B   
ATOM   3844  C   LEU B 198      26.501  -2.192   6.778  1.00 10.00      B   
ATOM   3845  O   LEU B 198      26.961  -3.172   7.372  1.00 10.00      B   
ATOM   3846  N   ILE B 199      26.749  -1.931   5.505  1.00 10.00      B   
ATOM   3847  HN  ILE B 199      26.320  -1.146   5.078  1.00 10.00      B   
ATOM   3848  CA  ILE B 199      27.634  -2.759   4.709  1.00 10.00      B   
ATOM   3849  CB  ILE B 199      26.988  -3.147   3.360  1.00 10.00      B   
ATOM   3850  CG1 ILE B 199      25.683  -3.924   3.580  1.00 10.00      B   
ATOM   3851  CG2 ILE B 199      27.959  -3.948   2.506  1.00 10.00      B   
ATOM   3852  CD1 ILE B 199      25.856  -5.233   4.324  1.00 10.00      B   
ATOM   3853  C   ILE B 199      28.917  -1.981   4.446  1.00 10.00      B   
ATOM   3854  O   ILE B 199      30.026  -2.460   4.717  1.00 10.00      B   
ATOM   3855  N   GLN B 200      28.751  -0.766   3.946  1.00 10.00      B   
ATOM   3856  HN  GLN B 200      27.831  -0.438   3.775  1.00 10.00      B   
ATOM   3857  CA  GLN B 200      29.870   0.107   3.651  1.00 10.00      B   
ATOM   3858  CB  GLN B 200      29.995   0.345   2.141  1.00 10.00      B   
ATOM   3859  CG  GLN B 200      28.970   1.302   1.554  1.00 10.00      B   
ATOM   3860  CD  GLN B 200      28.763   1.092   0.066  1.00 10.00      B   
ATOM   3861  OE1 GLN B 200      29.485   1.652  -0.762  1.00 10.00      B   
ATOM   3862  NE2 GLN B 200      27.765   0.297  -0.284  1.00 10.00      B   
ATOM   3863 HE21 GLN B 200      27.211  -0.106   0.437  1.00 10.00      B   
ATOM   3864 HE22 GLN B 200      27.617   0.129  -1.233  1.00 10.00      B   
ATOM   3865  C   GLN B 200      29.709   1.425   4.396  1.00 10.00      B   
ATOM   3866  O   GLN B 200      28.627   1.740   4.888  1.00 10.00      B   
ATOM   3867  N   GLY B 201      30.786   2.182   4.493  1.00 10.00      B   
ATOM   3868  HN  GLY B 201      31.628   1.878   4.096  1.00 10.00      B   
ATOM   3869  CA  GLY B 201      30.732   3.450   5.185  1.00 10.00      B   
ATOM   3870  C   GLY B 201      32.075   3.819   5.766  1.00 10.00      B   
ATOM   3871  O   GLY B 201      33.110   3.365   5.275  1.00 10.00      B   
ATOM   3872  N   GLN B 202      32.067   4.633   6.809  1.00 10.00      B   
ATOM   3873  HN  GLN B 202      31.207   4.946   7.168  1.00 10.00      B   
ATOM   3874  CA  GLN B 202      33.299   5.061   7.450  1.00 10.00      B   
ATOM   3875  CB  GLN B 202      33.335   6.582   7.591  1.00 10.00      B   
ATOM   3876  CG  GLN B 202      33.165   7.316   6.272  1.00 10.00      B   
ATOM   3877  CD  GLN B 202      33.387   8.811   6.385  1.00 10.00      B   
ATOM   3878  OE1 GLN B 202      33.150   9.416   7.431  1.00 10.00      B   
ATOM   3879  NE2 GLN B 202      33.841   9.419   5.303  1.00 10.00      B   
ATOM   3880 HE21 GLN B 202      34.005   8.877   4.501  1.00 10.00      B   
ATOM   3881 HE22 GLN B 202      33.992  10.392   5.344  1.00 10.00      B   
ATOM   3882  C   GLN B 202      33.457   4.389   8.805  1.00 10.00      B   
ATOM   3883  O   GLN B 202      32.500   4.300   9.581  1.00 10.00      B   
ATOM   3884  N   SER B 203      34.660   3.908   9.077  1.00 10.00      B   
ATOM   3885  HN  SER B 203      35.375   4.008   8.416  1.00 10.00      B   
ATOM   3886  CA  SER B 203      34.951   3.235  10.332  1.00 10.00      B   
ATOM   3887  CB  SER B 203      35.311   1.770  10.068  1.00 10.00      B   
ATOM   3888  OG  SER B 203      34.422   1.194   9.121  1.00 10.00      B   
ATOM   3889  HG  SER B 203      34.892   0.536   8.599  1.00 10.00      B   
ATOM   3890  C   SER B 203      36.089   3.934  11.068  1.00 10.00      B   
ATOM   3891  O   SER B 203      37.131   4.226  10.480  1.00 10.00      B   
ATOM   3892  N   CYS B 204      35.875   4.207  12.349  1.00 10.00      B   
ATOM   3893  HN  CYS B 204      35.014   3.956  12.753  1.00 10.00      B   
ATOM   3894  CA  CYS B 204      36.877   4.866  13.174  1.00 10.00      B   
ATOM   3895  CB  CYS B 204      36.253   5.339  14.492  1.00 10.00      B   
ATOM   3896  SG  CYS B 204      37.338   6.357  15.519  1.00 10.00      B   
ATOM   3897  HG  CYS B 204      37.400   7.562  14.967  1.00 10.00      B   
ATOM   3898  C   CYS B 204      38.048   3.929  13.454  1.00 10.00      B   
ATOM   3899  O   CYS B 204      37.887   2.706  13.471  1.00 10.00      B   
ATOM   3900  N   GLU B 205      39.225   4.508  13.649  1.00 10.00      B   
ATOM   3901  HN  GLU B 205      39.296   5.486  13.563  1.00 10.00      B   
ATOM   3902  CA  GLU B 205      40.425   3.741  13.933  1.00 10.00      B   
ATOM   3903  CB  GLU B 205      41.650   4.435  13.334  1.00 10.00      B   
ATOM   3904  CG  GLU B 205      41.494   4.811  11.867  1.00 10.00      B   
ATOM   3905  CD  GLU B 205      41.044   6.246  11.667  1.00 10.00      B   
ATOM   3906  OE1 GLU B 205      41.774   7.009  11.007  1.00 10.00      B   
ATOM   3907  OE2 GLU B 205      39.961   6.616  12.168  1.00 10.00      B   
ATOM   3908  C   GLU B 205      40.612   3.541  15.436  1.00 10.00      B   
ATOM   3909  O   GLU B 205      41.153   2.522  15.869  1.00 10.00      B   
ATOM   3910  N   THR B 206      40.171   4.519  16.224  1.00 10.00      B   
ATOM   3911  HN  THR B 206      39.766   5.313  15.817  1.00 10.00      B   
ATOM   3912  CA  THR B 206      40.285   4.447  17.678  1.00 10.00      B   
ATOM   3913  CB  THR B 206      39.857   5.772  18.342  1.00 10.00      B   
ATOM   3914  OG1 THR B 206      40.580   6.870  17.767  1.00 10.00      B   
ATOM   3915  HG1 THR B 206      40.763   7.526  18.462  1.00 10.00      B   
ATOM   3916  CG2 THR B 206      40.123   5.731  19.838  1.00 10.00      B   
ATOM   3917  C   THR B 206      39.426   3.310  18.235  1.00 10.00      B   
ATOM   3918  O   THR B 206      39.897   2.482  19.022  1.00 10.00      B   
ATOM   3919  N   CYS B 207      38.171   3.274  17.810  1.00 10.00      B   
ATOM   3920  HN  CYS B 207      37.868   3.950  17.170  1.00 10.00      B   
ATOM   3921  CA  CYS B 207      37.233   2.253  18.248  1.00 10.00      B   
ATOM   3922  CB  CYS B 207      36.268   2.826  19.293  1.00 10.00      B   
ATOM   3923  SG  CYS B 207      37.076   3.557  20.737  1.00 10.00      B   
ATOM   3924  HG  CYS B 207      38.055   2.743  21.112  1.00 10.00      B   
ATOM   3925  C   CYS B 207      36.453   1.733  17.049  1.00 10.00      B   
ATOM   3926  O   CYS B 207      36.473   2.347  15.982  1.00 10.00      B   
ATOM   3927  N   GLY B 208      35.760   0.618  17.227  1.00 10.00      B   
ATOM   3928  HN  GLY B 208      35.767   0.182  18.106  1.00 10.00      B   
ATOM   3929  CA  GLY B 208      34.988   0.038  16.143  1.00 10.00      B   
ATOM   3930  C   GLY B 208      33.678   0.766  15.905  1.00 10.00      B   
ATOM   3931  O   GLY B 208      32.603   0.183  16.028  1.00 10.00      B   
ATOM   3932  N   ILE B 209      33.772   2.046  15.579  1.00 10.00      B   
ATOM   3933  HN  ILE B 209      34.664   2.454  15.507  1.00 10.00      B   
ATOM   3934  CA  ILE B 209      32.597   2.862  15.317  1.00 10.00      B   
ATOM   3935  CB  ILE B 209      32.749   4.267  15.934  1.00 10.00      B   
ATOM   3936  CG1 ILE B 209      33.117   4.156  17.415  1.00 10.00      B   
ATOM   3937  CG2 ILE B 209      31.470   5.076  15.758  1.00 10.00      B   
ATOM   3938  CD1 ILE B 209      33.568   5.461  18.032  1.00 10.00      B   
ATOM   3939  C   ILE B 209      32.393   2.996  13.814  1.00 10.00      B   
ATOM   3940  O   ILE B 209      33.244   3.548  13.115  1.00 10.00      B   
ATOM   3941  N   ARG B 210      31.275   2.478  13.326  1.00 10.00      B   
ATOM   3942  HN  ARG B 210      30.635   2.054  13.940  1.00 10.00      B   
ATOM   3943  CA  ARG B 210      30.962   2.530  11.905  1.00 10.00      B   
ATOM   3944  CB  ARG B 210      30.825   1.117  11.337  1.00 10.00      B   
ATOM   3945  CG  ARG B 210      32.107   0.303  11.359  1.00 10.00      B   
ATOM   3946  CD  ARG B 210      31.837  -1.140  10.969  1.00 10.00      B   
ATOM   3947  NE  ARG B 210      33.048  -1.958  10.986  1.00 10.00      B   
ATOM   3948  HE  ARG B 210      33.510  -2.100  10.119  1.00 10.00      B   
ATOM   3949  CZ  ARG B 210      33.557  -2.522  12.082  1.00 10.00      B   
ATOM   3950  NH1 ARG B 210      32.965  -2.359  13.261  1.00 10.00      B   
ATOM   3951 HH11 ARG B 210      32.102  -1.786  13.341  1.00 10.00      B   
ATOM   3952 HH12 ARG B 210      33.366  -2.812  14.116  1.00 10.00      B   
ATOM   3953  NH2 ARG B 210      34.659  -3.246  11.994  1.00 10.00      B   
ATOM   3954 HH21 ARG B 210      35.131  -3.371  11.061  1.00 10.00      B   
ATOM   3955 HH22 ARG B 210      35.067  -3.693  12.844  1.00 10.00      B   
ATOM   3956  C   ARG B 210      29.670   3.297  11.668  1.00 10.00      B   
ATOM   3957  O   ARG B 210      28.699   3.142  12.415  1.00 10.00      B   
ATOM   3958  N   MET B 211      29.666   4.129  10.637  1.00 10.00      B   
ATOM   3959  HN  MET B 211      30.479   4.219  10.089  1.00 10.00      B   
ATOM   3960  CA  MET B 211      28.490   4.917  10.293  1.00 10.00      B   
ATOM   3961  CB  MET B 211      28.400   6.202  11.126  1.00 10.00      B   
ATOM   3962  CG  MET B 211      29.722   6.691  11.699  1.00 10.00      B   
ATOM   3963  SD  MET B 211      29.500   7.819  13.093  1.00 10.00      B   
ATOM   3964  CE  MET B 211      31.197   8.295  13.416  1.00 10.00      B   
ATOM   3965  C   MET B 211      28.437   5.216   8.798  1.00 10.00      B   
ATOM   3966  O   MET B 211      29.475   5.355   8.146  1.00 10.00      B   
ATOM   3967  N   HIS B 212      27.221   5.293   8.264  1.00 10.00      B   
ATOM   3968  HN  HIS B 212      26.441   5.165   8.844  1.00 10.00      B   
ATOM   3969  CA  HIS B 212      27.006   5.558   6.843  1.00 10.00      B   
ATOM   3970  CB  HIS B 212      25.529   5.374   6.478  1.00 10.00      B   
ATOM   3971  CG  HIS B 212      25.055   3.954   6.474  1.00 10.00      B   
ATOM   3972  ND1 HIS B 212      25.463   3.078   5.507  1.00 10.00      B   
ATOM   3973  CD2 HIS B 212      24.209   3.317   7.325  1.00 10.00      B   
ATOM   3974  CE1 HIS B 212      24.866   1.932   5.777  1.00 10.00      B   
ATOM   3975  NE2 HIS B 212      24.096   2.027   6.869  1.00 10.00      B   
ATOM   3976  HE2 HIS B 212      23.467   1.345   7.195  1.00 10.00      B   
ATOM   3977  C   HIS B 212      27.434   6.970   6.468  1.00 10.00      B   
ATOM   3978  O   HIS B 212      27.549   7.846   7.331  1.00 10.00      B   
ATOM   3979  N   LEU B 213      27.650   7.192   5.173  1.00 10.00      B   
ATOM   3980  HN  LEU B 213      27.529   6.455   4.533  1.00 10.00      B   
ATOM   3981  CA  LEU B 213      28.052   8.503   4.678  1.00 10.00      B   
ATOM   3982  CB  LEU B 213      28.397   8.480   3.186  1.00 10.00      B   
ATOM   3983  CG  LEU B 213      29.665   7.715   2.798  1.00 10.00      B   
ATOM   3984  CD1 LEU B 213      29.989   7.924   1.328  1.00 10.00      B   
ATOM   3985  CD2 LEU B 213      30.840   8.138   3.663  1.00 10.00      B   
ATOM   3986  C   LEU B 213      27.013   9.582   5.000  1.00 10.00      B   
ATOM   3987  O   LEU B 213      27.365  10.618   5.557  1.00 10.00      B   
ATOM   3988  N   PRO B 214      25.714   9.371   4.668  1.00 10.00      B   
ATOM   3989  CA  PRO B 214      24.666  10.355   4.974  1.00 10.00      B   
ATOM   3990  CB  PRO B 214      23.383   9.704   4.444  1.00 10.00      B   
ATOM   3991  CG  PRO B 214      23.855   8.722   3.431  1.00 10.00      B   
ATOM   3992  CD  PRO B 214      25.161   8.203   3.953  1.00 10.00      B   
ATOM   3993  C   PRO B 214      24.555  10.594   6.478  1.00 10.00      B   
ATOM   3994  O   PRO B 214      24.188  11.684   6.918  1.00 10.00      B   
ATOM   3995  N   CYS B 215      24.883   9.567   7.261  1.00 10.00      B   
ATOM   3996  HN  CYS B 215      25.166   8.724   6.849  1.00 10.00      B   
ATOM   3997  CA  CYS B 215      24.831   9.663   8.713  1.00 10.00      B   
ATOM   3998  CB  CYS B 215      24.969   8.281   9.352  1.00 10.00      B   
ATOM   3999  SG  CYS B 215      23.786   7.066   8.732  1.00 10.00      B   
ATOM   4000  HG  CYS B 215      22.852   6.893   9.660  1.00 10.00      B   
ATOM   4001  C   CYS B 215      25.901  10.614   9.239  1.00 10.00      B   
ATOM   4002  O   CYS B 215      25.597  11.539   9.992  1.00 10.00      B   
ATOM   4003  N   VAL B 216      27.151  10.400   8.830  1.00 10.00      B   
ATOM   4004  HN  VAL B 216      27.343   9.647   8.227  1.00 10.00      B   
ATOM   4005  CA  VAL B 216      28.241  11.266   9.267  1.00 10.00      B   
ATOM   4006  CB  VAL B 216      29.647  10.711   8.933  1.00 10.00      B   
ATOM   4007  CG1 VAL B 216      30.018   9.582   9.878  1.00 10.00      B   
ATOM   4008  CG2 VAL B 216      29.739  10.250   7.490  1.00 10.00      B   
ATOM   4009  C   VAL B 216      28.072  12.666   8.689  1.00 10.00      B   
ATOM   4010  O   VAL B 216      28.417  13.656   9.327  1.00 10.00      B   
ATOM   4011  N   ALA B 217      27.514  12.737   7.485  1.00 10.00      B   
ATOM   4012  HN  ALA B 217      27.266  11.904   7.024  1.00 10.00      B   
ATOM   4013  CA  ALA B 217      27.275  14.010   6.818  1.00 10.00      B   
ATOM   4014  CB  ALA B 217      26.739  13.774   5.416  1.00 10.00      B   
ATOM   4015  C   ALA B 217      26.292  14.859   7.617  1.00 10.00      B   
ATOM   4016  O   ALA B 217      26.412  16.080   7.673  1.00 10.00      B   
ATOM   4017  N   LYS B 218      25.322  14.197   8.235  1.00 10.00      B   
ATOM   4018  HN  LYS B 218      25.275  13.222   8.144  1.00 10.00      B   
ATOM   4019  CA  LYS B 218      24.318  14.881   9.033  1.00 10.00      B   
ATOM   4020  CB  LYS B 218      23.027  14.061   9.077  1.00 10.00      B   
ATOM   4021  CG  LYS B 218      21.810  14.832   9.565  1.00 10.00      B   
ATOM   4022  CD  LYS B 218      20.550  13.985   9.471  1.00 10.00      B   
ATOM   4023  CE  LYS B 218      19.319  14.756   9.921  1.00 10.00      B   
ATOM   4024  NZ  LYS B 218      18.109  13.893   9.940  1.00 10.00      B   
ATOM   4025  HZ1 LYS B 218      17.950  13.482   8.998  1.00 10.00      B   
ATOM   4026  HZ2 LYS B 218      17.276  14.450  10.209  1.00 10.00      B   
ATOM   4027  HZ3 LYS B 218      18.232  13.120  10.626  1.00 10.00      B   
ATOM   4028  C   LYS B 218      24.833  15.147  10.446  1.00 10.00      B   
ATOM   4029  O   LYS B 218      24.581  16.206  11.017  1.00 10.00      B   
ATOM   4030  N   TYR B 219      25.568  14.186  10.998  1.00 10.00      B   
ATOM   4031  HN  TYR B 219      25.738  13.361  10.490  1.00 10.00      B   
ATOM   4032  CA  TYR B 219      26.117  14.315  12.344  1.00 10.00      B   
ATOM   4033  CB  TYR B 219      26.667  12.971  12.828  1.00 10.00      B   
ATOM   4034  CG  TYR B 219      26.963  12.920  14.311  1.00 10.00      B   
ATOM   4035  CD1 TYR B 219      25.939  12.795  15.243  1.00 10.00      B   
ATOM   4036  CD2 TYR B 219      28.266  12.994  14.780  1.00 10.00      B   
ATOM   4037  CE1 TYR B 219      26.208  12.746  16.599  1.00 10.00      B   
ATOM   4038  CE2 TYR B 219      28.545  12.946  16.132  1.00 10.00      B   
ATOM   4039  CZ  TYR B 219      27.513  12.821  17.038  1.00 10.00      B   
ATOM   4040  OH  TYR B 219      27.790  12.775  18.386  1.00 10.00      B   
ATOM   4041  HH  TYR B 219      28.322  13.542  18.627  1.00 10.00      B   
ATOM   4042  C   TYR B 219      27.203  15.388  12.400  1.00 10.00      B   
ATOM   4043  O   TYR B 219      27.379  16.056  13.419  1.00 10.00      B   
ATOM   4044  N   PHE B 220      27.931  15.552  11.304  1.00 10.00      B   
ATOM   4045  HN  PHE B 220      27.754  14.985  10.520  1.00 10.00      B   
ATOM   4046  CA  PHE B 220      28.994  16.544  11.239  1.00 10.00      B   
ATOM   4047  CB  PHE B 220      30.296  15.912  10.740  1.00 10.00      B   
ATOM   4048  CG  PHE B 220      30.795  14.785  11.596  1.00 10.00      B   
ATOM   4049  CD1 PHE B 220      31.036  14.978  12.946  1.00 10.00      B   
ATOM   4050  CD2 PHE B 220      31.025  13.533  11.052  1.00 10.00      B   
ATOM   4051  CE1 PHE B 220      31.496  13.943  13.735  1.00 10.00      B   
ATOM   4052  CE2 PHE B 220      31.486  12.493  11.836  1.00 10.00      B   
ATOM   4053  CZ  PHE B 220      31.722  12.698  13.180  1.00 10.00      B   
ATOM   4054  C   PHE B 220      28.603  17.715  10.345  1.00 10.00      B   
ATOM   4055  O   PHE B 220      29.462  18.478   9.895  1.00 10.00      B   
ATOM   4056  N   GLN B 221      27.305  17.853  10.096  1.00 10.00      B   
ATOM   4057  HN  GLN B 221      26.672  17.215  10.489  1.00 10.00      B   
ATOM   4058  CA  GLN B 221      26.795  18.931   9.255  1.00 10.00      B   
ATOM   4059  CB  GLN B 221      25.290  18.766   9.011  1.00 10.00      B   
ATOM   4060  CG  GLN B 221      24.644  19.930   8.272  1.00 10.00      B   
ATOM   4061  CD  GLN B 221      23.174  19.698   7.979  1.00 10.00      B   
ATOM   4062  OE1 GLN B 221      22.500  18.938   8.672  1.00 10.00      B   
ATOM   4063  NE2 GLN B 221      22.660  20.367   6.959  1.00 10.00      B   
ATOM   4064 HE21 GLN B 221      23.249  20.969   6.455  1.00 10.00      B   
ATOM   4065 HE22 GLN B 221      21.711  20.242   6.753  1.00 10.00      B   
ATOM   4066  C   GLN B 221      27.080  20.289   9.887  1.00 10.00      B   
ATOM   4067  O   GLN B 221      26.634  20.566  11.003  1.00 10.00      B   
ATOM   4068  N   SER B 222      27.846  21.114   9.173  1.00 10.00      B   
ATOM   4069  HN  SER B 222      28.192  20.809   8.305  1.00 10.00      B   
ATOM   4070  CA  SER B 222      28.203  22.450   9.639  1.00 10.00      B   
ATOM   4071  CB  SER B 222      26.957  23.329   9.757  1.00 10.00      B   
ATOM   4072  OG  SER B 222      26.208  23.296   8.550  1.00 10.00      B   
ATOM   4073  HG  SER B 222      26.660  22.725   7.913  1.00 10.00      B   
ATOM   4074  C   SER B 222      28.971  22.394  10.959  1.00 10.00      B   
ATOM   4075  O   SER B 222      28.905  23.314  11.776  1.00 10.00      B   
ATOM   4076  N   ASN B 223      29.703  21.306  11.155  1.00 10.00      B   
ATOM   4077  HN  ASN B 223      29.714  20.608  10.463  1.00 10.00      B   
ATOM   4078  CA  ASN B 223      30.492  21.111  12.361  1.00 10.00      B   
ATOM   4079  CB  ASN B 223      30.121  19.781  13.024  1.00 10.00      B   
ATOM   4080  CG  ASN B 223      30.964  19.462  14.244  1.00 10.00      B   
ATOM   4081  OD1 ASN B 223      31.527  20.353  14.885  1.00 10.00      B   
ATOM   4082  ND2 ASN B 223      31.041  18.186  14.587  1.00 10.00      B   
ATOM   4083 HD21 ASN B 223      30.554  17.530  14.046  1.00 10.00      B   
ATOM   4084 HD22 ASN B 223      31.586  17.949  15.371  1.00 10.00      B   
ATOM   4085  C   ASN B 223      31.977  21.151  12.031  1.00 10.00      B   
ATOM   4086  O   ASN B 223      32.487  20.295  11.310  1.00 10.00      B   
ATOM   4087  N   ALA B 224      32.663  22.154  12.565  1.00 10.00      B   
ATOM   4088  HN  ALA B 224      32.195  22.799  13.138  1.00 10.00      B   
ATOM   4089  CA  ALA B 224      34.089  22.330  12.323  1.00 10.00      B   
ATOM   4090  CB  ALA B 224      34.476  23.791  12.495  1.00 10.00      B   
ATOM   4091  C   ALA B 224      34.933  21.439  13.232  1.00 10.00      B   
ATOM   4092  O   ALA B 224      36.159  21.388  13.103  1.00 10.00      B   
ATOM   4093  N   GLU B 225      34.276  20.741  14.148  1.00 10.00      B   
ATOM   4094  HN  GLU B 225      33.298  20.824  14.205  1.00 10.00      B   
ATOM   4095  CA  GLU B 225      34.963  19.849  15.073  1.00 10.00      B   
ATOM   4096  CB  GLU B 225      34.818  20.363  16.509  1.00 10.00      B   
ATOM   4097  CG  GLU B 225      35.636  19.604  17.542  1.00 10.00      B   
ATOM   4098  CD  GLU B 225      37.110  19.559  17.204  1.00 10.00      B   
ATOM   4099  OE1 GLU B 225      37.725  18.481  17.358  1.00 10.00      B   
ATOM   4100  OE2 GLU B 225      37.660  20.594  16.781  1.00 10.00      B   
ATOM   4101  C   GLU B 225      34.408  18.430  14.950  1.00 10.00      B   
ATOM   4102  O   GLU B 225      33.567  18.008  15.748  1.00 10.00      B   
ATOM   4103  N   PRO B 226      34.856  17.679  13.929  1.00 10.00      B   
ATOM   4104  CA  PRO B 226      34.397  16.311  13.702  1.00 10.00      B   
ATOM   4105  CB  PRO B 226      34.969  15.961  12.328  1.00 10.00      B   
ATOM   4106  CG  PRO B 226      36.168  16.832  12.187  1.00 10.00      B   
ATOM   4107  CD  PRO B 226      35.853  18.101  12.928  1.00 10.00      B   
ATOM   4108  C   PRO B 226      34.930  15.356  14.763  1.00 10.00      B   
ATOM   4109  O   PRO B 226      36.120  15.036  14.790  1.00 10.00      B   
ATOM   4110  N   ARG B 227      34.046  14.922  15.646  1.00 10.00      B   
ATOM   4111  HN  ARG B 227      33.116  15.224  15.579  1.00 10.00      B   
ATOM   4112  CA  ARG B 227      34.419  14.009  16.712  1.00 10.00      B   
ATOM   4113  CB  ARG B 227      34.539  14.744  18.048  1.00 10.00      B   
ATOM   4114  CG  ARG B 227      35.737  15.676  18.134  1.00 10.00      B   
ATOM   4115  CD  ARG B 227      35.972  16.144  19.558  1.00 10.00      B   
ATOM   4116  NE  ARG B 227      37.034  17.145  19.640  1.00 10.00      B   
ATOM   4117  HE  ARG B 227      37.328  17.566  18.789  1.00 10.00      B   
ATOM   4118  CZ  ARG B 227      37.604  17.533  20.780  1.00 10.00      B   
ATOM   4119  NH1 ARG B 227      37.251  16.970  21.932  1.00 10.00      B   
ATOM   4120 HH11 ARG B 227      36.524  16.217  21.949  1.00 10.00      B   
ATOM   4121 HH12 ARG B 227      37.690  17.282  22.827  1.00 10.00      B   
ATOM   4122  NH2 ARG B 227      38.538  18.476  20.765  1.00 10.00      B   
ATOM   4123 HH21 ARG B 227      38.983  18.792  21.655  1.00 10.00      B   
ATOM   4124 HH22 ARG B 227      38.833  18.908  19.861  1.00 10.00      B   
ATOM   4125  C   ARG B 227      33.425  12.861  16.821  1.00 10.00      B   
ATOM   4126  O   ARG B 227      32.226  13.044  16.607  1.00 10.00      B   
ATOM   4127  N   CYS B 228      33.935  11.684  17.152  1.00 10.00      B   
ATOM   4128  HN  CYS B 228      34.901  11.617  17.314  1.00 10.00      B   
ATOM   4129  CA  CYS B 228      33.113  10.491  17.287  1.00 10.00      B   
ATOM   4130  CB  CYS B 228      34.012   9.262  17.428  1.00 10.00      B   
ATOM   4131  SG  CYS B 228      35.333   9.168  16.200  1.00 10.00      B   
ATOM   4132  HG  CYS B 228      36.478   8.982  16.842  1.00 10.00      B   
ATOM   4133  C   CYS B 228      32.188  10.595  18.497  1.00 10.00      B   
ATOM   4134  O   CYS B 228      32.581  11.126  19.538  1.00 10.00      B   
ATOM   4135  N   PRO B 229      30.943  10.097  18.370  1.00 10.00      B   
ATOM   4136  CA  PRO B 229      29.964  10.123  19.465  1.00 10.00      B   
ATOM   4137  CB  PRO B 229      28.781   9.324  18.905  1.00 10.00      B   
ATOM   4138  CG  PRO B 229      28.920   9.425  17.425  1.00 10.00      B   
ATOM   4139  CD  PRO B 229      30.393   9.486  17.148  1.00 10.00      B   
ATOM   4140  C   PRO B 229      30.524   9.427  20.701  1.00 10.00      B   
ATOM   4141  O   PRO B 229      30.504   9.970  21.805  1.00 10.00      B   
ATOM   4142  N   HIS B 230      31.038   8.224  20.493  1.00 10.00      B   
ATOM   4143  HN  HIS B 230      31.036   7.857  19.587  1.00 10.00      B   
ATOM   4144  CA  HIS B 230      31.627   7.443  21.566  1.00 10.00      B   
ATOM   4145  CB  HIS B 230      31.379   5.945  21.328  1.00 10.00      B   
ATOM   4146  CG  HIS B 230      32.060   5.033  22.306  1.00 10.00      B   
ATOM   4147  ND1 HIS B 230      31.741   4.961  23.644  1.00 10.00      B   
ATOM   4148  HD1 HIS B 230      31.046   5.484  24.103  1.00 10.00      B   
ATOM   4149  CD2 HIS B 230      33.070   4.146  22.117  1.00 10.00      B   
ATOM   4150  CE1 HIS B 230      32.547   4.055  24.213  1.00 10.00      B   
ATOM   4151  NE2 HIS B 230      33.375   3.530  23.328  1.00 10.00      B   
ATOM   4152  C   HIS B 230      33.120   7.737  21.628  1.00 10.00      B   
ATOM   4153  O   HIS B 230      33.754   7.897  20.590  1.00 10.00      B   
ATOM   4154  N   CYS B 231      33.649   7.858  22.845  1.00 10.00      B   
ATOM   4155  HN  CYS B 231      33.057   7.766  23.621  1.00 10.00      B   
ATOM   4156  CA  CYS B 231      35.074   8.133  23.086  1.00 10.00      B   
ATOM   4157  CB  CYS B 231      36.005   7.120  22.394  1.00 10.00      B   
ATOM   4158  SG  CYS B 231      36.659   7.622  20.784  1.00 10.00      B   
ATOM   4159  HG  CYS B 231      37.939   7.932  20.944  1.00 10.00      B   
ATOM   4160  C   CYS B 231      35.462   9.590  22.798  1.00 10.00      B   
ATOM   4161  O   CYS B 231      36.474  10.079  23.302  1.00 10.00      B   
ATOM   4162  N   ASN B 232      34.642  10.271  21.999  1.00 10.00      B   
ATOM   4163  HN  ASN B 232      33.864   9.809  21.624  1.00 10.00      B   
ATOM   4164  CA  ASN B 232      34.866  11.673  21.639  1.00 10.00      B   
ATOM   4165  CB  ASN B 232      34.640  12.604  22.839  1.00 10.00      B   
ATOM   4166  CG  ASN B 232      34.354  14.041  22.433  1.00 10.00      B   
ATOM   4167  OD1 ASN B 232      35.260  14.874  22.356  1.00 10.00      B   
ATOM   4168  ND2 ASN B 232      33.090  14.346  22.173  1.00 10.00      B   
ATOM   4169 HD21 ASN B 232      32.414  13.636  22.253  1.00 10.00      B   
ATOM   4170 HD22 ASN B 232      32.879  15.269  21.917  1.00 10.00      B   
ATOM   4171  C   ASN B 232      36.245  11.891  21.022  1.00 10.00      B   
ATOM   4172  O   ASN B 232      36.971  12.815  21.390  1.00 10.00      B   
ATOM   4173  N   ASP B 233      36.614  11.020  20.096  1.00 10.00      B   
ATOM   4174  HN  ASP B 233      36.013  10.282  19.862  1.00 10.00      B   
ATOM   4175  CA  ASP B 233      37.899  11.140  19.420  1.00 10.00      B   
ATOM   4176  CB  ASP B 233      38.471   9.765  19.072  1.00 10.00      B   
ATOM   4177  CG  ASP B 233      39.988   9.734  19.107  1.00 10.00      B   
ATOM   4178  OD1 ASP B 233      40.622  10.581  18.449  1.00 10.00      B   
ATOM   4179  OD2 ASP B 233      40.549   8.848  19.783  1.00 10.00      B   
ATOM   4180  C   ASP B 233      37.731  11.972  18.159  1.00 10.00      B   
ATOM   4181  O   ASP B 233      36.608  12.275  17.762  1.00 10.00      B   
ATOM   4182  N   TYR B 234      38.832  12.321  17.521  1.00 10.00      B   
ATOM   4183  HN  TYR B 234      39.702  11.995  17.853  1.00 10.00      B   
ATOM   4184  CA  TYR B 234      38.784  13.126  16.313  1.00 10.00      B   
ATOM   4185  CB  TYR B 234      40.137  13.797  16.060  1.00 10.00      B   
ATOM   4186  CG  TYR B 234      40.751  14.432  17.286  1.00 10.00      B   
ATOM   4187  CD1 TYR B 234      41.871  13.876  17.890  1.00 10.00      B   
ATOM   4188  CD2 TYR B 234      40.212  15.585  17.840  1.00 10.00      B   
ATOM   4189  CE1 TYR B 234      42.437  14.450  19.009  1.00 10.00      B   
ATOM   4190  CE2 TYR B 234      40.773  16.166  18.961  1.00 10.00      B   
ATOM   4191  CZ  TYR B 234      41.886  15.594  19.540  1.00 10.00      B   
ATOM   4192  OH  TYR B 234      42.451  16.168  20.655  1.00 10.00      B   
ATOM   4193  HH  TYR B 234      41.761  16.576  21.188  1.00 10.00      B   
ATOM   4194  C   TYR B 234      38.408  12.265  15.116  1.00 10.00      B   
ATOM   4195  O   TYR B 234      38.694  11.068  15.089  1.00 10.00      B   
ATOM   4196  N   TRP B 235      37.753  12.875  14.142  1.00 10.00      B   
ATOM   4197  HN  TRP B 235      37.522  13.824  14.244  1.00 10.00      B   
ATOM   4198  CA  TRP B 235      37.350  12.176  12.933  1.00 10.00      B   
ATOM   4199  CB  TRP B 235      35.897  12.516  12.588  1.00 10.00      B   
ATOM   4200  CG  TRP B 235      35.253  11.577  11.615  1.00 10.00      B   
ATOM   4201  CD1 TRP B 235      34.755  11.889  10.383  1.00 10.00      B   
ATOM   4202  CD2 TRP B 235      35.024  10.174  11.795  1.00 10.00      B   
ATOM   4203  NE1 TRP B 235      34.232  10.769   9.785  1.00 10.00      B   
ATOM   4204  HE1 TRP B 235      33.815  10.734   8.894  1.00 10.00      B   
ATOM   4205  CE2 TRP B 235      34.386   9.703  10.632  1.00 10.00      B   
ATOM   4206  CE3 TRP B 235      35.299   9.268  12.826  1.00 10.00      B   
ATOM   4207  CZ2 TRP B 235      34.017   8.370  10.472  1.00 10.00      B   
ATOM   4208  CZ3 TRP B 235      34.931   7.946  12.662  1.00 10.00      B   
ATOM   4209  CH2 TRP B 235      34.298   7.508  11.495  1.00 10.00      B   
ATOM   4210  C   TRP B 235      38.276  12.563  11.784  1.00 10.00      B   
ATOM   4211  O   TRP B 235      38.085  13.598  11.138  1.00 10.00      B   
ATOM   4212  N   PRO B 236      39.304  11.745  11.524  1.00 10.00      B   
ATOM   4213  CA  PRO B 236      40.270  12.000  10.462  1.00 10.00      B   
ATOM   4214  CB  PRO B 236      41.515  11.278  10.977  1.00 10.00      B   
ATOM   4215  CG  PRO B 236      40.990  10.123  11.765  1.00 10.00      B   
ATOM   4216  CD  PRO B 236      39.612  10.499  12.251  1.00 10.00      B   
ATOM   4217  C   PRO B 236      39.820  11.406   9.129  1.00 10.00      B   
ATOM   4218  O   PRO B 236      40.628  10.883   8.360  1.00 10.00      B   
ATOM   4219  N   HIS B 237      38.526  11.490   8.862  1.00 10.00      B   
ATOM   4220  HN  HIS B 237      37.933  11.934   9.506  1.00 10.00      B   
ATOM   4221  CA  HIS B 237      37.966  10.966   7.625  1.00 10.00      B   
ATOM   4222  CB  HIS B 237      36.953   9.848   7.906  1.00 10.00      B   
ATOM   4223  CG  HIS B 237      37.524   8.659   8.624  1.00 10.00      B   
ATOM   4224  ND1 HIS B 237      37.836   7.495   7.961  1.00 10.00      B   
ATOM   4225  CD2 HIS B 237      37.818   8.513   9.939  1.00 10.00      B   
ATOM   4226  CE1 HIS B 237      38.310   6.675   8.884  1.00 10.00      B   
ATOM   4227  NE2 HIS B 237      38.319   7.247  10.094  1.00 10.00      B   
ATOM   4228  HE2 HIS B 237      38.828   6.923  10.881  1.00 10.00      B   
ATOM   4229  C   HIS B 237      37.307  12.087   6.838  1.00 10.00      B   
ATOM   4230  O   HIS B 237      37.084  13.177   7.369  1.00 10.00      B   
ATOM   4231  N   GLU B 238      37.012  11.821   5.576  1.00 10.00      B   
ATOM   4232  HN  GLU B 238      37.219  10.934   5.215  1.00 10.00      B   
ATOM   4233  CA  GLU B 238      36.381  12.806   4.710  1.00 10.00      B   
ATOM   4234  CB  GLU B 238      36.402  12.310   3.262  1.00 10.00      B   
ATOM   4235  CG  GLU B 238      35.928  13.334   2.244  1.00 10.00      B   
ATOM   4236  CD  GLU B 238      36.893  14.489   2.091  1.00 10.00      B   
ATOM   4237  OE1 GLU B 238      37.849  14.365   1.299  1.00 10.00      B   
ATOM   4238  OE2 GLU B 238      36.695  15.528   2.755  1.00 10.00      B   
ATOM   4239  C   GLU B 238      34.942  13.060   5.149  1.00 10.00      B   
ATOM   4240  O   GLU B 238      34.150  12.127   5.261  1.00 10.00      B   
ATOM   4241  N   ILE B 239      34.615  14.320   5.404  1.00 10.00      B   
ATOM   4242  HN  ILE B 239      35.291  15.021   5.294  1.00 10.00      B   
ATOM   4243  CA  ILE B 239      33.272  14.693   5.823  1.00 10.00      B   
ATOM   4244  CB  ILE B 239      33.277  15.983   6.675  1.00 10.00      B   
ATOM   4245  CG1 ILE B 239      34.246  15.844   7.855  1.00 10.00      B   
ATOM   4246  CG2 ILE B 239      31.872  16.301   7.174  1.00 10.00      B   
ATOM   4247  CD1 ILE B 239      34.505  17.142   8.593  1.00 10.00      B   
ATOM   4248  C   ILE B 239      32.386  14.891   4.595  1.00 10.00      B   
ATOM   4249  O   ILE B 239      32.594  15.824   3.816  1.00 10.00      B   
ATOM   4250  N   PRO B 240      31.400  14.005   4.401  1.00 10.00      B   
ATOM   4251  CA  PRO B 240      30.485  14.070   3.262  1.00 10.00      B   
ATOM   4252  CB  PRO B 240      29.790  12.696   3.269  1.00 10.00      B   
ATOM   4253  CG  PRO B 240      30.507  11.885   4.298  1.00 10.00      B   
ATOM   4254  CD  PRO B 240      31.093  12.866   5.268  1.00 10.00      B   
ATOM   4255  C   PRO B 240      29.452  15.180   3.417  1.00 10.00      B   
ATOM   4256  O   PRO B 240      29.325  15.790   4.482  1.00 10.00      B   
ATOM   4257  N   LYS B 241      28.720  15.437   2.349  1.00 10.00      B   
ATOM   4258  HN  LYS B 241      28.867  14.913   1.530  1.00 10.00      B   
ATOM   4259  CA  LYS B 241      27.698  16.467   2.353  1.00 10.00      B   
ATOM   4260  CB  LYS B 241      27.791  17.310   1.080  1.00 10.00      B   
ATOM   4261  CG  LYS B 241      29.204  17.689   0.677  1.00 10.00      B   
ATOM   4262  CD  LYS B 241      29.252  18.148  -0.770  1.00 10.00      B   
ATOM   4263  CE  LYS B 241      30.681  18.364  -1.231  1.00 10.00      B   
ATOM   4264  NZ  LYS B 241      30.755  18.674  -2.681  1.00 10.00      B   
ATOM   4265  HZ1 LYS B 241      30.334  17.902  -3.236  1.00 10.00      B   
ATOM   4266  HZ2 LYS B 241      31.746  18.791  -2.971  1.00 10.00      B   
ATOM   4267  HZ3 LYS B 241      30.238  19.554  -2.887  1.00 10.00      B   
ATOM   4268  C   LYS B 241      26.321  15.829   2.422  1.00 10.00      B   
ATOM   4269  O   LYS B 241      26.116  14.725   1.911  1.00 10.00      B   
ATOM   4270  N   VAL B 242      25.383  16.515   3.059  1.00 10.00      B   
ATOM   4271  HN  VAL B 242      25.612  17.376   3.464  1.00 10.00      B   
ATOM   4272  CA  VAL B 242      24.021  16.016   3.165  1.00 10.00      B   
ATOM   4273  CB  VAL B 242      23.165  16.873   4.121  1.00 10.00      B   
ATOM   4274  CG1 VAL B 242      23.555  16.609   5.566  1.00 10.00      B   
ATOM   4275  CG2 VAL B 242      23.302  18.353   3.791  1.00 10.00      B   
ATOM   4276  C   VAL B 242      23.371  15.991   1.786  1.00 10.00      B   
ATOM   4277  O   VAL B 242      23.822  16.683   0.872  1.00 10.00      B   
ATOM   4278  N   PHE B 243      22.325  15.192   1.638  1.00 10.00      B   
ATOM   4279  HN  PHE B 243      22.011  14.669   2.402  1.00 10.00      B   
ATOM   4280  CA  PHE B 243      21.629  15.080   0.364  1.00 10.00      B   
ATOM   4281  CB  PHE B 243      20.538  14.003   0.424  1.00 10.00      B   
ATOM   4282  CG  PHE B 243      19.821  13.806  -0.882  1.00 10.00      B   
ATOM   4283  CD1 PHE B 243      18.499  14.192  -1.028  1.00 10.00      B   
ATOM   4284  CD2 PHE B 243      20.476  13.246  -1.968  1.00 10.00      B   
ATOM   4285  CE1 PHE B 243      17.845  14.026  -2.232  1.00 10.00      B   
ATOM   4286  CE2 PHE B 243      19.827  13.074  -3.174  1.00 10.00      B   
ATOM   4287  CZ  PHE B 243      18.510  13.466  -3.307  1.00 10.00      B   
ATOM   4288  C   PHE B 243      21.036  16.420  -0.059  1.00 10.00      B   
ATOM   4289  O   PHE B 243      20.134  16.947   0.595  1.00 10.00      B   
ATOM   4290  N   ASP B 244      21.559  16.974  -1.142  1.00 10.00      B   
ATOM   4291  HN  ASP B 244      22.287  16.515  -1.615  1.00 10.00      B   
ATOM   4292  CA  ASP B 244      21.080  18.247  -1.651  1.00 10.00      B   
ATOM   4293  CB  ASP B 244      22.253  19.204  -1.883  1.00 10.00      B   
ATOM   4294  CG  ASP B 244      21.911  20.646  -1.560  1.00 10.00      B   
ATOM   4295  OD1 ASP B 244      22.743  21.535  -1.845  1.00 10.00      B   
ATOM   4296  OD2 ASP B 244      20.818  20.897  -1.009  1.00 10.00      B   
ATOM   4297  C   ASP B 244      20.310  18.024  -2.945  1.00 10.00      B   
ATOM   4298  O   ASP B 244      20.828  17.413  -3.879  1.00 10.00      B   
ATOM   4299  N   PRO B 245      19.048  18.477  -3.001  1.00 10.00      B   
ATOM   4300  CA  PRO B 245      18.198  18.325  -4.188  1.00 10.00      B   
ATOM   4301  CB  PRO B 245      16.822  18.796  -3.707  1.00 10.00      B   
ATOM   4302  CG  PRO B 245      17.114  19.707  -2.566  1.00 10.00      B   
ATOM   4303  CD  PRO B 245      18.342  19.157  -1.901  1.00 10.00      B   
ATOM   4304  C   PRO B 245      18.673  19.164  -5.374  1.00 10.00      B   
ATOM   4305  O   PRO B 245      18.121  20.227  -5.666  1.00 10.00      B   
ATOM   4306  N   GLU B 246      19.707  18.684  -6.045  1.00 10.00      B   
ATOM   4307  HN  GLU B 246      20.115  17.841  -5.750  1.00 10.00      B   
ATOM   4308  CB  GLU B 246      21.768  19.153  -7.285  1.00 10.00      B   
ATOM   4309  CG  GLU B 246      22.550  19.800  -6.152  1.00 10.00      B   
ATOM   4310  CD  GLU B 246      22.848  21.263  -6.407  1.00 10.00      B   
ATOM   4311  OE1 GLU B 246      22.010  22.121  -6.063  1.00 10.00      B   
ATOM   4312  OE2 GLU B 246      23.934  21.564  -6.948  1.00 10.00      B   
ATOM   4313  CA  GLU B 246      20.256  19.369  -7.199  1.00 10.00      B   
ATOM   4314  C   GLU B 246      19.570  18.874  -8.464  1.00 10.00      B   
ATOM   4315  O   GLU B 246      19.952  17.801  -8.974  1.00 10.00      B   
ATOM   4316  OXT GLU B 246      18.632  19.551  -8.931  1.00 10.00      B   
END
