# Supplementary material for: COZOID: contact zone identifier for visual analysis of protein-protein interactions
Source: BMC Bioinformatics. 2018 Apr 6;19:125. doi: 10.1186/s12859-018-2113-6 (PMC5889581; doi:10.1186/s12859-018-2113-6)
Supplement: Supplementary file 3 — Example data. Testing dataset used in the manuscript. (ZIP 2662 kb) [file 12859_2018_2113_MOESM3_ESM.zip › Test_data_COZOID/cluster9_2.pdb]

REMARK FILENAME="/data/home/enm009/home_crm02_952113485/CREAM952113485/DIRAC_"
REMARK ===============================================================
REMARK HADDOCK run for complex
REMARK final NOE weights: unambig 50 amb: 50
REMARK ===============================================================
REMARK            total,bonds,angles,improper,dihe,vdw,elec,air,cdih,coup,sani,vean,dani
REMARK energies: -89.8827, 0, 0, 0, 0, -24.8742, -117.032, 52.024, 0, 0, 0, 0, 0
REMARK ===============================================================
REMARK            bonds,angles,impropers,dihe,air,cdih,coup,sani,vean,dani
REMARK rms-dev.: 0,0,0,0,1.11785,0,0, 0, 0, 0
REMARK ===============================================================
REMARK               air,cdih,coup,sani,vean,dani
REMARK               >0.3,>5,>1,>0,>5,>0.2
REMARK violations.: 1, 0, 0, 0, 0, 0
REMARK ===============================================================
REMARK                        CVpartition#,violations,rms
REMARK AIRs cross-validation: 2, 1, 5.53908
REMARK ===============================================================
REMARK NCS energy: 0
REMARK ===============================================================
REMARK Symmetry energy: 0
REMARK ===============================================================
REMARK Desolvation energy: 11.1361
REMARK Internal energy free molecules: 8587.91
REMARK Internal energy complex: -16977.5
REMARK Binding energy: -25696.2
REMARK ===============================================================
REMARK buried surface area: 1097.79
REMARK ===============================================================
REMARK water - chain1: 0 0 0
REMARK water - chain2: 0 0 0
REMARK water - chain3: 0 0 0
REMARK water - chain4: 0 0 0
REMARK water - chain5: 0 0 0
REMARK water - chain6: 0 0 0
REMARK ===============================================================
REMARK water - water: 0 0 0
REMARK ===============================================================
REMARK DATE:08-Dec-2015  19:53:01       created by user: enm009
REMARK VERSION:1.2
ATOM      1  C   GLY A  78     -12.265  37.360  -0.276  1.00 10.00      A   
ATOM      2  O   GLY A  78     -13.072  37.224  -1.199  1.00 10.00      A   
ATOM      3  N   GLY A  78     -14.203  37.204   1.259  1.00 10.00      A   
ATOM      4  HT1 GLY A  78     -14.387  36.209   1.024  1.00 10.00      A   
ATOM      5  HT2 GLY A  78     -14.739  37.804   0.603  1.00 10.00      A   
ATOM      6  HT3 GLY A  78     -14.532  37.386   2.226  1.00 10.00      A   
ATOM      7  CA  GLY A  78     -12.757  37.495   1.147  1.00 10.00      A   
ATOM      8  N   PRO A  79     -10.941  37.394  -0.488  1.00 10.00      A   
ATOM      9  CA  PRO A  79     -10.352  37.275  -1.824  1.00 10.00      A   
ATOM     10  CB  PRO A  79      -8.866  37.573  -1.590  1.00 10.00      A   
ATOM     11  CG  PRO A  79      -8.633  37.230  -0.161  1.00 10.00      A   
ATOM     12  CD  PRO A  79      -9.912  37.553   0.557  1.00 10.00      A   
ATOM     13  C   PRO A  79     -10.526  35.871  -2.397  1.00 10.00      A   
ATOM     14  O   PRO A  79     -10.179  34.880  -1.756  1.00 10.00      A   
ATOM     15  N   ARG A  80     -11.085  35.790  -3.596  1.00 10.00      A   
ATOM     16  HN  ARG A  80     -11.358  36.613  -4.056  1.00 10.00      A   
ATOM     17  CA  ARG A  80     -11.299  34.508  -4.253  1.00 10.00      A   
ATOM     18  CB  ARG A  80     -12.796  34.205  -4.397  1.00 10.00      A   
ATOM     19  CG  ARG A  80     -13.596  34.253  -3.101  1.00 10.00      A   
ATOM     20  CD  ARG A  80     -13.216  33.120  -2.162  1.00 10.00      A   
ATOM     21  NE  ARG A  80     -14.249  32.873  -1.152  1.00 10.00      A   
ATOM     22  HE  ARG A  80     -15.177  32.782  -1.467  1.00 10.00      A   
ATOM     23  CZ  ARG A  80     -14.003  32.753   0.152  1.00 10.00      A   
ATOM     24  NH1 ARG A  80     -12.769  32.871   0.618  1.00 10.00      A   
ATOM     25 HH11 ARG A  80     -12.589  32.772   1.648  1.00 10.00      A   
ATOM     26 HH12 ARG A  80     -11.977  33.060  -0.029  1.00 10.00      A   
ATOM     27  NH2 ARG A  80     -14.988  32.506   0.997  1.00 10.00      A   
ATOM     28 HH21 ARG A  80     -14.789  32.420   2.023  1.00 10.00      A   
ATOM     29 HH22 ARG A  80     -15.975  32.383   0.647  1.00 10.00      A   
ATOM     30  C   ARG A  80     -10.634  34.503  -5.625  1.00 10.00      A   
ATOM     31  O   ARG A  80     -11.207  34.972  -6.609  1.00 10.00      A   
ATOM     32  N   SER A  81      -9.415  33.996  -5.680  1.00 10.00      A   
ATOM     33  HN  SER A  81      -9.001  33.657  -4.860  1.00 10.00      A   
ATOM     34  CA  SER A  81      -8.670  33.930  -6.927  1.00 10.00      A   
ATOM     35  CB  SER A  81      -7.175  34.005  -6.622  1.00 10.00      A   
ATOM     36  OG  SER A  81      -6.899  35.081  -5.737  1.00 10.00      A   
ATOM     37  HG  SER A  81      -6.513  35.813  -6.240  1.00 10.00      A   
ATOM     38  C   SER A  81      -8.994  32.639  -7.680  1.00 10.00      A   
ATOM     39  O   SER A  81      -9.547  31.702  -7.099  1.00 10.00      A   
ATOM     40  N   GLN A  82      -8.655  32.601  -8.965  1.00 10.00      A   
ATOM     41  HN  GLN A  82      -8.236  33.392  -9.369  1.00 10.00      A   
ATOM     42  CA  GLN A  82      -8.896  31.428  -9.802  1.00 10.00      A   
ATOM     43  CB  GLN A  82      -8.331  31.659 -11.208  1.00 10.00      A   
ATOM     44  CG  GLN A  82      -8.412  30.445 -12.120  1.00 10.00      A   
ATOM     45  CD  GLN A  82      -7.357  30.459 -13.207  1.00 10.00      A   
ATOM     46  OE1 GLN A  82      -6.935  31.519 -13.670  1.00 10.00      A   
ATOM     47  NE2 GLN A  82      -6.912  29.281 -13.615  1.00 10.00      A   
ATOM     48 HE21 GLN A  82      -7.285  28.466 -13.193  1.00 10.00      A   
ATOM     49 HE22 GLN A  82      -6.236  29.263 -14.320  1.00 10.00      A   
ATOM     50  C   GLN A  82      -8.257  30.186  -9.189  1.00 10.00      A   
ATOM     51  O   GLN A  82      -8.894  29.140  -9.072  1.00 10.00      A   
ATOM     52  N   LYS A  83      -6.998  30.322  -8.785  1.00 10.00      A   
ATOM     53  HN  LYS A  83      -6.549  31.187  -8.909  1.00 10.00      A   
ATOM     54  CA  LYS A  83      -6.262  29.221  -8.176  1.00 10.00      A   
ATOM     55  CB  LYS A  83      -4.848  29.668  -7.803  1.00 10.00      A   
ATOM     56  CG  LYS A  83      -3.935  28.538  -7.354  1.00 10.00      A   
ATOM     57  CD  LYS A  83      -2.641  29.082  -6.775  1.00 10.00      A   
ATOM     58  CE  LYS A  83      -1.729  27.966  -6.297  1.00 10.00      A   
ATOM     59  NZ  LYS A  83      -0.590  28.495  -5.502  1.00 10.00      A   
ATOM     60  HZ1 LYS A  83      -0.067  29.203  -6.056  1.00 10.00      A   
ATOM     61  HZ2 LYS A  83       0.058  27.724  -5.249  1.00 10.00      A   
ATOM     62  HZ3 LYS A  83      -0.939  28.942  -4.629  1.00 10.00      A   
ATOM     63  C   LYS A  83      -6.988  28.702  -6.940  1.00 10.00      A   
ATOM     64  O   LYS A  83      -7.023  27.501  -6.690  1.00 10.00      A   
ATOM     65  N   GLN A  84      -7.584  29.618  -6.183  1.00 10.00      A   
ATOM     66  HN  GLN A  84      -7.539  30.558  -6.450  1.00 10.00      A   
ATOM     67  CA  GLN A  84      -8.320  29.256  -4.979  1.00 10.00      A   
ATOM     68  CB  GLN A  84      -8.752  30.507  -4.216  1.00 10.00      A   
ATOM     69  CG  GLN A  84      -7.667  31.155  -3.376  1.00 10.00      A   
ATOM     70  CD  GLN A  84      -8.242  32.183  -2.424  1.00 10.00      A   
ATOM     71  OE1 GLN A  84      -9.389  32.068  -1.994  1.00 10.00      A   
ATOM     72  NE2 GLN A  84      -7.461  33.195  -2.093  1.00 10.00      A   
ATOM     73 HE21 GLN A  84      -6.560  33.233  -2.477  1.00 10.00      A   
ATOM     74 HE22 GLN A  84      -7.815  33.867  -1.473  1.00 10.00      A   
ATOM     75  C   GLN A  84      -9.557  28.445  -5.338  1.00 10.00      A   
ATOM     76  O   GLN A  84      -9.855  27.439  -4.700  1.00 10.00      A   
ATOM     77  N   LEU A  85     -10.264  28.888  -6.373  1.00 10.00      A   
ATOM     78  HN  LEU A  85      -9.958  29.690  -6.853  1.00 10.00      A   
ATOM     79  CA  LEU A  85     -11.478  28.212  -6.823  1.00 10.00      A   
ATOM     80  CB  LEU A  85     -12.171  29.016  -7.925  1.00 10.00      A   
ATOM     81  CG  LEU A  85     -12.701  30.394  -7.522  1.00 10.00      A   
ATOM     82  CD1 LEU A  85     -13.241  31.137  -8.733  1.00 10.00      A   
ATOM     83  CD2 LEU A  85     -13.773  30.268  -6.449  1.00 10.00      A   
ATOM     84  C   LEU A  85     -11.176  26.800  -7.307  1.00 10.00      A   
ATOM     85  O   LEU A  85     -11.969  25.878  -7.095  1.00 10.00      A   
ATOM     86  N   GLU A  86     -10.024  26.638  -7.947  1.00 10.00      A   
ATOM     87  HN  GLU A  86      -9.442  27.417  -8.087  1.00 10.00      A   
ATOM     88  CA  GLU A  86      -9.605  25.340  -8.460  1.00 10.00      A   
ATOM     89  CB  GLU A  86      -8.550  25.510  -9.556  1.00 10.00      A   
ATOM     90  CG  GLU A  86      -8.989  26.396 -10.710  1.00 10.00      A   
ATOM     91  CD  GLU A  86      -8.257  26.078 -11.995  1.00 10.00      A   
ATOM     92  OE1 GLU A  86      -8.566  25.036 -12.611  1.00 10.00      A   
ATOM     93  OE2 GLU A  86      -7.376  26.865 -12.403  1.00 10.00      A   
ATOM     94  C   GLU A  86      -9.061  24.459  -7.339  1.00 10.00      A   
ATOM     95  O   GLU A  86      -9.334  23.260  -7.285  1.00 10.00      A   
ATOM     96  N   LEU A  87      -8.295  25.061  -6.441  1.00 10.00      A   
ATOM     97  HN  LEU A  87      -8.100  26.021  -6.542  1.00 10.00      A   
ATOM     98  CA  LEU A  87      -7.717  24.335  -5.319  1.00 10.00      A   
ATOM     99  CB  LEU A  87      -6.698  25.210  -4.581  1.00 10.00      A   
ATOM    100  CG  LEU A  87      -6.078  24.611  -3.315  1.00 10.00      A   
ATOM    101  CD1 LEU A  87      -5.036  23.559  -3.666  1.00 10.00      A   
ATOM    102  CD2 LEU A  87      -5.477  25.702  -2.444  1.00 10.00      A   
ATOM    103  C   LEU A  87      -8.800  23.875  -4.351  1.00 10.00      A   
ATOM    104  O   LEU A  87      -8.735  22.770  -3.815  1.00 10.00      A   
ATOM    105  N   LYS A  88      -9.801  24.719  -4.146  1.00 10.00      A   
ATOM    106  HN  LYS A  88      -9.805  25.585  -4.614  1.00 10.00      A   
ATOM    107  CA  LYS A  88     -10.886  24.402  -3.231  1.00 10.00      A   
ATOM    108  CB  LYS A  88     -11.859  25.570  -3.091  1.00 10.00      A   
ATOM    109  CG  LYS A  88     -12.371  25.753  -1.673  1.00 10.00      A   
ATOM    110  CD  LYS A  88     -11.223  25.767  -0.676  1.00 10.00      A   
ATOM    111  CE  LYS A  88     -11.681  25.306   0.695  1.00 10.00      A   
ATOM    112  NZ  LYS A  88     -10.540  24.918   1.568  1.00 10.00      A   
ATOM    113  HZ1 LYS A  88      -9.868  24.311   1.039  1.00 10.00      A   
ATOM    114  HZ2 LYS A  88     -10.887  24.393   2.395  1.00 10.00      A   
ATOM    115  HZ3 LYS A  88     -10.036  25.764   1.897  1.00 10.00      A   
ATOM    116  C   LYS A  88     -11.613  23.124  -3.625  1.00 10.00      A   
ATOM    117  O   LYS A  88     -11.854  22.260  -2.783  1.00 10.00      A   
ATOM    118  N   VAL A  89     -11.946  22.994  -4.904  1.00 10.00      A   
ATOM    119  HN  VAL A  89     -11.726  23.710  -5.538  1.00 10.00      A   
ATOM    120  CA  VAL A  89     -12.632  21.797  -5.376  1.00 10.00      A   
ATOM    121  CB  VAL A  89     -13.288  21.966  -6.764  1.00 10.00      A   
ATOM    122  CG1 VAL A  89     -14.460  22.931  -6.678  1.00 10.00      A   
ATOM    123  CG2 VAL A  89     -12.283  22.433  -7.805  1.00 10.00      A   
ATOM    124  C   VAL A  89     -11.689  20.599  -5.362  1.00 10.00      A   
ATOM    125  O   VAL A  89     -12.126  19.453  -5.252  1.00 10.00      A   
ATOM    126  N   SER A  90     -10.392  20.877  -5.454  1.00 10.00      A   
ATOM    127  HN  SER A  90     -10.109  21.810  -5.552  1.00 10.00      A   
ATOM    128  CA  SER A  90      -9.382  19.835  -5.420  1.00 10.00      A   
ATOM    129  CB  SER A  90      -8.010  20.413  -5.788  1.00 10.00      A   
ATOM    130  OG  SER A  90      -6.984  19.444  -5.657  1.00 10.00      A   
ATOM    131  HG  SER A  90      -6.939  19.150  -4.739  1.00 10.00      A   
ATOM    132  C   SER A  90      -9.346  19.211  -4.029  1.00 10.00      A   
ATOM    133  O   SER A  90      -9.315  17.988  -3.883  1.00 10.00      A   
ATOM    134  N   GLU A  91      -9.369  20.065  -3.008  1.00 10.00      A   
ATOM    135  HN  GLU A  91      -9.390  21.031  -3.192  1.00 10.00      A   
ATOM    136  CA  GLU A  91      -9.356  19.608  -1.626  1.00 10.00      A   
ATOM    137  CB  GLU A  91      -9.212  20.796  -0.665  1.00 10.00      A   
ATOM    138  CG  GLU A  91      -7.976  21.651  -0.906  1.00 10.00      A   
ATOM    139  CD  GLU A  91      -7.820  22.761   0.113  1.00 10.00      A   
ATOM    140  OE1 GLU A  91      -8.687  23.660   0.163  1.00 10.00      A   
ATOM    141  OE2 GLU A  91      -6.824  22.745   0.866  1.00 10.00      A   
ATOM    142  C   GLU A  91     -10.636  18.837  -1.324  1.00 10.00      A   
ATOM    143  O   GLU A  91     -10.643  17.912  -0.510  1.00 10.00      A   
ATOM    144  N   LEU A  92     -11.713  19.221  -2.004  1.00 10.00      A   
ATOM    145  HN  LEU A  92     -11.633  19.967  -2.637  1.00 10.00      A   
ATOM    146  CA  LEU A  92     -13.008  18.578  -1.834  1.00 10.00      A   
ATOM    147  CB  LEU A  92     -14.112  19.416  -2.479  1.00 10.00      A   
ATOM    148  CG  LEU A  92     -14.573  20.642  -1.693  1.00 10.00      A   
ATOM    149  CD1 LEU A  92     -15.483  21.508  -2.548  1.00 10.00      A   
ATOM    150  CD2 LEU A  92     -15.285  20.215  -0.420  1.00 10.00      A   
ATOM    151  C   LEU A  92     -13.013  17.165  -2.407  1.00 10.00      A   
ATOM    152  O   LEU A  92     -13.378  16.213  -1.717  1.00 10.00      A   
ATOM    153  N   VAL A  93     -12.598  17.024  -3.666  1.00 10.00      A   
ATOM    154  HN  VAL A  93     -12.312  17.816  -4.174  1.00 10.00      A   
ATOM    155  CA  VAL A  93     -12.568  15.711  -4.307  1.00 10.00      A   
ATOM    156  CB  VAL A  93     -12.258  15.770  -5.822  1.00 10.00      A   
ATOM    157  CG1 VAL A  93     -13.372  16.486  -6.570  1.00 10.00      A   
ATOM    158  CG2 VAL A  93     -10.916  16.433  -6.094  1.00 10.00      A   
ATOM    159  C   VAL A  93     -11.607  14.763  -3.593  1.00 10.00      A   
ATOM    160  O   VAL A  93     -11.902  13.578  -3.432  1.00 10.00      A   
ATOM    161  N   GLN A  94     -10.468  15.298  -3.151  1.00 10.00      A   
ATOM    162  HN  GLN A  94     -10.288  16.249  -3.321  1.00 10.00      A   
ATOM    163  CA  GLN A  94      -9.480  14.504  -2.431  1.00 10.00      A   
ATOM    164  CB  GLN A  94      -8.217  15.327  -2.153  1.00 10.00      A   
ATOM    165  CG  GLN A  94      -7.342  15.554  -3.378  1.00 10.00      A   
ATOM    166  CD  GLN A  94      -6.253  16.587  -3.148  1.00 10.00      A   
ATOM    167  OE1 GLN A  94      -6.415  17.522  -2.361  1.00 10.00      A   
ATOM    168  NE2 GLN A  94      -5.135  16.427  -3.839  1.00 10.00      A   
ATOM    169 HE21 GLN A  94      -5.075  15.662  -4.448  1.00 10.00      A   
ATOM    170 HE22 GLN A  94      -4.414  17.080  -3.715  1.00 10.00      A   
ATOM    171  C   GLN A  94     -10.079  14.000  -1.123  1.00 10.00      A   
ATOM    172  O   GLN A  94      -9.875  12.850  -0.734  1.00 10.00      A   
ATOM    173  N   PHE A  95     -10.844  14.869  -0.469  1.00 10.00      A   
ATOM    174  HN  PHE A  95     -10.979  15.763  -0.850  1.00 10.00      A   
ATOM    175  CA  PHE A  95     -11.494  14.536   0.790  1.00 10.00      A   
ATOM    176  CB  PHE A  95     -12.239  15.764   1.326  1.00 10.00      A   
ATOM    177  CG  PHE A  95     -12.753  15.628   2.731  1.00 10.00      A   
ATOM    178  CD1 PHE A  95     -11.896  15.755   3.812  1.00 10.00      A   
ATOM    179  CD2 PHE A  95     -14.095  15.384   2.973  1.00 10.00      A   
ATOM    180  CE1 PHE A  95     -12.367  15.642   5.107  1.00 10.00      A   
ATOM    181  CE2 PHE A  95     -14.573  15.268   4.265  1.00 10.00      A   
ATOM    182  CZ  PHE A  95     -13.707  15.397   5.333  1.00 10.00      A   
ATOM    183  C   PHE A  95     -12.467  13.378   0.591  1.00 10.00      A   
ATOM    184  O   PHE A  95     -12.431  12.392   1.324  1.00 10.00      A   
ATOM    185  N   LEU A  96     -13.316  13.500  -0.423  1.00 10.00      A   
ATOM    186  HN  LEU A  96     -13.278  14.310  -0.979  1.00 10.00      A   
ATOM    187  CA  LEU A  96     -14.307  12.476  -0.733  1.00 10.00      A   
ATOM    188  CB  LEU A  96     -15.151  12.905  -1.938  1.00 10.00      A   
ATOM    189  CG  LEU A  96     -15.888  14.241  -1.815  1.00 10.00      A   
ATOM    190  CD1 LEU A  96     -16.456  14.663  -3.161  1.00 10.00      A   
ATOM    191  CD2 LEU A  96     -16.991  14.152  -0.771  1.00 10.00      A   
ATOM    192  C   LEU A  96     -13.653  11.125  -1.020  1.00 10.00      A   
ATOM    193  O   LEU A  96     -14.047  10.104  -0.456  1.00 10.00      A   
ATOM    194  N   LEU A  97     -12.642  11.136  -1.882  1.00 10.00      A   
ATOM    195  HN  LEU A  97     -12.358  11.993  -2.271  1.00 10.00      A   
ATOM    196  CA  LEU A  97     -11.939   9.917  -2.270  1.00 10.00      A   
ATOM    197  CB  LEU A  97     -10.916  10.215  -3.368  1.00 10.00      A   
ATOM    198  CG  LEU A  97     -11.471  10.735  -4.694  1.00 10.00      A   
ATOM    199  CD1 LEU A  97     -10.340  11.215  -5.588  1.00 10.00      A   
ATOM    200  CD2 LEU A  97     -12.289   9.660  -5.395  1.00 10.00      A   
ATOM    201  C   LEU A  97     -11.242   9.238  -1.094  1.00 10.00      A   
ATOM    202  O   LEU A  97     -11.252   8.014  -0.980  1.00 10.00      A   
ATOM    203  N   ILE A  98     -10.635  10.028  -0.224  1.00 10.00      A   
ATOM    204  HN  ILE A  98     -10.664  11.003  -0.355  1.00 10.00      A   
ATOM    205  CA  ILE A  98      -9.915   9.482   0.920  1.00 10.00      A   
ATOM    206  CB  ILE A  98      -8.863  10.476   1.466  1.00 10.00      A   
ATOM    207  CG1 ILE A  98      -7.821  10.810   0.389  1.00 10.00      A   
ATOM    208  CG2 ILE A  98      -8.183   9.931   2.717  1.00 10.00      A   
ATOM    209  CD1 ILE A  98      -7.086   9.605  -0.162  1.00 10.00      A   
ATOM    210  C   ILE A  98     -10.852   9.041   2.044  1.00 10.00      A   
ATOM    211  O   ILE A  98     -10.689   7.957   2.607  1.00 10.00      A   
ATOM    212  N   LYS A  99     -11.848   9.859   2.350  1.00 10.00      A   
ATOM    213  HN  LYS A  99     -11.973  10.687   1.830  1.00 10.00      A   
ATOM    214  CA  LYS A  99     -12.768   9.549   3.436  1.00 10.00      A   
ATOM    215  CB  LYS A  99     -13.487  10.803   3.937  1.00 10.00      A   
ATOM    216  CG  LYS A  99     -12.549  11.927   4.352  1.00 10.00      A   
ATOM    217  CD  LYS A  99     -11.491  11.451   5.335  1.00 10.00      A   
ATOM    218  CE  LYS A  99     -10.283  12.375   5.323  1.00 10.00      A   
ATOM    219  NZ  LYS A  99      -9.354  12.104   6.452  1.00 10.00      A   
ATOM    220  HZ1 LYS A  99      -9.836  12.268   7.357  1.00 10.00      A   
ATOM    221  HZ2 LYS A  99      -8.530  12.737   6.397  1.00 10.00      A   
ATOM    222  HZ3 LYS A  99      -9.022  11.120   6.421  1.00 10.00      A   
ATOM    223  C   LYS A  99     -13.758   8.437   3.099  1.00 10.00      A   
ATOM    224  O   LYS A  99     -13.925   7.500   3.879  1.00 10.00      A   
ATOM    225  N   ASP A 100     -14.392   8.509   1.932  1.00 10.00      A   
ATOM    226  HN  ASP A 100     -14.194   9.245   1.310  1.00 10.00      A   
ATOM    227  CA  ASP A 100     -15.373   7.490   1.552  1.00 10.00      A   
ATOM    228  CB  ASP A 100     -16.426   8.019   0.577  1.00 10.00      A   
ATOM    229  CG  ASP A 100     -17.692   7.177   0.602  1.00 10.00      A   
ATOM    230  OD1 ASP A 100     -18.131   6.795   1.706  1.00 10.00      A   
ATOM    231  OD2 ASP A 100     -18.241   6.881  -0.484  1.00 10.00      A   
ATOM    232  C   ASP A 100     -14.712   6.217   1.031  1.00 10.00      A   
ATOM    233  O   ASP A 100     -15.380   5.300   0.542  1.00 10.00      A   
ATOM    234  N   GLN A 101     -13.391   6.161   1.146  1.00 10.00      A   
ATOM    235  HN  GLN A 101     -12.914   6.932   1.519  1.00 10.00      A   
ATOM    236  CA  GLN A 101     -12.632   4.989   0.730  1.00 10.00      A   
ATOM    237  CB  GLN A 101     -11.142   5.327   0.657  1.00 10.00      A   
ATOM    238  CG  GLN A 101     -10.287   4.257   0.000  1.00 10.00      A   
ATOM    239  CD  GLN A 101      -8.802   4.497   0.189  1.00 10.00      A   
ATOM    240  OE1 GLN A 101      -8.017   3.555   0.263  1.00 10.00      A   
ATOM    241  NE2 GLN A 101      -8.405   5.757   0.272  1.00 10.00      A   
ATOM    242 HE21 GLN A 101      -9.083   6.462   0.209  1.00 10.00      A   
ATOM    243 HE22 GLN A 101      -7.443   5.933   0.396  1.00 10.00      A   
ATOM    244  C   GLN A 101     -12.858   3.882   1.752  1.00 10.00      A   
ATOM    245  O   GLN A 101     -12.666   2.697   1.475  1.00 10.00      A   
ATOM    246  N   LYS A 102     -13.269   4.297   2.941  1.00 10.00      A   
ATOM    247  HN  LYS A 102     -13.388   5.259   3.090  1.00 10.00      A   
ATOM    248  CA  LYS A 102     -13.548   3.380   4.032  1.00 10.00      A   
ATOM    249  CB  LYS A 102     -13.010   3.964   5.341  1.00 10.00      A   
ATOM    250  CG  LYS A 102     -12.621   2.928   6.383  1.00 10.00      A   
ATOM    251  CD  LYS A 102     -12.266   3.593   7.705  1.00 10.00      A   
ATOM    252  CE  LYS A 102     -11.623   2.611   8.669  1.00 10.00      A   
ATOM    253  NZ  LYS A 102     -10.213   2.317   8.303  1.00 10.00      A   
ATOM    254  HZ1 LYS A 102      -9.633   3.175   8.394  1.00 10.00      A   
ATOM    255  HZ2 LYS A 102     -10.159   1.985   7.321  1.00 10.00      A   
ATOM    256  HZ3 LYS A 102      -9.825   1.582   8.928  1.00 10.00      A   
ATOM    257  C   LYS A 102     -15.054   3.160   4.142  1.00 10.00      A   
ATOM    258  O   LYS A 102     -15.510   2.330   4.924  1.00 10.00      A   
ATOM    259  N   LYS A 103     -15.807   3.917   3.337  1.00 10.00      A   
ATOM    260  HN  LYS A 103     -15.361   4.545   2.733  1.00 10.00      A   
ATOM    261  CA  LYS A 103     -17.269   3.843   3.315  1.00 10.00      A   
ATOM    262  CB  LYS A 103     -17.763   2.506   2.751  1.00 10.00      A   
ATOM    263  CG  LYS A 103     -17.718   2.423   1.233  1.00 10.00      A   
ATOM    264  CD  LYS A 103     -18.799   3.286   0.600  1.00 10.00      A   
ATOM    265  CE  LYS A 103     -18.597   3.426  -0.900  1.00 10.00      A   
ATOM    266  NZ  LYS A 103     -17.596   4.473  -1.236  1.00 10.00      A   
ATOM    267  HZ1 LYS A 103     -17.388   4.455  -2.253  1.00 10.00      A   
ATOM    268  HZ2 LYS A 103     -16.716   4.314  -0.706  1.00 10.00      A   
ATOM    269  HZ3 LYS A 103     -17.967   5.422  -0.985  1.00 10.00      A   
ATOM    270  C   LYS A 103     -17.876   4.128   4.684  1.00 10.00      A   
ATOM    271  O   LYS A 103     -18.163   3.213   5.455  1.00 10.00      A   
ATOM    272  N   ILE A 104     -18.071   5.406   4.977  1.00 10.00      A   
ATOM    273  HN  ILE A 104     -17.842   6.090   4.313  1.00 10.00      A   
ATOM    274  CA  ILE A 104     -18.634   5.811   6.261  1.00 10.00      A   
ATOM    275  CB  ILE A 104     -18.050   7.147   6.784  1.00 10.00      A   
ATOM    276  CG1 ILE A 104     -16.532   7.209   6.564  1.00 10.00      A   
ATOM    277  CG2 ILE A 104     -18.389   7.343   8.256  1.00 10.00      A   
ATOM    278  CD1 ILE A 104     -15.745   6.167   7.331  1.00 10.00      A   
ATOM    279  C   ILE A 104     -20.170   5.850   6.229  1.00 10.00      A   
ATOM    280  O   ILE A 104     -20.820   5.104   6.964  1.00 10.00      A   
ATOM    281  N   PRO A 105     -20.793   6.699   5.380  1.00 10.00      A   
ATOM    282  CA  PRO A 105     -20.113   7.617   4.473  1.00 10.00      A   
ATOM    283  CB  PRO A 105     -21.056   7.622   3.271  1.00 10.00      A   
ATOM    284  CG  PRO A 105     -22.422   7.396   3.845  1.00 10.00      A   
ATOM    285  CD  PRO A 105     -22.248   6.807   5.226  1.00 10.00      A   
ATOM    286  C   PRO A 105     -19.993   9.027   5.060  1.00 10.00      A   
ATOM    287  O   PRO A 105     -20.290   9.251   6.236  1.00 10.00      A   
ATOM    288  N   ILE A 106     -19.565   9.973   4.236  1.00 10.00      A   
ATOM    289  HN  ILE A 106     -19.386   9.744   3.299  1.00 10.00      A   
ATOM    290  CA  ILE A 106     -19.382  11.349   4.679  1.00 10.00      A   
ATOM    291  CB  ILE A 106     -18.344  12.109   3.822  1.00 10.00      A   
ATOM    292  CG1 ILE A 106     -18.366  11.634   2.362  1.00 10.00      A   
ATOM    293  CG2 ILE A 106     -16.952  11.965   4.416  1.00 10.00      A   
ATOM    294  CD1 ILE A 106     -19.423  12.298   1.506  1.00 10.00      A   
ATOM    295  C   ILE A 106     -20.689  12.132   4.718  1.00 10.00      A   
ATOM    296  O   ILE A 106     -21.607  11.881   3.933  1.00 10.00      A   
ATOM    297  N   LYS A 107     -20.769  13.077   5.644  1.00 10.00      A   
ATOM    298  HN  LYS A 107     -20.013  13.218   6.255  1.00 10.00      A   
ATOM    299  CA  LYS A 107     -21.946  13.912   5.781  1.00 10.00      A   
ATOM    300  CB  LYS A 107     -22.519  13.825   7.196  1.00 10.00      A   
ATOM    301  CG  LYS A 107     -23.222  12.509   7.487  1.00 10.00      A   
ATOM    302  CD  LYS A 107     -23.197  12.168   8.968  1.00 10.00      A   
ATOM    303  CE  LYS A 107     -21.920  11.432   9.356  1.00 10.00      A   
ATOM    304  NZ  LYS A 107     -20.982  12.297  10.120  1.00 10.00      A   
ATOM    305  HZ1 LYS A 107     -21.476  12.750  10.914  1.00 10.00      A   
ATOM    306  HZ2 LYS A 107     -20.586  13.040   9.500  1.00 10.00      A   
ATOM    307  HZ3 LYS A 107     -20.195  11.730  10.499  1.00 10.00      A   
ATOM    308  C   LYS A 107     -21.617  15.352   5.410  1.00 10.00      A   
ATOM    309  O   LYS A 107     -20.512  15.834   5.667  1.00 10.00      A   
ATOM    310  N   ARG A 108     -22.587  16.021   4.807  1.00 10.00      A   
ATOM    311  HN  ARG A 108     -23.441  15.560   4.648  1.00 10.00      A   
ATOM    312  CA  ARG A 108     -22.444  17.405   4.356  1.00 10.00      A   
ATOM    313  CB  ARG A 108     -23.783  17.897   3.805  1.00 10.00      A   
ATOM    314  CG  ARG A 108     -23.722  19.204   3.037  1.00 10.00      A   
ATOM    315  CD  ARG A 108     -25.066  19.511   2.399  1.00 10.00      A   
ATOM    316  NE  ARG A 108     -25.123  20.861   1.846  1.00 10.00      A   
ATOM    317  HE  ARG A 108     -24.375  21.144   1.278  1.00 10.00      A   
ATOM    318  CZ  ARG A 108     -26.127  21.709   2.065  1.00 10.00      A   
ATOM    319  NH1 ARG A 108     -27.147  21.348   2.838  1.00 10.00      A   
ATOM    320 HH11 ARG A 108     -27.162  20.402   3.281  1.00 10.00      A   
ATOM    321 HH12 ARG A 108     -27.941  22.006   3.001  1.00 10.00      A   
ATOM    322  NH2 ARG A 108     -26.112  22.914   1.509  1.00 10.00      A   
ATOM    323 HH21 ARG A 108     -25.326  23.200   0.894  1.00 10.00      A   
ATOM    324 HH22 ARG A 108     -26.895  23.585   1.695  1.00 10.00      A   
ATOM    325  C   ARG A 108     -21.952  18.342   5.461  1.00 10.00      A   
ATOM    326  O   ARG A 108     -21.139  19.235   5.210  1.00 10.00      A   
ATOM    327  N   ALA A 109     -22.433  18.127   6.682  1.00 10.00      A   
ATOM    328  HN  ALA A 109     -23.053  17.385   6.824  1.00 10.00      A   
ATOM    329  CA  ALA A 109     -22.052  18.965   7.814  1.00 10.00      A   
ATOM    330  CB  ALA A 109     -22.930  18.667   9.020  1.00 10.00      A   
ATOM    331  C   ALA A 109     -20.575  18.815   8.171  1.00 10.00      A   
ATOM    332  O   ALA A 109     -19.918  19.795   8.527  1.00 10.00      A   
ATOM    333  N   ASP A 110     -20.054  17.595   8.059  1.00 10.00      A   
ATOM    334  HN  ASP A 110     -20.622  16.857   7.753  1.00 10.00      A   
ATOM    335  CA  ASP A 110     -18.654  17.327   8.382  1.00 10.00      A   
ATOM    336  CB  ASP A 110     -18.346  15.821   8.376  1.00 10.00      A   
ATOM    337  CG  ASP A 110     -19.429  14.958   8.996  1.00 10.00      A   
ATOM    338  OD1 ASP A 110     -19.980  15.332  10.053  1.00 10.00      A   
ATOM    339  OD2 ASP A 110     -19.731  13.891   8.427  1.00 10.00      A   
ATOM    340  C   ASP A 110     -17.737  18.025   7.388  1.00 10.00      A   
ATOM    341  O   ASP A 110     -16.817  18.742   7.772  1.00 10.00      A   
ATOM    342  N   ILE A 111     -18.014  17.823   6.104  1.00 10.00      A   
ATOM    343  HN  ILE A 111     -18.779  17.253   5.870  1.00 10.00      A   
ATOM    344  CA  ILE A 111     -17.221  18.417   5.031  1.00 10.00      A   
ATOM    345  CB  ILE A 111     -17.801  18.044   3.648  1.00 10.00      A   
ATOM    346  CG1 ILE A 111     -18.047  16.534   3.561  1.00 10.00      A   
ATOM    347  CG2 ILE A 111     -16.870  18.500   2.535  1.00 10.00      A   
ATOM    348  CD1 ILE A 111     -18.883  16.118   2.371  1.00 10.00      A   
ATOM    349  C   ILE A 111     -17.178  19.939   5.160  1.00 10.00      A   
ATOM    350  O   ILE A 111     -16.111  20.554   5.065  1.00 10.00      A   
ATOM    351  N   LEU A 112     -18.341  20.529   5.405  1.00 10.00      A   
ATOM    352  HN  LEU A 112     -19.144  19.969   5.498  1.00 10.00      A   
ATOM    353  CA  LEU A 112     -18.477  21.975   5.544  1.00 10.00      A   
ATOM    354  CB  LEU A 112     -19.960  22.324   5.712  1.00 10.00      A   
ATOM    355  CG  LEU A 112     -20.330  23.807   5.773  1.00 10.00      A   
ATOM    356  CD1 LEU A 112     -20.078  24.481   4.435  1.00 10.00      A   
ATOM    357  CD2 LEU A 112     -21.785  23.965   6.180  1.00 10.00      A   
ATOM    358  C   LEU A 112     -17.671  22.513   6.730  1.00 10.00      A   
ATOM    359  O   LEU A 112     -17.147  23.630   6.687  1.00 10.00      A   
ATOM    360  N   LYS A 113     -17.550  21.703   7.771  1.00 10.00      A   
ATOM    361  HN  LYS A 113     -17.950  20.807   7.730  1.00 10.00      A   
ATOM    362  CA  LYS A 113     -16.838  22.104   8.975  1.00 10.00      A   
ATOM    363  CB  LYS A 113     -17.493  21.453  10.200  1.00 10.00      A   
ATOM    364  CG  LYS A 113     -16.873  21.843  11.529  1.00 10.00      A   
ATOM    365  CD  LYS A 113     -17.481  21.059  12.678  1.00 10.00      A   
ATOM    366  CE  LYS A 113     -16.645  21.201  13.938  1.00 10.00      A   
ATOM    367  NZ  LYS A 113     -16.329  22.624  14.230  1.00 10.00      A   
ATOM    368  HZ1 LYS A 113     -17.204  23.162  14.383  1.00 10.00      A   
ATOM    369  HZ2 LYS A 113     -15.810  23.045  13.435  1.00 10.00      A   
ATOM    370  HZ3 LYS A 113     -15.741  22.693  15.085  1.00 10.00      A   
ATOM    371  C   LYS A 113     -15.349  21.752   8.930  1.00 10.00      A   
ATOM    372  O   LYS A 113     -14.548  22.321   9.673  1.00 10.00      A   
ATOM    373  N   HIS A 114     -14.968  20.832   8.056  1.00 10.00      A   
ATOM    374  HN  HIS A 114     -15.635  20.420   7.464  1.00 10.00      A   
ATOM    375  CA  HIS A 114     -13.574  20.409   7.981  1.00 10.00      A   
ATOM    376  CB  HIS A 114     -13.451  18.885   7.888  1.00 10.00      A   
ATOM    377  CG  HIS A 114     -13.577  18.187   9.210  1.00 10.00      A   
ATOM    378  ND1 HIS A 114     -12.503  17.811   9.990  1.00 10.00      A   
ATOM    379  HD1 HIS A 114     -11.555  17.956   9.778  1.00 10.00      A   
ATOM    380  CD2 HIS A 114     -14.684  17.799   9.893  1.00 10.00      A   
ATOM    381  CE1 HIS A 114     -12.981  17.218  11.092  1.00 10.00      A   
ATOM    382  NE2 HIS A 114     -14.301  17.187  11.083  1.00 10.00      A   
ATOM    383  C   HIS A 114     -12.756  21.091   6.887  1.00 10.00      A   
ATOM    384  O   HIS A 114     -11.691  21.646   7.164  1.00 10.00      A   
ATOM    385  N   VAL A 115     -13.234  21.068   5.651  1.00 10.00      A   
ATOM    386  HN  VAL A 115     -14.103  20.648   5.469  1.00 10.00      A   
ATOM    387  CA  VAL A 115     -12.467  21.663   4.557  1.00 10.00      A   
ATOM    388  CB  VAL A 115     -12.203  20.663   3.411  1.00 10.00      A   
ATOM    389  CG1 VAL A 115     -11.215  19.593   3.851  1.00 10.00      A   
ATOM    390  CG2 VAL A 115     -13.502  20.034   2.932  1.00 10.00      A   
ATOM    391  C   VAL A 115     -13.059  22.952   3.990  1.00 10.00      A   
ATOM    392  O   VAL A 115     -12.407  23.627   3.192  1.00 10.00      A   
ATOM    393  N   ILE A 116     -14.269  23.309   4.391  1.00 10.00      A   
ATOM    394  HN  ILE A 116     -14.748  22.757   5.044  1.00 10.00      A   
ATOM    395  CA  ILE A 116     -14.893  24.522   3.870  1.00 10.00      A   
ATOM    396  CB  ILE A 116     -16.415  24.365   3.669  1.00 10.00      A   
ATOM    397  CG1 ILE A 116     -16.716  23.136   2.802  1.00 10.00      A   
ATOM    398  CG2 ILE A 116     -17.007  25.615   3.037  1.00 10.00      A   
ATOM    399  CD1 ILE A 116     -16.111  23.190   1.416  1.00 10.00      A   
ATOM    400  C   ILE A 116     -14.581  25.743   4.738  1.00 10.00      A   
ATOM    401  O   ILE A 116     -13.704  26.541   4.404  1.00 10.00      A   
ATOM    402  N   GLY A 117     -15.285  25.884   5.849  1.00 10.00      A   
ATOM    403  HN  GLY A 117     -15.971  25.218   6.077  1.00 10.00      A   
ATOM    404  CA  GLY A 117     -15.051  27.013   6.732  1.00 10.00      A   
ATOM    405  C   GLY A 117     -15.615  28.318   6.189  1.00 10.00      A   
ATOM    406  O   GLY A 117     -16.831  28.486   6.103  1.00 10.00      A   
ATOM    407  N   ASP A 118     -14.729  29.239   5.805  1.00 10.00      A   
ATOM    408  HN  ASP A 118     -13.772  29.041   5.883  1.00 10.00      A   
ATOM    409  CA  ASP A 118     -15.145  30.544   5.284  1.00 10.00      A   
ATOM    410  CB  ASP A 118     -14.039  31.600   5.460  1.00 10.00      A   
ATOM    411  CG  ASP A 118     -13.070  31.692   4.289  1.00 10.00      A   
ATOM    412  OD1 ASP A 118     -13.357  32.431   3.324  1.00 10.00      A   
ATOM    413  OD2 ASP A 118     -11.999  31.050   4.346  1.00 10.00      A   
ATOM    414  C   ASP A 118     -15.602  30.476   3.830  1.00 10.00      A   
ATOM    415  O   ASP A 118     -16.238  31.400   3.331  1.00 10.00      A   
ATOM    416  N   TYR A 119     -15.307  29.370   3.160  1.00 10.00      A   
ATOM    417  HN  TYR A 119     -14.824  28.651   3.616  1.00 10.00      A   
ATOM    418  CA  TYR A 119     -15.686  29.201   1.759  1.00 10.00      A   
ATOM    419  CB  TYR A 119     -14.754  28.202   1.068  1.00 10.00      A   
ATOM    420  CG  TYR A 119     -13.375  28.739   0.759  1.00 10.00      A   
ATOM    421  CD1 TYR A 119     -13.070  29.235  -0.502  1.00 10.00      A   
ATOM    422  CD2 TYR A 119     -12.374  28.740   1.722  1.00 10.00      A   
ATOM    423  CE1 TYR A 119     -11.808  29.717  -0.796  1.00 10.00      A   
ATOM    424  CE2 TYR A 119     -11.110  29.222   1.438  1.00 10.00      A   
ATOM    425  CZ  TYR A 119     -10.832  29.708   0.178  1.00 10.00      A   
ATOM    426  OH  TYR A 119      -9.574  30.184  -0.109  1.00 10.00      A   
ATOM    427  HH  TYR A 119      -9.648  30.962  -0.685  1.00 10.00      A   
ATOM    428  C   TYR A 119     -17.138  28.749   1.603  1.00 10.00      A   
ATOM    429  O   TYR A 119     -17.548  28.318   0.526  1.00 10.00      A   
ATOM    430  N   LYS A 120     -17.918  28.856   2.670  1.00 10.00      A   
ATOM    431  HN  LYS A 120     -17.547  29.224   3.499  1.00 10.00      A   
ATOM    432  CA  LYS A 120     -19.317  28.442   2.631  1.00 10.00      A   
ATOM    433  CB  LYS A 120     -19.883  28.242   4.041  1.00 10.00      A   
ATOM    434  CG  LYS A 120     -19.850  29.479   4.921  1.00 10.00      A   
ATOM    435  CD  LYS A 120     -20.510  29.208   6.262  1.00 10.00      A   
ATOM    436  CE  LYS A 120     -20.180  30.293   7.272  1.00 10.00      A   
ATOM    437  NZ  LYS A 120     -18.715  30.429   7.474  1.00 10.00      A   
ATOM    438  HZ1 LYS A 120     -18.267  29.489   7.506  1.00 10.00      A   
ATOM    439  HZ2 LYS A 120     -18.521  30.919   8.370  1.00 10.00      A   
ATOM    440  HZ3 LYS A 120     -18.292  30.975   6.699  1.00 10.00      A   
ATOM    441  C   LYS A 120     -20.175  29.416   1.833  1.00 10.00      A   
ATOM    442  O   LYS A 120     -21.330  29.127   1.518  1.00 10.00      A   
ATOM    443  N   ASP A 121     -19.600  30.560   1.497  1.00 10.00      A   
ATOM    444  HN  ASP A 121     -18.667  30.722   1.758  1.00 10.00      A   
ATOM    445  CA  ASP A 121     -20.304  31.582   0.734  1.00 10.00      A   
ATOM    446  CB  ASP A 121     -19.581  32.929   0.831  1.00 10.00      A   
ATOM    447  CG  ASP A 121     -18.243  32.948   0.117  1.00 10.00      A   
ATOM    448  OD1 ASP A 121     -17.462  31.986   0.268  1.00 10.00      A   
ATOM    449  OD2 ASP A 121     -17.954  33.944  -0.580  1.00 10.00      A   
ATOM    450  C   ASP A 121     -20.452  31.155  -0.722  1.00 10.00      A   
ATOM    451  O   ASP A 121     -21.322  31.644  -1.443  1.00 10.00      A   
ATOM    452  N   ILE A 122     -19.588  30.246  -1.148  1.00 10.00      A   
ATOM    453  HN  ILE A 122     -18.894  29.922  -0.531  1.00 10.00      A   
ATOM    454  CA  ILE A 122     -19.625  29.728  -2.509  1.00 10.00      A   
ATOM    455  CB  ILE A 122     -18.322  30.032  -3.278  1.00 10.00      A   
ATOM    456  CG1 ILE A 122     -17.094  29.745  -2.404  1.00 10.00      A   
ATOM    457  CG2 ILE A 122     -18.317  31.470  -3.773  1.00 10.00      A   
ATOM    458  CD1 ILE A 122     -15.772  29.903  -3.122  1.00 10.00      A   
ATOM    459  C   ILE A 122     -19.854  28.224  -2.493  1.00 10.00      A   
ATOM    460  O   ILE A 122     -19.602  27.535  -3.479  1.00 10.00      A   
ATOM    461  N   PHE A 123     -20.364  27.732  -1.365  1.00 10.00      A   
ATOM    462  HN  PHE A 123     -20.575  28.351  -0.634  1.00 10.00      A   
ATOM    463  CA  PHE A 123     -20.622  26.306  -1.176  1.00 10.00      A   
ATOM    464  CB  PHE A 123     -21.271  26.021   0.180  1.00 10.00      A   
ATOM    465  CG  PHE A 123     -21.251  24.569   0.566  1.00 10.00      A   
ATOM    466  CD1 PHE A 123     -20.050  23.910   0.767  1.00 10.00      A   
ATOM    467  CD2 PHE A 123     -22.432  23.866   0.726  1.00 10.00      A   
ATOM    468  CE1 PHE A 123     -20.026  22.574   1.121  1.00 10.00      A   
ATOM    469  CE2 PHE A 123     -22.416  22.531   1.080  1.00 10.00      A   
ATOM    470  CZ  PHE A 123     -21.212  21.884   1.276  1.00 10.00      A   
ATOM    471  C   PHE A 123     -21.403  25.640  -2.322  1.00 10.00      A   
ATOM    472  O   PHE A 123     -20.983  24.592  -2.806  1.00 10.00      A   
ATOM    473  N   PRO A 124     -22.553  26.208  -2.766  1.00 10.00      A   
ATOM    474  CA  PRO A 124     -23.344  25.624  -3.865  1.00 10.00      A   
ATOM    475  CB  PRO A 124     -24.387  26.704  -4.165  1.00 10.00      A   
ATOM    476  CG  PRO A 124     -24.553  27.419  -2.870  1.00 10.00      A   
ATOM    477  CD  PRO A 124     -23.192  27.431  -2.232  1.00 10.00      A   
ATOM    478  C   PRO A 124     -22.494  25.344  -5.107  1.00 10.00      A   
ATOM    479  O   PRO A 124     -22.509  24.238  -5.645  1.00 10.00      A   
ATOM    480  N   ASP A 125     -21.735  26.347  -5.536  1.00 10.00      A   
ATOM    481  HN  ASP A 125     -21.745  27.194  -5.044  1.00 10.00      A   
ATOM    482  CA  ASP A 125     -20.873  26.220  -6.710  1.00 10.00      A   
ATOM    483  CB  ASP A 125     -20.379  27.605  -7.151  1.00 10.00      A   
ATOM    484  CG  ASP A 125     -19.039  27.577  -7.865  1.00 10.00      A   
ATOM    485  OD1 ASP A 125     -18.974  27.092  -9.012  1.00 10.00      A   
ATOM    486  OD2 ASP A 125     -18.045  28.058  -7.282  1.00 10.00      A   
ATOM    487  C   ASP A 125     -19.696  25.293  -6.417  1.00 10.00      A   
ATOM    488  O   ASP A 125     -19.312  24.467  -7.251  1.00 10.00      A   
ATOM    489  N   LEU A 126     -19.147  25.429  -5.218  1.00 10.00      A   
ATOM    490  HN  LEU A 126     -19.513  26.105  -4.604  1.00 10.00      A   
ATOM    491  CA  LEU A 126     -18.016  24.623  -4.778  1.00 10.00      A   
ATOM    492  CB  LEU A 126     -17.623  25.033  -3.358  1.00 10.00      A   
ATOM    493  CG  LEU A 126     -16.129  25.111  -3.056  1.00 10.00      A   
ATOM    494  CD1 LEU A 126     -15.444  26.088  -4.000  1.00 10.00      A   
ATOM    495  CD2 LEU A 126     -15.906  25.520  -1.608  1.00 10.00      A   
ATOM    496  C   LEU A 126     -18.353  23.135  -4.808  1.00 10.00      A   
ATOM    497  O   LEU A 126     -17.630  22.335  -5.403  1.00 10.00      A   
ATOM    498  N   PHE A 127     -19.464  22.777  -4.179  1.00 10.00      A   
ATOM    499  HN  PHE A 127     -20.010  23.470  -3.741  1.00 10.00      A   
ATOM    500  CA  PHE A 127     -19.899  21.388  -4.120  1.00 10.00      A   
ATOM    501  CB  PHE A 127     -21.069  21.232  -3.144  1.00 10.00      A   
ATOM    502  CG  PHE A 127     -21.166  19.868  -2.522  1.00 10.00      A   
ATOM    503  CD1 PHE A 127     -20.137  19.380  -1.733  1.00 10.00      A   
ATOM    504  CD2 PHE A 127     -22.285  19.076  -2.724  1.00 10.00      A   
ATOM    505  CE1 PHE A 127     -20.219  18.128  -1.154  1.00 10.00      A   
ATOM    506  CE2 PHE A 127     -22.375  17.822  -2.148  1.00 10.00      A   
ATOM    507  CZ  PHE A 127     -21.340  17.347  -1.364  1.00 10.00      A   
ATOM    508  C   PHE A 127     -20.287  20.874  -5.503  1.00 10.00      A   
ATOM    509  O   PHE A 127     -20.028  19.719  -5.838  1.00 10.00      A   
ATOM    510  N   LYS A 128     -20.901  21.742  -6.301  1.00 10.00      A   
ATOM    511  HN  LYS A 128     -21.077  22.651  -5.974  1.00 10.00      A   
ATOM    512  CA  LYS A 128     -21.323  21.379  -7.649  1.00 10.00      A   
ATOM    513  CB  LYS A 128     -22.076  22.540  -8.301  1.00 10.00      A   
ATOM    514  CG  LYS A 128     -22.863  22.164  -9.546  1.00 10.00      A   
ATOM    515  CD  LYS A 128     -23.419  23.401 -10.229  1.00 10.00      A   
ATOM    516  CE  LYS A 128     -24.389  23.041 -11.341  1.00 10.00      A   
ATOM    517  NZ  LYS A 128     -24.818  24.239 -12.113  1.00 10.00      A   
ATOM    518  HZ1 LYS A 128     -25.574  23.983 -12.778  1.00 10.00      A   
ATOM    519  HZ2 LYS A 128     -24.018  24.624 -12.652  1.00 10.00      A   
ATOM    520  HZ3 LYS A 128     -25.175  24.974 -11.468  1.00 10.00      A   
ATOM    521  C   LYS A 128     -20.120  20.993  -8.500  1.00 10.00      A   
ATOM    522  O   LYS A 128     -20.122  19.953  -9.163  1.00 10.00      A   
ATOM    523  N   ARG A 129     -19.086  21.824  -8.465  1.00 10.00      A   
ATOM    524  HN  ARG A 129     -19.136  22.632  -7.905  1.00 10.00      A   
ATOM    525  CA  ARG A 129     -17.880  21.565  -9.236  1.00 10.00      A   
ATOM    526  CB  ARG A 129     -16.981  22.798  -9.292  1.00 10.00      A   
ATOM    527  CG  ARG A 129     -17.399  23.811 -10.344  1.00 10.00      A   
ATOM    528  CD  ARG A 129     -16.416  24.967 -10.419  1.00 10.00      A   
ATOM    529  NE  ARG A 129     -16.510  25.837  -9.250  1.00 10.00      A   
ATOM    530  HE  ARG A 129     -17.402  26.232  -9.050  1.00 10.00      A   
ATOM    531  CZ  ARG A 129     -15.486  26.124  -8.446  1.00 10.00      A   
ATOM    532  NH1 ARG A 129     -14.269  25.644  -8.704  1.00 10.00      A   
ATOM    533 HH11 ARG A 129     -13.468  25.857  -8.066  1.00 10.00      A   
ATOM    534 HH12 ARG A 129     -14.105  25.061  -9.555  1.00 10.00      A   
ATOM    535  NH2 ARG A 129     -15.679  26.915  -7.399  1.00 10.00      A   
ATOM    536 HH21 ARG A 129     -16.638  27.321  -7.213  1.00 10.00      A   
ATOM    537 HH22 ARG A 129     -14.895  27.139  -6.757  1.00 10.00      A   
ATOM    538  C   ARG A 129     -17.120  20.360  -8.692  1.00 10.00      A   
ATOM    539  O   ARG A 129     -16.455  19.650  -9.440  1.00 10.00      A   
ATOM    540  N   ALA A 130     -17.224  20.130  -7.391  1.00 10.00      A   
ATOM    541  HN  ALA A 130     -17.757  20.740  -6.834  1.00 10.00      A   
ATOM    542  CA  ALA A 130     -16.553  18.995  -6.770  1.00 10.00      A   
ATOM    543  CB  ALA A 130     -16.605  19.103  -5.254  1.00 10.00      A   
ATOM    544  C   ALA A 130     -17.197  17.693  -7.230  1.00 10.00      A   
ATOM    545  O   ALA A 130     -16.511  16.711  -7.522  1.00 10.00      A   
ATOM    546  N   ALA A 131     -18.524  17.705  -7.313  1.00 10.00      A   
ATOM    547  HN  ALA A 131     -19.010  18.526  -7.076  1.00 10.00      A   
ATOM    548  CA  ALA A 131     -19.277  16.535  -7.735  1.00 10.00      A   
ATOM    549  CB  ALA A 131     -20.767  16.757  -7.528  1.00 10.00      A   
ATOM    550  C   ALA A 131     -18.986  16.177  -9.188  1.00 10.00      A   
ATOM    551  O   ALA A 131     -18.792  15.006  -9.516  1.00 10.00      A   
ATOM    552  N   GLU A 132     -18.944  17.184 -10.057  1.00 10.00      A   
ATOM    553  HN  GLU A 132     -19.094  18.103  -9.740  1.00 10.00      A   
ATOM    554  CA  GLU A 132     -18.681  16.947 -11.471  1.00 10.00      A   
ATOM    555  CB  GLU A 132     -18.973  18.182 -12.331  1.00 10.00      A   
ATOM    556  CG  GLU A 132     -18.236  19.438 -11.907  1.00 10.00      A   
ATOM    557  CD  GLU A 132     -17.236  19.913 -12.939  1.00 10.00      A   
ATOM    558  OE1 GLU A 132     -17.516  20.918 -13.621  1.00 10.00      A   
ATOM    559  OE2 GLU A 132     -16.163  19.289 -13.075  1.00 10.00      A   
ATOM    560  C   GLU A 132     -17.270  16.414 -11.714  1.00 10.00      A   
ATOM    561  O   GLU A 132     -17.088  15.489 -12.501  1.00 10.00      A   
ATOM    562  N   ARG A 133     -16.282  16.978 -11.020  1.00 10.00      A   
ATOM    563  HN  ARG A 133     -16.491  17.709 -10.399  1.00 10.00      A   
ATOM    564  CA  ARG A 133     -14.893  16.546 -11.173  1.00 10.00      A   
ATOM    565  CB  ARG A 133     -13.953  17.402 -10.315  1.00 10.00      A   
ATOM    566  CG  ARG A 133     -13.803  18.851 -10.761  1.00 10.00      A   
ATOM    567  CD  ARG A 133     -13.140  18.965 -12.127  1.00 10.00      A   
ATOM    568  NE  ARG A 133     -12.494  20.267 -12.313  1.00 10.00      A   
ATOM    569  HE  ARG A 133     -11.544  20.337 -12.058  1.00 10.00      A   
ATOM    570  CZ  ARG A 133     -13.107  21.350 -12.794  1.00 10.00      A   
ATOM    571  NH1 ARG A 133     -14.384  21.299 -13.155  1.00 10.00      A   
ATOM    572 HH11 ARG A 133     -14.927  20.398 -13.071  1.00 10.00      A   
ATOM    573 HH12 ARG A 133     -14.860  22.150 -13.522  1.00 10.00      A   
ATOM    574  NH2 ARG A 133     -12.436  22.487 -12.912  1.00 10.00      A   
ATOM    575 HH21 ARG A 133     -11.432  22.534 -12.633  1.00 10.00      A   
ATOM    576 HH22 ARG A 133     -12.909  23.339 -13.284  1.00 10.00      A   
ATOM    577  C   ARG A 133     -14.735  15.076 -10.791  1.00 10.00      A   
ATOM    578  O   ARG A 133     -13.935  14.347 -11.386  1.00 10.00      A   
ATOM    579  N   LEU A 134     -15.518  14.648  -9.805  1.00 10.00      A   
ATOM    580  HN  LEU A 134     -16.145  15.280  -9.388  1.00 10.00      A   
ATOM    581  CA  LEU A 134     -15.480  13.276  -9.320  1.00 10.00      A   
ATOM    582  CB  LEU A 134     -16.382  13.133  -8.093  1.00 10.00      A   
ATOM    583  CG  LEU A 134     -16.017  12.022  -7.109  1.00 10.00      A   
ATOM    584  CD1 LEU A 134     -14.668  12.299  -6.465  1.00 10.00      A   
ATOM    585  CD2 LEU A 134     -17.098  11.875  -6.049  1.00 10.00      A   
ATOM    586  C   LEU A 134     -15.908  12.290 -10.405  1.00 10.00      A   
ATOM    587  O   LEU A 134     -15.275  11.253 -10.603  1.00 10.00      A   
ATOM    588  N   GLN A 135     -16.976  12.624 -11.115  1.00 10.00      A   
ATOM    589  HN  GLN A 135     -17.440  13.465 -10.913  1.00 10.00      A   
ATOM    590  CA  GLN A 135     -17.487  11.767 -12.181  1.00 10.00      A   
ATOM    591  CB  GLN A 135     -18.990  12.025 -12.376  1.00 10.00      A   
ATOM    592  CG  GLN A 135     -19.654  11.211 -13.480  1.00 10.00      A   
ATOM    593  CD  GLN A 135     -19.621   9.716 -13.227  1.00 10.00      A   
ATOM    594  OE1 GLN A 135     -20.521   9.158 -12.596  1.00 10.00      A   
ATOM    595  NE2 GLN A 135     -18.587   9.058 -13.725  1.00 10.00      A   
ATOM    596 HE21 GLN A 135     -17.907   9.568 -14.221  1.00 10.00      A   
ATOM    597 HE22 GLN A 135     -18.546   8.087 -13.587  1.00 10.00      A   
ATOM    598  C   GLN A 135     -16.717  12.006 -13.485  1.00 10.00      A   
ATOM    599  O   GLN A 135     -16.661  11.140 -14.358  1.00 10.00      A   
ATOM    600  N   TYR A 136     -16.109  13.180 -13.584  1.00 10.00      A   
ATOM    601  HN  TYR A 136     -16.184  13.812 -12.836  1.00 10.00      A   
ATOM    602  CA  TYR A 136     -15.349  13.583 -14.761  1.00 10.00      A   
ATOM    603  CB  TYR A 136     -14.889  15.038 -14.597  1.00 10.00      A   
ATOM    604  CG  TYR A 136     -14.237  15.647 -15.816  1.00 10.00      A   
ATOM    605  CD1 TYR A 136     -12.857  15.792 -15.890  1.00 10.00      A   
ATOM    606  CD2 TYR A 136     -15.001  16.088 -16.887  1.00 10.00      A   
ATOM    607  CE1 TYR A 136     -12.260  16.360 -16.996  1.00 10.00      A   
ATOM    608  CE2 TYR A 136     -14.412  16.655 -17.998  1.00 10.00      A   
ATOM    609  CZ  TYR A 136     -13.041  16.789 -18.048  1.00 10.00      A   
ATOM    610  OH  TYR A 136     -12.449  17.359 -19.153  1.00 10.00      A   
ATOM    611  HH  TYR A 136     -12.977  18.116 -19.444  1.00 10.00      A   
ATOM    612  C   TYR A 136     -14.145  12.682 -15.036  1.00 10.00      A   
ATOM    613  O   TYR A 136     -14.071  12.038 -16.085  1.00 10.00      A   
ATOM    614  N   VAL A 137     -13.203  12.632 -14.102  1.00 10.00      A   
ATOM    615  HN  VAL A 137     -13.316  13.144 -13.272  1.00 10.00      A   
ATOM    616  CA  VAL A 137     -11.997  11.834 -14.298  1.00 10.00      A   
ATOM    617  CB  VAL A 137     -10.717  12.698 -14.161  1.00 10.00      A   
ATOM    618  CG1 VAL A 137     -10.594  13.299 -12.767  1.00 10.00      A   
ATOM    619  CG2 VAL A 137      -9.469  11.912 -14.538  1.00 10.00      A   
ATOM    620  C   VAL A 137     -11.920  10.598 -13.395  1.00 10.00      A   
ATOM    621  O   VAL A 137     -11.461   9.542 -13.827  1.00 10.00      A   
ATOM    622  N   PHE A 138     -12.384  10.716 -12.158  1.00 10.00      A   
ATOM    623  HN  PHE A 138     -12.775  11.565 -11.870  1.00 10.00      A   
ATOM    624  CA  PHE A 138     -12.325   9.600 -11.217  1.00 10.00      A   
ATOM    625  CB  PHE A 138     -12.460  10.092  -9.772  1.00 10.00      A   
ATOM    626  CG  PHE A 138     -11.456  11.150  -9.405  1.00 10.00      A   
ATOM    627  CD1 PHE A 138     -10.100  10.864  -9.404  1.00 10.00      A   
ATOM    628  CD2 PHE A 138     -11.865  12.431  -9.076  1.00 10.00      A   
ATOM    629  CE1 PHE A 138      -9.171  11.833  -9.075  1.00 10.00      A   
ATOM    630  CE2 PHE A 138     -10.942  13.406  -8.744  1.00 10.00      A   
ATOM    631  CZ  PHE A 138      -9.593  13.107  -8.748  1.00 10.00      A   
ATOM    632  C   PHE A 138     -13.355   8.518 -11.536  1.00 10.00      A   
ATOM    633  O   PHE A 138     -13.095   7.331 -11.351  1.00 10.00      A   
ATOM    634  N   GLY A 139     -14.522   8.934 -12.011  1.00 10.00      A   
ATOM    635  HN  GLY A 139     -14.678   9.894 -12.122  1.00 10.00      A   
ATOM    636  CA  GLY A 139     -15.564   7.984 -12.356  1.00 10.00      A   
ATOM    637  C   GLY A 139     -16.413   7.592 -11.163  1.00 10.00      A   
ATOM    638  O   GLY A 139     -17.010   6.512 -11.138  1.00 10.00      A   
ATOM    639  N   TYR A 140     -16.465   8.467 -10.172  1.00 10.00      A   
ATOM    640  HN  TYR A 140     -15.968   9.310 -10.252  1.00 10.00      A   
ATOM    641  CA  TYR A 140     -17.249   8.217  -8.973  1.00 10.00      A   
ATOM    642  CB  TYR A 140     -16.402   8.438  -7.714  1.00 10.00      A   
ATOM    643  CG  TYR A 140     -15.340   7.384  -7.486  1.00 10.00      A   
ATOM    644  CD1 TYR A 140     -15.542   6.347  -6.582  1.00 10.00      A   
ATOM    645  CD2 TYR A 140     -14.134   7.424  -8.173  1.00 10.00      A   
ATOM    646  CE1 TYR A 140     -14.573   5.383  -6.374  1.00 10.00      A   
ATOM    647  CE2 TYR A 140     -13.163   6.465  -7.971  1.00 10.00      A   
ATOM    648  CZ  TYR A 140     -13.385   5.448  -7.071  1.00 10.00      A   
ATOM    649  OH  TYR A 140     -12.419   4.491  -6.875  1.00 10.00      A   
ATOM    650  HH  TYR A 140     -12.833   3.661  -6.620  1.00 10.00      A   
ATOM    651  C   TYR A 140     -18.471   9.123  -8.951  1.00 10.00      A   
ATOM    652  O   TYR A 140     -18.348  10.346  -8.964  1.00 10.00      A   
ATOM    653  N   LYS A 141     -19.646   8.520  -8.940  1.00 10.00      A   
ATOM    654  HN  LYS A 141     -19.685   7.539  -8.943  1.00 10.00      A   
ATOM    655  CA  LYS A 141     -20.884   9.277  -8.919  1.00 10.00      A   
ATOM    656  CB  LYS A 141     -21.993   8.515  -9.643  1.00 10.00      A   
ATOM    657  CG  LYS A 141     -23.068   9.407 -10.246  1.00 10.00      A   
ATOM    658  CD  LYS A 141     -24.154   8.590 -10.930  1.00 10.00      A   
ATOM    659  CE  LYS A 141     -23.827   8.314 -12.393  1.00 10.00      A   
ATOM    660  NZ  LYS A 141     -22.721   7.332 -12.557  1.00 10.00      A   
ATOM    661  HZ1 LYS A 141     -22.795   6.579 -11.844  1.00 10.00      A   
ATOM    662  HZ2 LYS A 141     -21.798   7.806 -12.453  1.00 10.00      A   
ATOM    663  HZ3 LYS A 141     -22.767   6.898 -13.503  1.00 10.00      A   
ATOM    664  C   LYS A 141     -21.298   9.588  -7.486  1.00 10.00      A   
ATOM    665  O   LYS A 141     -21.699   8.697  -6.733  1.00 10.00      A   
ATOM    666  N   LEU A 142     -21.175  10.851  -7.113  1.00 10.00      A   
ATOM    667  HN  LEU A 142     -20.829  11.504  -7.754  1.00 10.00      A   
ATOM    668  CA  LEU A 142     -21.537  11.293  -5.777  1.00 10.00      A   
ATOM    669  CB  LEU A 142     -20.773  12.571  -5.420  1.00 10.00      A   
ATOM    670  CG  LEU A 142     -20.982  13.107  -4.004  1.00 10.00      A   
ATOM    671  CD1 LEU A 142     -20.324  12.192  -2.982  1.00 10.00      A   
ATOM    672  CD2 LEU A 142     -20.446  14.524  -3.888  1.00 10.00      A   
ATOM    673  C   LEU A 142     -23.038  11.542  -5.692  1.00 10.00      A   
ATOM    674  O   LEU A 142     -23.542  12.549  -6.192  1.00 10.00      A   
ATOM    675  N   VAL A 143     -23.750  10.617  -5.069  1.00 10.00      A   
ATOM    676  HN  VAL A 143     -23.291   9.838  -4.682  1.00 10.00      A   
ATOM    677  CA  VAL A 143     -25.197  10.733  -4.931  1.00 10.00      A   
ATOM    678  CB  VAL A 143     -25.936   9.660  -5.772  1.00 10.00      A   
ATOM    679  CG1 VAL A 143     -27.410  10.005  -5.923  1.00 10.00      A   
ATOM    680  CG2 VAL A 143     -25.290   9.486  -7.139  1.00 10.00      A   
ATOM    681  C   VAL A 143     -25.601  10.574  -3.470  1.00 10.00      A   
ATOM    682  O   VAL A 143     -24.888   9.941  -2.689  1.00 10.00      A   
ATOM    683  N   GLU A 144     -26.726  11.171  -3.097  1.00 10.00      A   
ATOM    684  HN  GLU A 144     -27.236  11.686  -3.756  1.00 10.00      A   
ATOM    685  CA  GLU A 144     -27.229  11.069  -1.739  1.00 10.00      A   
ATOM    686  CB  GLU A 144     -28.143  12.256  -1.417  1.00 10.00      A   
ATOM    687  CG  GLU A 144     -28.634  12.293   0.022  1.00 10.00      A   
ATOM    688  CD  GLU A 144     -29.525  13.482   0.318  1.00 10.00      A   
ATOM    689  OE1 GLU A 144     -29.363  14.096   1.398  1.00 10.00      A   
ATOM    690  OE2 GLU A 144     -30.394  13.808  -0.523  1.00 10.00      A   
ATOM    691  C   GLU A 144     -27.984   9.749  -1.586  1.00 10.00      A   
ATOM    692  O   GLU A 144     -28.914   9.472  -2.344  1.00 10.00      A   
ATOM    693  N   LEU A 145     -27.568   8.940  -0.616  1.00 10.00      A   
ATOM    694  HN  LEU A 145     -26.825   9.227  -0.047  1.00 10.00      A   
ATOM    695  CA  LEU A 145     -28.186   7.634  -0.376  1.00 10.00      A   
ATOM    696  CB  LEU A 145     -27.458   6.874   0.737  1.00 10.00      A   
ATOM    697  CG  LEU A 145     -27.033   7.697   1.952  1.00 10.00      A   
ATOM    698  CD1 LEU A 145     -27.817   7.287   3.190  1.00 10.00      A   
ATOM    699  CD2 LEU A 145     -25.540   7.557   2.186  1.00 10.00      A   
ATOM    700  C   LEU A 145     -29.677   7.737  -0.077  1.00 10.00      A   
ATOM    701  O   LEU A 145     -30.478   6.963  -0.602  1.00 10.00      A   
ATOM    702  N   GLU A 146     -30.047   8.689   0.767  1.00 10.00      A   
ATOM    703  HN  GLU A 146     -29.368   9.282   1.149  1.00 10.00      A   
ATOM    704  CA  GLU A 146     -31.440   8.888   1.124  1.00 10.00      A   
ATOM    705  CB  GLU A 146     -31.723   8.373   2.535  1.00 10.00      A   
ATOM    706  CG  GLU A 146     -31.549   6.871   2.694  1.00 10.00      A   
ATOM    707  CD  GLU A 146     -32.378   6.314   3.828  1.00 10.00      A   
ATOM    708  OE1 GLU A 146     -33.306   5.523   3.559  1.00 10.00      A   
ATOM    709  OE2 GLU A 146     -32.114   6.676   4.994  1.00 10.00      A   
ATOM    710  C   GLU A 146     -31.807  10.360   0.996  1.00 10.00      A   
ATOM    711  O   GLU A 146     -31.200  11.210   1.647  1.00 10.00      A   
ATOM    712  N   PRO A 147     -32.792  10.668   0.135  1.00 10.00      A   
ATOM    713  CA  PRO A 147     -33.257  12.037  -0.125  1.00 10.00      A   
ATOM    714  CB  PRO A 147     -34.617  11.817  -0.780  1.00 10.00      A   
ATOM    715  CG  PRO A 147     -34.462  10.527  -1.507  1.00 10.00      A   
ATOM    716  CD  PRO A 147     -33.539   9.683  -0.670  1.00 10.00      A   
ATOM    717  C   PRO A 147     -33.406  12.901   1.125  1.00 10.00      A   
ATOM    718  O   PRO A 147     -34.218  12.611   2.009  1.00 10.00      A   
ATOM    719  N   LYS A 148     -32.598  13.953   1.183  1.00 10.00      A   
ATOM    720  HN  LYS A 148     -31.939  14.076   0.459  1.00 10.00      A   
ATOM    721  CA  LYS A 148     -32.610  14.913   2.282  1.00 10.00      A   
ATOM    722  CB  LYS A 148     -33.965  15.618   2.418  1.00 10.00      A   
ATOM    723  CG  LYS A 148     -34.248  16.601   1.291  1.00 10.00      A   
ATOM    724  CD  LYS A 148     -35.709  17.019   1.248  1.00 10.00      A   
ATOM    725  CE  LYS A 148     -35.985  17.899   0.040  1.00 10.00      A   
ATOM    726  NZ  LYS A 148     -37.431  18.204  -0.119  1.00 10.00      A   
ATOM    727  HZ1 LYS A 148     -37.607  18.625  -1.053  1.00 10.00      A   
ATOM    728  HZ2 LYS A 148     -37.738  18.877   0.611  1.00 10.00      A   
ATOM    729  HZ3 LYS A 148     -37.992  17.335  -0.032  1.00 10.00      A   
ATOM    730  C   LYS A 148     -32.125  14.321   3.602  1.00 10.00      A   
ATOM    731  O   LYS A 148     -32.850  14.300   4.600  1.00 10.00      A   
ATOM    732  N   SER A 149     -30.898  13.825   3.589  1.00 10.00      A   
ATOM    733  HN  SER A 149     -30.389  13.831   2.740  1.00 10.00      A   
ATOM    734  CA  SER A 149     -30.282  13.255   4.781  1.00 10.00      A   
ATOM    735  CB  SER A 149     -30.172  11.733   4.656  1.00 10.00      A   
ATOM    736  OG  SER A 149     -31.427  11.156   4.334  1.00 10.00      A   
ATOM    737  HG  SER A 149     -31.603  11.288   3.390  1.00 10.00      A   
ATOM    738  C   SER A 149     -28.901  13.869   5.004  1.00 10.00      A   
ATOM    739  O   SER A 149     -28.305  13.722   6.075  1.00 10.00      A   
ATOM    740  N   ASN A 150     -28.403  14.557   3.971  1.00 10.00      A   
ATOM    741  HN  ASN A 150     -28.936  14.621   3.143  1.00 10.00      A   
ATOM    742  CA  ASN A 150     -27.091  15.209   4.008  1.00 10.00      A   
ATOM    743  CB  ASN A 150     -26.950  16.171   5.197  1.00 10.00      A   
ATOM    744  CG  ASN A 150     -27.757  17.446   5.035  1.00 10.00      A   
ATOM    745  OD1 ASN A 150     -27.317  18.395   4.386  1.00 10.00      A   
ATOM    746  ND2 ASN A 150     -28.938  17.483   5.631  1.00 10.00      A   
ATOM    747 HD21 ASN A 150     -29.227  16.693   6.139  1.00 10.00      A   
ATOM    748 HD22 ASN A 150     -29.473  18.300   5.550  1.00 10.00      A   
ATOM    749  C   ASN A 150     -25.965  14.181   4.006  1.00 10.00      A   
ATOM    750  O   ASN A 150     -24.831  14.485   4.377  1.00 10.00      A   
ATOM    751  N   THR A 151     -26.288  12.968   3.581  1.00 10.00      A   
ATOM    752  HN  THR A 151     -27.208  12.794   3.290  1.00 10.00      A   
ATOM    753  CA  THR A 151     -25.314  11.887   3.523  1.00 10.00      A   
ATOM    754  CB  THR A 151     -25.819  10.666   4.312  1.00 10.00      A   
ATOM    755  OG1 THR A 151     -26.841  11.087   5.224  1.00 10.00      A   
ATOM    756  HG1 THR A 151     -26.629  11.965   5.557  1.00 10.00      A   
ATOM    757  CG2 THR A 151     -24.679  10.036   5.095  1.00 10.00      A   
ATOM    758  C   THR A 151     -25.078  11.483   2.072  1.00 10.00      A   
ATOM    759  O   THR A 151     -26.008  11.072   1.379  1.00 10.00      A   
ATOM    760  N   TYR A 152     -23.840  11.596   1.616  1.00 10.00      A   
ATOM    761  HN  TYR A 152     -23.125  11.886   2.228  1.00 10.00      A   
ATOM    762  CA  TYR A 152     -23.503  11.265   0.237  1.00 10.00      A   
ATOM    763  CB  TYR A 152     -22.866  12.468  -0.465  1.00 10.00      A   
ATOM    764  CG  TYR A 152     -23.680  13.742  -0.365  1.00 10.00      A   
ATOM    765  CD1 TYR A 152     -23.485  14.634   0.684  1.00 10.00      A   
ATOM    766  CD2 TYR A 152     -24.647  14.050  -1.313  1.00 10.00      A   
ATOM    767  CE1 TYR A 152     -24.228  15.793   0.785  1.00 10.00      A   
ATOM    768  CE2 TYR A 152     -25.395  15.210  -1.220  1.00 10.00      A   
ATOM    769  CZ  TYR A 152     -25.182  16.077  -0.168  1.00 10.00      A   
ATOM    770  OH  TYR A 152     -25.926  17.231  -0.067  1.00 10.00      A   
ATOM    771  HH  TYR A 152     -26.809  17.076  -0.419  1.00 10.00      A   
ATOM    772  C   TYR A 152     -22.571  10.063   0.176  1.00 10.00      A   
ATOM    773  O   TYR A 152     -21.787   9.831   1.095  1.00 10.00      A   
ATOM    774  N   ILE A 153     -22.663   9.301  -0.901  1.00 10.00      A   
ATOM    775  HN  ILE A 153     -23.308   9.536  -1.606  1.00 10.00      A   
ATOM    776  CA  ILE A 153     -21.829   8.124  -1.072  1.00 10.00      A   
ATOM    777  CB  ILE A 153     -22.639   6.825  -0.830  1.00 10.00      A   
ATOM    778  CG1 ILE A 153     -21.772   5.579  -1.036  1.00 10.00      A   
ATOM    779  CG2 ILE A 153     -23.888   6.777  -1.704  1.00 10.00      A   
ATOM    780  CD1 ILE A 153     -22.460   4.287  -0.656  1.00 10.00      A   
ATOM    781  C   ILE A 153     -21.190   8.109  -2.461  1.00 10.00      A   
ATOM    782  O   ILE A 153     -21.829   8.461  -3.456  1.00 10.00      A   
ATOM    783  N   LEU A 154     -19.918   7.730  -2.520  1.00 10.00      A   
ATOM    784  HN  LEU A 154     -19.447   7.489  -1.687  1.00 10.00      A   
ATOM    785  CA  LEU A 154     -19.194   7.665  -3.782  1.00 10.00      A   
ATOM    786  CB  LEU A 154     -17.687   7.818  -3.555  1.00 10.00      A   
ATOM    787  CG  LEU A 154     -17.143   9.246  -3.521  1.00 10.00      A   
ATOM    788  CD1 LEU A 154     -17.582   9.964  -2.257  1.00 10.00      A   
ATOM    789  CD2 LEU A 154     -15.628   9.241  -3.642  1.00 10.00      A   
ATOM    790  C   LEU A 154     -19.470   6.347  -4.490  1.00 10.00      A   
ATOM    791  O   LEU A 154     -18.883   5.314  -4.152  1.00 10.00      A   
ATOM    792  N   ILE A 155     -20.366   6.382  -5.465  1.00 10.00      A   
ATOM    793  HN  ILE A 155     -20.808   7.235  -5.681  1.00 10.00      A   
ATOM    794  CA  ILE A 155     -20.718   5.189  -6.218  1.00 10.00      A   
ATOM    795  CB  ILE A 155     -22.234   5.122  -6.516  1.00 10.00      A   
ATOM    796  CG1 ILE A 155     -23.038   5.331  -5.227  1.00 10.00      A   
ATOM    797  CG2 ILE A 155     -22.595   3.788  -7.160  1.00 10.00      A   
ATOM    798  CD1 ILE A 155     -24.525   5.512  -5.451  1.00 10.00      A   
ATOM    799  C   ILE A 155     -19.938   5.117  -7.525  1.00 10.00      A   
ATOM    800  O   ILE A 155     -20.253   5.813  -8.490  1.00 10.00      A   
ATOM    801  N   ASN A 156     -18.900   4.290  -7.546  1.00 10.00      A   
ATOM    802  HN  ASN A 156     -18.671   3.785  -6.740  1.00 10.00      A   
ATOM    803  CA  ASN A 156     -18.097   4.120  -8.748  1.00 10.00      A   
ATOM    804  CB  ASN A 156     -16.797   3.373  -8.435  1.00 10.00      A   
ATOM    805  CG  ASN A 156     -15.984   3.069  -9.682  1.00 10.00      A   
ATOM    806  OD1 ASN A 156     -16.203   2.059 -10.349  1.00 10.00      A   
ATOM    807  ND2 ASN A 156     -15.042   3.943 -10.010  1.00 10.00      A   
ATOM    808 HD21 ASN A 156     -14.921   4.733  -9.444  1.00 10.00      A   
ATOM    809 HD22 ASN A 156     -14.501   3.760 -10.806  1.00 10.00      A   
ATOM    810  C   ASN A 156     -18.900   3.357  -9.790  1.00 10.00      A   
ATOM    811  O   ASN A 156     -19.513   2.337  -9.478  1.00 10.00      A   
ATOM    812  N   THR A 157     -18.909   3.861 -11.016  1.00 10.00      A   
ATOM    813  HN  THR A 157     -18.407   4.684 -11.200  1.00 10.00      A   
ATOM    814  CA  THR A 157     -19.649   3.225 -12.098  1.00 10.00      A   
ATOM    815  CB  THR A 157     -20.776   4.149 -12.595  1.00 10.00      A   
ATOM    816  OG1 THR A 157     -20.969   5.206 -11.641  1.00 10.00      A   
ATOM    817  HG1 THR A 157     -20.777   4.876 -10.758  1.00 10.00      A   
ATOM    818  CG2 THR A 157     -22.073   3.367 -12.741  1.00 10.00      A   
ATOM    819  C   THR A 157     -18.725   2.869 -13.265  1.00 10.00      A   
ATOM    820  O   THR A 157     -19.099   2.988 -14.435  1.00 10.00      A   
ATOM    821  N   LEU A 158     -17.521   2.420 -12.942  1.00 10.00      A   
ATOM    822  HN  LEU A 158     -17.286   2.307 -11.995  1.00 10.00      A   
ATOM    823  CA  LEU A 158     -16.546   2.059 -13.959  1.00 10.00      A   
ATOM    824  CB  LEU A 158     -15.187   2.700 -13.660  1.00 10.00      A   
ATOM    825  CG  LEU A 158     -15.105   4.224 -13.788  1.00 10.00      A   
ATOM    826  CD1 LEU A 158     -13.711   4.712 -13.419  1.00 10.00      A   
ATOM    827  CD2 LEU A 158     -15.472   4.667 -15.196  1.00 10.00      A   
ATOM    828  C   LEU A 158     -16.393   0.546 -14.062  1.00 10.00      A   
ATOM    829  O   LEU A 158     -16.210  -0.144 -13.056  1.00 10.00      A   
ATOM    830  N   GLU A 159     -16.479   0.041 -15.281  1.00 10.00      A   
ATOM    831  HN  GLU A 159     -16.657   0.640 -16.036  1.00 10.00      A   
ATOM    832  CA  GLU A 159     -16.338  -1.382 -15.531  1.00 10.00      A   
ATOM    833  CB  GLU A 159     -15.500  -1.615 -16.793  1.00 10.00      A   
ATOM    834  CG  GLU A 159     -14.487  -0.518 -17.088  1.00 10.00      A   
ATOM    835  CD  GLU A 159     -13.250  -0.596 -16.217  1.00 10.00      A   
ATOM    836  OE1 GLU A 159     -13.320  -0.219 -15.031  1.00 10.00      A   
ATOM    837  OE2 GLU A 159     -12.187  -1.009 -16.729  1.00 10.00      A   
ATOM    838  C   GLU A 159     -17.711  -2.025 -15.692  1.00 10.00      A   
ATOM    839  O   GLU A 159     -18.377  -1.830 -16.709  1.00 10.00      A   
ATOM    840  N   PRO A 160     -18.164  -2.784 -14.684  1.00 10.00      A   
ATOM    841  CA  PRO A 160     -17.402  -3.023 -13.458  1.00 10.00      A   
ATOM    842  CB  PRO A 160     -18.463  -3.531 -12.481  1.00 10.00      A   
ATOM    843  CG  PRO A 160     -19.495  -4.178 -13.342  1.00 10.00      A   
ATOM    844  CD  PRO A 160     -19.472  -3.458 -14.664  1.00 10.00      A   
ATOM    845  C   PRO A 160     -16.303  -4.070 -13.654  1.00 10.00      A   
ATOM    846  O   PRO A 160     -16.575  -5.214 -14.026  1.00 10.00      A   
ATOM    847  N   VAL A 161     -15.061  -3.664 -13.416  1.00 10.00      A   
ATOM    848  HN  VAL A 161     -14.912  -2.739 -13.133  1.00 10.00      A   
ATOM    849  CA  VAL A 161     -13.913  -4.558 -13.563  1.00 10.00      A   
ATOM    850  CB  VAL A 161     -12.656  -3.804 -14.052  1.00 10.00      A   
ATOM    851  CG1 VAL A 161     -12.173  -2.808 -13.005  1.00 10.00      A   
ATOM    852  CG2 VAL A 161     -11.547  -4.779 -14.426  1.00 10.00      A   
ATOM    853  C   VAL A 161     -13.598  -5.276 -12.250  1.00 10.00      A   
ATOM    854  O   VAL A 161     -14.229  -5.023 -11.217  1.00 10.00      A   
ATOM    855  N   GLU A 166     -20.669 -12.310  -9.246  1.00 10.00      A   
ATOM    856  HN  GLU A 166     -21.529 -12.350  -9.716  1.00 10.00      A   
ATOM    857  CA  GLU A 166     -20.506 -13.070  -8.013  1.00 10.00      A   
ATOM    858  CB  GLU A 166     -19.483 -14.194  -8.208  1.00 10.00      A   
ATOM    859  CG  GLU A 166     -19.410 -15.187  -7.058  1.00 10.00      A   
ATOM    860  CD  GLU A 166     -20.768 -15.722  -6.652  1.00 10.00      A   
ATOM    861  OE1 GLU A 166     -21.394 -15.128  -5.749  1.00 10.00      A   
ATOM    862  OE2 GLU A 166     -21.202 -16.750  -7.213  1.00 10.00      A   
ATOM    863  C   GLU A 166     -20.087 -12.146  -6.869  1.00 10.00      A   
ATOM    864  O   GLU A 166     -20.674 -12.166  -5.784  1.00 10.00      A   
ATOM    865  N   MET A 167     -19.067 -11.337  -7.119  1.00 10.00      A   
ATOM    866  HN  MET A 167     -18.637 -11.372  -7.998  1.00 10.00      A   
ATOM    867  CA  MET A 167     -18.583 -10.389  -6.122  1.00 10.00      A   
ATOM    868  CB  MET A 167     -17.167  -9.918  -6.472  1.00 10.00      A   
ATOM    869  CG  MET A 167     -16.637  -8.801  -5.582  1.00 10.00      A   
ATOM    870  SD  MET A 167     -15.030  -8.177  -6.120  1.00 10.00      A   
ATOM    871  CE  MET A 167     -13.999  -9.616  -5.836  1.00 10.00      A   
ATOM    872  C   MET A 167     -19.534  -9.201  -6.061  1.00 10.00      A   
ATOM    873  O   MET A 167     -19.793  -8.556  -7.075  1.00 10.00      A   
ATOM    874  N   ARG A 168     -20.059  -8.924  -4.879  1.00 10.00      A   
ATOM    875  HN  ARG A 168     -19.804  -9.461  -4.101  1.00 10.00      A   
ATOM    876  CA  ARG A 168     -20.997  -7.827  -4.701  1.00 10.00      A   
ATOM    877  CB  ARG A 168     -22.421  -8.378  -4.568  1.00 10.00      A   
ATOM    878  CG  ARG A 168     -22.566  -9.486  -3.533  1.00 10.00      A   
ATOM    879  CD  ARG A 168     -23.690 -10.443  -3.898  1.00 10.00      A   
ATOM    880  NE  ARG A 168     -23.214 -11.611  -4.649  1.00 10.00      A   
ATOM    881  HE  ARG A 168     -22.275 -11.880  -4.521  1.00 10.00      A   
ATOM    882  CZ  ARG A 168     -23.977 -12.331  -5.473  1.00 10.00      A   
ATOM    883  NH1 ARG A 168     -25.230 -11.966  -5.709  1.00 10.00      A   
ATOM    884 HH11 ARG A 168     -25.623 -11.120  -5.253  1.00 10.00      A   
ATOM    885 HH12 ARG A 168     -25.823 -12.528  -6.363  1.00 10.00      A   
ATOM    886  NH2 ARG A 168     -23.487 -13.412  -6.069  1.00 10.00      A   
ATOM    887 HH21 ARG A 168     -24.084 -13.961  -6.724  1.00 10.00      A   
ATOM    888 HH22 ARG A 168     -22.502 -13.733  -5.877  1.00 10.00      A   
ATOM    889  C   ARG A 168     -20.625  -6.984  -3.485  1.00 10.00      A   
ATOM    890  O   ARG A 168     -19.881  -7.438  -2.614  1.00 10.00      A   
ATOM    891  N   GLY A 169     -21.132  -5.760  -3.435  1.00 10.00      A   
ATOM    892  HN  GLY A 169     -21.721  -5.443  -4.170  1.00 10.00      A   
ATOM    893  CA  GLY A 169     -20.838  -4.876  -2.325  1.00 10.00      A   
ATOM    894  C   GLY A 169     -19.606  -4.026  -2.573  1.00 10.00      A   
ATOM    895  O   GLY A 169     -19.451  -3.425  -3.644  1.00 10.00      A   
ATOM    896  N   GLN A 171      -7.449 -13.482  -3.313  1.00 10.00      A   
ATOM    897  HN  GLN A 171      -7.400 -14.139  -4.042  1.00 10.00      A   
ATOM    898  CA  GLN A 171      -6.919 -12.139  -3.523  1.00 10.00      A   
ATOM    899  CB  GLN A 171      -6.468 -11.954  -4.970  1.00 10.00      A   
ATOM    900  CG  GLN A 171      -5.310 -12.840  -5.391  1.00 10.00      A   
ATOM    901  CD  GLN A 171      -4.790 -12.483  -6.768  1.00 10.00      A   
ATOM    902  OE1 GLN A 171      -3.883 -11.666  -6.909  1.00 10.00      A   
ATOM    903  NE2 GLN A 171      -5.367 -13.084  -7.799  1.00 10.00      A   
ATOM    904 HE21 GLN A 171      -6.093 -13.720  -7.617  1.00 10.00      A   
ATOM    905 HE22 GLN A 171      -5.045 -12.871  -8.699  1.00 10.00      A   
ATOM    906  C   GLN A 171      -7.968 -11.082  -3.180  1.00 10.00      A   
ATOM    907  O   GLN A 171      -7.752  -9.883  -3.384  1.00 10.00      A   
ATOM    908  N   GLY A 172      -9.103 -11.536  -2.664  1.00 10.00      A   
ATOM    909  HN  GLY A 172      -9.211 -12.501  -2.516  1.00 10.00      A   
ATOM    910  CA  GLY A 172     -10.176 -10.629  -2.313  1.00 10.00      A   
ATOM    911  C   GLY A 172     -10.122 -10.190  -0.863  1.00 10.00      A   
ATOM    912  O   GLY A 172      -9.043 -10.027  -0.296  1.00 10.00      A   
ATOM    913  N   THR A 173     -11.285  -9.995  -0.262  1.00 10.00      A   
ATOM    914  HN  THR A 173     -12.113 -10.154  -0.761  1.00 10.00      A   
ATOM    915  CA  THR A 173     -11.366  -9.563   1.125  1.00 10.00      A   
ATOM    916  CB  THR A 173     -11.996  -8.161   1.220  1.00 10.00      A   
ATOM    917  OG1 THR A 173     -11.631  -7.404   0.060  1.00 10.00      A   
ATOM    918  HG1 THR A 173     -10.938  -7.867  -0.415  1.00 10.00      A   
ATOM    919  CG2 THR A 173     -11.504  -7.437   2.464  1.00 10.00      A   
ATOM    920  C   THR A 173     -12.194 -10.544   1.954  1.00 10.00      A   
ATOM    921  O   THR A 173     -13.383 -10.728   1.704  1.00 10.00      A   
ATOM    922  N   PRO A 174     -11.575 -11.178   2.960  1.00 10.00      A   
ATOM    923  CA  PRO A 174     -12.256 -12.152   3.823  1.00 10.00      A   
ATOM    924  CB  PRO A 174     -11.106 -12.793   4.604  1.00 10.00      A   
ATOM    925  CG  PRO A 174     -10.044 -11.749   4.631  1.00 10.00      A   
ATOM    926  CD  PRO A 174     -10.156 -11.007   3.328  1.00 10.00      A   
ATOM    927  C   PRO A 174     -13.250 -11.495   4.782  1.00 10.00      A   
ATOM    928  O   PRO A 174     -14.198 -12.137   5.242  1.00 10.00      A   
ATOM    929  N   THR A 175     -13.035 -10.214   5.071  1.00 10.00      A   
ATOM    930  HN  THR A 175     -12.263  -9.756   4.673  1.00 10.00      A   
ATOM    931  CA  THR A 175     -13.899  -9.466   5.975  1.00 10.00      A   
ATOM    932  CB  THR A 175     -13.382  -8.026   6.133  1.00 10.00      A   
ATOM    933  OG1 THR A 175     -11.999  -7.984   5.750  1.00 10.00      A   
ATOM    934  HG1 THR A 175     -11.555  -7.268   6.226  1.00 10.00      A   
ATOM    935  CG2 THR A 175     -13.513  -7.569   7.578  1.00 10.00      A   
ATOM    936  C   THR A 175     -15.345  -9.434   5.472  1.00 10.00      A   
ATOM    937  O   THR A 175     -16.285  -9.648   6.240  1.00 10.00      A   
ATOM    938  N   THR A 176     -15.516  -9.195   4.176  1.00 10.00      A   
ATOM    939  HN  THR A 176     -14.733  -9.059   3.607  1.00 10.00      A   
ATOM    940  CA  THR A 176     -16.846  -9.133   3.585  1.00 10.00      A   
ATOM    941  CB  THR A 176     -16.854  -8.344   2.251  1.00 10.00      A   
ATOM    942  OG1 THR A 176     -18.189  -7.925   1.936  1.00 10.00      A   
ATOM    943  HG1 THR A 176     -18.783  -8.681   1.993  1.00 10.00      A   
ATOM    944  CG2 THR A 176     -16.297  -9.176   1.102  1.00 10.00      A   
ATOM    945  C   THR A 176     -17.435 -10.532   3.389  1.00 10.00      A   
ATOM    946  O   THR A 176     -18.643 -10.686   3.185  1.00 10.00      A   
ATOM    947  N   GLY A 177     -16.581 -11.547   3.485  1.00 10.00      A   
ATOM    948  HN  GLY A 177     -15.637 -11.365   3.680  1.00 10.00      A   
ATOM    949  CA  GLY A 177     -17.030 -12.913   3.318  1.00 10.00      A   
ATOM    950  C   GLY A 177     -17.949 -13.341   4.442  1.00 10.00      A   
ATOM    951  O   GLY A 177     -19.009 -13.923   4.201  1.00 10.00      A   
ATOM    952  N   LEU A 178     -17.548 -13.036   5.671  1.00 10.00      A   
ATOM    953  HN  LEU A 178     -16.695 -12.567   5.792  1.00 10.00      A   
ATOM    954  CA  LEU A 178     -18.341 -13.382   6.842  1.00 10.00      A   
ATOM    955  CB  LEU A 178     -17.535 -13.158   8.126  1.00 10.00      A   
ATOM    956  CG  LEU A 178     -16.960 -14.407   8.808  1.00 10.00      A   
ATOM    957  CD1 LEU A 178     -18.073 -15.343   9.266  1.00 10.00      A   
ATOM    958  CD2 LEU A 178     -15.986 -15.129   7.889  1.00 10.00      A   
ATOM    959  C   LEU A 178     -19.619 -12.556   6.879  1.00 10.00      A   
ATOM    960  O   LEU A 178     -20.678 -13.049   7.263  1.00 10.00      A   
ATOM    961  N   LEU A 179     -19.510 -11.302   6.457  1.00 10.00      A   
ATOM    962  HN  LEU A 179     -18.636 -10.978   6.156  1.00 10.00      A   
ATOM    963  CA  LEU A 179     -20.648 -10.394   6.431  1.00 10.00      A   
ATOM    964  CB  LEU A 179     -20.203  -9.005   5.966  1.00 10.00      A   
ATOM    965  CG  LEU A 179     -21.271  -7.911   5.984  1.00 10.00      A   
ATOM    966  CD1 LEU A 179     -21.745  -7.650   7.407  1.00 10.00      A   
ATOM    967  CD2 LEU A 179     -20.741  -6.635   5.347  1.00 10.00      A   
ATOM    968  C   LEU A 179     -21.750 -10.929   5.522  1.00 10.00      A   
ATOM    969  O   LEU A 179     -22.930 -10.894   5.876  1.00 10.00      A   
ATOM    970  N   MET A 180     -21.351 -11.440   4.359  1.00 10.00      A   
ATOM    971  HN  MET A 180     -20.395 -11.437   4.140  1.00 10.00      A   
ATOM    972  CA  MET A 180     -22.299 -11.993   3.395  1.00 10.00      A   
ATOM    973  CB  MET A 180     -21.578 -12.444   2.121  1.00 10.00      A   
ATOM    974  CG  MET A 180     -22.501 -12.993   1.041  1.00 10.00      A   
ATOM    975  SD  MET A 180     -23.566 -11.729   0.320  1.00 10.00      A   
ATOM    976  CE  MET A 180     -24.795 -12.745  -0.496  1.00 10.00      A   
ATOM    977  C   MET A 180     -23.071 -13.160   4.004  1.00 10.00      A   
ATOM    978  O   MET A 180     -24.261 -13.333   3.746  1.00 10.00      A   
ATOM    979  N   ILE A 181     -22.386 -13.953   4.819  1.00 10.00      A   
ATOM    980  HN  ILE A 181     -21.439 -13.763   4.986  1.00 10.00      A   
ATOM    981  CA  ILE A 181     -23.009 -15.096   5.477  1.00 10.00      A   
ATOM    982  CB  ILE A 181     -21.965 -15.955   6.223  1.00 10.00      A   
ATOM    983  CG1 ILE A 181     -20.848 -16.385   5.269  1.00 10.00      A   
ATOM    984  CG2 ILE A 181     -22.624 -17.171   6.862  1.00 10.00      A   
ATOM    985  CD1 ILE A 181     -19.643 -16.982   5.963  1.00 10.00      A   
ATOM    986  C   ILE A 181     -24.070 -14.622   6.470  1.00 10.00      A   
ATOM    987  O   ILE A 181     -25.178 -15.156   6.515  1.00 10.00      A   
ATOM    988  N   VAL A 182     -23.725 -13.599   7.244  1.00 10.00      A   
ATOM    989  HN  VAL A 182     -22.830 -13.207   7.146  1.00 10.00      A   
ATOM    990  CA  VAL A 182     -24.634 -13.045   8.241  1.00 10.00      A   
ATOM    991  CB  VAL A 182     -23.984 -11.885   9.028  1.00 10.00      A   
ATOM    992  CG1 VAL A 182     -24.941 -11.341  10.079  1.00 10.00      A   
ATOM    993  CG2 VAL A 182     -22.685 -12.340   9.677  1.00 10.00      A   
ATOM    994  C   VAL A 182     -25.936 -12.566   7.605  1.00 10.00      A   
ATOM    995  O   VAL A 182     -27.017 -13.024   7.975  1.00 10.00      A   
ATOM    996  N   LEU A 183     -25.829 -11.658   6.636  1.00 10.00      A   
ATOM    997  HN  LEU A 183     -24.936 -11.346   6.364  1.00 10.00      A   
ATOM    998  CA  LEU A 183     -27.011 -11.122   5.964  1.00 10.00      A   
ATOM    999  CB  LEU A 183     -26.666  -9.915   5.078  1.00 10.00      A   
ATOM   1000  CG  LEU A 183     -25.621 -10.129   3.978  1.00 10.00      A   
ATOM   1001  CD1 LEU A 183     -26.292 -10.469   2.654  1.00 10.00      A   
ATOM   1002  CD2 LEU A 183     -24.742  -8.895   3.831  1.00 10.00      A   
ATOM   1003  C   LEU A 183     -27.747 -12.203   5.178  1.00 10.00      A   
ATOM   1004  O   LEU A 183     -28.976 -12.192   5.087  1.00 10.00      A   
ATOM   1005  N   GLY A 184     -26.986 -13.145   4.627  1.00 10.00      A   
ATOM   1006  HN  GLY A 184     -26.011 -13.098   4.733  1.00 10.00      A   
ATOM   1007  CA  GLY A 184     -27.572 -14.230   3.867  1.00 10.00      A   
ATOM   1008  C   GLY A 184     -28.491 -15.073   4.723  1.00 10.00      A   
ATOM   1009  O   GLY A 184     -29.563 -15.482   4.281  1.00 10.00      A   
ATOM   1010  N   LEU A 185     -28.073 -15.323   5.960  1.00 10.00      A   
ATOM   1011  HN  LEU A 185     -27.201 -14.974   6.250  1.00 10.00      A   
ATOM   1012  CA  LEU A 185     -28.871 -16.106   6.894  1.00 10.00      A   
ATOM   1013  CB  LEU A 185     -28.064 -16.456   8.147  1.00 10.00      A   
ATOM   1014  CG  LEU A 185     -26.891 -17.420   7.954  1.00 10.00      A   
ATOM   1015  CD1 LEU A 185     -26.107 -17.574   9.250  1.00 10.00      A   
ATOM   1016  CD2 LEU A 185     -27.379 -18.772   7.455  1.00 10.00      A   
ATOM   1017  C   LEU A 185     -30.134 -15.349   7.278  1.00 10.00      A   
ATOM   1018  O   LEU A 185     -31.199 -15.944   7.436  1.00 10.00      A   
ATOM   1019  N   ILE A 186     -30.012 -14.031   7.417  1.00 10.00      A   
ATOM   1020  HN  ILE A 186     -29.133 -13.614   7.281  1.00 10.00      A   
ATOM   1021  CA  ILE A 186     -31.150 -13.193   7.769  1.00 10.00      A   
ATOM   1022  CB  ILE A 186     -30.741 -11.714   7.947  1.00 10.00      A   
ATOM   1023  CG1 ILE A 186     -29.651 -11.583   9.015  1.00 10.00      A   
ATOM   1024  CG2 ILE A 186     -31.951 -10.864   8.310  1.00 10.00      A   
ATOM   1025  CD1 ILE A 186     -29.079 -10.187   9.140  1.00 10.00      A   
ATOM   1026  C   ILE A 186     -32.218 -13.290   6.684  1.00 10.00      A   
ATOM   1027  O   ILE A 186     -33.396 -13.510   6.971  1.00 10.00      A   
ATOM   1028  N   PHE A 187     -31.791 -13.151   5.435  1.00 10.00      A   
ATOM   1029  HN  PHE A 187     -30.833 -12.991   5.272  1.00 10.00      A   
ATOM   1030  CA  PHE A 187     -32.703 -13.226   4.302  1.00 10.00      A   
ATOM   1031  CB  PHE A 187     -32.007 -12.769   3.019  1.00 10.00      A   
ATOM   1032  CG  PHE A 187     -32.943 -12.519   1.869  1.00 10.00      A   
ATOM   1033  CD1 PHE A 187     -33.873 -11.493   1.925  1.00 10.00      A   
ATOM   1034  CD2 PHE A 187     -32.887 -13.304   0.731  1.00 10.00      A   
ATOM   1035  CE1 PHE A 187     -34.731 -11.257   0.868  1.00 10.00      A   
ATOM   1036  CE2 PHE A 187     -33.743 -13.074  -0.329  1.00 10.00      A   
ATOM   1037  CZ  PHE A 187     -34.665 -12.048  -0.262  1.00 10.00      A   
ATOM   1038  C   PHE A 187     -33.244 -14.645   4.140  1.00 10.00      A   
ATOM   1039  O   PHE A 187     -34.407 -14.838   3.788  1.00 10.00      A   
ATOM   1040  N   MET A 188     -32.396 -15.631   4.414  1.00 10.00      A   
ATOM   1041  HN  MET A 188     -31.478 -15.406   4.684  1.00 10.00      A   
ATOM   1042  CA  MET A 188     -32.777 -17.038   4.310  1.00 10.00      A   
ATOM   1043  CB  MET A 188     -31.574 -17.941   4.601  1.00 10.00      A   
ATOM   1044  CG  MET A 188     -31.875 -19.432   4.530  1.00 10.00      A   
ATOM   1045  SD  MET A 188     -30.446 -20.459   4.934  1.00 10.00      A   
ATOM   1046  CE  MET A 188     -29.321 -20.015   3.608  1.00 10.00      A   
ATOM   1047  C   MET A 188     -33.921 -17.374   5.264  1.00 10.00      A   
ATOM   1048  O   MET A 188     -34.737 -18.252   4.988  1.00 10.00      A   
ATOM   1049  N   LYS A 189     -33.979 -16.661   6.380  1.00 10.00      A   
ATOM   1050  HN  LYS A 189     -33.301 -15.971   6.541  1.00 10.00      A   
ATOM   1051  CA  LYS A 189     -35.016 -16.880   7.378  1.00 10.00      A   
ATOM   1052  CB  LYS A 189     -34.453 -16.638   8.775  1.00 10.00      A   
ATOM   1053  CG  LYS A 189     -33.410 -17.643   9.226  1.00 10.00      A   
ATOM   1054  CD  LYS A 189     -32.551 -17.065  10.339  1.00 10.00      A   
ATOM   1055  CE  LYS A 189     -31.938 -18.156  11.197  1.00 10.00      A   
ATOM   1056  NZ  LYS A 189     -32.835 -18.558  12.311  1.00 10.00      A   
ATOM   1057  HZ1 LYS A 189     -32.823 -17.831  13.064  1.00 10.00      A   
ATOM   1058  HZ2 LYS A 189     -32.514 -19.458  12.716  1.00 10.00      A   
ATOM   1059  HZ3 LYS A 189     -33.809 -18.673  11.968  1.00 10.00      A   
ATOM   1060  C   LYS A 189     -36.220 -15.967   7.151  1.00 10.00      A   
ATOM   1061  O   LYS A 189     -37.078 -15.830   8.024  1.00 10.00      A   
ATOM   1062  N   GLY A 190     -36.277 -15.336   5.986  1.00 10.00      A   
ATOM   1063  HN  GLY A 190     -35.560 -15.472   5.329  1.00 10.00      A   
ATOM   1064  CA  GLY A 190     -37.388 -14.453   5.676  1.00 10.00      A   
ATOM   1065  C   GLY A 190     -37.218 -13.069   6.273  1.00 10.00      A   
ATOM   1066  O   GLY A 190     -38.176 -12.480   6.781  1.00 10.00      A   
ATOM   1067  N   ASN A 191     -35.988 -12.562   6.223  1.00 10.00      A   
ATOM   1068  HN  ASN A 191     -35.273 -13.101   5.825  1.00 10.00      A   
ATOM   1069  CA  ASN A 191     -35.660 -11.234   6.747  1.00 10.00      A   
ATOM   1070  CB  ASN A 191     -36.460 -10.138   6.027  1.00 10.00      A   
ATOM   1071  CG  ASN A 191     -35.736  -8.803   5.987  1.00 10.00      A   
ATOM   1072  OD1 ASN A 191     -35.009  -8.505   5.039  1.00 10.00      A   
ATOM   1073  ND2 ASN A 191     -35.928  -7.990   7.015  1.00 10.00      A   
ATOM   1074 HD21 ASN A 191     -36.520  -8.292   7.743  1.00 10.00      A   
ATOM   1075 HD22 ASN A 191     -35.474  -7.126   7.010  1.00 10.00      A   
ATOM   1076  C   ASN A 191     -35.883 -11.164   8.257  1.00 10.00      A   
ATOM   1077  O   ASN A 191     -36.220 -10.116   8.804  1.00 10.00      A   
ATOM   1078  N   THR A 192     -35.694 -12.289   8.929  1.00 10.00      A   
ATOM   1079  HN  THR A 192     -35.417 -13.099   8.444  1.00 10.00      A   
ATOM   1080  CA  THR A 192     -35.873 -12.356  10.373  1.00 10.00      A   
ATOM   1081  CB  THR A 192     -37.237 -12.979  10.736  1.00 10.00      A   
ATOM   1082  OG1 THR A 192     -38.231 -12.542   9.797  1.00 10.00      A   
ATOM   1083  HG1 THR A 192     -37.797 -12.255   8.987  1.00 10.00      A   
ATOM   1084  CG2 THR A 192     -37.656 -12.561  12.137  1.00 10.00      A   
ATOM   1085  C   THR A 192     -34.762 -13.188  11.006  1.00 10.00      A   
ATOM   1086  O   THR A 192     -34.586 -14.351  10.665  1.00 10.00      A   
ATOM   1087  N   LEU A 193     -34.007 -12.590  11.918  1.00 10.00      A   
ATOM   1088  HN  LEU A 193     -34.187 -11.656  12.157  1.00 10.00      A   
ATOM   1089  CA  LEU A 193     -32.917 -13.296  12.580  1.00 10.00      A   
ATOM   1090  CB  LEU A 193     -31.631 -13.188  11.752  1.00 10.00      A   
ATOM   1091  CG  LEU A 193     -30.367 -13.799  12.364  1.00 10.00      A   
ATOM   1092  CD1 LEU A 193     -29.768 -14.843  11.433  1.00 10.00      A   
ATOM   1093  CD2 LEU A 193     -29.346 -12.715  12.679  1.00 10.00      A   
ATOM   1094  C   LEU A 193     -32.688 -12.751  13.986  1.00 10.00      A   
ATOM   1095  O   LEU A 193     -32.859 -11.554  14.233  1.00 10.00      A   
ATOM   1096  N   LYS A 194     -32.313 -13.635  14.902  1.00 10.00      A   
ATOM   1097  HN  LYS A 194     -32.208 -14.579  14.643  1.00 10.00      A   
ATOM   1098  CA  LYS A 194     -32.045 -13.244  16.277  1.00 10.00      A   
ATOM   1099  CB  LYS A 194     -32.727 -14.203  17.258  1.00 10.00      A   
ATOM   1100  CG  LYS A 194     -34.232 -14.326  17.077  1.00 10.00      A   
ATOM   1101  CD  LYS A 194     -34.817 -15.366  18.019  1.00 10.00      A   
ATOM   1102  CE  LYS A 194     -36.324 -15.472  17.857  1.00 10.00      A   
ATOM   1103  NZ  LYS A 194     -36.913 -16.501  18.757  1.00 10.00      A   
ATOM   1104  HZ1 LYS A 194     -36.720 -16.263  19.752  1.00 10.00      A   
ATOM   1105  HZ2 LYS A 194     -36.504 -17.433  18.549  1.00 10.00      A   
ATOM   1106  HZ3 LYS A 194     -37.943 -16.550  18.617  1.00 10.00      A   
ATOM   1107  C   LYS A 194     -30.543 -13.229  16.523  1.00 10.00      A   
ATOM   1108  O   LYS A 194     -29.821 -14.110  16.054  1.00 10.00      A   
ATOM   1109  N   GLU A 195     -30.078 -12.231  17.258  1.00 10.00      A   
ATOM   1110  HN  GLU A 195     -30.706 -11.566  17.612  1.00 10.00      A   
ATOM   1111  CA  GLU A 195     -28.661 -12.098  17.560  1.00 10.00      A   
ATOM   1112  CB  GLU A 195     -28.391 -10.755  18.252  1.00 10.00      A   
ATOM   1113  CG  GLU A 195     -26.990 -10.604  18.831  1.00 10.00      A   
ATOM   1114  CD  GLU A 195     -26.997 -10.494  20.343  1.00 10.00      A   
ATOM   1115  OE1 GLU A 195     -28.071 -10.699  20.951  1.00 10.00      A   
ATOM   1116  OE2 GLU A 195     -25.933 -10.202  20.932  1.00 10.00      A   
ATOM   1117  C   GLU A 195     -28.169 -13.261  18.416  1.00 10.00      A   
ATOM   1118  O   GLU A 195     -27.078 -13.783  18.196  1.00 10.00      A   
ATOM   1119  N   THR A 196     -28.993 -13.679  19.368  1.00 10.00      A   
ATOM   1120  HN  THR A 196     -29.864 -13.239  19.471  1.00 10.00      A   
ATOM   1121  CA  THR A 196     -28.647 -14.768  20.271  1.00 10.00      A   
ATOM   1122  CB  THR A 196     -29.775 -14.993  21.292  1.00 10.00      A   
ATOM   1123  OG1 THR A 196     -30.971 -14.367  20.805  1.00 10.00      A   
ATOM   1124  HG1 THR A 196     -31.067 -13.501  21.218  1.00 10.00      A   
ATOM   1125  CG2 THR A 196     -29.403 -14.376  22.631  1.00 10.00      A   
ATOM   1126  C   THR A 196     -28.348 -16.076  19.533  1.00 10.00      A   
ATOM   1127  O   THR A 196     -27.321 -16.714  19.780  1.00 10.00      A   
ATOM   1128  N   GLU A 197     -29.232 -16.464  18.620  1.00 10.00      A   
ATOM   1129  HN  GLU A 197     -30.021 -15.906  18.450  1.00 10.00      A   
ATOM   1130  CA  GLU A 197     -29.059 -17.704  17.865  1.00 10.00      A   
ATOM   1131  CB  GLU A 197     -30.363 -18.103  17.168  1.00 10.00      A   
ATOM   1132  CG  GLU A 197     -30.941 -17.023  16.268  1.00 10.00      A   
ATOM   1133  CD  GLU A 197     -31.630 -17.583  15.040  1.00 10.00      A   
ATOM   1134  OE1 GLU A 197     -31.474 -18.790  14.763  1.00 10.00      A   
ATOM   1135  OE2 GLU A 197     -32.324 -16.814  14.341  1.00 10.00      A   
ATOM   1136  C   GLU A 197     -27.920 -17.612  16.849  1.00 10.00      A   
ATOM   1137  O   GLU A 197     -27.255 -18.607  16.560  1.00 10.00      A   
ATOM   1138  N   ALA A 198     -27.694 -16.420  16.313  1.00 10.00      A   
ATOM   1139  HN  ALA A 198     -28.250 -15.659  16.583  1.00 10.00      A   
ATOM   1140  CA  ALA A 198     -26.642 -16.218  15.326  1.00 10.00      A   
ATOM   1141  CB  ALA A 198     -26.918 -14.975  14.497  1.00 10.00      A   
ATOM   1142  C   ALA A 198     -25.264 -16.137  15.976  1.00 10.00      A   
ATOM   1143  O   ALA A 198     -24.295 -16.678  15.451  1.00 10.00      A   
ATOM   1144  N   TRP A 199     -25.193 -15.478  17.125  1.00 10.00      A   
ATOM   1145  HN  TRP A 199     -26.014 -15.087  17.500  1.00 10.00      A   
ATOM   1146  CA  TRP A 199     -23.936 -15.299  17.847  1.00 10.00      A   
ATOM   1147  CB  TRP A 199     -24.174 -14.522  19.145  1.00 10.00      A   
ATOM   1148  CG  TRP A 199     -22.975 -13.767  19.629  1.00 10.00      A   
ATOM   1149  CD1 TRP A 199     -22.615 -12.500  19.281  1.00 10.00      A   
ATOM   1150  CD2 TRP A 199     -21.977 -14.229  20.548  1.00 10.00      A   
ATOM   1151  NE1 TRP A 199     -21.457 -12.142  19.925  1.00 10.00      A   
ATOM   1152  HE1 TRP A 199     -20.999 -11.276  19.835  1.00 10.00      A   
ATOM   1153  CE2 TRP A 199     -21.045 -13.186  20.709  1.00 10.00      A   
ATOM   1154  CE3 TRP A 199     -21.782 -15.421  21.252  1.00 10.00      A   
ATOM   1155  CZ2 TRP A 199     -19.932 -13.301  21.541  1.00 10.00      A   
ATOM   1156  CZ3 TRP A 199     -20.680 -15.533  22.076  1.00 10.00      A   
ATOM   1157  CH2 TRP A 199     -19.769 -14.479  22.216  1.00 10.00      A   
ATOM   1158  C   TRP A 199     -23.248 -16.628  18.150  1.00 10.00      A   
ATOM   1159  O   TRP A 199     -22.063 -16.804  17.860  1.00 10.00      A   
ATOM   1160  N   ASP A 200     -23.998 -17.566  18.713  1.00 10.00      A   
ATOM   1161  HN  ASP A 200     -24.944 -17.380  18.894  1.00 10.00      A   
ATOM   1162  CA  ASP A 200     -23.446 -18.869  19.068  1.00 10.00      A   
ATOM   1163  CB  ASP A 200     -24.299 -19.572  20.134  1.00 10.00      A   
ATOM   1164  CG  ASP A 200     -25.261 -20.612  19.589  1.00 10.00      A   
ATOM   1165  OD1 ASP A 200     -26.368 -20.235  19.153  1.00 10.00      A   
ATOM   1166  OD2 ASP A 200     -24.927 -21.814  19.629  1.00 10.00      A   
ATOM   1167  C   ASP A 200     -23.206 -19.751  17.843  1.00 10.00      A   
ATOM   1168  O   ASP A 200     -22.335 -20.622  17.858  1.00 10.00      A   
ATOM   1169  N   PHE A 201     -23.965 -19.512  16.781  1.00 10.00      A   
ATOM   1170  HN  PHE A 201     -24.643 -18.806  16.827  1.00 10.00      A   
ATOM   1171  CA  PHE A 201     -23.819 -20.282  15.556  1.00 10.00      A   
ATOM   1172  CB  PHE A 201     -25.073 -20.163  14.685  1.00 10.00      A   
ATOM   1173  CG  PHE A 201     -25.013 -20.973  13.421  1.00 10.00      A   
ATOM   1174  CD1 PHE A 201     -24.990 -20.350  12.184  1.00 10.00      A   
ATOM   1175  CD2 PHE A 201     -24.965 -22.357  13.470  1.00 10.00      A   
ATOM   1176  CE1 PHE A 201     -24.926 -21.090  11.019  1.00 10.00      A   
ATOM   1177  CE2 PHE A 201     -24.903 -23.105  12.306  1.00 10.00      A   
ATOM   1178  CZ  PHE A 201     -24.879 -22.471  11.079  1.00 10.00      A   
ATOM   1179  C   PHE A 201     -22.582 -19.833  14.777  1.00 10.00      A   
ATOM   1180  O   PHE A 201     -21.846 -20.655  14.229  1.00 10.00      A   
ATOM   1181  N   LEU A 202     -22.351 -18.526  14.745  1.00 10.00      A   
ATOM   1182  HN  LEU A 202     -22.971 -17.917  15.211  1.00 10.00      A   
ATOM   1183  CA  LEU A 202     -21.207 -17.966  14.033  1.00 10.00      A   
ATOM   1184  CB  LEU A 202     -21.308 -16.438  13.955  1.00 10.00      A   
ATOM   1185  CG  LEU A 202     -22.394 -15.886  13.030  1.00 10.00      A   
ATOM   1186  CD1 LEU A 202     -22.507 -14.376  13.173  1.00 10.00      A   
ATOM   1187  CD2 LEU A 202     -22.113 -16.272  11.585  1.00 10.00      A   
ATOM   1188  C   LEU A 202     -19.895 -18.383  14.688  1.00 10.00      A   
ATOM   1189  O   LEU A 202     -18.856 -18.459  14.032  1.00 10.00      A   
ATOM   1190  N   ARG A 203     -19.956 -18.679  15.983  1.00 10.00      A   
ATOM   1191  HN  ARG A 203     -20.818 -18.611  16.449  1.00 10.00      A   
ATOM   1192  CA  ARG A 203     -18.772 -19.098  16.727  1.00 10.00      A   
ATOM   1193  CB  ARG A 203     -19.002 -19.003  18.237  1.00 10.00      A   
ATOM   1194  CG  ARG A 203     -18.992 -17.584  18.781  1.00 10.00      A   
ATOM   1195  CD  ARG A 203     -17.685 -16.869  18.461  1.00 10.00      A   
ATOM   1196  NE  ARG A 203     -16.514 -17.583  18.978  1.00 10.00      A   
ATOM   1197  HE  ARG A 203     -16.262 -18.421  18.528  1.00 10.00      A   
ATOM   1198  CZ  ARG A 203     -15.770 -17.160  19.998  1.00 10.00      A   
ATOM   1199  NH1 ARG A 203     -16.081 -16.035  20.626  1.00 10.00      A   
ATOM   1200 HH11 ARG A 203     -15.503 -15.701  21.430  1.00 10.00      A   
ATOM   1201 HH12 ARG A 203     -16.907 -15.483  20.322  1.00 10.00      A   
ATOM   1202  NH2 ARG A 203     -14.716 -17.865  20.387  1.00 10.00      A   
ATOM   1203 HH21 ARG A 203     -14.121 -17.536  21.182  1.00 10.00      A   
ATOM   1204 HH22 ARG A 203     -14.482 -18.761  19.906  1.00 10.00      A   
ATOM   1205  C   ARG A 203     -18.336 -20.508  16.337  1.00 10.00      A   
ATOM   1206  O   ARG A 203     -17.267 -20.972  16.727  1.00 10.00      A   
ATOM   1207  N   ARG A 204     -19.173 -21.183  15.562  1.00 10.00      A   
ATOM   1208  HN  ARG A 204     -20.015 -20.759  15.287  1.00 10.00      A   
ATOM   1209  CA  ARG A 204     -18.871 -22.532  15.100  1.00 10.00      A   
ATOM   1210  CB  ARG A 204     -20.163 -23.319  14.884  1.00 10.00      A   
ATOM   1211  CG  ARG A 204     -20.973 -23.531  16.151  1.00 10.00      A   
ATOM   1212  CD  ARG A 204     -20.680 -24.886  16.770  1.00 10.00      A   
ATOM   1213  NE  ARG A 204     -21.076 -25.979  15.876  1.00 10.00      A   
ATOM   1214  HE  ARG A 204     -20.460 -26.204  15.141  1.00 10.00      A   
ATOM   1215  CZ  ARG A 204     -22.214 -26.664  15.996  1.00 10.00      A   
ATOM   1216  NH1 ARG A 204     -23.077 -26.371  16.962  1.00 10.00      A   
ATOM   1217 HH11 ARG A 204     -22.879 -25.595  17.632  1.00 10.00      A   
ATOM   1218 HH12 ARG A 204     -23.957 -26.923  17.060  1.00 10.00      A   
ATOM   1219  NH2 ARG A 204     -22.497 -27.633  15.139  1.00 10.00      A   
ATOM   1220 HH21 ARG A 204     -21.830 -27.865  14.370  1.00 10.00      A   
ATOM   1221 HH22 ARG A 204     -23.388 -28.166  15.233  1.00 10.00      A   
ATOM   1222  C   ARG A 204     -18.076 -22.478  13.800  1.00 10.00      A   
ATOM   1223  O   ARG A 204     -17.520 -23.482  13.351  1.00 10.00      A   
ATOM   1224  N   LEU A 205     -18.017 -21.294  13.208  1.00 10.00      A   
ATOM   1225  HN  LEU A 205     -18.465 -20.521  13.632  1.00 10.00      A   
ATOM   1226  CA  LEU A 205     -17.299 -21.097  11.952  1.00 10.00      A   
ATOM   1227  CB  LEU A 205     -18.204 -20.397  10.935  1.00 10.00      A   
ATOM   1228  CG  LEU A 205     -19.483 -21.138  10.538  1.00 10.00      A   
ATOM   1229  CD1 LEU A 205     -20.403 -20.218   9.759  1.00 10.00      A   
ATOM   1230  CD2 LEU A 205     -19.155 -22.380   9.724  1.00 10.00      A   
ATOM   1231  C   LEU A 205     -16.040 -20.267  12.164  1.00 10.00      A   
ATOM   1232  O   LEU A 205     -15.926 -19.543  13.155  1.00 10.00      A   
ATOM   1233  N   VAL A 207      -8.699 -17.397  13.089  1.00 10.00      A   
ATOM   1234  HN  VAL A 207      -7.951 -18.031  13.109  1.00 10.00      A   
ATOM   1235  CA  VAL A 207      -8.420 -15.988  13.332  1.00 10.00      A   
ATOM   1236  CB  VAL A 207      -7.058 -15.566  12.739  1.00 10.00      A   
ATOM   1237  CG1 VAL A 207      -5.925 -16.313  13.430  1.00 10.00      A   
ATOM   1238  CG2 VAL A 207      -7.022 -15.813  11.238  1.00 10.00      A   
ATOM   1239  C   VAL A 207      -9.533 -15.098  12.785  1.00 10.00      A   
ATOM   1240  O   VAL A 207      -9.455 -13.871  12.869  1.00 10.00      A   
ATOM   1241  N   TYR A 208     -10.570 -15.734  12.239  1.00 10.00      A   
ATOM   1242  HN  TYR A 208     -10.559 -16.714  12.212  1.00 10.00      A   
ATOM   1243  CA  TYR A 208     -11.714 -15.027  11.667  1.00 10.00      A   
ATOM   1244  CB  TYR A 208     -12.511 -14.285  12.748  1.00 10.00      A   
ATOM   1245  CG  TYR A 208     -13.551 -15.130  13.456  1.00 10.00      A   
ATOM   1246  CD1 TYR A 208     -14.868 -15.162  13.006  1.00 10.00      A   
ATOM   1247  CD2 TYR A 208     -13.224 -15.894  14.571  1.00 10.00      A   
ATOM   1248  CE1 TYR A 208     -15.826 -15.926  13.646  1.00 10.00      A   
ATOM   1249  CE2 TYR A 208     -14.178 -16.661  15.219  1.00 10.00      A   
ATOM   1250  CZ  TYR A 208     -15.475 -16.675  14.749  1.00 10.00      A   
ATOM   1251  OH  TYR A 208     -16.423 -17.447  15.383  1.00 10.00      A   
ATOM   1252  HH  TYR A 208     -16.891 -17.977  14.724  1.00 10.00      A   
ATOM   1253  C   TYR A 208     -11.281 -14.066  10.554  1.00 10.00      A   
ATOM   1254  O   TYR A 208     -10.225 -14.234   9.936  1.00 10.00      A   
ATOM   1255  N   PRO A 219     -14.899 -10.842  27.053  1.00 10.00      A   
ATOM   1256  CA  PRO A 219     -14.612  -9.418  26.889  1.00 10.00      A   
ATOM   1257  CB  PRO A 219     -13.101  -9.347  27.098  1.00 10.00      A   
ATOM   1258  CG  PRO A 219     -12.817 -10.461  28.044  1.00 10.00      A   
ATOM   1259  CD  PRO A 219     -13.791 -11.556  27.708  1.00 10.00      A   
ATOM   1260  C   PRO A 219     -14.968  -8.943  25.488  1.00 10.00      A   
ATOM   1261  O   PRO A 219     -15.109  -7.744  25.248  1.00 10.00      A   
ATOM   1262  N   LYS A 220     -15.127  -9.896  24.569  1.00 10.00      A   
ATOM   1263  HN  LYS A 220     -15.010 -10.839  24.834  1.00 10.00      A   
ATOM   1264  CA  LYS A 220     -15.463  -9.583  23.185  1.00 10.00      A   
ATOM   1265  CB  LYS A 220     -15.563 -10.864  22.348  1.00 10.00      A   
ATOM   1266  CG  LYS A 220     -14.446 -11.038  21.328  1.00 10.00      A   
ATOM   1267  CD  LYS A 220     -14.491  -9.947  20.269  1.00 10.00      A   
ATOM   1268  CE  LYS A 220     -13.538 -10.245  19.122  1.00 10.00      A   
ATOM   1269  NZ  LYS A 220     -13.600  -9.202  18.064  1.00 10.00      A   
ATOM   1270  HZ1 LYS A 220     -13.244  -8.297  18.432  1.00 10.00      A   
ATOM   1271  HZ2 LYS A 220     -14.581  -9.073  17.744  1.00 10.00      A   
ATOM   1272  HZ3 LYS A 220     -13.018  -9.485  17.252  1.00 10.00      A   
ATOM   1273  C   LYS A 220     -16.765  -8.789  23.092  1.00 10.00      A   
ATOM   1274  O   LYS A 220     -16.822  -7.747  22.441  1.00 10.00      A   
ATOM   1275  N   LYS A 221     -17.805  -9.278  23.758  1.00 10.00      A   
ATOM   1276  HN  LYS A 221     -17.698 -10.108  24.270  1.00 10.00      A   
ATOM   1277  CA  LYS A 221     -19.103  -8.610  23.743  1.00 10.00      A   
ATOM   1278  CB  LYS A 221     -20.149  -9.441  24.488  1.00 10.00      A   
ATOM   1279  CG  LYS A 221     -21.585  -9.104  24.116  1.00 10.00      A   
ATOM   1280  CD  LYS A 221     -22.009  -9.829  22.846  1.00 10.00      A   
ATOM   1281  CE  LYS A 221     -23.106  -9.077  22.108  1.00 10.00      A   
ATOM   1282  NZ  LYS A 221     -24.242  -8.720  23.000  1.00 10.00      A   
ATOM   1283  HZ1 LYS A 221     -25.111  -8.603  22.441  1.00 10.00      A   
ATOM   1284  HZ2 LYS A 221     -24.038  -7.823  23.500  1.00 10.00      A   
ATOM   1285  HZ3 LYS A 221     -24.395  -9.467  23.707  1.00 10.00      A   
ATOM   1286  C   LYS A 221     -19.002  -7.222  24.367  1.00 10.00      A   
ATOM   1287  O   LYS A 221     -19.664  -6.282  23.934  1.00 10.00      A   
ATOM   1288  N   LEU A 222     -18.145  -7.097  25.372  1.00 10.00      A   
ATOM   1289  HN  LEU A 222     -17.621  -7.876  25.651  1.00 10.00      A   
ATOM   1290  CA  LEU A 222     -17.953  -5.830  26.064  1.00 10.00      A   
ATOM   1291  CB  LEU A 222     -17.102  -6.029  27.321  1.00 10.00      A   
ATOM   1292  CG  LEU A 222     -17.630  -7.039  28.344  1.00 10.00      A   
ATOM   1293  CD1 LEU A 222     -16.590  -7.297  29.424  1.00 10.00      A   
ATOM   1294  CD2 LEU A 222     -18.931  -6.549  28.961  1.00 10.00      A   
ATOM   1295  C   LEU A 222     -17.303  -4.798  25.149  1.00 10.00      A   
ATOM   1296  O   LEU A 222     -17.821  -3.697  24.974  1.00 10.00      A   
ATOM   1297  N   ILE A 223     -16.180  -5.171  24.545  1.00 10.00      A   
ATOM   1298  HN  ILE A 223     -15.823  -6.072  24.709  1.00 10.00      A   
ATOM   1299  CA  ILE A 223     -15.459  -4.268  23.658  1.00 10.00      A   
ATOM   1300  CB  ILE A 223     -14.042  -4.779  23.299  1.00 10.00      A   
ATOM   1301  CG1 ILE A 223     -13.204  -3.656  22.678  1.00 10.00      A   
ATOM   1302  CG2 ILE A 223     -14.097  -5.992  22.375  1.00 10.00      A   
ATOM   1303  CD1 ILE A 223     -11.732  -3.988  22.549  1.00 10.00      A   
ATOM   1304  C   ILE A 223     -16.267  -3.928  22.401  1.00 10.00      A   
ATOM   1305  O   ILE A 223     -16.227  -2.795  21.924  1.00 10.00      A   
ATOM   1306  N   THR A 224     -17.022  -4.897  21.888  1.00 10.00      A   
ATOM   1307  HN  THR A 224     -17.028  -5.780  22.319  1.00 10.00      A   
ATOM   1308  CA  THR A 224     -17.835  -4.677  20.695  1.00 10.00      A   
ATOM   1309  CB  THR A 224     -18.442  -5.993  20.161  1.00 10.00      A   
ATOM   1310  OG1 THR A 224     -17.402  -6.971  20.020  1.00 10.00      A   
ATOM   1311  HG1 THR A 224     -17.153  -7.300  20.893  1.00 10.00      A   
ATOM   1312  CG2 THR A 224     -19.097  -5.776  18.804  1.00 10.00      A   
ATOM   1313  C   THR A 224     -18.946  -3.663  20.971  1.00 10.00      A   
ATOM   1314  O   THR A 224     -19.295  -2.855  20.108  1.00 10.00      A   
ATOM   1315  N   GLU A 225     -19.487  -3.697  22.183  1.00 10.00      A   
ATOM   1316  HN  GLU A 225     -19.172  -4.361  22.832  1.00 10.00      A   
ATOM   1317  CA  GLU A 225     -20.542  -2.772  22.566  1.00 10.00      A   
ATOM   1318  CB  GLU A 225     -21.451  -3.373  23.636  1.00 10.00      A   
ATOM   1319  CG  GLU A 225     -22.426  -4.399  23.073  1.00 10.00      A   
ATOM   1320  CD  GLU A 225     -23.187  -5.155  24.140  1.00 10.00      A   
ATOM   1321  OE1 GLU A 225     -23.403  -6.374  23.975  1.00 10.00      A   
ATOM   1322  OE2 GLU A 225     -23.572  -4.535  25.155  1.00 10.00      A   
ATOM   1323  C   GLU A 225     -19.964  -1.419  22.978  1.00 10.00      A   
ATOM   1324  O   GLU A 225     -20.651  -0.399  22.949  1.00 10.00      A   
ATOM   1325  N   ASP A 226     -18.690  -1.417  23.350  1.00 10.00      A   
ATOM   1326  HN  ASP A 226     -18.202  -2.270  23.393  1.00 10.00      A   
ATOM   1327  CA  ASP A 226     -18.002  -0.184  23.718  1.00 10.00      A   
ATOM   1328  CB  ASP A 226     -16.719  -0.494  24.495  1.00 10.00      A   
ATOM   1329  CG  ASP A 226     -15.797   0.704  24.632  1.00 10.00      A   
ATOM   1330  OD1 ASP A 226     -14.700   0.683  24.036  1.00 10.00      A   
ATOM   1331  OD2 ASP A 226     -16.156   1.666  25.341  1.00 10.00      A   
ATOM   1332  C   ASP A 226     -17.680   0.596  22.448  1.00 10.00      A   
ATOM   1333  O   ASP A 226     -17.655   1.827  22.438  1.00 10.00      A   
ATOM   1334  N   PHE A 227     -17.470  -0.143  21.365  1.00 10.00      A   
ATOM   1335  HN  PHE A 227     -17.514  -1.122  21.443  1.00 10.00      A   
ATOM   1336  CA  PHE A 227     -17.169   0.449  20.069  1.00 10.00      A   
ATOM   1337  CB  PHE A 227     -16.836  -0.637  19.044  1.00 10.00      A   
ATOM   1338  CG  PHE A 227     -15.384  -1.017  18.984  1.00 10.00      A   
ATOM   1339  CD1 PHE A 227     -14.406  -0.053  18.811  1.00 10.00      A   
ATOM   1340  CD2 PHE A 227     -14.996  -2.341  19.094  1.00 10.00      A   
ATOM   1341  CE1 PHE A 227     -13.071  -0.400  18.743  1.00 10.00      A   
ATOM   1342  CE2 PHE A 227     -13.663  -2.698  19.030  1.00 10.00      A   
ATOM   1343  CZ  PHE A 227     -12.698  -1.725  18.856  1.00 10.00      A   
ATOM   1344  C   PHE A 227     -18.342   1.282  19.564  1.00 10.00      A   
ATOM   1345  O   PHE A 227     -18.166   2.164  18.730  1.00 10.00      A   
ATOM   1346  N   VAL A 228     -19.533   1.001  20.088  1.00 10.00      A   
ATOM   1347  HN  VAL A 228     -19.599   0.287  20.759  1.00 10.00      A   
ATOM   1348  CA  VAL A 228     -20.750   1.715  19.698  1.00 10.00      A   
ATOM   1349  CB  VAL A 228     -22.005   1.052  20.323  1.00 10.00      A   
ATOM   1350  CG1 VAL A 228     -23.287   1.749  19.890  1.00 10.00      A   
ATOM   1351  CG2 VAL A 228     -22.060  -0.425  19.966  1.00 10.00      A   
ATOM   1352  C   VAL A 228     -20.677   3.190  20.108  1.00 10.00      A   
ATOM   1353  O   VAL A 228     -21.417   4.033  19.604  1.00 10.00      A   
ATOM   1354  N   ARG A 229     -19.762   3.504  21.007  1.00 10.00      A   
ATOM   1355  HN  ARG A 229     -19.175   2.802  21.365  1.00 10.00      A   
ATOM   1356  CA  ARG A 229     -19.607   4.868  21.478  1.00 10.00      A   
ATOM   1357  CB  ARG A 229     -19.316   4.880  22.981  1.00 10.00      A   
ATOM   1358  CG  ARG A 229     -20.454   4.382  23.858  1.00 10.00      A   
ATOM   1359  CD  ARG A 229     -20.103   4.546  25.325  1.00 10.00      A   
ATOM   1360  NE  ARG A 229     -21.153   4.061  26.220  1.00 10.00      A   
ATOM   1361  HE  ARG A 229     -21.960   3.675  25.808  1.00 10.00      A   
ATOM   1362  CZ  ARG A 229     -21.073   4.122  27.549  1.00 10.00      A   
ATOM   1363  NH1 ARG A 229     -19.989   4.627  28.129  1.00 10.00      A   
ATOM   1364 HH11 ARG A 229     -19.194   4.969  27.548  1.00 10.00      A   
ATOM   1365 HH12 ARG A 229     -19.932   4.688  29.169  1.00 10.00      A   
ATOM   1366  NH2 ARG A 229     -22.069   3.668  28.298  1.00 10.00      A   
ATOM   1367 HH21 ARG A 229     -22.012   3.722  29.339  1.00 10.00      A   
ATOM   1368 HH22 ARG A 229     -22.914   3.249  27.848  1.00 10.00      A   
ATOM   1369  C   ARG A 229     -18.494   5.602  20.738  1.00 10.00      A   
ATOM   1370  O   ARG A 229     -18.181   6.746  21.071  1.00 10.00      A   
ATOM   1371  N   GLN A 230     -17.908   4.979  19.717  1.00 10.00      A   
ATOM   1372  HN  GLN A 230     -18.226   4.093  19.435  1.00 10.00      A   
ATOM   1373  CA  GLN A 230     -16.807   5.625  19.003  1.00 10.00      A   
ATOM   1374  CB  GLN A 230     -15.486   5.417  19.750  1.00 10.00      A   
ATOM   1375  CG  GLN A 230     -15.332   4.042  20.386  1.00 10.00      A   
ATOM   1376  CD  GLN A 230     -13.886   3.614  20.529  1.00 10.00      A   
ATOM   1377  OE1 GLN A 230     -13.045   3.929  19.686  1.00 10.00      A   
ATOM   1378  NE2 GLN A 230     -13.586   2.892  21.597  1.00 10.00      A   
ATOM   1379 HE21 GLN A 230     -14.307   2.674  22.227  1.00 10.00      A   
ATOM   1380 HE22 GLN A 230     -12.653   2.612  21.720  1.00 10.00      A   
ATOM   1381  C   GLN A 230     -16.641   5.206  17.542  1.00 10.00      A   
ATOM   1382  O   GLN A 230     -16.415   6.054  16.677  1.00 10.00      A   
ATOM   1383  N   ARG A 231     -16.747   3.914  17.260  1.00 10.00      A   
ATOM   1384  HN  ARG A 231     -16.994   3.280  17.968  1.00 10.00      A   
ATOM   1385  CA  ARG A 231     -16.530   3.425  15.899  1.00 10.00      A   
ATOM   1386  CB  ARG A 231     -15.451   2.335  15.892  1.00 10.00      A   
ATOM   1387  CG  ARG A 231     -14.191   2.691  16.667  1.00 10.00      A   
ATOM   1388  CD  ARG A 231     -13.459   3.858  16.032  1.00 10.00      A   
ATOM   1389  NE  ARG A 231     -12.611   4.556  16.992  1.00 10.00      A   
ATOM   1390  HE  ARG A 231     -12.719   4.320  17.944  1.00 10.00      A   
ATOM   1391  CZ  ARG A 231     -11.725   5.491  16.661  1.00 10.00      A   
ATOM   1392  NH1 ARG A 231     -11.544   5.817  15.385  1.00 10.00      A   
ATOM   1393 HH11 ARG A 231     -12.096   5.338  14.639  1.00 10.00      A   
ATOM   1394 HH12 ARG A 231     -10.851   6.554  15.120  1.00 10.00      A   
ATOM   1395  NH2 ARG A 231     -11.022   6.099  17.610  1.00 10.00      A   
ATOM   1396 HH21 ARG A 231     -10.326   6.834  17.357  1.00 10.00      A   
ATOM   1397 HH22 ARG A 231     -11.164   5.844  18.612  1.00 10.00      A   
ATOM   1398  C   ARG A 231     -17.790   2.905  15.215  1.00 10.00      A   
ATOM   1399  O   ARG A 231     -18.032   3.204  14.050  1.00 10.00      A   
ATOM   1400  N   TYR A 232     -18.588   2.129  15.928  1.00 10.00      A   
ATOM   1401  HN  TYR A 232     -18.380   1.954  16.872  1.00 10.00      A   
ATOM   1402  CA  TYR A 232     -19.792   1.555  15.343  1.00 10.00      A   
ATOM   1403  CB  TYR A 232     -19.718   0.023  15.363  1.00 10.00      A   
ATOM   1404  CG  TYR A 232     -18.615  -0.551  14.502  1.00 10.00      A   
ATOM   1405  CD1 TYR A 232     -17.402  -0.939  15.058  1.00 10.00      A   
ATOM   1406  CD2 TYR A 232     -18.785  -0.700  13.131  1.00 10.00      A   
ATOM   1407  CE1 TYR A 232     -16.391  -1.457  14.271  1.00 10.00      A   
ATOM   1408  CE2 TYR A 232     -17.780  -1.218  12.338  1.00 10.00      A   
ATOM   1409  CZ  TYR A 232     -16.586  -1.594  12.911  1.00 10.00      A   
ATOM   1410  OH  TYR A 232     -15.582  -2.105  12.121  1.00 10.00      A   
ATOM   1411  HH  TYR A 232     -15.565  -1.632  11.279  1.00 10.00      A   
ATOM   1412  C   TYR A 232     -21.048   2.025  16.053  1.00 10.00      A   
ATOM   1413  O   TYR A 232     -20.996   2.891  16.922  1.00 10.00      A   
ATOM   1414  N   LEU A 233     -22.170   1.437  15.661  1.00 10.00      A   
ATOM   1415  HN  LEU A 233     -22.124   0.752  14.957  1.00 10.00      A   
ATOM   1416  CA  LEU A 233     -23.470   1.753  16.238  1.00 10.00      A   
ATOM   1417  CB  LEU A 233     -24.211   2.771  15.364  1.00 10.00      A   
ATOM   1418  CG  LEU A 233     -23.629   4.184  15.311  1.00 10.00      A   
ATOM   1419  CD1 LEU A 233     -24.301   4.992  14.214  1.00 10.00      A   
ATOM   1420  CD2 LEU A 233     -23.782   4.879  16.656  1.00 10.00      A   
ATOM   1421  C   LEU A 233     -24.287   0.476  16.329  1.00 10.00      A   
ATOM   1422  O   LEU A 233     -24.052  -0.468  15.568  1.00 10.00      A   
ATOM   1423  N   GLU A 234     -25.227   0.432  17.256  1.00 10.00      A   
ATOM   1424  HN  GLU A 234     -25.374   1.210  17.833  1.00 10.00      A   
ATOM   1425  CA  GLU A 234     -26.065  -0.744  17.419  1.00 10.00      A   
ATOM   1426  CB  GLU A 234     -26.053  -1.253  18.866  1.00 10.00      A   
ATOM   1427  CG  GLU A 234     -26.883  -0.431  19.840  1.00 10.00      A   
ATOM   1428  CD  GLU A 234     -27.837  -1.286  20.648  1.00 10.00      A   
ATOM   1429  OE1 GLU A 234     -28.324  -0.809  21.693  1.00 10.00      A   
ATOM   1430  OE2 GLU A 234     -28.107  -2.432  20.238  1.00 10.00      A   
ATOM   1431  C   GLU A 234     -27.485  -0.464  16.940  1.00 10.00      A   
ATOM   1432  O   GLU A 234     -27.984   0.661  17.064  1.00 10.00      A   
ATOM   1433  N   TYR A 235     -28.125  -1.485  16.394  1.00 10.00      A   
ATOM   1434  HN  TYR A 235     -27.676  -2.360  16.346  1.00 10.00      A   
ATOM   1435  CA  TYR A 235     -29.479  -1.363  15.884  1.00 10.00      A   
ATOM   1436  CB  TYR A 235     -29.488  -1.424  14.349  1.00 10.00      A   
ATOM   1437  CG  TYR A 235     -29.061  -0.143  13.663  1.00 10.00      A   
ATOM   1438  CD1 TYR A 235     -30.000   0.720  13.122  1.00 10.00      A   
ATOM   1439  CD2 TYR A 235     -27.716   0.196  13.545  1.00 10.00      A   
ATOM   1440  CE1 TYR A 235     -29.618   1.887  12.492  1.00 10.00      A   
ATOM   1441  CE2 TYR A 235     -27.323   1.363  12.917  1.00 10.00      A   
ATOM   1442  CZ  TYR A 235     -28.279   2.203  12.387  1.00 10.00      A   
ATOM   1443  OH  TYR A 235     -27.898   3.367  11.757  1.00 10.00      A   
ATOM   1444  HH  TYR A 235     -28.548   4.053  11.940  1.00 10.00      A   
ATOM   1445  C   TYR A 235     -30.360  -2.471  16.450  1.00 10.00      A   
ATOM   1446  O   TYR A 235     -29.929  -3.616  16.565  1.00 10.00      A   
ATOM   1447  N   ARG A 236     -31.581  -2.119  16.815  1.00 10.00      A   
ATOM   1448  HN  ARG A 236     -31.863  -1.186  16.704  1.00 10.00      A   
ATOM   1449  CA  ARG A 236     -32.530  -3.078  17.369  1.00 10.00      A   
ATOM   1450  CB  ARG A 236     -32.734  -2.831  18.871  1.00 10.00      A   
ATOM   1451  CG  ARG A 236     -31.454  -2.649  19.667  1.00 10.00      A   
ATOM   1452  CD  ARG A 236     -30.756  -3.968  19.943  1.00 10.00      A   
ATOM   1453  NE  ARG A 236     -31.084  -4.509  21.262  1.00 10.00      A   
ATOM   1454  HE  ARG A 236     -31.974  -4.901  21.374  1.00 10.00      A   
ATOM   1455  CZ  ARG A 236     -30.240  -4.520  22.297  1.00 10.00      A   
ATOM   1456  NH1 ARG A 236     -29.046  -3.941  22.199  1.00 10.00      A   
ATOM   1457 HH11 ARG A 236     -28.763  -3.452  21.307  1.00 10.00      A   
ATOM   1458 HH12 ARG A 236     -28.383  -3.962  23.002  1.00 10.00      A   
ATOM   1459  NH2 ARG A 236     -30.608  -5.080  23.445  1.00 10.00      A   
ATOM   1460 HH21 ARG A 236     -29.955  -5.093  24.258  1.00 10.00      A   
ATOM   1461 HH22 ARG A 236     -31.557  -5.507  23.539  1.00 10.00      A   
ATOM   1462  C   ARG A 236     -33.860  -2.930  16.651  1.00 10.00      A   
ATOM   1463  O   ARG A 236     -34.208  -1.840  16.184  1.00 10.00      A   
ATOM   1464  N   TYR A 246     -26.976  -4.179  16.839  1.00 10.00      A   
ATOM   1465  HN  TYR A 246     -26.528  -4.150  17.708  1.00 10.00      A   
ATOM   1466  CA  TYR A 246     -26.165  -4.478  15.667  1.00 10.00      A   
ATOM   1467  CB  TYR A 246     -24.971  -5.352  16.051  1.00 10.00      A   
ATOM   1468  CG  TYR A 246     -23.754  -4.562  16.478  1.00 10.00      A   
ATOM   1469  CD1 TYR A 246     -22.835  -4.113  15.538  1.00 10.00      A   
ATOM   1470  CD2 TYR A 246     -23.523  -4.263  17.815  1.00 10.00      A   
ATOM   1471  CE1 TYR A 246     -21.726  -3.381  15.916  1.00 10.00      A   
ATOM   1472  CE2 TYR A 246     -22.416  -3.532  18.201  1.00 10.00      A   
ATOM   1473  CZ  TYR A 246     -21.517  -3.098  17.247  1.00 10.00      A   
ATOM   1474  OH  TYR A 246     -20.412  -2.366  17.624  1.00 10.00      A   
ATOM   1475  HH  TYR A 246     -20.090  -2.680  18.484  1.00 10.00      A   
ATOM   1476  C   TYR A 246     -26.959  -5.119  14.529  1.00 10.00      A   
ATOM   1477  O   TYR A 246     -26.417  -5.910  13.753  1.00 10.00      A   
ATOM   1478  N   GLU A 247     -28.244  -4.791  14.438  1.00 10.00      A   
ATOM   1479  HN  GLU A 247     -28.640  -4.197  15.110  1.00 10.00      A   
ATOM   1480  CA  GLU A 247     -29.081  -5.317  13.361  1.00 10.00      A   
ATOM   1481  CB  GLU A 247     -30.554  -4.965  13.568  1.00 10.00      A   
ATOM   1482  CG  GLU A 247     -31.266  -5.829  14.591  1.00 10.00      A   
ATOM   1483  CD  GLU A 247     -32.768  -5.834  14.395  1.00 10.00      A   
ATOM   1484  OE1 GLU A 247     -33.359  -4.748  14.204  1.00 10.00      A   
ATOM   1485  OE2 GLU A 247     -33.370  -6.923  14.433  1.00 10.00      A   
ATOM   1486  C   GLU A 247     -28.608  -4.770  12.019  1.00 10.00      A   
ATOM   1487  O   GLU A 247     -28.341  -3.574  11.881  1.00 10.00      A   
ATOM   1488  N   PHE A 248     -28.500  -5.646  11.036  1.00 10.00      A   
ATOM   1489  HN  PHE A 248     -28.736  -6.580  11.201  1.00 10.00      A   
ATOM   1490  CA  PHE A 248     -28.046  -5.249   9.717  1.00 10.00      A   
ATOM   1491  CB  PHE A 248     -27.184  -6.345   9.089  1.00 10.00      A   
ATOM   1492  CG  PHE A 248     -25.850  -6.523   9.760  1.00 10.00      A   
ATOM   1493  CD1 PHE A 248     -25.629  -7.577  10.631  1.00 10.00      A   
ATOM   1494  CD2 PHE A 248     -24.819  -5.632   9.518  1.00 10.00      A   
ATOM   1495  CE1 PHE A 248     -24.402  -7.739  11.245  1.00 10.00      A   
ATOM   1496  CE2 PHE A 248     -23.589  -5.789  10.128  1.00 10.00      A   
ATOM   1497  CZ  PHE A 248     -23.381  -6.843  10.995  1.00 10.00      A   
ATOM   1498  C   PHE A 248     -29.206  -4.889   8.800  1.00 10.00      A   
ATOM   1499  O   PHE A 248     -30.357  -5.241   9.063  1.00 10.00      A   
ATOM   1500  N   GLN A 249     -28.887  -4.189   7.723  1.00 10.00      A   
ATOM   1501  HN  GLN A 249     -27.947  -3.965   7.567  1.00 10.00      A   
ATOM   1502  CA  GLN A 249     -29.878  -3.766   6.751  1.00 10.00      A   
ATOM   1503  CB  GLN A 249     -30.124  -2.262   6.880  1.00 10.00      A   
ATOM   1504  CG  GLN A 249     -31.567  -1.842   6.647  1.00 10.00      A   
ATOM   1505  CD  GLN A 249     -31.754  -0.336   6.698  1.00 10.00      A   
ATOM   1506  OE1 GLN A 249     -32.608   0.222   6.006  1.00 10.00      A   
ATOM   1507  NE2 GLN A 249     -30.955   0.331   7.517  1.00 10.00      A   
ATOM   1508 HE21 GLN A 249     -30.297  -0.174   8.038  1.00 10.00      A   
ATOM   1509 HE22 GLN A 249     -31.053   1.306   7.570  1.00 10.00      A   
ATOM   1510  C   GLN A 249     -29.373  -4.101   5.352  1.00 10.00      A   
ATOM   1511  O   GLN A 249     -28.271  -4.631   5.204  1.00 10.00      A   
ATOM   1512  N   TRP A 250     -30.165  -3.792   4.335  1.00 10.00      A   
ATOM   1513  HN  TRP A 250     -31.026  -3.356   4.507  1.00 10.00      A   
ATOM   1514  CA  TRP A 250     -29.773  -4.080   2.964  1.00 10.00      A   
ATOM   1515  CB  TRP A 250     -30.991  -4.311   2.071  1.00 10.00      A   
ATOM   1516  CG  TRP A 250     -31.494  -5.719   2.136  1.00 10.00      A   
ATOM   1517  CD1 TRP A 250     -32.651  -6.152   2.713  1.00 10.00      A   
ATOM   1518  CD2 TRP A 250     -30.841  -6.883   1.616  1.00 10.00      A   
ATOM   1519  NE1 TRP A 250     -32.762  -7.514   2.581  1.00 10.00      A   
ATOM   1520  HE1 TRP A 250     -33.506  -8.061   2.915  1.00 10.00      A   
ATOM   1521  CE2 TRP A 250     -31.662  -7.986   1.910  1.00 10.00      A   
ATOM   1522  CE3 TRP A 250     -29.641  -7.098   0.926  1.00 10.00      A   
ATOM   1523  CZ2 TRP A 250     -31.321  -9.286   1.543  1.00 10.00      A   
ATOM   1524  CZ3 TRP A 250     -29.306  -8.388   0.563  1.00 10.00      A   
ATOM   1525  CH2 TRP A 250     -30.144  -9.467   0.870  1.00 10.00      A   
ATOM   1526  C   TRP A 250     -28.868  -2.996   2.394  1.00 10.00      A   
ATOM   1527  O   TRP A 250     -27.711  -3.256   2.071  1.00 10.00      A   
ATOM   1528  N   GLY A 251     -29.396  -1.786   2.274  1.00 10.00      A   
ATOM   1529  HN  GLY A 251     -30.327  -1.640   2.544  1.00 10.00      A   
ATOM   1530  CA  GLY A 251     -28.613  -0.685   1.746  1.00 10.00      A   
ATOM   1531  C   GLY A 251     -29.089  -0.237   0.375  1.00 10.00      A   
ATOM   1532  O   GLY A 251     -29.437  -1.069  -0.466  1.00 10.00      A   
ATOM   1533  N   PRO A 252     -29.127   1.081   0.127  1.00 10.00      A   
ATOM   1534  CA  PRO A 252     -29.569   1.644  -1.155  1.00 10.00      A   
ATOM   1535  CB  PRO A 252     -29.487   3.161  -0.934  1.00 10.00      A   
ATOM   1536  CG  PRO A 252     -29.463   3.338   0.546  1.00 10.00      A   
ATOM   1537  CD  PRO A 252     -28.757   2.132   1.089  1.00 10.00      A   
ATOM   1538  C   PRO A 252     -28.663   1.233  -2.316  1.00 10.00      A   
ATOM   1539  O   PRO A 252     -29.136   0.968  -3.420  1.00 10.00      A   
ATOM   1540  N   ARG A 253     -27.361   1.167  -2.057  1.00 10.00      A   
ATOM   1541  HN  ARG A 253     -27.042   1.373  -1.152  1.00 10.00      A   
ATOM   1542  CA  ARG A 253     -26.395   0.793  -3.083  1.00 10.00      A   
ATOM   1543  CB  ARG A 253     -24.964   1.020  -2.581  1.00 10.00      A   
ATOM   1544  CG  ARG A 253     -23.965   1.420  -3.659  1.00 10.00      A   
ATOM   1545  CD  ARG A 253     -23.479   0.219  -4.461  1.00 10.00      A   
ATOM   1546  NE  ARG A 253     -22.290   0.537  -5.254  1.00 10.00      A   
ATOM   1547  HE  ARG A 253     -22.280   1.397  -5.720  1.00 10.00      A   
ATOM   1548  CZ  ARG A 253     -21.225  -0.262  -5.350  1.00 10.00      A   
ATOM   1549  NH1 ARG A 253     -21.244  -1.468  -4.799  1.00 10.00      A   
ATOM   1550 HH11 ARG A 253     -22.109  -1.815  -4.304  1.00 10.00      A   
ATOM   1551 HH12 ARG A 253     -20.407  -2.088  -4.851  1.00 10.00      A   
ATOM   1552  NH2 ARG A 253     -20.158   0.130  -6.036  1.00 10.00      A   
ATOM   1553 HH21 ARG A 253     -19.321  -0.490  -6.100  1.00 10.00      A   
ATOM   1554 HH22 ARG A 253     -20.152   1.052  -6.516  1.00 10.00      A   
ATOM   1555  C   ARG A 253     -26.588  -0.661  -3.497  1.00 10.00      A   
ATOM   1556  O   ARG A 253     -26.467  -0.998  -4.671  1.00 10.00      A   
ATOM   1557  N   THR A 254     -26.911  -1.504  -2.528  1.00 10.00      A   
ATOM   1558  HN  THR A 254     -27.003  -1.166  -1.611  1.00 10.00      A   
ATOM   1559  CA  THR A 254     -27.121  -2.926  -2.768  1.00 10.00      A   
ATOM   1560  CB  THR A 254     -27.428  -3.635  -1.442  1.00 10.00      A   
ATOM   1561  OG1 THR A 254     -26.773  -2.912  -0.389  1.00 10.00      A   
ATOM   1562  HG1 THR A 254     -27.073  -3.242   0.470  1.00 10.00      A   
ATOM   1563  CG2 THR A 254     -26.914  -5.068  -1.467  1.00 10.00      A   
ATOM   1564  C   THR A 254     -28.257  -3.169  -3.763  1.00 10.00      A   
ATOM   1565  O   THR A 254     -28.180  -4.073  -4.599  1.00 10.00      A   
ATOM   1566  N   ASN A 255     -29.301  -2.347  -3.684  1.00 10.00      A   
ATOM   1567  HN  ASN A 255     -29.302  -1.643  -3.002  1.00 10.00      A   
ATOM   1568  CA  ASN A 255     -30.446  -2.473  -4.587  1.00 10.00      A   
ATOM   1569  CB  ASN A 255     -31.644  -1.666  -4.073  1.00 10.00      A   
ATOM   1570  CG  ASN A 255     -32.935  -1.955  -4.830  1.00 10.00      A   
ATOM   1571  OD1 ASN A 255     -33.792  -1.083  -4.971  1.00 10.00      A   
ATOM   1572  ND2 ASN A 255     -33.086  -3.180  -5.315  1.00 10.00      A   
ATOM   1573 HD21 ASN A 255     -32.368  -3.831  -5.167  1.00 10.00      A   
ATOM   1574 HD22 ASN A 255     -33.909  -3.385  -5.805  1.00 10.00      A   
ATOM   1575  C   ASN A 255     -30.065  -2.023  -5.994  1.00 10.00      A   
ATOM   1576  O   ASN A 255     -30.717  -2.376  -6.974  1.00 10.00      A   
ATOM   1577  N   LEU A 256     -28.996  -1.246  -6.086  1.00 10.00      A   
ATOM   1578  HN  LEU A 256     -28.513  -0.996  -5.268  1.00 10.00      A   
ATOM   1579  CA  LEU A 256     -28.515  -0.764  -7.370  1.00 10.00      A   
ATOM   1580  CB  LEU A 256     -27.797   0.577  -7.210  1.00 10.00      A   
ATOM   1581  CG  LEU A 256     -28.660   1.748  -6.737  1.00 10.00      A   
ATOM   1582  CD1 LEU A 256     -27.802   2.979  -6.490  1.00 10.00      A   
ATOM   1583  CD2 LEU A 256     -29.755   2.050  -7.748  1.00 10.00      A   
ATOM   1584  C   LEU A 256     -27.580  -1.795  -7.988  1.00 10.00      A   
ATOM   1585  O   LEU A 256     -27.168  -1.670  -9.142  1.00 10.00      A   
ATOM   1586  N   GLU A 257     -27.250  -2.810  -7.202  1.00 10.00      A   
ATOM   1587  HN  GLU A 257     -27.611  -2.841  -6.291  1.00 10.00      A   
ATOM   1588  CA  GLU A 257     -26.376  -3.880  -7.648  1.00 10.00      A   
ATOM   1589  CB  GLU A 257     -25.397  -4.272  -6.539  1.00 10.00      A   
ATOM   1590  CG  GLU A 257     -24.393  -3.193  -6.176  1.00 10.00      A   
ATOM   1591  CD  GLU A 257     -23.462  -3.621  -5.061  1.00 10.00      A   
ATOM   1592  OE1 GLU A 257     -22.838  -4.695  -5.184  1.00 10.00      A   
ATOM   1593  OE2 GLU A 257     -23.338  -2.874  -4.067  1.00 10.00      A   
ATOM   1594  C   GLU A 257     -27.201  -5.093  -8.048  1.00 10.00      A   
ATOM   1595  O   GLU A 257     -27.047  -5.631  -9.148  1.00 10.00      A   
ATOM   1596  N   LEU A 258     -28.084  -5.518  -7.147  1.00 10.00      A   
ATOM   1597  HN  LEU A 258     -28.172  -5.032  -6.293  1.00 10.00      A   
ATOM   1598  CA  LEU A 258     -28.933  -6.674  -7.390  1.00 10.00      A   
ATOM   1599  CB  LEU A 258     -28.327  -7.930  -6.752  1.00 10.00      A   
ATOM   1600  CG  LEU A 258     -26.912  -8.309  -7.195  1.00 10.00      A   
ATOM   1601  CD1 LEU A 258     -25.913  -8.059  -6.077  1.00 10.00      A   
ATOM   1602  CD2 LEU A 258     -26.860  -9.759  -7.647  1.00 10.00      A   
ATOM   1603  C   LEU A 258     -30.340  -6.446  -6.843  1.00 10.00      A   
ATOM   1604  O   LEU A 258     -30.580  -5.512  -6.076  1.00 10.00      A   
ATOM   1605  N   SER A 259     -31.262  -7.305  -7.246  1.00 10.00      A   
ATOM   1606  HN  SER A 259     -31.012  -8.017  -7.867  1.00 10.00      A   
ATOM   1607  CA  SER A 259     -32.641  -7.220  -6.799  1.00 10.00      A   
ATOM   1608  CB  SER A 259     -33.565  -7.216  -8.016  1.00 10.00      A   
ATOM   1609  OG  SER A 259     -33.231  -8.276  -8.897  1.00 10.00      A   
ATOM   1610  HG  SER A 259     -33.357  -7.986  -9.810  1.00 10.00      A   
ATOM   1611  C   SER A 259     -32.963  -8.416  -5.909  1.00 10.00      A   
ATOM   1612  O   SER A 259     -32.104  -9.270  -5.681  1.00 10.00      A   
ATOM   1613  N   LYS A 260     -34.197  -8.490  -5.424  1.00 10.00      A   
ATOM   1614  HN  LYS A 260     -34.843  -7.784  -5.647  1.00 10.00      A   
ATOM   1615  CA  LYS A 260     -34.612  -9.596  -4.565  1.00 10.00      A   
ATOM   1616  CB  LYS A 260     -36.024  -9.364  -4.032  1.00 10.00      A   
ATOM   1617  CG  LYS A 260     -36.171  -8.114  -3.182  1.00 10.00      A   
ATOM   1618  CD  LYS A 260     -37.604  -7.943  -2.705  1.00 10.00      A   
ATOM   1619  CE  LYS A 260     -37.814  -6.584  -2.061  1.00 10.00      A   
ATOM   1620  NZ  LYS A 260     -39.231  -6.369  -1.671  1.00 10.00      A   
ATOM   1621  HZ1 LYS A 260     -39.525  -7.089  -0.968  1.00 10.00      A   
ATOM   1622  HZ2 LYS A 260     -39.848  -6.441  -2.504  1.00 10.00      A   
ATOM   1623  HZ3 LYS A 260     -39.351  -5.427  -1.256  1.00 10.00      A   
ATOM   1624  C   LYS A 260     -34.545 -10.920  -5.318  1.00 10.00      A   
ATOM   1625  O   LYS A 260     -34.127 -11.940  -4.768  1.00 10.00      A   
ATOM   1626  N   MET A 261     -34.941 -10.885  -6.587  1.00 10.00      A   
ATOM   1627  HN  MET A 261     -35.250 -10.035  -6.965  1.00 10.00      A   
ATOM   1628  CA  MET A 261     -34.928 -12.072  -7.432  1.00 10.00      A   
ATOM   1629  CB  MET A 261     -35.541 -11.754  -8.798  1.00 10.00      A   
ATOM   1630  CG  MET A 261     -35.581 -12.935  -9.756  1.00 10.00      A   
ATOM   1631  SD  MET A 261     -36.751 -14.209  -9.248  1.00 10.00      A   
ATOM   1632  CE  MET A 261     -38.303 -13.340  -9.465  1.00 10.00      A   
ATOM   1633  C   MET A 261     -33.504 -12.588  -7.608  1.00 10.00      A   
ATOM   1634  O   MET A 261     -33.258 -13.793  -7.548  1.00 10.00      A   
ATOM   1635  N   LYS A 262     -32.567 -11.664  -7.801  1.00 10.00      A   
ATOM   1636  HN  LYS A 262     -32.826 -10.717  -7.815  1.00 10.00      A   
ATOM   1637  CA  LYS A 262     -31.163 -12.020  -7.987  1.00 10.00      A   
ATOM   1638  CB  LYS A 262     -30.332 -10.792  -8.365  1.00 10.00      A   
ATOM   1639  CG  LYS A 262     -30.563 -10.299  -9.783  1.00 10.00      A   
ATOM   1640  CD  LYS A 262     -29.683  -9.104 -10.109  1.00 10.00      A   
ATOM   1641  CE  LYS A 262     -29.831  -8.689 -11.563  1.00 10.00      A   
ATOM   1642  NZ  LYS A 262     -28.930  -7.562 -11.910  1.00 10.00      A   
ATOM   1643  HZ1 LYS A 262     -27.956  -7.783 -11.628  1.00 10.00      A   
ATOM   1644  HZ2 LYS A 262     -29.233  -6.697 -11.422  1.00 10.00      A   
ATOM   1645  HZ3 LYS A 262     -28.951  -7.392 -12.937  1.00 10.00      A   
ATOM   1646  C   LYS A 262     -30.585 -12.683  -6.742  1.00 10.00      A   
ATOM   1647  O   LYS A 262     -29.790 -13.618  -6.841  1.00 10.00      A   
ATOM   1648  N   VAL A 263     -30.987 -12.198  -5.573  1.00 10.00      A   
ATOM   1649  HN  VAL A 263     -31.625 -11.451  -5.555  1.00 10.00      A   
ATOM   1650  CA  VAL A 263     -30.503 -12.754  -4.317  1.00 10.00      A   
ATOM   1651  CB  VAL A 263     -30.892 -11.881  -3.104  1.00 10.00      A   
ATOM   1652  CG1 VAL A 263     -30.331 -12.466  -1.816  1.00 10.00      A   
ATOM   1653  CG2 VAL A 263     -30.398 -10.455  -3.295  1.00 10.00      A   
ATOM   1654  C   VAL A 263     -31.027 -14.174  -4.125  1.00 10.00      A   
ATOM   1655  O   VAL A 263     -30.282 -15.067  -3.716  1.00 10.00      A   
ATOM   1656  N   LEU A 264     -32.304 -14.382  -4.443  1.00 10.00      A   
ATOM   1657  HN  LEU A 264     -32.845 -13.631  -4.769  1.00 10.00      A   
ATOM   1658  CA  LEU A 264     -32.919 -15.697  -4.310  1.00 10.00      A   
ATOM   1659  CB  LEU A 264     -34.421 -15.645  -4.601  1.00 10.00      A   
ATOM   1660  CG  LEU A 264     -35.315 -15.139  -3.465  1.00 10.00      A   
ATOM   1661  CD1 LEU A 264     -36.779 -15.367  -3.802  1.00 10.00      A   
ATOM   1662  CD2 LEU A 264     -34.958 -15.820  -2.153  1.00 10.00      A   
ATOM   1663  C   LEU A 264     -32.234 -16.719  -5.208  1.00 10.00      A   
ATOM   1664  O   LEU A 264     -31.991 -17.852  -4.795  1.00 10.00      A   
ATOM   1665  N   LYS A 265     -31.912 -16.308  -6.429  1.00 10.00      A   
ATOM   1666  HN  LYS A 265     -32.138 -15.391  -6.701  1.00 10.00      A   
ATOM   1667  CA  LYS A 265     -31.242 -17.189  -7.376  1.00 10.00      A   
ATOM   1668  CB  LYS A 265     -31.097 -16.515  -8.740  1.00 10.00      A   
ATOM   1669  CG  LYS A 265     -32.409 -16.298  -9.472  1.00 10.00      A   
ATOM   1670  CD  LYS A 265     -32.168 -15.772 -10.874  1.00 10.00      A   
ATOM   1671  CE  LYS A 265     -33.476 -15.492 -11.592  1.00 10.00      A   
ATOM   1672  NZ  LYS A 265     -33.256 -15.178 -13.025  1.00 10.00      A   
ATOM   1673  HZ1 LYS A 265     -34.143 -14.865 -13.466  1.00 10.00      A   
ATOM   1674  HZ2 LYS A 265     -32.914 -16.024 -13.527  1.00 10.00      A   
ATOM   1675  HZ3 LYS A 265     -32.548 -14.424 -13.121  1.00 10.00      A   
ATOM   1676  C   LYS A 265     -29.872 -17.599  -6.853  1.00 10.00      A   
ATOM   1677  O   LYS A 265     -29.447 -18.742  -7.025  1.00 10.00      A   
ATOM   1678  N   PHE A 266     -29.194 -16.660  -6.204  1.00 10.00      A   
ATOM   1679  HN  PHE A 266     -29.596 -15.769  -6.097  1.00 10.00      A   
ATOM   1680  CA  PHE A 266     -27.871 -16.911  -5.647  1.00 10.00      A   
ATOM   1681  CB  PHE A 266     -27.301 -15.633  -5.021  1.00 10.00      A   
ATOM   1682  CG  PHE A 266     -26.073 -15.854  -4.180  1.00 10.00      A   
ATOM   1683  CD1 PHE A 266     -24.851 -16.125  -4.772  1.00 10.00      A   
ATOM   1684  CD2 PHE A 266     -26.144 -15.797  -2.795  1.00 10.00      A   
ATOM   1685  CE1 PHE A 266     -23.724 -16.332  -4.001  1.00 10.00      A   
ATOM   1686  CE2 PHE A 266     -25.020 -16.003  -2.019  1.00 10.00      A   
ATOM   1687  CZ  PHE A 266     -23.808 -16.271  -2.624  1.00 10.00      A   
ATOM   1688  C   PHE A 266     -27.909 -18.037  -4.616  1.00 10.00      A   
ATOM   1689  O   PHE A 266     -27.151 -19.005  -4.709  1.00 10.00      A   
ATOM   1690  N   VAL A 267     -28.805 -17.914  -3.643  1.00 10.00      A   
ATOM   1691  HN  VAL A 267     -29.400 -17.131  -3.632  1.00 10.00      A   
ATOM   1692  CA  VAL A 267     -28.928 -18.921  -2.593  1.00 10.00      A   
ATOM   1693  CB  VAL A 267     -29.724 -18.421  -1.370  1.00 10.00      A   
ATOM   1694  CG1 VAL A 267     -28.825 -17.607  -0.451  1.00 10.00      A   
ATOM   1695  CG2 VAL A 267     -30.927 -17.598  -1.798  1.00 10.00      A   
ATOM   1696  C   VAL A 267     -29.518 -20.226  -3.122  1.00 10.00      A   
ATOM   1697  O   VAL A 267     -29.195 -21.308  -2.628  1.00 10.00      A   
ATOM   1698  N   ALA A 268     -30.362 -20.125  -4.144  1.00 10.00      A   
ATOM   1699  HN  ALA A 268     -30.583 -19.234  -4.498  1.00 10.00      A   
ATOM   1700  CA  ALA A 268     -30.981 -21.302  -4.745  1.00 10.00      A   
ATOM   1701  CB  ALA A 268     -32.102 -20.893  -5.686  1.00 10.00      A   
ATOM   1702  C   ALA A 268     -29.943 -22.140  -5.486  1.00 10.00      A   
ATOM   1703  O   ALA A 268     -30.163 -23.317  -5.769  1.00 10.00      A   
ATOM   1704  N   LYS A 269     -28.812 -21.525  -5.800  1.00 10.00      A   
ATOM   1705  HN  LYS A 269     -28.699 -20.580  -5.559  1.00 10.00      A   
ATOM   1706  CA  LYS A 269     -27.738 -22.210  -6.500  1.00 10.00      A   
ATOM   1707  CB  LYS A 269     -27.028 -21.255  -7.462  1.00 10.00      A   
ATOM   1708  CG  LYS A 269     -27.315 -21.521  -8.930  1.00 10.00      A   
ATOM   1709  CD  LYS A 269     -28.731 -21.117  -9.306  1.00 10.00      A   
ATOM   1710  CE  LYS A 269     -29.071 -21.556 -10.719  1.00 10.00      A   
ATOM   1711  NZ  LYS A 269     -29.393 -23.008 -10.791  1.00 10.00      A   
ATOM   1712  HZ1 LYS A 269     -28.624 -23.570 -10.377  1.00 10.00      A   
ATOM   1713  HZ2 LYS A 269     -29.523 -23.296 -11.783  1.00 10.00      A   
ATOM   1714  HZ3 LYS A 269     -30.272 -23.205 -10.271  1.00 10.00      A   
ATOM   1715  C   LYS A 269     -26.736 -22.800  -5.517  1.00 10.00      A   
ATOM   1716  O   LYS A 269     -25.851 -23.563  -5.902  1.00 10.00      A   
ATOM   1717  N   VAL A 270     -26.886 -22.455  -4.245  1.00 10.00      A   
ATOM   1718  HN  VAL A 270     -27.624 -21.859  -3.995  1.00 10.00      A   
ATOM   1719  CA  VAL A 270     -25.986 -22.946  -3.211  1.00 10.00      A   
ATOM   1720  CB  VAL A 270     -25.938 -21.997  -1.990  1.00 10.00      A   
ATOM   1721  CG1 VAL A 270     -25.001 -22.540  -0.919  1.00 10.00      A   
ATOM   1722  CG2 VAL A 270     -25.498 -20.606  -2.418  1.00 10.00      A   
ATOM   1723  C   VAL A 270     -26.386 -24.346  -2.754  1.00 10.00      A   
ATOM   1724  O   VAL A 270     -25.550 -25.247  -2.676  1.00 10.00      A   
ATOM   1725  N   HIS A 271     -27.666 -24.530  -2.460  1.00 10.00      A   
ATOM   1726  HN  HIS A 271     -28.294 -23.779  -2.545  1.00 10.00      A   
ATOM   1727  CA  HIS A 271     -28.155 -25.827  -1.997  1.00 10.00      A   
ATOM   1728  CB  HIS A 271     -28.842 -25.719  -0.628  1.00 10.00      A   
ATOM   1729  CG  HIS A 271     -29.926 -24.687  -0.547  1.00 10.00      A   
ATOM   1730  ND1 HIS A 271     -29.709 -23.474   0.060  1.00 10.00      A   
ATOM   1731  CD2 HIS A 271     -31.207 -24.741  -0.994  1.00 10.00      A   
ATOM   1732  CE1 HIS A 271     -30.850 -22.818  -0.027  1.00 10.00      A   
ATOM   1733  NE2 HIS A 271     -31.783 -23.543  -0.655  1.00 10.00      A   
ATOM   1734  HE2 HIS A 271     -32.667 -23.229  -0.941  1.00 10.00      A   
ATOM   1735  C   HIS A 271     -29.063 -26.514  -3.013  1.00 10.00      A   
ATOM   1736  O   HIS A 271     -29.665 -27.546  -2.704  1.00 10.00      A   
ATOM   1737  N   ASN A 272     -29.142 -25.935  -4.215  1.00 10.00      A   
ATOM   1738  HN  ASN A 272     -28.631 -25.118  -4.372  1.00 10.00      A   
ATOM   1739  CA  ASN A 272     -29.967 -26.466  -5.314  1.00 10.00      A   
ATOM   1740  CB  ASN A 272     -29.695 -27.964  -5.572  1.00 10.00      A   
ATOM   1741  CG  ASN A 272     -30.925 -28.849  -5.427  1.00 10.00      A   
ATOM   1742  OD1 ASN A 272     -31.578 -29.197  -6.410  1.00 10.00      A   
ATOM   1743  ND2 ASN A 272     -31.254 -29.204  -4.196  1.00 10.00      A   
ATOM   1744 HD21 ASN A 272     -30.693 -28.876  -3.456  1.00 10.00      A   
ATOM   1745 HD22 ASN A 272     -32.044 -29.768  -4.068  1.00 10.00      A   
ATOM   1746  C   ASN A 272     -31.459 -26.186  -5.108  1.00 10.00      A   
ATOM   1747  O   ASN A 272     -31.897 -25.949  -3.985  1.00 10.00      A   
ATOM   1748  N   GLN A 273     -32.207 -26.191  -6.220  1.00 10.00      A   
ATOM   1749  HN  GLN A 273     -31.759 -26.354  -7.077  1.00 10.00      A   
ATOM   1750  CA  GLN A 273     -33.659 -25.965  -6.236  1.00 10.00      A   
ATOM   1751  CB  GLN A 273     -34.464 -27.103  -5.580  1.00 10.00      A   
ATOM   1752  CG  GLN A 273     -34.580 -27.035  -4.065  1.00 10.00      A   
ATOM   1753  CD  GLN A 273     -35.176 -28.288  -3.465  1.00 10.00      A   
ATOM   1754  OE1 GLN A 273     -36.039 -28.935  -4.061  1.00 10.00      A   
ATOM   1755  NE2 GLN A 273     -34.709 -28.649  -2.281  1.00 10.00      A   
ATOM   1756 HE21 GLN A 273     -34.012 -28.093  -1.869  1.00 10.00      A   
ATOM   1757 HE22 GLN A 273     -35.081 -29.453  -1.859  1.00 10.00      A   
ATOM   1758  C   GLN A 273     -34.098 -24.572  -5.767  1.00 10.00      A   
ATOM   1759  O   GLN A 273     -33.764 -24.119  -4.673  1.00 10.00      A   
ATOM   1760  N   ASP A 274     -34.854 -23.891  -6.617  1.00 10.00      A   
ATOM   1761  HN  ASP A 274     -35.083 -24.292  -7.484  1.00 10.00      A   
ATOM   1762  CA  ASP A 274     -35.348 -22.554  -6.296  1.00 10.00      A   
ATOM   1763  CB  ASP A 274     -35.306 -21.596  -7.499  1.00 10.00      A   
ATOM   1764  CG  ASP A 274     -36.474 -21.744  -8.454  1.00 10.00      A   
ATOM   1765  OD1 ASP A 274     -37.524 -21.113  -8.220  1.00 10.00      A   
ATOM   1766  OD2 ASP A 274     -36.342 -22.482  -9.453  1.00 10.00      A   
ATOM   1767  C   ASP A 274     -36.710 -22.531  -5.571  1.00 10.00      A   
ATOM   1768  O   ASP A 274     -36.903 -21.717  -4.666  1.00 10.00      A   
ATOM   1769  N   PRO A 275     -37.681 -23.409  -5.917  1.00 10.00      A   
ATOM   1770  CA  PRO A 275     -38.988 -23.407  -5.253  1.00 10.00      A   
ATOM   1771  CB  PRO A 275     -39.888 -24.071  -6.293  1.00 10.00      A   
ATOM   1772  CG  PRO A 275     -38.997 -25.047  -6.978  1.00 10.00      A   
ATOM   1773  CD  PRO A 275     -37.616 -24.446  -6.969  1.00 10.00      A   
ATOM   1774  C   PRO A 275     -38.987 -24.215  -3.953  1.00 10.00      A   
ATOM   1775  O   PRO A 275     -39.875 -25.034  -3.714  1.00 10.00      A   
ATOM   1776  N   LYS A 276     -37.990 -23.978  -3.110  1.00 10.00      A   
ATOM   1777  HN  LYS A 276     -37.310 -23.311  -3.350  1.00 10.00      A   
ATOM   1778  CA  LYS A 276     -37.889 -24.687  -1.842  1.00 10.00      A   
ATOM   1779  CB  LYS A 276     -36.435 -25.065  -1.532  1.00 10.00      A   
ATOM   1780  CG  LYS A 276     -36.249 -25.967  -0.317  1.00 10.00      A   
ATOM   1781  CD  LYS A 276     -37.167 -27.178  -0.358  1.00 10.00      A   
ATOM   1782  CE  LYS A 276     -38.217 -27.117   0.740  1.00 10.00      A   
ATOM   1783  NZ  LYS A 276     -37.609 -27.018   2.092  1.00 10.00      A   
ATOM   1784  HZ1 LYS A 276     -38.348 -27.072   2.824  1.00 10.00      A   
ATOM   1785  HZ2 LYS A 276     -37.102 -26.109   2.196  1.00 10.00      A   
ATOM   1786  HZ3 LYS A 276     -36.936 -27.794   2.240  1.00 10.00      A   
ATOM   1787  C   LYS A 276     -38.521 -23.883  -0.702  1.00 10.00      A   
ATOM   1788  O   LYS A 276     -39.733 -23.920  -0.516  1.00 10.00      A   
ATOM   1789  N   ASP A 277     -37.706 -23.154   0.053  1.00 10.00      A   
ATOM   1790  HN  ASP A 277     -36.741 -23.164  -0.129  1.00 10.00      A   
ATOM   1791  CA  ASP A 277     -38.211 -22.349   1.168  1.00 10.00      A   
ATOM   1792  CB  ASP A 277     -37.243 -22.389   2.354  1.00 10.00      A   
ATOM   1793  CG  ASP A 277     -37.215 -23.730   3.054  1.00 10.00      A   
ATOM   1794  OD1 ASP A 277     -37.941 -23.902   4.056  1.00 10.00      A   
ATOM   1795  OD2 ASP A 277     -36.464 -24.626   2.606  1.00 10.00      A   
ATOM   1796  C   ASP A 277     -38.408 -20.909   0.729  1.00 10.00      A   
ATOM   1797  O   ASP A 277     -38.965 -20.085   1.453  1.00 10.00      A   
ATOM   1798  N   TRP A 278     -37.953 -20.626  -0.480  1.00 10.00      A   
ATOM   1799  HN  TRP A 278     -37.543 -21.339  -1.006  1.00 10.00      A   
ATOM   1800  CA  TRP A 278     -38.039 -19.291  -1.054  1.00 10.00      A   
ATOM   1801  CB  TRP A 278     -37.141 -19.156  -2.286  1.00 10.00      A   
ATOM   1802  CG  TRP A 278     -35.728 -19.607  -2.036  1.00 10.00      A   
ATOM   1803  CD1 TRP A 278     -34.926 -20.298  -2.896  1.00 10.00      A   
ATOM   1804  CD2 TRP A 278     -34.952 -19.406  -0.843  1.00 10.00      A   
ATOM   1805  NE1 TRP A 278     -33.708 -20.545  -2.319  1.00 10.00      A   
ATOM   1806  HE1 TRP A 278     -32.965 -21.027  -2.742  1.00 10.00      A   
ATOM   1807  CE2 TRP A 278     -33.696 -20.006  -1.060  1.00 10.00      A   
ATOM   1808  CE3 TRP A 278     -35.194 -18.778   0.385  1.00 10.00      A   
ATOM   1809  CZ2 TRP A 278     -32.691 -19.998  -0.097  1.00 10.00      A   
ATOM   1810  CZ3 TRP A 278     -34.194 -18.771   1.336  1.00 10.00      A   
ATOM   1811  CH2 TRP A 278     -32.958 -19.377   1.090  1.00 10.00      A   
ATOM   1812  C   TRP A 278     -39.469 -18.799  -1.328  1.00 10.00      A   
ATOM   1813  O   TRP A 278     -39.747 -17.639  -1.058  1.00 10.00      A   
ATOM   1814  N   PRO A 279     -40.389 -19.650  -1.872  1.00 10.00      A   
ATOM   1815  CA  PRO A 279     -41.785 -19.278  -2.177  1.00 10.00      A   
ATOM   1816  CB  PRO A 279     -42.507 -20.611  -2.054  1.00 10.00      A   
ATOM   1817  CG  PRO A 279     -41.520 -21.597  -2.579  1.00 10.00      A   
ATOM   1818  CD  PRO A 279     -40.145 -21.050  -2.273  1.00 10.00      A   
ATOM   1819  C   PRO A 279     -42.410 -18.240  -1.236  1.00 10.00      A   
ATOM   1820  O   PRO A 279     -43.084 -17.312  -1.694  1.00 10.00      A   
ATOM   1821  N   ALA A 280     -42.188 -18.399   0.070  1.00 10.00      A   
ATOM   1822  HN  ALA A 280     -41.650 -19.163   0.371  1.00 10.00      A   
ATOM   1823  CA  ALA A 280     -42.728 -17.477   1.069  1.00 10.00      A   
ATOM   1824  CB  ALA A 280     -42.247 -17.855   2.462  1.00 10.00      A   
ATOM   1825  C   ALA A 280     -42.359 -16.028   0.751  1.00 10.00      A   
ATOM   1826  O   ALA A 280     -43.221 -15.150   0.723  1.00 10.00      A   
ATOM   1827  N   GLN A 281     -41.080 -15.785   0.493  1.00 10.00      A   
ATOM   1828  HN  GLN A 281     -40.438 -16.528   0.509  1.00 10.00      A   
ATOM   1829  CA  GLN A 281     -40.614 -14.444   0.173  1.00 10.00      A   
ATOM   1830  CB  GLN A 281     -39.302 -14.114   0.888  1.00 10.00      A   
ATOM   1831  CG  GLN A 281     -38.193 -15.134   0.698  1.00 10.00      A   
ATOM   1832  CD  GLN A 281     -37.003 -14.847   1.592  1.00 10.00      A   
ATOM   1833  OE1 GLN A 281     -36.731 -13.699   1.932  1.00 10.00      A   
ATOM   1834  NE2 GLN A 281     -36.286 -15.887   1.983  1.00 10.00      A   
ATOM   1835 HE21 GLN A 281     -36.552 -16.778   1.679  1.00 10.00      A   
ATOM   1836 HE22 GLN A 281     -35.514 -15.719   2.569  1.00 10.00      A   
ATOM   1837  C   GLN A 281     -40.498 -14.246  -1.335  1.00 10.00      A   
ATOM   1838  O   GLN A 281     -40.349 -13.125  -1.817  1.00 10.00      A   
ATOM   1839  N   TYR A 282     -40.590 -15.345  -2.077  1.00 10.00      A   
ATOM   1840  HN  TYR A 282     -40.686 -16.213  -1.630  1.00 10.00      A   
ATOM   1841  CA  TYR A 282     -40.526 -15.305  -3.533  1.00 10.00      A   
ATOM   1842  CB  TYR A 282     -40.557 -16.725  -4.110  1.00 10.00      A   
ATOM   1843  CG  TYR A 282     -40.573 -16.797  -5.621  1.00 10.00      A   
ATOM   1844  CD1 TYR A 282     -41.674 -17.307  -6.299  1.00 10.00      A   
ATOM   1845  CD2 TYR A 282     -39.489 -16.359  -6.370  1.00 10.00      A   
ATOM   1846  CE1 TYR A 282     -41.695 -17.375  -7.678  1.00 10.00      A   
ATOM   1847  CE2 TYR A 282     -39.502 -16.424  -7.752  1.00 10.00      A   
ATOM   1848  CZ  TYR A 282     -40.607 -16.934  -8.400  1.00 10.00      A   
ATOM   1849  OH  TYR A 282     -40.629 -17.000  -9.777  1.00 10.00      A   
ATOM   1850  HH  TYR A 282     -39.730 -17.118 -10.108  1.00 10.00      A   
ATOM   1851  C   TYR A 282     -41.690 -14.485  -4.064  1.00 10.00      A   
ATOM   1852  O   TYR A 282     -41.627 -13.927  -5.157  1.00 10.00      A   
ATOM   1853  N   CYS A 283     -42.748 -14.416  -3.267  1.00 10.00      A   
ATOM   1854  HN  CYS A 283     -42.734 -14.905  -2.417  1.00 10.00      A   
ATOM   1855  CA  CYS A 283     -43.929 -13.648  -3.613  1.00 10.00      A   
ATOM   1856  CB  CYS A 283     -44.964 -13.778  -2.494  1.00 10.00      A   
ATOM   1857  SG  CYS A 283     -46.540 -12.952  -2.806  1.00 10.00      A   
ATOM   1858  HG  CYS A 283     -46.623 -12.702  -4.108  1.00 10.00      A   
ATOM   1859  C   CYS A 283     -43.544 -12.183  -3.805  1.00 10.00      A   
ATOM   1860  O   CYS A 283     -43.859 -11.577  -4.830  1.00 10.00      A   
ATOM   1861  N   GLU A 284     -42.829 -11.630  -2.828  1.00 10.00      A   
ATOM   1862  HN  GLU A 284     -42.594 -12.165  -2.041  1.00 10.00      A   
ATOM   1863  CA  GLU A 284     -42.393 -10.243  -2.900  1.00 10.00      A   
ATOM   1864  CB  GLU A 284     -42.059  -9.684  -1.513  1.00 10.00      A   
ATOM   1865  CG  GLU A 284     -40.750 -10.175  -0.919  1.00 10.00      A   
ATOM   1866  CD  GLU A 284     -40.318  -9.349   0.269  1.00 10.00      A   
ATOM   1867  OE1 GLU A 284     -39.670  -8.300   0.063  1.00 10.00      A   
ATOM   1868  OE2 GLU A 284     -40.634  -9.737   1.411  1.00 10.00      A   
ATOM   1869  C   GLU A 284     -41.211 -10.099  -3.854  1.00 10.00      A   
ATOM   1870  O   GLU A 284     -40.948  -9.018  -4.370  1.00 10.00      A   
ATOM   1871  N   ALA A 285     -40.500 -11.198  -4.082  1.00 10.00      A   
ATOM   1872  HN  ALA A 285     -40.740 -12.027  -3.617  1.00 10.00      A   
ATOM   1873  CA  ALA A 285     -39.368 -11.195  -4.999  1.00 10.00      A   
ATOM   1874  CB  ALA A 285     -38.544 -12.460  -4.840  1.00 10.00      A   
ATOM   1875  C   ALA A 285     -39.884 -11.061  -6.426  1.00 10.00      A   
ATOM   1876  O   ALA A 285     -39.314 -10.339  -7.244  1.00 10.00      A   
ATOM   1877  N   LEU A 286     -40.975 -11.765  -6.709  1.00 10.00      A   
ATOM   1878  HN  LEU A 286     -41.357 -12.351  -6.018  1.00 10.00      A   
ATOM   1879  CA  LEU A 286     -41.611 -11.706  -8.014  1.00 10.00      A   
ATOM   1880  CB  LEU A 286     -42.709 -12.777  -8.110  1.00 10.00      A   
ATOM   1881  CG  LEU A 286     -43.155 -13.206  -9.516  1.00 10.00      A   
ATOM   1882  CD1 LEU A 286     -44.143 -12.213 -10.110  1.00 10.00      A   
ATOM   1883  CD2 LEU A 286     -41.959 -13.402 -10.434  1.00 10.00      A   
ATOM   1884  C   LEU A 286     -42.207 -10.316  -8.184  1.00 10.00      A   
ATOM   1885  O   LEU A 286     -42.091  -9.695  -9.243  1.00 10.00      A   
ATOM   1886  N   ALA A 287     -42.822  -9.827  -7.112  1.00 10.00      A   
ATOM   1887  HN  ALA A 287     -42.882 -10.379  -6.303  1.00 10.00      A   
ATOM   1888  CA  ALA A 287     -43.418  -8.501  -7.106  1.00 10.00      A   
ATOM   1889  CB  ALA A 287     -44.148  -8.253  -5.794  1.00 10.00      A   
ATOM   1890  C   ALA A 287     -42.339  -7.449  -7.321  1.00 10.00      A   
ATOM   1891  O   ALA A 287     -42.585  -6.410  -7.929  1.00 10.00      A   
ATOM   1892  N   ASP A 288     -41.140  -7.732  -6.815  1.00 10.00      A   
ATOM   1893  HN  ASP A 288     -41.019  -8.572  -6.320  1.00 10.00      A   
ATOM   1894  CA  ASP A 288     -40.008  -6.824  -6.959  1.00 10.00      A   
ATOM   1895  CB  ASP A 288     -38.831  -7.247  -6.075  1.00 10.00      A   
ATOM   1896  CG  ASP A 288     -37.722  -6.212  -6.050  1.00 10.00      A   
ATOM   1897  OD1 ASP A 288     -37.838  -5.238  -5.277  1.00 10.00      A   
ATOM   1898  OD2 ASP A 288     -36.731  -6.366  -6.795  1.00 10.00      A   
ATOM   1899  C   ASP A 288     -39.562  -6.768  -8.410  1.00 10.00      A   
ATOM   1900  O   ASP A 288     -39.288  -5.695  -8.939  1.00 10.00      A   
ATOM   1901  N   GLU A 289     -39.503  -7.932  -9.051  1.00 10.00      A   
ATOM   1902  HN  GLU A 289     -39.731  -8.756  -8.569  1.00 10.00      A   
ATOM   1903  CA  GLU A 289     -39.104  -8.010 -10.452  1.00 10.00      A   
ATOM   1904  CB  GLU A 289     -39.075  -9.461 -10.944  1.00 10.00      A   
ATOM   1905  CG  GLU A 289     -38.772  -9.596 -12.428  1.00 10.00      A   
ATOM   1906  CD  GLU A 289     -38.545 -11.026 -12.868  1.00 10.00      A   
ATOM   1907  OE1 GLU A 289     -39.527 -11.708 -13.225  1.00 10.00      A   
ATOM   1908  OE2 GLU A 289     -37.379 -11.466 -12.880  1.00 10.00      A   
ATOM   1909  C   GLU A 289     -40.051  -7.179 -11.308  1.00 10.00      A   
ATOM   1910  O   GLU A 289     -39.618  -6.401 -12.157  1.00 10.00      A   
ATOM   1911  N   GLU A 290     -41.346  -7.334 -11.056  1.00 10.00      A   
ATOM   1912  HN  GLU A 290     -41.627  -7.974 -10.362  1.00 10.00      A   
ATOM   1913  CA  GLU A 290     -42.361  -6.590 -11.787  1.00 10.00      A   
ATOM   1914  CB  GLU A 290     -43.752  -7.163 -11.509  1.00 10.00      A   
ATOM   1915  CG  GLU A 290     -43.875  -8.651 -11.806  1.00 10.00      A   
ATOM   1916  CD  GLU A 290     -43.727  -8.975 -13.279  1.00 10.00      A   
ATOM   1917  OE1 GLU A 290     -42.654  -8.697 -13.857  1.00 10.00      A   
ATOM   1918  OE2 GLU A 290     -44.682  -9.517 -13.866  1.00 10.00      A   
ATOM   1919  C   GLU A 290     -42.298  -5.115 -11.411  1.00 10.00      A   
ATOM   1920  O   GLU A 290     -42.652  -4.241 -12.202  1.00 10.00      A   
ATOM   1921  N   ASN A 291     -41.835  -4.849 -10.195  1.00 10.00      A   
ATOM   1922  HN  ASN A 291     -41.596  -5.597  -9.604  1.00 10.00      A   
ATOM   1923  CA  ASN A 291     -41.687  -3.485  -9.701  1.00 10.00      A   
ATOM   1924  CB  ASN A 291     -41.401  -3.495  -8.194  1.00 10.00      A   
ATOM   1925  CG  ASN A 291     -41.072  -2.121  -7.635  1.00 10.00      A   
ATOM   1926  OD1 ASN A 291     -41.789  -1.149  -7.879  1.00 10.00      A   
ATOM   1927  ND2 ASN A 291     -39.978  -2.032  -6.893  1.00 10.00      A   
ATOM   1928 HD21 ASN A 291     -39.447  -2.844  -6.753  1.00 10.00      A   
ATOM   1929 HD22 ASN A 291     -39.751  -1.160  -6.502  1.00 10.00      A   
ATOM   1930  C   ASN A 291     -40.549  -2.789 -10.438  1.00 10.00      A   
ATOM   1931  O   ASN A 291     -40.583  -1.583 -10.668  1.00 10.00      A   
ATOM   1932  N   ARG A 292     -39.553  -3.573 -10.841  1.00 10.00      A   
ATOM   1933  HN  ARG A 292     -39.599  -4.537 -10.651  1.00 10.00      A   
ATOM   1934  CA  ARG A 292     -38.394  -3.046 -11.556  1.00 10.00      A   
ATOM   1935  CB  ARG A 292     -37.217  -4.028 -11.493  1.00 10.00      A   
ATOM   1936  CG  ARG A 292     -36.812  -4.446 -10.088  1.00 10.00      A   
ATOM   1937  CD  ARG A 292     -36.402  -3.253  -9.239  1.00 10.00      A   
ATOM   1938  NE  ARG A 292     -36.579  -3.515  -7.810  1.00 10.00      A   
ATOM   1939  HE  ARG A 292     -36.827  -4.438  -7.548  1.00 10.00      A   
ATOM   1940  CZ  ARG A 292     -36.446  -2.592  -6.856  1.00 10.00      A   
ATOM   1941  NH1 ARG A 292     -36.077  -1.355  -7.163  1.00 10.00      A   
ATOM   1942 HH11 ARG A 292     -35.965  -0.638  -6.412  1.00 10.00      A   
ATOM   1943 HH12 ARG A 292     -35.900  -1.091  -8.157  1.00 10.00      A   
ATOM   1944  NH2 ARG A 292     -36.687  -2.911  -5.593  1.00 10.00      A   
ATOM   1945 HH21 ARG A 292     -36.984  -3.892  -5.344  1.00 10.00      A   
ATOM   1946 HH22 ARG A 292     -36.595  -2.191  -4.842  1.00 10.00      A   
ATOM   1947  C   ARG A 292     -38.741  -2.739 -13.009  1.00 10.00      A   
ATOM   1948  O   ARG A 292     -37.888  -2.309 -13.785  1.00 10.00      A   
ATOM   1949  N   ALA A 293     -39.991  -2.983 -13.375  1.00 10.00      A   
ATOM   1950  HN  ALA A 293     -40.617  -3.355 -12.719  1.00 10.00      A   
ATOM   1951  CA  ALA A 293     -40.459  -2.721 -14.728  1.00 10.00      A   
ATOM   1952  CB  ALA A 293     -41.406  -3.822 -15.185  1.00 10.00      A   
ATOM   1953  C   ALA A 293     -41.141  -1.359 -14.803  1.00 10.00      A   
ATOM   1954  O   ALA A 293     -41.604  -0.936 -15.864  1.00 10.00      A   
ATOM   1955  N   ARG A 294     -41.207  -0.678 -13.664  1.00 10.00      A   
ATOM   1956  HN  ARG A 294     -40.821  -1.067 -12.849  1.00 10.00      A   
ATOM   1957  CB  ARG A 294     -43.313   0.517 -13.236  1.00 10.00      A   
ATOM   1958  CG  ARG A 294     -44.154   1.696 -13.702  1.00 10.00      A   
ATOM   1959  CD  ARG A 294     -44.211   2.802 -12.661  1.00 10.00      A   
ATOM   1960  NE  ARG A 294     -44.779   4.031 -13.213  1.00 10.00      A   
ATOM   1961  HE  ARG A 294     -44.357   4.396 -14.026  1.00 10.00      A   
ATOM   1962  CZ  ARG A 294     -45.819   4.677 -12.688  1.00 10.00      A   
ATOM   1963  NH1 ARG A 294     -46.416   4.220 -11.598  1.00 10.00      A   
ATOM   1964 HH11 ARG A 294     -46.072   3.352 -11.135  1.00 10.00      A   
ATOM   1965 HH12 ARG A 294     -47.240   4.725 -11.205  1.00 10.00      A   
ATOM   1966  NH2 ARG A 294     -46.263   5.786 -13.257  1.00 10.00      A   
ATOM   1967 HH21 ARG A 294     -47.077   6.296 -12.848  1.00 10.00      A   
ATOM   1968 HH22 ARG A 294     -45.801   6.155 -14.119  1.00 10.00      A   
ATOM   1969  CA  ARG A 294     -41.826   0.635 -13.590  1.00 10.00      A   
ATOM   1970  C   ARG A 294     -41.099   1.503 -12.571  1.00 10.00      A   
ATOM   1971  O   ARG A 294     -41.473   1.470 -11.383  1.00 10.00      A   
ATOM   1972  OXT ARG A 294     -40.145   2.204 -12.963  1.00 10.00      A   
ATOM   1973  C   GLY B   9     -10.417   2.607  -4.188  1.00 10.00      B   
ATOM   1974  O   GLY B   9     -11.380   2.425  -4.934  1.00 10.00      B   
ATOM   1975  N   GLY B   9     -10.513   0.263  -3.387  1.00 10.00      B   
ATOM   1976  HT1 GLY B   9     -11.502   0.218  -3.700  1.00 10.00      B   
ATOM   1977  HT2 GLY B   9     -10.393  -0.356  -2.563  1.00 10.00      B   
ATOM   1978  HT3 GLY B   9      -9.903  -0.083  -4.155  1.00 10.00      B   
ATOM   1979  CA  GLY B   9     -10.150   1.659  -3.039  1.00 10.00      B   
ATOM   1980  N   VAL B  10      -9.565   3.611  -4.336  1.00 10.00      B   
ATOM   1981  HN  VAL B  10      -8.803   3.687  -3.720  1.00 10.00      B   
ATOM   1982  CA  VAL B  10      -9.709   4.591  -5.402  1.00 10.00      B   
ATOM   1983  CB  VAL B  10      -9.669   6.035  -4.856  1.00 10.00      B   
ATOM   1984  CG1 VAL B  10      -9.769   7.044  -5.991  1.00 10.00      B   
ATOM   1985  CG2 VAL B  10     -10.787   6.253  -3.848  1.00 10.00      B   
ATOM   1986  C   VAL B  10      -8.606   4.406  -6.438  1.00 10.00      B   
ATOM   1987  O   VAL B  10      -7.434   4.665  -6.161  1.00 10.00      B   
ATOM   1988  N   MET B  11      -8.983   3.939  -7.618  1.00 10.00      B   
ATOM   1989  HN  MET B  11      -9.931   3.743  -7.775  1.00 10.00      B   
ATOM   1990  CA  MET B  11      -8.026   3.716  -8.688  1.00 10.00      B   
ATOM   1991  CB  MET B  11      -7.787   2.218  -8.900  1.00 10.00      B   
ATOM   1992  CG  MET B  11      -6.353   1.775  -8.656  1.00 10.00      B   
ATOM   1993  SD  MET B  11      -5.947   1.646  -6.902  1.00 10.00      B   
ATOM   1994  CE  MET B  11      -4.180   1.365  -6.987  1.00 10.00      B   
ATOM   1995  C   MET B  11      -8.502   4.363  -9.981  1.00 10.00      B   
ATOM   1996  O   MET B  11      -9.390   3.842 -10.658  1.00 10.00      B   
ATOM   1997  N   THR B  12      -7.916   5.502 -10.314  1.00 10.00      B   
ATOM   1998  HN  THR B  12      -7.209   5.868  -9.735  1.00 10.00      B   
ATOM   1999  CA  THR B  12      -8.277   6.215 -11.525  1.00 10.00      B   
ATOM   2000  CB  THR B  12      -7.808   7.683 -11.451  1.00 10.00      B   
ATOM   2001  OG1 THR B  12      -7.969   8.157 -10.109  1.00 10.00      B   
ATOM   2002  HG1 THR B  12      -8.609   7.604  -9.650  1.00 10.00      B   
ATOM   2003  CG2 THR B  12      -8.631   8.562 -12.383  1.00 10.00      B   
ATOM   2004  C   THR B  12      -7.651   5.525 -12.737  1.00 10.00      B   
ATOM   2005  O   THR B  12      -6.738   4.707 -12.590  1.00 10.00      B   
ATOM   2006  N   ASP B  13      -8.144   5.852 -13.927  1.00 10.00      B   
ATOM   2007  HN  ASP B  13      -8.874   6.505 -13.975  1.00 10.00      B   
ATOM   2008  CA  ASP B  13      -7.640   5.261 -15.168  1.00 10.00      B   
ATOM   2009  CB  ASP B  13      -8.363   5.856 -16.380  1.00 10.00      B   
ATOM   2010  CG  ASP B  13      -8.564   4.852 -17.499  1.00 10.00      B   
ATOM   2011  OD1 ASP B  13      -7.587   4.532 -18.206  1.00 10.00      B   
ATOM   2012  OD2 ASP B  13      -9.705   4.377 -17.675  1.00 10.00      B   
ATOM   2013  C   ASP B  13      -6.134   5.462 -15.300  1.00 10.00      B   
ATOM   2014  O   ASP B  13      -5.416   4.577 -15.766  1.00 10.00      B   
ATOM   2015  N   VAL B  14      -5.661   6.624 -14.862  1.00 10.00      B   
ATOM   2016  HN  VAL B  14      -6.285   7.282 -14.496  1.00 10.00      B   
ATOM   2017  CA  VAL B  14      -4.239   6.948 -14.919  1.00 10.00      B   
ATOM   2018  CB  VAL B  14      -3.957   8.418 -14.540  1.00 10.00      B   
ATOM   2019  CG1 VAL B  14      -4.394   9.350 -15.656  1.00 10.00      B   
ATOM   2020  CG2 VAL B  14      -4.644   8.788 -13.233  1.00 10.00      B   
ATOM   2021  C   VAL B  14      -3.420   6.020 -14.025  1.00 10.00      B   
ATOM   2022  O   VAL B  14      -2.307   5.629 -14.379  1.00 10.00      B   
ATOM   2023  N   HIS B  15      -3.984   5.661 -12.874  1.00 10.00      B   
ATOM   2024  HN  HIS B  15      -4.878   5.996 -12.659  1.00 10.00      B   
ATOM   2025  CA  HIS B  15      -3.309   4.773 -11.931  1.00 10.00      B   
ATOM   2026  CB  HIS B  15      -4.075   4.695 -10.603  1.00 10.00      B   
ATOM   2027  CG  HIS B  15      -4.062   5.964  -9.806  1.00 10.00      B   
ATOM   2028  ND1 HIS B  15      -5.229   6.578  -9.424  1.00 10.00      B   
ATOM   2029  CD2 HIS B  15      -3.008   6.683  -9.343  1.00 10.00      B   
ATOM   2030  CE1 HIS B  15      -4.867   7.651  -8.741  1.00 10.00      B   
ATOM   2031  NE2 HIS B  15      -3.533   7.756  -8.666  1.00 10.00      B   
ATOM   2032  HE2 HIS B  15      -3.039   8.349  -8.059  1.00 10.00      B   
ATOM   2033  C   HIS B  15      -3.180   3.384 -12.534  1.00 10.00      B   
ATOM   2034  O   HIS B  15      -2.156   2.717 -12.383  1.00 10.00      B   
ATOM   2035  N   ARG B  16      -4.231   2.962 -13.227  1.00 10.00      B   
ATOM   2036  HN  ARG B  16      -5.015   3.547 -13.301  1.00 10.00      B   
ATOM   2037  CA  ARG B  16      -4.257   1.661 -13.877  1.00 10.00      B   
ATOM   2038  CB  ARG B  16      -5.616   1.436 -14.544  1.00 10.00      B   
ATOM   2039  CG  ARG B  16      -6.790   1.403 -13.579  1.00 10.00      B   
ATOM   2040  CD  ARG B  16      -8.092   1.708 -14.298  1.00 10.00      B   
ATOM   2041  NE  ARG B  16      -9.265   1.336 -13.510  1.00 10.00      B   
ATOM   2042  HE  ARG B  16      -9.201   1.422 -12.531  1.00 10.00      B   
ATOM   2043  CZ  ARG B  16     -10.399   0.883 -14.045  1.00 10.00      B   
ATOM   2044  NH1 ARG B  16     -10.501   0.736 -15.358  1.00 10.00      B   
ATOM   2045 HH11 ARG B  16      -9.700   0.984 -15.980  1.00 10.00      B   
ATOM   2046 HH12 ARG B  16     -11.382   0.349 -15.777  1.00 10.00      B   
ATOM   2047  NH2 ARG B  16     -11.427   0.562 -13.271  1.00 10.00      B   
ATOM   2048 HH21 ARG B  16     -11.355   0.655 -12.236  1.00 10.00      B   
ATOM   2049 HH22 ARG B  16     -12.319   0.211 -13.707  1.00 10.00      B   
ATOM   2050  C   ARG B  16      -3.152   1.583 -14.921  1.00 10.00      B   
ATOM   2051  O   ARG B  16      -2.403   0.606 -14.982  1.00 10.00      B   
ATOM   2052  N   ARG B  17      -3.049   2.640 -15.723  1.00 10.00      B   
ATOM   2053  HN  ARG B  17      -3.681   3.382 -15.610  1.00 10.00      B   
ATOM   2054  CA  ARG B  17      -2.039   2.724 -16.767  1.00 10.00      B   
ATOM   2055  CB  ARG B  17      -2.233   3.995 -17.598  1.00 10.00      B   
ATOM   2056  CG  ARG B  17      -1.363   4.062 -18.843  1.00 10.00      B   
ATOM   2057  CD  ARG B  17      -1.564   2.836 -19.719  1.00 10.00      B   
ATOM   2058  NE  ARG B  17      -0.803   2.922 -20.962  1.00 10.00      B   
ATOM   2059  HE  ARG B  17      -1.193   3.461 -21.689  1.00 10.00      B   
ATOM   2060  CZ  ARG B  17       0.366   2.316 -21.169  1.00 10.00      B   
ATOM   2061  NH1 ARG B  17       0.929   1.591 -20.207  1.00 10.00      B   
ATOM   2062 HH11 ARG B  17       0.460   1.495 -19.281  1.00 10.00      B   
ATOM   2063 HH12 ARG B  17       1.842   1.113 -20.377  1.00 10.00      B   
ATOM   2064  NH2 ARG B  17       0.975   2.439 -22.341  1.00 10.00      B   
ATOM   2065 HH21 ARG B  17       1.895   1.972 -22.507  1.00 10.00      B   
ATOM   2066 HH22 ARG B  17       0.534   2.994 -23.107  1.00 10.00      B   
ATOM   2067  C   ARG B  17      -0.637   2.689 -16.165  1.00 10.00      B   
ATOM   2068  O   ARG B  17       0.259   2.024 -16.692  1.00 10.00      B   
ATOM   2069  N   PHE B  18      -0.462   3.400 -15.056  1.00 10.00      B   
ATOM   2070  HN  PHE B  18      -1.220   3.910 -14.693  1.00 10.00      B   
ATOM   2071  CA  PHE B  18       0.820   3.449 -14.361  1.00 10.00      B   
ATOM   2072  CB  PHE B  18       0.750   4.451 -13.200  1.00 10.00      B   
ATOM   2073  CG  PHE B  18       2.029   4.596 -12.418  1.00 10.00      B   
ATOM   2074  CD1 PHE B  18       2.230   3.881 -11.247  1.00 10.00      B   
ATOM   2075  CD2 PHE B  18       3.029   5.450 -12.853  1.00 10.00      B   
ATOM   2076  CE1 PHE B  18       3.403   4.017 -10.528  1.00 10.00      B   
ATOM   2077  CE2 PHE B  18       4.203   5.590 -12.139  1.00 10.00      B   
ATOM   2078  CZ  PHE B  18       4.390   4.872 -10.975  1.00 10.00      B   
ATOM   2079  C   PHE B  18       1.186   2.062 -13.838  1.00 10.00      B   
ATOM   2080  O   PHE B  18       2.314   1.600 -14.009  1.00 10.00      B   
ATOM   2081  N   LEU B  19       0.212   1.397 -13.223  1.00 10.00      B   
ATOM   2082  HN  LEU B  19      -0.672   1.821 -13.134  1.00 10.00      B   
ATOM   2083  CA  LEU B  19       0.412   0.061 -12.673  1.00 10.00      B   
ATOM   2084  CB  LEU B  19      -0.857  -0.443 -11.981  1.00 10.00      B   
ATOM   2085  CG  LEU B  19      -1.169   0.157 -10.607  1.00 10.00      B   
ATOM   2086  CD1 LEU B  19      -2.531  -0.313 -10.123  1.00 10.00      B   
ATOM   2087  CD2 LEU B  19      -0.088  -0.212  -9.602  1.00 10.00      B   
ATOM   2088  C   LEU B  19       0.846  -0.918 -13.753  1.00 10.00      B   
ATOM   2089  O   LEU B  19       1.680  -1.786 -13.510  1.00 10.00      B   
ATOM   2090  N   GLN B  20       0.284  -0.767 -14.947  1.00 10.00      B   
ATOM   2091  HN  GLN B  20      -0.387  -0.057 -15.075  1.00 10.00      B   
ATOM   2092  CA  GLN B  20       0.628  -1.637 -16.066  1.00 10.00      B   
ATOM   2093  CB  GLN B  20      -0.197  -1.282 -17.301  1.00 10.00      B   
ATOM   2094  CG  GLN B  20      -1.661  -1.657 -17.175  1.00 10.00      B   
ATOM   2095  CD  GLN B  20      -2.491  -1.173 -18.341  1.00 10.00      B   
ATOM   2096  OE1 GLN B  20      -3.007  -0.057 -18.329  1.00 10.00      B   
ATOM   2097  NE2 GLN B  20      -2.628  -2.010 -19.353  1.00 10.00      B   
ATOM   2098 HE21 GLN B  20      -2.189  -2.884 -19.296  1.00 10.00      B   
ATOM   2099 HE22 GLN B  20      -3.171  -1.724 -20.119  1.00 10.00      B   
ATOM   2100  C   GLN B  20       2.118  -1.569 -16.378  1.00 10.00      B   
ATOM   2101  O   GLN B  20       2.782  -2.595 -16.522  1.00 10.00      B   
ATOM   2102  N   LEU B  21       2.646  -0.355 -16.460  1.00 10.00      B   
ATOM   2103  HN  LEU B  21       2.072   0.429 -16.314  1.00 10.00      B   
ATOM   2104  CA  LEU B  21       4.061  -0.164 -16.748  1.00 10.00      B   
ATOM   2105  CB  LEU B  21       4.346   1.267 -17.209  1.00 10.00      B   
ATOM   2106  CG  LEU B  21       4.168   1.527 -18.708  1.00 10.00      B   
ATOM   2107  CD1 LEU B  21       4.250   3.015 -19.011  1.00 10.00      B   
ATOM   2108  CD2 LEU B  21       5.205   0.758 -19.512  1.00 10.00      B   
ATOM   2109  C   LEU B  21       4.916  -0.542 -15.543  1.00 10.00      B   
ATOM   2110  O   LEU B  21       6.001  -1.100 -15.692  1.00 10.00      B   
ATOM   2111  N   LEU B  22       4.405  -0.259 -14.350  1.00 10.00      B   
ATOM   2112  HN  LEU B  22       3.535   0.194 -14.299  1.00 10.00      B   
ATOM   2113  CA  LEU B  22       5.106  -0.588 -13.112  1.00 10.00      B   
ATOM   2114  CB  LEU B  22       4.357  -0.001 -11.908  1.00 10.00      B   
ATOM   2115  CG  LEU B  22       5.053  -0.119 -10.549  1.00 10.00      B   
ATOM   2116  CD1 LEU B  22       6.323   0.716 -10.518  1.00 10.00      B   
ATOM   2117  CD2 LEU B  22       4.111   0.289  -9.425  1.00 10.00      B   
ATOM   2118  C   LEU B  22       5.232  -2.104 -12.969  1.00 10.00      B   
ATOM   2119  O   LEU B  22       6.145  -2.608 -12.323  1.00 10.00      B   
ATOM   2120  N   MET B  23       4.296  -2.820 -13.576  1.00 10.00      B   
ATOM   2121  HN  MET B  23       3.569  -2.352 -14.039  1.00 10.00      B   
ATOM   2122  CA  MET B  23       4.295  -4.278 -13.550  1.00 10.00      B   
ATOM   2123  CB  MET B  23       2.870  -4.803 -13.736  1.00 10.00      B   
ATOM   2124  CG  MET B  23       2.707  -6.287 -13.453  1.00 10.00      B   
ATOM   2125  SD  MET B  23       1.046  -6.888 -13.821  1.00 10.00      B   
ATOM   2126  CE  MET B  23       0.053  -5.832 -12.766  1.00 10.00      B   
ATOM   2127  C   MET B  23       5.196  -4.828 -14.653  1.00 10.00      B   
ATOM   2128  O   MET B  23       5.619  -5.984 -14.613  1.00 10.00      B   
ATOM   2129  N   THR B  24       5.485  -3.985 -15.636  1.00 10.00      B   
ATOM   2130  HN  THR B  24       5.131  -3.073 -15.598  1.00 10.00      B   
ATOM   2131  CA  THR B  24       6.330  -4.369 -16.757  1.00 10.00      B   
ATOM   2132  CB  THR B  24       6.047  -3.482 -17.990  1.00 10.00      B   
ATOM   2133  OG1 THR B  24       4.634  -3.454 -18.246  1.00 10.00      B   
ATOM   2134  HG1 THR B  24       4.158  -3.240 -17.431  1.00 10.00      B   
ATOM   2135  CG2 THR B  24       6.759  -4.019 -19.224  1.00 10.00      B   
ATOM   2136  C   THR B  24       7.806  -4.264 -16.368  1.00 10.00      B   
ATOM   2137  O   THR B  24       8.641  -5.047 -16.821  1.00 10.00      B   
ATOM   2138  N   HIS B  25       8.113  -3.300 -15.513  1.00 10.00      B   
ATOM   2139  HN  HIS B  25       7.402  -2.712 -15.178  1.00 10.00      B   
ATOM   2140  CA  HIS B  25       9.476  -3.092 -15.053  1.00 10.00      B   
ATOM   2141  CB  HIS B  25       9.791  -1.595 -14.970  1.00 10.00      B   
ATOM   2142  CG  HIS B  25      10.003  -0.931 -16.298  1.00 10.00      B   
ATOM   2143  ND1 HIS B  25       8.949  -0.617 -17.123  1.00 10.00      B   
ATOM   2144  CD2 HIS B  25      11.158  -0.531 -16.885  1.00 10.00      B   
ATOM   2145  CE1 HIS B  25       9.478  -0.035 -18.182  1.00 10.00      B   
ATOM   2146  NE2 HIS B  25      10.812   0.040 -18.084  1.00 10.00      B   
ATOM   2147  HE2 HIS B  25      11.431   0.257 -18.815  1.00 10.00      B   
ATOM   2148  C   HIS B  25       9.671  -3.741 -13.689  1.00 10.00      B   
ATOM   2149  O   HIS B  25       8.731  -3.839 -12.902  1.00 10.00      B   
ATOM   2150  N   GLY B  26      10.885  -4.201 -13.422  1.00 10.00      B   
ATOM   2151  HN  GLY B  26      11.586  -4.129 -14.102  1.00 10.00      B   
ATOM   2152  CA  GLY B  26      11.173  -4.831 -12.147  1.00 10.00      B   
ATOM   2153  C   GLY B  26      11.413  -3.815 -11.048  1.00 10.00      B   
ATOM   2154  O   GLY B  26      11.120  -4.069  -9.880  1.00 10.00      B   
ATOM   2155  N   VAL B  27      11.946  -2.663 -11.427  1.00 10.00      B   
ATOM   2156  HN  VAL B  27      12.148  -2.521 -12.375  1.00 10.00      B   
ATOM   2157  CA  VAL B  27      12.233  -1.595 -10.482  1.00 10.00      B   
ATOM   2158  CB  VAL B  27      13.446  -1.939  -9.579  1.00 10.00      B   
ATOM   2159  CG1 VAL B  27      14.722  -2.096 -10.395  1.00 10.00      B   
ATOM   2160  CG2 VAL B  27      13.624  -0.912  -8.468  1.00 10.00      B   
ATOM   2161  C   VAL B  27      12.489  -0.294 -11.241  1.00 10.00      B   
ATOM   2162  O   VAL B  27      13.005  -0.316 -12.362  1.00 10.00      B   
ATOM   2163  N   LEU B  28      12.116   0.829 -10.646  1.00 10.00      B   
ATOM   2164  HN  LEU B  28      11.720   0.789  -9.748  1.00 10.00      B   
ATOM   2165  CA  LEU B  28      12.299   2.127 -11.278  1.00 10.00      B   
ATOM   2166  CB  LEU B  28      10.957   2.675 -11.774  1.00 10.00      B   
ATOM   2167  CG  LEU B  28      10.250   1.865 -12.865  1.00 10.00      B   
ATOM   2168  CD1 LEU B  28       8.824   2.355 -13.053  1.00 10.00      B   
ATOM   2169  CD2 LEU B  28      11.019   1.946 -14.174  1.00 10.00      B   
ATOM   2170  C   LEU B  28      12.936   3.111 -10.305  1.00 10.00      B   
ATOM   2171  O   LEU B  28      12.839   2.943  -9.090  1.00 10.00      B   
ATOM   2172  N   GLU B  29      13.593   4.128 -10.846  1.00 10.00      B   
ATOM   2173  HN  GLU B  29      13.636   4.204 -11.821  1.00 10.00      B   
ATOM   2174  CA  GLU B  29      14.244   5.141 -10.029  1.00 10.00      B   
ATOM   2175  CB  GLU B  29      15.531   5.627 -10.701  1.00 10.00      B   
ATOM   2176  CG  GLU B  29      16.646   4.589 -10.722  1.00 10.00      B   
ATOM   2177  CD  GLU B  29      17.880   5.054 -11.476  1.00 10.00      B   
ATOM   2178  OE1 GLU B  29      18.355   4.310 -12.361  1.00 10.00      B   
ATOM   2179  OE2 GLU B  29      18.378   6.162 -11.188  1.00 10.00      B   
ATOM   2180  C   GLU B  29      13.296   6.310  -9.762  1.00 10.00      B   
ATOM   2181  O   GLU B  29      12.220   6.390 -10.356  1.00 10.00      B   
ATOM   2182  N   GLU B  30      13.707   7.213  -8.876  1.00 10.00      B   
ATOM   2183  HN  GLU B  30      14.581   7.089  -8.447  1.00 10.00      B   
ATOM   2184  CA  GLU B  30      12.901   8.379  -8.507  1.00 10.00      B   
ATOM   2185  CB  GLU B  30      13.671   9.253  -7.518  1.00 10.00      B   
ATOM   2186  CG  GLU B  30      12.990   9.411  -6.170  1.00 10.00      B   
ATOM   2187  CD  GLU B  30      11.937  10.499  -6.180  1.00 10.00      B   
ATOM   2188  OE1 GLU B  30      12.255  11.638  -5.781  1.00 10.00      B   
ATOM   2189  OE2 GLU B  30      10.794  10.225  -6.593  1.00 10.00      B   
ATOM   2190  C   GLU B  30      12.482   9.201  -9.729  1.00 10.00      B   
ATOM   2191  O   GLU B  30      11.303   9.492  -9.922  1.00 10.00      B   
ATOM   2192  N   TRP B  31      13.449   9.561 -10.558  1.00 10.00      B   
ATOM   2193  HN  TRP B  31      14.372   9.300 -10.358  1.00 10.00      B   
ATOM   2194  CA  TRP B  31      13.177  10.346 -11.756  1.00 10.00      B   
ATOM   2195  CB  TRP B  31      14.488  10.838 -12.382  1.00 10.00      B   
ATOM   2196  CG  TRP B  31      15.468   9.739 -12.666  1.00 10.00      B   
ATOM   2197  CD1 TRP B  31      16.347   9.177 -11.788  1.00 10.00      B   
ATOM   2198  CD2 TRP B  31      15.670   9.072 -13.918  1.00 10.00      B   
ATOM   2199  NE1 TRP B  31      17.070   8.190 -12.408  1.00 10.00      B   
ATOM   2200  HE1 TRP B  31      17.765   7.627 -11.979  1.00 10.00      B   
ATOM   2201  CE2 TRP B  31      16.680   8.111 -13.719  1.00 10.00      B   
ATOM   2202  CE3 TRP B  31      15.097   9.192 -15.188  1.00 10.00      B   
ATOM   2203  CZ2 TRP B  31      17.123   7.271 -14.738  1.00 10.00      B   
ATOM   2204  CZ3 TRP B  31      15.540   8.359 -16.198  1.00 10.00      B   
ATOM   2205  CH2 TRP B  31      16.545   7.413 -15.969  1.00 10.00      B   
ATOM   2206  C   TRP B  31      12.371   9.541 -12.778  1.00 10.00      B   
ATOM   2207  O   TRP B  31      11.613  10.103 -13.570  1.00 10.00      B   
ATOM   2208  N   ASP B  32      12.527   8.223 -12.739  1.00 10.00      B   
ATOM   2209  HN  ASP B  32      13.117   7.835 -12.061  1.00 10.00      B   
ATOM   2210  CA  ASP B  32      11.831   7.336 -13.666  1.00 10.00      B   
ATOM   2211  CB  ASP B  32      12.427   5.925 -13.615  1.00 10.00      B   
ATOM   2212  CG  ASP B  32      12.465   5.246 -14.971  1.00 10.00      B   
ATOM   2213  OD1 ASP B  32      13.571   4.889 -15.429  1.00 10.00      B   
ATOM   2214  OD2 ASP B  32      11.396   5.063 -15.588  1.00 10.00      B   
ATOM   2215  C   ASP B  32      10.337   7.292 -13.358  1.00 10.00      B   
ATOM   2216  O   ASP B  32       9.506   7.525 -14.236  1.00 10.00      B   
ATOM   2217  N   VAL B  33       9.997   7.017 -12.100  1.00 10.00      B   
ATOM   2218  HN  VAL B  33      10.704   6.853 -11.436  1.00 10.00      B   
ATOM   2219  CA  VAL B  33       8.595   6.947 -11.689  1.00 10.00      B   
ATOM   2220  CB  VAL B  33       8.402   6.442 -10.238  1.00 10.00      B   
ATOM   2221  CG1 VAL B  33       8.821   4.985 -10.116  1.00 10.00      B   
ATOM   2222  CG2 VAL B  33       9.153   7.309  -9.238  1.00 10.00      B   
ATOM   2223  C   VAL B  33       7.886   8.284 -11.884  1.00 10.00      B   
ATOM   2224  O   VAL B  33       6.711   8.323 -12.246  1.00 10.00      B   
ATOM   2225  N   LYS B  34       8.611   9.375 -11.663  1.00 10.00      B   
ATOM   2226  HN  LYS B  34       9.543   9.280 -11.371  1.00 10.00      B   
ATOM   2227  CA  LYS B  34       8.051  10.709 -11.832  1.00 10.00      B   
ATOM   2228  CB  LYS B  34       9.067  11.769 -11.398  1.00 10.00      B   
ATOM   2229  CG  LYS B  34       8.475  13.152 -11.164  1.00 10.00      B   
ATOM   2230  CD  LYS B  34       7.698  13.216  -9.856  1.00 10.00      B   
ATOM   2231  CE  LYS B  34       7.221  14.631  -9.564  1.00 10.00      B   
ATOM   2232  NZ  LYS B  34       6.683  14.766  -8.182  1.00 10.00      B   
ATOM   2233  HZ1 LYS B  34       6.422  15.754  -7.991  1.00 10.00      B   
ATOM   2234  HZ2 LYS B  34       7.397  14.469  -7.489  1.00 10.00      B   
ATOM   2235  HZ3 LYS B  34       5.840  14.170  -8.067  1.00 10.00      B   
ATOM   2236  C   LYS B  34       7.672  10.925 -13.291  1.00 10.00      B   
ATOM   2237  O   LYS B  34       6.564  11.369 -13.599  1.00 10.00      B   
ATOM   2238  N   ARG B  35       8.596  10.580 -14.184  1.00 10.00      B   
ATOM   2239  HN  ARG B  35       9.451  10.208 -13.869  1.00 10.00      B   
ATOM   2240  CA  ARG B  35       8.374  10.728 -15.614  1.00 10.00      B   
ATOM   2241  CB  ARG B  35       9.659  10.447 -16.399  1.00 10.00      B   
ATOM   2242  CG  ARG B  35      10.640  11.611 -16.421  1.00 10.00      B   
ATOM   2243  CD  ARG B  35      12.022  11.171 -16.883  1.00 10.00      B   
ATOM   2244  NE  ARG B  35      12.026  10.676 -18.260  1.00 10.00      B   
ATOM   2245  HE  ARG B  35      11.154  10.502 -18.683  1.00 10.00      B   
ATOM   2246  CZ  ARG B  35      13.136  10.442 -18.958  1.00 10.00      B   
ATOM   2247  NH1 ARG B  35      14.327  10.687 -18.425  1.00 10.00      B   
ATOM   2248 HH11 ARG B  35      15.193  10.499 -18.976  1.00 10.00      B   
ATOM   2249 HH12 ARG B  35      14.404  11.071 -17.460  1.00 10.00      B   
ATOM   2250  NH2 ARG B  35      13.058   9.973 -20.192  1.00 10.00      B   
ATOM   2251 HH21 ARG B  35      12.125   9.786 -20.625  1.00 10.00      B   
ATOM   2252 HH22 ARG B  35      13.927   9.789 -20.741  1.00 10.00      B   
ATOM   2253  C   ARG B  35       7.248   9.816 -16.085  1.00 10.00      B   
ATOM   2254  O   ARG B  35       6.413  10.221 -16.889  1.00 10.00      B   
ATOM   2255  N   LEU B  36       7.219   8.597 -15.562  1.00 10.00      B   
ATOM   2256  HN  LEU B  36       7.914   8.335 -14.916  1.00 10.00      B   
ATOM   2257  CA  LEU B  36       6.191   7.631 -15.926  1.00 10.00      B   
ATOM   2258  CB  LEU B  36       6.525   6.253 -15.343  1.00 10.00      B   
ATOM   2259  CG  LEU B  36       6.060   5.041 -16.155  1.00 10.00      B   
ATOM   2260  CD1 LEU B  36       6.954   3.843 -15.882  1.00 10.00      B   
ATOM   2261  CD2 LEU B  36       4.611   4.702 -15.839  1.00 10.00      B   
ATOM   2262  C   LEU B  36       4.816   8.099 -15.452  1.00 10.00      B   
ATOM   2263  O   LEU B  36       3.829   8.008 -16.185  1.00 10.00      B   
ATOM   2264  N   GLN B  37       4.763   8.613 -14.227  1.00 10.00      B   
ATOM   2265  HN  GLN B  37       5.586   8.659 -13.689  1.00 10.00      B   
ATOM   2266  CA  GLN B  37       3.516   9.096 -13.652  1.00 10.00      B   
ATOM   2267  CB  GLN B  37       3.710   9.472 -12.179  1.00 10.00      B   
ATOM   2268  CG  GLN B  37       2.482  10.087 -11.527  1.00 10.00      B   
ATOM   2269  CD  GLN B  37       2.730  10.553 -10.105  1.00 10.00      B   
ATOM   2270  OE1 GLN B  37       3.857  10.878  -9.732  1.00 10.00      B   
ATOM   2271  NE2 GLN B  37       1.674  10.608  -9.306  1.00 10.00      B   
ATOM   2272 HE21 GLN B  37       0.796  10.347  -9.675  1.00 10.00      B   
ATOM   2273 HE22 GLN B  37       1.803  10.910  -8.382  1.00 10.00      B   
ATOM   2274  C   GLN B  37       2.969  10.288 -14.434  1.00 10.00      B   
ATOM   2275  O   GLN B  37       1.816  10.280 -14.872  1.00 10.00      B   
ATOM   2276  N   THR B  38       3.804  11.305 -14.625  1.00 10.00      B   
ATOM   2277  HN  THR B  38       4.720  11.250 -14.269  1.00 10.00      B   
ATOM   2278  CA  THR B  38       3.391  12.498 -15.348  1.00 10.00      B   
ATOM   2279  CB  THR B  38       4.421  13.648 -15.232  1.00 10.00      B   
ATOM   2280  OG1 THR B  38       3.845  14.874 -15.709  1.00 10.00      B   
ATOM   2281  HG1 THR B  38       3.190  14.679 -16.389  1.00 10.00      B   
ATOM   2282  CG2 THR B  38       5.687  13.346 -16.018  1.00 10.00      B   
ATOM   2283  C   THR B  38       3.069  12.186 -16.813  1.00 10.00      B   
ATOM   2284  O   THR B  38       2.264  12.880 -17.435  1.00 10.00      B   
ATOM   2285  N   HIS B  39       3.683  11.133 -17.349  1.00 10.00      B   
ATOM   2286  HN  HIS B  39       4.315  10.618 -16.803  1.00 10.00      B   
ATOM   2287  CA  HIS B  39       3.446  10.726 -18.729  1.00 10.00      B   
ATOM   2288  CB  HIS B  39       4.421   9.613 -19.127  1.00 10.00      B   
ATOM   2289  CG  HIS B  39       4.337   9.192 -20.563  1.00 10.00      B   
ATOM   2290  ND1 HIS B  39       3.486   8.193 -20.967  1.00 10.00      B   
ATOM   2291  CD2 HIS B  39       5.021   9.656 -21.637  1.00 10.00      B   
ATOM   2292  CE1 HIS B  39       3.669   8.070 -22.269  1.00 10.00      B   
ATOM   2293  NE2 HIS B  39       4.588   8.933 -22.720  1.00 10.00      B   
ATOM   2294  HE2 HIS B  39       5.046   8.877 -23.589  1.00 10.00      B   
ATOM   2295  C   HIS B  39       2.010  10.240 -18.879  1.00 10.00      B   
ATOM   2296  O   HIS B  39       1.270  10.713 -19.741  1.00 10.00      B   
ATOM   2297  N   CYS B  40       1.621   9.315 -18.006  1.00 10.00      B   
ATOM   2298  HN  CYS B  40       2.257   9.006 -17.325  1.00 10.00      B   
ATOM   2299  CA  CYS B  40       0.279   8.753 -18.027  1.00 10.00      B   
ATOM   2300  CB  CYS B  40       0.160   7.621 -17.004  1.00 10.00      B   
ATOM   2301  SG  CYS B  40       1.435   6.345 -17.167  1.00 10.00      B   
ATOM   2302  HG  CYS B  40       2.581   6.855 -16.730  1.00 10.00      B   
ATOM   2303  C   CYS B  40      -0.768   9.833 -17.768  1.00 10.00      B   
ATOM   2304  O   CYS B  40      -1.874   9.787 -18.317  1.00 10.00      B   
ATOM   2305  N   TYR B  41      -0.410  10.813 -16.940  1.00 10.00      B   
ATOM   2306  HN  TYR B  41       0.479  10.786 -16.525  1.00 10.00      B   
ATOM   2307  CA  TYR B  41      -1.310  11.918 -16.621  1.00 10.00      B   
ATOM   2308  CB  TYR B  41      -0.713  12.813 -15.526  1.00 10.00      B   
ATOM   2309  CG  TYR B  41      -0.784  12.232 -14.128  1.00 10.00      B   
ATOM   2310  CD1 TYR B  41      -1.224  10.931 -13.910  1.00 10.00      B   
ATOM   2311  CD2 TYR B  41      -0.409  12.987 -13.024  1.00 10.00      B   
ATOM   2312  CE1 TYR B  41      -1.291  10.400 -12.638  1.00 10.00      B   
ATOM   2313  CE2 TYR B  41      -0.475  12.464 -11.746  1.00 10.00      B   
ATOM   2314  CZ  TYR B  41      -0.914  11.169 -11.559  1.00 10.00      B   
ATOM   2315  OH  TYR B  41      -0.976  10.642 -10.290  1.00 10.00      B   
ATOM   2316  HH  TYR B  41      -1.381  11.282  -9.694  1.00 10.00      B   
ATOM   2317  C   TYR B  41      -1.601  12.743 -17.871  1.00 10.00      B   
ATOM   2318  O   TYR B  41      -2.733  13.161 -18.103  1.00 10.00      B   
ATOM   2319  N   LYS B  42      -0.570  12.951 -18.682  1.00 10.00      B   
ATOM   2320  HN  LYS B  42       0.307  12.578 -18.444  1.00 10.00      B   
ATOM   2321  CA  LYS B  42      -0.702  13.718 -19.914  1.00 10.00      B   
ATOM   2322  CB  LYS B  42       0.671  14.133 -20.449  1.00 10.00      B   
ATOM   2323  CG  LYS B  42       1.375  15.169 -19.588  1.00 10.00      B   
ATOM   2324  CD  LYS B  42       2.601  15.738 -20.279  1.00 10.00      B   
ATOM   2325  CE  LYS B  42       3.092  16.990 -19.567  1.00 10.00      B   
ATOM   2326  NZ  LYS B  42       2.123  18.115 -19.681  1.00 10.00      B   
ATOM   2327  HZ1 LYS B  42       1.175  17.810 -19.383  1.00 10.00      B   
ATOM   2328  HZ2 LYS B  42       2.073  18.450 -20.663  1.00 10.00      B   
ATOM   2329  HZ3 LYS B  42       2.422  18.907 -19.074  1.00 10.00      B   
ATOM   2330  C   LYS B  42      -1.474  12.937 -20.971  1.00 10.00      B   
ATOM   2331  O   LYS B  42      -2.124  13.525 -21.836  1.00 10.00      B   
ATOM   2332  N   VAL B  43      -1.394  11.617 -20.906  1.00 10.00      B   
ATOM   2333  HN  VAL B  43      -0.852  11.204 -20.200  1.00 10.00      B   
ATOM   2334  CA  VAL B  43      -2.102  10.771 -21.855  1.00 10.00      B   
ATOM   2335  CB  VAL B  43      -1.570   9.323 -21.837  1.00 10.00      B   
ATOM   2336  CG1 VAL B  43      -2.374   8.439 -22.777  1.00 10.00      B   
ATOM   2337  CG2 VAL B  43      -0.097   9.294 -22.213  1.00 10.00      B   
ATOM   2338  C   VAL B  43      -3.589  10.772 -21.530  1.00 10.00      B   
ATOM   2339  O   VAL B  43      -4.423  11.082 -22.379  1.00 10.00      B   
ATOM   2340  N   HIS B  44      -3.914  10.455 -20.285  1.00 10.00      B   
ATOM   2341  HN  HIS B  44      -3.200  10.231 -19.642  1.00 10.00      B   
ATOM   2342  CA  HIS B  44      -5.303  10.432 -19.852  1.00 10.00      B   
ATOM   2343  CB  HIS B  44      -5.603   9.135 -19.085  1.00 10.00      B   
ATOM   2344  CG  HIS B  44      -6.876   8.460 -19.498  1.00 10.00      B   
ATOM   2345  ND1 HIS B  44      -6.894   7.505 -20.487  1.00 10.00      B   
ATOM   2346  CD2 HIS B  44      -8.135   8.631 -19.021  1.00 10.00      B   
ATOM   2347  CE1 HIS B  44      -8.156   7.115 -20.593  1.00 10.00      B   
ATOM   2348  NE2 HIS B  44      -8.942   7.769 -19.728  1.00 10.00      B   
ATOM   2349  HE2 HIS B  44      -9.880   7.558 -19.522  1.00 10.00      B   
ATOM   2350  C   HIS B  44      -5.635  11.653 -18.988  1.00 10.00      B   
ATOM   2351  O   HIS B  44      -6.643  11.682 -18.274  1.00 10.00      B   
ATOM   2352  N   ASN B  47      -7.815  14.624 -16.947  1.00 10.00      B   
ATOM   2353  HN  ASN B  47      -8.794  14.607 -16.959  1.00 10.00      B   
ATOM   2354  CA  ASN B  47      -7.125  15.667 -16.201  1.00 10.00      B   
ATOM   2355  CB  ASN B  47      -7.452  17.049 -16.766  1.00 10.00      B   
ATOM   2356  CG  ASN B  47      -6.793  18.177 -15.991  1.00 10.00      B   
ATOM   2357  OD1 ASN B  47      -5.628  18.503 -16.217  1.00 10.00      B   
ATOM   2358  ND2 ASN B  47      -7.537  18.788 -15.078  1.00 10.00      B   
ATOM   2359 HD21 ASN B  47      -8.460  18.481 -14.952  1.00 10.00      B   
ATOM   2360 HD22 ASN B  47      -7.132  19.517 -14.563  1.00 10.00      B   
ATOM   2361  C   ASN B  47      -7.487  15.599 -14.723  1.00 10.00      B   
ATOM   2362  O   ASN B  47      -8.640  15.813 -14.346  1.00 10.00      B   
ATOM   2363  N   ALA B  48      -6.498  15.289 -13.898  1.00 10.00      B   
ATOM   2364  HN  ALA B  48      -5.603  15.134 -14.263  1.00 10.00      B   
ATOM   2365  CA  ALA B  48      -6.694  15.186 -12.461  1.00 10.00      B   
ATOM   2366  CB  ALA B  48      -6.306  13.793 -11.984  1.00 10.00      B   
ATOM   2367  C   ALA B  48      -5.867  16.242 -11.740  1.00 10.00      B   
ATOM   2368  O   ALA B  48      -5.156  17.021 -12.377  1.00 10.00      B   
ATOM   2369  N   THR B  49      -5.959  16.261 -10.419  1.00 10.00      B   
ATOM   2370  HN  THR B  49      -6.529  15.604  -9.972  1.00 10.00      B   
ATOM   2371  CA  THR B  49      -5.219  17.221  -9.617  1.00 10.00      B   
ATOM   2372  CB  THR B  49      -6.096  17.792  -8.476  1.00 10.00      B   
ATOM   2373  OG1 THR B  49      -5.437  18.899  -7.844  1.00 10.00      B   
ATOM   2374  HG1 THR B  49      -5.912  19.133  -7.031  1.00 10.00      B   
ATOM   2375  CG2 THR B  49      -6.410  16.725  -7.436  1.00 10.00      B   
ATOM   2376  C   THR B  49      -3.959  16.573  -9.042  1.00 10.00      B   
ATOM   2377  O   THR B  49      -3.742  15.369  -9.205  1.00 10.00      B   
ATOM   2378  N   VAL B  50      -3.137  17.373  -8.377  1.00 10.00      B   
ATOM   2379  HN  VAL B  50      -3.379  18.318  -8.269  1.00 10.00      B   
ATOM   2380  CA  VAL B  50      -1.903  16.885  -7.780  1.00 10.00      B   
ATOM   2381  CB  VAL B  50      -0.687  17.752  -8.173  1.00 10.00      B   
ATOM   2382  CG1 VAL B  50      -0.309  17.510  -9.627  1.00 10.00      B   
ATOM   2383  CG2 VAL B  50      -0.967  19.229  -7.930  1.00 10.00      B   
ATOM   2384  C   VAL B  50      -2.020  16.822  -6.260  1.00 10.00      B   
ATOM   2385  O   VAL B  50      -2.590  17.715  -5.628  1.00 10.00      B   
ATOM   2386  N   ASP B  51      -1.498  15.754  -5.683  1.00 10.00      B   
ATOM   2387  HN  ASP B  51      -1.082  15.059  -6.240  1.00 10.00      B   
ATOM   2388  CA  ASP B  51      -1.534  15.567  -4.243  1.00 10.00      B   
ATOM   2389  CB  ASP B  51      -2.274  14.271  -3.887  1.00 10.00      B   
ATOM   2390  CG  ASP B  51      -1.538  13.020  -4.328  1.00 10.00      B   
ATOM   2391  OD1 ASP B  51      -1.125  12.953  -5.505  1.00 10.00      B   
ATOM   2392  OD2 ASP B  51      -1.387  12.102  -3.497  1.00 10.00      B   
ATOM   2393  C   ASP B  51      -0.123  15.560  -3.664  1.00 10.00      B   
ATOM   2394  O   ASP B  51       0.831  15.996  -4.317  1.00 10.00      B   
ATOM   2395  N   LYS B  52       0.004  15.076  -2.439  1.00 10.00      B   
ATOM   2396  HN  LYS B  52      -0.786  14.721  -1.984  1.00 10.00      B   
ATOM   2397  CA  LYS B  52       1.290  15.015  -1.766  1.00 10.00      B   
ATOM   2398  CB  LYS B  52       1.160  15.522  -0.326  1.00 10.00      B   
ATOM   2399  CG  LYS B  52       2.439  15.432   0.491  1.00 10.00      B   
ATOM   2400  CD  LYS B  52       2.213  15.864   1.929  1.00 10.00      B   
ATOM   2401  CE  LYS B  52       2.417  17.359   2.105  1.00 10.00      B   
ATOM   2402  NZ  LYS B  52       3.854  17.727   2.043  1.00 10.00      B   
ATOM   2403  HZ1 LYS B  52       4.067  18.456   2.751  1.00 10.00      B   
ATOM   2404  HZ2 LYS B  52       4.087  18.101   1.101  1.00 10.00      B   
ATOM   2405  HZ3 LYS B  52       4.451  16.890   2.231  1.00 10.00      B   
ATOM   2406  C   LYS B  52       1.816  13.587  -1.781  1.00 10.00      B   
ATOM   2407  O   LYS B  52       1.118  12.663  -1.370  1.00 10.00      B   
ATOM   2408  N   LEU B  53       3.052  13.421  -2.242  1.00 10.00      B   
ATOM   2409  HN  LEU B  53       3.557  14.210  -2.539  1.00 10.00      B   
ATOM   2410  CA  LEU B  53       3.686  12.106  -2.323  1.00 10.00      B   
ATOM   2411  CB  LEU B  53       5.130  12.243  -2.816  1.00 10.00      B   
ATOM   2412  CG  LEU B  53       5.885  10.937  -3.082  1.00 10.00      B   
ATOM   2413  CD1 LEU B  53       5.309  10.218  -4.292  1.00 10.00      B   
ATOM   2414  CD2 LEU B  53       7.371  11.203  -3.270  1.00 10.00      B   
ATOM   2415  C   LEU B  53       3.652  11.382  -0.977  1.00 10.00      B   
ATOM   2416  O   LEU B  53       3.417  10.175  -0.916  1.00 10.00      B   
ATOM   2417  N   GLU B  54       3.877  12.131   0.097  1.00 10.00      B   
ATOM   2418  HN  GLU B  54       4.064  13.088  -0.022  1.00 10.00      B   
ATOM   2419  CA  GLU B  54       3.866  11.567   1.444  1.00 10.00      B   
ATOM   2420  CB  GLU B  54       4.218  12.639   2.476  1.00 10.00      B   
ATOM   2421  CG  GLU B  54       5.533  13.352   2.209  1.00 10.00      B   
ATOM   2422  CD  GLU B  54       5.791  14.472   3.194  1.00 10.00      B   
ATOM   2423  OE1 GLU B  54       5.421  15.633   2.898  1.00 10.00      B   
ATOM   2424  OE2 GLU B  54       6.355  14.198   4.273  1.00 10.00      B   
ATOM   2425  C   GLU B  54       2.508  10.951   1.773  1.00 10.00      B   
ATOM   2426  O   GLU B  54       2.429   9.909   2.430  1.00 10.00      B   
ATOM   2427  N   ASP B  55       1.445  11.588   1.294  1.00 10.00      B   
ATOM   2428  HN  ASP B  55       1.576  12.393   0.750  1.00 10.00      B   
ATOM   2429  CA  ASP B  55       0.088  11.111   1.535  1.00 10.00      B   
ATOM   2430  CB  ASP B  55      -0.935  12.241   1.375  1.00 10.00      B   
ATOM   2431  CG  ASP B  55      -1.016  13.144   2.590  1.00 10.00      B   
ATOM   2432  OD1 ASP B  55      -0.263  14.136   2.644  1.00 10.00      B   
ATOM   2433  OD2 ASP B  55      -1.832  12.871   3.494  1.00 10.00      B   
ATOM   2434  C   ASP B  55      -0.248   9.971   0.586  1.00 10.00      B   
ATOM   2435  O   ASP B  55      -0.858   8.980   0.986  1.00 10.00      B   
ATOM   2436  N   PHE B  56       0.167  10.120  -0.668  1.00 10.00      B   
ATOM   2437  HN  PHE B  56       0.638  10.947  -0.917  1.00 10.00      B   
ATOM   2438  CA  PHE B  56      -0.068   9.112  -1.694  1.00 10.00      B   
ATOM   2439  CB  PHE B  56       0.591   9.550  -3.005  1.00 10.00      B   
ATOM   2440  CG  PHE B  56       0.235   8.711  -4.198  1.00 10.00      B   
ATOM   2441  CD1 PHE B  56       1.222   8.056  -4.914  1.00 10.00      B   
ATOM   2442  CD2 PHE B  56      -1.083   8.588  -4.610  1.00 10.00      B   
ATOM   2443  CE1 PHE B  56       0.901   7.289  -6.018  1.00 10.00      B   
ATOM   2444  CE2 PHE B  56      -1.411   7.822  -5.712  1.00 10.00      B   
ATOM   2445  CZ  PHE B  56      -0.416   7.174  -6.419  1.00 10.00      B   
ATOM   2446  C   PHE B  56       0.488   7.760  -1.254  1.00 10.00      B   
ATOM   2447  O   PHE B  56      -0.210   6.744  -1.295  1.00 10.00      B   
ATOM   2448  N   ILE B  57       1.741   7.764  -0.814  1.00 10.00      B   
ATOM   2449  HN  ILE B  57       2.238   8.614  -0.802  1.00 10.00      B   
ATOM   2450  CA  ILE B  57       2.401   6.549  -0.353  1.00 10.00      B   
ATOM   2451  CB  ILE B  57       3.878   6.821   0.011  1.00 10.00      B   
ATOM   2452  CG1 ILE B  57       4.664   7.230  -1.238  1.00 10.00      B   
ATOM   2453  CG2 ILE B  57       4.517   5.605   0.670  1.00 10.00      B   
ATOM   2454  CD1 ILE B  57       6.032   7.803  -0.939  1.00 10.00      B   
ATOM   2455  C   ILE B  57       1.670   5.960   0.852  1.00 10.00      B   
ATOM   2456  O   ILE B  57       1.437   4.753   0.920  1.00 10.00      B   
ATOM   2457  N   ASN B  58       1.284   6.827   1.782  1.00 10.00      B   
ATOM   2458  HN  ASN B  58       1.472   7.780   1.650  1.00 10.00      B   
ATOM   2459  CA  ASN B  58       0.579   6.403   2.989  1.00 10.00      B   
ATOM   2460  CB  ASN B  58       0.380   7.581   3.946  1.00 10.00      B   
ATOM   2461  CG  ASN B  58       1.434   7.642   5.034  1.00 10.00      B   
ATOM   2462  OD1 ASN B  58       1.343   6.944   6.042  1.00 10.00      B   
ATOM   2463  ND2 ASN B  58       2.438   8.484   4.842  1.00 10.00      B   
ATOM   2464 HD21 ASN B  58       2.444   9.019   4.014  1.00 10.00      B   
ATOM   2465 HD22 ASN B  58       3.129   8.547   5.533  1.00 10.00      B   
ATOM   2466  C   ASN B  58      -0.770   5.784   2.650  1.00 10.00      B   
ATOM   2467  O   ASN B  58      -1.137   4.740   3.190  1.00 10.00      B   
ATOM   2468  N   ASN B  59      -1.495   6.437   1.746  1.00 10.00      B   
ATOM   2469  HN  ASN B  59      -1.131   7.265   1.355  1.00 10.00      B   
ATOM   2470  CA  ASN B  59      -2.813   5.977   1.314  1.00 10.00      B   
ATOM   2471  CB  ASN B  59      -3.367   6.917   0.236  1.00 10.00      B   
ATOM   2472  CG  ASN B  59      -4.734   6.508  -0.283  1.00 10.00      B   
ATOM   2473  OD1 ASN B  59      -5.554   5.953   0.446  1.00 10.00      B   
ATOM   2474  ND2 ASN B  59      -4.991   6.788  -1.552  1.00 10.00      B   
ATOM   2475 HD21 ASN B  59      -4.294   7.238  -2.078  1.00 10.00      B   
ATOM   2476 HD22 ASN B  59      -5.864   6.535  -1.915  1.00 10.00      B   
ATOM   2477  C   ASN B  59      -2.756   4.544   0.792  1.00 10.00      B   
ATOM   2478  O   ASN B  59      -3.539   3.689   1.208  1.00 10.00      B   
ATOM   2479  N   ILE B  60      -1.809   4.281  -0.099  1.00 10.00      B   
ATOM   2480  HN  ILE B  60      -1.201   5.002  -0.379  1.00 10.00      B   
ATOM   2481  CA  ILE B  60      -1.652   2.951  -0.673  1.00 10.00      B   
ATOM   2482  CB  ILE B  60      -0.706   2.964  -1.893  1.00 10.00      B   
ATOM   2483  CG1 ILE B  60      -1.178   3.994  -2.924  1.00 10.00      B   
ATOM   2484  CG2 ILE B  60      -0.621   1.577  -2.522  1.00 10.00      B   
ATOM   2485  CD1 ILE B  60      -0.208   4.217  -4.062  1.00 10.00      B   
ATOM   2486  C   ILE B  60      -1.123   1.968   0.372  1.00 10.00      B   
ATOM   2487  O   ILE B  60      -1.589   0.829   0.461  1.00 10.00      B   
ATOM   2488  N   ASN B  61      -0.172   2.431   1.182  1.00 10.00      B   
ATOM   2489  HN  ASN B  61       0.140   3.357   1.068  1.00 10.00      B   
ATOM   2490  CA  ASN B  61       0.440   1.605   2.224  1.00 10.00      B   
ATOM   2491  CB  ASN B  61       1.545   2.375   2.953  1.00 10.00      B   
ATOM   2492  CG  ASN B  61       2.719   1.493   3.340  1.00 10.00      B   
ATOM   2493  OD1 ASN B  61       3.649   1.302   2.556  1.00 10.00      B   
ATOM   2494  ND2 ASN B  61       2.694   0.964   4.553  1.00 10.00      B   
ATOM   2495 HD21 ASN B  61       1.932   1.166   5.134  1.00 10.00      B   
ATOM   2496 HD22 ASN B  61       3.438   0.384   4.819  1.00 10.00      B   
ATOM   2497  C   ASN B  61      -0.592   1.096   3.227  1.00 10.00      B   
ATOM   2498  O   ASN B  61      -0.401   0.048   3.839  1.00 10.00      B   
ATOM   2499  N   SER B  62      -1.683   1.839   3.387  1.00 10.00      B   
ATOM   2500  HN  SER B  62      -1.773   2.670   2.873  1.00 10.00      B   
ATOM   2501  CA  SER B  62      -2.746   1.452   4.308  1.00 10.00      B   
ATOM   2502  CB  SER B  62      -3.793   2.562   4.397  1.00 10.00      B   
ATOM   2503  OG  SER B  62      -3.194   3.822   4.668  1.00 10.00      B   
ATOM   2504  HG  SER B  62      -2.285   3.827   4.338  1.00 10.00      B   
ATOM   2505  C   SER B  62      -3.409   0.148   3.859  1.00 10.00      B   
ATOM   2506  O   SER B  62      -3.859  -0.652   4.679  1.00 10.00      B   
ATOM   2507  N   VAL B  63      -3.451  -0.064   2.550  1.00 10.00      B   
ATOM   2508  HN  VAL B  63      -3.057   0.600   1.945  1.00 10.00      B   
ATOM   2509  CA  VAL B  63      -4.057  -1.263   1.988  1.00 10.00      B   
ATOM   2510  CB  VAL B  63      -4.661  -0.980   0.594  1.00 10.00      B   
ATOM   2511  CG1 VAL B  63      -5.563  -2.121   0.152  1.00 10.00      B   
ATOM   2512  CG2 VAL B  63      -5.422   0.339   0.589  1.00 10.00      B   
ATOM   2513  C   VAL B  63      -3.014  -2.370   1.871  1.00 10.00      B   
ATOM   2514  O   VAL B  63      -3.334  -3.559   1.925  1.00 10.00      B   
ATOM   2515  N   LEU B  64      -1.757  -1.963   1.739  1.00 10.00      B   
ATOM   2516  HN  LEU B  64      -1.567  -1.001   1.728  1.00 10.00      B   
ATOM   2517  CA  LEU B  64      -0.652  -2.903   1.611  1.00 10.00      B   
ATOM   2518  CB  LEU B  64       0.633  -2.175   1.215  1.00 10.00      B   
ATOM   2519  CG  LEU B  64       0.617  -1.459  -0.138  1.00 10.00      B   
ATOM   2520  CD1 LEU B  64       1.981  -0.863  -0.443  1.00 10.00      B   
ATOM   2521  CD2 LEU B  64       0.181  -2.406  -1.247  1.00 10.00      B   
ATOM   2522  C   LEU B  64      -0.444  -3.700   2.894  1.00 10.00      B   
ATOM   2523  O   LEU B  64       0.135  -4.787   2.871  1.00 10.00      B   
ATOM   2524  N   GLU B  65      -0.935  -3.157   4.009  1.00 10.00      B   
ATOM   2525  HN  GLU B  65      -1.378  -2.285   3.956  1.00 10.00      B   
ATOM   2526  CA  GLU B  65      -0.819  -3.818   5.307  1.00 10.00      B   
ATOM   2527  CB  GLU B  65      -1.469  -2.974   6.407  1.00 10.00      B   
ATOM   2528  CG  GLU B  65      -0.785  -1.646   6.669  1.00 10.00      B   
ATOM   2529  CD  GLU B  65      -1.192  -1.042   7.999  1.00 10.00      B   
ATOM   2530  OE1 GLU B  65      -0.414  -1.145   8.966  1.00 10.00      B   
ATOM   2531  OE2 GLU B  65      -2.299  -0.465   8.088  1.00 10.00      B   
ATOM   2532  C   GLU B  65      -1.466  -5.202   5.279  1.00 10.00      B   
ATOM   2533  O   GLU B  65      -0.972  -6.141   5.903  1.00 10.00      B   
ATOM   2534  N   SER B  66      -2.560  -5.326   4.532  1.00 10.00      B   
ATOM   2535  HN  SER B  66      -2.892  -4.547   4.036  1.00 10.00      B   
ATOM   2536  CA  SER B  66      -3.280  -6.589   4.425  1.00 10.00      B   
ATOM   2537  CB  SER B  66      -4.643  -6.356   3.769  1.00 10.00      B   
ATOM   2538  OG  SER B  66      -5.316  -5.264   4.381  1.00 10.00      B   
ATOM   2539  HG  SER B  66      -5.550  -5.503   5.286  1.00 10.00      B   
ATOM   2540  C   SER B  66      -2.470  -7.634   3.655  1.00 10.00      B   
ATOM   2541  O   SER B  66      -2.741  -8.831   3.738  1.00 10.00      B   
ATOM   2542  N   LEU B  67      -1.473  -7.172   2.910  1.00 10.00      B   
ATOM   2543  HN  LEU B  67      -1.305  -6.204   2.882  1.00 10.00      B   
ATOM   2544  CA  LEU B  67      -0.615  -8.063   2.139  1.00 10.00      B   
ATOM   2545  CB  LEU B  67      -0.466  -7.561   0.701  1.00 10.00      B   
ATOM   2546  CG  LEU B  67      -1.728  -7.610  -0.166  1.00 10.00      B   
ATOM   2547  CD1 LEU B  67      -1.475  -6.959  -1.515  1.00 10.00      B   
ATOM   2548  CD2 LEU B  67      -2.204  -9.045  -0.345  1.00 10.00      B   
ATOM   2549  C   LEU B  67       0.753  -8.182   2.804  1.00 10.00      B   
ATOM   2550  O   LEU B  67       1.624  -8.917   2.337  1.00 10.00      B   
ATOM   2551  N   TYR B  68       0.916  -7.450   3.902  1.00 10.00      B   
ATOM   2552  HN  TYR B  68       0.170  -6.896   4.211  1.00 10.00      B   
ATOM   2553  CA  TYR B  68       2.156  -7.439   4.672  1.00 10.00      B   
ATOM   2554  CB  TYR B  68       2.438  -8.798   5.321  1.00 10.00      B   
ATOM   2555  CG  TYR B  68       1.507  -9.110   6.473  1.00 10.00      B   
ATOM   2556  CD1 TYR B  68       1.678  -8.499   7.708  1.00 10.00      B   
ATOM   2557  CD2 TYR B  68       0.451 -10.003   6.325  1.00 10.00      B   
ATOM   2558  CE1 TYR B  68       0.828  -8.769   8.762  1.00 10.00      B   
ATOM   2559  CE2 TYR B  68      -0.404 -10.281   7.376  1.00 10.00      B   
ATOM   2560  CZ  TYR B  68      -0.212  -9.660   8.591  1.00 10.00      B   
ATOM   2561  OH  TYR B  68      -1.063  -9.930   9.639  1.00 10.00      B   
ATOM   2562  HH  TYR B  68      -1.455  -9.105   9.954  1.00 10.00      B   
ATOM   2563  C   TYR B  68       3.345  -6.924   3.864  1.00 10.00      B   
ATOM   2564  O   TYR B  68       4.457  -7.443   3.967  1.00 10.00      B   
ATOM   2565  N   ILE B  69       3.094  -5.897   3.067  1.00 10.00      B   
ATOM   2566  HN  ILE B  69       2.181  -5.532   3.033  1.00 10.00      B   
ATOM   2567  CA  ILE B  69       4.129  -5.272   2.253  1.00 10.00      B   
ATOM   2568  CB  ILE B  69       3.986  -5.614   0.754  1.00 10.00      B   
ATOM   2569  CG1 ILE B  69       2.550  -5.383   0.274  1.00 10.00      B   
ATOM   2570  CG2 ILE B  69       4.431  -7.045   0.480  1.00 10.00      B   
ATOM   2571  CD1 ILE B  69       2.376  -5.535  -1.223  1.00 10.00      B   
ATOM   2572  C   ILE B  69       4.053  -3.765   2.443  1.00 10.00      B   
ATOM   2573  O   ILE B  69       3.028  -3.253   2.891  1.00 10.00      B   
ATOM   2574  N   GLU B  70       5.125  -3.055   2.126  1.00 10.00      B   
ATOM   2575  HN  GLU B  70       5.928  -3.509   1.783  1.00 10.00      B   
ATOM   2576  CA  GLU B  70       5.137  -1.611   2.291  1.00 10.00      B   
ATOM   2577  CB  GLU B  70       5.603  -1.257   3.707  1.00 10.00      B   
ATOM   2578  CG  GLU B  70       7.013  -1.731   4.026  1.00 10.00      B   
ATOM   2579  CD  GLU B  70       7.561  -1.137   5.306  1.00 10.00      B   
ATOM   2580  OE1 GLU B  70       8.108  -1.895   6.130  1.00 10.00      B   
ATOM   2581  OE2 GLU B  70       7.457   0.097   5.491  1.00 10.00      B   
ATOM   2582  C   GLU B  70       6.054  -0.936   1.282  1.00 10.00      B   
ATOM   2583  O   GLU B  70       6.942  -1.569   0.703  1.00 10.00      B   
ATOM   2584  N   ILE B  71       5.823   0.353   1.071  1.00 10.00      B   
ATOM   2585  HN  ILE B  71       5.078   0.788   1.547  1.00 10.00      B   
ATOM   2586  CA  ILE B  71       6.648   1.144   0.175  1.00 10.00      B   
ATOM   2587  CB  ILE B  71       5.844   2.268  -0.517  1.00 10.00      B   
ATOM   2588  CG1 ILE B  71       4.512   1.723  -1.045  1.00 10.00      B   
ATOM   2589  CG2 ILE B  71       6.656   2.875  -1.655  1.00 10.00      B   
ATOM   2590  CD1 ILE B  71       3.581   2.782  -1.596  1.00 10.00      B   
ATOM   2591  C   ILE B  71       7.767   1.746   1.012  1.00 10.00      B   
ATOM   2592  O   ILE B  71       7.765   2.938   1.331  1.00 10.00      B   
ATOM   2593  N   LYS B  72       8.691   0.881   1.397  1.00 10.00      B   
ATOM   2594  HN  LYS B  72       8.616  -0.049   1.093  1.00 10.00      B   
ATOM   2595  CA  LYS B  72       9.817   1.250   2.239  1.00 10.00      B   
ATOM   2596  CB  LYS B  72      10.671   0.012   2.529  1.00 10.00      B   
ATOM   2597  CG  LYS B  72      11.465   0.070   3.825  1.00 10.00      B   
ATOM   2598  CD  LYS B  72      11.983  -1.311   4.200  1.00 10.00      B   
ATOM   2599  CE  LYS B  72      12.714  -1.298   5.533  1.00 10.00      B   
ATOM   2600  NZ  LYS B  72      12.975  -2.675   6.033  1.00 10.00      B   
ATOM   2601  HZ1 LYS B  72      13.381  -3.263   5.279  1.00 10.00      B   
ATOM   2602  HZ2 LYS B  72      12.086  -3.110   6.357  1.00 10.00      B   
ATOM   2603  HZ3 LYS B  72      13.645  -2.646   6.839  1.00 10.00      B   
ATOM   2604  C   LYS B  72      10.667   2.355   1.630  1.00 10.00      B   
ATOM   2605  O   LYS B  72      11.244   2.192   0.552  1.00 10.00      B   
ATOM   2606  N   ARG B  73      10.722   3.484   2.323  1.00 10.00      B   
ATOM   2607  HN  ARG B  73      10.209   3.555   3.156  1.00 10.00      B   
ATOM   2608  CA  ARG B  73      11.522   4.615   1.887  1.00 10.00      B   
ATOM   2609  CB  ARG B  73      10.910   5.933   2.376  1.00 10.00      B   
ATOM   2610  CG  ARG B  73      11.530   7.181   1.757  1.00 10.00      B   
ATOM   2611  CD  ARG B  73      10.888   8.446   2.306  1.00 10.00      B   
ATOM   2612  NE  ARG B  73      11.046   9.589   1.405  1.00 10.00      B   
ATOM   2613  HE  ARG B  73      10.736   9.476   0.471  1.00 10.00      B   
ATOM   2614  CZ  ARG B  73      11.559  10.764   1.770  1.00 10.00      B   
ATOM   2615  NH1 ARG B  73      11.993  10.945   3.016  1.00 10.00      B   
ATOM   2616 HH11 ARG B  73      11.943  10.163   3.706  1.00 10.00      B   
ATOM   2617 HH12 ARG B  73      12.381  11.871   3.312  1.00 10.00      B   
ATOM   2618  NH2 ARG B  73      11.641  11.754   0.887  1.00 10.00      B   
ATOM   2619 HH21 ARG B  73      12.048  12.673   1.167  1.00 10.00      B   
ATOM   2620 HH22 ARG B  73      11.296  11.619  -0.092  1.00 10.00      B   
ATOM   2621  C   ARG B  73      12.925   4.454   2.449  1.00 10.00      B   
ATOM   2622  O   ARG B  73      13.136   4.573   3.659  1.00 10.00      B   
ATOM   2623  N   GLY B  74      13.873   4.161   1.576  1.00 10.00      B   
ATOM   2624  HN  GLY B  74      13.647   4.096   0.620  1.00 10.00      B   
ATOM   2625  CA  GLY B  74      15.236   3.964   2.012  1.00 10.00      B   
ATOM   2626  C   GLY B  74      16.172   5.017   1.475  1.00 10.00      B   
ATOM   2627  O   GLY B  74      15.743   5.961   0.812  1.00 10.00      B   
ATOM   2628  N   VAL B  75      17.450   4.848   1.756  1.00 10.00      B   
ATOM   2629  HN  VAL B  75      17.724   4.066   2.280  1.00 10.00      B   
ATOM   2630  CA  VAL B  75      18.469   5.783   1.315  1.00 10.00      B   
ATOM   2631  CB  VAL B  75      18.669   6.902   2.371  1.00 10.00      B   
ATOM   2632  CG1 VAL B  75      19.175   6.342   3.693  1.00 10.00      B   
ATOM   2633  CG2 VAL B  75      19.578   8.004   1.856  1.00 10.00      B   
ATOM   2634  C   VAL B  75      19.779   5.033   1.076  1.00 10.00      B   
ATOM   2635  O   VAL B  75      20.058   4.043   1.754  1.00 10.00      B   
ATOM   2636  N   THR B  76      20.555   5.471   0.096  1.00 10.00      B   
ATOM   2637  HN  THR B  76      20.268   6.238  -0.447  1.00 10.00      B   
ATOM   2638  CA  THR B  76      21.825   4.831  -0.208  1.00 10.00      B   
ATOM   2639  CB  THR B  76      22.342   5.265  -1.589  1.00 10.00      B   
ATOM   2640  OG1 THR B  76      21.581   6.393  -2.040  1.00 10.00      B   
ATOM   2641  HG1 THR B  76      22.103   6.887  -2.702  1.00 10.00      B   
ATOM   2642  CG2 THR B  76      22.195   4.129  -2.590  1.00 10.00      B   
ATOM   2643  C   THR B  76      22.871   5.149   0.860  1.00 10.00      B   
ATOM   2644  O   THR B  76      22.834   6.210   1.484  1.00 10.00      B   
ATOM   2645  N   GLU B  77      23.795   4.220   1.070  1.00 10.00      B   
ATOM   2646  HN  GLU B  77      23.764   3.391   0.551  1.00 10.00      B   
ATOM   2647  CA  GLU B  77      24.846   4.388   2.066  1.00 10.00      B   
ATOM   2648  CB  GLU B  77      25.403   3.024   2.475  1.00 10.00      B   
ATOM   2649  CG  GLU B  77      24.359   1.929   2.636  1.00 10.00      B   
ATOM   2650  CD  GLU B  77      24.982   0.594   2.993  1.00 10.00      B   
ATOM   2651  OE1 GLU B  77      25.886   0.142   2.261  1.00 10.00      B   
ATOM   2652  OE2 GLU B  77      24.585   0.000   4.018  1.00 10.00      B   
ATOM   2653  C   GLU B  77      25.988   5.247   1.534  1.00 10.00      B   
ATOM   2654  O   GLU B  77      26.746   5.835   2.306  1.00 10.00      B   
ATOM   2655  N   ASP B  78      26.096   5.329   0.214  1.00 10.00      B   
ATOM   2656  HN  ASP B  78      25.431   4.880  -0.351  1.00 10.00      B   
ATOM   2657  CA  ASP B  78      27.165   6.085  -0.424  1.00 10.00      B   
ATOM   2658  CB  ASP B  78      27.690   5.381  -1.689  1.00 10.00      B   
ATOM   2659  CG  ASP B  78      26.615   5.038  -2.713  1.00 10.00      B   
ATOM   2660  OD1 ASP B  78      25.416   5.128  -2.383  1.00 10.00      B   
ATOM   2661  OD2 ASP B  78      26.979   4.660  -3.849  1.00 10.00      B   
ATOM   2662  C   ASP B  78      26.799   7.539  -0.709  1.00 10.00      B   
ATOM   2663  O   ASP B  78      27.346   8.452  -0.088  1.00 10.00      B   
ATOM   2664  N   ASP B  79      25.881   7.760  -1.640  1.00 10.00      B   
ATOM   2665  HN  ASP B  79      25.456   6.991  -2.092  1.00 10.00      B   
ATOM   2666  CA  ASP B  79      25.489   9.119  -2.007  1.00 10.00      B   
ATOM   2667  CB  ASP B  79      25.083   9.220  -3.487  1.00 10.00      B   
ATOM   2668  CG  ASP B  79      23.598   9.066  -3.745  1.00 10.00      B   
ATOM   2669  OD1 ASP B  79      23.031   8.009  -3.397  1.00 10.00      B   
ATOM   2670  OD2 ASP B  79      22.997  10.000  -4.317  1.00 10.00      B   
ATOM   2671  C   ASP B  79      24.439   9.712  -1.068  1.00 10.00      B   
ATOM   2672  O   ASP B  79      24.554  10.866  -0.651  1.00 10.00      B   
ATOM   2673  N   GLY B  80      23.430   8.921  -0.727  1.00 10.00      B   
ATOM   2674  HN  GLY B  80      23.380   8.020  -1.107  1.00 10.00      B   
ATOM   2675  CA  GLY B  80      22.390   9.389   0.167  1.00 10.00      B   
ATOM   2676  C   GLY B  80      21.133   9.803  -0.575  1.00 10.00      B   
ATOM   2677  O   GLY B  80      20.523  10.824  -0.255  1.00 10.00      B   
ATOM   2678  N   ARG B  81      20.737   9.003  -1.553  1.00 10.00      B   
ATOM   2679  HN  ARG B  81      21.256   8.190  -1.746  1.00 10.00      B   
ATOM   2680  CA  ARG B  81      19.552   9.286  -2.346  1.00 10.00      B   
ATOM   2681  CB  ARG B  81      19.818   8.948  -3.813  1.00 10.00      B   
ATOM   2682  CG  ARG B  81      18.981   9.730  -4.813  1.00 10.00      B   
ATOM   2683  CD  ARG B  81      19.589   9.639  -6.203  1.00 10.00      B   
ATOM   2684  NE  ARG B  81      21.036   9.830  -6.162  1.00 10.00      B   
ATOM   2685  HE  ARG B  81      21.465   9.852  -5.264  1.00 10.00      B   
ATOM   2686  CZ  ARG B  81      21.815   9.966  -7.227  1.00 10.00      B   
ATOM   2687  NH1 ARG B  81      21.302   9.933  -8.451  1.00 10.00      B   
ATOM   2688 HH11 ARG B  81      21.925  10.042  -9.282  1.00 10.00      B   
ATOM   2689 HH12 ARG B  81      20.282   9.798  -8.587  1.00 10.00      B   
ATOM   2690  NH2 ARG B  81      23.117  10.129  -7.056  1.00 10.00      B   
ATOM   2691 HH21 ARG B  81      23.751  10.240  -7.878  1.00 10.00      B   
ATOM   2692 HH22 ARG B  81      23.512  10.145  -6.084  1.00 10.00      B   
ATOM   2693  C   ARG B  81      18.362   8.476  -1.844  1.00 10.00      B   
ATOM   2694  O   ARG B  81      18.435   7.250  -1.746  1.00 10.00      B   
ATOM   2695  N   PRO B  82      17.259   9.153  -1.493  1.00 10.00      B   
ATOM   2696  CA  PRO B  82      16.047   8.484  -1.019  1.00 10.00      B   
ATOM   2697  CB  PRO B  82      15.134   9.637  -0.589  1.00 10.00      B   
ATOM   2698  CG  PRO B  82      15.641  10.830  -1.326  1.00 10.00      B   
ATOM   2699  CD  PRO B  82      17.117  10.619  -1.513  1.00 10.00      B   
ATOM   2700  C   PRO B  82      15.391   7.662  -2.128  1.00 10.00      B   
ATOM   2701  O   PRO B  82      15.012   8.192  -3.175  1.00 10.00      B   
ATOM   2702  N   ILE B  83      15.267   6.366  -1.890  1.00 10.00      B   
ATOM   2703  HN  ILE B  83      15.571   6.011  -1.025  1.00 10.00      B   
ATOM   2704  CA  ILE B  83      14.672   5.456  -2.861  1.00 10.00      B   
ATOM   2705  CB  ILE B  83      15.668   4.360  -3.301  1.00 10.00      B   
ATOM   2706  CG1 ILE B  83      16.314   3.697  -2.080  1.00 10.00      B   
ATOM   2707  CG2 ILE B  83      16.728   4.941  -4.227  1.00 10.00      B   
ATOM   2708  CD1 ILE B  83      17.207   2.523  -2.417  1.00 10.00      B   
ATOM   2709  C   ILE B  83      13.417   4.803  -2.292  1.00 10.00      B   
ATOM   2710  O   ILE B  83      13.159   4.875  -1.089  1.00 10.00      B   
ATOM   2711  N   TYR B  84      12.645   4.164  -3.159  1.00 10.00      B   
ATOM   2712  HN  TYR B  84      12.917   4.119  -4.100  1.00 10.00      B   
ATOM   2713  CA  TYR B  84      11.411   3.506  -2.753  1.00 10.00      B   
ATOM   2714  CB  TYR B  84      10.199   4.315  -3.231  1.00 10.00      B   
ATOM   2715  CG  TYR B  84      10.158   5.730  -2.700  1.00 10.00      B   
ATOM   2716  CD1 TYR B  84      10.739   6.779  -3.405  1.00 10.00      B   
ATOM   2717  CD2 TYR B  84       9.546   6.018  -1.488  1.00 10.00      B   
ATOM   2718  CE1 TYR B  84      10.713   8.070  -2.915  1.00 10.00      B   
ATOM   2719  CE2 TYR B  84       9.512   7.307  -0.994  1.00 10.00      B   
ATOM   2720  CZ  TYR B  84      10.098   8.328  -1.710  1.00 10.00      B   
ATOM   2721  OH  TYR B  84      10.076   9.611  -1.213  1.00 10.00      B   
ATOM   2722  HH  TYR B  84       9.994  10.237  -1.946  1.00 10.00      B   
ATOM   2723  C   TYR B  84      11.356   2.097  -3.329  1.00 10.00      B   
ATOM   2724  O   TYR B  84      11.724   1.883  -4.485  1.00 10.00      B   
ATOM   2725  N   ALA B  85      10.912   1.140  -2.526  1.00 10.00      B   
ATOM   2726  HN  ALA B  85      10.647   1.367  -1.606  1.00 10.00      B   
ATOM   2727  CA  ALA B  85      10.812  -0.243  -2.975  1.00 10.00      B   
ATOM   2728  CB  ALA B  85      12.149  -0.955  -2.818  1.00 10.00      B   
ATOM   2729  C   ALA B  85       9.724  -0.987  -2.212  1.00 10.00      B   
ATOM   2730  O   ALA B  85       9.484  -0.714  -1.036  1.00 10.00      B   
ATOM   2731  N   LEU B  86       9.057  -1.914  -2.892  1.00 10.00      B   
ATOM   2732  HN  LEU B  86       9.281  -2.067  -3.833  1.00 10.00      B   
ATOM   2733  CA  LEU B  86       8.002  -2.710  -2.276  1.00 10.00      B   
ATOM   2734  CB  LEU B  86       7.021  -3.232  -3.333  1.00 10.00      B   
ATOM   2735  CG  LEU B  86       6.116  -2.188  -3.992  1.00 10.00      B   
ATOM   2736  CD1 LEU B  86       5.275  -2.825  -5.088  1.00 10.00      B   
ATOM   2737  CD2 LEU B  86       5.227  -1.517  -2.957  1.00 10.00      B   
ATOM   2738  C   LEU B  86       8.610  -3.868  -1.498  1.00 10.00      B   
ATOM   2739  O   LEU B  86       8.831  -4.950  -2.043  1.00 10.00      B   
ATOM   2740  N   VAL B  87       8.882  -3.627  -0.227  1.00 10.00      B   
ATOM   2741  HN  VAL B  87       8.652  -2.749   0.151  1.00 10.00      B   
ATOM   2742  CA  VAL B  87       9.488  -4.630   0.634  1.00 10.00      B   
ATOM   2743  CB  VAL B  87      10.524  -3.982   1.583  1.00 10.00      B   
ATOM   2744  CG1 VAL B  87      11.254  -5.032   2.409  1.00 10.00      B   
ATOM   2745  CG2 VAL B  87      11.516  -3.142   0.792  1.00 10.00      B   
ATOM   2746  C   VAL B  87       8.425  -5.366   1.445  1.00 10.00      B   
ATOM   2747  O   VAL B  87       7.374  -4.805   1.760  1.00 10.00      B   
ATOM   2748  N   ASN B  88       8.698  -6.625   1.759  1.00 10.00      B   
ATOM   2749  HN  ASN B  88       9.550  -7.010   1.468  1.00 10.00      B   
ATOM   2750  CA  ASN B  88       7.784  -7.446   2.539  1.00 10.00      B   
ATOM   2751  CB  ASN B  88       7.924  -8.913   2.116  1.00 10.00      B   
ATOM   2752  CG  ASN B  88       6.692  -9.745   2.412  1.00 10.00      B   
ATOM   2753  OD1 ASN B  88       6.324  -9.947   3.569  1.00 10.00      B   
ATOM   2754  ND2 ASN B  88       6.053 -10.248   1.368  1.00 10.00      B   
ATOM   2755 HD21 ASN B  88       6.406 -10.058   0.471  1.00 10.00      B   
ATOM   2756 HD22 ASN B  88       5.252 -10.790   1.531  1.00 10.00      B   
ATOM   2757  C   ASN B  88       8.115  -7.300   4.022  1.00 10.00      B   
ATOM   2758  O   ASN B  88       9.258  -7.011   4.378  1.00 10.00      B   
ATOM   2759  N   LEU B  89       7.122  -7.489   4.880  1.00 10.00      B   
ATOM   2760  HN  LEU B  89       6.224  -7.699   4.536  1.00 10.00      B   
ATOM   2761  CA  LEU B  89       7.326  -7.377   6.321  1.00 10.00      B   
ATOM   2762  CB  LEU B  89       6.014  -7.025   7.029  1.00 10.00      B   
ATOM   2763  CG  LEU B  89       5.477  -5.610   6.796  1.00 10.00      B   
ATOM   2764  CD1 LEU B  89       4.116  -5.439   7.456  1.00 10.00      B   
ATOM   2765  CD2 LEU B  89       6.458  -4.573   7.318  1.00 10.00      B   
ATOM   2766  C   LEU B  89       7.916  -8.658   6.908  1.00 10.00      B   
ATOM   2767  O   LEU B  89       8.421  -8.664   8.032  1.00 10.00      B   
ATOM   2768  N   ALA B  90       7.846  -9.743   6.144  1.00 10.00      B   
ATOM   2769  HN  ALA B  90       7.436  -9.675   5.254  1.00 10.00      B   
ATOM   2770  CA  ALA B  90       8.368 -11.028   6.589  1.00 10.00      B   
ATOM   2771  CB  ALA B  90       7.816 -12.152   5.727  1.00 10.00      B   
ATOM   2772  C   ALA B  90       9.894 -11.038   6.565  1.00 10.00      B   
ATOM   2773  O   ALA B  90      10.513 -10.464   5.666  1.00 10.00      B   
ATOM   2774  N   THR B  91      10.490 -11.696   7.553  1.00 10.00      B   
ATOM   2775  HN  THR B  91       9.937 -12.126   8.242  1.00 10.00      B   
ATOM   2776  CA  THR B  91      11.943 -11.781   7.656  1.00 10.00      B   
ATOM   2777  CB  THR B  91      12.398 -12.360   9.020  1.00 10.00      B   
ATOM   2778  OG1 THR B  91      13.829 -12.391   9.095  1.00 10.00      B   
ATOM   2779  HG1 THR B  91      14.105 -12.238  10.017  1.00 10.00      B   
ATOM   2780  CG2 THR B  91      11.856 -13.765   9.236  1.00 10.00      B   
ATOM   2781  C   THR B  91      12.553 -12.583   6.502  1.00 10.00      B   
ATOM   2782  O   THR B  91      13.616 -12.238   5.987  1.00 10.00      B   
ATOM   2783  N   THR B  92      11.865 -13.631   6.074  1.00 10.00      B   
ATOM   2784  HN  THR B  92      11.008 -13.849   6.496  1.00 10.00      B   
ATOM   2785  CA  THR B  92      12.351 -14.467   4.988  1.00 10.00      B   
ATOM   2786  CB  THR B  92      11.788 -15.894   5.088  1.00 10.00      B   
ATOM   2787  OG1 THR B  92      10.504 -15.857   5.724  1.00 10.00      B   
ATOM   2788  HG1 THR B  92       9.882 -16.374   5.199  1.00 10.00      B   
ATOM   2789  CG2 THR B  92      12.724 -16.778   5.897  1.00 10.00      B   
ATOM   2790  C   THR B  92      12.005 -13.859   3.630  1.00 10.00      B   
ATOM   2791  O   THR B  92      11.351 -14.483   2.796  1.00 10.00      B   
ATOM   2792  N   SER B  93      12.475 -12.639   3.414  1.00 10.00      B   
ATOM   2793  HN  SER B  93      13.000 -12.199   4.123  1.00 10.00      B   
ATOM   2794  CA  SER B  93      12.227 -11.914   2.177  1.00 10.00      B   
ATOM   2795  CB  SER B  93      12.463 -10.424   2.420  1.00 10.00      B   
ATOM   2796  OG  SER B  93      12.512 -10.157   3.815  1.00 10.00      B   
ATOM   2797  HG  SER B  93      11.621 -10.238   4.191  1.00 10.00      B   
ATOM   2798  C   SER B  93      13.118 -12.415   1.037  1.00 10.00      B   
ATOM   2799  O   SER B  93      13.127 -11.844  -0.054  1.00 10.00      B   
ATOM   2800  N   ILE B  94      13.845 -13.502   1.290  1.00 10.00      B   
ATOM   2801  HN  ILE B  94      13.777 -13.921   2.171  1.00 10.00      B   
ATOM   2802  CA  ILE B  94      14.737 -14.088   0.293  1.00 10.00      B   
ATOM   2803  CB  ILE B  94      15.600 -15.222   0.898  1.00 10.00      B   
ATOM   2804  CG1 ILE B  94      16.645 -15.715  -0.113  1.00 10.00      B   
ATOM   2805  CG2 ILE B  94      14.731 -16.373   1.391  1.00 10.00      B   
ATOM   2806  CD1 ILE B  94      17.663 -16.678   0.464  1.00 10.00      B   
ATOM   2807  C   ILE B  94      13.945 -14.608  -0.910  1.00 10.00      B   
ATOM   2808  O   ILE B  94      14.481 -14.744  -2.014  1.00 10.00      B   
ATOM   2809  N   SER B  95      12.656 -14.857  -0.694  1.00 10.00      B   
ATOM   2810  HN  SER B  95      12.286 -14.716   0.203  1.00 10.00      B   
ATOM   2811  CA  SER B  95      11.773 -15.348  -1.743  1.00 10.00      B   
ATOM   2812  CB  SER B  95      10.380 -15.603  -1.167  1.00 10.00      B   
ATOM   2813  OG  SER B  95      10.470 -16.096   0.161  1.00 10.00      B   
ATOM   2814  HG  SER B  95       9.584 -16.289   0.486  1.00 10.00      B   
ATOM   2815  C   SER B  95      11.693 -14.358  -2.906  1.00 10.00      B   
ATOM   2816  O   SER B  95      11.376 -14.740  -4.031  1.00 10.00      B   
ATOM   2817  N   LYS B  96      12.013 -13.091  -2.629  1.00 10.00      B   
ATOM   2818  HN  LYS B  96      12.274 -12.856  -1.712  1.00 10.00      B   
ATOM   2819  CA  LYS B  96      11.989 -12.044  -3.650  1.00 10.00      B   
ATOM   2820  CB  LYS B  96      12.316 -10.681  -3.033  1.00 10.00      B   
ATOM   2821  CG  LYS B  96      11.171 -10.046  -2.262  1.00 10.00      B   
ATOM   2822  CD  LYS B  96       9.975  -9.788  -3.164  1.00 10.00      B   
ATOM   2823  CE  LYS B  96       9.138  -8.626  -2.657  1.00 10.00      B   
ATOM   2824  NZ  LYS B  96       9.840  -7.329  -2.824  1.00 10.00      B   
ATOM   2825  HZ1 LYS B  96      10.108  -7.190  -3.816  1.00 10.00      B   
ATOM   2826  HZ2 LYS B  96      10.711  -7.309  -2.241  1.00 10.00      B   
ATOM   2827  HZ3 LYS B  96       9.228  -6.541  -2.526  1.00 10.00      B   
ATOM   2828  C   LYS B  96      12.969 -12.347  -4.780  1.00 10.00      B   
ATOM   2829  O   LYS B  96      12.794 -11.890  -5.910  1.00 10.00      B   
ATOM   2830  N   MET B  97      14.004 -13.114  -4.467  1.00 10.00      B   
ATOM   2831  HN  MET B  97      14.100 -13.437  -3.547  1.00 10.00      B   
ATOM   2832  CA  MET B  97      15.000 -13.482  -5.459  1.00 10.00      B   
ATOM   2833  CB  MET B  97      16.413 -13.260  -4.922  1.00 10.00      B   
ATOM   2834  CG  MET B  97      17.259 -12.358  -5.803  1.00 10.00      B   
ATOM   2835  SD  MET B  97      19.017 -12.476  -5.442  1.00 10.00      B   
ATOM   2836  CE  MET B  97      19.367 -14.133  -6.022  1.00 10.00      B   
ATOM   2837  C   MET B  97      14.818 -14.929  -5.893  1.00 10.00      B   
ATOM   2838  O   MET B  97      15.302 -15.334  -6.949  1.00 10.00      B   
ATOM   2839  N   ALA B  98      14.101 -15.697  -5.077  1.00 10.00      B   
ATOM   2840  HN  ALA B  98      13.733 -15.307  -4.260  1.00 10.00      B   
ATOM   2841  CA  ALA B  98      13.846 -17.104  -5.367  1.00 10.00      B   
ATOM   2842  CB  ALA B  98      13.179 -17.780  -4.180  1.00 10.00      B   
ATOM   2843  C   ALA B  98      12.983 -17.250  -6.614  1.00 10.00      B   
ATOM   2844  O   ALA B  98      13.229 -18.116  -7.452  1.00 10.00      B   
ATOM   2845  N   THR B  99      11.985 -16.385  -6.742  1.00 10.00      B   
ATOM   2846  HN  THR B  99      11.841 -15.710  -6.042  1.00 10.00      B   
ATOM   2847  CA  THR B  99      11.090 -16.415  -7.890  1.00 10.00      B   
ATOM   2848  CB  THR B  99       9.699 -15.873  -7.513  1.00 10.00      B   
ATOM   2849  OG1 THR B  99       9.559 -15.865  -6.086  1.00 10.00      B   
ATOM   2850  HG1 THR B  99       9.910 -16.690  -5.726  1.00 10.00      B   
ATOM   2851  CG2 THR B  99       8.603 -16.736  -8.119  1.00 10.00      B   
ATOM   2852  C   THR B  99      11.648 -15.580  -9.042  1.00 10.00      B   
ATOM   2853  O   THR B  99      10.909 -15.159  -9.928  1.00 10.00      B   
ATOM   2854  N   ASP B 100      12.953 -15.347  -9.033  1.00 10.00      B   
ATOM   2855  HN  ASP B 100      13.505 -15.722  -8.314  1.00 10.00      B   
ATOM   2856  CA  ASP B 100      13.583 -14.555 -10.080  1.00 10.00      B   
ATOM   2857  CB  ASP B 100      13.958 -13.165  -9.552  1.00 10.00      B   
ATOM   2858  CG  ASP B 100      14.125 -12.134 -10.655  1.00 10.00      B   
ATOM   2859  OD1 ASP B 100      13.364 -11.143 -10.664  1.00 10.00      B   
ATOM   2860  OD2 ASP B 100      15.013 -12.307 -11.517  1.00 10.00      B   
ATOM   2861  C   ASP B 100      14.821 -15.253 -10.627  1.00 10.00      B   
ATOM   2862  O   ASP B 100      14.908 -15.541 -11.824  1.00 10.00      B   
ATOM   2863  N   PHE B 101      15.766 -15.541  -9.747  1.00 10.00      B   
ATOM   2864  HN  PHE B 101      15.621 -15.327  -8.800  1.00 10.00      B   
ATOM   2865  CA  PHE B 101      17.008 -16.189 -10.143  1.00 10.00      B   
ATOM   2866  CB  PHE B 101      18.193 -15.598  -9.371  1.00 10.00      B   
ATOM   2867  CG  PHE B 101      18.519 -14.178  -9.746  1.00 10.00      B   
ATOM   2868  CD1 PHE B 101      19.564 -13.900 -10.611  1.00 10.00      B   
ATOM   2869  CD2 PHE B 101      17.779 -13.124  -9.236  1.00 10.00      B   
ATOM   2870  CE1 PHE B 101      19.867 -12.598 -10.958  1.00 10.00      B   
ATOM   2871  CE2 PHE B 101      18.075 -11.819  -9.578  1.00 10.00      B   
ATOM   2872  CZ  PHE B 101      19.121 -11.556 -10.441  1.00 10.00      B   
ATOM   2873  C   PHE B 101      16.937 -17.697  -9.943  1.00 10.00      B   
ATOM   2874  O   PHE B 101      16.167 -18.190  -9.116  1.00 10.00      B   
ATOM   2875  N   ALA B 102      17.741 -18.421 -10.713  1.00 10.00      B   
ATOM   2876  HN  ALA B 102      18.323 -17.958 -11.363  1.00 10.00      B   
ATOM   2877  CA  ALA B 102      17.782 -19.877 -10.637  1.00 10.00      B   
ATOM   2878  CB  ALA B 102      18.443 -20.447 -11.883  1.00 10.00      B   
ATOM   2879  C   ALA B 102      18.507 -20.355  -9.378  1.00 10.00      B   
ATOM   2880  O   ALA B 102      18.980 -19.548  -8.578  1.00 10.00      B   
ATOM   2881  N   GLU B 103      18.599 -21.671  -9.225  1.00 10.00      B   
ATOM   2882  HN  GLU B 103      18.214 -22.254  -9.914  1.00 10.00      B   
ATOM   2883  CA  GLU B 103      19.253 -22.285  -8.071  1.00 10.00      B   
ATOM   2884  CB  GLU B 103      19.273 -23.806  -8.244  1.00 10.00      B   
ATOM   2885  CG  GLU B 103      19.356 -24.588  -6.945  1.00 10.00      B   
ATOM   2886  CD  GLU B 103      17.993 -24.940  -6.389  1.00 10.00      B   
ATOM   2887  OE1 GLU B 103      17.116 -25.361  -7.172  1.00 10.00      B   
ATOM   2888  OE2 GLU B 103      17.794 -24.820  -5.164  1.00 10.00      B   
ATOM   2889  C   GLU B 103      20.683 -21.770  -7.910  1.00 10.00      B   
ATOM   2890  O   GLU B 103      21.032 -21.170  -6.890  1.00 10.00      B   
ATOM   2891  N   ASN B 104      21.494 -21.989  -8.937  1.00 10.00      B   
ATOM   2892  HN  ASN B 104      21.146 -22.454  -9.725  1.00 10.00      B   
ATOM   2893  CA  ASN B 104      22.890 -21.561  -8.927  1.00 10.00      B   
ATOM   2894  CB  ASN B 104      23.662 -22.112 -10.135  1.00 10.00      B   
ATOM   2895  CG  ASN B 104      22.886 -22.064 -11.445  1.00 10.00      B   
ATOM   2896  OD1 ASN B 104      22.010 -21.220 -11.646  1.00 10.00      B   
ATOM   2897  ND2 ASN B 104      23.200 -22.981 -12.348  1.00 10.00      B   
ATOM   2898 HD21 ASN B 104      23.905 -23.635 -12.120  1.00 10.00      B   
ATOM   2899 HD22 ASN B 104      22.722 -22.973 -13.203  1.00 10.00      B   
ATOM   2900  C   ASN B 104      23.021 -20.043  -8.841  1.00 10.00      B   
ATOM   2901  O   ASN B 104      23.883 -19.526  -8.132  1.00 10.00      B   
ATOM   2902  N   GLU B 105      22.152 -19.332  -9.549  1.00 10.00      B   
ATOM   2903  HN  GLU B 105      21.484 -19.800 -10.093  1.00 10.00      B   
ATOM   2904  CA  GLU B 105      22.174 -17.874  -9.544  1.00 10.00      B   
ATOM   2905  CB  GLU B 105      21.167 -17.310 -10.552  1.00 10.00      B   
ATOM   2906  CG  GLU B 105      21.457 -17.686 -12.000  1.00 10.00      B   
ATOM   2907  CD  GLU B 105      20.490 -17.045 -12.980  1.00 10.00      B   
ATOM   2908  OE1 GLU B 105      20.949 -16.451 -13.982  1.00 10.00      B   
ATOM   2909  OE2 GLU B 105      19.264 -17.131 -12.756  1.00 10.00      B   
ATOM   2910  C   GLU B 105      21.898 -17.336  -8.139  1.00 10.00      B   
ATOM   2911  O   GLU B 105      22.492 -16.344  -7.711  1.00 10.00      B   
ATOM   2912  N   LEU B 106      21.005 -18.008  -7.422  1.00 10.00      B   
ATOM   2913  HN  LEU B 106      20.554 -18.784  -7.823  1.00 10.00      B   
ATOM   2914  CA  LEU B 106      20.664 -17.618  -6.063  1.00 10.00      B   
ATOM   2915  CB  LEU B 106      19.424 -18.380  -5.583  1.00 10.00      B   
ATOM   2916  CG  LEU B 106      18.381 -17.568  -4.805  1.00 10.00      B   
ATOM   2917  CD1 LEU B 106      17.106 -18.373  -4.630  1.00 10.00      B   
ATOM   2918  CD2 LEU B 106      18.925 -17.135  -3.451  1.00 10.00      B   
ATOM   2919  C   LEU B 106      21.842 -17.888  -5.131  1.00 10.00      B   
ATOM   2920  O   LEU B 106      22.145 -17.086  -4.244  1.00 10.00      B   
ATOM   2921  N   ASP B 107      22.514 -19.017  -5.343  1.00 10.00      B   
ATOM   2922  HN  ASP B 107      22.226 -19.621  -6.065  1.00 10.00      B   
ATOM   2923  CA  ASP B 107      23.664 -19.377  -4.524  1.00 10.00      B   
ATOM   2924  CB  ASP B 107      24.126 -20.808  -4.797  1.00 10.00      B   
ATOM   2925  CG  ASP B 107      24.830 -21.414  -3.599  1.00 10.00      B   
ATOM   2926  OD1 ASP B 107      24.796 -20.801  -2.507  1.00 10.00      B   
ATOM   2927  OD2 ASP B 107      25.385 -22.522  -3.728  1.00 10.00      B   
ATOM   2928  C   ASP B 107      24.804 -18.399  -4.755  1.00 10.00      B   
ATOM   2929  O   ASP B 107      25.538 -18.054  -3.827  1.00 10.00      B   
ATOM   2930  N   LEU B 108      24.935 -17.949  -5.999  1.00 10.00      B   
ATOM   2931  HN  LEU B 108      24.324 -18.282  -6.693  1.00 10.00      B   
ATOM   2932  CA  LEU B 108      25.967 -16.990  -6.363  1.00 10.00      B   
ATOM   2933  CB  LEU B 108      25.934 -16.711  -7.869  1.00 10.00      B   
ATOM   2934  CG  LEU B 108      27.024 -15.782  -8.410  1.00 10.00      B   
ATOM   2935  CD1 LEU B 108      28.402 -16.400  -8.230  1.00 10.00      B   
ATOM   2936  CD2 LEU B 108      26.769 -15.453  -9.873  1.00 10.00      B   
ATOM   2937  C   LEU B 108      25.767 -15.699  -5.581  1.00 10.00      B   
ATOM   2938  O   LEU B 108      26.725 -15.112  -5.076  1.00 10.00      B   
ATOM   2939  N   PHE B 109      24.512 -15.273  -5.472  1.00 10.00      B   
ATOM   2940  HN  PHE B 109      23.795 -15.781  -5.910  1.00 10.00      B   
ATOM   2941  CA  PHE B 109      24.178 -14.066  -4.728  1.00 10.00      B   
ATOM   2942  CB  PHE B 109      22.684 -13.759  -4.842  1.00 10.00      B   
ATOM   2943  CG  PHE B 109      22.246 -12.532  -4.087  1.00 10.00      B   
ATOM   2944  CD1 PHE B 109      21.603 -12.645  -2.864  1.00 10.00      B   
ATOM   2945  CD2 PHE B 109      22.472 -11.267  -4.603  1.00 10.00      B   
ATOM   2946  CE1 PHE B 109      21.199 -11.520  -2.169  1.00 10.00      B   
ATOM   2947  CE2 PHE B 109      22.071 -10.138  -3.914  1.00 10.00      B   
ATOM   2948  CZ  PHE B 109      21.431 -10.264  -2.696  1.00 10.00      B   
ATOM   2949  C   PHE B 109      24.564 -14.249  -3.269  1.00 10.00      B   
ATOM   2950  O   PHE B 109      25.119 -13.349  -2.647  1.00 10.00      B   
ATOM   2951  N   ARG B 110      24.272 -15.430  -2.737  1.00 10.00      B   
ATOM   2952  HN  ARG B 110      23.820 -16.104  -3.290  1.00 10.00      B   
ATOM   2953  CA  ARG B 110      24.601 -15.745  -1.356  1.00 10.00      B   
ATOM   2954  CB  ARG B 110      24.099 -17.139  -0.974  1.00 10.00      B   
ATOM   2955  CG  ARG B 110      22.601 -17.211  -0.730  1.00 10.00      B   
ATOM   2956  CD  ARG B 110      22.193 -18.564  -0.165  1.00 10.00      B   
ATOM   2957  NE  ARG B 110      22.466 -19.663  -1.093  1.00 10.00      B   
ATOM   2958  HE  ARG B 110      23.389 -19.752  -1.432  1.00 10.00      B   
ATOM   2959  CZ  ARG B 110      21.548 -20.537  -1.507  1.00 10.00      B   
ATOM   2960  NH1 ARG B 110      20.307 -20.489  -1.046  1.00 10.00      B   
ATOM   2961 HH11 ARG B 110      20.034 -19.768  -0.344  1.00 10.00      B   
ATOM   2962 HH12 ARG B 110      19.599 -21.181  -1.378  1.00 10.00      B   
ATOM   2963  NH2 ARG B 110      21.876 -21.482  -2.370  1.00 10.00      B   
ATOM   2964 HH21 ARG B 110      22.852 -21.546  -2.729  1.00 10.00      B   
ATOM   2965 HH22 ARG B 110      21.159 -22.171  -2.694  1.00 10.00      B   
ATOM   2966  C   ARG B 110      26.103 -15.659  -1.137  1.00 10.00      B   
ATOM   2967  O   ARG B 110      26.560 -15.032  -0.187  1.00 10.00      B   
ATOM   2968  N   LYS B 111      26.863 -16.276  -2.039  1.00 10.00      B   
ATOM   2969  HN  LYS B 111      26.429 -16.745  -2.787  1.00 10.00      B   
ATOM   2970  CA  LYS B 111      28.320 -16.273  -1.953  1.00 10.00      B   
ATOM   2971  CB  LYS B 111      28.933 -17.126  -3.066  1.00 10.00      B   
ATOM   2972  CG  LYS B 111      28.586 -18.603  -2.968  1.00 10.00      B   
ATOM   2973  CD  LYS B 111      29.117 -19.212  -1.681  1.00 10.00      B   
ATOM   2974  CE  LYS B 111      28.246 -20.369  -1.216  1.00 10.00      B   
ATOM   2975  NZ  LYS B 111      26.921 -19.908  -0.720  1.00 10.00      B   
ATOM   2976  HZ1 LYS B 111      27.035 -19.043  -0.141  1.00 10.00      B   
ATOM   2977  HZ2 LYS B 111      26.485 -20.647  -0.130  1.00 10.00      B   
ATOM   2978  HZ3 LYS B 111      26.288 -19.703  -1.520  1.00 10.00      B   
ATOM   2979  C   LYS B 111      28.867 -14.851  -2.003  1.00 10.00      B   
ATOM   2980  O   LYS B 111      29.766 -14.493  -1.243  1.00 10.00      B   
ATOM   2981  N   ALA B 112      28.315 -14.046  -2.905  1.00 10.00      B   
ATOM   2982  HN  ALA B 112      27.615 -14.399  -3.498  1.00 10.00      B   
ATOM   2983  CA  ALA B 112      28.728 -12.657  -3.040  1.00 10.00      B   
ATOM   2984  CB  ALA B 112      28.055 -12.015  -4.245  1.00 10.00      B   
ATOM   2985  C   ALA B 112      28.381 -11.895  -1.768  1.00 10.00      B   
ATOM   2986  O   ALA B 112      29.203 -11.152  -1.232  1.00 10.00      B   
ATOM   2987  N   LEU B 113      27.162 -12.109  -1.280  1.00 10.00      B   
ATOM   2988  HN  LEU B 113      26.560 -12.723  -1.758  1.00 10.00      B   
ATOM   2989  CA  LEU B 113      26.684 -11.462  -0.066  1.00 10.00      B   
ATOM   2990  CB  LEU B 113      25.237 -11.874   0.218  1.00 10.00      B   
ATOM   2991  CG  LEU B 113      24.558 -11.199   1.409  1.00 10.00      B   
ATOM   2992  CD1 LEU B 113      24.423  -9.703   1.176  1.00 10.00      B   
ATOM   2993  CD2 LEU B 113      23.199 -11.827   1.674  1.00 10.00      B   
ATOM   2994  C   LEU B 113      27.577 -11.807   1.125  1.00 10.00      B   
ATOM   2995  O   LEU B 113      27.909 -10.936   1.927  1.00 10.00      B   
ATOM   2996  N   GLU B 114      27.967 -13.077   1.221  1.00 10.00      B   
ATOM   2997  HN  GLU B 114      27.655 -13.723   0.546  1.00 10.00      B   
ATOM   2998  CA  GLU B 114      28.830 -13.546   2.299  1.00 10.00      B   
ATOM   2999  CB  GLU B 114      29.153 -15.035   2.118  1.00 10.00      B   
ATOM   3000  CG  GLU B 114      27.964 -15.962   2.338  1.00 10.00      B   
ATOM   3001  CD  GLU B 114      28.241 -17.399   1.926  1.00 10.00      B   
ATOM   3002  OE1 GLU B 114      27.445 -17.974   1.146  1.00 10.00      B   
ATOM   3003  OE2 GLU B 114      29.246 -17.970   2.391  1.00 10.00      B   
ATOM   3004  C   GLU B 114      30.117 -12.724   2.350  1.00 10.00      B   
ATOM   3005  O   GLU B 114      30.607 -12.373   3.425  1.00 10.00      B   
ATOM   3006  N   LEU B 115      30.643 -12.396   1.175  1.00 10.00      B   
ATOM   3007  HN  LEU B 115      30.197 -12.697   0.353  1.00 10.00      B   
ATOM   3008  CA  LEU B 115      31.862 -11.605   1.072  1.00 10.00      B   
ATOM   3009  CB  LEU B 115      32.479 -11.749  -0.320  1.00 10.00      B   
ATOM   3010  CG  LEU B 115      32.921 -13.155  -0.727  1.00 10.00      B   
ATOM   3011  CD1 LEU B 115      33.394 -13.161  -2.172  1.00 10.00      B   
ATOM   3012  CD2 LEU B 115      34.016 -13.660   0.199  1.00 10.00      B   
ATOM   3013  C   LEU B 115      31.577 -10.133   1.356  1.00 10.00      B   
ATOM   3014  O   LEU B 115      32.368  -9.455   2.010  1.00 10.00      B   
ATOM   3015  N   ILE B 116      30.443  -9.652   0.855  1.00 10.00      B   
ATOM   3016  HN  ILE B 116      29.862 -10.253   0.335  1.00 10.00      B   
ATOM   3017  CA  ILE B 116      30.034  -8.258   1.042  1.00 10.00      B   
ATOM   3018  CB  ILE B 116      28.696  -7.962   0.319  1.00 10.00      B   
ATOM   3019  CG1 ILE B 116      28.839  -8.147  -1.194  1.00 10.00      B   
ATOM   3020  CG2 ILE B 116      28.193  -6.561   0.639  1.00 10.00      B   
ATOM   3021  CD1 ILE B 116      29.931  -7.307  -1.818  1.00 10.00      B   
ATOM   3022  C   ILE B 116      29.886  -7.915   2.523  1.00 10.00      B   
ATOM   3023  O   ILE B 116      30.356  -6.872   2.980  1.00 10.00      B   
ATOM   3024  N   ILE B 117      29.234  -8.802   3.261  1.00 10.00      B   
ATOM   3025  HN  ILE B 117      28.884  -9.614   2.832  1.00 10.00      B   
ATOM   3026  CA  ILE B 117      29.019  -8.603   4.688  1.00 10.00      B   
ATOM   3027  CB  ILE B 117      28.080  -9.684   5.264  1.00 10.00      B   
ATOM   3028  CG1 ILE B 117      26.748  -9.699   4.511  1.00 10.00      B   
ATOM   3029  CG2 ILE B 117      27.841  -9.455   6.747  1.00 10.00      B   
ATOM   3030  CD1 ILE B 117      25.892 -10.909   4.815  1.00 10.00      B   
ATOM   3031  C   ILE B 117      30.345  -8.635   5.446  1.00 10.00      B   
ATOM   3032  O   ILE B 117      30.611  -7.777   6.287  1.00 10.00      B   
ATOM   3033  N   ASP B 118      31.174  -9.623   5.126  1.00 10.00      B   
ATOM   3034  HN  ASP B 118      30.903 -10.265   4.435  1.00 10.00      B   
ATOM   3035  CA  ASP B 118      32.473  -9.788   5.773  1.00 10.00      B   
ATOM   3036  CB  ASP B 118      33.129 -11.089   5.303  1.00 10.00      B   
ATOM   3037  CG  ASP B 118      34.575 -11.221   5.737  1.00 10.00      B   
ATOM   3038  OD1 ASP B 118      34.821 -11.630   6.891  1.00 10.00      B   
ATOM   3039  OD2 ASP B 118      35.473 -10.928   4.918  1.00 10.00      B   
ATOM   3040  C   ASP B 118      33.399  -8.604   5.499  1.00 10.00      B   
ATOM   3041  O   ASP B 118      34.156  -8.177   6.375  1.00 10.00      B   
ATOM   3042  N   SER B 119      33.332  -8.085   4.279  1.00 10.00      B   
ATOM   3043  HN  SER B 119      32.701  -8.476   3.634  1.00 10.00      B   
ATOM   3044  CA  SER B 119      34.154  -6.957   3.862  1.00 10.00      B   
ATOM   3045  CB  SER B 119      33.858  -6.627   2.393  1.00 10.00      B   
ATOM   3046  OG  SER B 119      34.719  -5.619   1.885  1.00 10.00      B   
ATOM   3047  HG  SER B 119      34.875  -5.781   0.941  1.00 10.00      B   
ATOM   3048  C   SER B 119      33.896  -5.731   4.738  1.00 10.00      B   
ATOM   3049  O   SER B 119      32.752  -5.302   4.900  1.00 10.00      B   
ATOM   3050  N   GLU B 120      34.964  -5.172   5.304  1.00 10.00      B   
ATOM   3051  HN  GLU B 120      35.851  -5.562   5.141  1.00 10.00      B   
ATOM   3052  CA  GLU B 120      34.855  -3.991   6.154  1.00 10.00      B   
ATOM   3053  CB  GLU B 120      36.215  -3.664   6.783  1.00 10.00      B   
ATOM   3054  CG  GLU B 120      36.229  -2.434   7.680  1.00 10.00      B   
ATOM   3055  CD  GLU B 120      35.458  -2.628   8.972  1.00 10.00      B   
ATOM   3056  OE1 GLU B 120      34.416  -1.968   9.154  1.00 10.00      B   
ATOM   3057  OE2 GLU B 120      35.900  -3.430   9.824  1.00 10.00      B   
ATOM   3058  C   GLU B 120      34.348  -2.809   5.330  1.00 10.00      B   
ATOM   3059  O   GLU B 120      33.422  -2.101   5.735  1.00 10.00      B   
ATOM   3060  N   THR B 121      34.944  -2.625   4.159  1.00 10.00      B   
ATOM   3061  HN  THR B 121      35.672  -3.228   3.889  1.00 10.00      B   
ATOM   3062  CA  THR B 121      34.557  -1.550   3.260  1.00 10.00      B   
ATOM   3063  CB  THR B 121      35.551  -1.447   2.090  1.00 10.00      B   
ATOM   3064  OG1 THR B 121      36.384  -2.618   2.078  1.00 10.00      B   
ATOM   3065  HG1 THR B 121      36.964  -2.591   1.306  1.00 10.00      B   
ATOM   3066  CG2 THR B 121      36.419  -0.207   2.227  1.00 10.00      B   
ATOM   3067  C   THR B 121      33.167  -1.816   2.697  1.00 10.00      B   
ATOM   3068  O   THR B 121      32.393  -0.889   2.460  1.00 10.00      B   
ATOM   3069  N   GLY B 122      32.860  -3.094   2.497  1.00 10.00      B   
ATOM   3070  HN  GLY B 122      33.522  -3.786   2.717  1.00 10.00      B   
ATOM   3071  CA  GLY B 122      31.569  -3.476   1.962  1.00 10.00      B   
ATOM   3072  C   GLY B 122      31.634  -3.747   0.475  1.00 10.00      B   
ATOM   3073  O   GLY B 122      30.609  -3.823  -0.196  1.00 10.00      B   
ATOM   3074  N   PHE B 123      32.843  -3.887  -0.040  1.00 10.00      B   
ATOM   3075  HN  PHE B 123      33.624  -3.822   0.548  1.00 10.00      B   
ATOM   3076  CA  PHE B 123      33.043  -4.147  -1.457  1.00 10.00      B   
ATOM   3077  CB  PHE B 123      33.804  -2.990  -2.113  1.00 10.00      B   
ATOM   3078  CG  PHE B 123      33.152  -1.648  -1.947  1.00 10.00      B   
ATOM   3079  CD1 PHE B 123      33.578  -0.774  -0.960  1.00 10.00      B   
ATOM   3080  CD2 PHE B 123      32.115  -1.259  -2.778  1.00 10.00      B   
ATOM   3081  CE1 PHE B 123      32.982   0.462  -0.804  1.00 10.00      B   
ATOM   3082  CE2 PHE B 123      31.514  -0.024  -2.627  1.00 10.00      B   
ATOM   3083  CZ  PHE B 123      31.948   0.838  -1.639  1.00 10.00      B   
ATOM   3084  C   PHE B 123      33.815  -5.443  -1.656  1.00 10.00      B   
ATOM   3085  O   PHE B 123      34.738  -5.743  -0.897  1.00 10.00      B   
ATOM   3086  N   ALA B 124      33.427  -6.211  -2.663  1.00 10.00      B   
ATOM   3087  HN  ALA B 124      32.666  -5.925  -3.219  1.00 10.00      B   
ATOM   3088  CA  ALA B 124      34.090  -7.469  -2.972  1.00 10.00      B   
ATOM   3089  CB  ALA B 124      33.246  -8.649  -2.514  1.00 10.00      B   
ATOM   3090  C   ALA B 124      34.375  -7.562  -4.465  1.00 10.00      B   
ATOM   3091  O   ALA B 124      33.466  -7.443  -5.283  1.00 10.00      B   
ATOM   3092  N   SER B 125      35.642  -7.758  -4.807  1.00 10.00      B   
ATOM   3093  HN  SER B 125      36.316  -7.834  -4.102  1.00 10.00      B   
ATOM   3094  CA  SER B 125      36.071  -7.863  -6.195  1.00 10.00      B   
ATOM   3095  CB  SER B 125      37.593  -8.006  -6.236  1.00 10.00      B   
ATOM   3096  OG  SER B 125      38.185  -7.314  -5.144  1.00 10.00      B   
ATOM   3097  HG  SER B 125      38.020  -6.358  -5.248  1.00 10.00      B   
ATOM   3098  C   SER B 125      35.413  -9.057  -6.890  1.00 10.00      B   
ATOM   3099  O   SER B 125      35.252 -10.124  -6.288  1.00 10.00      B   
ATOM   3100  N   SER B 126      35.030  -8.868  -8.152  1.00 10.00      B   
ATOM   3101  HN  SER B 126      35.160  -7.984  -8.565  1.00 10.00      B   
ATOM   3102  CA  SER B 126      34.393  -9.918  -8.940  1.00 10.00      B   
ATOM   3103  CB  SER B 126      34.137  -9.410 -10.359  1.00 10.00      B   
ATOM   3104  OG  SER B 126      33.718  -8.059 -10.337  1.00 10.00      B   
ATOM   3105  HG  SER B 126      33.595  -7.746 -11.242  1.00 10.00      B   
ATOM   3106  C   SER B 126      35.240 -11.189  -8.980  1.00 10.00      B   
ATOM   3107  O   SER B 126      34.707 -12.295  -8.970  1.00 10.00      B   
ATOM   3108  N   THR B 127      36.557 -11.020  -9.005  1.00 10.00      B   
ATOM   3109  HN  THR B 127      36.923 -10.109  -8.996  1.00 10.00      B   
ATOM   3110  CA  THR B 127      37.483 -12.142  -9.046  1.00 10.00      B   
ATOM   3111  CB  THR B 127      38.931 -11.631  -9.059  1.00 10.00      B   
ATOM   3112  OG1 THR B 127      38.925 -10.225  -8.763  1.00 10.00      B   
ATOM   3113  HG1 THR B 127      39.778  -9.977  -8.385  1.00 10.00      B   
ATOM   3114  CG2 THR B 127      39.559 -11.855 -10.426  1.00 10.00      B   
ATOM   3115  C   THR B 127      37.284 -13.081  -7.853  1.00 10.00      B   
ATOM   3116  O   THR B 127      37.326 -14.303  -7.998  1.00 10.00      B   
ATOM   3117  N   ASN B 128      37.050 -12.501  -6.680  1.00 10.00      B   
ATOM   3118  HN  ASN B 128      37.021 -11.522  -6.630  1.00 10.00      B   
ATOM   3119  CA  ASN B 128      36.835 -13.282  -5.464  1.00 10.00      B   
ATOM   3120  CB  ASN B 128      36.802 -12.365  -4.236  1.00 10.00      B   
ATOM   3121  CG  ASN B 128      38.139 -11.712  -3.941  1.00 10.00      B   
ATOM   3122  OD1 ASN B 128      38.542 -10.763  -4.613  1.00 10.00      B   
ATOM   3123  ND2 ASN B 128      38.829 -12.203  -2.925  1.00 10.00      B   
ATOM   3124 HD21 ASN B 128      38.447 -12.954  -2.425  1.00 10.00      B   
ATOM   3125 HD22 ASN B 128      39.695 -11.792  -2.708  1.00 10.00      B   
ATOM   3126  C   ASN B 128      35.524 -14.053  -5.559  1.00 10.00      B   
ATOM   3127  O   ASN B 128      35.437 -15.213  -5.157  1.00 10.00      B   
ATOM   3128  N   ILE B 129      34.511 -13.399  -6.115  1.00 10.00      B   
ATOM   3129  HN  ILE B 129      34.654 -12.482  -6.434  1.00 10.00      B   
ATOM   3130  CA  ILE B 129      33.193 -14.004  -6.270  1.00 10.00      B   
ATOM   3131  CB  ILE B 129      32.130 -12.952  -6.657  1.00 10.00      B   
ATOM   3132  CG1 ILE B 129      32.199 -11.747  -5.712  1.00 10.00      B   
ATOM   3133  CG2 ILE B 129      30.737 -13.568  -6.635  1.00 10.00      B   
ATOM   3134  CD1 ILE B 129      31.402 -10.548  -6.182  1.00 10.00      B   
ATOM   3135  C   ILE B 129      33.218 -15.112  -7.322  1.00 10.00      B   
ATOM   3136  O   ILE B 129      32.630 -16.177  -7.128  1.00 10.00      B   
ATOM   3137  N   LEU B 130      33.917 -14.863  -8.426  1.00 10.00      B   
ATOM   3138  HN  LEU B 130      34.370 -13.995  -8.518  1.00 10.00      B   
ATOM   3139  CA  LEU B 130      34.022 -15.834  -9.511  1.00 10.00      B   
ATOM   3140  CB  LEU B 130      34.754 -15.229 -10.710  1.00 10.00      B   
ATOM   3141  CG  LEU B 130      34.032 -14.091 -11.435  1.00 10.00      B   
ATOM   3142  CD1 LEU B 130      34.919 -13.489 -12.512  1.00 10.00      B   
ATOM   3143  CD2 LEU B 130      32.720 -14.576 -12.027  1.00 10.00      B   
ATOM   3144  C   LEU B 130      34.716 -17.111  -9.050  1.00 10.00      B   
ATOM   3145  O   LEU B 130      34.475 -18.191  -9.587  1.00 10.00      B   
ATOM   3146  N   ASN B 131      35.568 -16.985  -8.046  1.00 10.00      B   
ATOM   3147  HN  ASN B 131      35.727 -16.096  -7.661  1.00 10.00      B   
ATOM   3148  CA  ASN B 131      36.286 -18.134  -7.506  1.00 10.00      B   
ATOM   3149  CB  ASN B 131      37.468 -17.676  -6.651  1.00 10.00      B   
ATOM   3150  CG  ASN B 131      38.760 -17.603  -7.436  1.00 10.00      B   
ATOM   3151  OD1 ASN B 131      38.755 -17.424  -8.656  1.00 10.00      B   
ATOM   3152  ND2 ASN B 131      39.878 -17.730  -6.742  1.00 10.00      B   
ATOM   3153 HD21 ASN B 131      39.808 -17.861  -5.771  1.00 10.00      B   
ATOM   3154 HD22 ASN B 131      40.732 -17.692  -7.225  1.00 10.00      B   
ATOM   3155  C   ASN B 131      35.358 -19.018  -6.685  1.00 10.00      B   
ATOM   3156  O   ASN B 131      35.631 -20.199  -6.470  1.00 10.00      B   
ATOM   3157  N   LEU B 132      34.245 -18.446  -6.246  1.00 10.00      B   
ATOM   3158  HN  LEU B 132      34.069 -17.506  -6.468  1.00 10.00      B   
ATOM   3159  CA  LEU B 132      33.279 -19.176  -5.442  1.00 10.00      B   
ATOM   3160  CB  LEU B 132      32.588 -18.245  -4.445  1.00 10.00      B   
ATOM   3161  CG  LEU B 132      33.479 -17.646  -3.355  1.00 10.00      B   
ATOM   3162  CD1 LEU B 132      32.663 -16.760  -2.429  1.00 10.00      B   
ATOM   3163  CD2 LEU B 132      34.177 -18.743  -2.565  1.00 10.00      B   
ATOM   3164  C   LEU B 132      32.249 -19.893  -6.307  1.00 10.00      B   
ATOM   3165  O   LEU B 132      31.409 -20.630  -5.796  1.00 10.00      B   
ATOM   3166  N   VAL B 133      32.323 -19.685  -7.619  1.00 10.00      B   
ATOM   3167  HN  VAL B 133      33.016 -19.082  -7.968  1.00 10.00      B   
ATOM   3168  CA  VAL B 133      31.395 -20.323  -8.554  1.00 10.00      B   
ATOM   3169  CB  VAL B 133      31.599 -19.811  -9.998  1.00 10.00      B   
ATOM   3170  CG1 VAL B 133      30.686 -20.538 -10.979  1.00 10.00      B   
ATOM   3171  CG2 VAL B 133      31.346 -18.314 -10.062  1.00 10.00      B   
ATOM   3172  C   VAL B 133      31.549 -21.842  -8.506  1.00 10.00      B   
ATOM   3173  O   VAL B 133      30.586 -22.587  -8.681  1.00 10.00      B   
ATOM   3174  N   ASP B 134      32.767 -22.294  -8.232  1.00 10.00      B   
ATOM   3175  HN  ASP B 134      33.493 -21.650  -8.093  1.00 10.00      B   
ATOM   3176  CA  ASP B 134      33.054 -23.723  -8.139  1.00 10.00      B   
ATOM   3177  CB  ASP B 134      34.564 -23.983  -8.211  1.00 10.00      B   
ATOM   3178  CG  ASP B 134      35.123 -23.855  -9.616  1.00 10.00      B   
ATOM   3179  OD1 ASP B 134      35.445 -22.726 -10.034  1.00 10.00      B   
ATOM   3180  OD2 ASP B 134      35.241 -24.884 -10.317  1.00 10.00      B   
ATOM   3181  C   ASP B 134      32.484 -24.305  -6.848  1.00 10.00      B   
ATOM   3182  O   ASP B 134      32.474 -25.520  -6.651  1.00 10.00      B   
ATOM   3183  N   GLN B 135      32.002 -23.427  -5.974  1.00 10.00      B   
ATOM   3184  HN  GLN B 135      32.026 -22.470  -6.196  1.00 10.00      B   
ATOM   3185  CA  GLN B 135      31.429 -23.839  -4.699  1.00 10.00      B   
ATOM   3186  CB  GLN B 135      31.940 -22.929  -3.576  1.00 10.00      B   
ATOM   3187  CG  GLN B 135      33.422 -22.588  -3.658  1.00 10.00      B   
ATOM   3188  CD  GLN B 135      34.317 -23.790  -3.433  1.00 10.00      B   
ATOM   3189  OE1 GLN B 135      33.948 -24.728  -2.725  1.00 10.00      B   
ATOM   3190  NE2 GLN B 135      35.501 -23.765  -4.023  1.00 10.00      B   
ATOM   3191 HE21 GLN B 135      35.734 -22.981  -4.565  1.00 10.00      B   
ATOM   3192 HE22 GLN B 135      36.105 -24.529  -3.886  1.00 10.00      B   
ATOM   3193  C   GLN B 135      29.907 -23.766  -4.755  1.00 10.00      B   
ATOM   3194  O   GLN B 135      29.222 -24.120  -3.794  1.00 10.00      B   
ATOM   3195  N   LEU B 136      29.389 -23.309  -5.890  1.00 10.00      B   
ATOM   3196  HN  LEU B 136      29.991 -23.070  -6.625  1.00 10.00      B   
ATOM   3197  CA  LEU B 136      27.952 -23.167  -6.085  1.00 10.00      B   
ATOM   3198  CB  LEU B 136      27.663 -22.445  -7.403  1.00 10.00      B   
ATOM   3199  CG  LEU B 136      27.218 -20.985  -7.302  1.00 10.00      B   
ATOM   3200  CD1 LEU B 136      28.215 -20.165  -6.497  1.00 10.00      B   
ATOM   3201  CD2 LEU B 136      27.035 -20.391  -8.689  1.00 10.00      B   
ATOM   3202  C   LEU B 136      27.246 -24.515  -6.075  1.00 10.00      B   
ATOM   3203  O   LEU B 136      27.820 -25.539  -6.457  1.00 10.00      B   
ATOM   3204  N   LYS B 137      26.005 -24.507  -5.623  1.00 10.00      B   
ATOM   3205  HN  LYS B 137      25.615 -23.656  -5.312  1.00 10.00      B   
ATOM   3206  CA  LYS B 137      25.198 -25.712  -5.566  1.00 10.00      B   
ATOM   3207  CB  LYS B 137      24.715 -25.947  -4.134  1.00 10.00      B   
ATOM   3208  CG  LYS B 137      25.837 -26.094  -3.120  1.00 10.00      B   
ATOM   3209  CD  LYS B 137      25.297 -26.144  -1.702  1.00 10.00      B   
ATOM   3210  CE  LYS B 137      25.570 -24.850  -0.953  1.00 10.00      B   
ATOM   3211  NZ  LYS B 137      24.730 -23.724  -1.439  1.00 10.00      B   
ATOM   3212  HZ1 LYS B 137      23.736 -24.021  -1.510  1.00 10.00      B   
ATOM   3213  HZ2 LYS B 137      25.058 -23.408  -2.382  1.00 10.00      B   
ATOM   3214  HZ3 LYS B 137      24.795 -22.923  -0.779  1.00 10.00      B   
ATOM   3215  C   LYS B 137      24.004 -25.585  -6.504  1.00 10.00      B   
ATOM   3216  O   LYS B 137      23.524 -24.478  -6.756  1.00 10.00      B   
ATOM   3217  N   GLY B 138      23.527 -26.713  -7.015  1.00 10.00      B   
ATOM   3218  HN  GLY B 138      23.942 -27.569  -6.771  1.00 10.00      B   
ATOM   3219  CA  GLY B 138      22.392 -26.695  -7.915  1.00 10.00      B   
ATOM   3220  C   GLY B 138      22.779 -26.358  -9.341  1.00 10.00      B   
ATOM   3221  O   GLY B 138      22.495 -25.257  -9.817  1.00 10.00      B   
ATOM   3222  N   LYS B 139      23.415 -27.318 -10.018  1.00 10.00      B   
ATOM   3223  HN  LYS B 139      23.595 -28.169  -9.564  1.00 10.00      B   
ATOM   3224  CA  LYS B 139      23.852 -27.160 -11.407  1.00 10.00      B   
ATOM   3225  CB  LYS B 139      22.703 -26.701 -12.310  1.00 10.00      B   
ATOM   3226  CG  LYS B 139      22.986 -26.813 -13.797  1.00 10.00      B   
ATOM   3227  CD  LYS B 139      21.884 -26.147 -14.603  1.00 10.00      B   
ATOM   3228  CE  LYS B 139      21.954 -26.527 -16.072  1.00 10.00      B   
ATOM   3229  NZ  LYS B 139      20.860 -25.893 -16.853  1.00 10.00      B   
ATOM   3230  HZ1 LYS B 139      19.950 -26.025 -16.368  1.00 10.00      B   
ATOM   3231  HZ2 LYS B 139      20.798 -26.319 -17.800  1.00 10.00      B   
ATOM   3232  HZ3 LYS B 139      21.036 -24.873 -16.957  1.00 10.00      B   
ATOM   3233  C   LYS B 139      25.055 -26.225 -11.528  1.00 10.00      B   
ATOM   3234  O   LYS B 139      24.917 -25.000 -11.498  1.00 10.00      B   
ATOM   3235  N   LYS B 140      26.234 -26.809 -11.677  1.00 10.00      B   
ATOM   3236  HN  LYS B 140      26.281 -27.786 -11.720  1.00 10.00      B   
ATOM   3237  CA  LYS B 140      27.459 -26.032 -11.794  1.00 10.00      B   
ATOM   3238  CB  LYS B 140      28.683 -26.883 -11.449  1.00 10.00      B   
ATOM   3239  CG  LYS B 140      29.974 -26.090 -11.350  1.00 10.00      B   
ATOM   3240  CD  LYS B 140      31.174 -26.995 -11.146  1.00 10.00      B   
ATOM   3241  CE  LYS B 140      32.435 -26.168 -10.993  1.00 10.00      B   
ATOM   3242  NZ  LYS B 140      33.650 -27.003 -10.831  1.00 10.00      B   
ATOM   3243  HZ1 LYS B 140      34.467 -26.396 -10.598  1.00 10.00      B   
ATOM   3244  HZ2 LYS B 140      33.857 -27.513 -11.713  1.00 10.00      B   
ATOM   3245  HZ3 LYS B 140      33.518 -27.694 -10.065  1.00 10.00      B   
ATOM   3246  C   LYS B 140      27.605 -25.435 -13.190  1.00 10.00      B   
ATOM   3247  O   LYS B 140      27.452 -26.127 -14.197  1.00 10.00      B   
ATOM   3248  N   MET B 141      27.900 -24.144 -13.234  1.00 10.00      B   
ATOM   3249  HN  MET B 141      28.011 -23.654 -12.392  1.00 10.00      B   
ATOM   3250  CA  MET B 141      28.080 -23.437 -14.490  1.00 10.00      B   
ATOM   3251  CB  MET B 141      27.040 -22.320 -14.632  1.00 10.00      B   
ATOM   3252  CG  MET B 141      27.092 -21.258 -13.546  1.00 10.00      B   
ATOM   3253  SD  MET B 141      25.746 -20.065 -13.690  1.00 10.00      B   
ATOM   3254  CE  MET B 141      26.061 -19.030 -12.262  1.00 10.00      B   
ATOM   3255  C   MET B 141      29.495 -22.877 -14.566  1.00 10.00      B   
ATOM   3256  O   MET B 141      30.285 -23.062 -13.640  1.00 10.00      B   
ATOM   3257  N   ARG B 142      29.822 -22.209 -15.663  1.00 10.00      B   
ATOM   3258  HN  ARG B 142      29.150 -22.093 -16.378  1.00 10.00      B   
ATOM   3259  CA  ARG B 142      31.151 -21.636 -15.827  1.00 10.00      B   
ATOM   3260  CB  ARG B 142      31.610 -21.717 -17.291  1.00 10.00      B   
ATOM   3261  CG  ARG B 142      31.081 -20.608 -18.188  1.00 10.00      B   
ATOM   3262  CD  ARG B 142      30.974 -21.064 -19.633  1.00 10.00      B   
ATOM   3263  NE  ARG B 142      29.964 -22.106 -19.796  1.00 10.00      B   
ATOM   3264  HE  ARG B 142      29.346 -22.254 -19.036  1.00 10.00      B   
ATOM   3265  CZ  ARG B 142      29.836 -22.861 -20.884  1.00 10.00      B   
ATOM   3266  NH1 ARG B 142      30.627 -22.663 -21.929  1.00 10.00      B   
ATOM   3267 HH11 ARG B 142      31.349 -21.914 -21.911  1.00 10.00      B   
ATOM   3268 HH12 ARG B 142      30.529 -23.265 -22.776  1.00 10.00      B   
ATOM   3269  NH2 ARG B 142      28.911 -23.811 -20.932  1.00 10.00      B   
ATOM   3270 HH21 ARG B 142      28.802 -24.395 -21.791  1.00 10.00      B   
ATOM   3271 HH22 ARG B 142      28.295 -23.983 -20.108  1.00 10.00      B   
ATOM   3272  C   ARG B 142      31.188 -20.198 -15.315  1.00 10.00      B   
ATOM   3273  O   ARG B 142      30.150 -19.539 -15.214  1.00 10.00      B   
ATOM   3274  N   LYS B 143      32.381 -19.713 -15.001  1.00 10.00      B   
ATOM   3275  HN  LYS B 143      33.173 -20.287 -15.103  1.00 10.00      B   
ATOM   3276  CA  LYS B 143      32.550 -18.353 -14.493  1.00 10.00      B   
ATOM   3277  CB  LYS B 143      34.004 -18.098 -14.104  1.00 10.00      B   
ATOM   3278  CG  LYS B 143      34.478 -18.951 -12.942  1.00 10.00      B   
ATOM   3279  CD  LYS B 143      35.956 -18.747 -12.663  1.00 10.00      B   
ATOM   3280  CE  LYS B 143      36.435 -19.686 -11.567  1.00 10.00      B   
ATOM   3281  NZ  LYS B 143      36.310 -21.114 -11.964  1.00 10.00      B   
ATOM   3282  HZ1 LYS B 143      35.522 -21.235 -12.631  1.00 10.00      B   
ATOM   3283  HZ2 LYS B 143      36.127 -21.708 -11.120  1.00 10.00      B   
ATOM   3284  HZ3 LYS B 143      37.189 -21.438 -12.415  1.00 10.00      B   
ATOM   3285  C   LYS B 143      32.059 -17.307 -15.491  1.00 10.00      B   
ATOM   3286  O   LYS B 143      31.575 -16.248 -15.099  1.00 10.00      B   
ATOM   3287  N   LYS B 144      32.166 -17.616 -16.780  1.00 10.00      B   
ATOM   3288  HN  LYS B 144      32.566 -18.473 -17.035  1.00 10.00      B   
ATOM   3289  CA  LYS B 144      31.712 -16.701 -17.825  1.00 10.00      B   
ATOM   3290  CB  LYS B 144      32.087 -17.231 -19.209  1.00 10.00      B   
ATOM   3291  CG  LYS B 144      33.560 -17.092 -19.544  1.00 10.00      B   
ATOM   3292  CD  LYS B 144      33.791 -17.171 -21.043  1.00 10.00      B   
ATOM   3293  CE  LYS B 144      35.194 -16.721 -21.414  1.00 10.00      B   
ATOM   3294  NZ  LYS B 144      35.495 -15.356 -20.904  1.00 10.00      B   
ATOM   3295  HZ1 LYS B 144      35.600 -15.377 -19.870  1.00 10.00      B   
ATOM   3296  HZ2 LYS B 144      34.726 -14.700 -21.150  1.00 10.00      B   
ATOM   3297  HZ3 LYS B 144      36.377 -15.002 -21.325  1.00 10.00      B   
ATOM   3298  C   LYS B 144      30.204 -16.488 -17.735  1.00 10.00      B   
ATOM   3299  O   LYS B 144      29.688 -15.428 -18.090  1.00 10.00      B   
ATOM   3300  N   GLU B 145      29.501 -17.503 -17.253  1.00 10.00      B   
ATOM   3301  HN  GLU B 145      29.966 -18.323 -16.982  1.00 10.00      B   
ATOM   3302  CA  GLU B 145      28.060 -17.422 -17.094  1.00 10.00      B   
ATOM   3303  CB  GLU B 145      27.448 -18.821 -17.019  1.00 10.00      B   
ATOM   3304  CG  GLU B 145      27.578 -19.612 -18.311  1.00 10.00      B   
ATOM   3305  CD  GLU B 145      27.214 -21.076 -18.151  1.00 10.00      B   
ATOM   3306  OE1 GLU B 145      26.053 -21.439 -18.428  1.00 10.00      B   
ATOM   3307  OE2 GLU B 145      28.096 -21.876 -17.762  1.00 10.00      B   
ATOM   3308  C   GLU B 145      27.742 -16.623 -15.838  1.00 10.00      B   
ATOM   3309  O   GLU B 145      26.748 -15.902 -15.776  1.00 10.00      B   
ATOM   3310  N   ALA B 146      28.626 -16.737 -14.852  1.00 10.00      B   
ATOM   3311  HN  ALA B 146      29.406 -17.317 -14.979  1.00 10.00      B   
ATOM   3312  CA  ALA B 146      28.472 -16.025 -13.594  1.00 10.00      B   
ATOM   3313  CB  ALA B 146      29.466 -16.539 -12.568  1.00 10.00      B   
ATOM   3314  C   ALA B 146      28.644 -14.526 -13.809  1.00 10.00      B   
ATOM   3315  O   ALA B 146      27.981 -13.721 -13.160  1.00 10.00      B   
ATOM   3316  N   GLU B 147      29.536 -14.161 -14.729  1.00 10.00      B   
ATOM   3317  HN  GLU B 147      30.058 -14.854 -15.190  1.00 10.00      B   
ATOM   3318  CA  GLU B 147      29.775 -12.756 -15.053  1.00 10.00      B   
ATOM   3319  CB  GLU B 147      30.854 -12.627 -16.134  1.00 10.00      B   
ATOM   3320  CG  GLU B 147      32.220 -13.169 -15.738  1.00 10.00      B   
ATOM   3321  CD  GLU B 147      33.250 -13.015 -16.842  1.00 10.00      B   
ATOM   3322  OE1 GLU B 147      33.030 -13.550 -17.947  1.00 10.00      B   
ATOM   3323  OE2 GLU B 147      34.286 -12.351 -16.612  1.00 10.00      B   
ATOM   3324  C   GLU B 147      28.479 -12.117 -15.545  1.00 10.00      B   
ATOM   3325  O   GLU B 147      28.176 -10.964 -15.235  1.00 10.00      B   
ATOM   3326  N   GLN B 148      27.706 -12.897 -16.292  1.00 10.00      B   
ATOM   3327  HN  GLN B 148      28.000 -13.812 -16.479  1.00 10.00      B   
ATOM   3328  CA  GLN B 148      26.434 -12.437 -16.831  1.00 10.00      B   
ATOM   3329  CB  GLN B 148      25.911 -13.424 -17.875  1.00 10.00      B   
ATOM   3330  CG  GLN B 148      26.765 -13.513 -19.128  1.00 10.00      B   
ATOM   3331  CD  GLN B 148      26.362 -14.668 -20.020  1.00 10.00      B   
ATOM   3332  OE1 GLN B 148      25.483 -14.535 -20.870  1.00 10.00      B   
ATOM   3333  NE2 GLN B 148      27.008 -15.805 -19.842  1.00 10.00      B   
ATOM   3334 HE21 GLN B 148      27.706 -15.838 -19.154  1.00 10.00      B   
ATOM   3335 HE22 GLN B 148      26.762 -16.570 -20.406  1.00 10.00      B   
ATOM   3336  C   GLN B 148      25.413 -12.269 -15.712  1.00 10.00      B   
ATOM   3337  O   GLN B 148      24.653 -11.302 -15.689  1.00 10.00      B   
ATOM   3338  N   VAL B 149      25.411 -13.214 -14.778  1.00 10.00      B   
ATOM   3339  HN  VAL B 149      26.038 -13.965 -14.855  1.00 10.00      B   
ATOM   3340  CA  VAL B 149      24.498 -13.167 -13.643  1.00 10.00      B   
ATOM   3341  CB  VAL B 149      24.566 -14.457 -12.794  1.00 10.00      B   
ATOM   3342  CG1 VAL B 149      23.511 -14.432 -11.698  1.00 10.00      B   
ATOM   3343  CG2 VAL B 149      24.384 -15.686 -13.672  1.00 10.00      B   
ATOM   3344  C   VAL B 149      24.826 -11.959 -12.769  1.00 10.00      B   
ATOM   3345  O   VAL B 149      23.932 -11.295 -12.242  1.00 10.00      B   
ATOM   3346  N   LEU B 150      26.119 -11.674 -12.635  1.00 10.00      B   
ATOM   3347  HN  LEU B 150      26.784 -12.255 -13.067  1.00 10.00      B   
ATOM   3348  CA  LEU B 150      26.579 -10.533 -11.853  1.00 10.00      B   
ATOM   3349  CB  LEU B 150      28.109 -10.480 -11.818  1.00 10.00      B   
ATOM   3350  CG  LEU B 150      28.811 -11.542 -10.964  1.00 10.00      B   
ATOM   3351  CD1 LEU B 150      30.318 -11.468 -11.156  1.00 10.00      B   
ATOM   3352  CD2 LEU B 150      28.450 -11.377  -9.495  1.00 10.00      B   
ATOM   3353  C   LEU B 150      26.021  -9.240 -12.440  1.00 10.00      B   
ATOM   3354  O   LEU B 150      25.600  -8.343 -11.711  1.00 10.00      B   
ATOM   3355  N   GLN B 151      26.009  -9.156 -13.767  1.00 10.00      B   
ATOM   3356  HN  GLN B 151      26.367  -9.900 -14.299  1.00 10.00      B   
ATOM   3357  CA  GLN B 151      25.480  -7.985 -14.448  1.00 10.00      B   
ATOM   3358  CB  GLN B 151      25.859  -7.989 -15.928  1.00 10.00      B   
ATOM   3359  CG  GLN B 151      27.158  -7.264 -16.240  1.00 10.00      B   
ATOM   3360  CD  GLN B 151      27.100  -5.783 -15.901  1.00 10.00      B   
ATOM   3361  OE1 GLN B 151      26.684  -4.962 -16.717  1.00 10.00      B   
ATOM   3362  NE2 GLN B 151      27.529  -5.431 -14.700  1.00 10.00      B   
ATOM   3363 HE21 GLN B 151      27.857  -6.134 -14.102  1.00 10.00      B   
ATOM   3364 HE22 GLN B 151      27.502  -4.478 -14.458  1.00 10.00      B   
ATOM   3365  C   GLN B 151      23.966  -7.918 -14.279  1.00 10.00      B   
ATOM   3366  O   GLN B 151      23.387  -6.834 -14.195  1.00 10.00      B   
ATOM   3367  N   LYS B 152      23.331  -9.087 -14.217  1.00 10.00      B   
ATOM   3368  HN  LYS B 152      23.849  -9.918 -14.307  1.00 10.00      B   
ATOM   3369  CA  LYS B 152      21.888  -9.164 -14.033  1.00 10.00      B   
ATOM   3370  CB  LYS B 152      21.383 -10.600 -14.200  1.00 10.00      B   
ATOM   3371  CG  LYS B 152      19.984 -10.695 -14.793  1.00 10.00      B   
ATOM   3372  CD  LYS B 152      19.259 -11.960 -14.354  1.00 10.00      B   
ATOM   3373  CE  LYS B 152      20.014 -13.219 -14.753  1.00 10.00      B   
ATOM   3374  NZ  LYS B 152      19.228 -14.450 -14.465  1.00 10.00      B   
ATOM   3375  HZ1 LYS B 152      18.610 -14.671 -15.270  1.00 10.00      B   
ATOM   3376  HZ2 LYS B 152      18.638 -14.312 -13.620  1.00 10.00      B   
ATOM   3377  HZ3 LYS B 152      19.870 -15.260 -14.298  1.00 10.00      B   
ATOM   3378  C   LYS B 152      21.516  -8.632 -12.652  1.00 10.00      B   
ATOM   3379  O   LYS B 152      20.447  -8.050 -12.464  1.00 10.00      B   
ATOM   3380  N   PHE B 153      22.411  -8.839 -11.686  1.00 10.00      B   
ATOM   3381  HN  PHE B 153      23.233  -9.335 -11.895  1.00 10.00      B   
ATOM   3382  CA  PHE B 153      22.198  -8.359 -10.328  1.00 10.00      B   
ATOM   3383  CB  PHE B 153      23.323  -8.823  -9.397  1.00 10.00      B   
ATOM   3384  CG  PHE B 153      23.266 -10.277  -9.022  1.00 10.00      B   
ATOM   3385  CD1 PHE B 153      22.085 -10.848  -8.575  1.00 10.00      B   
ATOM   3386  CD2 PHE B 153      24.398 -11.074  -9.112  1.00 10.00      B   
ATOM   3387  CE1 PHE B 153      22.034 -12.184  -8.226  1.00 10.00      B   
ATOM   3388  CE2 PHE B 153      24.353 -12.409  -8.764  1.00 10.00      B   
ATOM   3389  CZ  PHE B 153      23.168 -12.965  -8.321  1.00 10.00      B   
ATOM   3390  C   PHE B 153      22.129  -6.838 -10.326  1.00 10.00      B   
ATOM   3391  O   PHE B 153      21.351  -6.242  -9.586  1.00 10.00      B   
ATOM   3392  N   VAL B 154      22.943  -6.221 -11.174  1.00 10.00      B   
ATOM   3393  HN  VAL B 154      23.541  -6.757 -11.738  1.00 10.00      B   
ATOM   3394  CA  VAL B 154      22.976  -4.768 -11.287  1.00 10.00      B   
ATOM   3395  CB  VAL B 154      24.199  -4.292 -12.105  1.00 10.00      B   
ATOM   3396  CG1 VAL B 154      24.328  -2.778 -12.053  1.00 10.00      B   
ATOM   3397  CG2 VAL B 154      25.476  -4.955 -11.607  1.00 10.00      B   
ATOM   3398  C   VAL B 154      21.697  -4.267 -11.951  1.00 10.00      B   
ATOM   3399  O   VAL B 154      21.111  -3.271 -11.528  1.00 10.00      B   
ATOM   3400  N   GLN B 155      21.257  -4.985 -12.978  1.00 10.00      B   
ATOM   3401  HN  GLN B 155      21.767  -5.776 -13.258  1.00 10.00      B   
ATOM   3402  CA  GLN B 155      20.048  -4.626 -13.710  1.00 10.00      B   
ATOM   3403  CB  GLN B 155      19.895  -5.502 -14.956  1.00 10.00      B   
ATOM   3404  CG  GLN B 155      21.027  -5.362 -15.960  1.00 10.00      B   
ATOM   3405  CD  GLN B 155      21.084  -3.990 -16.611  1.00 10.00      B   
ATOM   3406  OE1 GLN B 155      20.710  -2.983 -16.010  1.00 10.00      B   
ATOM   3407  NE2 GLN B 155      21.553  -3.943 -17.847  1.00 10.00      B   
ATOM   3408 HE21 GLN B 155      21.833  -4.782 -18.267  1.00 10.00      B   
ATOM   3409 HE22 GLN B 155      21.605  -3.070 -18.291  1.00 10.00      B   
ATOM   3410  C   GLN B 155      18.811  -4.737 -12.825  1.00 10.00      B   
ATOM   3411  O   GLN B 155      17.922  -3.887 -12.873  1.00 10.00      B   
ATOM   3412  N   ASN B 156      18.771  -5.782 -12.007  1.00 10.00      B   
ATOM   3413  HN  ASN B 156      19.515  -6.425 -12.019  1.00 10.00      B   
ATOM   3414  CA  ASN B 156      17.648  -6.012 -11.102  1.00 10.00      B   
ATOM   3415  CB  ASN B 156      17.562  -7.496 -10.728  1.00 10.00      B   
ATOM   3416  CG  ASN B 156      16.136  -8.015 -10.626  1.00 10.00      B   
ATOM   3417  OD1 ASN B 156      15.207  -7.276 -10.295  1.00 10.00      B   
ATOM   3418  ND2 ASN B 156      15.956  -9.297 -10.907  1.00 10.00      B   
ATOM   3419 HD21 ASN B 156      16.737  -9.830 -11.162  1.00 10.00      B   
ATOM   3420 HD22 ASN B 156      15.045  -9.664 -10.852  1.00 10.00      B   
ATOM   3421  C   ASN B 156      17.786  -5.151  -9.845  1.00 10.00      B   
ATOM   3422  O   ASN B 156      16.919  -5.155  -8.971  1.00 10.00      B   
ATOM   3423  N   LYS B 157      18.893  -4.413  -9.773  1.00 10.00      B   
ATOM   3424  HN  LYS B 157      19.542  -4.468 -10.506  1.00 10.00      B   
ATOM   3425  CA  LYS B 157      19.183  -3.520  -8.652  1.00 10.00      B   
ATOM   3426  CB  LYS B 157      18.153  -2.386  -8.534  1.00 10.00      B   
ATOM   3427  CG  LYS B 157      18.472  -1.157  -9.379  1.00 10.00      B   
ATOM   3428  CD  LYS B 157      18.266  -1.420 -10.864  1.00 10.00      B   
ATOM   3429  CE  LYS B 157      18.650  -0.211 -11.706  1.00 10.00      B   
ATOM   3430  NZ  LYS B 157      18.309  -0.400 -13.143  1.00 10.00      B   
ATOM   3431  HZ1 LYS B 157      17.292  -0.596 -13.247  1.00 10.00      B   
ATOM   3432  HZ2 LYS B 157      18.847  -1.196 -13.539  1.00 10.00      B   
ATOM   3433  HZ3 LYS B 157      18.539   0.461 -13.682  1.00 10.00      B   
ATOM   3434  C   LYS B 157      19.371  -4.261  -7.327  1.00 10.00      B   
ATOM   3435  O   LYS B 157      18.914  -3.810  -6.276  1.00 10.00      B   
ATOM   3436  N   TRP B 158      20.048  -5.399  -7.389  1.00 10.00      B   
ATOM   3437  HN  TRP B 158      20.377  -5.711  -8.262  1.00 10.00      B   
ATOM   3438  CA  TRP B 158      20.329  -6.193  -6.200  1.00 10.00      B   
ATOM   3439  CB  TRP B 158      20.146  -7.691  -6.483  1.00 10.00      B   
ATOM   3440  CG  TRP B 158      18.720  -8.154  -6.435  1.00 10.00      B   
ATOM   3441  CD1 TRP B 158      17.907  -8.413  -7.497  1.00 10.00      B   
ATOM   3442  CD2 TRP B 158      17.939  -8.414  -5.262  1.00 10.00      B   
ATOM   3443  NE1 TRP B 158      16.668  -8.817  -7.062  1.00 10.00      B   
ATOM   3444  HE1 TRP B 158      15.910  -9.059  -7.638  1.00 10.00      B   
ATOM   3445  CE2 TRP B 158      16.663  -8.825  -5.693  1.00 10.00      B   
ATOM   3446  CE3 TRP B 158      18.194  -8.340  -3.891  1.00 10.00      B   
ATOM   3447  CZ2 TRP B 158      15.646  -9.160  -4.801  1.00 10.00      B   
ATOM   3448  CZ3 TRP B 158      17.185  -8.672  -3.009  1.00 10.00      B   
ATOM   3449  CH2 TRP B 158      15.926  -9.077  -3.466  1.00 10.00      B   
ATOM   3450  C   TRP B 158      21.758  -5.921  -5.742  1.00 10.00      B   
ATOM   3451  O   TRP B 158      22.031  -5.757  -4.553  1.00 10.00      B   
ATOM   3452  N   LEU B 159      22.662  -5.852  -6.708  1.00 10.00      B   
ATOM   3453  HN  LEU B 159      22.373  -5.961  -7.639  1.00 10.00      B   
ATOM   3454  CA  LEU B 159      24.066  -5.594  -6.437  1.00 10.00      B   
ATOM   3455  CB  LEU B 159      24.895  -6.873  -6.610  1.00 10.00      B   
ATOM   3456  CG  LEU B 159      24.658  -7.997  -5.599  1.00 10.00      B   
ATOM   3457  CD1 LEU B 159      25.431  -9.243  -6.004  1.00 10.00      B   
ATOM   3458  CD2 LEU B 159      25.061  -7.559  -4.200  1.00 10.00      B   
ATOM   3459  C   LEU B 159      24.580  -4.535  -7.397  1.00 10.00      B   
ATOM   3460  O   LEU B 159      24.109  -4.436  -8.526  1.00 10.00      B   
ATOM   3461  N   ILE B 160      25.533  -3.742  -6.946  1.00 10.00      B   
ATOM   3462  HN  ILE B 160      25.868  -3.867  -6.030  1.00 10.00      B   
ATOM   3463  CA  ILE B 160      26.114  -2.701  -7.778  1.00 10.00      B   
ATOM   3464  CB  ILE B 160      25.842  -1.279  -7.244  1.00 10.00      B   
ATOM   3465  CG1 ILE B 160      25.316  -1.315  -5.805  1.00 10.00      B   
ATOM   3466  CG2 ILE B 160      24.880  -0.542  -8.163  1.00 10.00      B   
ATOM   3467  CD1 ILE B 160      25.210   0.047  -5.152  1.00 10.00      B   
ATOM   3468  C   ILE B 160      27.611  -2.915  -7.903  1.00 10.00      B   
ATOM   3469  O   ILE B 160      28.258  -3.358  -6.957  1.00 10.00      B   
ATOM   3470  N   GLU B 161      28.154  -2.608  -9.067  1.00 10.00      B   
ATOM   3471  HN  GLU B 161      27.589  -2.245  -9.780  1.00 10.00      B   
ATOM   3472  CA  GLU B 161      29.575  -2.781  -9.309  1.00 10.00      B   
ATOM   3473  CB  GLU B 161      29.797  -3.574 -10.598  1.00 10.00      B   
ATOM   3474  CG  GLU B 161      31.255  -3.855 -10.923  1.00 10.00      B   
ATOM   3475  CD  GLU B 161      31.772  -2.979 -12.041  1.00 10.00      B   
ATOM   3476  OE1 GLU B 161      31.332  -3.167 -13.195  1.00 10.00      B   
ATOM   3477  OE2 GLU B 161      32.617  -2.101 -11.775  1.00 10.00      B   
ATOM   3478  C   GLU B 161      30.273  -1.431  -9.378  1.00 10.00      B   
ATOM   3479  O   GLU B 161      29.911  -0.573 -10.184  1.00 10.00      B   
ATOM   3480  N   LYS B 162      31.264  -1.245  -8.519  1.00 10.00      B   
ATOM   3481  HN  LYS B 162      31.503  -1.972  -7.893  1.00 10.00      B   
ATOM   3482  CA  LYS B 162      32.018  -0.004  -8.472  1.00 10.00      B   
ATOM   3483  CB  LYS B 162      31.740   0.741  -7.161  1.00 10.00      B   
ATOM   3484  CG  LYS B 162      30.268   0.980  -6.867  1.00 10.00      B   
ATOM   3485  CD  LYS B 162      30.088   1.662  -5.522  1.00 10.00      B   
ATOM   3486  CE  LYS B 162      28.621   1.808  -5.164  1.00 10.00      B   
ATOM   3487  NZ  LYS B 162      28.440   2.519  -3.873  1.00 10.00      B   
ATOM   3488  HZ1 LYS B 162      29.318   2.996  -3.600  1.00 10.00      B   
ATOM   3489  HZ2 LYS B 162      28.176   1.847  -3.121  1.00 10.00      B   
ATOM   3490  HZ3 LYS B 162      27.683   3.241  -3.963  1.00 10.00      B   
ATOM   3491  C   LYS B 162      33.510  -0.288  -8.585  1.00 10.00      B   
ATOM   3492  O   LYS B 162      34.086  -0.941  -7.715  1.00 10.00      B   
ATOM   3493  N   GLU B 163      34.120   0.185  -9.670  1.00 10.00      B   
ATOM   3494  HN  GLU B 163      33.588   0.673 -10.335  1.00 10.00      B   
ATOM   3495  CA  GLU B 163      35.556   0.007  -9.912  1.00 10.00      B   
ATOM   3496  CB  GLU B 163      36.390   0.719  -8.837  1.00 10.00      B   
ATOM   3497  CG  GLU B 163      35.903   2.109  -8.463  1.00 10.00      B   
ATOM   3498  CD  GLU B 163      36.041   3.104  -9.592  1.00 10.00      B   
ATOM   3499  OE1 GLU B 163      37.178   3.339 -10.044  1.00 10.00      B   
ATOM   3500  OE2 GLU B 163      35.013   3.675 -10.013  1.00 10.00      B   
ATOM   3501  C   GLU B 163      35.957  -1.468  -9.977  1.00 10.00      B   
ATOM   3502  O   GLU B 163      37.096  -1.818  -9.667  1.00 10.00      B   
ATOM   3503  N   GLY B 164      35.031  -2.326 -10.389  1.00 10.00      B   
ATOM   3504  HN  GLY B 164      34.140  -1.993 -10.648  1.00 10.00      B   
ATOM   3505  CA  GLY B 164      35.324  -3.748 -10.476  1.00 10.00      B   
ATOM   3506  C   GLY B 164      35.020  -4.473  -9.180  1.00 10.00      B   
ATOM   3507  O   GLY B 164      35.204  -5.687  -9.073  1.00 10.00      B   
ATOM   3508  N   GLU B 165      34.561  -3.722  -8.192  1.00 10.00      B   
ATOM   3509  HN  GLU B 165      34.445  -2.759  -8.342  1.00 10.00      B   
ATOM   3510  CA  GLU B 165      34.223  -4.273  -6.893  1.00 10.00      B   
ATOM   3511  CB  GLU B 165      34.925  -3.484  -5.783  1.00 10.00      B   
ATOM   3512  CG  GLU B 165      36.327  -3.017  -6.145  1.00 10.00      B   
ATOM   3513  CD  GLU B 165      37.391  -3.592  -5.239  1.00 10.00      B   
ATOM   3514  OE1 GLU B 165      37.724  -4.783  -5.384  1.00 10.00      B   
ATOM   3515  OE2 GLU B 165      37.912  -2.849  -4.384  1.00 10.00      B   
ATOM   3516  C   GLU B 165      32.713  -4.218  -6.694  1.00 10.00      B   
ATOM   3517  O   GLU B 165      32.101  -3.156  -6.814  1.00 10.00      B   
ATOM   3518  N   PHE B 166      32.115  -5.357  -6.403  1.00 10.00      B   
ATOM   3519  HN  PHE B 166      32.655  -6.174  -6.310  1.00 10.00      B   
ATOM   3520  CA  PHE B 166      30.678  -5.428  -6.201  1.00 10.00      B   
ATOM   3521  CB  PHE B 166      30.149  -6.821  -6.544  1.00 10.00      B   
ATOM   3522  CG  PHE B 166      29.789  -6.983  -7.991  1.00 10.00      B   
ATOM   3523  CD1 PHE B 166      28.495  -6.747  -8.427  1.00 10.00      B   
ATOM   3524  CD2 PHE B 166      30.743  -7.367  -8.917  1.00 10.00      B   
ATOM   3525  CE1 PHE B 166      28.160  -6.891  -9.759  1.00 10.00      B   
ATOM   3526  CE2 PHE B 166      30.416  -7.513 -10.249  1.00 10.00      B   
ATOM   3527  CZ  PHE B 166      29.124  -7.275 -10.672  1.00 10.00      B   
ATOM   3528  C   PHE B 166      30.292  -5.058  -4.776  1.00 10.00      B   
ATOM   3529  O   PHE B 166      31.095  -5.182  -3.850  1.00 10.00      B   
ATOM   3530  N   THR B 167      29.066  -4.591  -4.620  1.00 10.00      B   
ATOM   3531  HN  THR B 167      28.492  -4.491  -5.414  1.00 10.00      B   
ATOM   3532  CA  THR B 167      28.537  -4.209  -3.321  1.00 10.00      B   
ATOM   3533  CB  THR B 167      28.967  -2.780  -2.922  1.00 10.00      B   
ATOM   3534  OG1 THR B 167      28.662  -2.537  -1.542  1.00 10.00      B   
ATOM   3535  HG1 THR B 167      29.360  -2.919  -0.985  1.00 10.00      B   
ATOM   3536  CG2 THR B 167      28.279  -1.735  -3.787  1.00 10.00      B   
ATOM   3537  C   THR B 167      27.013  -4.339  -3.330  1.00 10.00      B   
ATOM   3538  O   THR B 167      26.411  -4.523  -4.390  1.00 10.00      B   
ATOM   3539  N   LEU B 168      26.397  -4.243  -2.160  1.00 10.00      B   
ATOM   3540  HN  LEU B 168      26.925  -4.050  -1.357  1.00 10.00      B   
ATOM   3541  CA  LEU B 168      24.952  -4.379  -2.041  1.00 10.00      B   
ATOM   3542  CB  LEU B 168      24.576  -4.767  -0.607  1.00 10.00      B   
ATOM   3543  CG  LEU B 168      23.237  -5.485  -0.423  1.00 10.00      B   
ATOM   3544  CD1 LEU B 168      23.251  -6.833  -1.128  1.00 10.00      B   
ATOM   3545  CD2 LEU B 168      22.927  -5.660   1.055  1.00 10.00      B   
ATOM   3546  C   LEU B 168      24.245  -3.087  -2.441  1.00 10.00      B   
ATOM   3547  O   LEU B 168      24.651  -1.996  -2.039  1.00 10.00      B   
ATOM   3548  N   HIS B 169      23.195  -3.216  -3.243  1.00 10.00      B   
ATOM   3549  HN  HIS B 169      22.924  -4.114  -3.538  1.00 10.00      B   
ATOM   3550  CA  HIS B 169      22.428  -2.060  -3.690  1.00 10.00      B   
ATOM   3551  CB  HIS B 169      21.747  -2.350  -5.035  1.00 10.00      B   
ATOM   3552  CG  HIS B 169      21.150  -1.144  -5.708  1.00 10.00      B   
ATOM   3553  ND1 HIS B 169      19.899  -0.681  -5.376  1.00 10.00      B   
ATOM   3554  CD2 HIS B 169      21.674  -0.348  -6.675  1.00 10.00      B   
ATOM   3555  CE1 HIS B 169      19.689   0.376  -6.139  1.00 10.00      B   
ATOM   3556  NE2 HIS B 169      20.735   0.617  -6.940  1.00 10.00      B   
ATOM   3557  HE2 HIS B 169      20.889   1.438  -7.454  1.00 10.00      B   
ATOM   3558  C   HIS B 169      21.386  -1.688  -2.642  1.00 10.00      B   
ATOM   3559  O   HIS B 169      20.934  -2.545  -1.880  1.00 10.00      B   
ATOM   3560  N   GLY B 170      21.001  -0.413  -2.624  1.00 10.00      B   
ATOM   3561  HN  GLY B 170      21.393   0.208  -3.268  1.00 10.00      B   
ATOM   3562  CA  GLY B 170      20.016   0.071  -1.672  1.00 10.00      B   
ATOM   3563  C   GLY B 170      18.725  -0.734  -1.684  1.00 10.00      B   
ATOM   3564  O   GLY B 170      18.108  -0.934  -0.638  1.00 10.00      B   
ATOM   3565  N   ARG B 171      18.318  -1.200  -2.864  1.00 10.00      B   
ATOM   3566  HN  ARG B 171      18.854  -1.013  -3.667  1.00 10.00      B   
ATOM   3567  CA  ARG B 171      17.098  -1.992  -2.989  1.00 10.00      B   
ATOM   3568  CB  ARG B 171      16.781  -2.298  -4.457  1.00 10.00      B   
ATOM   3569  CG  ARG B 171      15.475  -3.054  -4.656  1.00 10.00      B   
ATOM   3570  CD  ARG B 171      15.629  -4.209  -5.635  1.00 10.00      B   
ATOM   3571  NE  ARG B 171      14.619  -5.243  -5.405  1.00 10.00      B   
ATOM   3572  HE  ARG B 171      14.198  -5.268  -4.516  1.00 10.00      B   
ATOM   3573  CZ  ARG B 171      14.246  -6.148  -6.310  1.00 10.00      B   
ATOM   3574  NH1 ARG B 171      14.786  -6.151  -7.526  1.00 10.00      B   
ATOM   3575 HH11 ARG B 171      15.515  -5.447  -7.782  1.00 10.00      B   
ATOM   3576 HH12 ARG B 171      14.487  -6.857  -8.233  1.00 10.00      B   
ATOM   3577  NH2 ARG B 171      13.334  -7.054  -5.986  1.00 10.00      B   
ATOM   3578 HH21 ARG B 171      13.033  -7.773  -6.680  1.00 10.00      B   
ATOM   3579 HH22 ARG B 171      12.916  -7.054  -5.017  1.00 10.00      B   
ATOM   3580  C   ARG B 171      17.233  -3.291  -2.206  1.00 10.00      B   
ATOM   3581  O   ARG B 171      16.337  -3.672  -1.456  1.00 10.00      B   
ATOM   3582  N   ALA B 172      18.372  -3.953  -2.371  1.00 10.00      B   
ATOM   3583  HN  ALA B 172      19.055  -3.583  -2.969  1.00 10.00      B   
ATOM   3584  CA  ALA B 172      18.638  -5.207  -1.679  1.00 10.00      B   
ATOM   3585  CB  ALA B 172      19.908  -5.845  -2.210  1.00 10.00      B   
ATOM   3586  C   ALA B 172      18.740  -4.980  -0.175  1.00 10.00      B   
ATOM   3587  O   ALA B 172      18.279  -5.805   0.616  1.00 10.00      B   
ATOM   3588  N   ILE B 173      19.339  -3.853   0.207  1.00 10.00      B   
ATOM   3589  HN  ILE B 173      19.694  -3.246  -0.480  1.00 10.00      B   
ATOM   3590  CA  ILE B 173      19.496  -3.499   1.617  1.00 10.00      B   
ATOM   3591  CB  ILE B 173      20.290  -2.181   1.787  1.00 10.00      B   
ATOM   3592  CG1 ILE B 173      21.682  -2.314   1.163  1.00 10.00      B   
ATOM   3593  CG2 ILE B 173      20.405  -1.798   3.258  1.00 10.00      B   
ATOM   3594  CD1 ILE B 173      22.426  -1.003   1.035  1.00 10.00      B   
ATOM   3595  C   ILE B 173      18.129  -3.361   2.284  1.00 10.00      B   
ATOM   3596  O   ILE B 173      17.954  -3.713   3.445  1.00 10.00      B   
ATOM   3597  N   LEU B 174      17.160  -2.860   1.531  1.00 10.00      B   
ATOM   3598  HN  LEU B 174      17.360  -2.596   0.606  1.00 10.00      B   
ATOM   3599  CA  LEU B 174      15.812  -2.685   2.048  1.00 10.00      B   
ATOM   3600  CB  LEU B 174      15.058  -1.631   1.233  1.00 10.00      B   
ATOM   3601  CG  LEU B 174      15.586  -0.198   1.317  1.00 10.00      B   
ATOM   3602  CD1 LEU B 174      14.830   0.702   0.352  1.00 10.00      B   
ATOM   3603  CD2 LEU B 174      15.482   0.330   2.739  1.00 10.00      B   
ATOM   3604  C   LEU B 174      15.044  -4.002   2.022  1.00 10.00      B   
ATOM   3605  O   LEU B 174      14.393  -4.367   3.003  1.00 10.00      B   
ATOM   3606  N   GLU B 175      15.142  -4.706   0.896  1.00 10.00      B   
ATOM   3607  HN  GLU B 175      15.699  -4.353   0.167  1.00 10.00      B   
ATOM   3608  CA  GLU B 175      14.451  -5.978   0.695  1.00 10.00      B   
ATOM   3609  CB  GLU B 175      14.751  -6.537  -0.700  1.00 10.00      B   
ATOM   3610  CG  GLU B 175      14.052  -5.804  -1.835  1.00 10.00      B   
ATOM   3611  CD  GLU B 175      12.747  -6.459  -2.240  1.00 10.00      B   
ATOM   3612  OE1 GLU B 175      11.906  -6.722  -1.359  1.00 10.00      B   
ATOM   3613  OE2 GLU B 175      12.551  -6.710  -3.451  1.00 10.00      B   
ATOM   3614  C   GLU B 175      14.795  -7.022   1.756  1.00 10.00      B   
ATOM   3615  O   GLU B 175      13.916  -7.498   2.472  1.00 10.00      B   
ATOM   3616  N   MET B 176      16.072  -7.366   1.869  1.00 10.00      B   
ATOM   3617  HN  MET B 176      16.747  -6.914   1.310  1.00 10.00      B   
ATOM   3618  CA  MET B 176      16.498  -8.384   2.825  1.00 10.00      B   
ATOM   3619  CB  MET B 176      17.453  -9.386   2.167  1.00 10.00      B   
ATOM   3620  CG  MET B 176      16.864 -10.121   0.972  1.00 10.00      B   
ATOM   3621  SD  MET B 176      17.841 -11.559   0.489  1.00 10.00      B   
ATOM   3622  CE  MET B 176      17.214 -11.853  -1.163  1.00 10.00      B   
ATOM   3623  C   MET B 176      17.139  -7.776   4.065  1.00 10.00      B   
ATOM   3624  O   MET B 176      18.015  -8.385   4.678  1.00 10.00      B   
ATOM   3625  N   GLU B 177      16.679  -6.586   4.436  1.00 10.00      B   
ATOM   3626  HN  GLU B 177      15.972  -6.168   3.900  1.00 10.00      B   
ATOM   3627  CA  GLU B 177      17.193  -5.872   5.604  1.00 10.00      B   
ATOM   3628  CB  GLU B 177      16.347  -4.617   5.855  1.00 10.00      B   
ATOM   3629  CG  GLU B 177      16.716  -3.850   7.115  1.00 10.00      B   
ATOM   3630  CD  GLU B 177      15.581  -3.806   8.114  1.00 10.00      B   
ATOM   3631  OE1 GLU B 177      14.741  -2.887   8.022  1.00 10.00      B   
ATOM   3632  OE2 GLU B 177      15.523  -4.688   8.993  1.00 10.00      B   
ATOM   3633  C   GLU B 177      17.197  -6.754   6.855  1.00 10.00      B   
ATOM   3634  O   GLU B 177      18.230  -6.926   7.510  1.00 10.00      B   
ATOM   3635  N   GLN B 178      16.037  -7.307   7.172  1.00 10.00      B   
ATOM   3636  HN  GLN B 178      15.256  -7.120   6.613  1.00 10.00      B   
ATOM   3637  CA  GLN B 178      15.878  -8.162   8.339  1.00 10.00      B   
ATOM   3638  CB  GLN B 178      14.401  -8.249   8.762  1.00 10.00      B   
ATOM   3639  CG  GLN B 178      13.430  -8.652   7.655  1.00 10.00      B   
ATOM   3640  CD  GLN B 178      13.153  -7.532   6.664  1.00 10.00      B   
ATOM   3641  OE1 GLN B 178      13.178  -6.353   7.014  1.00 10.00      B   
ATOM   3642  NE2 GLN B 178      12.906  -7.893   5.412  1.00 10.00      B   
ATOM   3643 HE21 GLN B 178      12.912  -8.853   5.191  1.00 10.00      B   
ATOM   3644 HE22 GLN B 178      12.723  -7.190   4.752  1.00 10.00      B   
ATOM   3645  C   GLN B 178      16.474  -9.554   8.124  1.00 10.00      B   
ATOM   3646  O   GLN B 178      17.054 -10.134   9.043  1.00 10.00      B   
ATOM   3647  N   TYR B 179      16.357 -10.071   6.906  1.00 10.00      B   
ATOM   3648  HN  TYR B 179      15.918  -9.549   6.204  1.00 10.00      B   
ATOM   3649  CA  TYR B 179      16.873 -11.399   6.593  1.00 10.00      B   
ATOM   3650  CB  TYR B 179      16.535 -11.806   5.156  1.00 10.00      B   
ATOM   3651  CG  TYR B 179      16.894 -13.244   4.839  1.00 10.00      B   
ATOM   3652  CD1 TYR B 179      18.013 -13.551   4.077  1.00 10.00      B   
ATOM   3653  CD2 TYR B 179      16.117 -14.293   5.313  1.00 10.00      B   
ATOM   3654  CE1 TYR B 179      18.349 -14.862   3.796  1.00 10.00      B   
ATOM   3655  CE2 TYR B 179      16.443 -15.607   5.036  1.00 10.00      B   
ATOM   3656  CZ  TYR B 179      17.560 -15.887   4.278  1.00 10.00      B   
ATOM   3657  OH  TYR B 179      17.892 -17.197   4.002  1.00 10.00      B   
ATOM   3658  HH  TYR B 179      17.110 -17.673   3.706  1.00 10.00      B   
ATOM   3659  C   TYR B 179      18.376 -11.493   6.817  1.00 10.00      B   
ATOM   3660  O   TYR B 179      18.847 -12.364   7.547  1.00 10.00      B   
ATOM   3661  N   ILE B 180      19.119 -10.587   6.195  1.00 10.00      B   
ATOM   3662  HN  ILE B 180      18.676  -9.900   5.646  1.00 10.00      B   
ATOM   3663  CA  ILE B 180      20.572 -10.570   6.305  1.00 10.00      B   
ATOM   3664  CB  ILE B 180      21.186  -9.421   5.468  1.00 10.00      B   
ATOM   3665  CG1 ILE B 180      20.865  -9.618   3.982  1.00 10.00      B   
ATOM   3666  CG2 ILE B 180      22.691  -9.330   5.676  1.00 10.00      B   
ATOM   3667  CD1 ILE B 180      21.165  -8.409   3.120  1.00 10.00      B   
ATOM   3668  C   ILE B 180      21.023 -10.456   7.762  1.00 10.00      B   
ATOM   3669  O   ILE B 180      21.903 -11.196   8.209  1.00 10.00      B   
ATOM   3670  N   ARG B 181      20.378  -9.567   8.506  1.00 10.00      B   
ATOM   3671  HN  ARG B 181      19.643  -9.055   8.105  1.00 10.00      B   
ATOM   3672  CA  ARG B 181      20.722  -9.342   9.906  1.00 10.00      B   
ATOM   3673  CB  ARG B 181      20.001  -8.110  10.457  1.00 10.00      B   
ATOM   3674  CG  ARG B 181      20.497  -6.795   9.874  1.00 10.00      B   
ATOM   3675  CD  ARG B 181      19.963  -5.597  10.645  1.00 10.00      B   
ATOM   3676  NE  ARG B 181      18.512  -5.452  10.523  1.00 10.00      B   
ATOM   3677  HE  ARG B 181      18.140  -5.365   9.617  1.00 10.00      B   
ATOM   3678  CZ  ARG B 181      17.682  -5.418  11.567  1.00 10.00      B   
ATOM   3679  NH1 ARG B 181      18.158  -5.555  12.797  1.00 10.00      B   
ATOM   3680 HH11 ARG B 181      19.180  -5.691  12.953  1.00 10.00      B   
ATOM   3681 HH12 ARG B 181      17.513  -5.525  13.619  1.00 10.00      B   
ATOM   3682  NH2 ARG B 181      16.380  -5.250  11.382  1.00 10.00      B   
ATOM   3683 HH21 ARG B 181      15.992  -5.133  10.409  1.00 10.00      B   
ATOM   3684 HH22 ARG B 181      15.731  -5.231  12.200  1.00 10.00      B   
ATOM   3685  C   ARG B 181      20.455 -10.565  10.782  1.00 10.00      B   
ATOM   3686  O   ARG B 181      21.192 -10.823  11.730  1.00 10.00      B   
ATOM   3687  N   GLU B 182      19.411 -11.319  10.460  1.00 10.00      B   
ATOM   3688  HN  GLU B 182      18.856 -11.072   9.690  1.00 10.00      B   
ATOM   3689  CA  GLU B 182      19.067 -12.505  11.236  1.00 10.00      B   
ATOM   3690  CB  GLU B 182      17.559 -12.768  11.219  1.00 10.00      B   
ATOM   3691  CG  GLU B 182      16.740 -11.718  11.961  1.00 10.00      B   
ATOM   3692  CD  GLU B 182      15.413 -12.249  12.469  1.00 10.00      B   
ATOM   3693  OE1 GLU B 182      14.452 -12.336  11.675  1.00 10.00      B   
ATOM   3694  OE2 GLU B 182      15.323 -12.587  13.670  1.00 10.00      B   
ATOM   3695  C   GLU B 182      19.846 -13.733  10.768  1.00 10.00      B   
ATOM   3696  O   GLU B 182      19.942 -14.727  11.487  1.00 10.00      B   
ATOM   3697  N   THR B 183      20.401 -13.661   9.564  1.00 10.00      B   
ATOM   3698  HN  THR B 183      20.280 -12.848   9.029  1.00 10.00      B   
ATOM   3699  CA  THR B 183      21.177 -14.765   9.019  1.00 10.00      B   
ATOM   3700  CB  THR B 183      21.140 -14.785   7.477  1.00 10.00      B   
ATOM   3701  OG1 THR B 183      19.776 -14.778   7.034  1.00 10.00      B   
ATOM   3702  HG1 THR B 183      19.329 -13.993   7.382  1.00 10.00      B   
ATOM   3703  CG2 THR B 183      21.829 -16.032   6.940  1.00 10.00      B   
ATOM   3704  C   THR B 183      22.622 -14.701   9.507  1.00 10.00      B   
ATOM   3705  O   THR B 183      23.170 -15.695   9.989  1.00 10.00      B   
ATOM   3706  N   TYR B 184      23.229 -13.521   9.412  1.00 10.00      B   
ATOM   3707  HN  TYR B 184      22.734 -12.753   9.046  1.00 10.00      B   
ATOM   3708  CA  TYR B 184      24.609 -13.334   9.847  1.00 10.00      B   
ATOM   3709  CB  TYR B 184      25.516 -13.057   8.642  1.00 10.00      B   
ATOM   3710  CG  TYR B 184      25.895 -14.278   7.835  1.00 10.00      B   
ATOM   3711  CD1 TYR B 184      25.432 -14.446   6.535  1.00 10.00      B   
ATOM   3712  CD2 TYR B 184      26.722 -15.257   8.367  1.00 10.00      B   
ATOM   3713  CE1 TYR B 184      25.784 -15.554   5.789  1.00 10.00      B   
ATOM   3714  CE2 TYR B 184      27.078 -16.368   7.629  1.00 10.00      B   
ATOM   3715  CZ  TYR B 184      26.608 -16.512   6.341  1.00 10.00      B   
ATOM   3716  OH  TYR B 184      26.964 -17.618   5.602  1.00 10.00      B   
ATOM   3717  HH  TYR B 184      27.528 -17.341   4.870  1.00 10.00      B   
ATOM   3718  C   TYR B 184      24.723 -12.179  10.842  1.00 10.00      B   
ATOM   3719  O   TYR B 184      25.359 -11.170  10.547  1.00 10.00      B   
ATOM   3720  N   PRO B 185      24.140 -12.314  12.048  1.00 10.00      B   
ATOM   3721  CA  PRO B 185      24.178 -11.252  13.069  1.00 10.00      B   
ATOM   3722  CB  PRO B 185      23.238 -11.776  14.157  1.00 10.00      B   
ATOM   3723  CG  PRO B 185      23.283 -13.256  13.999  1.00 10.00      B   
ATOM   3724  CD  PRO B 185      23.411 -13.504  12.524  1.00 10.00      B   
ATOM   3725  C   PRO B 185      25.576 -11.038  13.641  1.00 10.00      B   
ATOM   3726  O   PRO B 185      25.858 -10.009  14.255  1.00 10.00      B   
ATOM   3727  N   ASP B 186      26.449 -12.010  13.436  1.00 10.00      B   
ATOM   3728  HN  ASP B 186      26.168 -12.807  12.938  1.00 10.00      B   
ATOM   3729  CA  ASP B 186      27.812 -11.925  13.937  1.00 10.00      B   
ATOM   3730  CB  ASP B 186      28.322 -13.310  14.340  1.00 10.00      B   
ATOM   3731  CG  ASP B 186      27.763 -13.782  15.663  1.00 10.00      B   
ATOM   3732  OD1 ASP B 186      26.563 -14.130  15.720  1.00 10.00      B   
ATOM   3733  OD2 ASP B 186      28.524 -13.814  16.651  1.00 10.00      B   
ATOM   3734  C   ASP B 186      28.739 -11.324  12.896  1.00 10.00      B   
ATOM   3735  O   ASP B 186      29.843 -10.879  13.213  1.00 10.00      B   
ATOM   3736  N   ALA B 187      28.285 -11.306  11.652  1.00 10.00      B   
ATOM   3737  HN  ALA B 187      27.390 -11.656  11.465  1.00 10.00      B   
ATOM   3738  CA  ALA B 187      29.083 -10.775  10.558  1.00 10.00      B   
ATOM   3739  CB  ALA B 187      29.044 -11.729   9.373  1.00 10.00      B   
ATOM   3740  C   ALA B 187      28.617  -9.385  10.141  1.00 10.00      B   
ATOM   3741  O   ALA B 187      29.430  -8.548   9.747  1.00 10.00      B   
ATOM   3742  N   VAL B 188      27.313  -9.143  10.234  1.00 10.00      B   
ATOM   3743  HN  VAL B 188      26.717  -9.845  10.576  1.00 10.00      B   
ATOM   3744  CA  VAL B 188      26.751  -7.855   9.845  1.00 10.00      B   
ATOM   3745  CB  VAL B 188      25.208  -7.829   9.845  1.00 10.00      B   
ATOM   3746  CG1 VAL B 188      24.649  -8.751   8.775  1.00 10.00      B   
ATOM   3747  CG2 VAL B 188      24.642  -8.168  11.217  1.00 10.00      B   
ATOM   3748  C   VAL B 188      27.281  -6.705  10.687  1.00 10.00      B   
ATOM   3749  O   VAL B 188      27.518  -6.842  11.891  1.00 10.00      B   
ATOM   3750  N   LYS B 189      27.476  -5.574  10.037  1.00 10.00      B   
ATOM   3751  HN  LYS B 189      27.271  -5.533   9.081  1.00 10.00      B   
ATOM   3752  CA  LYS B 189      27.960  -4.382  10.702  1.00 10.00      B   
ATOM   3753  CB  LYS B 189      29.058  -3.716   9.865  1.00 10.00      B   
ATOM   3754  CG  LYS B 189      30.220  -4.636   9.510  1.00 10.00      B   
ATOM   3755  CD  LYS B 189      31.053  -4.076   8.363  1.00 10.00      B   
ATOM   3756  CE  LYS B 189      30.266  -4.059   7.061  1.00 10.00      B   
ATOM   3757  NZ  LYS B 189      31.062  -3.501   5.938  1.00 10.00      B   
ATOM   3758  HZ1 LYS B 189      30.432  -3.090   5.217  1.00 10.00      B   
ATOM   3759  HZ2 LYS B 189      31.631  -4.253   5.493  1.00 10.00      B   
ATOM   3760  HZ3 LYS B 189      31.704  -2.758   6.288  1.00 10.00      B   
ATOM   3761  C   LYS B 189      26.787  -3.434  10.886  1.00 10.00      B   
ATOM   3762  O   LYS B 189      25.920  -3.344  10.014  1.00 10.00      B   
ATOM   3763  N   ILE B 190      26.739  -2.749  12.013  1.00 10.00      B   
ATOM   3764  HN  ILE B 190      27.459  -2.852  12.674  1.00 10.00      B   
ATOM   3765  CA  ILE B 190      25.642  -1.833  12.286  1.00 10.00      B   
ATOM   3766  CB  ILE B 190      24.883  -2.183  13.586  1.00 10.00      B   
ATOM   3767  CG1 ILE B 190      25.856  -2.413  14.746  1.00 10.00      B   
ATOM   3768  CG2 ILE B 190      23.990  -3.399  13.373  1.00 10.00      B   
ATOM   3769  CD1 ILE B 190      25.183  -2.545  16.096  1.00 10.00      B   
ATOM   3770  C   ILE B 190      26.111  -0.388  12.340  1.00 10.00      B   
ATOM   3771  O   ILE B 190      27.136  -0.076  12.947  1.00 10.00      B   
ATOM   3772  N   CYS B 191      25.363   0.486  11.684  1.00 10.00      B   
ATOM   3773  HN  CYS B 191      24.568   0.167  11.201  1.00 10.00      B   
ATOM   3774  CA  CYS B 191      25.685   1.901  11.661  1.00 10.00      B   
ATOM   3775  CB  CYS B 191      24.983   2.592  10.487  1.00 10.00      B   
ATOM   3776  SG  CYS B 191      25.229   4.384  10.421  1.00 10.00      B   
ATOM   3777  HG  CYS B 191      25.138   4.855  11.659  1.00 10.00      B   
ATOM   3778  C   CYS B 191      25.265   2.548  12.973  1.00 10.00      B   
ATOM   3779  O   CYS B 191      24.116   2.422  13.395  1.00 10.00      B   
ATOM   3780  N   ASN B 192      26.202   3.227  13.619  1.00 10.00      B   
ATOM   3781  HN  ASN B 192      27.110   3.270  13.237  1.00 10.00      B   
ATOM   3782  CA  ASN B 192      25.931   3.903  14.881  1.00 10.00      B   
ATOM   3783  CB  ASN B 192      27.226   4.495  15.450  1.00 10.00      B   
ATOM   3784  CG  ASN B 192      27.242   4.544  16.967  1.00 10.00      B   
ATOM   3785  OD1 ASN B 192      26.898   5.557  17.573  1.00 10.00      B   
ATOM   3786  ND2 ASN B 192      27.651   3.449  17.590  1.00 10.00      B   
ATOM   3787 HD21 ASN B 192      27.920   2.677  17.045  1.00 10.00      B   
ATOM   3788 HD22 ASN B 192      27.671   3.452  18.570  1.00 10.00      B   
ATOM   3789  C   ASN B 192      24.888   4.999  14.677  1.00 10.00      B   
ATOM   3790  O   ASN B 192      24.699   5.480  13.554  1.00 10.00      B   
ATOM   3791  N   ILE B 193      24.208   5.371  15.760  1.00 10.00      B   
ATOM   3792  HN  ILE B 193      24.416   4.938  16.619  1.00 10.00      B   
ATOM   3793  CA  ILE B 193      23.168   6.403  15.731  1.00 10.00      B   
ATOM   3794  CB  ILE B 193      23.640   7.718  15.058  1.00 10.00      B   
ATOM   3795  CG1 ILE B 193      24.901   8.268  15.741  1.00 10.00      B   
ATOM   3796  CG2 ILE B 193      22.529   8.763  15.055  1.00 10.00      B   
ATOM   3797  CD1 ILE B 193      24.723   8.598  17.209  1.00 10.00      B   
ATOM   3798  C   ILE B 193      21.889   5.893  15.062  1.00 10.00      B   
ATOM   3799  O   ILE B 193      20.856   5.734  15.713  1.00 10.00      B   
ATOM   3800  N   CYS B 194      21.967   5.622  13.766  1.00 10.00      B   
ATOM   3801  HN  CYS B 194      22.826   5.750  13.304  1.00 10.00      B   
ATOM   3802  CA  CYS B 194      20.817   5.137  13.011  1.00 10.00      B   
ATOM   3803  CB  CYS B 194      21.099   5.203  11.510  1.00 10.00      B   
ATOM   3804  SG  CYS B 194      21.772   6.788  10.954  1.00 10.00      B   
ATOM   3805  HG  CYS B 194      21.052   7.754  11.508  1.00 10.00      B   
ATOM   3806  C   CYS B 194      20.441   3.714  13.420  1.00 10.00      B   
ATOM   3807  O   CYS B 194      19.269   3.337  13.371  1.00 10.00      B   
ATOM   3808  N   HIS B 195      21.443   2.938  13.834  1.00 10.00      B   
ATOM   3809  HN  HIS B 195      22.352   3.307  13.850  1.00 10.00      B   
ATOM   3810  CA  HIS B 195      21.240   1.554  14.262  1.00 10.00      B   
ATOM   3811  CB  HIS B 195      20.441   1.479  15.567  1.00 10.00      B   
ATOM   3812  CG  HIS B 195      21.297   1.511  16.792  1.00 10.00      B   
ATOM   3813  ND1 HIS B 195      21.538   2.681  17.471  1.00 10.00      B   
ATOM   3814  CD2 HIS B 195      21.953   0.496  17.406  1.00 10.00      B   
ATOM   3815  CE1 HIS B 195      22.332   2.356  18.476  1.00 10.00      B   
ATOM   3816  NE2 HIS B 195      22.609   1.046  18.475  1.00 10.00      B   
ATOM   3817  HE2 HIS B 195      23.050   0.548  19.198  1.00 10.00      B   
ATOM   3818  C   HIS B 195      20.585   0.716  13.172  1.00 10.00      B   
ATOM   3819  O   HIS B 195      19.517   0.139  13.367  1.00 10.00      B   
ATOM   3820  N   SER B 196      21.225   0.670  12.018  1.00 10.00      B   
ATOM   3821  HN  SER B 196      22.069   1.157  11.921  1.00 10.00      B   
ATOM   3822  CA  SER B 196      20.718  -0.094  10.891  1.00 10.00      B   
ATOM   3823  CB  SER B 196      20.028   0.840   9.892  1.00 10.00      B   
ATOM   3824  OG  SER B 196      19.043   1.633  10.538  1.00 10.00      B   
ATOM   3825  HG  SER B 196      18.903   1.300  11.437  1.00 10.00      B   
ATOM   3826  C   SER B 196      21.861  -0.850  10.222  1.00 10.00      B   
ATOM   3827  O   SER B 196      23.016  -0.710  10.629  1.00 10.00      B   
ATOM   3828  N   LEU B 197      21.536  -1.648   9.210  1.00 10.00      B   
ATOM   3829  HN  LEU B 197      20.599  -1.712   8.935  1.00 10.00      B   
ATOM   3830  CA  LEU B 197      22.538  -2.422   8.486  1.00 10.00      B   
ATOM   3831  CB  LEU B 197      21.862  -3.310   7.434  1.00 10.00      B   
ATOM   3832  CG  LEU B 197      22.777  -4.245   6.639  1.00 10.00      B   
ATOM   3833  CD1 LEU B 197      23.421  -5.277   7.553  1.00 10.00      B   
ATOM   3834  CD2 LEU B 197      22.003  -4.924   5.519  1.00 10.00      B   
ATOM   3835  C   LEU B 197      23.555  -1.499   7.822  1.00 10.00      B   
ATOM   3836  O   LEU B 197      23.187  -0.505   7.198  1.00 10.00      B   
ATOM   3837  N   LEU B 198      24.828  -1.818   7.990  1.00 10.00      B   
ATOM   3838  HN  LEU B 198      25.060  -2.607   8.527  1.00 10.00      B   
ATOM   3839  CA  LEU B 198      25.897  -1.025   7.409  1.00 10.00      B   
ATOM   3840  CB  LEU B 198      26.797  -0.453   8.516  1.00 10.00      B   
ATOM   3841  CG  LEU B 198      28.019   0.353   8.058  1.00 10.00      B   
ATOM   3842  CD1 LEU B 198      28.115   1.657   8.825  1.00 10.00      B   
ATOM   3843  CD2 LEU B 198      29.299  -0.452   8.223  1.00 10.00      B   
ATOM   3844  C   LEU B 198      26.731  -1.864   6.451  1.00 10.00      B   
ATOM   3845  O   LEU B 198      27.464  -2.758   6.879  1.00 10.00      B   
ATOM   3846  N   ILE B 199      26.601  -1.603   5.161  1.00 10.00      B   
ATOM   3847  HN  ILE B 199      25.947  -0.922   4.864  1.00 10.00      B   
ATOM   3848  CA  ILE B 199      27.379  -2.322   4.165  1.00 10.00      B   
ATOM   3849  CB  ILE B 199      26.558  -2.637   2.895  1.00 10.00      B   
ATOM   3850  CG1 ILE B 199      25.371  -3.548   3.234  1.00 10.00      B   
ATOM   3851  CG2 ILE B 199      27.432  -3.266   1.816  1.00 10.00      B   
ATOM   3852  CD1 ILE B 199      25.761  -4.877   3.850  1.00 10.00      B   
ATOM   3853  C   ILE B 199      28.629  -1.521   3.811  1.00 10.00      B   
ATOM   3854  O   ILE B 199      29.751  -1.942   4.112  1.00 10.00      B   
ATOM   3855  N   GLN B 200      28.433  -0.359   3.197  1.00 10.00      B   
ATOM   3856  HN  GLN B 200      27.509  -0.072   2.990  1.00 10.00      B   
ATOM   3857  CA  GLN B 200      29.549   0.499   2.815  1.00 10.00      B   
ATOM   3858  CB  GLN B 200      29.570   0.767   1.300  1.00 10.00      B   
ATOM   3859  CG  GLN B 200      28.351   1.492   0.744  1.00 10.00      B   
ATOM   3860  CD  GLN B 200      27.764   0.805  -0.474  1.00 10.00      B   
ATOM   3861  OE1 GLN B 200      28.182   1.055  -1.608  1.00 10.00      B   
ATOM   3862  NE2 GLN B 200      26.773  -0.042  -0.249  1.00 10.00      B   
ATOM   3863 HE21 GLN B 200      26.473  -0.169   0.691  1.00 10.00      B   
ATOM   3864 HE22 GLN B 200      26.382  -0.517  -1.010  1.00 10.00      B   
ATOM   3865  C   GLN B 200      29.567   1.798   3.627  1.00 10.00      B   
ATOM   3866  O   GLN B 200      28.873   2.762   3.309  1.00 10.00      B   
ATOM   3867  N   GLY B 201      30.367   1.815   4.684  1.00 10.00      B   
ATOM   3868  HN  GLY B 201      30.909   1.028   4.890  1.00 10.00      B   
ATOM   3869  CA  GLY B 201      30.450   2.996   5.525  1.00 10.00      B   
ATOM   3870  C   GLY B 201      31.859   3.270   6.010  1.00 10.00      B   
ATOM   3871  O   GLY B 201      32.817   2.665   5.521  1.00 10.00      B   
ATOM   3872  N   GLN B 202      31.982   4.181   6.967  1.00 10.00      B   
ATOM   3873  HN  GLN B 202      31.173   4.622   7.313  1.00 10.00      B   
ATOM   3874  CA  GLN B 202      33.276   4.543   7.531  1.00 10.00      B   
ATOM   3875  CB  GLN B 202      33.383   6.064   7.683  1.00 10.00      B   
ATOM   3876  CG  GLN B 202      33.325   6.828   6.370  1.00 10.00      B   
ATOM   3877  CD  GLN B 202      33.296   8.333   6.566  1.00 10.00      B   
ATOM   3878  OE1 GLN B 202      32.769   8.836   7.558  1.00 10.00      B   
ATOM   3879  NE2 GLN B 202      33.874   9.061   5.624  1.00 10.00      B   
ATOM   3880 HE21 GLN B 202      34.289   8.595   4.869  1.00 10.00      B   
ATOM   3881 HE22 GLN B 202      33.856  10.042   5.716  1.00 10.00      B   
ATOM   3882  C   GLN B 202      33.466   3.871   8.887  1.00 10.00      B   
ATOM   3883  O   GLN B 202      32.539   3.826   9.699  1.00 10.00      B   
ATOM   3884  N   SER B 203      34.664   3.358   9.130  1.00 10.00      B   
ATOM   3885  HN  SER B 203      35.365   3.436   8.450  1.00 10.00      B   
ATOM   3886  CA  SER B 203      34.969   2.679  10.384  1.00 10.00      B   
ATOM   3887  CB  SER B 203      35.423   1.245  10.102  1.00 10.00      B   
ATOM   3888  OG  SER B 203      34.688   0.692   9.021  1.00 10.00      B   
ATOM   3889  HG  SER B 203      34.608  -0.269   9.136  1.00 10.00      B   
ATOM   3890  C   SER B 203      36.041   3.436  11.169  1.00 10.00      B   
ATOM   3891  O   SER B 203      37.109   3.740  10.640  1.00 10.00      B   
ATOM   3892  N   CYS B 204      35.747   3.722  12.433  1.00 10.00      B   
ATOM   3893  HN  CYS B 204      34.885   3.424  12.797  1.00 10.00      B   
ATOM   3894  CA  CYS B 204      36.663   4.463  13.301  1.00 10.00      B   
ATOM   3895  CB  CYS B 204      35.967   4.835  14.616  1.00 10.00      B   
ATOM   3896  SG  CYS B 204      36.803   6.113  15.588  1.00 10.00      B   
ATOM   3897  HG  CYS B 204      37.142   7.098  14.767  1.00 10.00      B   
ATOM   3898  C   CYS B 204      37.964   3.699  13.574  1.00 10.00      B   
ATOM   3899  O   CYS B 204      38.017   2.470  13.479  1.00 10.00      B   
ATOM   3900  N   GLU B 205      39.013   4.446  13.897  1.00 10.00      B   
ATOM   3901  HN  GLU B 205      38.914   5.423  13.907  1.00 10.00      B   
ATOM   3902  CA  GLU B 205      40.321   3.873  14.188  1.00 10.00      B   
ATOM   3903  CB  GLU B 205      41.435   4.855  13.803  1.00 10.00      B   
ATOM   3904  CG  GLU B 205      41.652   5.028  12.306  1.00 10.00      B   
ATOM   3905  CD  GLU B 205      40.545   5.808  11.624  1.00 10.00      B   
ATOM   3906  OE1 GLU B 205      40.374   5.647  10.395  1.00 10.00      B   
ATOM   3907  OE2 GLU B 205      39.840   6.577  12.312  1.00 10.00      B   
ATOM   3908  C   GLU B 205      40.461   3.491  15.663  1.00 10.00      B   
ATOM   3909  O   GLU B 205      41.045   2.459  15.990  1.00 10.00      B   
ATOM   3910  N   THR B 206      39.934   4.322  16.551  1.00 10.00      B   
ATOM   3911  HN  THR B 206      39.482   5.137  16.242  1.00 10.00      B   
ATOM   3912  CA  THR B 206      40.025   4.065  17.985  1.00 10.00      B   
ATOM   3913  CB  THR B 206      39.801   5.357  18.784  1.00 10.00      B   
ATOM   3914  OG1 THR B 206      39.222   6.346  17.918  1.00 10.00      B   
ATOM   3915  HG1 THR B 206      39.681   7.196  18.041  1.00 10.00      B   
ATOM   3916  CG2 THR B 206      41.114   5.870  19.358  1.00 10.00      B   
ATOM   3917  C   THR B 206      39.010   3.025  18.443  1.00 10.00      B   
ATOM   3918  O   THR B 206      39.324   2.137  19.238  1.00 10.00      B   
ATOM   3919  N   CYS B 207      37.794   3.141  17.944  1.00 10.00      B   
ATOM   3920  HN  CYS B 207      37.600   3.858  17.304  1.00 10.00      B   
ATOM   3921  CA  CYS B 207      36.738   2.220  18.313  1.00 10.00      B   
ATOM   3922  CB  CYS B 207      35.635   2.975  19.059  1.00 10.00      B   
ATOM   3923  SG  CYS B 207      35.383   4.679  18.496  1.00 10.00      B   
ATOM   3924  HG  CYS B 207      36.499   5.360  18.720  1.00 10.00      B   
ATOM   3925  C   CYS B 207      36.171   1.531  17.079  1.00 10.00      B   
ATOM   3926  O   CYS B 207      36.293   2.041  15.969  1.00 10.00      B   
ATOM   3927  N   GLY B 208      35.539   0.384  17.277  1.00 10.00      B   
ATOM   3928  HN  GLY B 208      35.457   0.033  18.188  1.00 10.00      B   
ATOM   3929  CA  GLY B 208      34.961  -0.350  16.170  1.00 10.00      B   
ATOM   3930  C   GLY B 208      33.582   0.164  15.809  1.00 10.00      B   
ATOM   3931  O   GLY B 208      32.679  -0.617  15.503  1.00 10.00      B   
ATOM   3932  N   ILE B 209      33.420   1.479  15.861  1.00 10.00      B   
ATOM   3933  HN  ILE B 209      34.183   2.042  16.111  1.00 10.00      B   
ATOM   3934  CA  ILE B 209      32.154   2.113  15.531  1.00 10.00      B   
ATOM   3935  CB  ILE B 209      31.887   3.362  16.413  1.00 10.00      B   
ATOM   3936  CG1 ILE B 209      31.129   2.972  17.688  1.00 10.00      B   
ATOM   3937  CG2 ILE B 209      31.130   4.452  15.662  1.00 10.00      B   
ATOM   3938  CD1 ILE B 209      31.891   2.048  18.615  1.00 10.00      B   
ATOM   3939  C   ILE B 209      32.137   2.470  14.049  1.00 10.00      B   
ATOM   3940  O   ILE B 209      33.096   3.041  13.523  1.00 10.00      B   
ATOM   3941  N   ARG B 210      31.060   2.105  13.378  1.00 10.00      B   
ATOM   3942  HN  ARG B 210      30.330   1.652  13.854  1.00 10.00      B   
ATOM   3943  CA  ARG B 210      30.923   2.367  11.958  1.00 10.00      B   
ATOM   3944  CB  ARG B 210      30.815   1.047  11.195  1.00 10.00      B   
ATOM   3945  CG  ARG B 210      32.027   0.144  11.331  1.00 10.00      B   
ATOM   3946  CD  ARG B 210      31.613  -1.315  11.378  1.00 10.00      B   
ATOM   3947  NE  ARG B 210      32.749  -2.216  11.210  1.00 10.00      B   
ATOM   3948  HE  ARG B 210      33.367  -2.033  10.450  1.00 10.00      B   
ATOM   3949  CZ  ARG B 210      33.002  -3.252  12.005  1.00 10.00      B   
ATOM   3950  NH1 ARG B 210      32.201  -3.525  13.025  1.00 10.00      B   
ATOM   3951 HH11 ARG B 210      31.361  -2.933  13.207  1.00 10.00      B   
ATOM   3952 HH12 ARG B 210      32.413  -4.328  13.657  1.00 10.00      B   
ATOM   3953  NH2 ARG B 210      34.061  -4.013  11.776  1.00 10.00      B   
ATOM   3954 HH21 ARG B 210      34.703  -3.796  10.971  1.00 10.00      B   
ATOM   3955 HH22 ARG B 210      34.264  -4.829  12.391  1.00 10.00      B   
ATOM   3956  C   ARG B 210      29.695   3.219  11.685  1.00 10.00      B   
ATOM   3957  O   ARG B 210      28.668   3.072  12.348  1.00 10.00      B   
ATOM   3958  N   MET B 211      29.805   4.108  10.713  1.00 10.00      B   
ATOM   3959  HN  MET B 211      30.657   4.179  10.220  1.00 10.00      B   
ATOM   3960  CA  MET B 211      28.696   4.977  10.342  1.00 10.00      B   
ATOM   3961  CB  MET B 211      28.666   6.262  11.180  1.00 10.00      B   
ATOM   3962  CG  MET B 211      30.030   6.758  11.635  1.00 10.00      B   
ATOM   3963  SD  MET B 211      29.907   7.984  12.950  1.00 10.00      B   
ATOM   3964  CE  MET B 211      31.635   8.367  13.211  1.00 10.00      B   
ATOM   3965  C   MET B 211      28.717   5.276   8.850  1.00 10.00      B   
ATOM   3966  O   MET B 211      29.780   5.305   8.230  1.00 10.00      B   
ATOM   3967  N   HIS B 212      27.543   5.476   8.278  1.00 10.00      B   
ATOM   3968  HN  HIS B 212      26.732   5.437   8.828  1.00 10.00      B   
ATOM   3969  CA  HIS B 212      27.420   5.746   6.848  1.00 10.00      B   
ATOM   3970  CB  HIS B 212      26.025   5.378   6.347  1.00 10.00      B   
ATOM   3971  CG  HIS B 212      25.833   3.914   6.160  1.00 10.00      B   
ATOM   3972  ND1 HIS B 212      26.875   3.110   5.794  1.00 10.00      B   
ATOM   3973  CD2 HIS B 212      24.711   3.165   6.292  1.00 10.00      B   
ATOM   3974  CE1 HIS B 212      26.376   1.898   5.708  1.00 10.00      B   
ATOM   3975  NE2 HIS B 212      25.069   1.874   5.999  1.00 10.00      B   
ATOM   3976  HE2 HIS B 212      24.443   1.161   5.722  1.00 10.00      B   
ATOM   3977  C   HIS B 212      27.732   7.188   6.492  1.00 10.00      B   
ATOM   3978  O   HIS B 212      27.751   8.067   7.357  1.00 10.00      B   
ATOM   3979  N   LEU B 213      27.960   7.423   5.204  1.00 10.00      B   
ATOM   3980  HN  LEU B 213      27.920   6.675   4.569  1.00 10.00      B   
ATOM   3981  CA  LEU B 213      28.266   8.759   4.705  1.00 10.00      B   
ATOM   3982  CB  LEU B 213      28.607   8.751   3.210  1.00 10.00      B   
ATOM   3983  CG  LEU B 213      29.990   8.206   2.829  1.00 10.00      B   
ATOM   3984  CD1 LEU B 213      30.011   6.684   2.867  1.00 10.00      B   
ATOM   3985  CD2 LEU B 213      30.409   8.718   1.458  1.00 10.00      B   
ATOM   3986  C   LEU B 213      27.153   9.763   5.023  1.00 10.00      B   
ATOM   3987  O   LEU B 213      27.425  10.809   5.610  1.00 10.00      B   
ATOM   3988  N   PRO B 214      25.881   9.479   4.653  1.00 10.00      B   
ATOM   3989  CA  PRO B 214      24.765  10.390   4.948  1.00 10.00      B   
ATOM   3990  CB  PRO B 214      23.536   9.632   4.435  1.00 10.00      B   
ATOM   3991  CG  PRO B 214      24.075   8.700   3.408  1.00 10.00      B   
ATOM   3992  CD  PRO B 214      25.430   8.288   3.904  1.00 10.00      B   
ATOM   3993  C   PRO B 214      24.639  10.637   6.450  1.00 10.00      B   
ATOM   3994  O   PRO B 214      24.247  11.720   6.887  1.00 10.00      B   
ATOM   3995  N   CYS B 215      24.999   9.627   7.234  1.00 10.00      B   
ATOM   3996  HN  CYS B 215      25.324   8.799   6.824  1.00 10.00      B   
ATOM   3997  CA  CYS B 215      24.933   9.717   8.682  1.00 10.00      B   
ATOM   3998  CB  CYS B 215      25.116   8.336   9.306  1.00 10.00      B   
ATOM   3999  SG  CYS B 215      24.076   7.061   8.560  1.00 10.00      B   
ATOM   4000  HG  CYS B 215      23.080   6.807   9.400  1.00 10.00      B   
ATOM   4001  C   CYS B 215      25.972  10.697   9.215  1.00 10.00      B   
ATOM   4002  O   CYS B 215      25.641  11.600   9.984  1.00 10.00      B   
ATOM   4003  N   VAL B 216      27.228  10.531   8.797  1.00 10.00      B   
ATOM   4004  HN  VAL B 216      27.444   9.791   8.184  1.00 10.00      B   
ATOM   4005  CA  VAL B 216      28.290  11.427   9.243  1.00 10.00      B   
ATOM   4006  CB  VAL B 216      29.712  10.927   8.890  1.00 10.00      B   
ATOM   4007  CG1 VAL B 216      29.996   9.598   9.568  1.00 10.00      B   
ATOM   4008  CG2 VAL B 216      29.917  10.820   7.388  1.00 10.00      B   
ATOM   4009  C   VAL B 216      28.069  12.836   8.706  1.00 10.00      B   
ATOM   4010  O   VAL B 216      28.443  13.817   9.344  1.00 10.00      B   
ATOM   4011  N   ALA B 217      27.438  12.928   7.541  1.00 10.00      B   
ATOM   4012  HN  ALA B 217      27.178  12.104   7.071  1.00 10.00      B   
ATOM   4013  CA  ALA B 217      27.144  14.216   6.927  1.00 10.00      B   
ATOM   4014  CB  ALA B 217      26.575  14.022   5.531  1.00 10.00      B   
ATOM   4015  C   ALA B 217      26.171  15.016   7.788  1.00 10.00      B   
ATOM   4016  O   ALA B 217      26.246  16.240   7.852  1.00 10.00      B   
ATOM   4017  N   LYS B 218      25.262  14.315   8.454  1.00 10.00      B   
ATOM   4018  HN  LYS B 218      25.250  13.339   8.362  1.00 10.00      B   
ATOM   4019  CA  LYS B 218      24.280  14.963   9.309  1.00 10.00      B   
ATOM   4020  CB  LYS B 218      22.963  14.187   9.300  1.00 10.00      B   
ATOM   4021  CG  LYS B 218      21.815  14.910   9.983  1.00 10.00      B   
ATOM   4022  CD  LYS B 218      20.474  14.333   9.567  1.00 10.00      B   
ATOM   4023  CE  LYS B 218      19.334  15.056  10.261  1.00 10.00      B   
ATOM   4024  NZ  LYS B 218      18.012  14.688   9.697  1.00 10.00      B   
ATOM   4025  HZ1 LYS B 218      17.930  13.654   9.620  1.00 10.00      B   
ATOM   4026  HZ2 LYS B 218      17.896  15.102   8.752  1.00 10.00      B   
ATOM   4027  HZ3 LYS B 218      17.252  15.039  10.312  1.00 10.00      B   
ATOM   4028  C   LYS B 218      24.810  15.130  10.732  1.00 10.00      B   
ATOM   4029  O   LYS B 218      24.562  16.148  11.380  1.00 10.00      B   
ATOM   4030  N   TYR B 219      25.544  14.134  11.217  1.00 10.00      B   
ATOM   4031  HN  TYR B 219      25.703  13.337  10.662  1.00 10.00      B   
ATOM   4032  CA  TYR B 219      26.111  14.192  12.563  1.00 10.00      B   
ATOM   4033  CB  TYR B 219      26.722  12.842  12.957  1.00 10.00      B   
ATOM   4034  CG  TYR B 219      27.167  12.765  14.401  1.00 10.00      B   
ATOM   4035  CD1 TYR B 219      26.254  12.511  15.417  1.00 10.00      B   
ATOM   4036  CD2 TYR B 219      28.498  12.948  14.749  1.00 10.00      B   
ATOM   4037  CE1 TYR B 219      26.658  12.444  16.737  1.00 10.00      B   
ATOM   4038  CE2 TYR B 219      28.911  12.882  16.065  1.00 10.00      B   
ATOM   4039  CZ  TYR B 219      27.988  12.630  17.056  1.00 10.00      B   
ATOM   4040  OH  TYR B 219      28.395  12.567  18.370  1.00 10.00      B   
ATOM   4041  HH  TYR B 219      29.061  13.244  18.529  1.00 10.00      B   
ATOM   4042  C   TYR B 219      27.161  15.296  12.646  1.00 10.00      B   
ATOM   4043  O   TYR B 219      27.319  15.950  13.680  1.00 10.00      B   
ATOM   4044  N   PHE B 220      27.870  15.502  11.545  1.00 10.00      B   
ATOM   4045  HN  PHE B 220      27.699  14.945  10.752  1.00 10.00      B   
ATOM   4046  CA  PHE B 220      28.897  16.527  11.478  1.00 10.00      B   
ATOM   4047  CB  PHE B 220      30.211  15.945  10.954  1.00 10.00      B   
ATOM   4048  CG  PHE B 220      30.790  14.850  11.805  1.00 10.00      B   
ATOM   4049  CD1 PHE B 220      31.369  15.140  13.027  1.00 10.00      B   
ATOM   4050  CD2 PHE B 220      30.760  13.532  11.379  1.00 10.00      B   
ATOM   4051  CE1 PHE B 220      31.904  14.138  13.808  1.00 10.00      B   
ATOM   4052  CE2 PHE B 220      31.294  12.523  12.156  1.00 10.00      B   
ATOM   4053  CZ  PHE B 220      31.867  12.827  13.374  1.00 10.00      B   
ATOM   4054  C   PHE B 220      28.442  17.680  10.590  1.00 10.00      B   
ATOM   4055  O   PHE B 220      29.265  18.383  10.002  1.00 10.00      B   
ATOM   4056  N   GLN B 221      27.128  17.866  10.499  1.00 10.00      B   
ATOM   4057  HN  GLN B 221      26.528  17.269  10.995  1.00 10.00      B   
ATOM   4058  CA  GLN B 221      26.549  18.934   9.687  1.00 10.00      B   
ATOM   4059  CB  GLN B 221      25.020  18.854   9.721  1.00 10.00      B   
ATOM   4060  CG  GLN B 221      24.308  20.025   9.064  1.00 10.00      B   
ATOM   4061  CD  GLN B 221      22.815  19.796   8.925  1.00 10.00      B   
ATOM   4062  OE1 GLN B 221      22.215  19.032   9.684  1.00 10.00      B   
ATOM   4063  NE2 GLN B 221      22.201  20.459   7.960  1.00 10.00      B   
ATOM   4064 HE21 GLN B 221      22.736  21.053   7.392  1.00 10.00      B   
ATOM   4065 HE22 GLN B 221      21.232  20.339   7.856  1.00 10.00      B   
ATOM   4066  C   GLN B 221      27.027  20.298  10.177  1.00 10.00      B   
ATOM   4067  O   GLN B 221      26.614  20.763  11.243  1.00 10.00      B   
ATOM   4068  N   SER B 222      27.914  20.917   9.399  1.00 10.00      B   
ATOM   4069  HN  SER B 222      28.199  20.482   8.569  1.00 10.00      B   
ATOM   4070  CA  SER B 222      28.481  22.219   9.738  1.00 10.00      B   
ATOM   4071  CB  SER B 222      27.389  23.293   9.791  1.00 10.00      B   
ATOM   4072  OG  SER B 222      26.614  23.278   8.601  1.00 10.00      B   
ATOM   4073  HG  SER B 222      27.201  23.165   7.842  1.00 10.00      B   
ATOM   4074  C   SER B 222      29.269  22.148  11.051  1.00 10.00      B   
ATOM   4075  O   SER B 222      29.389  23.133  11.786  1.00 10.00      B   
ATOM   4076  N   ASN B 223      29.827  20.972  11.321  1.00 10.00      B   
ATOM   4077  HN  ASN B 223      29.722  20.237  10.676  1.00 10.00      B   
ATOM   4078  CA  ASN B 223      30.602  20.742  12.532  1.00 10.00      B   
ATOM   4079  CB  ASN B 223      30.419  19.298  13.008  1.00 10.00      B   
ATOM   4080  CG  ASN B 223      30.861  19.078  14.443  1.00 10.00      B   
ATOM   4081  OD1 ASN B 223      31.628  19.862  15.002  1.00 10.00      B   
ATOM   4082  ND2 ASN B 223      30.385  18.000  15.047  1.00 10.00      B   
ATOM   4083 HD21 ASN B 223      29.783  17.415  14.542  1.00 10.00      B   
ATOM   4084 HD22 ASN B 223      30.656  17.829  15.975  1.00 10.00      B   
ATOM   4085  C   ASN B 223      32.078  21.018  12.276  1.00 10.00      B   
ATOM   4086  O   ASN B 223      32.690  20.409  11.400  1.00 10.00      B   
ATOM   4087  N   ALA B 224      32.644  21.933  13.047  1.00 10.00      B   
ATOM   4088  HN  ALA B 224      32.103  22.378  13.734  1.00 10.00      B   
ATOM   4089  CA  ALA B 224      34.046  22.297  12.904  1.00 10.00      B   
ATOM   4090  CB  ALA B 224      34.249  23.756  13.274  1.00 10.00      B   
ATOM   4091  C   ALA B 224      34.938  21.401  13.755  1.00 10.00      B   
ATOM   4092  O   ALA B 224      36.165  21.458  13.663  1.00 10.00      B   
ATOM   4093  N   GLU B 225      34.315  20.580  14.585  1.00 10.00      B   
ATOM   4094  HN  GLU B 225      33.334  20.582  14.612  1.00 10.00      B   
ATOM   4095  CA  GLU B 225      35.041  19.665  15.449  1.00 10.00      B   
ATOM   4096  CB  GLU B 225      34.812  20.025  16.922  1.00 10.00      B   
ATOM   4097  CG  GLU B 225      35.688  19.266  17.907  1.00 10.00      B   
ATOM   4098  CD  GLU B 225      37.168  19.424  17.628  1.00 10.00      B   
ATOM   4099  OE1 GLU B 225      37.648  20.573  17.562  1.00 10.00      B   
ATOM   4100  OE2 GLU B 225      37.862  18.398  17.485  1.00 10.00      B   
ATOM   4101  C   GLU B 225      34.600  18.231  15.172  1.00 10.00      B   
ATOM   4102  O   GLU B 225      33.603  17.760  15.720  1.00 10.00      B   
ATOM   4103  N   PRO B 226      35.321  17.531  14.283  1.00 10.00      B   
ATOM   4104  CA  PRO B 226      35.004  16.148  13.931  1.00 10.00      B   
ATOM   4105  CB  PRO B 226      35.942  15.847  12.756  1.00 10.00      B   
ATOM   4106  CG  PRO B 226      37.075  16.802  12.917  1.00 10.00      B   
ATOM   4107  CD  PRO B 226      36.501  18.035  13.557  1.00 10.00      B   
ATOM   4108  C   PRO B 226      35.272  15.199  15.095  1.00 10.00      B   
ATOM   4109  O   PRO B 226      36.389  14.713  15.275  1.00 10.00      B   
ATOM   4110  N   ARG B 227      34.247  14.961  15.899  1.00 10.00      B   
ATOM   4111  HN  ARG B 227      33.388  15.394  15.717  1.00 10.00      B   
ATOM   4112  CA  ARG B 227      34.364  14.078  17.047  1.00 10.00      B   
ATOM   4113  CB  ARG B 227      34.050  14.829  18.342  1.00 10.00      B   
ATOM   4114  CG  ARG B 227      35.067  15.898  18.697  1.00 10.00      B   
ATOM   4115  CD  ARG B 227      36.467  15.314  18.813  1.00 10.00      B   
ATOM   4116  NE  ARG B 227      37.454  16.332  19.155  1.00 10.00      B   
ATOM   4117  HE  ARG B 227      37.572  17.081  18.513  1.00 10.00      B   
ATOM   4118  CZ  ARG B 227      38.185  16.320  20.267  1.00 10.00      B   
ATOM   4119  NH1 ARG B 227      38.074  15.318  21.133  1.00 10.00      B   
ATOM   4120 HH11 ARG B 227      37.409  14.528  20.946  1.00 10.00      B   
ATOM   4121 HH12 ARG B 227      38.651  15.308  22.002  1.00 10.00      B   
ATOM   4122  NH2 ARG B 227      39.037  17.307  20.505  1.00 10.00      B   
ATOM   4123 HH21 ARG B 227      39.615  17.305  21.373  1.00 10.00      B   
ATOM   4124 HH22 ARG B 227      39.136  18.089  19.821  1.00 10.00      B   
ATOM   4125  C   ARG B 227      33.457  12.867  16.904  1.00 10.00      B   
ATOM   4126  O   ARG B 227      32.248  13.001  16.710  1.00 10.00      B   
ATOM   4127  N   CYS B 228      34.055  11.689  16.992  1.00 10.00      B   
ATOM   4128  HN  CYS B 228      35.029  11.662  17.141  1.00 10.00      B   
ATOM   4129  CA  CYS B 228      33.322  10.437  16.882  1.00 10.00      B   
ATOM   4130  CB  CYS B 228      34.308   9.261  16.891  1.00 10.00      B   
ATOM   4131  SG  CYS B 228      33.559   7.621  16.717  1.00 10.00      B   
ATOM   4132  HG  CYS B 228      34.527   6.719  16.830  1.00 10.00      B   
ATOM   4133  C   CYS B 228      32.326  10.301  18.033  1.00 10.00      B   
ATOM   4134  O   CYS B 228      32.631  10.677  19.168  1.00 10.00      B   
ATOM   4135  N   PRO B 229      31.112   9.783  17.749  1.00 10.00      B   
ATOM   4136  CA  PRO B 229      30.069   9.588  18.763  1.00 10.00      B   
ATOM   4137  CB  PRO B 229      28.976   8.822  18.011  1.00 10.00      B   
ATOM   4138  CG  PRO B 229      29.176   9.188  16.584  1.00 10.00      B   
ATOM   4139  CD  PRO B 229      30.656   9.374  16.409  1.00 10.00      B   
ATOM   4140  C   PRO B 229      30.569   8.758  19.941  1.00 10.00      B   
ATOM   4141  O   PRO B 229      30.076   8.891  21.061  1.00 10.00      B   
ATOM   4142  N   HIS B 230      31.549   7.906  19.679  1.00 10.00      B   
ATOM   4143  HN  HIS B 230      31.902   7.855  18.767  1.00 10.00      B   
ATOM   4144  CA  HIS B 230      32.128   7.064  20.708  1.00 10.00      B   
ATOM   4145  CB  HIS B 230      32.308   5.639  20.179  1.00 10.00      B   
ATOM   4146  CG  HIS B 230      32.502   4.605  21.247  1.00 10.00      B   
ATOM   4147  ND1 HIS B 230      31.478   3.862  21.790  1.00 10.00      B   
ATOM   4148  HD1 HIS B 230      30.523   3.939  21.561  1.00 10.00      B   
ATOM   4149  CD2 HIS B 230      33.636   4.177  21.857  1.00 10.00      B   
ATOM   4150  CE1 HIS B 230      32.006   3.030  22.695  1.00 10.00      B   
ATOM   4151  NE2 HIS B 230      33.316   3.180  22.773  1.00 10.00      B   
ATOM   4152  C   HIS B 230      33.471   7.639  21.138  1.00 10.00      B   
ATOM   4153  O   HIS B 230      34.289   8.008  20.293  1.00 10.00      B   
ATOM   4154  N   CYS B 231      33.666   7.743  22.454  1.00 10.00      B   
ATOM   4155  HN  CYS B 231      32.945   7.454  23.053  1.00 10.00      B   
ATOM   4156  CA  CYS B 231      34.898   8.272  23.066  1.00 10.00      B   
ATOM   4157  CB  CYS B 231      36.103   7.315  22.993  1.00 10.00      B   
ATOM   4158  SG  CYS B 231      36.530   6.673  21.355  1.00 10.00      B   
ATOM   4159  HG  CYS B 231      35.655   7.164  20.484  1.00 10.00      B   
ATOM   4160  C   CYS B 231      35.250   9.720  22.693  1.00 10.00      B   
ATOM   4161  O   CYS B 231      36.197  10.292  23.235  1.00 10.00      B   
ATOM   4162  N   ASN B 232      34.477  10.305  21.781  1.00 10.00      B   
ATOM   4163  HN  ASN B 232      33.751   9.785  21.378  1.00 10.00      B   
ATOM   4164  CA  ASN B 232      34.677  11.687  21.340  1.00 10.00      B   
ATOM   4165  CB  ASN B 232      34.388  12.676  22.475  1.00 10.00      B   
ATOM   4166  CG  ASN B 232      33.980  14.048  21.971  1.00 10.00      B   
ATOM   4167  OD1 ASN B 232      34.783  14.980  21.938  1.00 10.00      B   
ATOM   4168  ND2 ASN B 232      32.725  14.181  21.575  1.00 10.00      B   
ATOM   4169 HD21 ASN B 232      32.134  13.399  21.629  1.00 10.00      B   
ATOM   4170 HD22 ASN B 232      32.436  15.055  21.235  1.00 10.00      B   
ATOM   4171  C   ASN B 232      36.070  11.910  20.751  1.00 10.00      B   
ATOM   4172  O   ASN B 232      36.670  12.970  20.924  1.00 10.00      B   
ATOM   4173  N   ASP B 233      36.575  10.904  20.051  1.00 10.00      B   
ATOM   4174  HN  ASP B 233      36.049  10.084  19.946  1.00 10.00      B   
ATOM   4175  CA  ASP B 233      37.893  10.990  19.430  1.00 10.00      B   
ATOM   4176  CB  ASP B 233      38.494   9.593  19.235  1.00 10.00      B   
ATOM   4177  CG  ASP B 233      39.956   9.626  18.819  1.00 10.00      B   
ATOM   4178  OD1 ASP B 233      40.678  10.565  19.223  1.00 10.00      B   
ATOM   4179  OD2 ASP B 233      40.394   8.709  18.095  1.00 10.00      B   
ATOM   4180  C   ASP B 233      37.802  11.731  18.098  1.00 10.00      B   
ATOM   4181  O   ASP B 233      36.706  11.947  17.574  1.00 10.00      B   
ATOM   4182  N   TYR B 234      38.947  12.130  17.563  1.00 10.00      B   
ATOM   4183  HN  TYR B 234      39.787  11.913  18.023  1.00 10.00      B   
ATOM   4184  CA  TYR B 234      38.996  12.854  16.299  1.00 10.00      B   
ATOM   4185  CB  TYR B 234      40.411  13.369  16.023  1.00 10.00      B   
ATOM   4186  CG  TYR B 234      40.974  14.258  17.104  1.00 10.00      B   
ATOM   4187  CD1 TYR B 234      41.922  13.780  17.998  1.00 10.00      B   
ATOM   4188  CD2 TYR B 234      40.557  15.576  17.233  1.00 10.00      B   
ATOM   4189  CE1 TYR B 234      42.438  14.588  18.990  1.00 10.00      B   
ATOM   4190  CE2 TYR B 234      41.070  16.392  18.222  1.00 10.00      B   
ATOM   4191  CZ  TYR B 234      42.009  15.892  19.099  1.00 10.00      B   
ATOM   4192  OH  TYR B 234      42.517  16.697  20.092  1.00 10.00      B   
ATOM   4193  HH  TYR B 234      43.457  16.851  19.930  1.00 10.00      B   
ATOM   4194  C   TYR B 234      38.555  11.967  15.144  1.00 10.00      B   
ATOM   4195  O   TYR B 234      38.854  10.775  15.116  1.00 10.00      B   
ATOM   4196  N   TRP B 235      37.832  12.555  14.205  1.00 10.00      B   
ATOM   4197  HN  TRP B 235      37.604  13.506  14.306  1.00 10.00      B   
ATOM   4198  CA  TRP B 235      37.359  11.836  13.034  1.00 10.00      B   
ATOM   4199  CB  TRP B 235      35.912  12.236  12.723  1.00 10.00      B   
ATOM   4200  CG  TRP B 235      35.200  11.307  11.784  1.00 10.00      B   
ATOM   4201  CD1 TRP B 235      34.520  11.650  10.650  1.00 10.00      B   
ATOM   4202  CD2 TRP B 235      35.091   9.883  11.900  1.00 10.00      B   
ATOM   4203  NE1 TRP B 235      33.993  10.528  10.056  1.00 10.00      B   
ATOM   4204  HE1 TRP B 235      33.461  10.513   9.227  1.00 10.00      B   
ATOM   4205  CE2 TRP B 235      34.332   9.431  10.802  1.00 10.00      B   
ATOM   4206  CE3 TRP B 235      35.562   8.945  12.824  1.00 10.00      B   
ATOM   4207  CZ2 TRP B 235      34.035   8.085  10.604  1.00 10.00      B   
ATOM   4208  CZ3 TRP B 235      35.267   7.612  12.625  1.00 10.00      B   
ATOM   4209  CH2 TRP B 235      34.511   7.192  11.524  1.00 10.00      B   
ATOM   4210  C   TRP B 235      38.267  12.149  11.846  1.00 10.00      B   
ATOM   4211  O   TRP B 235      38.174  13.225  11.253  1.00 10.00      B   
ATOM   4212  N   PRO B 236      39.170  11.219  11.498  1.00 10.00      B   
ATOM   4213  CA  PRO B 236      40.112  11.389  10.393  1.00 10.00      B   
ATOM   4214  CB  PRO B 236      41.270  10.441  10.763  1.00 10.00      B   
ATOM   4215  CG  PRO B 236      40.861   9.752  12.031  1.00 10.00      B   
ATOM   4216  CD  PRO B 236      39.377   9.932  12.162  1.00 10.00      B   
ATOM   4217  C   PRO B 236      39.519  10.978   9.049  1.00 10.00      B   
ATOM   4218  O   PRO B 236      40.247  10.722   8.090  1.00 10.00      B   
ATOM   4219  N   HIS B 237      38.200  10.918   8.981  1.00 10.00      B   
ATOM   4220  HN  HIS B 237      37.669  11.150   9.770  1.00 10.00      B   
ATOM   4221  CA  HIS B 237      37.522  10.533   7.754  1.00 10.00      B   
ATOM   4222  CB  HIS B 237      36.449   9.477   8.027  1.00 10.00      B   
ATOM   4223  CG  HIS B 237      36.981   8.172   8.530  1.00 10.00      B   
ATOM   4224  ND1 HIS B 237      36.778   7.003   7.843  1.00 10.00      B   
ATOM   4225  CD2 HIS B 237      37.686   7.909   9.656  1.00 10.00      B   
ATOM   4226  CE1 HIS B 237      37.360   6.060   8.561  1.00 10.00      B   
ATOM   4227  NE2 HIS B 237      37.924   6.560   9.667  1.00 10.00      B   
ATOM   4228  HE2 HIS B 237      38.626   6.111  10.204  1.00 10.00      B   
ATOM   4229  C   HIS B 237      36.892  11.748   7.099  1.00 10.00      B   
ATOM   4230  O   HIS B 237      36.690  12.778   7.746  1.00 10.00      B   
ATOM   4231  N   GLU B 238      36.588  11.630   5.818  1.00 10.00      B   
ATOM   4232  HN  GLU B 238      36.771  10.781   5.358  1.00 10.00      B   
ATOM   4233  CA  GLU B 238      35.982  12.722   5.076  1.00 10.00      B   
ATOM   4234  CB  GLU B 238      36.140  12.511   3.573  1.00 10.00      B   
ATOM   4235  CG  GLU B 238      37.551  12.724   3.063  1.00 10.00      B   
ATOM   4236  CD  GLU B 238      37.568  13.186   1.624  1.00 10.00      B   
ATOM   4237  OE1 GLU B 238      37.694  12.335   0.718  1.00 10.00      B   
ATOM   4238  OE2 GLU B 238      37.438  14.404   1.385  1.00 10.00      B   
ATOM   4239  C   GLU B 238      34.512  12.877   5.431  1.00 10.00      B   
ATOM   4240  O   GLU B 238      33.772  11.893   5.502  1.00 10.00      B   
ATOM   4241  N   ILE B 239      34.098  14.113   5.660  1.00 10.00      B   
ATOM   4242  HN  ILE B 239      34.738  14.852   5.595  1.00 10.00      B   
ATOM   4243  CA  ILE B 239      32.717  14.406   6.004  1.00 10.00      B   
ATOM   4244  CB  ILE B 239      32.632  15.384   7.195  1.00 10.00      B   
ATOM   4245  CG1 ILE B 239      33.412  14.830   8.393  1.00 10.00      B   
ATOM   4246  CG2 ILE B 239      31.180  15.637   7.576  1.00 10.00      B   
ATOM   4247  CD1 ILE B 239      33.694  15.854   9.470  1.00 10.00      B   
ATOM   4248  C   ILE B 239      31.998  15.009   4.802  1.00 10.00      B   
ATOM   4249  O   ILE B 239      32.235  16.166   4.446  1.00 10.00      B   
ATOM   4250  N   PRO B 240      31.130  14.225   4.146  1.00 10.00      B   
ATOM   4251  CA  PRO B 240      30.369  14.687   2.982  1.00 10.00      B   
ATOM   4252  CB  PRO B 240      29.741  13.403   2.434  1.00 10.00      B   
ATOM   4253  CG  PRO B 240      29.644  12.501   3.615  1.00 10.00      B   
ATOM   4254  CD  PRO B 240      30.825  12.823   4.485  1.00 10.00      B   
ATOM   4255  C   PRO B 240      29.278  15.676   3.385  1.00 10.00      B   
ATOM   4256  O   PRO B 240      29.076  15.941   4.573  1.00 10.00      B   
ATOM   4257  N   LYS B 241      28.583  16.217   2.400  1.00 10.00      B   
ATOM   4258  HN  LYS B 241      28.780  15.956   1.473  1.00 10.00      B   
ATOM   4259  CA  LYS B 241      27.520  17.173   2.657  1.00 10.00      B   
ATOM   4260  CB  LYS B 241      27.574  18.335   1.663  1.00 10.00      B   
ATOM   4261  CG  LYS B 241      28.690  19.331   1.927  1.00 10.00      B   
ATOM   4262  CD  LYS B 241      29.919  19.027   1.086  1.00 10.00      B   
ATOM   4263  CE  LYS B 241      31.028  20.027   1.361  1.00 10.00      B   
ATOM   4264  NZ  LYS B 241      31.995  20.105   0.239  1.00 10.00      B   
ATOM   4265  HZ1 LYS B 241      32.544  19.225   0.177  1.00 10.00      B   
ATOM   4266  HZ2 LYS B 241      32.651  20.899   0.385  1.00 10.00      B   
ATOM   4267  HZ3 LYS B 241      31.491  20.249  -0.662  1.00 10.00      B   
ATOM   4268  C   LYS B 241      26.157  16.499   2.596  1.00 10.00      B   
ATOM   4269  O   LYS B 241      26.010  15.435   1.995  1.00 10.00      B   
ATOM   4270  N   VAL B 242      25.172  17.113   3.240  1.00 10.00      B   
ATOM   4271  HN  VAL B 242      25.362  17.943   3.724  1.00 10.00      B   
ATOM   4272  CA  VAL B 242      23.814  16.583   3.242  1.00 10.00      B   
ATOM   4273  CB  VAL B 242      22.889  17.392   4.180  1.00 10.00      B   
ATOM   4274  CG1 VAL B 242      21.510  16.754   4.267  1.00 10.00      B   
ATOM   4275  CG2 VAL B 242      23.509  17.522   5.565  1.00 10.00      B   
ATOM   4276  C   VAL B 242      23.262  16.622   1.822  1.00 10.00      B   
ATOM   4277  O   VAL B 242      23.193  17.690   1.210  1.00 10.00      B   
ATOM   4278  N   PHE B 243      22.894  15.453   1.303  1.00 10.00      B   
ATOM   4279  HN  PHE B 243      22.975  14.647   1.850  1.00 10.00      B   
ATOM   4280  CA  PHE B 243      22.371  15.337  -0.050  1.00 10.00      B   
ATOM   4281  CB  PHE B 243      21.993  13.886  -0.367  1.00 10.00      B   
ATOM   4282  CG  PHE B 243      21.668  13.653  -1.817  1.00 10.00      B   
ATOM   4283  CD1 PHE B 243      20.352  13.561  -2.244  1.00 10.00      B   
ATOM   4284  CD2 PHE B 243      22.681  13.538  -2.755  1.00 10.00      B   
ATOM   4285  CE1 PHE B 243      20.054  13.358  -3.577  1.00 10.00      B   
ATOM   4286  CE2 PHE B 243      22.389  13.332  -4.089  1.00 10.00      B   
ATOM   4287  CZ  PHE B 243      21.074  13.244  -4.501  1.00 10.00      B   
ATOM   4288  C   PHE B 243      21.181  16.260  -0.275  1.00 10.00      B   
ATOM   4289  O   PHE B 243      20.153  16.149   0.395  1.00 10.00      B   
ATOM   4290  N   ASP B 244      21.345  17.184  -1.204  1.00 10.00      B   
ATOM   4291  HN  ASP B 244      22.201  17.236  -1.677  1.00 10.00      B   
ATOM   4292  CA  ASP B 244      20.295  18.128  -1.544  1.00 10.00      B   
ATOM   4293  CB  ASP B 244      20.840  19.559  -1.492  1.00 10.00      B   
ATOM   4294  CG  ASP B 244      19.816  20.558  -0.995  1.00 10.00      B   
ATOM   4295  OD1 ASP B 244      19.238  21.291  -1.826  1.00 10.00      B   
ATOM   4296  OD2 ASP B 244      19.583  20.617   0.234  1.00 10.00      B   
ATOM   4297  C   ASP B 244      19.784  17.808  -2.942  1.00 10.00      B   
ATOM   4298  O   ASP B 244      20.557  17.348  -3.787  1.00 10.00      B   
ATOM   4299  N   PRO B 245      18.477  18.001  -3.198  1.00 10.00      B   
ATOM   4300  CA  PRO B 245      17.869  17.727  -4.509  1.00 10.00      B   
ATOM   4301  CB  PRO B 245      16.373  18.005  -4.290  1.00 10.00      B   
ATOM   4302  CG  PRO B 245      16.188  17.980  -2.810  1.00 10.00      B   
ATOM   4303  CD  PRO B 245      17.478  18.476  -2.226  1.00 10.00      B   
ATOM   4304  C   PRO B 245      18.418  18.620  -5.624  1.00 10.00      B   
ATOM   4305  O   PRO B 245      17.780  19.591  -6.034  1.00 10.00      B   
ATOM   4306  N   GLU B 246      19.611  18.294  -6.094  1.00 10.00      B   
ATOM   4307  HN  GLU B 246      20.084  17.530  -5.699  1.00 10.00      B   
ATOM   4308  CB  GLU B 246      21.357  19.951  -6.617  1.00 10.00      B   
ATOM   4309  CG  GLU B 246      20.918  20.856  -5.480  1.00 10.00      B   
ATOM   4310  CD  GLU B 246      21.976  21.867  -5.093  1.00 10.00      B   
ATOM   4311  OE1 GLU B 246      21.616  23.027  -4.800  1.00 10.00      B   
ATOM   4312  OE2 GLU B 246      23.172  21.513  -5.087  1.00 10.00      B   
ATOM   4313  CA  GLU B 246      20.254  19.038  -7.165  1.00 10.00      B   
ATOM   4314  C   GLU B 246      20.856  18.056  -8.154  1.00 10.00      B   
ATOM   4315  O   GLU B 246      21.837  17.374  -7.782  1.00 10.00      B   
ATOM   4316  OXT GLU B 246      20.341  17.952  -9.285  1.00 10.00      B   
END
