# Supplementary material for: COZOID: contact zone identifier for visual analysis of protein-protein interactions
Source: BMC Bioinformatics. 2018 Apr 6;19:125. doi: 10.1186/s12859-018-2113-6 (PMC5889581; doi:10.1186/s12859-018-2113-6)
Supplement: Supplementary file 3 — Example data. Testing dataset used in the manuscript. (ZIP 2662 kb) [file 12859_2018_2113_MOESM3_ESM.zip › Test_data_COZOID/cluster9_3.pdb]

REMARK FILENAME="/data/home/enm009/home_crm01_438483210/CREAM438483210/DIRAC_"
REMARK ===============================================================
REMARK HADDOCK run for complex
REMARK final NOE weights: unambig 50 amb: 50
REMARK ===============================================================
REMARK            total,bonds,angles,improper,dihe,vdw,elec,air,cdih,coup,sani,vean,dani
REMARK energies: -37.4847, 0, 0, 0, 0, -34.2998, -54.1802, 50.9953, 0, 0, 0, 0, 0
REMARK ===============================================================
REMARK            bonds,angles,impropers,dihe,air,cdih,coup,sani,vean,dani
REMARK rms-dev.: 0,0,0,0,1.04832,0,0, 0, 0, 0
REMARK ===============================================================
REMARK               air,cdih,coup,sani,vean,dani
REMARK               >0.3,>5,>1,>0,>5,>0.2
REMARK violations.: 1, 0, 0, 0, 0, 0
REMARK ===============================================================
REMARK                        CVpartition#,violations,rms
REMARK AIRs cross-validation: 2, 1, 5.39557
REMARK ===============================================================
REMARK NCS energy: 0
REMARK ===============================================================
REMARK Symmetry energy: 0
REMARK ===============================================================
REMARK Desolvation energy: 8.91785
REMARK Internal energy free molecules: 7264.15
REMARK Internal energy complex: -17131.9
REMARK Binding energy: -24475.6
REMARK ===============================================================
REMARK buried surface area: 1165.98
REMARK ===============================================================
REMARK water - chain1: 0 0 0
REMARK water - chain2: 0 0 0
REMARK water - chain3: 0 0 0
REMARK water - chain4: 0 0 0
REMARK water - chain5: 0 0 0
REMARK water - chain6: 0 0 0
REMARK ===============================================================
REMARK water - water: 0 0 0
REMARK ===============================================================
REMARK DATE:08-Dec-2015  20:05:46       created by user: enm009
REMARK VERSION:1.2
ATOM      1  C   GLY A  78     -12.381  37.131  -0.626  1.00 10.00      A   
ATOM      2  O   GLY A  78     -13.164  36.549  -1.375  1.00 10.00      A   
ATOM      3  N   GLY A  78     -14.154  37.042   1.099  1.00 10.00      A   
ATOM      4  HT1 GLY A  78     -14.703  37.838   0.716  1.00 10.00      A   
ATOM      5  HT2 GLY A  78     -14.334  36.967   2.119  1.00 10.00      A   
ATOM      6  HT3 GLY A  78     -14.469  36.168   0.637  1.00 10.00      A   
ATOM      7  CA  GLY A  78     -12.708  37.255   0.846  1.00 10.00      A   
ATOM      8  N   PRO A  79     -11.237  37.680  -1.076  1.00 10.00      A   
ATOM      9  CA  PRO A  79     -10.821  37.604  -2.484  1.00 10.00      A   
ATOM     10  CB  PRO A  79      -9.458  38.306  -2.493  1.00 10.00      A   
ATOM     11  CG  PRO A  79      -9.459  39.160  -1.274  1.00 10.00      A   
ATOM     12  CD  PRO A  79     -10.261  38.410  -0.253  1.00 10.00      A   
ATOM     13  C   PRO A  79     -10.653  36.146  -2.906  1.00 10.00      A   
ATOM     14  O   PRO A  79     -10.023  35.362  -2.197  1.00 10.00      A   
ATOM     15  N   ARG A  80     -11.219  35.782  -4.049  1.00 10.00      A   
ATOM     16  HN  ARG A  80     -11.698  36.453  -4.583  1.00 10.00      A   
ATOM     17  CA  ARG A  80     -11.140  34.409  -4.534  1.00 10.00      A   
ATOM     18  CB  ARG A  80     -12.543  33.809  -4.698  1.00 10.00      A   
ATOM     19  CG  ARG A  80     -13.462  33.968  -3.496  1.00 10.00      A   
ATOM     20  CD  ARG A  80     -12.989  33.145  -2.309  1.00 10.00      A   
ATOM     21  NE  ARG A  80     -14.071  32.894  -1.357  1.00 10.00      A   
ATOM     22  HE  ARG A  80     -14.982  32.826  -1.722  1.00 10.00      A   
ATOM     23  CZ  ARG A  80     -13.897  32.747  -0.043  1.00 10.00      A   
ATOM     24  NH1 ARG A  80     -12.686  32.845   0.493  1.00 10.00      A   
ATOM     25 HH11 ARG A  80     -12.563  32.728   1.534  1.00 10.00      A   
ATOM     26 HH12 ARG A  80     -11.857  33.039  -0.107  1.00 10.00      A   
ATOM     27  NH2 ARG A  80     -14.939  32.498   0.738  1.00 10.00      A   
ATOM     28 HH21 ARG A  80     -14.811  32.395   1.770  1.00 10.00      A   
ATOM     29 HH22 ARG A  80     -15.902  32.386   0.322  1.00 10.00      A   
ATOM     30  C   ARG A  80     -10.397  34.319  -5.864  1.00 10.00      A   
ATOM     31  O   ARG A  80     -10.971  34.573  -6.922  1.00 10.00      A   
ATOM     32  N   SER A  81      -9.121  33.972  -5.807  1.00 10.00      A   
ATOM     33  HN  SER A  81      -8.702  33.823  -4.934  1.00 10.00      A   
ATOM     34  CA  SER A  81      -8.318  33.824  -7.012  1.00 10.00      A   
ATOM     35  CB  SER A  81      -6.836  33.832  -6.636  1.00 10.00      A   
ATOM     36  OG  SER A  81      -6.637  34.500  -5.400  1.00 10.00      A   
ATOM     37  HG  SER A  81      -6.346  35.406  -5.569  1.00 10.00      A   
ATOM     38  C   SER A  81      -8.674  32.507  -7.702  1.00 10.00      A   
ATOM     39  O   SER A  81      -9.277  31.628  -7.085  1.00 10.00      A   
ATOM     40  N   GLN A  82      -8.309  32.370  -8.974  1.00 10.00      A   
ATOM     41  HN  GLN A  82      -7.843  33.108  -9.424  1.00 10.00      A   
ATOM     42  CA  GLN A  82      -8.602  31.145  -9.717  1.00 10.00      A   
ATOM     43  CB  GLN A  82      -8.106  31.229 -11.163  1.00 10.00      A   
ATOM     44  CG  GLN A  82      -8.526  30.039 -12.018  1.00 10.00      A   
ATOM     45  CD  GLN A  82      -7.737  29.919 -13.307  1.00 10.00      A   
ATOM     46  OE1 GLN A  82      -8.080  30.535 -14.315  1.00 10.00      A   
ATOM     47  NE2 GLN A  82      -6.696  29.100 -13.295  1.00 10.00      A   
ATOM     48 HE21 GLN A  82      -6.495  28.612 -12.462  1.00 10.00      A   
ATOM     49 HE22 GLN A  82      -6.166  29.010 -14.118  1.00 10.00      A   
ATOM     50  C   GLN A  82      -7.992  29.926  -9.032  1.00 10.00      A   
ATOM     51  O   GLN A  82      -8.658  28.907  -8.851  1.00 10.00      A   
ATOM     52  N   LYS A  83      -6.728  30.049  -8.635  1.00 10.00      A   
ATOM     53  HN  LYS A  83      -6.254  30.890  -8.806  1.00 10.00      A   
ATOM     54  CA  LYS A  83      -6.024  28.960  -7.970  1.00 10.00      A   
ATOM     55  CB  LYS A  83      -4.575  29.338  -7.659  1.00 10.00      A   
ATOM     56  CG  LYS A  83      -3.709  28.142  -7.300  1.00 10.00      A   
ATOM     57  CD  LYS A  83      -2.373  28.556  -6.714  1.00 10.00      A   
ATOM     58  CE  LYS A  83      -1.511  27.336  -6.440  1.00 10.00      A   
ATOM     59  NZ  LYS A  83      -0.391  27.636  -5.515  1.00 10.00      A   
ATOM     60  HZ1 LYS A  83       0.269  28.307  -5.953  1.00 10.00      A   
ATOM     61  HZ2 LYS A  83       0.123  26.762  -5.285  1.00 10.00      A   
ATOM     62  HZ3 LYS A  83      -0.756  28.049  -4.635  1.00 10.00      A   
ATOM     63  C   LYS A  83      -6.743  28.533  -6.695  1.00 10.00      A   
ATOM     64  O   LYS A  83      -6.763  27.354  -6.356  1.00 10.00      A   
ATOM     65  N   GLN A  84      -7.345  29.496  -6.000  1.00 10.00      A   
ATOM     66  HN  GLN A  84      -7.308  30.416  -6.330  1.00 10.00      A   
ATOM     67  CA  GLN A  84      -8.072  29.208  -4.770  1.00 10.00      A   
ATOM     68  CB  GLN A  84      -8.675  30.483  -4.182  1.00 10.00      A   
ATOM     69  CG  GLN A  84      -7.678  31.485  -3.634  1.00 10.00      A   
ATOM     70  CD  GLN A  84      -8.374  32.609  -2.891  1.00 10.00      A   
ATOM     71  OE1 GLN A  84      -9.413  32.402  -2.265  1.00 10.00      A   
ATOM     72  NE2 GLN A  84      -7.828  33.810  -2.978  1.00 10.00      A   
ATOM     73 HE21 GLN A  84      -7.007  33.915  -3.516  1.00 10.00      A   
ATOM     74 HE22 GLN A  84      -8.267  34.554  -2.504  1.00 10.00      A   
ATOM     75  C   GLN A  84      -9.203  28.235  -5.053  1.00 10.00      A   
ATOM     76  O   GLN A  84      -9.397  27.263  -4.328  1.00 10.00      A   
ATOM     77  N   LEU A  85      -9.938  28.505  -6.125  1.00 10.00      A   
ATOM     78  HN  LEU A  85      -9.709  29.285  -6.675  1.00 10.00      A   
ATOM     79  CA  LEU A  85     -11.063  27.671  -6.514  1.00 10.00      A   
ATOM     80  CB  LEU A  85     -11.878  28.355  -7.614  1.00 10.00      A   
ATOM     81  CG  LEU A  85     -12.331  29.788  -7.320  1.00 10.00      A   
ATOM     82  CD1 LEU A  85     -13.070  30.373  -8.510  1.00 10.00      A   
ATOM     83  CD2 LEU A  85     -13.199  29.836  -6.072  1.00 10.00      A   
ATOM     84  C   LEU A  85     -10.593  26.299  -6.973  1.00 10.00      A   
ATOM     85  O   LEU A  85     -11.155  25.281  -6.572  1.00 10.00      A   
ATOM     86  N   GLU A  86      -9.552  26.280  -7.799  1.00 10.00      A   
ATOM     87  HN  GLU A  86      -9.142  27.131  -8.073  1.00 10.00      A   
ATOM     88  CA  GLU A  86      -9.001  25.030  -8.314  1.00 10.00      A   
ATOM     89  CB  GLU A  86      -7.916  25.302  -9.361  1.00 10.00      A   
ATOM     90  CG  GLU A  86      -8.391  26.124 -10.550  1.00 10.00      A   
ATOM     91  CD  GLU A  86      -7.387  26.156 -11.686  1.00 10.00      A   
ATOM     92  OE1 GLU A  86      -6.307  26.760 -11.519  1.00 10.00      A   
ATOM     93  OE2 GLU A  86      -7.677  25.578 -12.755  1.00 10.00      A   
ATOM     94  C   GLU A  86      -8.442  24.166  -7.187  1.00 10.00      A   
ATOM     95  O   GLU A  86      -8.657  22.953  -7.152  1.00 10.00      A   
ATOM     96  N   LEU A  87      -7.732  24.797  -6.263  1.00 10.00      A   
ATOM     97  HN  LEU A  87      -7.590  25.769  -6.347  1.00 10.00      A   
ATOM     98  CA  LEU A  87      -7.148  24.088  -5.135  1.00 10.00      A   
ATOM     99  CB  LEU A  87      -6.136  24.976  -4.402  1.00 10.00      A   
ATOM    100  CG  LEU A  87      -5.326  24.308  -3.287  1.00 10.00      A   
ATOM    101  CD1 LEU A  87      -4.425  23.219  -3.852  1.00 10.00      A   
ATOM    102  CD2 LEU A  87      -4.511  25.339  -2.521  1.00 10.00      A   
ATOM    103  C   LEU A  87      -8.233  23.615  -4.172  1.00 10.00      A   
ATOM    104  O   LEU A  87      -8.168  22.504  -3.646  1.00 10.00      A   
ATOM    105  N   LYS A  88      -9.236  24.458  -3.957  1.00 10.00      A   
ATOM    106  HN  LYS A  88      -9.236  25.332  -4.409  1.00 10.00      A   
ATOM    107  CA  LYS A  88     -10.328  24.125  -3.056  1.00 10.00      A   
ATOM    108  CB  LYS A  88     -11.242  25.328  -2.808  1.00 10.00      A   
ATOM    109  CG  LYS A  88     -12.155  25.184  -1.596  1.00 10.00      A   
ATOM    110  CD  LYS A  88     -11.411  25.419  -0.284  1.00 10.00      A   
ATOM    111  CE  LYS A  88     -10.601  24.200   0.134  1.00 10.00      A   
ATOM    112  NZ  LYS A  88     -10.222  24.244   1.570  1.00 10.00      A   
ATOM    113  HZ1 LYS A  88      -9.699  23.371   1.826  1.00 10.00      A   
ATOM    114  HZ2 LYS A  88     -11.077  24.304   2.163  1.00 10.00      A   
ATOM    115  HZ3 LYS A  88      -9.617  25.066   1.764  1.00 10.00      A   
ATOM    116  C   LYS A  88     -11.129  22.927  -3.556  1.00 10.00      A   
ATOM    117  O   LYS A  88     -11.413  22.008  -2.789  1.00 10.00      A   
ATOM    118  N   VAL A  89     -11.486  22.929  -4.838  1.00 10.00      A   
ATOM    119  HN  VAL A  89     -11.241  23.691  -5.410  1.00 10.00      A   
ATOM    120  CA  VAL A  89     -12.246  21.819  -5.404  1.00 10.00      A   
ATOM    121  CB  VAL A  89     -12.849  22.124  -6.795  1.00 10.00      A   
ATOM    122  CG1 VAL A  89     -13.830  23.284  -6.712  1.00 10.00      A   
ATOM    123  CG2 VAL A  89     -11.769  22.398  -7.830  1.00 10.00      A   
ATOM    124  C   VAL A  89     -11.402  20.548  -5.447  1.00 10.00      A   
ATOM    125  O   VAL A  89     -11.927  19.439  -5.342  1.00 10.00      A   
ATOM    126  N   SER A  90     -10.092  20.720  -5.588  1.00 10.00      A   
ATOM    127  HN  SER A  90      -9.735  21.629  -5.689  1.00 10.00      A   
ATOM    128  CA  SER A  90      -9.174  19.594  -5.613  1.00 10.00      A   
ATOM    129  CB  SER A  90      -7.765  20.072  -5.974  1.00 10.00      A   
ATOM    130  OG  SER A  90      -6.904  18.983  -6.253  1.00 10.00      A   
ATOM    131  HG  SER A  90      -6.324  18.833  -5.499  1.00 10.00      A   
ATOM    132  C   SER A  90      -9.172  18.921  -4.245  1.00 10.00      A   
ATOM    133  O   SER A  90      -9.232  17.697  -4.140  1.00 10.00      A   
ATOM    134  N   GLU A  91      -9.126  19.735  -3.198  1.00 10.00      A   
ATOM    135  HN  GLU A  91      -9.078  20.705  -3.346  1.00 10.00      A   
ATOM    136  CA  GLU A  91      -9.137  19.224  -1.836  1.00 10.00      A   
ATOM    137  CB  GLU A  91      -8.867  20.361  -0.847  1.00 10.00      A   
ATOM    138  CG  GLU A  91      -8.784  19.921   0.605  1.00 10.00      A   
ATOM    139  CD  GLU A  91      -8.270  21.016   1.512  1.00 10.00      A   
ATOM    140  OE1 GLU A  91      -9.039  21.939   1.837  1.00 10.00      A   
ATOM    141  OE2 GLU A  91      -7.085  20.963   1.900  1.00 10.00      A   
ATOM    142  C   GLU A  91     -10.483  18.568  -1.543  1.00 10.00      A   
ATOM    143  O   GLU A  91     -10.562  17.566  -0.830  1.00 10.00      A   
ATOM    144  N   LEU A  92     -11.535  19.135  -2.121  1.00 10.00      A   
ATOM    145  HN  LEU A  92     -11.396  19.928  -2.681  1.00 10.00      A   
ATOM    146  CA  LEU A  92     -12.886  18.625  -1.945  1.00 10.00      A   
ATOM    147  CB  LEU A  92     -13.902  19.557  -2.612  1.00 10.00      A   
ATOM    148  CG  LEU A  92     -15.131  19.934  -1.780  1.00 10.00      A   
ATOM    149  CD1 LEU A  92     -15.865  21.104  -2.415  1.00 10.00      A   
ATOM    150  CD2 LEU A  92     -16.062  18.741  -1.618  1.00 10.00      A   
ATOM    151  C   LEU A  92     -13.014  17.210  -2.504  1.00 10.00      A   
ATOM    152  O   LEU A  92     -13.487  16.308  -1.812  1.00 10.00      A   
ATOM    153  N   VAL A  93     -12.579  17.011  -3.749  1.00 10.00      A   
ATOM    154  HN  VAL A  93     -12.206  17.766  -4.258  1.00 10.00      A   
ATOM    155  CA  VAL A  93     -12.656  15.692  -4.371  1.00 10.00      A   
ATOM    156  CB  VAL A  93     -12.351  15.699  -5.888  1.00 10.00      A   
ATOM    157  CG1 VAL A  93     -13.343  16.575  -6.636  1.00 10.00      A   
ATOM    158  CG2 VAL A  93     -10.922  16.133  -6.177  1.00 10.00      A   
ATOM    159  C   VAL A  93     -11.771  14.683  -3.645  1.00 10.00      A   
ATOM    160  O   VAL A  93     -12.133  13.513  -3.510  1.00 10.00      A   
ATOM    161  N   GLN A  94     -10.622  15.147  -3.157  1.00 10.00      A   
ATOM    162  HN  GLN A  94     -10.391  16.093  -3.291  1.00 10.00      A   
ATOM    163  CA  GLN A  94      -9.700  14.285  -2.429  1.00 10.00      A   
ATOM    164  CB  GLN A  94      -8.379  15.011  -2.156  1.00 10.00      A   
ATOM    165  CG  GLN A  94      -7.503  15.198  -3.386  1.00 10.00      A   
ATOM    166  CD  GLN A  94      -6.312  16.103  -3.126  1.00 10.00      A   
ATOM    167  OE1 GLN A  94      -6.365  16.996  -2.280  1.00 10.00      A   
ATOM    168  NE2 GLN A  94      -5.229  15.880  -3.854  1.00 10.00      A   
ATOM    169 HE21 GLN A  94      -5.254  15.155  -4.511  1.00 10.00      A   
ATOM    170 HE22 GLN A  94      -4.443  16.446  -3.703  1.00 10.00      A   
ATOM    171  C   GLN A  94     -10.335  13.834  -1.119  1.00 10.00      A   
ATOM    172  O   GLN A  94     -10.239  12.665  -0.738  1.00 10.00      A   
ATOM    173  N   PHE A  95     -10.999  14.771  -0.449  1.00 10.00      A   
ATOM    174  HN  PHE A  95     -11.033  15.683  -0.815  1.00 10.00      A   
ATOM    175  CA  PHE A  95     -11.672  14.497   0.813  1.00 10.00      A   
ATOM    176  CB  PHE A  95     -12.312  15.784   1.349  1.00 10.00      A   
ATOM    177  CG  PHE A  95     -12.927  15.662   2.716  1.00 10.00      A   
ATOM    178  CD1 PHE A  95     -12.132  15.652   3.849  1.00 10.00      A   
ATOM    179  CD2 PHE A  95     -14.302  15.568   2.866  1.00 10.00      A   
ATOM    180  CE1 PHE A  95     -12.694  15.549   5.107  1.00 10.00      A   
ATOM    181  CE2 PHE A  95     -14.871  15.462   4.121  1.00 10.00      A   
ATOM    182  CZ  PHE A  95     -14.067  15.454   5.243  1.00 10.00      A   
ATOM    183  C   PHE A  95     -12.734  13.418   0.622  1.00 10.00      A   
ATOM    184  O   PHE A  95     -12.824  12.476   1.412  1.00 10.00      A   
ATOM    185  N   LEU A  96     -13.519  13.557  -0.443  1.00 10.00      A   
ATOM    186  HN  LEU A  96     -13.386  14.330  -1.036  1.00 10.00      A   
ATOM    187  CA  LEU A  96     -14.574  12.599  -0.755  1.00 10.00      A   
ATOM    188  CB  LEU A  96     -15.357  13.049  -1.994  1.00 10.00      A   
ATOM    189  CG  LEU A  96     -16.023  14.425  -1.919  1.00 10.00      A   
ATOM    190  CD1 LEU A  96     -16.559  14.833  -3.281  1.00 10.00      A   
ATOM    191  CD2 LEU A  96     -17.134  14.429  -0.882  1.00 10.00      A   
ATOM    192  C   LEU A  96     -13.991  11.210  -0.993  1.00 10.00      A   
ATOM    193  O   LEU A  96     -14.447  10.230  -0.405  1.00 10.00      A   
ATOM    194  N   LEU A  97     -12.967  11.146  -1.839  1.00 10.00      A   
ATOM    195  HN  LEU A  97     -12.642  11.975  -2.255  1.00 10.00      A   
ATOM    196  CA  LEU A  97     -12.311   9.886  -2.173  1.00 10.00      A   
ATOM    197  CB  LEU A  97     -11.194  10.116  -3.197  1.00 10.00      A   
ATOM    198  CG  LEU A  97     -11.623  10.589  -4.589  1.00 10.00      A   
ATOM    199  CD1 LEU A  97     -10.406  10.985  -5.410  1.00 10.00      A   
ATOM    200  CD2 LEU A  97     -12.421   9.510  -5.304  1.00 10.00      A   
ATOM    201  C   LEU A  97     -11.739   9.193  -0.937  1.00 10.00      A   
ATOM    202  O   LEU A  97     -11.916   7.989  -0.757  1.00 10.00      A   
ATOM    203  N   ILE A  98     -11.055   9.956  -0.091  1.00 10.00      A   
ATOM    204  HN  ILE A  98     -10.956  10.916  -0.282  1.00 10.00      A   
ATOM    205  CA  ILE A  98     -10.446   9.404   1.116  1.00 10.00      A   
ATOM    206  CB  ILE A  98      -9.496  10.414   1.802  1.00 10.00      A   
ATOM    207  CG1 ILE A  98      -8.336  10.791   0.871  1.00 10.00      A   
ATOM    208  CG2 ILE A  98      -8.968   9.866   3.123  1.00 10.00      A   
ATOM    209  CD1 ILE A  98      -7.468   9.622   0.451  1.00 10.00      A   
ATOM    210  C   ILE A  98     -11.494   8.919   2.117  1.00 10.00      A   
ATOM    211  O   ILE A  98     -11.357   7.841   2.695  1.00 10.00      A   
ATOM    212  N   LYS A  99     -12.546   9.701   2.312  1.00 10.00      A   
ATOM    213  HN  LYS A  99     -12.626  10.542   1.805  1.00 10.00      A   
ATOM    214  CA  LYS A  99     -13.588   9.332   3.264  1.00 10.00      A   
ATOM    215  CB  LYS A  99     -14.451  10.534   3.652  1.00 10.00      A   
ATOM    216  CG  LYS A  99     -13.721  11.596   4.464  1.00 10.00      A   
ATOM    217  CD  LYS A  99     -12.994  10.991   5.657  1.00 10.00      A   
ATOM    218  CE  LYS A  99     -12.432  12.071   6.569  1.00 10.00      A   
ATOM    219  NZ  LYS A  99     -11.438  11.530   7.536  1.00 10.00      A   
ATOM    220  HZ1 LYS A  99     -11.470  12.070   8.425  1.00 10.00      A   
ATOM    221  HZ2 LYS A  99     -10.479  11.599   7.141  1.00 10.00      A   
ATOM    222  HZ3 LYS A  99     -11.641  10.532   7.742  1.00 10.00      A   
ATOM    223  C   LYS A  99     -14.452   8.175   2.766  1.00 10.00      A   
ATOM    224  O   LYS A  99     -14.938   7.369   3.564  1.00 10.00      A   
ATOM    225  N   ASP A 100     -14.636   8.085   1.453  1.00 10.00      A   
ATOM    226  HN  ASP A 100     -14.229   8.757   0.860  1.00 10.00      A   
ATOM    227  CA  ASP A 100     -15.443   7.015   0.871  1.00 10.00      A   
ATOM    228  CB  ASP A 100     -15.775   7.289  -0.597  1.00 10.00      A   
ATOM    229  CG  ASP A 100     -16.693   6.234  -1.193  1.00 10.00      A   
ATOM    230  OD1 ASP A 100     -17.914   6.279  -0.926  1.00 10.00      A   
ATOM    231  OD2 ASP A 100     -16.194   5.349  -1.923  1.00 10.00      A   
ATOM    232  C   ASP A 100     -14.751   5.666   1.017  1.00 10.00      A   
ATOM    233  O   ASP A 100     -15.400   4.621   1.028  1.00 10.00      A   
ATOM    234  N   GLN A 101     -13.429   5.693   1.160  1.00 10.00      A   
ATOM    235  HN  GLN A 101     -12.965   6.559   1.148  1.00 10.00      A   
ATOM    236  CA  GLN A 101     -12.652   4.467   1.322  1.00 10.00      A   
ATOM    237  CB  GLN A 101     -11.158   4.774   1.439  1.00 10.00      A   
ATOM    238  CG  GLN A 101     -10.530   5.383   0.197  1.00 10.00      A   
ATOM    239  CD  GLN A 101      -9.015   5.339   0.241  1.00 10.00      A   
ATOM    240  OE1 GLN A 101      -8.427   4.408   0.788  1.00 10.00      A   
ATOM    241  NE2 GLN A 101      -8.370   6.343  -0.328  1.00 10.00      A   
ATOM    242 HE21 GLN A 101      -8.897   7.057  -0.744  1.00 10.00      A   
ATOM    243 HE22 GLN A 101      -7.385   6.334  -0.304  1.00 10.00      A   
ATOM    244  C   GLN A 101     -13.107   3.691   2.557  1.00 10.00      A   
ATOM    245  O   GLN A 101     -12.993   2.466   2.610  1.00 10.00      A   
ATOM    246  N   LYS A 102     -13.620   4.415   3.543  1.00 10.00      A   
ATOM    247  HN  LYS A 102     -13.681   5.388   3.440  1.00 10.00      A   
ATOM    248  CA  LYS A 102     -14.091   3.803   4.776  1.00 10.00      A   
ATOM    249  CB  LYS A 102     -13.584   4.602   5.980  1.00 10.00      A   
ATOM    250  CG  LYS A 102     -13.229   3.753   7.190  1.00 10.00      A   
ATOM    251  CD  LYS A 102     -12.188   4.444   8.057  1.00 10.00      A   
ATOM    252  CE  LYS A 102     -11.810   3.588   9.254  1.00 10.00      A   
ATOM    253  NZ  LYS A 102     -10.602   4.104   9.950  1.00 10.00      A   
ATOM    254  HZ1 LYS A 102      -9.748   3.873   9.403  1.00 10.00      A   
ATOM    255  HZ2 LYS A 102     -10.522   3.672  10.893  1.00 10.00      A   
ATOM    256  HZ3 LYS A 102     -10.663   5.137  10.057  1.00 10.00      A   
ATOM    257  C   LYS A 102     -15.616   3.714   4.791  1.00 10.00      A   
ATOM    258  O   LYS A 102     -16.199   3.088   5.676  1.00 10.00      A   
ATOM    259  N   LYS A 103     -16.246   4.341   3.792  1.00 10.00      A   
ATOM    260  HN  LYS A 103     -15.709   4.809   3.122  1.00 10.00      A   
ATOM    261  CA  LYS A 103     -17.706   4.352   3.654  1.00 10.00      A   
ATOM    262  CB  LYS A 103     -18.241   2.966   3.268  1.00 10.00      A   
ATOM    263  CG  LYS A 103     -17.757   2.453   1.918  1.00 10.00      A   
ATOM    264  CD  LYS A 103     -18.442   3.170   0.763  1.00 10.00      A   
ATOM    265  CE  LYS A 103     -17.965   2.639  -0.581  1.00 10.00      A   
ATOM    266  NZ  LYS A 103     -16.555   3.015  -0.859  1.00 10.00      A   
ATOM    267  HZ1 LYS A 103     -16.075   2.258  -1.383  1.00 10.00      A   
ATOM    268  HZ2 LYS A 103     -16.048   3.184   0.032  1.00 10.00      A   
ATOM    269  HZ3 LYS A 103     -16.525   3.894  -1.430  1.00 10.00      A   
ATOM    270  C   LYS A 103     -18.393   4.868   4.917  1.00 10.00      A   
ATOM    271  O   LYS A 103     -19.124   4.137   5.584  1.00 10.00      A   
ATOM    272  N   ILE A 104     -18.150   6.134   5.240  1.00 10.00      A   
ATOM    273  HN  ILE A 104     -17.560   6.666   4.669  1.00 10.00      A   
ATOM    274  CA  ILE A 104     -18.736   6.743   6.430  1.00 10.00      A   
ATOM    275  CB  ILE A 104     -18.094   8.105   6.785  1.00 10.00      A   
ATOM    276  CG1 ILE A 104     -16.564   8.025   6.708  1.00 10.00      A   
ATOM    277  CG2 ILE A 104     -18.539   8.568   8.166  1.00 10.00      A   
ATOM    278  CD1 ILE A 104     -15.937   7.079   7.712  1.00 10.00      A   
ATOM    279  C   ILE A 104     -20.268   6.867   6.344  1.00 10.00      A   
ATOM    280  O   ILE A 104     -20.974   6.320   7.189  1.00 10.00      A   
ATOM    281  N   PRO A 105     -20.820   7.566   5.325  1.00 10.00      A   
ATOM    282  CA  PRO A 105     -20.069   8.253   4.283  1.00 10.00      A   
ATOM    283  CB  PRO A 105     -20.969   8.025   3.068  1.00 10.00      A   
ATOM    284  CG  PRO A 105     -22.363   7.998   3.618  1.00 10.00      A   
ATOM    285  CD  PRO A 105     -22.263   7.720   5.102  1.00 10.00      A   
ATOM    286  C   PRO A 105     -19.934   9.750   4.563  1.00 10.00      A   
ATOM    287  O   PRO A 105     -20.059  10.195   5.709  1.00 10.00      A   
ATOM    288  N   ILE A 106     -19.694  10.525   3.516  1.00 10.00      A   
ATOM    289  HN  ILE A 106     -19.646  10.119   2.624  1.00 10.00      A   
ATOM    290  CA  ILE A 106     -19.524  11.965   3.647  1.00 10.00      A   
ATOM    291  CB  ILE A 106     -18.711  12.580   2.482  1.00 10.00      A   
ATOM    292  CG1 ILE A 106     -19.128  11.999   1.119  1.00 10.00      A   
ATOM    293  CG2 ILE A 106     -17.216  12.440   2.724  1.00 10.00      A   
ATOM    294  CD1 ILE A 106     -18.395  10.734   0.710  1.00 10.00      A   
ATOM    295  C   ILE A 106     -20.859  12.693   3.765  1.00 10.00      A   
ATOM    296  O   ILE A 106     -21.799  12.428   3.013  1.00 10.00      A   
ATOM    297  N   LYS A 107     -20.937  13.596   4.729  1.00 10.00      A   
ATOM    298  HN  LYS A 107     -20.161  13.737   5.321  1.00 10.00      A   
ATOM    299  CA  LYS A 107     -22.134  14.386   4.947  1.00 10.00      A   
ATOM    300  CB  LYS A 107     -22.679  14.154   6.359  1.00 10.00      A   
ATOM    301  CG  LYS A 107     -22.755  12.692   6.767  1.00 10.00      A   
ATOM    302  CD  LYS A 107     -22.745  12.543   8.279  1.00 10.00      A   
ATOM    303  CE  LYS A 107     -21.903  11.353   8.710  1.00 10.00      A   
ATOM    304  NZ  LYS A 107     -20.486  11.480   8.268  1.00 10.00      A   
ATOM    305  HZ1 LYS A 107     -20.252  12.484   8.080  1.00 10.00      A   
ATOM    306  HZ2 LYS A 107     -20.330  10.933   7.397  1.00 10.00      A   
ATOM    307  HZ3 LYS A 107     -19.849  11.122   9.008  1.00 10.00      A   
ATOM    308  C   LYS A 107     -21.795  15.857   4.765  1.00 10.00      A   
ATOM    309  O   LYS A 107     -20.619  16.231   4.760  1.00 10.00      A   
ATOM    310  N   ARG A 108     -22.817  16.687   4.626  1.00 10.00      A   
ATOM    311  HN  ARG A 108     -23.731  16.326   4.648  1.00 10.00      A   
ATOM    312  CA  ARG A 108     -22.621  18.120   4.442  1.00 10.00      A   
ATOM    313  CB  ARG A 108     -23.962  18.821   4.240  1.00 10.00      A   
ATOM    314  CG  ARG A 108     -23.850  20.319   4.010  1.00 10.00      A   
ATOM    315  CD  ARG A 108     -25.212  20.989   4.063  1.00 10.00      A   
ATOM    316  NE  ARG A 108     -25.174  22.340   3.510  1.00 10.00      A   
ATOM    317  HE  ARG A 108     -24.823  23.054   4.089  1.00 10.00      A   
ATOM    318  CZ  ARG A 108     -25.563  22.647   2.274  1.00 10.00      A   
ATOM    319  NH1 ARG A 108     -26.080  21.716   1.476  1.00 10.00      A   
ATOM    320 HH11 ARG A 108     -26.188  20.731   1.817  1.00 10.00      A   
ATOM    321 HH12 ARG A 108     -26.383  21.961   0.507  1.00 10.00      A   
ATOM    322  NH2 ARG A 108     -25.453  23.895   1.842  1.00 10.00      A   
ATOM    323 HH21 ARG A 108     -25.062  24.634   2.469  1.00 10.00      A   
ATOM    324 HH22 ARG A 108     -25.749  24.144   0.873  1.00 10.00      A   
ATOM    325  C   ARG A 108     -21.898  18.734   5.635  1.00 10.00      A   
ATOM    326  O   ARG A 108     -21.004  19.564   5.469  1.00 10.00      A   
ATOM    327  N   ALA A 109     -22.289  18.310   6.832  1.00 10.00      A   
ATOM    328  HN  ALA A 109     -23.002  17.637   6.886  1.00 10.00      A   
ATOM    329  CA  ALA A 109     -21.699  18.814   8.067  1.00 10.00      A   
ATOM    330  CB  ALA A 109     -22.368  18.167   9.270  1.00 10.00      A   
ATOM    331  C   ALA A 109     -20.191  18.588   8.109  1.00 10.00      A   
ATOM    332  O   ALA A 109     -19.434  19.471   8.517  1.00 10.00      A   
ATOM    333  N   ASP A 110     -19.764  17.408   7.673  1.00 10.00      A   
ATOM    334  HN  ASP A 110     -20.417  16.758   7.344  1.00 10.00      A   
ATOM    335  CA  ASP A 110     -18.347  17.058   7.669  1.00 10.00      A   
ATOM    336  CB  ASP A 110     -18.134  15.602   7.226  1.00 10.00      A   
ATOM    337  CG  ASP A 110     -19.034  14.602   7.921  1.00 10.00      A   
ATOM    338  OD1 ASP A 110     -19.169  14.664   9.159  1.00 10.00      A   
ATOM    339  OD2 ASP A 110     -19.606  13.736   7.227  1.00 10.00      A   
ATOM    340  C   ASP A 110     -17.573  17.967   6.728  1.00 10.00      A   
ATOM    341  O   ASP A 110     -16.661  18.678   7.141  1.00 10.00      A   
ATOM    342  N   ILE A 111     -17.969  17.946   5.462  1.00 10.00      A   
ATOM    343  HN  ILE A 111     -18.729  17.376   5.217  1.00 10.00      A   
ATOM    344  CA  ILE A 111     -17.322  18.738   4.421  1.00 10.00      A   
ATOM    345  CB  ILE A 111     -18.030  18.537   3.061  1.00 10.00      A   
ATOM    346  CG1 ILE A 111     -18.131  17.046   2.722  1.00 10.00      A   
ATOM    347  CG2 ILE A 111     -17.301  19.286   1.955  1.00 10.00      A   
ATOM    348  CD1 ILE A 111     -19.037  16.741   1.548  1.00 10.00      A   
ATOM    349  C   ILE A 111     -17.294  20.230   4.761  1.00 10.00      A   
ATOM    350  O   ILE A 111     -16.240  20.871   4.697  1.00 10.00      A   
ATOM    351  N   LEU A 112     -18.446  20.763   5.146  1.00 10.00      A   
ATOM    352  HN  LEU A 112     -19.238  20.181   5.222  1.00 10.00      A   
ATOM    353  CA  LEU A 112     -18.580  22.181   5.467  1.00 10.00      A   
ATOM    354  CB  LEU A 112     -20.036  22.518   5.797  1.00 10.00      A   
ATOM    355  CG  LEU A 112     -20.394  24.004   5.869  1.00 10.00      A   
ATOM    356  CD1 LEU A 112     -20.571  24.582   4.475  1.00 10.00      A   
ATOM    357  CD2 LEU A 112     -21.649  24.213   6.700  1.00 10.00      A   
ATOM    358  C   LEU A 112     -17.671  22.627   6.613  1.00 10.00      A   
ATOM    359  O   LEU A 112     -17.058  23.693   6.545  1.00 10.00      A   
ATOM    360  N   LYS A 113     -17.568  21.807   7.649  1.00 10.00      A   
ATOM    361  HN  LYS A 113     -18.048  20.949   7.635  1.00 10.00      A   
ATOM    362  CA  LYS A 113     -16.759  22.150   8.815  1.00 10.00      A   
ATOM    363  CB  LYS A 113     -17.399  21.567  10.079  1.00 10.00      A   
ATOM    364  CG  LYS A 113     -17.042  22.295  11.366  1.00 10.00      A   
ATOM    365  CD  LYS A 113     -17.744  21.672  12.563  1.00 10.00      A   
ATOM    366  CE  LYS A 113     -17.095  20.360  12.973  1.00 10.00      A   
ATOM    367  NZ  LYS A 113     -15.814  20.575  13.697  1.00 10.00      A   
ATOM    368  HZ1 LYS A 113     -15.424  19.666  14.013  1.00 10.00      A   
ATOM    369  HZ2 LYS A 113     -15.968  21.178  14.529  1.00 10.00      A   
ATOM    370  HZ3 LYS A 113     -15.123  21.037  13.075  1.00 10.00      A   
ATOM    371  C   LYS A 113     -15.311  21.673   8.691  1.00 10.00      A   
ATOM    372  O   LYS A 113     -14.520  21.838   9.618  1.00 10.00      A   
ATOM    373  N   HIS A 114     -14.954  21.092   7.557  1.00 10.00      A   
ATOM    374  HN  HIS A 114     -15.612  20.987   6.837  1.00 10.00      A   
ATOM    375  CA  HIS A 114     -13.594  20.596   7.377  1.00 10.00      A   
ATOM    376  CB  HIS A 114     -13.572  19.076   7.183  1.00 10.00      A   
ATOM    377  CG  HIS A 114     -13.466  18.303   8.465  1.00 10.00      A   
ATOM    378  ND1 HIS A 114     -12.295  17.748   8.932  1.00 10.00      A   
ATOM    379  HD1 HIS A 114     -11.417  17.798   8.495  1.00 10.00      A   
ATOM    380  CD2 HIS A 114     -14.417  17.989   9.383  1.00 10.00      A   
ATOM    381  CE1 HIS A 114     -12.561  17.137  10.094  1.00 10.00      A   
ATOM    382  NE2 HIS A 114     -13.837  17.252  10.413  1.00 10.00      A   
ATOM    383  C   HIS A 114     -12.831  21.294   6.253  1.00 10.00      A   
ATOM    384  O   HIS A 114     -11.829  21.966   6.500  1.00 10.00      A   
ATOM    385  N   VAL A 115     -13.299  21.142   5.022  1.00 10.00      A   
ATOM    386  HN  VAL A 115     -14.121  20.625   4.876  1.00 10.00      A   
ATOM    387  CA  VAL A 115     -12.609  21.735   3.880  1.00 10.00      A   
ATOM    388  CB  VAL A 115     -12.441  20.735   2.714  1.00 10.00      A   
ATOM    389  CG1 VAL A 115     -11.582  19.555   3.144  1.00 10.00      A   
ATOM    390  CG2 VAL A 115     -13.791  20.257   2.203  1.00 10.00      A   
ATOM    391  C   VAL A 115     -13.264  23.018   3.374  1.00 10.00      A   
ATOM    392  O   VAL A 115     -12.649  23.776   2.625  1.00 10.00      A   
ATOM    393  N   ILE A 116     -14.499  23.267   3.777  1.00 10.00      A   
ATOM    394  HN  ILE A 116     -14.946  22.639   4.383  1.00 10.00      A   
ATOM    395  CA  ILE A 116     -15.205  24.463   3.331  1.00 10.00      A   
ATOM    396  CB  ILE A 116     -16.730  24.235   3.253  1.00 10.00      A   
ATOM    397  CG1 ILE A 116     -17.044  23.039   2.346  1.00 10.00      A   
ATOM    398  CG2 ILE A 116     -17.438  25.479   2.747  1.00 10.00      A   
ATOM    399  CD1 ILE A 116     -16.558  23.195   0.920  1.00 10.00      A   
ATOM    400  C   ILE A 116     -14.883  25.667   4.219  1.00 10.00      A   
ATOM    401  O   ILE A 116     -14.101  26.539   3.831  1.00 10.00      A   
ATOM    402  N   GLY A 117     -15.486  25.709   5.402  1.00 10.00      A   
ATOM    403  HN  GLY A 117     -16.106  24.985   5.650  1.00 10.00      A   
ATOM    404  CA  GLY A 117     -15.247  26.798   6.334  1.00 10.00      A   
ATOM    405  C   GLY A 117     -15.623  28.168   5.793  1.00 10.00      A   
ATOM    406  O   GLY A 117     -16.801  28.522   5.731  1.00 10.00      A   
ATOM    407  N   ASP A 118     -14.614  28.934   5.393  1.00 10.00      A   
ATOM    408  HN  ASP A 118     -13.702  28.578   5.446  1.00 10.00      A   
ATOM    409  CA  ASP A 118     -14.816  30.285   4.870  1.00 10.00      A   
ATOM    410  CB  ASP A 118     -13.495  31.065   4.887  1.00 10.00      A   
ATOM    411  CG  ASP A 118     -13.592  32.419   4.206  1.00 10.00      A   
ATOM    412  OD1 ASP A 118     -14.316  33.299   4.719  1.00 10.00      A   
ATOM    413  OD2 ASP A 118     -12.940  32.613   3.155  1.00 10.00      A   
ATOM    414  C   ASP A 118     -15.396  30.270   3.460  1.00 10.00      A   
ATOM    415  O   ASP A 118     -16.075  31.210   3.047  1.00 10.00      A   
ATOM    416  N   TYR A 119     -15.158  29.187   2.735  1.00 10.00      A   
ATOM    417  HN  TYR A 119     -14.649  28.446   3.134  1.00 10.00      A   
ATOM    418  CA  TYR A 119     -15.640  29.062   1.361  1.00 10.00      A   
ATOM    419  CB  TYR A 119     -14.744  28.108   0.564  1.00 10.00      A   
ATOM    420  CG  TYR A 119     -13.382  28.668   0.213  1.00 10.00      A   
ATOM    421  CD1 TYR A 119     -13.099  29.100  -1.077  1.00 10.00      A   
ATOM    422  CD2 TYR A 119     -12.376  28.757   1.167  1.00 10.00      A   
ATOM    423  CE1 TYR A 119     -11.855  29.603  -1.407  1.00 10.00      A   
ATOM    424  CE2 TYR A 119     -11.130  29.260   0.846  1.00 10.00      A   
ATOM    425  CZ  TYR A 119     -10.874  29.681  -0.441  1.00 10.00      A   
ATOM    426  OH  TYR A 119      -9.631  30.180  -0.765  1.00 10.00      A   
ATOM    427  HH  TYR A 119      -9.733  30.963  -1.327  1.00 10.00      A   
ATOM    428  C   TYR A 119     -17.092  28.587   1.305  1.00 10.00      A   
ATOM    429  O   TYR A 119     -17.524  27.996   0.316  1.00 10.00      A   
ATOM    430  N   LYS A 120     -17.853  28.865   2.356  1.00 10.00      A   
ATOM    431  HN  LYS A 120     -17.467  29.362   3.107  1.00 10.00      A   
ATOM    432  CA  LYS A 120     -19.253  28.453   2.413  1.00 10.00      A   
ATOM    433  CB  LYS A 120     -19.719  28.268   3.860  1.00 10.00      A   
ATOM    434  CG  LYS A 120     -19.607  29.511   4.725  1.00 10.00      A   
ATOM    435  CD  LYS A 120     -19.924  29.200   6.178  1.00 10.00      A   
ATOM    436  CE  LYS A 120     -19.720  30.417   7.065  1.00 10.00      A   
ATOM    437  NZ  LYS A 120     -18.322  30.923   7.015  1.00 10.00      A   
ATOM    438  HZ1 LYS A 120     -17.649  30.129   7.069  1.00 10.00      A   
ATOM    439  HZ2 LYS A 120     -18.145  31.560   7.817  1.00 10.00      A   
ATOM    440  HZ3 LYS A 120     -18.158  31.445   6.132  1.00 10.00      A   
ATOM    441  C   LYS A 120     -20.160  29.430   1.672  1.00 10.00      A   
ATOM    442  O   LYS A 120     -21.376  29.257   1.631  1.00 10.00      A   
ATOM    443  N   ASP A 121     -19.555  30.452   1.086  1.00 10.00      A   
ATOM    444  HN  ASP A 121     -18.576  30.530   1.151  1.00 10.00      A   
ATOM    445  CA  ASP A 121     -20.290  31.461   0.334  1.00 10.00      A   
ATOM    446  CB  ASP A 121     -19.550  32.806   0.358  1.00 10.00      A   
ATOM    447  CG  ASP A 121     -18.141  32.736  -0.209  1.00 10.00      A   
ATOM    448  OD1 ASP A 121     -17.416  31.765   0.092  1.00 10.00      A   
ATOM    449  OD2 ASP A 121     -17.741  33.669  -0.933  1.00 10.00      A   
ATOM    450  C   ASP A 121     -20.498  30.998  -1.102  1.00 10.00      A   
ATOM    451  O   ASP A 121     -21.462  31.382  -1.762  1.00 10.00      A   
ATOM    452  N   ILE A 122     -19.586  30.161  -1.571  1.00 10.00      A   
ATOM    453  HN  ILE A 122     -18.836  29.903  -0.991  1.00 10.00      A   
ATOM    454  CA  ILE A 122     -19.651  29.623  -2.923  1.00 10.00      A   
ATOM    455  CB  ILE A 122     -18.401  30.007  -3.740  1.00 10.00      A   
ATOM    456  CG1 ILE A 122     -17.137  29.892  -2.877  1.00 10.00      A   
ATOM    457  CG2 ILE A 122     -18.551  31.412  -4.307  1.00 10.00      A   
ATOM    458  CD1 ILE A 122     -15.863  30.296  -3.585  1.00 10.00      A   
ATOM    459  C   ILE A 122     -19.784  28.105  -2.876  1.00 10.00      A   
ATOM    460  O   ILE A 122     -19.385  27.402  -3.803  1.00 10.00      A   
ATOM    461  N   PHE A 123     -20.368  27.620  -1.785  1.00 10.00      A   
ATOM    462  HN  PHE A 123     -20.674  28.247  -1.098  1.00 10.00      A   
ATOM    463  CA  PHE A 123     -20.566  26.187  -1.568  1.00 10.00      A   
ATOM    464  CB  PHE A 123     -21.281  25.916  -0.237  1.00 10.00      A   
ATOM    465  CG  PHE A 123     -21.406  24.457   0.105  1.00 10.00      A   
ATOM    466  CD1 PHE A 123     -20.350  23.777   0.690  1.00 10.00      A   
ATOM    467  CD2 PHE A 123     -22.578  23.765  -0.157  1.00 10.00      A   
ATOM    468  CE1 PHE A 123     -20.458  22.436   1.006  1.00 10.00      A   
ATOM    469  CE2 PHE A 123     -22.693  22.424   0.157  1.00 10.00      A   
ATOM    470  CZ  PHE A 123     -21.631  21.759   0.739  1.00 10.00      A   
ATOM    471  C   PHE A 123     -21.273  25.477  -2.733  1.00 10.00      A   
ATOM    472  O   PHE A 123     -20.756  24.482  -3.236  1.00 10.00      A   
ATOM    473  N   PRO A 124     -22.458  25.954  -3.181  1.00 10.00      A   
ATOM    474  CA  PRO A 124     -23.191  25.318  -4.289  1.00 10.00      A   
ATOM    475  CB  PRO A 124     -24.340  26.290  -4.562  1.00 10.00      A   
ATOM    476  CG  PRO A 124     -24.550  26.988  -3.265  1.00 10.00      A   
ATOM    477  CD  PRO A 124     -23.188  27.123  -2.648  1.00 10.00      A   
ATOM    478  C   PRO A 124     -22.333  25.143  -5.543  1.00 10.00      A   
ATOM    479  O   PRO A 124     -22.374  24.095  -6.192  1.00 10.00      A   
ATOM    480  N   ASP A 125     -21.554  26.167  -5.870  1.00 10.00      A   
ATOM    481  HN  ASP A 125     -21.561  26.969  -5.307  1.00 10.00      A   
ATOM    482  CA  ASP A 125     -20.682  26.130  -7.041  1.00 10.00      A   
ATOM    483  CB  ASP A 125     -20.175  27.538  -7.369  1.00 10.00      A   
ATOM    484  CG  ASP A 125     -18.910  27.544  -8.205  1.00 10.00      A   
ATOM    485  OD1 ASP A 125     -19.008  27.476  -9.447  1.00 10.00      A   
ATOM    486  OD2 ASP A 125     -17.809  27.641  -7.624  1.00 10.00      A   
ATOM    487  C   ASP A 125     -19.509  25.184  -6.812  1.00 10.00      A   
ATOM    488  O   ASP A 125     -19.171  24.371  -7.678  1.00 10.00      A   
ATOM    489  N   LEU A 126     -18.902  25.292  -5.636  1.00 10.00      A   
ATOM    490  HN  LEU A 126     -19.221  25.969  -4.997  1.00 10.00      A   
ATOM    491  CA  LEU A 126     -17.767  24.454  -5.267  1.00 10.00      A   
ATOM    492  CB  LEU A 126     -17.248  24.856  -3.884  1.00 10.00      A   
ATOM    493  CG  LEU A 126     -15.839  25.453  -3.830  1.00 10.00      A   
ATOM    494  CD1 LEU A 126     -15.690  26.583  -4.838  1.00 10.00      A   
ATOM    495  CD2 LEU A 126     -15.529  25.946  -2.426  1.00 10.00      A   
ATOM    496  C   LEU A 126     -18.157  22.981  -5.267  1.00 10.00      A   
ATOM    497  O   LEU A 126     -17.453  22.139  -5.828  1.00 10.00      A   
ATOM    498  N   PHE A 127     -19.292  22.683  -4.647  1.00 10.00      A   
ATOM    499  HN  PHE A 127     -19.809  23.408  -4.227  1.00 10.00      A   
ATOM    500  CA  PHE A 127     -19.795  21.320  -4.568  1.00 10.00      A   
ATOM    501  CB  PHE A 127     -21.049  21.271  -3.689  1.00 10.00      A   
ATOM    502  CG  PHE A 127     -21.448  19.888  -3.261  1.00 10.00      A   
ATOM    503  CD1 PHE A 127     -20.738  19.222  -2.276  1.00 10.00      A   
ATOM    504  CD2 PHE A 127     -22.537  19.256  -3.840  1.00 10.00      A   
ATOM    505  CE1 PHE A 127     -21.104  17.951  -1.876  1.00 10.00      A   
ATOM    506  CE2 PHE A 127     -22.908  17.985  -3.445  1.00 10.00      A   
ATOM    507  CZ  PHE A 127     -22.191  17.332  -2.462  1.00 10.00      A   
ATOM    508  C   PHE A 127     -20.103  20.782  -5.961  1.00 10.00      A   
ATOM    509  O   PHE A 127     -19.826  19.624  -6.264  1.00 10.00      A   
ATOM    510  N   LYS A 128     -20.665  21.639  -6.807  1.00 10.00      A   
ATOM    511  HN  LYS A 128     -20.853  22.553  -6.506  1.00 10.00      A   
ATOM    512  CA  LYS A 128     -21.008  21.258  -8.171  1.00 10.00      A   
ATOM    513  CB  LYS A 128     -21.759  22.393  -8.869  1.00 10.00      A   
ATOM    514  CG  LYS A 128     -22.321  22.026 -10.231  1.00 10.00      A   
ATOM    515  CD  LYS A 128     -23.008  23.214 -10.880  1.00 10.00      A   
ATOM    516  CE  LYS A 128     -23.779  22.798 -12.122  1.00 10.00      A   
ATOM    517  NZ  LYS A 128     -24.966  21.966 -11.788  1.00 10.00      A   
ATOM    518  HZ1 LYS A 128     -24.666  21.026 -11.458  1.00 10.00      A   
ATOM    519  HZ2 LYS A 128     -25.569  21.849 -12.627  1.00 10.00      A   
ATOM    520  HZ3 LYS A 128     -25.522  22.423 -11.037  1.00 10.00      A   
ATOM    521  C   LYS A 128     -19.754  20.899  -8.961  1.00 10.00      A   
ATOM    522  O   LYS A 128     -19.701  19.861  -9.623  1.00 10.00      A   
ATOM    523  N   ARG A 129     -18.743  21.759  -8.872  1.00 10.00      A   
ATOM    524  HN  ARG A 129     -18.850  22.565  -8.319  1.00 10.00      A   
ATOM    525  CA  ARG A 129     -17.485  21.541  -9.575  1.00 10.00      A   
ATOM    526  CB  ARG A 129     -16.565  22.759  -9.451  1.00 10.00      A   
ATOM    527  CG  ARG A 129     -16.553  23.644 -10.688  1.00 10.00      A   
ATOM    528  CD  ARG A 129     -15.465  24.704 -10.612  1.00 10.00      A   
ATOM    529  NE  ARG A 129     -15.872  25.869  -9.826  1.00 10.00      A   
ATOM    530  HE  ARG A 129     -16.729  25.811  -9.342  1.00 10.00      A   
ATOM    531  CZ  ARG A 129     -15.163  26.995  -9.738  1.00 10.00      A   
ATOM    532  NH1 ARG A 129     -14.002  27.109 -10.377  1.00 10.00      A   
ATOM    533 HH11 ARG A 129     -13.450  27.990 -10.310  1.00 10.00      A   
ATOM    534 HH12 ARG A 129     -13.639  26.317 -10.951  1.00 10.00      A   
ATOM    535  NH2 ARG A 129     -15.614  28.001  -9.005  1.00 10.00      A   
ATOM    536 HH21 ARG A 129     -16.531  27.906  -8.490  1.00 10.00      A   
ATOM    537 HH22 ARG A 129     -15.076  28.888  -8.933  1.00 10.00      A   
ATOM    538  C   ARG A 129     -16.782  20.284  -9.079  1.00 10.00      A   
ATOM    539  O   ARG A 129     -16.139  19.577  -9.852  1.00 10.00      A   
ATOM    540  N   ALA A 130     -16.910  20.007  -7.791  1.00 10.00      A   
ATOM    541  HN  ALA A 130     -17.425  20.616  -7.217  1.00 10.00      A   
ATOM    542  CA  ALA A 130     -16.293  18.827  -7.203  1.00 10.00      A   
ATOM    543  CB  ALA A 130     -16.282  18.937  -5.686  1.00 10.00      A   
ATOM    544  C   ALA A 130     -17.023  17.560  -7.639  1.00 10.00      A   
ATOM    545  O   ALA A 130     -16.397  16.551  -7.968  1.00 10.00      A   
ATOM    546  N   ALA A 131     -18.349  17.628  -7.652  1.00 10.00      A   
ATOM    547  HN  ALA A 131     -18.786  18.469  -7.388  1.00 10.00      A   
ATOM    548  CA  ALA A 131     -19.179  16.493  -8.037  1.00 10.00      A   
ATOM    549  CB  ALA A 131     -20.651  16.814  -7.827  1.00 10.00      A   
ATOM    550  C   ALA A 131     -18.930  16.069  -9.480  1.00 10.00      A   
ATOM    551  O   ALA A 131     -18.760  14.882  -9.764  1.00 10.00      A   
ATOM    552  N   GLU A 132     -18.894  17.039 -10.387  1.00 10.00      A   
ATOM    553  HN  GLU A 132     -19.019  17.970 -10.100  1.00 10.00      A   
ATOM    554  CA  GLU A 132     -18.674  16.746 -11.798  1.00 10.00      A   
ATOM    555  CB  GLU A 132     -18.946  17.968 -12.683  1.00 10.00      A   
ATOM    556  CG  GLU A 132     -18.079  19.179 -12.381  1.00 10.00      A   
ATOM    557  CD  GLU A 132     -17.315  19.664 -13.593  1.00 10.00      A   
ATOM    558  OE1 GLU A 132     -17.739  20.672 -14.201  1.00 10.00      A   
ATOM    559  OE2 GLU A 132     -16.290  19.045 -13.943  1.00 10.00      A   
ATOM    560  C   GLU A 132     -17.281  16.170 -12.051  1.00 10.00      A   
ATOM    561  O   GLU A 132     -17.130  15.213 -12.807  1.00 10.00      A   
ATOM    562  N   ARG A 133     -16.271  16.732 -11.391  1.00 10.00      A   
ATOM    563  HN  ARG A 133     -16.455  17.481 -10.782  1.00 10.00      A   
ATOM    564  CA  ARG A 133     -14.898  16.266 -11.556  1.00 10.00      A   
ATOM    565  CB  ARG A 133     -13.910  17.200 -10.851  1.00 10.00      A   
ATOM    566  CG  ARG A 133     -13.724  18.556 -11.521  1.00 10.00      A   
ATOM    567  CD  ARG A 133     -13.346  18.412 -12.987  1.00 10.00      A   
ATOM    568  NE  ARG A 133     -12.541  19.539 -13.463  1.00 10.00      A   
ATOM    569  HE  ARG A 133     -11.605  19.572 -13.173  1.00 10.00      A   
ATOM    570  CZ  ARG A 133     -12.997  20.498 -14.274  1.00 10.00      A   
ATOM    571  NH1 ARG A 133     -14.265  20.504 -14.665  1.00 10.00      A   
ATOM    572 HH11 ARG A 133     -14.934  19.759 -14.328  1.00 10.00      A   
ATOM    573 HH12 ARG A 133     -14.609  21.245 -15.313  1.00 10.00      A   
ATOM    574  NH2 ARG A 133     -12.184  21.462 -14.685  1.00 10.00      A   
ATOM    575 HH21 ARG A 133     -11.189  21.481 -14.380  1.00 10.00      A   
ATOM    576 HH22 ARG A 133     -12.540  22.211 -15.323  1.00 10.00      A   
ATOM    577  C   ARG A 133     -14.733  14.840 -11.038  1.00 10.00      A   
ATOM    578  O   ARG A 133     -13.951  14.056 -11.584  1.00 10.00      A   
ATOM    579  N   LEU A 134     -15.483  14.511  -9.990  1.00 10.00      A   
ATOM    580  HN  LEU A 134     -16.087  15.186  -9.608  1.00 10.00      A   
ATOM    581  CA  LEU A 134     -15.434  13.185  -9.386  1.00 10.00      A   
ATOM    582  CB  LEU A 134     -16.364  13.132  -8.171  1.00 10.00      A   
ATOM    583  CG  LEU A 134     -16.055  12.063  -7.122  1.00 10.00      A   
ATOM    584  CD1 LEU A 134     -14.714  12.333  -6.458  1.00 10.00      A   
ATOM    585  CD2 LEU A 134     -17.164  12.003  -6.083  1.00 10.00      A   
ATOM    586  C   LEU A 134     -15.829  12.113 -10.399  1.00 10.00      A   
ATOM    587  O   LEU A 134     -15.224  11.044 -10.463  1.00 10.00      A   
ATOM    588  N   GLN A 135     -16.837  12.410 -11.200  1.00 10.00      A   
ATOM    589  HN  GLN A 135     -17.283  13.280 -11.105  1.00 10.00      A   
ATOM    590  CA  GLN A 135     -17.303  11.475 -12.214  1.00 10.00      A   
ATOM    591  CB  GLN A 135     -18.784  11.727 -12.522  1.00 10.00      A   
ATOM    592  CG  GLN A 135     -19.322  10.950 -13.715  1.00 10.00      A   
ATOM    593  CD  GLN A 135     -19.215   9.448 -13.540  1.00 10.00      A   
ATOM    594  OE1 GLN A 135     -19.394   8.923 -12.444  1.00 10.00      A   
ATOM    595  NE2 GLN A 135     -18.903   8.750 -14.620  1.00 10.00      A   
ATOM    596 HE21 GLN A 135     -18.763   9.239 -15.463  1.00 10.00      A   
ATOM    597 HE22 GLN A 135     -18.810   7.777 -14.536  1.00 10.00      A   
ATOM    598  C   GLN A 135     -16.465  11.605 -13.484  1.00 10.00      A   
ATOM    599  O   GLN A 135     -16.152  10.611 -14.142  1.00 10.00      A   
ATOM    600  N   TYR A 136     -16.078  12.838 -13.788  1.00 10.00      A   
ATOM    601  HN  TYR A 136     -16.342  13.572 -13.190  1.00 10.00      A   
ATOM    602  CA  TYR A 136     -15.297  13.157 -14.978  1.00 10.00      A   
ATOM    603  CB  TYR A 136     -14.928  14.646 -14.983  1.00 10.00      A   
ATOM    604  CG  TYR A 136     -14.553  15.187 -16.343  1.00 10.00      A   
ATOM    605  CD1 TYR A 136     -13.223  15.292 -16.731  1.00 10.00      A   
ATOM    606  CD2 TYR A 136     -15.531  15.594 -17.237  1.00 10.00      A   
ATOM    607  CE1 TYR A 136     -12.881  15.788 -17.974  1.00 10.00      A   
ATOM    608  CE2 TYR A 136     -15.199  16.089 -18.481  1.00 10.00      A   
ATOM    609  CZ  TYR A 136     -13.873  16.184 -18.845  1.00 10.00      A   
ATOM    610  OH  TYR A 136     -13.540  16.683 -20.084  1.00 10.00      A   
ATOM    611  HH  TYR A 136     -13.074  15.998 -20.589  1.00 10.00      A   
ATOM    612  C   TYR A 136     -14.034  12.310 -15.128  1.00 10.00      A   
ATOM    613  O   TYR A 136     -13.815  11.697 -16.173  1.00 10.00      A   
ATOM    614  N   VAL A 137     -13.204  12.276 -14.097  1.00 10.00      A   
ATOM    615  HN  VAL A 137     -13.432  12.760 -13.274  1.00 10.00      A   
ATOM    616  CA  VAL A 137     -11.955  11.527 -14.175  1.00 10.00      A   
ATOM    617  CB  VAL A 137     -10.728  12.418 -13.860  1.00 10.00      A   
ATOM    618  CG1 VAL A 137     -10.865  13.093 -12.503  1.00 10.00      A   
ATOM    619  CG2 VAL A 137      -9.428  11.630 -13.952  1.00 10.00      A   
ATOM    620  C   VAL A 137     -11.945  10.256 -13.322  1.00 10.00      A   
ATOM    621  O   VAL A 137     -11.454   9.214 -13.759  1.00 10.00      A   
ATOM    622  N   PHE A 138     -12.499  10.329 -12.121  1.00 10.00      A   
ATOM    623  HN  PHE A 138     -12.911  11.167 -11.828  1.00 10.00      A   
ATOM    624  CA  PHE A 138     -12.509   9.176 -11.229  1.00 10.00      A   
ATOM    625  CB  PHE A 138     -12.599   9.620  -9.767  1.00 10.00      A   
ATOM    626  CG  PHE A 138     -11.630  10.708  -9.401  1.00 10.00      A   
ATOM    627  CD1 PHE A 138     -10.266  10.468  -9.393  1.00 10.00      A   
ATOM    628  CD2 PHE A 138     -12.085  11.972  -9.068  1.00 10.00      A   
ATOM    629  CE1 PHE A 138      -9.373  11.469  -9.059  1.00 10.00      A   
ATOM    630  CE2 PHE A 138     -11.199  12.978  -8.732  1.00 10.00      A   
ATOM    631  CZ  PHE A 138      -9.840  12.727  -8.728  1.00 10.00      A   
ATOM    632  C   PHE A 138     -13.630   8.198 -11.578  1.00 10.00      A   
ATOM    633  O   PHE A 138     -13.490   6.987 -11.398  1.00 10.00      A   
ATOM    634  N   GLY A 139     -14.737   8.730 -12.080  1.00 10.00      A   
ATOM    635  HN  GLY A 139     -14.793   9.701 -12.196  1.00 10.00      A   
ATOM    636  CA  GLY A 139     -15.862   7.894 -12.452  1.00 10.00      A   
ATOM    637  C   GLY A 139     -16.743   7.558 -11.268  1.00 10.00      A   
ATOM    638  O   GLY A 139     -17.480   6.572 -11.290  1.00 10.00      A   
ATOM    639  N   TYR A 140     -16.661   8.368 -10.225  1.00 10.00      A   
ATOM    640  HN  TYR A 140     -16.056   9.140 -10.263  1.00 10.00      A   
ATOM    641  CA  TYR A 140     -17.461   8.148  -9.031  1.00 10.00      A   
ATOM    642  CB  TYR A 140     -16.618   8.306  -7.763  1.00 10.00      A   
ATOM    643  CG  TYR A 140     -15.605   7.201  -7.553  1.00 10.00      A   
ATOM    644  CD1 TYR A 140     -15.874   6.132  -6.708  1.00 10.00      A   
ATOM    645  CD2 TYR A 140     -14.378   7.227  -8.200  1.00 10.00      A   
ATOM    646  CE1 TYR A 140     -14.948   5.122  -6.516  1.00 10.00      A   
ATOM    647  CE2 TYR A 140     -13.447   6.223  -8.016  1.00 10.00      A   
ATOM    648  CZ  TYR A 140     -13.736   5.173  -7.173  1.00 10.00      A   
ATOM    649  OH  TYR A 140     -12.810   4.172  -6.988  1.00 10.00      A   
ATOM    650  HH  TYR A 140     -13.252   3.318  -7.017  1.00 10.00      A   
ATOM    651  C   TYR A 140     -18.653   9.092  -9.002  1.00 10.00      A   
ATOM    652  O   TYR A 140     -18.505  10.289  -8.759  1.00 10.00      A   
ATOM    653  N   LYS A 141     -19.829   8.548  -9.272  1.00 10.00      A   
ATOM    654  HN  LYS A 141     -19.876   7.588  -9.476  1.00 10.00      A   
ATOM    655  CA  LYS A 141     -21.052   9.331  -9.278  1.00 10.00      A   
ATOM    656  CB  LYS A 141     -22.168   8.562  -9.997  1.00 10.00      A   
ATOM    657  CG  LYS A 141     -23.281   9.440 -10.552  1.00 10.00      A   
ATOM    658  CD  LYS A 141     -24.436   8.606 -11.096  1.00 10.00      A   
ATOM    659  CE  LYS A 141     -24.069   7.910 -12.398  1.00 10.00      A   
ATOM    660  NZ  LYS A 141     -25.219   7.157 -12.971  1.00 10.00      A   
ATOM    661  HZ1 LYS A 141     -25.415   6.309 -12.400  1.00 10.00      A   
ATOM    662  HZ2 LYS A 141     -25.010   6.864 -13.945  1.00 10.00      A   
ATOM    663  HZ3 LYS A 141     -26.071   7.755 -12.979  1.00 10.00      A   
ATOM    664  C   LYS A 141     -21.471   9.666  -7.850  1.00 10.00      A   
ATOM    665  O   LYS A 141     -21.906   8.792  -7.098  1.00 10.00      A   
ATOM    666  N   LEU A 142     -21.301  10.926  -7.475  1.00 10.00      A   
ATOM    667  HN  LEU A 142     -20.910  11.561  -8.110  1.00 10.00      A   
ATOM    668  CA  LEU A 142     -21.663  11.390  -6.143  1.00 10.00      A   
ATOM    669  CB  LEU A 142     -20.928  12.696  -5.826  1.00 10.00      A   
ATOM    670  CG  LEU A 142     -21.017  13.198  -4.384  1.00 10.00      A   
ATOM    671  CD1 LEU A 142     -20.300  12.248  -3.438  1.00 10.00      A   
ATOM    672  CD2 LEU A 142     -20.443  14.602  -4.274  1.00 10.00      A   
ATOM    673  C   LEU A 142     -23.172  11.595  -6.052  1.00 10.00      A   
ATOM    674  O   LEU A 142     -23.696  12.631  -6.466  1.00 10.00      A   
ATOM    675  N   VAL A 143     -23.865  10.599  -5.521  1.00 10.00      A   
ATOM    676  HN  VAL A 143     -23.389   9.802  -5.196  1.00 10.00      A   
ATOM    677  CA  VAL A 143     -25.317  10.659  -5.396  1.00 10.00      A   
ATOM    678  CB  VAL A 143     -25.994   9.503  -6.172  1.00 10.00      A   
ATOM    679  CG1 VAL A 143     -27.501   9.702  -6.254  1.00 10.00      A   
ATOM    680  CG2 VAL A 143     -25.403   9.364  -7.565  1.00 10.00      A   
ATOM    681  C   VAL A 143     -25.744  10.597  -3.933  1.00 10.00      A   
ATOM    682  O   VAL A 143     -25.066   9.986  -3.104  1.00 10.00      A   
ATOM    683  N   GLU A 144     -26.856  11.254  -3.623  1.00 10.00      A   
ATOM    684  HN  GLU A 144     -27.331  11.742  -4.326  1.00 10.00      A   
ATOM    685  CA  GLU A 144     -27.398  11.260  -2.275  1.00 10.00      A   
ATOM    686  CB  GLU A 144     -28.349  12.453  -2.106  1.00 10.00      A   
ATOM    687  CG  GLU A 144     -28.849  12.672  -0.687  1.00 10.00      A   
ATOM    688  CD  GLU A 144     -29.682  13.932  -0.544  1.00 10.00      A   
ATOM    689  OE1 GLU A 144     -29.528  14.638   0.473  1.00 10.00      A   
ATOM    690  OE2 GLU A 144     -30.494  14.225  -1.444  1.00 10.00      A   
ATOM    691  C   GLU A 144     -28.143   9.950  -2.042  1.00 10.00      A   
ATOM    692  O   GLU A 144     -29.030   9.594  -2.818  1.00 10.00      A   
ATOM    693  N   LEU A 145     -27.768   9.229  -0.990  1.00 10.00      A   
ATOM    694  HN  LEU A 145     -27.052   9.569  -0.411  1.00 10.00      A   
ATOM    695  CA  LEU A 145     -28.398   7.947  -0.675  1.00 10.00      A   
ATOM    696  CB  LEU A 145     -27.697   7.247   0.496  1.00 10.00      A   
ATOM    697  CG  LEU A 145     -27.257   8.133   1.665  1.00 10.00      A   
ATOM    698  CD1 LEU A 145     -28.233   8.025   2.827  1.00 10.00      A   
ATOM    699  CD2 LEU A 145     -25.850   7.766   2.107  1.00 10.00      A   
ATOM    700  C   LEU A 145     -29.894   8.096  -0.418  1.00 10.00      A   
ATOM    701  O   LEU A 145     -30.699   7.298  -0.899  1.00 10.00      A   
ATOM    702  N   GLU A 146     -30.257   9.119   0.340  1.00 10.00      A   
ATOM    703  HN  GLU A 146     -29.566   9.714   0.699  1.00 10.00      A   
ATOM    704  CA  GLU A 146     -31.651   9.394   0.647  1.00 10.00      A   
ATOM    705  CB  GLU A 146     -31.994   8.991   2.083  1.00 10.00      A   
ATOM    706  CG  GLU A 146     -31.966   7.488   2.314  1.00 10.00      A   
ATOM    707  CD  GLU A 146     -32.568   7.080   3.640  1.00 10.00      A   
ATOM    708  OE1 GLU A 146     -33.775   6.764   3.676  1.00 10.00      A   
ATOM    709  OE2 GLU A 146     -31.836   7.056   4.650  1.00 10.00      A   
ATOM    710  C   GLU A 146     -31.936  10.867   0.405  1.00 10.00      A   
ATOM    711  O   GLU A 146     -31.371  11.728   1.078  1.00 10.00      A   
ATOM    712  N   PRO A 147     -32.801  11.165  -0.575  1.00 10.00      A   
ATOM    713  CA  PRO A 147     -33.154  12.538  -0.955  1.00 10.00      A   
ATOM    714  CB  PRO A 147     -34.392  12.350  -1.831  1.00 10.00      A   
ATOM    715  CG  PRO A 147     -34.203  11.006  -2.442  1.00 10.00      A   
ATOM    716  CD  PRO A 147     -33.513  10.170  -1.400  1.00 10.00      A   
ATOM    717  C   PRO A 147     -33.471  13.454   0.226  1.00 10.00      A   
ATOM    718  O   PRO A 147     -34.323  13.139   1.062  1.00 10.00      A   
ATOM    719  N   LYS A 148     -32.752  14.578   0.279  1.00 10.00      A   
ATOM    720  HN  LYS A 148     -32.050  14.714  -0.402  1.00 10.00      A   
ATOM    721  CA  LYS A 148     -32.926  15.602   1.312  1.00 10.00      A   
ATOM    722  CB  LYS A 148     -34.382  16.069   1.426  1.00 10.00      A   
ATOM    723  CG  LYS A 148     -34.933  16.697   0.156  1.00 10.00      A   
ATOM    724  CD  LYS A 148     -36.375  17.141   0.336  1.00 10.00      A   
ATOM    725  CE  LYS A 148     -36.937  17.733  -0.947  1.00 10.00      A   
ATOM    726  NZ  LYS A 148     -36.104  18.854  -1.458  1.00 10.00      A   
ATOM    727  HZ1 LYS A 148     -35.930  19.548  -0.703  1.00 10.00      A   
ATOM    728  HZ2 LYS A 148     -36.592  19.334  -2.241  1.00 10.00      A   
ATOM    729  HZ3 LYS A 148     -35.189  18.496  -1.802  1.00 10.00      A   
ATOM    730  C   LYS A 148     -32.358  15.192   2.671  1.00 10.00      A   
ATOM    731  O   LYS A 148     -32.990  15.398   3.711  1.00 10.00      A   
ATOM    732  N   SER A 149     -31.154  14.634   2.665  1.00 10.00      A   
ATOM    733  HN  SER A 149     -30.692  14.494   1.804  1.00 10.00      A   
ATOM    734  CA  SER A 149     -30.502  14.221   3.904  1.00 10.00      A   
ATOM    735  CB  SER A 149     -30.519  12.697   4.040  1.00 10.00      A   
ATOM    736  OG  SER A 149     -31.790  12.176   3.689  1.00 10.00      A   
ATOM    737  HG  SER A 149     -31.889  12.212   2.726  1.00 10.00      A   
ATOM    738  C   SER A 149     -29.069  14.750   3.979  1.00 10.00      A   
ATOM    739  O   SER A 149     -28.430  14.700   5.032  1.00 10.00      A   
ATOM    740  N   ASN A 150     -28.571  15.249   2.848  1.00 10.00      A   
ATOM    741  HN  ASN A 150     -29.132  15.235   2.036  1.00 10.00      A   
ATOM    742  CA  ASN A 150     -27.216  15.796   2.752  1.00 10.00      A   
ATOM    743  CB  ASN A 150     -27.018  17.022   3.652  1.00 10.00      A   
ATOM    744  CG  ASN A 150     -27.502  18.306   3.001  1.00 10.00      A   
ATOM    745  OD1 ASN A 150     -26.770  18.955   2.250  1.00 10.00      A   
ATOM    746  ND2 ASN A 150     -28.732  18.692   3.297  1.00 10.00      A   
ATOM    747 HD21 ASN A 150     -29.256  18.138   3.914  1.00 10.00      A   
ATOM    748 HD22 ASN A 150     -29.073  19.514   2.883  1.00 10.00      A   
ATOM    749  C   ASN A 150     -26.157  14.728   3.008  1.00 10.00      A   
ATOM    750  O   ASN A 150     -25.069  15.010   3.514  1.00 10.00      A   
ATOM    751  N   THR A 151     -26.494  13.498   2.650  1.00 10.00      A   
ATOM    752  HN  THR A 151     -27.381  13.347   2.260  1.00 10.00      A   
ATOM    753  CA  THR A 151     -25.596  12.364   2.805  1.00 10.00      A   
ATOM    754  CB  THR A 151     -26.237  11.280   3.689  1.00 10.00      A   
ATOM    755  OG1 THR A 151     -27.228  11.884   4.531  1.00 10.00      A   
ATOM    756  HG1 THR A 151     -26.979  12.796   4.713  1.00 10.00      A   
ATOM    757  CG2 THR A 151     -25.183  10.616   4.562  1.00 10.00      A   
ATOM    758  C   THR A 151     -25.304  11.784   1.424  1.00 10.00      A   
ATOM    759  O   THR A 151     -26.202  11.259   0.763  1.00 10.00      A   
ATOM    760  N   TYR A 152     -24.059  11.880   0.988  1.00 10.00      A   
ATOM    761  HN  TYR A 152     -23.367  12.263   1.574  1.00 10.00      A   
ATOM    762  CA  TYR A 152     -23.687  11.403  -0.335  1.00 10.00      A   
ATOM    763  CB  TYR A 152     -23.058  12.539  -1.149  1.00 10.00      A   
ATOM    764  CG  TYR A 152     -23.998  13.700  -1.404  1.00 10.00      A   
ATOM    765  CD1 TYR A 152     -24.156  14.715  -0.466  1.00 10.00      A   
ATOM    766  CD2 TYR A 152     -24.737  13.775  -2.577  1.00 10.00      A   
ATOM    767  CE1 TYR A 152     -25.024  15.768  -0.692  1.00 10.00      A   
ATOM    768  CE2 TYR A 152     -25.604  14.825  -2.812  1.00 10.00      A   
ATOM    769  CZ  TYR A 152     -25.745  15.817  -1.866  1.00 10.00      A   
ATOM    770  OH  TYR A 152     -26.613  16.861  -2.095  1.00 10.00      A   
ATOM    771  HH  TYR A 152     -27.517  16.522  -2.137  1.00 10.00      A   
ATOM    772  C   TYR A 152     -22.752  10.203  -0.280  1.00 10.00      A   
ATOM    773  O   TYR A 152     -21.992  10.036   0.674  1.00 10.00      A   
ATOM    774  N   ILE A 153     -22.822   9.372  -1.312  1.00 10.00      A   
ATOM    775  HN  ILE A 153     -23.455   9.569  -2.041  1.00 10.00      A   
ATOM    776  CA  ILE A 153     -21.987   8.183  -1.416  1.00 10.00      A   
ATOM    777  CB  ILE A 153     -22.796   6.896  -1.108  1.00 10.00      A   
ATOM    778  CG1 ILE A 153     -21.883   5.664  -1.059  1.00 10.00      A   
ATOM    779  CG2 ILE A 153     -23.929   6.704  -2.109  1.00 10.00      A   
ATOM    780  CD1 ILE A 153     -22.570   4.405  -0.573  1.00 10.00      A   
ATOM    781  C   ILE A 153     -21.383   8.111  -2.820  1.00 10.00      A   
ATOM    782  O   ILE A 153     -21.977   8.609  -3.780  1.00 10.00      A   
ATOM    783  N   LEU A 154     -20.201   7.515  -2.939  1.00 10.00      A   
ATOM    784  HN  LEU A 154     -19.765   7.139  -2.141  1.00 10.00      A   
ATOM    785  CA  LEU A 154     -19.533   7.409  -4.229  1.00 10.00      A   
ATOM    786  CB  LEU A 154     -18.012   7.504  -4.074  1.00 10.00      A   
ATOM    787  CG  LEU A 154     -17.409   8.913  -4.002  1.00 10.00      A   
ATOM    788  CD1 LEU A 154     -17.833   9.631  -2.730  1.00 10.00      A   
ATOM    789  CD2 LEU A 154     -15.893   8.850  -4.096  1.00 10.00      A   
ATOM    790  C   LEU A 154     -19.914   6.132  -4.974  1.00 10.00      A   
ATOM    791  O   LEU A 154     -19.619   5.015  -4.532  1.00 10.00      A   
ATOM    792  N   ILE A 155     -20.589   6.302  -6.100  1.00 10.00      A   
ATOM    793  HN  ILE A 155     -20.837   7.214  -6.375  1.00 10.00      A   
ATOM    794  CA  ILE A 155     -20.992   5.178  -6.930  1.00 10.00      A   
ATOM    795  CB  ILE A 155     -22.482   5.261  -7.330  1.00 10.00      A   
ATOM    796  CG1 ILE A 155     -23.359   5.406  -6.081  1.00 10.00      A   
ATOM    797  CG2 ILE A 155     -22.892   4.030  -8.130  1.00 10.00      A   
ATOM    798  CD1 ILE A 155     -24.826   5.632  -6.381  1.00 10.00      A   
ATOM    799  C   ILE A 155     -20.121   5.129  -8.185  1.00 10.00      A   
ATOM    800  O   ILE A 155     -20.367   5.844  -9.156  1.00 10.00      A   
ATOM    801  N   ASN A 156     -19.088   4.299  -8.149  1.00 10.00      A   
ATOM    802  HN  ASN A 156     -18.942   3.756  -7.348  1.00 10.00      A   
ATOM    803  CA  ASN A 156     -18.173   4.164  -9.278  1.00 10.00      A   
ATOM    804  CB  ASN A 156     -16.942   3.344  -8.884  1.00 10.00      A   
ATOM    805  CG  ASN A 156     -15.829   3.389  -9.922  1.00 10.00      A   
ATOM    806  OD1 ASN A 156     -15.103   2.416 -10.110  1.00 10.00      A   
ATOM    807  ND2 ASN A 156     -15.675   4.522 -10.593  1.00 10.00      A   
ATOM    808 HD21 ASN A 156     -16.279   5.269 -10.394  1.00 10.00      A   
ATOM    809 HD22 ASN A 156     -14.958   4.570 -11.260  1.00 10.00      A   
ATOM    810  C   ASN A 156     -18.868   3.518 -10.468  1.00 10.00      A   
ATOM    811  O   ASN A 156     -19.242   2.347 -10.417  1.00 10.00      A   
ATOM    812  N   THR A 157     -19.038   4.286 -11.530  1.00 10.00      A   
ATOM    813  HN  THR A 157     -18.708   5.215 -11.513  1.00 10.00      A   
ATOM    814  CA  THR A 157     -19.686   3.792 -12.731  1.00 10.00      A   
ATOM    815  CB  THR A 157     -20.510   4.904 -13.407  1.00 10.00      A   
ATOM    816  OG1 THR A 157     -20.968   5.827 -12.405  1.00 10.00      A   
ATOM    817  HG1 THR A 157     -20.739   5.491 -11.532  1.00 10.00      A   
ATOM    818  CG2 THR A 157     -21.716   4.310 -14.117  1.00 10.00      A   
ATOM    819  C   THR A 157     -18.644   3.247 -13.707  1.00 10.00      A   
ATOM    820  O   THR A 157     -18.395   3.829 -14.763  1.00 10.00      A   
ATOM    821  N   LEU A 158     -18.021   2.140 -13.328  1.00 10.00      A   
ATOM    822  HN  LEU A 158     -18.258   1.732 -12.467  1.00 10.00      A   
ATOM    823  CA  LEU A 158     -17.006   1.502 -14.152  1.00 10.00      A   
ATOM    824  CB  LEU A 158     -15.603   1.968 -13.745  1.00 10.00      A   
ATOM    825  CG  LEU A 158     -15.210   3.387 -14.167  1.00 10.00      A   
ATOM    826  CD1 LEU A 158     -13.872   3.776 -13.560  1.00 10.00      A   
ATOM    827  CD2 LEU A 158     -15.162   3.502 -15.683  1.00 10.00      A   
ATOM    828  C   LEU A 158     -17.114  -0.010 -14.028  1.00 10.00      A   
ATOM    829  O   LEU A 158     -17.653  -0.515 -13.043  1.00 10.00      A   
ATOM    830  N   GLU A 159     -16.593  -0.723 -15.019  1.00 10.00      A   
ATOM    831  HN  GLU A 159     -16.154  -0.255 -15.766  1.00 10.00      A   
ATOM    832  CA  GLU A 159     -16.641  -2.180 -15.026  1.00 10.00      A   
ATOM    833  CB  GLU A 159     -15.783  -2.747 -16.161  1.00 10.00      A   
ATOM    834  CG  GLU A 159     -15.823  -1.933 -17.445  1.00 10.00      A   
ATOM    835  CD  GLU A 159     -14.601  -1.057 -17.611  1.00 10.00      A   
ATOM    836  OE1 GLU A 159     -14.488  -0.046 -16.888  1.00 10.00      A   
ATOM    837  OE2 GLU A 159     -13.746  -1.381 -18.462  1.00 10.00      A   
ATOM    838  C   GLU A 159     -18.081  -2.683 -15.144  1.00 10.00      A   
ATOM    839  O   GLU A 159     -18.750  -2.459 -16.158  1.00 10.00      A   
ATOM    840  N   PRO A 160     -18.577  -3.368 -14.103  1.00 10.00      A   
ATOM    841  CA  PRO A 160     -17.803  -3.648 -12.894  1.00 10.00      A   
ATOM    842  CB  PRO A 160     -18.894  -3.823 -11.839  1.00 10.00      A   
ATOM    843  CG  PRO A 160     -20.059  -4.387 -12.588  1.00 10.00      A   
ATOM    844  CD  PRO A 160     -19.949  -3.895 -14.011  1.00 10.00      A   
ATOM    845  C   PRO A 160     -16.978  -4.931 -13.022  1.00 10.00      A   
ATOM    846  O   PRO A 160     -17.405  -5.899 -13.655  1.00 10.00      A   
ATOM    847  N   VAL A 161     -15.798  -4.931 -12.417  1.00 10.00      A   
ATOM    848  HN  VAL A 161     -15.513  -4.132 -11.922  1.00 10.00      A   
ATOM    849  CA  VAL A 161     -14.914  -6.091 -12.454  1.00 10.00      A   
ATOM    850  CB  VAL A 161     -14.183  -6.221 -13.810  1.00 10.00      A   
ATOM    851  CG1 VAL A 161     -13.266  -5.030 -14.059  1.00 10.00      A   
ATOM    852  CG2 VAL A 161     -13.411  -7.530 -13.885  1.00 10.00      A   
ATOM    853  C   VAL A 161     -13.894  -6.025 -11.321  1.00 10.00      A   
ATOM    854  O   VAL A 161     -13.846  -5.033 -10.589  1.00 10.00      A   
ATOM    855  N   GLU A 166     -21.511 -12.036  -8.980  1.00 10.00      A   
ATOM    856  HN  GLU A 166     -22.180 -12.235  -9.672  1.00 10.00      A   
ATOM    857  CA  GLU A 166     -21.605 -12.745  -7.709  1.00 10.00      A   
ATOM    858  CB  GLU A 166     -21.301 -14.234  -7.891  1.00 10.00      A   
ATOM    859  CG  GLU A 166     -22.541 -15.115  -7.922  1.00 10.00      A   
ATOM    860  CD  GLU A 166     -23.758 -14.390  -8.466  1.00 10.00      A   
ATOM    861  OE1 GLU A 166     -24.482 -13.758  -7.665  1.00 10.00      A   
ATOM    862  OE2 GLU A 166     -23.986 -14.446  -9.694  1.00 10.00      A   
ATOM    863  C   GLU A 166     -20.703 -12.129  -6.650  1.00 10.00      A   
ATOM    864  O   GLU A 166     -20.812 -12.438  -5.464  1.00 10.00      A   
ATOM    865  N   MET A 167     -19.828 -11.244  -7.086  1.00 10.00      A   
ATOM    866  HN  MET A 167     -19.806 -11.028  -8.042  1.00 10.00      A   
ATOM    867  CA  MET A 167     -18.909 -10.574  -6.183  1.00 10.00      A   
ATOM    868  CB  MET A 167     -17.743  -9.962  -6.961  1.00 10.00      A   
ATOM    869  CG  MET A 167     -16.723  -9.238  -6.095  1.00 10.00      A   
ATOM    870  SD  MET A 167     -15.307  -8.639  -7.040  1.00 10.00      A   
ATOM    871  CE  MET A 167     -16.113  -7.554  -8.216  1.00 10.00      A   
ATOM    872  C   MET A 167     -19.637  -9.505  -5.386  1.00 10.00      A   
ATOM    873  O   MET A 167     -20.007  -8.463  -5.919  1.00 10.00      A   
ATOM    874  N   ARG A 168     -19.856  -9.779  -4.111  1.00 10.00      A   
ATOM    875  HN  ARG A 168     -19.538 -10.631  -3.743  1.00 10.00      A   
ATOM    876  CA  ARG A 168     -20.553  -8.846  -3.240  1.00 10.00      A   
ATOM    877  CB  ARG A 168     -21.579  -9.588  -2.374  1.00 10.00      A   
ATOM    878  CG  ARG A 168     -22.364 -10.666  -3.112  1.00 10.00      A   
ATOM    879  CD  ARG A 168     -23.135 -10.093  -4.292  1.00 10.00      A   
ATOM    880  NE  ARG A 168     -23.804 -11.134  -5.077  1.00 10.00      A   
ATOM    881  HE  ARG A 168     -23.260 -11.619  -5.739  1.00 10.00      A   
ATOM    882  CZ  ARG A 168     -25.095 -11.441  -4.960  1.00 10.00      A   
ATOM    883  NH1 ARG A 168     -25.843 -10.826  -4.047  1.00 10.00      A   
ATOM    884 HH11 ARG A 168     -25.420 -10.105  -3.427  1.00 10.00      A   
ATOM    885 HH12 ARG A 168     -26.851 -11.064  -3.947  1.00 10.00      A   
ATOM    886  NH2 ARG A 168     -25.636 -12.365  -5.748  1.00 10.00      A   
ATOM    887 HH21 ARG A 168     -26.641 -12.607  -5.660  1.00 10.00      A   
ATOM    888 HH22 ARG A 168     -25.047 -12.860  -6.478  1.00 10.00      A   
ATOM    889  C   ARG A 168     -19.561  -8.097  -2.359  1.00 10.00      A   
ATOM    890  O   ARG A 168     -18.925  -8.690  -1.487  1.00 10.00      A   
ATOM    891  N   GLY A 169     -19.424  -6.800  -2.601  1.00 10.00      A   
ATOM    892  HN  GLY A 169     -19.955  -6.382  -3.313  1.00 10.00      A   
ATOM    893  CA  GLY A 169     -18.509  -5.990  -1.822  1.00 10.00      A   
ATOM    894  C   GLY A 169     -19.038  -4.588  -1.606  1.00 10.00      A   
ATOM    895  O   GLY A 169     -20.049  -4.209  -2.199  1.00 10.00      A   
ATOM    896  N   GLN A 171      -7.568 -13.212  -4.029  1.00 10.00      A   
ATOM    897  HN  GLN A 171      -7.486 -13.668  -4.896  1.00 10.00      A   
ATOM    898  CA  GLN A 171      -7.200 -11.807  -3.933  1.00 10.00      A   
ATOM    899  CB  GLN A 171      -6.802 -11.259  -5.305  1.00 10.00      A   
ATOM    900  CG  GLN A 171      -5.423 -11.676  -5.781  1.00 10.00      A   
ATOM    901  CD  GLN A 171      -5.073 -11.070  -7.128  1.00 10.00      A   
ATOM    902  OE1 GLN A 171      -5.491  -9.954  -7.454  1.00 10.00      A   
ATOM    903  NE2 GLN A 171      -4.308 -11.799  -7.920  1.00 10.00      A   
ATOM    904 HE21 GLN A 171      -4.010 -12.676  -7.596  1.00 10.00      A   
ATOM    905 HE22 GLN A 171      -4.074 -11.439  -8.800  1.00 10.00      A   
ATOM    906  C   GLN A 171      -8.361 -10.978  -3.383  1.00 10.00      A   
ATOM    907  O   GLN A 171      -8.222  -9.776  -3.149  1.00 10.00      A   
ATOM    908  N   GLY A 172      -9.499 -11.631  -3.174  1.00 10.00      A   
ATOM    909  HN  GLY A 172      -9.536 -12.596  -3.358  1.00 10.00      A   
ATOM    910  CA  GLY A 172     -10.679 -10.945  -2.670  1.00 10.00      A   
ATOM    911  C   GLY A 172     -10.571 -10.566  -1.200  1.00 10.00      A   
ATOM    912  O   GLY A 172      -9.564 -10.845  -0.544  1.00 10.00      A   
ATOM    913  N   THR A 173     -11.616  -9.932  -0.682  1.00 10.00      A   
ATOM    914  HN  THR A 173     -12.392  -9.752  -1.251  1.00 10.00      A   
ATOM    915  CA  THR A 173     -11.648  -9.502   0.708  1.00 10.00      A   
ATOM    916  CB  THR A 173     -12.295  -8.107   0.825  1.00 10.00      A   
ATOM    917  OG1 THR A 173     -11.869  -7.296  -0.279  1.00 10.00      A   
ATOM    918  HG1 THR A 173     -11.155  -7.741  -0.746  1.00 10.00      A   
ATOM    919  CG2 THR A 173     -11.892  -7.433   2.127  1.00 10.00      A   
ATOM    920  C   THR A 173     -12.435 -10.493   1.570  1.00 10.00      A   
ATOM    921  O   THR A 173     -13.612 -10.747   1.319  1.00 10.00      A   
ATOM    922  N   PRO A 174     -11.791 -11.064   2.601  1.00 10.00      A   
ATOM    923  CA  PRO A 174     -12.426 -12.036   3.505  1.00 10.00      A   
ATOM    924  CB  PRO A 174     -11.270 -12.517   4.395  1.00 10.00      A   
ATOM    925  CG  PRO A 174     -10.024 -12.073   3.706  1.00 10.00      A   
ATOM    926  CD  PRO A 174     -10.385 -10.825   2.960  1.00 10.00      A   
ATOM    927  C   PRO A 174     -13.514 -11.407   4.375  1.00 10.00      A   
ATOM    928  O   PRO A 174     -14.510 -12.052   4.704  1.00 10.00      A   
ATOM    929  N   THR A 175     -13.314 -10.145   4.739  1.00 10.00      A   
ATOM    930  HN  THR A 175     -12.499  -9.688   4.442  1.00 10.00      A   
ATOM    931  CA  THR A 175     -14.254  -9.415   5.582  1.00 10.00      A   
ATOM    932  CB  THR A 175     -13.753  -7.979   5.826  1.00 10.00      A   
ATOM    933  OG1 THR A 175     -12.357  -7.909   5.495  1.00 10.00      A   
ATOM    934  HG1 THR A 175     -11.992  -7.083   5.831  1.00 10.00      A   
ATOM    935  CG2 THR A 175     -13.942  -7.587   7.284  1.00 10.00      A   
ATOM    936  C   THR A 175     -15.658  -9.368   4.976  1.00 10.00      A   
ATOM    937  O   THR A 175     -16.655  -9.460   5.693  1.00 10.00      A   
ATOM    938  N   THR A 176     -15.731  -9.256   3.653  1.00 10.00      A   
ATOM    939  HN  THR A 176     -14.904  -9.223   3.129  1.00 10.00      A   
ATOM    940  CA  THR A 176     -17.014  -9.193   2.964  1.00 10.00      A   
ATOM    941  CB  THR A 176     -16.864  -8.668   1.510  1.00 10.00      A   
ATOM    942  OG1 THR A 176     -18.071  -8.022   1.086  1.00 10.00      A   
ATOM    943  HG1 THR A 176     -18.394  -8.441   0.276  1.00 10.00      A   
ATOM    944  CG2 THR A 176     -16.515  -9.786   0.536  1.00 10.00      A   
ATOM    945  C   THR A 176     -17.714 -10.554   2.984  1.00 10.00      A   
ATOM    946  O   THR A 176     -18.936 -10.639   2.857  1.00 10.00      A   
ATOM    947  N   GLY A 177     -16.933 -11.615   3.180  1.00 10.00      A   
ATOM    948  HN  GLY A 177     -15.971 -11.484   3.319  1.00 10.00      A   
ATOM    949  CA  GLY A 177     -17.492 -12.951   3.215  1.00 10.00      A   
ATOM    950  C   GLY A 177     -18.331 -13.173   4.453  1.00 10.00      A   
ATOM    951  O   GLY A 177     -19.442 -13.693   4.373  1.00 10.00      A   
ATOM    952  N   LEU A 178     -17.801 -12.762   5.600  1.00 10.00      A   
ATOM    953  HN  LEU A 178     -16.912 -12.348   5.594  1.00 10.00      A   
ATOM    954  CA  LEU A 178     -18.507 -12.910   6.868  1.00 10.00      A   
ATOM    955  CB  LEU A 178     -17.618 -12.491   8.045  1.00 10.00      A   
ATOM    956  CG  LEU A 178     -16.752 -13.588   8.678  1.00 10.00      A   
ATOM    957  CD1 LEU A 178     -17.607 -14.765   9.127  1.00 10.00      A   
ATOM    958  CD2 LEU A 178     -15.654 -14.041   7.727  1.00 10.00      A   
ATOM    959  C   LEU A 178     -19.795 -12.098   6.863  1.00 10.00      A   
ATOM    960  O   LEU A 178     -20.841 -12.574   7.302  1.00 10.00      A   
ATOM    961  N   LEU A 179     -19.713 -10.876   6.344  1.00 10.00      A   
ATOM    962  HN  LEU A 179     -18.848 -10.559   6.004  1.00 10.00      A   
ATOM    963  CA  LEU A 179     -20.871  -9.995   6.270  1.00 10.00      A   
ATOM    964  CB  LEU A 179     -20.468  -8.623   5.723  1.00 10.00      A   
ATOM    965  CG  LEU A 179     -21.576  -7.568   5.661  1.00 10.00      A   
ATOM    966  CD1 LEU A 179     -22.042  -7.192   7.060  1.00 10.00      A   
ATOM    967  CD2 LEU A 179     -21.107  -6.338   4.898  1.00 10.00      A   
ATOM    968  C   LEU A 179     -21.958 -10.612   5.397  1.00 10.00      A   
ATOM    969  O   LEU A 179     -23.143 -10.570   5.740  1.00 10.00      A   
ATOM    970  N   MET A 180     -21.541 -11.201   4.279  1.00 10.00      A   
ATOM    971  HN  MET A 180     -20.581 -11.199   4.070  1.00 10.00      A   
ATOM    972  CA  MET A 180     -22.465 -11.839   3.350  1.00 10.00      A   
ATOM    973  CB  MET A 180     -21.717 -12.349   2.113  1.00 10.00      A   
ATOM    974  CG  MET A 180     -22.618 -12.940   1.039  1.00 10.00      A   
ATOM    975  SD  MET A 180     -23.687 -11.708   0.267  1.00 10.00      A   
ATOM    976  CE  MET A 180     -24.865 -12.764  -0.569  1.00 10.00      A   
ATOM    977  C   MET A 180     -23.213 -12.983   4.026  1.00 10.00      A   
ATOM    978  O   MET A 180     -24.405 -13.185   3.790  1.00 10.00      A   
ATOM    979  N   ILE A 181     -22.509 -13.728   4.872  1.00 10.00      A   
ATOM    980  HN  ILE A 181     -21.558 -13.524   5.013  1.00 10.00      A   
ATOM    981  CA  ILE A 181     -23.113 -14.843   5.591  1.00 10.00      A   
ATOM    982  CB  ILE A 181     -22.059 -15.652   6.382  1.00 10.00      A   
ATOM    983  CG1 ILE A 181     -20.986 -16.203   5.438  1.00 10.00      A   
ATOM    984  CG2 ILE A 181     -22.719 -16.787   7.156  1.00 10.00      A   
ATOM    985  CD1 ILE A 181     -19.797 -16.817   6.147  1.00 10.00      A   
ATOM    986  C   ILE A 181     -24.185 -14.332   6.551  1.00 10.00      A   
ATOM    987  O   ILE A 181     -25.286 -14.883   6.620  1.00 10.00      A   
ATOM    988  N   VAL A 182     -23.860 -13.260   7.268  1.00 10.00      A   
ATOM    989  HN  VAL A 182     -22.973 -12.857   7.149  1.00 10.00      A   
ATOM    990  CA  VAL A 182     -24.785 -12.666   8.227  1.00 10.00      A   
ATOM    991  CB  VAL A 182     -24.149 -11.476   8.979  1.00 10.00      A   
ATOM    992  CG1 VAL A 182     -25.118 -10.911  10.009  1.00 10.00      A   
ATOM    993  CG2 VAL A 182     -22.849 -11.897   9.647  1.00 10.00      A   
ATOM    994  C   VAL A 182     -26.077 -12.211   7.551  1.00 10.00      A   
ATOM    995  O   VAL A 182     -27.167 -12.643   7.931  1.00 10.00      A   
ATOM    996  N   LEU A 183     -25.953 -11.358   6.536  1.00 10.00      A   
ATOM    997  HN  LEU A 183     -25.055 -11.064   6.260  1.00 10.00      A   
ATOM    998  CA  LEU A 183     -27.126 -10.851   5.826  1.00 10.00      A   
ATOM    999  CB  LEU A 183     -26.761  -9.736   4.832  1.00 10.00      A   
ATOM   1000  CG  LEU A 183     -25.800 -10.091   3.692  1.00 10.00      A   
ATOM   1001  CD1 LEU A 183     -26.566 -10.492   2.439  1.00 10.00      A   
ATOM   1002  CD2 LEU A 183     -24.872  -8.923   3.398  1.00 10.00      A   
ATOM   1003  C   LEU A 183     -27.907 -11.977   5.152  1.00 10.00      A   
ATOM   1004  O   LEU A 183     -29.136 -11.931   5.070  1.00 10.00      A   
ATOM   1005  N   GLY A 184     -27.185 -12.993   4.688  1.00 10.00      A   
ATOM   1006  HN  GLY A 184     -26.208 -12.971   4.784  1.00 10.00      A   
ATOM   1007  CA  GLY A 184     -27.818 -14.122   4.040  1.00 10.00      A   
ATOM   1008  C   GLY A 184     -28.726 -14.876   4.989  1.00 10.00      A   
ATOM   1009  O   GLY A 184     -29.857 -15.216   4.641  1.00 10.00      A   
ATOM   1010  N   LEU A 185     -28.233 -15.120   6.197  1.00 10.00      A   
ATOM   1011  HN  LEU A 185     -27.323 -14.813   6.413  1.00 10.00      A   
ATOM   1012  CA  LEU A 185     -29.003 -15.831   7.212  1.00 10.00      A   
ATOM   1013  CB  LEU A 185     -28.147 -16.085   8.458  1.00 10.00      A   
ATOM   1014  CG  LEU A 185     -26.975 -17.055   8.291  1.00 10.00      A   
ATOM   1015  CD1 LEU A 185     -26.120 -17.080   9.550  1.00 10.00      A   
ATOM   1016  CD2 LEU A 185     -27.476 -18.453   7.955  1.00 10.00      A   
ATOM   1017  C   LEU A 185     -30.255 -15.044   7.586  1.00 10.00      A   
ATOM   1018  O   LEU A 185     -31.336 -15.613   7.745  1.00 10.00      A   
ATOM   1019  N   ILE A 186     -30.099 -13.730   7.711  1.00 10.00      A   
ATOM   1020  HN  ILE A 186     -29.211 -13.340   7.563  1.00 10.00      A   
ATOM   1021  CA  ILE A 186     -31.210 -12.855   8.060  1.00 10.00      A   
ATOM   1022  CB  ILE A 186     -30.747 -11.392   8.257  1.00 10.00      A   
ATOM   1023  CG1 ILE A 186     -29.672 -11.308   9.345  1.00 10.00      A   
ATOM   1024  CG2 ILE A 186     -31.928 -10.493   8.602  1.00 10.00      A   
ATOM   1025  CD1 ILE A 186     -29.039  -9.938   9.478  1.00 10.00      A   
ATOM   1026  C   ILE A 186     -32.285 -12.895   6.979  1.00 10.00      A   
ATOM   1027  O   ILE A 186     -33.443 -13.203   7.257  1.00 10.00      A   
ATOM   1028  N   PHE A 187     -31.883 -12.613   5.742  1.00 10.00      A   
ATOM   1029  HN  PHE A 187     -30.933 -12.411   5.584  1.00 10.00      A   
ATOM   1030  CA  PHE A 187     -32.808 -12.594   4.613  1.00 10.00      A   
ATOM   1031  CB  PHE A 187     -32.094 -12.134   3.337  1.00 10.00      A   
ATOM   1032  CG  PHE A 187     -33.023 -11.761   2.216  1.00 10.00      A   
ATOM   1033  CD1 PHE A 187     -34.072 -10.880   2.429  1.00 10.00      A   
ATOM   1034  CD2 PHE A 187     -32.846 -12.287   0.947  1.00 10.00      A   
ATOM   1035  CE1 PHE A 187     -34.926 -10.532   1.400  1.00 10.00      A   
ATOM   1036  CE2 PHE A 187     -33.697 -11.944  -0.087  1.00 10.00      A   
ATOM   1037  CZ  PHE A 187     -34.739 -11.065   0.140  1.00 10.00      A   
ATOM   1038  C   PHE A 187     -33.476 -13.951   4.396  1.00 10.00      A   
ATOM   1039  O   PHE A 187     -34.675 -14.022   4.130  1.00 10.00      A   
ATOM   1040  N   MET A 188     -32.702 -15.024   4.526  1.00 10.00      A   
ATOM   1041  HN  MET A 188     -31.752 -14.904   4.755  1.00 10.00      A   
ATOM   1042  CA  MET A 188     -33.225 -16.376   4.335  1.00 10.00      A   
ATOM   1043  CB  MET A 188     -32.099 -17.414   4.405  1.00 10.00      A   
ATOM   1044  CG  MET A 188     -32.523 -18.823   4.015  1.00 10.00      A   
ATOM   1045  SD  MET A 188     -31.152 -19.996   4.023  1.00 10.00      A   
ATOM   1046  CE  MET A 188     -31.961 -21.463   3.383  1.00 10.00      A   
ATOM   1047  C   MET A 188     -34.313 -16.703   5.355  1.00 10.00      A   
ATOM   1048  O   MET A 188     -35.288 -17.388   5.041  1.00 10.00      A   
ATOM   1049  N   LYS A 189     -34.158 -16.185   6.564  1.00 10.00      A   
ATOM   1050  HN  LYS A 189     -33.374 -15.620   6.745  1.00 10.00      A   
ATOM   1051  CA  LYS A 189     -35.120 -16.427   7.631  1.00 10.00      A   
ATOM   1052  CB  LYS A 189     -34.406 -16.482   8.985  1.00 10.00      A   
ATOM   1053  CG  LYS A 189     -35.122 -17.317  10.037  1.00 10.00      A   
ATOM   1054  CD  LYS A 189     -34.197 -17.668  11.193  1.00 10.00      A   
ATOM   1055  CE  LYS A 189     -34.946 -18.402  12.293  1.00 10.00      A   
ATOM   1056  NZ  LYS A 189     -34.026 -19.006  13.295  1.00 10.00      A   
ATOM   1057  HZ1 LYS A 189     -34.572 -19.479  14.042  1.00 10.00      A   
ATOM   1058  HZ2 LYS A 189     -33.428 -18.268  13.735  1.00 10.00      A   
ATOM   1059  HZ3 LYS A 189     -33.408 -19.706  12.839  1.00 10.00      A   
ATOM   1060  C   LYS A 189     -36.228 -15.370   7.630  1.00 10.00      A   
ATOM   1061  O   LYS A 189     -36.662 -14.899   8.681  1.00 10.00      A   
ATOM   1062  N   GLY A 190     -36.676 -14.999   6.436  1.00 10.00      A   
ATOM   1063  HN  GLY A 190     -36.285 -15.403   5.634  1.00 10.00      A   
ATOM   1064  CA  GLY A 190     -37.736 -14.014   6.303  1.00 10.00      A   
ATOM   1065  C   GLY A 190     -37.333 -12.639   6.795  1.00 10.00      A   
ATOM   1066  O   GLY A 190     -38.156 -11.905   7.345  1.00 10.00      A   
ATOM   1067  N   ASN A 191     -36.059 -12.300   6.609  1.00 10.00      A   
ATOM   1068  HN  ASN A 191     -35.460 -12.946   6.179  1.00 10.00      A   
ATOM   1069  CA  ASN A 191     -35.514 -11.005   7.027  1.00 10.00      A   
ATOM   1070  CB  ASN A 191     -36.161  -9.848   6.251  1.00 10.00      A   
ATOM   1071  CG  ASN A 191     -35.208  -8.689   6.005  1.00 10.00      A   
ATOM   1072  OD1 ASN A 191     -34.544  -8.623   4.971  1.00 10.00      A   
ATOM   1073  ND2 ASN A 191     -35.133  -7.768   6.955  1.00 10.00      A   
ATOM   1074 HD21 ASN A 191     -35.686  -7.885   7.758  1.00 10.00      A   
ATOM   1075 HD22 ASN A 191     -34.526  -7.010   6.818  1.00 10.00      A   
ATOM   1076  C   ASN A 191     -35.659 -10.803   8.538  1.00 10.00      A   
ATOM   1077  O   ASN A 191     -35.700  -9.673   9.028  1.00 10.00      A   
ATOM   1078  N   THR A 192     -35.736 -11.910   9.269  1.00 10.00      A   
ATOM   1079  HN  THR A 192     -35.697 -12.783   8.820  1.00 10.00      A   
ATOM   1080  CA  THR A 192     -35.874 -11.871  10.716  1.00 10.00      A   
ATOM   1081  CB  THR A 192     -37.311 -12.243  11.136  1.00 10.00      A   
ATOM   1082  OG1 THR A 192     -38.239 -11.762  10.150  1.00 10.00      A   
ATOM   1083  HG1 THR A 192     -37.828 -11.808   9.275  1.00 10.00      A   
ATOM   1084  CG2 THR A 192     -37.649 -11.624  12.483  1.00 10.00      A   
ATOM   1085  C   THR A 192     -34.898 -12.853  11.360  1.00 10.00      A   
ATOM   1086  O   THR A 192     -34.972 -14.055  11.119  1.00 10.00      A   
ATOM   1087  N   LEU A 193     -33.981 -12.340  12.168  1.00 10.00      A   
ATOM   1088  HN  LEU A 193     -33.966 -11.374  12.329  1.00 10.00      A   
ATOM   1089  CA  LEU A 193     -32.997 -13.184  12.829  1.00 10.00      A   
ATOM   1090  CB  LEU A 193     -31.726 -13.278  11.975  1.00 10.00      A   
ATOM   1091  CG  LEU A 193     -30.694 -14.329  12.395  1.00 10.00      A   
ATOM   1092  CD1 LEU A 193     -31.214 -15.733  12.129  1.00 10.00      A   
ATOM   1093  CD2 LEU A 193     -29.374 -14.101  11.678  1.00 10.00      A   
ATOM   1094  C   LEU A 193     -32.660 -12.636  14.210  1.00 10.00      A   
ATOM   1095  O   LEU A 193     -32.758 -11.432  14.448  1.00 10.00      A   
ATOM   1096  N   LYS A 194     -32.282 -13.527  15.116  1.00 10.00      A   
ATOM   1097  HN  LYS A 194     -32.238 -14.473  14.865  1.00 10.00      A   
ATOM   1098  CA  LYS A 194     -31.914 -13.134  16.470  1.00 10.00      A   
ATOM   1099  CB  LYS A 194     -32.528 -14.085  17.501  1.00 10.00      A   
ATOM   1100  CG  LYS A 194     -34.042 -14.198  17.451  1.00 10.00      A   
ATOM   1101  CD  LYS A 194     -34.550 -15.116  18.550  1.00 10.00      A   
ATOM   1102  CE  LYS A 194     -36.049 -15.343  18.451  1.00 10.00      A   
ATOM   1103  NZ  LYS A 194     -36.541 -16.246  19.525  1.00 10.00      A   
ATOM   1104  HZ1 LYS A 194     -36.322 -15.848  20.459  1.00 10.00      A   
ATOM   1105  HZ2 LYS A 194     -36.085 -17.179  19.450  1.00 10.00      A   
ATOM   1106  HZ3 LYS A 194     -37.570 -16.372  19.448  1.00 10.00      A   
ATOM   1107  C   LYS A 194     -30.398 -13.151  16.607  1.00 10.00      A   
ATOM   1108  O   LYS A 194     -29.738 -14.069  16.116  1.00 10.00      A   
ATOM   1109  N   GLU A 195     -29.852 -12.147  17.281  1.00 10.00      A   
ATOM   1110  HN  GLU A 195     -30.434 -11.454  17.661  1.00 10.00      A   
ATOM   1111  CA  GLU A 195     -28.410 -12.042  17.472  1.00 10.00      A   
ATOM   1112  CB  GLU A 195     -28.035 -10.693  18.108  1.00 10.00      A   
ATOM   1113  CG  GLU A 195     -28.285 -10.584  19.610  1.00 10.00      A   
ATOM   1114  CD  GLU A 195     -29.753 -10.656  19.986  1.00 10.00      A   
ATOM   1115  OE1 GLU A 195     -30.211 -11.743  20.407  1.00 10.00      A   
ATOM   1116  OE2 GLU A 195     -30.451  -9.629  19.871  1.00 10.00      A   
ATOM   1117  C   GLU A 195     -27.857 -13.208  18.295  1.00 10.00      A   
ATOM   1118  O   GLU A 195     -26.754 -13.689  18.046  1.00 10.00      A   
ATOM   1119  N   THR A 196     -28.644 -13.663  19.258  1.00 10.00      A   
ATOM   1120  HN  THR A 196     -29.518 -13.233  19.396  1.00 10.00      A   
ATOM   1121  CA  THR A 196     -28.254 -14.757  20.138  1.00 10.00      A   
ATOM   1122  CB  THR A 196     -29.352 -15.015  21.183  1.00 10.00      A   
ATOM   1123  OG1 THR A 196     -30.572 -14.384  20.750  1.00 10.00      A   
ATOM   1124  HG1 THR A 196     -30.469 -13.415  20.785  1.00 10.00      A   
ATOM   1125  CG2 THR A 196     -28.944 -14.449  22.533  1.00 10.00      A   
ATOM   1126  C   THR A 196     -27.960 -16.049  19.373  1.00 10.00      A   
ATOM   1127  O   THR A 196     -26.887 -16.639  19.519  1.00 10.00      A   
ATOM   1128  N   GLU A 197     -28.909 -16.477  18.552  1.00 10.00      A   
ATOM   1129  HN  GLU A 197     -29.735 -15.957  18.463  1.00 10.00      A   
ATOM   1130  CA  GLU A 197     -28.749 -17.701  17.778  1.00 10.00      A   
ATOM   1131  CB  GLU A 197     -30.092 -18.173  17.217  1.00 10.00      A   
ATOM   1132  CG  GLU A 197     -30.908 -17.081  16.549  1.00 10.00      A   
ATOM   1133  CD  GLU A 197     -32.190 -17.602  15.941  1.00 10.00      A   
ATOM   1134  OE1 GLU A 197     -33.083 -18.023  16.700  1.00 10.00      A   
ATOM   1135  OE2 GLU A 197     -32.308 -17.596  14.700  1.00 10.00      A   
ATOM   1136  C   GLU A 197     -27.723 -17.527  16.664  1.00 10.00      A   
ATOM   1137  O   GLU A 197     -27.000 -18.464  16.319  1.00 10.00      A   
ATOM   1138  N   ALA A 198     -27.656 -16.323  16.107  1.00 10.00      A   
ATOM   1139  HN  ALA A 198     -28.259 -15.615  16.420  1.00 10.00      A   
ATOM   1140  CA  ALA A 198     -26.714 -16.032  15.038  1.00 10.00      A   
ATOM   1141  CB  ALA A 198     -27.009 -14.672  14.424  1.00 10.00      A   
ATOM   1142  C   ALA A 198     -25.282 -16.079  15.559  1.00 10.00      A   
ATOM   1143  O   ALA A 198     -24.406 -16.684  14.942  1.00 10.00      A   
ATOM   1144  N   TRP A 199     -25.059 -15.457  16.713  1.00 10.00      A   
ATOM   1145  HN  TRP A 199     -25.807 -15.006  17.167  1.00 10.00      A   
ATOM   1146  CA  TRP A 199     -23.735 -15.418  17.323  1.00 10.00      A   
ATOM   1147  CB  TRP A 199     -23.738 -14.530  18.571  1.00 10.00      A   
ATOM   1148  CG  TRP A 199     -22.398 -13.943  18.898  1.00 10.00      A   
ATOM   1149  CD1 TRP A 199     -21.449 -13.523  18.010  1.00 10.00      A   
ATOM   1150  CD2 TRP A 199     -21.859 -13.703  20.204  1.00 10.00      A   
ATOM   1151  NE1 TRP A 199     -20.352 -13.045  18.682  1.00 10.00      A   
ATOM   1152  HE1 TRP A 199     -19.536 -12.685  18.263  1.00 10.00      A   
ATOM   1153  CE2 TRP A 199     -20.579 -13.142  20.031  1.00 10.00      A   
ATOM   1154  CE3 TRP A 199     -22.333 -13.910  21.504  1.00 10.00      A   
ATOM   1155  CZ2 TRP A 199     -19.768 -12.786  21.107  1.00 10.00      A   
ATOM   1156  CZ3 TRP A 199     -21.527 -13.554  22.570  1.00 10.00      A   
ATOM   1157  CH2 TRP A 199     -20.260 -13.000  22.366  1.00 10.00      A   
ATOM   1158  C   TRP A 199     -23.245 -16.820  17.669  1.00 10.00      A   
ATOM   1159  O   TRP A 199     -22.053 -17.105  17.585  1.00 10.00      A   
ATOM   1160  N   ASP A 200     -24.172 -17.693  18.049  1.00 10.00      A   
ATOM   1161  HN  ASP A 200     -25.107 -17.405  18.099  1.00 10.00      A   
ATOM   1162  CA  ASP A 200     -23.828 -19.069  18.396  1.00 10.00      A   
ATOM   1163  CB  ASP A 200     -25.073 -19.851  18.824  1.00 10.00      A   
ATOM   1164  CG  ASP A 200     -24.803 -21.336  18.991  1.00 10.00      A   
ATOM   1165  OD1 ASP A 200     -24.939 -22.091  18.002  1.00 10.00      A   
ATOM   1166  OD2 ASP A 200     -24.470 -21.760  20.115  1.00 10.00      A   
ATOM   1167  C   ASP A 200     -23.161 -19.765  17.219  1.00 10.00      A   
ATOM   1168  O   ASP A 200     -22.080 -20.343  17.352  1.00 10.00      A   
ATOM   1169  N   PHE A 201     -23.796 -19.673  16.060  1.00 10.00      A   
ATOM   1170  HN  PHE A 201     -24.637 -19.168  16.016  1.00 10.00      A   
ATOM   1171  CA  PHE A 201     -23.278 -20.294  14.853  1.00 10.00      A   
ATOM   1172  CB  PHE A 201     -24.350 -20.309  13.760  1.00 10.00      A   
ATOM   1173  CG  PHE A 201     -23.922 -21.000  12.498  1.00 10.00      A   
ATOM   1174  CD1 PHE A 201     -23.801 -20.293  11.314  1.00 10.00      A   
ATOM   1175  CD2 PHE A 201     -23.638 -22.356  12.497  1.00 10.00      A   
ATOM   1176  CE1 PHE A 201     -23.404 -20.924  10.152  1.00 10.00      A   
ATOM   1177  CE2 PHE A 201     -23.240 -22.995  11.340  1.00 10.00      A   
ATOM   1178  CZ  PHE A 201     -23.123 -22.278  10.165  1.00 10.00      A   
ATOM   1179  C   PHE A 201     -22.018 -19.586  14.364  1.00 10.00      A   
ATOM   1180  O   PHE A 201     -21.055 -20.229  13.948  1.00 10.00      A   
ATOM   1181  N   LEU A 202     -22.027 -18.261  14.431  1.00 10.00      A   
ATOM   1182  HN  LEU A 202     -22.824 -17.804  14.783  1.00 10.00      A   
ATOM   1183  CA  LEU A 202     -20.892 -17.459  13.985  1.00 10.00      A   
ATOM   1184  CB  LEU A 202     -21.247 -15.973  14.011  1.00 10.00      A   
ATOM   1185  CG  LEU A 202     -21.643 -15.345  12.672  1.00 10.00      A   
ATOM   1186  CD1 LEU A 202     -22.873 -16.025  12.087  1.00 10.00      A   
ATOM   1187  CD2 LEU A 202     -21.882 -13.853  12.837  1.00 10.00      A   
ATOM   1188  C   LEU A 202     -19.636 -17.717  14.815  1.00 10.00      A   
ATOM   1189  O   LEU A 202     -18.518 -17.665  14.303  1.00 10.00      A   
ATOM   1190  N   ARG A 203     -19.821 -18.000  16.094  1.00 10.00      A   
ATOM   1191  HN  ARG A 203     -20.736 -18.035  16.451  1.00 10.00      A   
ATOM   1192  CA  ARG A 203     -18.698 -18.257  16.985  1.00 10.00      A   
ATOM   1193  CB  ARG A 203     -19.087 -18.027  18.448  1.00 10.00      A   
ATOM   1194  CG  ARG A 203     -19.206 -16.555  18.827  1.00 10.00      A   
ATOM   1195  CD  ARG A 203     -17.878 -15.987  19.307  1.00 10.00      A   
ATOM   1196  NE  ARG A 203     -16.775 -16.314  18.405  1.00 10.00      A   
ATOM   1197  HE  ARG A 203     -16.897 -16.115  17.446  1.00 10.00      A   
ATOM   1198  CZ  ARG A 203     -15.637 -16.875  18.798  1.00 10.00      A   
ATOM   1199  NH1 ARG A 203     -15.432 -17.145  20.082  1.00 10.00      A   
ATOM   1200 HH11 ARG A 203     -14.539 -17.585  20.393  1.00 10.00      A   
ATOM   1201 HH12 ARG A 203     -16.165 -16.918  20.789  1.00 10.00      A   
ATOM   1202  NH2 ARG A 203     -14.712 -17.167  17.898  1.00 10.00      A   
ATOM   1203 HH21 ARG A 203     -13.807 -17.600  18.189  1.00 10.00      A   
ATOM   1204 HH22 ARG A 203     -14.891 -16.969  16.889  1.00 10.00      A   
ATOM   1205  C   ARG A 203     -18.114 -19.650  16.776  1.00 10.00      A   
ATOM   1206  O   ARG A 203     -16.928 -19.873  17.016  1.00 10.00      A   
ATOM   1207  N   ARG A 204     -18.933 -20.579  16.301  1.00 10.00      A   
ATOM   1208  HN  ARG A 204     -19.865 -20.345  16.103  1.00 10.00      A   
ATOM   1209  CA  ARG A 204     -18.476 -21.943  16.063  1.00 10.00      A   
ATOM   1210  CB  ARG A 204     -19.527 -22.968  16.506  1.00 10.00      A   
ATOM   1211  CG  ARG A 204     -20.847 -22.888  15.761  1.00 10.00      A   
ATOM   1212  CD  ARG A 204     -21.919 -23.723  16.438  1.00 10.00      A   
ATOM   1213  NE  ARG A 204     -22.538 -24.673  15.514  1.00 10.00      A   
ATOM   1214  HE  ARG A 204     -21.939 -25.172  14.915  1.00 10.00      A   
ATOM   1215  CZ  ARG A 204     -23.850 -24.900  15.447  1.00 10.00      A   
ATOM   1216  NH1 ARG A 204     -24.689 -24.213  16.212  1.00 10.00      A   
ATOM   1217 HH11 ARG A 204     -24.329 -23.485  16.874  1.00 10.00      A   
ATOM   1218 HH12 ARG A 204     -25.713 -24.396  16.159  1.00 10.00      A   
ATOM   1219  NH2 ARG A 204     -24.326 -25.805  14.599  1.00 10.00      A   
ATOM   1220 HH21 ARG A 204     -23.676 -26.339  13.985  1.00 10.00      A   
ATOM   1221 HH22 ARG A 204     -25.353 -25.991  14.547  1.00 10.00      A   
ATOM   1222  C   ARG A 204     -18.087 -22.144  14.602  1.00 10.00      A   
ATOM   1223  O   ARG A 204     -17.906 -23.274  14.139  1.00 10.00      A   
ATOM   1224  N   LEU A 205     -17.953 -21.037  13.881  1.00 10.00      A   
ATOM   1225  HN  LEU A 205     -18.104 -20.166  14.310  1.00 10.00      A   
ATOM   1226  CA  LEU A 205     -17.576 -21.075  12.475  1.00 10.00      A   
ATOM   1227  CB  LEU A 205     -18.800 -20.855  11.583  1.00 10.00      A   
ATOM   1228  CG  LEU A 205     -18.589 -21.060  10.078  1.00 10.00      A   
ATOM   1229  CD1 LEU A 205     -18.391 -22.533   9.754  1.00 10.00      A   
ATOM   1230  CD2 LEU A 205     -19.755 -20.485   9.286  1.00 10.00      A   
ATOM   1231  C   LEU A 205     -16.520 -20.013  12.192  1.00 10.00      A   
ATOM   1232  O   LEU A 205     -16.042 -19.346  13.116  1.00 10.00      A   
ATOM   1233  N   VAL A 207      -8.886 -16.498  13.999  1.00 10.00      A   
ATOM   1234  HN  VAL A 207      -8.418 -16.765  14.815  1.00 10.00      A   
ATOM   1235  CA  VAL A 207      -8.411 -15.347  13.249  1.00 10.00      A   
ATOM   1236  CB  VAL A 207      -7.150 -15.673  12.418  1.00 10.00      A   
ATOM   1237  CG1 VAL A 207      -5.946 -15.866  13.328  1.00 10.00      A   
ATOM   1238  CG2 VAL A 207      -7.363 -16.901  11.542  1.00 10.00      A   
ATOM   1239  C   VAL A 207      -9.499 -14.832  12.325  1.00 10.00      A   
ATOM   1240  O   VAL A 207      -9.398 -13.733  11.778  1.00 10.00      A   
ATOM   1241  N   TYR A 208     -10.540 -15.649  12.157  1.00 10.00      A   
ATOM   1242  HN  TYR A 208     -10.543 -16.512  12.629  1.00 10.00      A   
ATOM   1243  CA  TYR A 208     -11.670 -15.306  11.297  1.00 10.00      A   
ATOM   1244  CB  TYR A 208     -12.557 -14.242  11.946  1.00 10.00      A   
ATOM   1245  CG  TYR A 208     -13.568 -14.810  12.915  1.00 10.00      A   
ATOM   1246  CD1 TYR A 208     -14.872 -15.068  12.512  1.00 10.00      A   
ATOM   1247  CD2 TYR A 208     -13.222 -15.090  14.232  1.00 10.00      A   
ATOM   1248  CE1 TYR A 208     -15.804 -15.588  13.391  1.00 10.00      A   
ATOM   1249  CE2 TYR A 208     -14.147 -15.609  15.117  1.00 10.00      A   
ATOM   1250  CZ  TYR A 208     -15.436 -15.857  14.692  1.00 10.00      A   
ATOM   1251  OH  TYR A 208     -16.360 -16.375  15.571  1.00 10.00      A   
ATOM   1252  HH  TYR A 208     -16.984 -16.934  15.083  1.00 10.00      A   
ATOM   1253  C   TYR A 208     -11.217 -14.858   9.907  1.00 10.00      A   
ATOM   1254  O   TYR A 208     -11.947 -15.008   8.925  1.00 10.00      A   
ATOM   1255  N   PRO A 219     -15.192 -10.579  27.641  1.00 10.00      A   
ATOM   1256  CA  PRO A 219     -14.875  -9.158  27.445  1.00 10.00      A   
ATOM   1257  CB  PRO A 219     -13.362  -9.091  27.696  1.00 10.00      A   
ATOM   1258  CG  PRO A 219     -13.056 -10.301  28.507  1.00 10.00      A   
ATOM   1259  CD  PRO A 219     -14.013 -11.359  28.044  1.00 10.00      A   
ATOM   1260  C   PRO A 219     -15.183  -8.719  26.021  1.00 10.00      A   
ATOM   1261  O   PRO A 219     -15.175  -7.528  25.709  1.00 10.00      A   
ATOM   1262  N   LYS A 220     -15.470  -9.697  25.172  1.00 10.00      A   
ATOM   1263  HN  LYS A 220     -15.465 -10.622  25.501  1.00 10.00      A   
ATOM   1264  CA  LYS A 220     -15.781  -9.445  23.768  1.00 10.00      A   
ATOM   1265  CB  LYS A 220     -16.118 -10.756  23.054  1.00 10.00      A   
ATOM   1266  CG  LYS A 220     -15.753 -10.770  21.579  1.00 10.00      A   
ATOM   1267  CD  LYS A 220     -14.247 -10.683  21.388  1.00 10.00      A   
ATOM   1268  CE  LYS A 220     -13.857 -10.836  19.928  1.00 10.00      A   
ATOM   1269  NZ  LYS A 220     -12.384 -10.776  19.736  1.00 10.00      A   
ATOM   1270  HZ1 LYS A 220     -12.150 -10.883  18.730  1.00 10.00      A   
ATOM   1271  HZ2 LYS A 220     -11.920 -11.537  20.270  1.00 10.00      A   
ATOM   1272  HZ3 LYS A 220     -12.014  -9.861  20.069  1.00 10.00      A   
ATOM   1273  C   LYS A 220     -16.940  -8.465  23.627  1.00 10.00      A   
ATOM   1274  O   LYS A 220     -16.846  -7.476  22.900  1.00 10.00      A   
ATOM   1275  N   LYS A 221     -18.023  -8.737  24.341  1.00 10.00      A   
ATOM   1276  HN  LYS A 221     -18.029  -9.533  24.913  1.00 10.00      A   
ATOM   1277  CA  LYS A 221     -19.204  -7.885  24.295  1.00 10.00      A   
ATOM   1278  CB  LYS A 221     -20.371  -8.536  25.042  1.00 10.00      A   
ATOM   1279  CG  LYS A 221     -21.677  -7.766  24.947  1.00 10.00      A   
ATOM   1280  CD  LYS A 221     -22.865  -8.644  25.297  1.00 10.00      A   
ATOM   1281  CE  LYS A 221     -24.136  -7.823  25.432  1.00 10.00      A   
ATOM   1282  NZ  LYS A 221     -24.118  -6.980  26.656  1.00 10.00      A   
ATOM   1283  HZ1 LYS A 221     -25.062  -6.584  26.833  1.00 10.00      A   
ATOM   1284  HZ2 LYS A 221     -23.439  -6.191  26.543  1.00 10.00      A   
ATOM   1285  HZ3 LYS A 221     -23.834  -7.549  27.477  1.00 10.00      A   
ATOM   1286  C   LYS A 221     -18.908  -6.498  24.858  1.00 10.00      A   
ATOM   1287  O   LYS A 221     -19.402  -5.495  24.345  1.00 10.00      A   
ATOM   1288  N   LEU A 222     -18.078  -6.450  25.895  1.00 10.00      A   
ATOM   1289  HN  LEU A 222     -17.701  -7.283  26.242  1.00 10.00      A   
ATOM   1290  CA  LEU A 222     -17.710  -5.186  26.526  1.00 10.00      A   
ATOM   1291  CB  LEU A 222     -16.840  -5.428  27.763  1.00 10.00      A   
ATOM   1292  CG  LEU A 222     -17.468  -6.278  28.872  1.00 10.00      A   
ATOM   1293  CD1 LEU A 222     -16.471  -6.524  29.993  1.00 10.00      A   
ATOM   1294  CD2 LEU A 222     -18.731  -5.620  29.409  1.00 10.00      A   
ATOM   1295  C   LEU A 222     -16.987  -4.281  25.534  1.00 10.00      A   
ATOM   1296  O   LEU A 222     -17.212  -3.072  25.502  1.00 10.00      A   
ATOM   1297  N   ILE A 223     -16.122  -4.877  24.720  1.00 10.00      A   
ATOM   1298  HN  ILE A 223     -15.973  -5.845  24.803  1.00 10.00      A   
ATOM   1299  CA  ILE A 223     -15.383  -4.127  23.712  1.00 10.00      A   
ATOM   1300  CB  ILE A 223     -14.197  -4.945  23.148  1.00 10.00      A   
ATOM   1301  CG1 ILE A 223     -13.278  -5.401  24.286  1.00 10.00      A   
ATOM   1302  CG2 ILE A 223     -13.413  -4.123  22.134  1.00 10.00      A   
ATOM   1303  CD1 ILE A 223     -12.207  -6.382  23.857  1.00 10.00      A   
ATOM   1304  C   ILE A 223     -16.321  -3.723  22.576  1.00 10.00      A   
ATOM   1305  O   ILE A 223     -16.220  -2.625  22.027  1.00 10.00      A   
ATOM   1306  N   THR A 224     -17.252  -4.612  22.250  1.00 10.00      A   
ATOM   1307  HN  THR A 224     -17.289  -5.463  22.735  1.00 10.00      A   
ATOM   1308  CA  THR A 224     -18.222  -4.354  21.193  1.00 10.00      A   
ATOM   1309  CB  THR A 224     -19.138  -5.573  20.963  1.00 10.00      A   
ATOM   1310  OG1 THR A 224     -18.336  -6.750  20.790  1.00 10.00      A   
ATOM   1311  HG1 THR A 224     -17.850  -6.933  21.602  1.00 10.00      A   
ATOM   1312  CG2 THR A 224     -19.998  -5.371  19.725  1.00 10.00      A   
ATOM   1313  C   THR A 224     -19.078  -3.137  21.542  1.00 10.00      A   
ATOM   1314  O   THR A 224     -19.279  -2.246  20.712  1.00 10.00      A   
ATOM   1315  N   GLU A 225     -19.556  -3.097  22.784  1.00 10.00      A   
ATOM   1316  HN  GLU A 225     -19.351  -3.838  23.398  1.00 10.00      A   
ATOM   1317  CA  GLU A 225     -20.380  -1.992  23.259  1.00 10.00      A   
ATOM   1318  CB  GLU A 225     -20.887  -2.271  24.673  1.00 10.00      A   
ATOM   1319  CG  GLU A 225     -21.901  -3.398  24.762  1.00 10.00      A   
ATOM   1320  CD  GLU A 225     -22.340  -3.667  26.185  1.00 10.00      A   
ATOM   1321  OE1 GLU A 225     -22.575  -4.845  26.530  1.00 10.00      A   
ATOM   1322  OE2 GLU A 225     -22.457  -2.700  26.968  1.00 10.00      A   
ATOM   1323  C   GLU A 225     -19.592  -0.688  23.244  1.00 10.00      A   
ATOM   1324  O   GLU A 225     -20.129   0.374  22.928  1.00 10.00      A   
ATOM   1325  N   ASP A 226     -18.311  -0.782  23.577  1.00 10.00      A   
ATOM   1326  HN  ASP A 226     -17.945  -1.660  23.819  1.00 10.00      A   
ATOM   1327  CA  ASP A 226     -17.436   0.383  23.600  1.00 10.00      A   
ATOM   1328  CB  ASP A 226     -16.072   0.027  24.193  1.00 10.00      A   
ATOM   1329  CG  ASP A 226     -15.164   1.233  24.312  1.00 10.00      A   
ATOM   1330  OD1 ASP A 226     -14.343   1.459  23.400  1.00 10.00      A   
ATOM   1331  OD2 ASP A 226     -15.262   1.958  25.322  1.00 10.00      A   
ATOM   1332  C   ASP A 226     -17.262   0.960  22.200  1.00 10.00      A   
ATOM   1333  O   ASP A 226     -17.308   2.176  22.010  1.00 10.00      A   
ATOM   1334  N   PHE A 227     -17.089   0.077  21.220  1.00 10.00      A   
ATOM   1335  HN  PHE A 227     -17.076  -0.881  21.442  1.00 10.00      A   
ATOM   1336  CA  PHE A 227     -16.912   0.487  19.829  1.00 10.00      A   
ATOM   1337  CB  PHE A 227     -16.681  -0.726  18.926  1.00 10.00      A   
ATOM   1338  CG  PHE A 227     -15.235  -0.985  18.615  1.00 10.00      A   
ATOM   1339  CD1 PHE A 227     -14.500  -0.077  17.869  1.00 10.00      A   
ATOM   1340  CD2 PHE A 227     -14.610  -2.137  19.064  1.00 10.00      A   
ATOM   1341  CE1 PHE A 227     -13.170  -0.311  17.578  1.00 10.00      A   
ATOM   1342  CE2 PHE A 227     -13.280  -2.378  18.777  1.00 10.00      A   
ATOM   1343  CZ  PHE A 227     -12.558  -1.463  18.033  1.00 10.00      A   
ATOM   1344  C   PHE A 227     -18.103   1.298  19.326  1.00 10.00      A   
ATOM   1345  O   PHE A 227     -17.939   2.229  18.534  1.00 10.00      A   
ATOM   1346  N   VAL A 228     -19.294   0.941  19.797  1.00 10.00      A   
ATOM   1347  HN  VAL A 228     -19.350   0.186  20.422  1.00 10.00      A   
ATOM   1348  CA  VAL A 228     -20.523   1.630  19.409  1.00 10.00      A   
ATOM   1349  CB  VAL A 228     -21.768   0.914  19.986  1.00 10.00      A   
ATOM   1350  CG1 VAL A 228     -23.051   1.629  19.587  1.00 10.00      A   
ATOM   1351  CG2 VAL A 228     -21.808  -0.539  19.545  1.00 10.00      A   
ATOM   1352  C   VAL A 228     -20.512   3.078  19.898  1.00 10.00      A   
ATOM   1353  O   VAL A 228     -21.101   3.966  19.279  1.00 10.00      A   
ATOM   1354  N   ARG A 229     -19.818   3.318  20.998  1.00 10.00      A   
ATOM   1355  HN  ARG A 229     -19.338   2.580  21.435  1.00 10.00      A   
ATOM   1356  CA  ARG A 229     -19.746   4.651  21.574  1.00 10.00      A   
ATOM   1357  CB  ARG A 229     -19.432   4.577  23.071  1.00 10.00      A   
ATOM   1358  CG  ARG A 229     -20.508   3.909  23.910  1.00 10.00      A   
ATOM   1359  CD  ARG A 229     -20.209   4.054  25.393  1.00 10.00      A   
ATOM   1360  NE  ARG A 229     -21.234   3.435  26.234  1.00 10.00      A   
ATOM   1361  HE  ARG A 229     -21.460   2.496  26.051  1.00 10.00      A   
ATOM   1362  CZ  ARG A 229     -21.857   4.065  27.232  1.00 10.00      A   
ATOM   1363  NH1 ARG A 229     -21.586   5.341  27.489  1.00 10.00      A   
ATOM   1364 HH11 ARG A 229     -20.887   5.857  26.910  1.00 10.00      A   
ATOM   1365 HH12 ARG A 229     -22.070   5.836  28.270  1.00 10.00      A   
ATOM   1366  NH2 ARG A 229     -22.757   3.422  27.967  1.00 10.00      A   
ATOM   1367 HH21 ARG A 229     -23.245   3.912  28.749  1.00 10.00      A   
ATOM   1368 HH22 ARG A 229     -22.981   2.423  27.768  1.00 10.00      A   
ATOM   1369  C   ARG A 229     -18.711   5.528  20.876  1.00 10.00      A   
ATOM   1370  O   ARG A 229     -18.663   6.735  21.109  1.00 10.00      A   
ATOM   1371  N   GLN A 230     -17.898   4.937  20.002  1.00 10.00      A   
ATOM   1372  HN  GLN A 230     -18.002   3.980  19.815  1.00 10.00      A   
ATOM   1373  CA  GLN A 230     -16.857   5.702  19.321  1.00 10.00      A   
ATOM   1374  CB  GLN A 230     -15.458   5.287  19.789  1.00 10.00      A   
ATOM   1375  CG  GLN A 230     -15.353   3.847  20.265  1.00 10.00      A   
ATOM   1376  CD  GLN A 230     -13.982   3.247  20.033  1.00 10.00      A   
ATOM   1377  OE1 GLN A 230     -13.325   3.531  19.030  1.00 10.00      A   
ATOM   1378  NE2 GLN A 230     -13.537   2.415  20.958  1.00 10.00      A   
ATOM   1379 HE21 GLN A 230     -14.113   2.229  21.741  1.00 10.00      A   
ATOM   1380 HE22 GLN A 230     -12.654   2.018  20.833  1.00 10.00      A   
ATOM   1381  C   GLN A 230     -16.936   5.686  17.793  1.00 10.00      A   
ATOM   1382  O   GLN A 230     -16.939   6.744  17.164  1.00 10.00      A   
ATOM   1383  N   ARG A 231     -17.000   4.505  17.186  1.00 10.00      A   
ATOM   1384  HN  ARG A 231     -17.050   3.685  17.722  1.00 10.00      A   
ATOM   1385  CA  ARG A 231     -17.012   4.424  15.725  1.00 10.00      A   
ATOM   1386  CB  ARG A 231     -15.711   3.793  15.218  1.00 10.00      A   
ATOM   1387  CG  ARG A 231     -14.450   4.391  15.817  1.00 10.00      A   
ATOM   1388  CD  ARG A 231     -13.234   3.532  15.514  1.00 10.00      A   
ATOM   1389  NE  ARG A 231     -12.146   3.791  16.453  1.00 10.00      A   
ATOM   1390  HE  ARG A 231     -12.299   3.546  17.397  1.00 10.00      A   
ATOM   1391  CZ  ARG A 231     -10.980   4.339  16.114  1.00 10.00      A   
ATOM   1392  NH1 ARG A 231     -10.740   4.674  14.851  1.00 10.00      A   
ATOM   1393 HH11 ARG A 231     -11.461   4.506  14.115  1.00 10.00      A   
ATOM   1394 HH12 ARG A 231      -9.827   5.105  14.587  1.00 10.00      A   
ATOM   1395  NH2 ARG A 231     -10.055   4.546  17.041  1.00 10.00      A   
ATOM   1396 HH21 ARG A 231      -9.142   4.984  16.786  1.00 10.00      A   
ATOM   1397 HH22 ARG A 231     -10.232   4.267  18.031  1.00 10.00      A   
ATOM   1398  C   ARG A 231     -18.196   3.651  15.159  1.00 10.00      A   
ATOM   1399  O   ARG A 231     -18.706   3.988  14.093  1.00 10.00      A   
ATOM   1400  N   TYR A 232     -18.634   2.621  15.860  1.00 10.00      A   
ATOM   1401  HN  TYR A 232     -18.229   2.419  16.729  1.00 10.00      A   
ATOM   1402  CA  TYR A 232     -19.730   1.797  15.374  1.00 10.00      A   
ATOM   1403  CB  TYR A 232     -19.488   0.323  15.700  1.00 10.00      A   
ATOM   1404  CG  TYR A 232     -18.430  -0.316  14.828  1.00 10.00      A   
ATOM   1405  CD1 TYR A 232     -17.082  -0.233  15.158  1.00 10.00      A   
ATOM   1406  CD2 TYR A 232     -18.777  -0.996  13.667  1.00 10.00      A   
ATOM   1407  CE1 TYR A 232     -16.112  -0.806  14.357  1.00 10.00      A   
ATOM   1408  CE2 TYR A 232     -17.815  -1.574  12.862  1.00 10.00      A   
ATOM   1409  CZ  TYR A 232     -16.484  -1.476  13.211  1.00 10.00      A   
ATOM   1410  OH  TYR A 232     -15.522  -2.045  12.407  1.00 10.00      A   
ATOM   1411  HH  TYR A 232     -15.798  -1.976  11.486  1.00 10.00      A   
ATOM   1412  C   TYR A 232     -21.091   2.262  15.876  1.00 10.00      A   
ATOM   1413  O   TYR A 232     -21.206   3.302  16.526  1.00 10.00      A   
ATOM   1414  N   LEU A 233     -22.115   1.483  15.556  1.00 10.00      A   
ATOM   1415  HN  LEU A 233     -21.948   0.665  15.043  1.00 10.00      A   
ATOM   1416  CA  LEU A 233     -23.480   1.790  15.949  1.00 10.00      A   
ATOM   1417  CB  LEU A 233     -24.120   2.721  14.915  1.00 10.00      A   
ATOM   1418  CG  LEU A 233     -25.158   3.714  15.441  1.00 10.00      A   
ATOM   1419  CD1 LEU A 233     -24.532   4.654  16.460  1.00 10.00      A   
ATOM   1420  CD2 LEU A 233     -25.767   4.502  14.292  1.00 10.00      A   
ATOM   1421  C   LEU A 233     -24.275   0.494  16.045  1.00 10.00      A   
ATOM   1422  O   LEU A 233     -24.015  -0.449  15.299  1.00 10.00      A   
ATOM   1423  N   GLU A 234     -25.229   0.440  16.963  1.00 10.00      A   
ATOM   1424  HN  GLU A 234     -25.398   1.223  17.530  1.00 10.00      A   
ATOM   1425  CA  GLU A 234     -26.039  -0.757  17.143  1.00 10.00      A   
ATOM   1426  CB  GLU A 234     -25.889  -1.300  18.565  1.00 10.00      A   
ATOM   1427  CG  GLU A 234     -26.275  -0.312  19.654  1.00 10.00      A   
ATOM   1428  CD  GLU A 234     -26.494  -0.981  20.994  1.00 10.00      A   
ATOM   1429  OE1 GLU A 234     -27.658  -1.059  21.441  1.00 10.00      A   
ATOM   1430  OE2 GLU A 234     -25.508  -1.433  21.607  1.00 10.00      A   
ATOM   1431  C   GLU A 234     -27.506  -0.482  16.846  1.00 10.00      A   
ATOM   1432  O   GLU A 234     -27.939   0.668  16.835  1.00 10.00      A   
ATOM   1433  N   TYR A 235     -28.261  -1.544  16.600  1.00 10.00      A   
ATOM   1434  HN  TYR A 235     -27.851  -2.438  16.619  1.00 10.00      A   
ATOM   1435  CA  TYR A 235     -29.684  -1.431  16.313  1.00 10.00      A   
ATOM   1436  CB  TYR A 235     -29.933  -1.315  14.805  1.00 10.00      A   
ATOM   1437  CG  TYR A 235     -29.584   0.032  14.215  1.00 10.00      A   
ATOM   1438  CD1 TYR A 235     -30.362   1.151  14.480  1.00 10.00      A   
ATOM   1439  CD2 TYR A 235     -28.477   0.185  13.391  1.00 10.00      A   
ATOM   1440  CE1 TYR A 235     -30.048   2.384  13.944  1.00 10.00      A   
ATOM   1441  CE2 TYR A 235     -28.155   1.413  12.849  1.00 10.00      A   
ATOM   1442  CZ  TYR A 235     -28.943   2.510  13.129  1.00 10.00      A   
ATOM   1443  OH  TYR A 235     -28.625   3.738  12.593  1.00 10.00      A   
ATOM   1444  HH  TYR A 235     -28.615   4.399  13.291  1.00 10.00      A   
ATOM   1445  C   TYR A 235     -30.412  -2.651  16.855  1.00 10.00      A   
ATOM   1446  O   TYR A 235     -29.955  -3.778  16.672  1.00 10.00      A   
ATOM   1447  N   ARG A 236     -31.528  -2.424  17.531  1.00 10.00      A   
ATOM   1448  HN  ARG A 236     -31.839  -1.498  17.646  1.00 10.00      A   
ATOM   1449  CA  ARG A 236     -32.323  -3.511  18.099  1.00 10.00      A   
ATOM   1450  CB  ARG A 236     -32.111  -3.597  19.614  1.00 10.00      A   
ATOM   1451  CG  ARG A 236     -30.668  -3.816  20.040  1.00 10.00      A   
ATOM   1452  CD  ARG A 236     -30.469  -3.481  21.509  1.00 10.00      A   
ATOM   1453  NE  ARG A 236     -30.710  -2.064  21.787  1.00 10.00      A   
ATOM   1454  HE  ARG A 236     -30.769  -1.459  21.013  1.00 10.00      A   
ATOM   1455  CZ  ARG A 236     -30.853  -1.555  23.010  1.00 10.00      A   
ATOM   1456  NH1 ARG A 236     -30.753  -2.337  24.080  1.00 10.00      A   
ATOM   1457 HH11 ARG A 236     -30.562  -3.359  23.969  1.00 10.00      A   
ATOM   1458 HH12 ARG A 236     -30.868  -1.937  25.035  1.00 10.00      A   
ATOM   1459  NH2 ARG A 236     -31.072  -0.256  23.164  1.00 10.00      A   
ATOM   1460 HH21 ARG A 236     -31.188   0.146  24.118  1.00 10.00      A   
ATOM   1461 HH22 ARG A 236     -31.125   0.370  22.329  1.00 10.00      A   
ATOM   1462  C   ARG A 236     -33.799  -3.283  17.801  1.00 10.00      A   
ATOM   1463  O   ARG A 236     -34.264  -2.141  17.784  1.00 10.00      A   
ATOM   1464  N   TYR A 246     -26.918  -4.304  16.145  1.00 10.00      A   
ATOM   1465  HN  TYR A 246     -26.284  -4.434  16.882  1.00 10.00      A   
ATOM   1466  CA  TYR A 246     -26.395  -4.354  14.784  1.00 10.00      A   
ATOM   1467  CB  TYR A 246     -25.060  -5.107  14.753  1.00 10.00      A   
ATOM   1468  CG  TYR A 246     -23.900  -4.366  15.382  1.00 10.00      A   
ATOM   1469  CD1 TYR A 246     -22.964  -3.710  14.593  1.00 10.00      A   
ATOM   1470  CD2 TYR A 246     -23.734  -4.329  16.761  1.00 10.00      A   
ATOM   1471  CE1 TYR A 246     -21.895  -3.041  15.157  1.00 10.00      A   
ATOM   1472  CE2 TYR A 246     -22.669  -3.659  17.335  1.00 10.00      A   
ATOM   1473  CZ  TYR A 246     -21.752  -3.017  16.527  1.00 10.00      A   
ATOM   1474  OH  TYR A 246     -20.687  -2.353  17.093  1.00 10.00      A   
ATOM   1475  HH  TYR A 246     -20.371  -2.844  17.857  1.00 10.00      A   
ATOM   1476  C   TYR A 246     -27.374  -4.997  13.798  1.00 10.00      A   
ATOM   1477  O   TYR A 246     -27.038  -5.975  13.128  1.00 10.00      A   
ATOM   1478  N   GLU A 247     -28.584  -4.455  13.716  1.00 10.00      A   
ATOM   1479  HN  GLU A 247     -28.813  -3.704  14.300  1.00 10.00      A   
ATOM   1480  CA  GLU A 247     -29.584  -4.971  12.785  1.00 10.00      A   
ATOM   1481  CB  GLU A 247     -30.985  -4.477  13.148  1.00 10.00      A   
ATOM   1482  CG  GLU A 247     -31.616  -5.182  14.334  1.00 10.00      A   
ATOM   1483  CD  GLU A 247     -33.027  -4.700  14.600  1.00 10.00      A   
ATOM   1484  OE1 GLU A 247     -33.241  -3.470  14.642  1.00 10.00      A   
ATOM   1485  OE2 GLU A 247     -33.931  -5.545  14.766  1.00 10.00      A   
ATOM   1486  C   GLU A 247     -29.242  -4.549  11.359  1.00 10.00      A   
ATOM   1487  O   GLU A 247     -29.635  -3.470  10.910  1.00 10.00      A   
ATOM   1488  N   PHE A 248     -28.494  -5.394  10.664  1.00 10.00      A   
ATOM   1489  HN  PHE A 248     -28.201  -6.227  11.089  1.00 10.00      A   
ATOM   1490  CA  PHE A 248     -28.087  -5.115   9.293  1.00 10.00      A   
ATOM   1491  CB  PHE A 248     -26.977  -6.073   8.850  1.00 10.00      A   
ATOM   1492  CG  PHE A 248     -25.765  -6.058   9.741  1.00 10.00      A   
ATOM   1493  CD1 PHE A 248     -25.414  -7.181  10.469  1.00 10.00      A   
ATOM   1494  CD2 PHE A 248     -24.981  -4.921   9.849  1.00 10.00      A   
ATOM   1495  CE1 PHE A 248     -24.302  -7.173  11.291  1.00 10.00      A   
ATOM   1496  CE2 PHE A 248     -23.868  -4.905  10.668  1.00 10.00      A   
ATOM   1497  CZ  PHE A 248     -23.528  -6.033  11.390  1.00 10.00      A   
ATOM   1498  C   PHE A 248     -29.267  -5.201   8.332  1.00 10.00      A   
ATOM   1499  O   PHE A 248     -30.121  -6.080   8.453  1.00 10.00      A   
ATOM   1500  N   GLN A 249     -29.310  -4.275   7.387  1.00 10.00      A   
ATOM   1501  HN  GLN A 249     -28.600  -3.598   7.350  1.00 10.00      A   
ATOM   1502  CA  GLN A 249     -30.372  -4.235   6.395  1.00 10.00      A   
ATOM   1503  CB  GLN A 249     -31.161  -2.927   6.505  1.00 10.00      A   
ATOM   1504  CG  GLN A 249     -31.851  -2.733   7.847  1.00 10.00      A   
ATOM   1505  CD  GLN A 249     -32.849  -3.833   8.158  1.00 10.00      A   
ATOM   1506  OE1 GLN A 249     -33.506  -4.368   7.265  1.00 10.00      A   
ATOM   1507  NE2 GLN A 249     -32.960  -4.185   9.427  1.00 10.00      A   
ATOM   1508 HE21 GLN A 249     -32.401  -3.724  10.086  1.00 10.00      A   
ATOM   1509 HE22 GLN A 249     -33.593  -4.896   9.655  1.00 10.00      A   
ATOM   1510  C   GLN A 249     -29.787  -4.388   4.996  1.00 10.00      A   
ATOM   1511  O   GLN A 249     -28.575  -4.543   4.840  1.00 10.00      A   
ATOM   1512  N   TRP A 250     -30.650  -4.338   3.986  1.00 10.00      A   
ATOM   1513  HN  TRP A 250     -31.600  -4.211   4.181  1.00 10.00      A   
ATOM   1514  CA  TRP A 250     -30.224  -4.476   2.598  1.00 10.00      A   
ATOM   1515  CB  TRP A 250     -31.439  -4.510   1.670  1.00 10.00      A   
ATOM   1516  CG  TRP A 250     -31.758  -5.877   1.151  1.00 10.00      A   
ATOM   1517  CD1 TRP A 250     -32.159  -6.960   1.878  1.00 10.00      A   
ATOM   1518  CD2 TRP A 250     -31.702  -6.307  -0.212  1.00 10.00      A   
ATOM   1519  NE1 TRP A 250     -32.358  -8.038   1.052  1.00 10.00      A   
ATOM   1520  HE1 TRP A 250     -32.650  -8.930   1.339  1.00 10.00      A   
ATOM   1521  CE2 TRP A 250     -32.083  -7.663  -0.238  1.00 10.00      A   
ATOM   1522  CE3 TRP A 250     -31.365  -5.676  -1.413  1.00 10.00      A   
ATOM   1523  CZ2 TRP A 250     -32.139  -8.398  -1.419  1.00 10.00      A   
ATOM   1524  CZ3 TRP A 250     -31.421  -6.407  -2.583  1.00 10.00      A   
ATOM   1525  CH2 TRP A 250     -31.805  -7.752  -2.577  1.00 10.00      A   
ATOM   1526  C   TRP A 250     -29.274  -3.357   2.181  1.00 10.00      A   
ATOM   1527  O   TRP A 250     -28.129  -3.609   1.811  1.00 10.00      A   
ATOM   1528  N   GLY A 251     -29.754  -2.123   2.241  1.00 10.00      A   
ATOM   1529  HN  GLY A 251     -30.675  -1.981   2.534  1.00 10.00      A   
ATOM   1530  CA  GLY A 251     -28.930  -0.991   1.864  1.00 10.00      A   
ATOM   1531  C   GLY A 251     -29.338  -0.403   0.526  1.00 10.00      A   
ATOM   1532  O   GLY A 251     -29.632  -1.143  -0.413  1.00 10.00      A   
ATOM   1533  N   PRO A 252     -29.361   0.936   0.408  1.00 10.00      A   
ATOM   1534  CA  PRO A 252     -29.748   1.621  -0.835  1.00 10.00      A   
ATOM   1535  CB  PRO A 252     -29.587   3.109  -0.496  1.00 10.00      A   
ATOM   1536  CG  PRO A 252     -29.645   3.170   0.991  1.00 10.00      A   
ATOM   1537  CD  PRO A 252     -29.028   1.892   1.479  1.00 10.00      A   
ATOM   1538  C   PRO A 252     -28.850   1.255  -2.015  1.00 10.00      A   
ATOM   1539  O   PRO A 252     -29.310   1.178  -3.154  1.00 10.00      A   
ATOM   1540  N   ARG A 253     -27.571   1.023  -1.739  1.00 10.00      A   
ATOM   1541  HN  ARG A 253     -27.266   1.086  -0.812  1.00 10.00      A   
ATOM   1542  CA  ARG A 253     -26.615   0.672  -2.784  1.00 10.00      A   
ATOM   1543  CB  ARG A 253     -25.182   0.778  -2.253  1.00 10.00      A   
ATOM   1544  CG  ARG A 253     -24.162   1.206  -3.296  1.00 10.00      A   
ATOM   1545  CD  ARG A 253     -22.745   0.881  -2.849  1.00 10.00      A   
ATOM   1546  NE  ARG A 253     -21.746   1.692  -3.546  1.00 10.00      A   
ATOM   1547  HE  ARG A 253     -21.507   2.553  -3.142  1.00 10.00      A   
ATOM   1548  CZ  ARG A 253     -21.140   1.323  -4.677  1.00 10.00      A   
ATOM   1549  NH1 ARG A 253     -21.457   0.176  -5.265  1.00 10.00      A   
ATOM   1550 HH11 ARG A 253     -22.196  -0.455  -4.852  1.00 10.00      A   
ATOM   1551 HH12 ARG A 253     -20.975  -0.117  -6.143  1.00 10.00      A   
ATOM   1552  NH2 ARG A 253     -20.222   2.113  -5.225  1.00 10.00      A   
ATOM   1553 HH21 ARG A 253     -19.751   1.825  -6.112  1.00 10.00      A   
ATOM   1554 HH22 ARG A 253     -19.968   3.021  -4.772  1.00 10.00      A   
ATOM   1555  C   ARG A 253     -26.875  -0.737  -3.308  1.00 10.00      A   
ATOM   1556  O   ARG A 253     -27.014  -0.950  -4.511  1.00 10.00      A   
ATOM   1557  N   THR A 254     -26.969  -1.688  -2.389  1.00 10.00      A   
ATOM   1558  HN  THR A 254     -26.868  -1.452  -1.444  1.00 10.00      A   
ATOM   1559  CA  THR A 254     -27.202  -3.083  -2.732  1.00 10.00      A   
ATOM   1560  CB  THR A 254     -27.222  -3.933  -1.454  1.00 10.00      A   
ATOM   1561  OG1 THR A 254     -26.691  -3.147  -0.373  1.00 10.00      A   
ATOM   1562  HG1 THR A 254     -27.066  -3.461   0.463  1.00 10.00      A   
ATOM   1563  CG2 THR A 254     -26.375  -5.184  -1.630  1.00 10.00      A   
ATOM   1564  C   THR A 254     -28.517  -3.279  -3.488  1.00 10.00      A   
ATOM   1565  O   THR A 254     -28.604  -4.116  -4.385  1.00 10.00      A   
ATOM   1566  N   ASN A 255     -29.528  -2.489  -3.137  1.00 10.00      A   
ATOM   1567  HN  ASN A 255     -29.394  -1.829  -2.424  1.00 10.00      A   
ATOM   1568  CA  ASN A 255     -30.839  -2.587  -3.778  1.00 10.00      A   
ATOM   1569  CB  ASN A 255     -31.908  -1.901  -2.924  1.00 10.00      A   
ATOM   1570  CG  ASN A 255     -33.311  -2.373  -3.252  1.00 10.00      A   
ATOM   1571  OD1 ASN A 255     -33.511  -3.509  -3.683  1.00 10.00      A   
ATOM   1572  ND2 ASN A 255     -34.294  -1.510  -3.044  1.00 10.00      A   
ATOM   1573 HD21 ASN A 255     -34.066  -0.621  -2.692  1.00 10.00      A   
ATOM   1574 HD22 ASN A 255     -35.208  -1.794  -3.247  1.00 10.00      A   
ATOM   1575  C   ASN A 255     -30.822  -2.007  -5.194  1.00 10.00      A   
ATOM   1576  O   ASN A 255     -31.790  -2.137  -5.947  1.00 10.00      A   
ATOM   1577  N   LEU A 256     -29.724  -1.353  -5.547  1.00 10.00      A   
ATOM   1578  HN  LEU A 256     -28.994  -1.258  -4.899  1.00 10.00      A   
ATOM   1579  CA  LEU A 256     -29.576  -0.773  -6.873  1.00 10.00      A   
ATOM   1580  CB  LEU A 256     -28.998   0.642  -6.785  1.00 10.00      A   
ATOM   1581  CG  LEU A 256     -29.986   1.756  -6.439  1.00 10.00      A   
ATOM   1582  CD1 LEU A 256     -29.251   3.068  -6.218  1.00 10.00      A   
ATOM   1583  CD2 LEU A 256     -31.031   1.906  -7.536  1.00 10.00      A   
ATOM   1584  C   LEU A 256     -28.676  -1.649  -7.734  1.00 10.00      A   
ATOM   1585  O   LEU A 256     -28.851  -1.737  -8.950  1.00 10.00      A   
ATOM   1586  N   GLU A 257     -27.712  -2.296  -7.092  1.00 10.00      A   
ATOM   1587  HN  GLU A 257     -27.620  -2.175  -6.122  1.00 10.00      A   
ATOM   1588  CA  GLU A 257     -26.777  -3.169  -7.790  1.00 10.00      A   
ATOM   1589  CB  GLU A 257     -25.468  -3.291  -7.003  1.00 10.00      A   
ATOM   1590  CG  GLU A 257     -24.738  -1.969  -6.815  1.00 10.00      A   
ATOM   1591  CD  GLU A 257     -23.463  -2.104  -6.004  1.00 10.00      A   
ATOM   1592  OE1 GLU A 257     -22.486  -2.688  -6.519  1.00 10.00      A   
ATOM   1593  OE2 GLU A 257     -23.422  -1.601  -4.860  1.00 10.00      A   
ATOM   1594  C   GLU A 257     -27.385  -4.549  -8.041  1.00 10.00      A   
ATOM   1595  O   GLU A 257     -27.003  -5.244  -8.986  1.00 10.00      A   
ATOM   1596  N   LEU A 258     -28.337  -4.938  -7.198  1.00 10.00      A   
ATOM   1597  HN  LEU A 258     -28.611  -4.335  -6.471  1.00 10.00      A   
ATOM   1598  CA  LEU A 258     -28.996  -6.232  -7.324  1.00 10.00      A   
ATOM   1599  CB  LEU A 258     -28.271  -7.284  -6.478  1.00 10.00      A   
ATOM   1600  CG  LEU A 258     -26.888  -7.712  -6.972  1.00 10.00      A   
ATOM   1601  CD1 LEU A 258     -25.898  -7.750  -5.819  1.00 10.00      A   
ATOM   1602  CD2 LEU A 258     -26.963  -9.065  -7.663  1.00 10.00      A   
ATOM   1603  C   LEU A 258     -30.456  -6.141  -6.894  1.00 10.00      A   
ATOM   1604  O   LEU A 258     -30.902  -5.111  -6.394  1.00 10.00      A   
ATOM   1605  N   SER A 259     -31.191  -7.224  -7.098  1.00 10.00      A   
ATOM   1606  HN  SER A 259     -30.781  -8.008  -7.510  1.00 10.00      A   
ATOM   1607  CA  SER A 259     -32.597  -7.285  -6.725  1.00 10.00      A   
ATOM   1608  CB  SER A 259     -33.463  -7.381  -7.981  1.00 10.00      A   
ATOM   1609  OG  SER A 259     -32.905  -8.301  -8.906  1.00 10.00      A   
ATOM   1610  HG  SER A 259     -33.056  -7.979  -9.801  1.00 10.00      A   
ATOM   1611  C   SER A 259     -32.833  -8.495  -5.828  1.00 10.00      A   
ATOM   1612  O   SER A 259     -31.955  -9.354  -5.699  1.00 10.00      A   
ATOM   1613  N   LYS A 260     -34.015  -8.577  -5.226  1.00 10.00      A   
ATOM   1614  HN  LYS A 260     -34.696  -7.879  -5.400  1.00 10.00      A   
ATOM   1615  CA  LYS A 260     -34.341  -9.687  -4.334  1.00 10.00      A   
ATOM   1616  CB  LYS A 260     -35.700  -9.470  -3.670  1.00 10.00      A   
ATOM   1617  CG  LYS A 260     -35.844  -8.145  -2.944  1.00 10.00      A   
ATOM   1618  CD  LYS A 260     -37.268  -7.955  -2.454  1.00 10.00      A   
ATOM   1619  CE  LYS A 260     -37.584  -6.491  -2.203  1.00 10.00      A   
ATOM   1620  NZ  LYS A 260     -39.024  -6.287  -1.899  1.00 10.00      A   
ATOM   1621  HZ1 LYS A 260     -39.606  -6.548  -2.721  1.00 10.00      A   
ATOM   1622  HZ2 LYS A 260     -39.205  -5.290  -1.666  1.00 10.00      A   
ATOM   1623  HZ3 LYS A 260     -39.308  -6.880  -1.083  1.00 10.00      A   
ATOM   1624  C   LYS A 260     -34.356 -11.005  -5.094  1.00 10.00      A   
ATOM   1625  O   LYS A 260     -33.821 -12.011  -4.628  1.00 10.00      A   
ATOM   1626  N   MET A 261     -34.958 -10.978  -6.276  1.00 10.00      A   
ATOM   1627  HN  MET A 261     -35.343 -10.132  -6.592  1.00 10.00      A   
ATOM   1628  CA  MET A 261     -35.062 -12.163  -7.119  1.00 10.00      A   
ATOM   1629  CB  MET A 261     -35.832 -11.834  -8.400  1.00 10.00      A   
ATOM   1630  CG  MET A 261     -35.952 -12.995  -9.374  1.00 10.00      A   
ATOM   1631  SD  MET A 261     -37.100 -14.270  -8.815  1.00 10.00      A   
ATOM   1632  CE  MET A 261     -38.662 -13.412  -8.990  1.00 10.00      A   
ATOM   1633  C   MET A 261     -33.685 -12.728  -7.458  1.00 10.00      A   
ATOM   1634  O   MET A 261     -33.458 -13.934  -7.363  1.00 10.00      A   
ATOM   1635  N   LYS A 262     -32.761 -11.848  -7.830  1.00 10.00      A   
ATOM   1636  HN  LYS A 262     -32.993 -10.895  -7.865  1.00 10.00      A   
ATOM   1637  CA  LYS A 262     -31.412 -12.265  -8.187  1.00 10.00      A   
ATOM   1638  CB  LYS A 262     -30.647 -11.130  -8.871  1.00 10.00      A   
ATOM   1639  CG  LYS A 262     -31.141 -10.834 -10.278  1.00 10.00      A   
ATOM   1640  CD  LYS A 262     -30.278  -9.798 -10.978  1.00 10.00      A   
ATOM   1641  CE  LYS A 262     -30.678  -9.658 -12.438  1.00 10.00      A   
ATOM   1642  NZ  LYS A 262     -29.815  -8.694 -13.171  1.00 10.00      A   
ATOM   1643  HZ1 LYS A 262     -28.812  -8.895 -12.984  1.00 10.00      A   
ATOM   1644  HZ2 LYS A 262     -30.024  -7.721 -12.872  1.00 10.00      A   
ATOM   1645  HZ3 LYS A 262     -29.983  -8.771 -14.195  1.00 10.00      A   
ATOM   1646  C   LYS A 262     -30.646 -12.810  -6.983  1.00 10.00      A   
ATOM   1647  O   LYS A 262     -29.829 -13.719  -7.119  1.00 10.00      A   
ATOM   1648  N   VAL A 263     -30.921 -12.259  -5.806  1.00 10.00      A   
ATOM   1649  HN  VAL A 263     -31.580 -11.533  -5.755  1.00 10.00      A   
ATOM   1650  CA  VAL A 263     -30.263 -12.714  -4.588  1.00 10.00      A   
ATOM   1651  CB  VAL A 263     -30.500 -11.750  -3.403  1.00 10.00      A   
ATOM   1652  CG1 VAL A 263     -30.046 -12.372  -2.088  1.00 10.00      A   
ATOM   1653  CG2 VAL A 263     -29.765 -10.439  -3.639  1.00 10.00      A   
ATOM   1654  C   VAL A 263     -30.734 -14.123  -4.234  1.00 10.00      A   
ATOM   1655  O   VAL A 263     -29.935 -14.975  -3.841  1.00 10.00      A   
ATOM   1656  N   LEU A 264     -32.029 -14.371  -4.402  1.00 10.00      A   
ATOM   1657  HN  LEU A 264     -32.619 -13.654  -4.727  1.00 10.00      A   
ATOM   1658  CA  LEU A 264     -32.595 -15.682  -4.108  1.00 10.00      A   
ATOM   1659  CB  LEU A 264     -34.122 -15.665  -4.220  1.00 10.00      A   
ATOM   1660  CG  LEU A 264     -34.871 -14.779  -3.221  1.00 10.00      A   
ATOM   1661  CD1 LEU A 264     -36.364 -15.057  -3.280  1.00 10.00      A   
ATOM   1662  CD2 LEU A 264     -34.343 -14.983  -1.809  1.00 10.00      A   
ATOM   1663  C   LEU A 264     -32.006 -16.739  -5.035  1.00 10.00      A   
ATOM   1664  O   LEU A 264     -31.669 -17.842  -4.600  1.00 10.00      A   
ATOM   1665  N   LYS A 265     -31.864 -16.387  -6.310  1.00 10.00      A   
ATOM   1666  HN  LYS A 265     -32.150 -15.489  -6.592  1.00 10.00      A   
ATOM   1667  CA  LYS A 265     -31.305 -17.301  -7.303  1.00 10.00      A   
ATOM   1668  CB  LYS A 265     -31.407 -16.709  -8.710  1.00 10.00      A   
ATOM   1669  CG  LYS A 265     -32.831 -16.552  -9.220  1.00 10.00      A   
ATOM   1670  CD  LYS A 265     -32.848 -15.940 -10.612  1.00 10.00      A   
ATOM   1671  CE  LYS A 265     -34.255 -15.556 -11.044  1.00 10.00      A   
ATOM   1672  NZ  LYS A 265     -35.105 -16.741 -11.341  1.00 10.00      A   
ATOM   1673  HZ1 LYS A 265     -35.253 -17.304 -10.479  1.00 10.00      A   
ATOM   1674  HZ2 LYS A 265     -34.647 -17.340 -12.057  1.00 10.00      A   
ATOM   1675  HZ3 LYS A 265     -36.030 -16.433 -11.706  1.00 10.00      A   
ATOM   1676  C   LYS A 265     -29.852 -17.644  -6.976  1.00 10.00      A   
ATOM   1677  O   LYS A 265     -29.363 -18.721  -7.323  1.00 10.00      A   
ATOM   1678  N   PHE A 266     -29.170 -16.717  -6.310  1.00 10.00      A   
ATOM   1679  HN  PHE A 266     -29.611 -15.870  -6.088  1.00 10.00      A   
ATOM   1680  CA  PHE A 266     -27.783 -16.918  -5.913  1.00 10.00      A   
ATOM   1681  CB  PHE A 266     -27.173 -15.601  -5.410  1.00 10.00      A   
ATOM   1682  CG  PHE A 266     -25.893 -15.763  -4.634  1.00 10.00      A   
ATOM   1683  CD1 PHE A 266     -24.715 -16.109  -5.273  1.00 10.00      A   
ATOM   1684  CD2 PHE A 266     -25.870 -15.568  -3.262  1.00 10.00      A   
ATOM   1685  CE1 PHE A 266     -23.540 -16.261  -4.563  1.00 10.00      A   
ATOM   1686  CE2 PHE A 266     -24.699 -15.718  -2.544  1.00 10.00      A   
ATOM   1687  CZ  PHE A 266     -23.531 -16.066  -3.196  1.00 10.00      A   
ATOM   1688  C   PHE A 266     -27.700 -17.992  -4.833  1.00 10.00      A   
ATOM   1689  O   PHE A 266     -26.883 -18.911  -4.915  1.00 10.00      A   
ATOM   1690  N   VAL A 267     -28.563 -17.880  -3.829  1.00 10.00      A   
ATOM   1691  HN  VAL A 267     -29.199 -17.132  -3.826  1.00 10.00      A   
ATOM   1692  CA  VAL A 267     -28.586 -18.843  -2.734  1.00 10.00      A   
ATOM   1693  CB  VAL A 267     -29.421 -18.343  -1.536  1.00 10.00      A   
ATOM   1694  CG1 VAL A 267     -29.219 -19.243  -0.325  1.00 10.00      A   
ATOM   1695  CG2 VAL A 267     -29.066 -16.904  -1.195  1.00 10.00      A   
ATOM   1696  C   VAL A 267     -29.129 -20.185  -3.219  1.00 10.00      A   
ATOM   1697  O   VAL A 267     -28.682 -21.244  -2.781  1.00 10.00      A   
ATOM   1698  N   ALA A 268     -30.070 -20.131  -4.157  1.00 10.00      A   
ATOM   1699  HN  ALA A 268     -30.375 -19.253  -4.475  1.00 10.00      A   
ATOM   1700  CA  ALA A 268     -30.670 -21.338  -4.718  1.00 10.00      A   
ATOM   1701  CB  ALA A 268     -31.855 -20.980  -5.600  1.00 10.00      A   
ATOM   1702  C   ALA A 268     -29.641 -22.142  -5.510  1.00 10.00      A   
ATOM   1703  O   ALA A 268     -29.874 -23.296  -5.863  1.00 10.00      A   
ATOM   1704  N   LYS A 269     -28.506 -21.518  -5.790  1.00 10.00      A   
ATOM   1705  HN  LYS A 269     -28.388 -20.591  -5.495  1.00 10.00      A   
ATOM   1706  CA  LYS A 269     -27.432 -22.165  -6.525  1.00 10.00      A   
ATOM   1707  CB  LYS A 269     -26.760 -21.147  -7.449  1.00 10.00      A   
ATOM   1708  CG  LYS A 269     -25.975 -21.750  -8.601  1.00 10.00      A   
ATOM   1709  CD  LYS A 269     -26.895 -22.406  -9.614  1.00 10.00      A   
ATOM   1710  CE  LYS A 269     -26.307 -22.341 -11.013  1.00 10.00      A   
ATOM   1711  NZ  LYS A 269     -26.279 -20.948 -11.538  1.00 10.00      A   
ATOM   1712  HZ1 LYS A 269     -27.240 -20.551 -11.549  1.00 10.00      A   
ATOM   1713  HZ2 LYS A 269     -25.904 -20.937 -12.507  1.00 10.00      A   
ATOM   1714  HZ3 LYS A 269     -25.676 -20.348 -10.940  1.00 10.00      A   
ATOM   1715  C   LYS A 269     -26.411 -22.732  -5.540  1.00 10.00      A   
ATOM   1716  O   LYS A 269     -25.432 -23.374  -5.929  1.00 10.00      A   
ATOM   1717  N   VAL A 270     -26.650 -22.482  -4.259  1.00 10.00      A   
ATOM   1718  HN  VAL A 270     -27.451 -21.966  -4.016  1.00 10.00      A   
ATOM   1719  CA  VAL A 270     -25.767 -22.954  -3.203  1.00 10.00      A   
ATOM   1720  CB  VAL A 270     -25.708 -21.954  -2.024  1.00 10.00      A   
ATOM   1721  CG1 VAL A 270     -24.861 -22.500  -0.883  1.00 10.00      A   
ATOM   1722  CG2 VAL A 270     -25.177 -20.605  -2.487  1.00 10.00      A   
ATOM   1723  C   VAL A 270     -26.229 -24.314  -2.688  1.00 10.00      A   
ATOM   1724  O   VAL A 270     -25.490 -25.297  -2.758  1.00 10.00      A   
ATOM   1725  N   HIS A 271     -27.456 -24.366  -2.183  1.00 10.00      A   
ATOM   1726  HN  HIS A 271     -28.005 -23.548  -2.159  1.00 10.00      A   
ATOM   1727  CA  HIS A 271     -28.011 -25.604  -1.651  1.00 10.00      A   
ATOM   1728  CB  HIS A 271     -28.836 -25.332  -0.384  1.00 10.00      A   
ATOM   1729  CG  HIS A 271     -30.117 -24.581  -0.616  1.00 10.00      A   
ATOM   1730  ND1 HIS A 271     -30.118 -23.295  -1.094  1.00 10.00      A   
ATOM   1731  CD2 HIS A 271     -31.397 -24.981  -0.414  1.00 10.00      A   
ATOM   1732  CE1 HIS A 271     -31.390 -22.941  -1.171  1.00 10.00      A   
ATOM   1733  NE2 HIS A 271     -32.203 -23.929  -0.769  1.00 10.00      A   
ATOM   1734  HE2 HIS A 271     -33.146 -23.820  -0.505  1.00 10.00      A   
ATOM   1735  C   HIS A 271     -28.848 -26.338  -2.694  1.00 10.00      A   
ATOM   1736  O   HIS A 271     -29.312 -27.455  -2.446  1.00 10.00      A   
ATOM   1737  N   ASN A 272     -29.028 -25.702  -3.854  1.00 10.00      A   
ATOM   1738  HN  ASN A 272     -28.629 -24.815  -3.966  1.00 10.00      A   
ATOM   1739  CA  ASN A 272     -29.813 -26.264  -4.959  1.00 10.00      A   
ATOM   1740  CB  ASN A 272     -29.366 -27.689  -5.330  1.00 10.00      A   
ATOM   1741  CG  ASN A 272     -30.387 -28.445  -6.165  1.00 10.00      A   
ATOM   1742  OD1 ASN A 272     -31.204 -29.199  -5.636  1.00 10.00      A   
ATOM   1743  ND2 ASN A 272     -30.349 -28.250  -7.475  1.00 10.00      A   
ATOM   1744 HD21 ASN A 272     -29.671 -27.638  -7.834  1.00 10.00      A   
ATOM   1745 HD22 ASN A 272     -31.003 -28.724  -8.035  1.00 10.00      A   
ATOM   1746  C   ASN A 272     -31.310 -26.202  -4.668  1.00 10.00      A   
ATOM   1747  O   ASN A 272     -31.728 -26.347  -3.520  1.00 10.00      A   
ATOM   1748  N   GLN A 273     -32.099 -25.963  -5.720  1.00 10.00      A   
ATOM   1749  HN  GLN A 273     -31.682 -25.831  -6.598  1.00 10.00      A   
ATOM   1750  CA  GLN A 273     -33.557 -25.871  -5.622  1.00 10.00      A   
ATOM   1751  CB  GLN A 273     -34.182 -27.059  -4.865  1.00 10.00      A   
ATOM   1752  CG  GLN A 273     -34.873 -26.694  -3.558  1.00 10.00      A   
ATOM   1753  CD  GLN A 273     -34.645 -27.725  -2.473  1.00 10.00      A   
ATOM   1754  OE1 GLN A 273     -35.461 -28.619  -2.263  1.00 10.00      A   
ATOM   1755  NE2 GLN A 273     -33.523 -27.615  -1.788  1.00 10.00      A   
ATOM   1756 HE21 GLN A 273     -32.907 -26.882  -2.023  1.00 10.00      A   
ATOM   1757 HE22 GLN A 273     -33.342 -28.270  -1.083  1.00 10.00      A   
ATOM   1758  C   GLN A 273     -34.007 -24.523  -5.059  1.00 10.00      A   
ATOM   1759  O   GLN A 273     -33.311 -23.904  -4.254  1.00 10.00      A   
ATOM   1760  N   ASP A 274     -35.164 -24.070  -5.507  1.00 10.00      A   
ATOM   1761  HN  ASP A 274     -35.659 -24.600  -6.164  1.00 10.00      A   
ATOM   1762  CA  ASP A 274     -35.719 -22.797  -5.063  1.00 10.00      A   
ATOM   1763  CB  ASP A 274     -35.505 -21.668  -6.087  1.00 10.00      A   
ATOM   1764  CG  ASP A 274     -36.109 -21.940  -7.451  1.00 10.00      A   
ATOM   1765  OD1 ASP A 274     -36.975 -21.160  -7.889  1.00 10.00      A   
ATOM   1766  OD2 ASP A 274     -35.706 -22.930  -8.100  1.00 10.00      A   
ATOM   1767  C   ASP A 274     -37.179 -22.869  -4.579  1.00 10.00      A   
ATOM   1768  O   ASP A 274     -37.518 -22.200  -3.600  1.00 10.00      A   
ATOM   1769  N   PRO A 275     -38.076 -23.678  -5.213  1.00 10.00      A   
ATOM   1770  CA  PRO A 275     -39.483 -23.763  -4.790  1.00 10.00      A   
ATOM   1771  CB  PRO A 275     -40.168 -24.459  -5.965  1.00 10.00      A   
ATOM   1772  CG  PRO A 275     -39.104 -25.308  -6.560  1.00 10.00      A   
ATOM   1773  CD  PRO A 275     -37.820 -24.548  -6.382  1.00 10.00      A   
ATOM   1774  C   PRO A 275     -39.689 -24.558  -3.494  1.00 10.00      A   
ATOM   1775  O   PRO A 275     -40.493 -25.491  -3.443  1.00 10.00      A   
ATOM   1776  N   LYS A 276     -38.964 -24.175  -2.453  1.00 10.00      A   
ATOM   1777  HN  LYS A 276     -38.332 -23.430  -2.566  1.00 10.00      A   
ATOM   1778  CA  LYS A 276     -39.080 -24.818  -1.152  1.00 10.00      A   
ATOM   1779  CB  LYS A 276     -37.990 -25.872  -0.935  1.00 10.00      A   
ATOM   1780  CG  LYS A 276     -38.262 -26.784   0.255  1.00 10.00      A   
ATOM   1781  CD  LYS A 276     -37.113 -27.747   0.515  1.00 10.00      A   
ATOM   1782  CE  LYS A 276     -36.004 -27.091   1.321  1.00 10.00      A   
ATOM   1783  NZ  LYS A 276     -36.464 -26.674   2.675  1.00 10.00      A   
ATOM   1784  HZ1 LYS A 276     -37.502 -26.710   2.728  1.00 10.00      A   
ATOM   1785  HZ2 LYS A 276     -36.151 -25.694   2.874  1.00 10.00      A   
ATOM   1786  HZ3 LYS A 276     -36.068 -27.304   3.400  1.00 10.00      A   
ATOM   1787  C   LYS A 276     -39.025 -23.770  -0.048  1.00 10.00      A   
ATOM   1788  O   LYS A 276     -40.040 -23.448   0.564  1.00 10.00      A   
ATOM   1789  N   ASP A 277     -37.838 -23.222   0.176  1.00 10.00      A   
ATOM   1790  HN  ASP A 277     -37.067 -23.517  -0.354  1.00 10.00      A   
ATOM   1791  CA  ASP A 277     -37.641 -22.208   1.210  1.00 10.00      A   
ATOM   1792  CB  ASP A 277     -36.166 -22.147   1.625  1.00 10.00      A   
ATOM   1793  CG  ASP A 277     -35.517 -23.509   1.719  1.00 10.00      A   
ATOM   1794  OD1 ASP A 277     -35.671 -24.174   2.762  1.00 10.00      A   
ATOM   1795  OD2 ASP A 277     -34.854 -23.927   0.744  1.00 10.00      A   
ATOM   1796  C   ASP A 277     -38.063 -20.836   0.708  1.00 10.00      A   
ATOM   1797  O   ASP A 277     -38.681 -20.057   1.433  1.00 10.00      A   
ATOM   1798  N   TRP A 278     -37.736 -20.555  -0.546  1.00 10.00      A   
ATOM   1799  HN  TRP A 278     -37.268 -21.232  -1.076  1.00 10.00      A   
ATOM   1800  CA  TRP A 278     -38.044 -19.269  -1.162  1.00 10.00      A   
ATOM   1801  CB  TRP A 278     -37.386 -19.109  -2.530  1.00 10.00      A   
ATOM   1802  CG  TRP A 278     -35.888 -19.063  -2.465  1.00 10.00      A   
ATOM   1803  CD1 TRP A 278     -35.018 -19.442  -3.444  1.00 10.00      A   
ATOM   1804  CD2 TRP A 278     -35.078 -18.621  -1.361  1.00 10.00      A   
ATOM   1805  NE1 TRP A 278     -33.725 -19.260  -3.024  1.00 10.00      A   
ATOM   1806  HE1 TRP A 278     -32.922 -19.456  -3.553  1.00 10.00      A   
ATOM   1807  CE2 TRP A 278     -33.735 -18.759  -1.751  1.00 10.00      A   
ATOM   1808  CE3 TRP A 278     -35.357 -18.118  -0.082  1.00 10.00      A   
ATOM   1809  CZ2 TRP A 278     -32.676 -18.417  -0.914  1.00 10.00      A   
ATOM   1810  CZ3 TRP A 278     -34.305 -17.780   0.745  1.00 10.00      A   
ATOM   1811  CH2 TRP A 278     -32.980 -17.931   0.326  1.00 10.00      A   
ATOM   1812  C   TRP A 278     -39.526 -18.879  -1.179  1.00 10.00      A   
ATOM   1813  O   TRP A 278     -39.837 -17.742  -0.851  1.00 10.00      A   
ATOM   1814  N   PRO A 279     -40.458 -19.789  -1.567  1.00 10.00      A   
ATOM   1815  CA  PRO A 279     -41.907 -19.504  -1.614  1.00 10.00      A   
ATOM   1816  CB  PRO A 279     -42.523 -20.897  -1.606  1.00 10.00      A   
ATOM   1817  CG  PRO A 279     -41.543 -21.721  -2.358  1.00 10.00      A   
ATOM   1818  CD  PRO A 279     -40.183 -21.163  -2.031  1.00 10.00      A   
ATOM   1819  C   PRO A 279     -42.438 -18.689  -0.430  1.00 10.00      A   
ATOM   1820  O   PRO A 279     -43.417 -17.955  -0.571  1.00 10.00      A   
ATOM   1821  N   ALA A 280     -41.793 -18.815   0.725  1.00 10.00      A   
ATOM   1822  HN  ALA A 280     -41.013 -19.409   0.776  1.00 10.00      A   
ATOM   1823  CA  ALA A 280     -42.207 -18.085   1.919  1.00 10.00      A   
ATOM   1824  CB  ALA A 280     -41.372 -18.515   3.113  1.00 10.00      A   
ATOM   1825  C   ALA A 280     -42.112 -16.569   1.715  1.00 10.00      A   
ATOM   1826  O   ALA A 280     -42.882 -15.807   2.296  1.00 10.00      A   
ATOM   1827  N   GLN A 281     -41.172 -16.138   0.881  1.00 10.00      A   
ATOM   1828  HN  GLN A 281     -40.585 -16.794   0.439  1.00 10.00      A   
ATOM   1829  CA  GLN A 281     -40.986 -14.714   0.609  1.00 10.00      A   
ATOM   1830  CB  GLN A 281     -39.779 -14.172   1.378  1.00 10.00      A   
ATOM   1831  CG  GLN A 281     -38.508 -14.987   1.203  1.00 10.00      A   
ATOM   1832  CD  GLN A 281     -37.347 -14.423   1.994  1.00 10.00      A   
ATOM   1833  OE1 GLN A 281     -37.243 -13.214   2.191  1.00 10.00      A   
ATOM   1834  NE2 GLN A 281     -36.473 -15.294   2.464  1.00 10.00      A   
ATOM   1835 HE21 GLN A 281     -36.620 -16.243   2.279  1.00 10.00      A   
ATOM   1836 HE22 GLN A 281     -35.711 -14.948   2.982  1.00 10.00      A   
ATOM   1837  C   GLN A 281     -40.829 -14.441  -0.886  1.00 10.00      A   
ATOM   1838  O   GLN A 281     -40.604 -13.303  -1.300  1.00 10.00      A   
ATOM   1839  N   TYR A 282     -40.973 -15.490  -1.693  1.00 10.00      A   
ATOM   1840  HN  TYR A 282     -41.165 -16.367  -1.298  1.00 10.00      A   
ATOM   1841  CA  TYR A 282     -40.840 -15.382  -3.145  1.00 10.00      A   
ATOM   1842  CB  TYR A 282     -40.962 -16.762  -3.801  1.00 10.00      A   
ATOM   1843  CG  TYR A 282     -40.246 -16.886  -5.130  1.00 10.00      A   
ATOM   1844  CD1 TYR A 282     -40.911 -16.651  -6.328  1.00 10.00      A   
ATOM   1845  CD2 TYR A 282     -38.904 -17.241  -5.187  1.00 10.00      A   
ATOM   1846  CE1 TYR A 282     -40.259 -16.761  -7.542  1.00 10.00      A   
ATOM   1847  CE2 TYR A 282     -38.245 -17.355  -6.396  1.00 10.00      A   
ATOM   1848  CZ  TYR A 282     -38.927 -17.114  -7.570  1.00 10.00      A   
ATOM   1849  OH  TYR A 282     -38.274 -17.220  -8.778  1.00 10.00      A   
ATOM   1850  HH  TYR A 282     -38.197 -16.342  -9.173  1.00 10.00      A   
ATOM   1851  C   TYR A 282     -41.887 -14.437  -3.716  1.00 10.00      A   
ATOM   1852  O   TYR A 282     -41.704 -13.866  -4.789  1.00 10.00      A   
ATOM   1853  N   CYS A 283     -42.977 -14.273  -2.981  1.00 10.00      A   
ATOM   1854  HN  CYS A 283     -43.059 -14.766  -2.137  1.00 10.00      A   
ATOM   1855  CA  CYS A 283     -44.059 -13.395  -3.389  1.00 10.00      A   
ATOM   1856  CB  CYS A 283     -45.168 -13.437  -2.340  1.00 10.00      A   
ATOM   1857  SG  CYS A 283     -45.159 -14.942  -1.335  1.00 10.00      A   
ATOM   1858  HG  CYS A 283     -45.859 -15.870  -1.979  1.00 10.00      A   
ATOM   1859  C   CYS A 283     -43.555 -11.964  -3.581  1.00 10.00      A   
ATOM   1860  O   CYS A 283     -43.779 -11.352  -4.627  1.00 10.00      A   
ATOM   1861  N   GLU A 284     -42.838 -11.444  -2.586  1.00 10.00      A   
ATOM   1862  HN  GLU A 284     -42.654 -11.982  -1.788  1.00 10.00      A   
ATOM   1863  CA  GLU A 284     -42.312 -10.089  -2.671  1.00 10.00      A   
ATOM   1864  CB  GLU A 284     -42.010  -9.491  -1.295  1.00 10.00      A   
ATOM   1865  CG  GLU A 284     -40.703  -9.936  -0.667  1.00 10.00      A   
ATOM   1866  CD  GLU A 284     -40.218  -8.951   0.376  1.00 10.00      A   
ATOM   1867  OE1 GLU A 284     -39.420  -8.056   0.027  1.00 10.00      A   
ATOM   1868  OE2 GLU A 284     -40.647  -9.053   1.543  1.00 10.00      A   
ATOM   1869  C   GLU A 284     -41.101 -10.029  -3.593  1.00 10.00      A   
ATOM   1870  O   GLU A 284     -40.754  -8.968  -4.103  1.00 10.00      A   
ATOM   1871  N   ALA A 285     -40.460 -11.174  -3.801  1.00 10.00      A   
ATOM   1872  HN  ALA A 285     -40.763 -11.984  -3.338  1.00 10.00      A   
ATOM   1873  CA  ALA A 285     -39.313 -11.247  -4.696  1.00 10.00      A   
ATOM   1874  CB  ALA A 285     -38.581 -12.568  -4.521  1.00 10.00      A   
ATOM   1875  C   ALA A 285     -39.804 -11.090  -6.130  1.00 10.00      A   
ATOM   1876  O   ALA A 285     -39.167 -10.439  -6.958  1.00 10.00      A   
ATOM   1877  N   LEU A 286     -40.957 -11.692  -6.402  1.00 10.00      A   
ATOM   1878  HN  LEU A 286     -41.398 -12.218  -5.698  1.00 10.00      A   
ATOM   1879  CA  LEU A 286     -41.582 -11.609  -7.712  1.00 10.00      A   
ATOM   1880  CB  LEU A 286     -42.753 -12.604  -7.787  1.00 10.00      A   
ATOM   1881  CG  LEU A 286     -43.312 -12.942  -9.176  1.00 10.00      A   
ATOM   1882  CD1 LEU A 286     -44.319 -11.899  -9.636  1.00 10.00      A   
ATOM   1883  CD2 LEU A 286     -42.194 -13.109 -10.195  1.00 10.00      A   
ATOM   1884  C   LEU A 286     -42.077 -10.183  -7.918  1.00 10.00      A   
ATOM   1885  O   LEU A 286     -41.908  -9.597  -8.990  1.00 10.00      A   
ATOM   1886  N   ALA A 287     -42.673  -9.631  -6.866  1.00 10.00      A   
ATOM   1887  HN  ALA A 287     -42.781 -10.163  -6.047  1.00 10.00      A   
ATOM   1888  CA  ALA A 287     -43.182  -8.268  -6.894  1.00 10.00      A   
ATOM   1889  CB  ALA A 287     -43.915  -7.956  -5.600  1.00 10.00      A   
ATOM   1890  C   ALA A 287     -42.037  -7.285  -7.110  1.00 10.00      A   
ATOM   1891  O   ALA A 287     -42.192  -6.280  -7.798  1.00 10.00      A   
ATOM   1892  N   ASP A 288     -40.886  -7.597  -6.520  1.00 10.00      A   
ATOM   1893  HN  ASP A 288     -40.841  -8.403  -5.964  1.00 10.00      A   
ATOM   1894  CA  ASP A 288     -39.695  -6.765  -6.649  1.00 10.00      A   
ATOM   1895  CB  ASP A 288     -38.547  -7.332  -5.808  1.00 10.00      A   
ATOM   1896  CG  ASP A 288     -37.278  -6.505  -5.897  1.00 10.00      A   
ATOM   1897  OD1 ASP A 288     -37.355  -5.271  -5.727  1.00 10.00      A   
ATOM   1898  OD2 ASP A 288     -36.197  -7.090  -6.114  1.00 10.00      A   
ATOM   1899  C   ASP A 288     -39.273  -6.675  -8.105  1.00 10.00      A   
ATOM   1900  O   ASP A 288     -38.980  -5.592  -8.610  1.00 10.00      A   
ATOM   1901  N   GLU A 289     -39.272  -7.818  -8.784  1.00 10.00      A   
ATOM   1902  HN  GLU A 289     -39.529  -8.646  -8.326  1.00 10.00      A   
ATOM   1903  CA  GLU A 289     -38.902  -7.869 -10.189  1.00 10.00      A   
ATOM   1904  CB  GLU A 289     -38.806  -9.316 -10.677  1.00 10.00      A   
ATOM   1905  CG  GLU A 289     -38.078  -9.466 -12.003  1.00 10.00      A   
ATOM   1906  CD  GLU A 289     -37.997 -10.902 -12.477  1.00 10.00      A   
ATOM   1907  OE1 GLU A 289     -38.861 -11.317 -13.275  1.00 10.00      A   
ATOM   1908  OE2 GLU A 289     -37.057 -11.616 -12.069  1.00 10.00      A   
ATOM   1909  C   GLU A 289     -39.912  -7.084 -11.021  1.00 10.00      A   
ATOM   1910  O   GLU A 289     -39.538  -6.333 -11.922  1.00 10.00      A   
ATOM   1911  N   GLU A 290     -41.193  -7.244 -10.692  1.00 10.00      A   
ATOM   1912  HN  GLU A 290     -41.425  -7.861  -9.961  1.00 10.00      A   
ATOM   1913  CA  GLU A 290     -42.265  -6.541 -11.392  1.00 10.00      A   
ATOM   1914  CB  GLU A 290     -43.628  -7.118 -11.000  1.00 10.00      A   
ATOM   1915  CG  GLU A 290     -43.974  -8.428 -11.691  1.00 10.00      A   
ATOM   1916  CD  GLU A 290     -44.573  -8.220 -13.067  1.00 10.00      A   
ATOM   1917  OE1 GLU A 290     -43.815  -7.929 -14.016  1.00 10.00      A   
ATOM   1918  OE2 GLU A 290     -45.807  -8.350 -13.206  1.00 10.00      A   
ATOM   1919  C   GLU A 290     -42.219  -5.044 -11.085  1.00 10.00      A   
ATOM   1920  O   GLU A 290     -42.768  -4.226 -11.822  1.00 10.00      A   
ATOM   1921  N   ASN A 291     -41.565  -4.694  -9.986  1.00 10.00      A   
ATOM   1922  HN  ASN A 291     -41.177  -5.396  -9.417  1.00 10.00      A   
ATOM   1923  CA  ASN A 291     -41.432  -3.302  -9.584  1.00 10.00      A   
ATOM   1924  CB  ASN A 291     -41.147  -3.197  -8.084  1.00 10.00      A   
ATOM   1925  CG  ASN A 291     -41.172  -1.767  -7.582  1.00 10.00      A   
ATOM   1926  OD1 ASN A 291     -40.138  -1.103  -7.499  1.00 10.00      A   
ATOM   1927  ND2 ASN A 291     -42.355  -1.285  -7.242  1.00 10.00      A   
ATOM   1928 HD21 ASN A 291     -43.137  -1.872  -7.334  1.00 10.00      A   
ATOM   1929 HD22 ASN A 291     -42.406  -0.361  -6.918  1.00 10.00      A   
ATOM   1930  C   ASN A 291     -40.328  -2.620 -10.382  1.00 10.00      A   
ATOM   1931  O   ASN A 291     -40.392  -1.422 -10.653  1.00 10.00      A   
ATOM   1932  N   ARG A 292     -39.329  -3.401 -10.788  1.00 10.00      A   
ATOM   1933  HN  ARG A 292     -39.346  -4.357 -10.560  1.00 10.00      A   
ATOM   1934  CA  ARG A 292     -38.207  -2.874 -11.564  1.00 10.00      A   
ATOM   1935  CB  ARG A 292     -37.031  -3.860 -11.577  1.00 10.00      A   
ATOM   1936  CG  ARG A 292     -36.667  -4.449 -10.222  1.00 10.00      A   
ATOM   1937  CD  ARG A 292     -36.055  -3.412  -9.296  1.00 10.00      A   
ATOM   1938  NE  ARG A 292     -35.943  -3.912  -7.927  1.00 10.00      A   
ATOM   1939  HE  ARG A 292     -36.710  -4.420  -7.568  1.00 10.00      A   
ATOM   1940  CZ  ARG A 292     -34.888  -3.717  -7.139  1.00 10.00      A   
ATOM   1941  NH1 ARG A 292     -33.811  -3.084  -7.597  1.00 10.00      A   
ATOM   1942 HH11 ARG A 292     -32.986  -2.923  -6.970  1.00 10.00      A   
ATOM   1943 HH12 ARG A 292     -33.775  -2.759  -8.588  1.00 10.00      A   
ATOM   1944  NH2 ARG A 292     -34.907  -4.186  -5.900  1.00 10.00      A   
ATOM   1945 HH21 ARG A 292     -35.747  -4.720  -5.557  1.00 10.00      A   
ATOM   1946 HH22 ARG A 292     -34.100  -4.018  -5.253  1.00 10.00      A   
ATOM   1947  C   ARG A 292     -38.640  -2.575 -12.999  1.00 10.00      A   
ATOM   1948  O   ARG A 292     -37.884  -1.994 -13.780  1.00 10.00      A   
ATOM   1949  N   ALA A 293     -39.862  -2.981 -13.335  1.00 10.00      A   
ATOM   1950  HN  ALA A 293     -40.409  -3.438 -12.665  1.00 10.00      A   
ATOM   1951  CA  ALA A 293     -40.412  -2.767 -14.669  1.00 10.00      A   
ATOM   1952  CB  ALA A 293     -41.657  -3.616 -14.872  1.00 10.00      A   
ATOM   1953  C   ALA A 293     -40.736  -1.297 -14.903  1.00 10.00      A   
ATOM   1954  O   ALA A 293     -40.849  -0.852 -16.046  1.00 10.00      A   
ATOM   1955  N   ARG A 294     -40.883  -0.547 -13.818  1.00 10.00      A   
ATOM   1956  HN  ARG A 294     -40.770  -0.957 -12.934  1.00 10.00      A   
ATOM   1957  CB  ARG A 294     -42.584   1.158 -13.332  1.00 10.00      A   
ATOM   1958  CG  ARG A 294     -43.117   2.544 -13.661  1.00 10.00      A   
ATOM   1959  CD  ARG A 294     -44.422   2.826 -12.935  1.00 10.00      A   
ATOM   1960  NE  ARG A 294     -44.881   4.197 -13.154  1.00 10.00      A   
ATOM   1961  HE  ARG A 294     -44.566   4.651 -13.970  1.00 10.00      A   
ATOM   1962  CZ  ARG A 294     -45.687   4.858 -12.323  1.00 10.00      A   
ATOM   1963  NH1 ARG A 294     -46.129   4.278 -11.214  1.00 10.00      A   
ATOM   1964 HH11 ARG A 294     -45.846   3.301 -10.981  1.00 10.00      A   
ATOM   1965 HH12 ARG A 294     -46.767   4.796 -10.567  1.00 10.00      A   
ATOM   1966  NH2 ARG A 294     -46.047   6.104 -12.602  1.00 10.00      A   
ATOM   1967 HH21 ARG A 294     -46.676   6.625 -11.954  1.00 10.00      A   
ATOM   1968 HH22 ARG A 294     -45.702   6.569 -13.474  1.00 10.00      A   
ATOM   1969  CA  ARG A 294     -41.189   0.872 -13.904  1.00 10.00      A   
ATOM   1970  C   ARG A 294     -40.127   1.681 -13.164  1.00 10.00      A   
ATOM   1971  O   ARG A 294     -40.396   2.136 -12.037  1.00 10.00      A   
ATOM   1972  OXT ARG A 294     -39.016   1.843 -13.712  1.00 10.00      A   
ATOM   1973  C   GLY B   9     -11.157   2.685  -3.024  1.00 10.00      B   
ATOM   1974  O   GLY B   9     -12.028   2.174  -3.726  1.00 10.00      B   
ATOM   1975  N   GLY B   9     -10.792   0.607  -1.734  1.00 10.00      B   
ATOM   1976  HT1 GLY B   9     -11.671   0.256  -2.165  1.00 10.00      B   
ATOM   1977  HT2 GLY B   9     -10.709   0.215  -0.777  1.00 10.00      B   
ATOM   1978  HT3 GLY B   9      -9.986   0.284  -2.306  1.00 10.00      B   
ATOM   1979  CA  GLY B   9     -10.814   2.087  -1.679  1.00 10.00      B   
ATOM   1980  N   VAL B  10     -10.463   3.751  -3.391  1.00 10.00      B   
ATOM   1981  HN  VAL B  10      -9.752   4.087  -2.805  1.00 10.00      B   
ATOM   1982  CA  VAL B  10     -10.705   4.418  -4.664  1.00 10.00      B   
ATOM   1983  CB  VAL B  10     -10.985   5.927  -4.483  1.00 10.00      B   
ATOM   1984  CG1 VAL B  10     -12.306   6.139  -3.756  1.00 10.00      B   
ATOM   1985  CG2 VAL B  10      -9.848   6.609  -3.736  1.00 10.00      B   
ATOM   1986  C   VAL B  10      -9.521   4.219  -5.600  1.00 10.00      B   
ATOM   1987  O   VAL B  10      -8.381   4.104  -5.148  1.00 10.00      B   
ATOM   1988  N   MET B  11      -9.788   4.167  -6.897  1.00 10.00      B   
ATOM   1989  HN  MET B  11     -10.718   4.266  -7.204  1.00 10.00      B   
ATOM   1990  CA  MET B  11      -8.730   3.966  -7.877  1.00 10.00      B   
ATOM   1991  CB  MET B  11      -8.438   2.470  -8.026  1.00 10.00      B   
ATOM   1992  CG  MET B  11      -7.186   2.150  -8.825  1.00 10.00      B   
ATOM   1993  SD  MET B  11      -6.764   0.397  -8.770  1.00 10.00      B   
ATOM   1994  CE  MET B  11      -5.265   0.382  -9.750  1.00 10.00      B   
ATOM   1995  C   MET B  11      -9.109   4.563  -9.227  1.00 10.00      B   
ATOM   1996  O   MET B  11     -10.159   4.246  -9.783  1.00 10.00      B   
ATOM   1997  N   THR B  12      -8.251   5.430  -9.745  1.00 10.00      B   
ATOM   1998  HN  THR B  12      -7.428   5.646  -9.251  1.00 10.00      B   
ATOM   1999  CA  THR B  12      -8.484   6.067 -11.031  1.00 10.00      B   
ATOM   2000  CB  THR B  12      -7.925   7.501 -11.022  1.00 10.00      B   
ATOM   2001  OG1 THR B  12      -8.097   8.056  -9.714  1.00 10.00      B   
ATOM   2002  HG1 THR B  12      -8.769   7.554  -9.242  1.00 10.00      B   
ATOM   2003  CG2 THR B  12      -8.655   8.375 -12.030  1.00 10.00      B   
ATOM   2004  C   THR B  12      -7.805   5.259 -12.137  1.00 10.00      B   
ATOM   2005  O   THR B  12      -6.932   4.432 -11.860  1.00 10.00      B   
ATOM   2006  N   ASP B  13      -8.200   5.495 -13.385  1.00 10.00      B   
ATOM   2007  HN  ASP B  13      -8.897   6.164 -13.550  1.00 10.00      B   
ATOM   2008  CA  ASP B  13      -7.624   4.770 -14.517  1.00 10.00      B   
ATOM   2009  CB  ASP B  13      -8.362   5.080 -15.818  1.00 10.00      B   
ATOM   2010  CG  ASP B  13      -8.570   3.834 -16.657  1.00 10.00      B   
ATOM   2011  OD1 ASP B  13      -9.326   2.948 -16.219  1.00 10.00      B   
ATOM   2012  OD2 ASP B  13      -7.982   3.730 -17.751  1.00 10.00      B   
ATOM   2013  C   ASP B  13      -6.135   5.047 -14.666  1.00 10.00      B   
ATOM   2014  O   ASP B  13      -5.379   4.185 -15.110  1.00 10.00      B   
ATOM   2015  N   VAL B  14      -5.718   6.247 -14.274  1.00 10.00      B   
ATOM   2016  HN  VAL B  14      -6.371   6.893 -13.939  1.00 10.00      B   
ATOM   2017  CA  VAL B  14      -4.311   6.630 -14.350  1.00 10.00      B   
ATOM   2018  CB  VAL B  14      -4.086   8.113 -13.977  1.00 10.00      B   
ATOM   2019  CG1 VAL B  14      -4.741   9.022 -15.005  1.00 10.00      B   
ATOM   2020  CG2 VAL B  14      -4.616   8.419 -12.583  1.00 10.00      B   
ATOM   2021  C   VAL B  14      -3.457   5.721 -13.465  1.00 10.00      B   
ATOM   2022  O   VAL B  14      -2.324   5.383 -13.810  1.00 10.00      B   
ATOM   2023  N   HIS B  15      -4.024   5.302 -12.335  1.00 10.00      B   
ATOM   2024  HN  HIS B  15      -4.934   5.596 -12.119  1.00 10.00      B   
ATOM   2025  CA  HIS B  15      -3.328   4.416 -11.413  1.00 10.00      B   
ATOM   2026  CB  HIS B  15      -4.057   4.345 -10.066  1.00 10.00      B   
ATOM   2027  CG  HIS B  15      -4.163   5.658  -9.356  1.00 10.00      B   
ATOM   2028  ND1 HIS B  15      -5.385   6.203  -9.039  1.00 10.00      B   
ATOM   2029  CD2 HIS B  15      -3.179   6.488  -8.928  1.00 10.00      B   
ATOM   2030  CE1 HIS B  15      -5.121   7.346  -8.429  1.00 10.00      B   
ATOM   2031  NE2 HIS B  15      -3.802   7.559  -8.339  1.00 10.00      B   
ATOM   2032  HE2 HIS B  15      -3.370   8.396  -8.068  1.00 10.00      B   
ATOM   2033  C   HIS B  15      -3.235   3.026 -12.022  1.00 10.00      B   
ATOM   2034  O   HIS B  15      -2.253   2.312 -11.829  1.00 10.00      B   
ATOM   2035  N   ARG B  16      -4.269   2.655 -12.769  1.00 10.00      B   
ATOM   2036  HN  ARG B  16      -5.018   3.276 -12.887  1.00 10.00      B   
ATOM   2037  CA  ARG B  16      -4.313   1.357 -13.426  1.00 10.00      B   
ATOM   2038  CB  ARG B  16      -5.679   1.131 -14.083  1.00 10.00      B   
ATOM   2039  CG  ARG B  16      -6.841   1.074 -13.105  1.00 10.00      B   
ATOM   2040  CD  ARG B  16      -8.179   1.037 -13.829  1.00 10.00      B   
ATOM   2041  NE  ARG B  16      -9.296   0.893 -12.896  1.00 10.00      B   
ATOM   2042  HE  ARG B  16      -9.144   0.333 -12.100  1.00 10.00      B   
ATOM   2043  CZ  ARG B  16     -10.491   1.461 -13.059  1.00 10.00      B   
ATOM   2044  NH1 ARG B  16     -10.743   2.211 -14.128  1.00 10.00      B   
ATOM   2045 HH11 ARG B  16      -9.999   2.365 -14.861  1.00 10.00      B   
ATOM   2046 HH12 ARG B  16     -11.680   2.642 -14.257  1.00 10.00      B   
ATOM   2047  NH2 ARG B  16     -11.440   1.269 -12.149  1.00 10.00      B   
ATOM   2048 HH21 ARG B  16     -11.250   0.674 -11.313  1.00 10.00      B   
ATOM   2049 HH22 ARG B  16     -12.378   1.703 -12.267  1.00 10.00      B   
ATOM   2050  C   ARG B  16      -3.209   1.268 -14.469  1.00 10.00      B   
ATOM   2051  O   ARG B  16      -2.436   0.314 -14.487  1.00 10.00      B   
ATOM   2052  N   ARG B  17      -3.127   2.287 -15.319  1.00 10.00      B   
ATOM   2053  HN  ARG B  17      -3.772   3.025 -15.241  1.00 10.00      B   
ATOM   2054  CA  ARG B  17      -2.117   2.337 -16.367  1.00 10.00      B   
ATOM   2055  CB  ARG B  17      -2.302   3.589 -17.227  1.00 10.00      B   
ATOM   2056  CG  ARG B  17      -1.749   3.452 -18.634  1.00 10.00      B   
ATOM   2057  CD  ARG B  17      -2.458   2.342 -19.391  1.00 10.00      B   
ATOM   2058  NE  ARG B  17      -1.741   1.961 -20.606  1.00 10.00      B   
ATOM   2059  HE  ARG B  17      -1.361   2.687 -21.151  1.00 10.00      B   
ATOM   2060  CZ  ARG B  17      -1.568   0.703 -21.004  1.00 10.00      B   
ATOM   2061  NH1 ARG B  17      -2.097  -0.301 -20.310  1.00 10.00      B   
ATOM   2062 HH11 ARG B  17      -2.662  -0.109 -19.452  1.00 10.00      B   
ATOM   2063 HH12 ARG B  17      -1.951  -1.286 -20.616  1.00 10.00      B   
ATOM   2064  NH2 ARG B  17      -0.885   0.451 -22.112  1.00 10.00      B   
ATOM   2065 HH21 ARG B  17      -0.737  -0.532 -22.428  1.00 10.00      B   
ATOM   2066 HH22 ARG B  17      -0.493   1.237 -22.678  1.00 10.00      B   
ATOM   2067  C   ARG B  17      -0.711   2.308 -15.772  1.00 10.00      B   
ATOM   2068  O   ARG B  17       0.154   1.558 -16.231  1.00 10.00      B   
ATOM   2069  N   PHE B  18      -0.499   3.120 -14.741  1.00 10.00      B   
ATOM   2070  HN  PHE B  18      -1.231   3.696 -14.431  1.00 10.00      B   
ATOM   2071  CA  PHE B  18       0.791   3.195 -14.066  1.00 10.00      B   
ATOM   2072  CB  PHE B  18       0.741   4.239 -12.944  1.00 10.00      B   
ATOM   2073  CG  PHE B  18       2.039   4.420 -12.208  1.00 10.00      B   
ATOM   2074  CD1 PHE B  18       2.235   3.834 -10.968  1.00 10.00      B   
ATOM   2075  CD2 PHE B  18       3.062   5.177 -12.755  1.00 10.00      B   
ATOM   2076  CE1 PHE B  18       3.426   3.998 -10.287  1.00 10.00      B   
ATOM   2077  CE2 PHE B  18       4.256   5.345 -12.080  1.00 10.00      B   
ATOM   2078  CZ  PHE B  18       4.439   4.755 -10.844  1.00 10.00      B   
ATOM   2079  C   PHE B  18       1.194   1.834 -13.504  1.00 10.00      B   
ATOM   2080  O   PHE B  18       2.324   1.381 -13.700  1.00 10.00      B   
ATOM   2081  N   LEU B  19       0.261   1.178 -12.821  1.00 10.00      B   
ATOM   2082  HN  LEU B  19      -0.627   1.585 -12.708  1.00 10.00      B   
ATOM   2083  CA  LEU B  19       0.523  -0.130 -12.233  1.00 10.00      B   
ATOM   2084  CB  LEU B  19      -0.637  -0.588 -11.346  1.00 10.00      B   
ATOM   2085  CG  LEU B  19      -0.725   0.059  -9.961  1.00 10.00      B   
ATOM   2086  CD1 LEU B  19      -1.798  -0.617  -9.122  1.00 10.00      B   
ATOM   2087  CD2 LEU B  19       0.622   0.007  -9.254  1.00 10.00      B   
ATOM   2088  C   LEU B  19       0.832  -1.177 -13.295  1.00 10.00      B   
ATOM   2089  O   LEU B  19       1.703  -2.020 -13.101  1.00 10.00      B   
ATOM   2090  N   GLN B  20       0.123  -1.119 -14.417  1.00 10.00      B   
ATOM   2091  HN  GLN B  20      -0.568  -0.426 -14.516  1.00 10.00      B   
ATOM   2092  CA  GLN B  20       0.344  -2.068 -15.503  1.00 10.00      B   
ATOM   2093  CB  GLN B  20      -0.657  -1.854 -16.635  1.00 10.00      B   
ATOM   2094  CG  GLN B  20      -2.098  -2.117 -16.245  1.00 10.00      B   
ATOM   2095  CD  GLN B  20      -2.999  -2.267 -17.448  1.00 10.00      B   
ATOM   2096  OE1 GLN B  20      -3.510  -1.283 -17.986  1.00 10.00      B   
ATOM   2097  NE2 GLN B  20      -3.203  -3.500 -17.876  1.00 10.00      B   
ATOM   2098 HE21 GLN B  20      -2.763  -4.235 -17.396  1.00 10.00      B   
ATOM   2099 HE22 GLN B  20      -3.791  -3.632 -18.648  1.00 10.00      B   
ATOM   2100  C   GLN B  20       1.765  -1.956 -16.035  1.00 10.00      B   
ATOM   2101  O   GLN B  20       2.433  -2.964 -16.262  1.00 10.00      B   
ATOM   2102  N   LEU B  21       2.224  -0.723 -16.218  1.00 10.00      B   
ATOM   2103  HN  LEU B  21       1.640   0.042 -16.018  1.00 10.00      B   
ATOM   2104  CA  LEU B  21       3.572  -0.476 -16.711  1.00 10.00      B   
ATOM   2105  CB  LEU B  21       3.762   1.008 -17.035  1.00 10.00      B   
ATOM   2106  CG  LEU B  21       2.846   1.589 -18.116  1.00 10.00      B   
ATOM   2107  CD1 LEU B  21       3.080   3.084 -18.270  1.00 10.00      B   
ATOM   2108  CD2 LEU B  21       3.052   0.873 -19.442  1.00 10.00      B   
ATOM   2109  C   LEU B  21       4.599  -0.928 -15.680  1.00 10.00      B   
ATOM   2110  O   LEU B  21       5.657  -1.456 -16.024  1.00 10.00      B   
ATOM   2111  N   LEU B  22       4.263  -0.738 -14.408  1.00 10.00      B   
ATOM   2112  HN  LEU B  22       3.401  -0.314 -14.200  1.00 10.00      B   
ATOM   2113  CA  LEU B  22       5.138  -1.131 -13.313  1.00 10.00      B   
ATOM   2114  CB  LEU B  22       4.655  -0.511 -11.996  1.00 10.00      B   
ATOM   2115  CG  LEU B  22       5.607  -0.621 -10.802  1.00 10.00      B   
ATOM   2116  CD1 LEU B  22       6.871   0.192 -11.043  1.00 10.00      B   
ATOM   2117  CD2 LEU B  22       4.914  -0.178  -9.522  1.00 10.00      B   
ATOM   2118  C   LEU B  22       5.202  -2.654 -13.193  1.00 10.00      B   
ATOM   2119  O   LEU B  22       6.139  -3.201 -12.618  1.00 10.00      B   
ATOM   2120  N   MET B  23       4.195  -3.330 -13.738  1.00 10.00      B   
ATOM   2121  HN  MET B  23       3.465  -2.835 -14.169  1.00 10.00      B   
ATOM   2122  CA  MET B  23       4.143  -4.787 -13.704  1.00 10.00      B   
ATOM   2123  CB  MET B  23       2.727  -5.292 -13.993  1.00 10.00      B   
ATOM   2124  CG  MET B  23       1.760  -5.140 -12.831  1.00 10.00      B   
ATOM   2125  SD  MET B  23       0.068  -5.586 -13.272  1.00 10.00      B   
ATOM   2126  CE  MET B  23      -0.792  -5.193 -11.750  1.00 10.00      B   
ATOM   2127  C   MET B  23       5.125  -5.382 -14.703  1.00 10.00      B   
ATOM   2128  O   MET B  23       5.635  -6.486 -14.508  1.00 10.00      B   
ATOM   2129  N   THR B  24       5.378  -4.647 -15.775  1.00 10.00      B   
ATOM   2130  HN  THR B  24       4.922  -3.784 -15.881  1.00 10.00      B   
ATOM   2131  CA  THR B  24       6.308  -5.085 -16.802  1.00 10.00      B   
ATOM   2132  CB  THR B  24       6.098  -4.288 -18.103  1.00 10.00      B   
ATOM   2133  OG1 THR B  24       4.707  -4.294 -18.454  1.00 10.00      B   
ATOM   2134  HG1 THR B  24       4.361  -5.192 -18.365  1.00 10.00      B   
ATOM   2135  CG2 THR B  24       6.910  -4.889 -19.241  1.00 10.00      B   
ATOM   2136  C   THR B  24       7.741  -4.880 -16.328  1.00 10.00      B   
ATOM   2137  O   THR B  24       8.605  -5.734 -16.529  1.00 10.00      B   
ATOM   2138  N   HIS B  25       7.978  -3.749 -15.682  1.00 10.00      B   
ATOM   2139  HN  HIS B  25       7.239  -3.120 -15.534  1.00 10.00      B   
ATOM   2140  CA  HIS B  25       9.301  -3.414 -15.180  1.00 10.00      B   
ATOM   2141  CB  HIS B  25       9.435  -1.901 -15.024  1.00 10.00      B   
ATOM   2142  CG  HIS B  25      10.466  -1.291 -15.917  1.00 10.00      B   
ATOM   2143  ND1 HIS B  25      10.112  -0.540 -17.007  1.00 10.00      B   
ATOM   2144  CD2 HIS B  25      11.817  -1.342 -15.829  1.00 10.00      B   
ATOM   2145  CE1 HIS B  25      11.245  -0.147 -17.558  1.00 10.00      B   
ATOM   2146  NE2 HIS B  25      12.303  -0.609 -16.880  1.00 10.00      B   
ATOM   2147  HE2 HIS B  25      13.234  -0.599 -17.191  1.00 10.00      B   
ATOM   2148  C   HIS B  25       9.579  -4.096 -13.846  1.00 10.00      B   
ATOM   2149  O   HIS B  25       8.657  -4.506 -13.141  1.00 10.00      B   
ATOM   2150  N   GLY B  26      10.857  -4.225 -13.515  1.00 10.00      B   
ATOM   2151  HN  GLY B  26      11.547  -3.915 -14.136  1.00 10.00      B   
ATOM   2152  CA  GLY B  26      11.237  -4.839 -12.261  1.00 10.00      B   
ATOM   2153  C   GLY B  26      11.170  -3.849 -11.117  1.00 10.00      B   
ATOM   2154  O   GLY B  26      10.417  -4.041 -10.163  1.00 10.00      B   
ATOM   2155  N   VAL B  27      11.956  -2.783 -11.222  1.00 10.00      B   
ATOM   2156  HN  VAL B  27      12.530  -2.690 -12.009  1.00 10.00      B   
ATOM   2157  CA  VAL B  27      11.991  -1.745 -10.201  1.00 10.00      B   
ATOM   2158  CB  VAL B  27      12.690  -2.225  -8.901  1.00 10.00      B   
ATOM   2159  CG1 VAL B  27      14.116  -2.689  -9.170  1.00 10.00      B   
ATOM   2160  CG2 VAL B  27      12.659  -1.148  -7.826  1.00 10.00      B   
ATOM   2161  C   VAL B  27      12.669  -0.484 -10.743  1.00 10.00      B   
ATOM   2162  O   VAL B  27      13.756  -0.549 -11.329  1.00 10.00      B   
ATOM   2163  N   LEU B  28      12.015   0.655 -10.571  1.00 10.00      B   
ATOM   2164  HN  LEU B  28      11.154   0.648 -10.100  1.00 10.00      B   
ATOM   2165  CA  LEU B  28      12.551   1.924 -11.044  1.00 10.00      B   
ATOM   2166  CB  LEU B  28      11.665   2.513 -12.147  1.00 10.00      B   
ATOM   2167  CG  LEU B  28      11.628   1.748 -13.474  1.00 10.00      B   
ATOM   2168  CD1 LEU B  28      10.660   2.410 -14.444  1.00 10.00      B   
ATOM   2169  CD2 LEU B  28      13.020   1.657 -14.082  1.00 10.00      B   
ATOM   2170  C   LEU B  28      12.678   2.913  -9.895  1.00 10.00      B   
ATOM   2171  O   LEU B  28      11.952   2.821  -8.905  1.00 10.00      B   
ATOM   2172  N   GLU B  29      13.604   3.851 -10.030  1.00 10.00      B   
ATOM   2173  HN  GLU B  29      14.156   3.864 -10.842  1.00 10.00      B   
ATOM   2174  CA  GLU B  29      13.832   4.858  -9.003  1.00 10.00      B   
ATOM   2175  CB  GLU B  29      15.252   5.424  -9.096  1.00 10.00      B   
ATOM   2176  CG  GLU B  29      16.343   4.482  -8.607  1.00 10.00      B   
ATOM   2177  CD  GLU B  29      16.449   3.222  -9.442  1.00 10.00      B   
ATOM   2178  OE1 GLU B  29      16.357   2.114  -8.875  1.00 10.00      B   
ATOM   2179  OE2 GLU B  29      16.607   3.332 -10.675  1.00 10.00      B   
ATOM   2180  C   GLU B  29      12.807   5.982  -9.095  1.00 10.00      B   
ATOM   2181  O   GLU B  29      12.026   6.043 -10.046  1.00 10.00      B   
ATOM   2182  N   GLU B  30      12.831   6.876  -8.111  1.00 10.00      B   
ATOM   2183  HN  GLU B  30      13.494   6.773  -7.397  1.00 10.00      B   
ATOM   2184  CA  GLU B  30      11.901   8.001  -8.052  1.00 10.00      B   
ATOM   2185  CB  GLU B  30      12.203   8.871  -6.831  1.00 10.00      B   
ATOM   2186  CG  GLU B  30      11.243  10.032  -6.635  1.00 10.00      B   
ATOM   2187  CD  GLU B  30      11.691  10.971  -5.536  1.00 10.00      B   
ATOM   2188  OE1 GLU B  30      12.771  11.587  -5.680  1.00 10.00      B   
ATOM   2189  OE2 GLU B  30      10.961  11.108  -4.528  1.00 10.00      B   
ATOM   2190  C   GLU B  30      11.925   8.843  -9.328  1.00 10.00      B   
ATOM   2191  O   GLU B  30      10.880   9.123  -9.915  1.00 10.00      B   
ATOM   2192  N   TRP B  31      13.120   9.232  -9.760  1.00 10.00      B   
ATOM   2193  HN  TRP B  31      13.917   8.984  -9.248  1.00 10.00      B   
ATOM   2194  CA  TRP B  31      13.275  10.043 -10.967  1.00 10.00      B   
ATOM   2195  CB  TRP B  31      14.719  10.541 -11.117  1.00 10.00      B   
ATOM   2196  CG  TRP B  31      15.761   9.468 -10.978  1.00 10.00      B   
ATOM   2197  CD1 TRP B  31      16.394   9.087  -9.831  1.00 10.00      B   
ATOM   2198  CD2 TRP B  31      16.297   8.645 -12.022  1.00 10.00      B   
ATOM   2199  NE1 TRP B  31      17.284   8.073 -10.094  1.00 10.00      B   
ATOM   2200  HE1 TRP B  31      17.855   7.628  -9.432  1.00 10.00      B   
ATOM   2201  CE2 TRP B  31      17.243   7.785 -11.432  1.00 10.00      B   
ATOM   2202  CE3 TRP B  31      16.066   8.550 -13.398  1.00 10.00      B   
ATOM   2203  CZ2 TRP B  31      17.956   6.844 -12.168  1.00 10.00      B   
ATOM   2204  CZ3 TRP B  31      16.776   7.616 -14.125  1.00 10.00      B   
ATOM   2205  CH2 TRP B  31      17.709   6.774 -13.510  1.00 10.00      B   
ATOM   2206  C   TRP B  31      12.824   9.298 -12.224  1.00 10.00      B   
ATOM   2207  O   TRP B  31      12.494   9.915 -13.240  1.00 10.00      B   
ATOM   2208  N   ASP B  32      12.800   7.972 -12.151  1.00 10.00      B   
ATOM   2209  HN  ASP B  32      13.054   7.533 -11.313  1.00 10.00      B   
ATOM   2210  CA  ASP B  32      12.391   7.156 -13.288  1.00 10.00      B   
ATOM   2211  CB  ASP B  32      13.101   5.802 -13.290  1.00 10.00      B   
ATOM   2212  CG  ASP B  32      13.514   5.371 -14.685  1.00 10.00      B   
ATOM   2213  OD1 ASP B  32      12.808   5.717 -15.656  1.00 10.00      B   
ATOM   2214  OD2 ASP B  32      14.557   4.697 -14.820  1.00 10.00      B   
ATOM   2215  C   ASP B  32      10.878   6.971 -13.309  1.00 10.00      B   
ATOM   2216  O   ASP B  32      10.234   7.172 -14.337  1.00 10.00      B   
ATOM   2217  N   VAL B  33      10.306   6.611 -12.162  1.00 10.00      B   
ATOM   2218  HN  VAL B  33      10.868   6.469 -11.367  1.00 10.00      B   
ATOM   2219  CA  VAL B  33       8.860   6.416 -12.064  1.00 10.00      B   
ATOM   2220  CB  VAL B  33       8.413   5.798 -10.718  1.00 10.00      B   
ATOM   2221  CG1 VAL B  33       9.009   4.411 -10.536  1.00 10.00      B   
ATOM   2222  CG2 VAL B  33       8.765   6.699  -9.542  1.00 10.00      B   
ATOM   2223  C   VAL B  33       8.121   7.731 -12.308  1.00 10.00      B   
ATOM   2224  O   VAL B  33       6.959   7.741 -12.713  1.00 10.00      B   
ATOM   2225  N   LYS B  34       8.820   8.839 -12.072  1.00 10.00      B   
ATOM   2226  HN  LYS B  34       9.740   8.759 -11.736  1.00 10.00      B   
ATOM   2227  CA  LYS B  34       8.263  10.169 -12.284  1.00 10.00      B   
ATOM   2228  CB  LYS B  34       9.294  11.233 -11.900  1.00 10.00      B   
ATOM   2229  CG  LYS B  34       8.737  12.642 -11.800  1.00 10.00      B   
ATOM   2230  CD  LYS B  34       7.857  12.800 -10.574  1.00 10.00      B   
ATOM   2231  CE  LYS B  34       7.294  14.209 -10.480  1.00 10.00      B   
ATOM   2232  NZ  LYS B  34       6.381  14.363  -9.318  1.00 10.00      B   
ATOM   2233  HZ1 LYS B  34       5.606  13.669  -9.377  1.00 10.00      B   
ATOM   2234  HZ2 LYS B  34       5.972  15.318  -9.309  1.00 10.00      B   
ATOM   2235  HZ3 LYS B  34       6.901  14.214  -8.429  1.00 10.00      B   
ATOM   2236  C   LYS B  34       7.863  10.335 -13.745  1.00 10.00      B   
ATOM   2237  O   LYS B  34       6.876  11.004 -14.066  1.00 10.00      B   
ATOM   2238  N   ARG B  35       8.633   9.703 -14.627  1.00 10.00      B   
ATOM   2239  HN  ARG B  35       9.394   9.175 -14.301  1.00 10.00      B   
ATOM   2240  CA  ARG B  35       8.375   9.753 -16.060  1.00 10.00      B   
ATOM   2241  CB  ARG B  35       9.481   9.023 -16.826  1.00 10.00      B   
ATOM   2242  CG  ARG B  35      10.864   9.625 -16.665  1.00 10.00      B   
ATOM   2243  CD  ARG B  35      11.935   8.668 -17.159  1.00 10.00      B   
ATOM   2244  NE  ARG B  35      13.221   9.335 -17.344  1.00 10.00      B   
ATOM   2245  HE  ARG B  35      13.201  10.279 -17.618  1.00 10.00      B   
ATOM   2246  CZ  ARG B  35      14.401   8.741 -17.184  1.00 10.00      B   
ATOM   2247  NH1 ARG B  35      14.471   7.482 -16.768  1.00 10.00      B   
ATOM   2248 HH11 ARG B  35      15.394   7.015 -16.665  1.00 10.00      B   
ATOM   2249 HH12 ARG B  35      13.595   6.949 -16.524  1.00 10.00      B   
ATOM   2250  NH2 ARG B  35      15.519   9.418 -17.418  1.00 10.00      B   
ATOM   2251 HH21 ARG B  35      15.473  10.415 -17.726  1.00 10.00      B   
ATOM   2252 HH22 ARG B  35      16.448   8.957 -17.305  1.00 10.00      B   
ATOM   2253  C   ARG B  35       7.039   9.095 -16.369  1.00 10.00      B   
ATOM   2254  O   ARG B  35       6.240   9.611 -17.153  1.00 10.00      B   
ATOM   2255  N   LEU B  36       6.804   7.954 -15.733  1.00 10.00      B   
ATOM   2256  HN  LEU B  36       7.478   7.610 -15.107  1.00 10.00      B   
ATOM   2257  CA  LEU B  36       5.574   7.206 -15.925  1.00 10.00      B   
ATOM   2258  CB  LEU B  36       5.694   5.801 -15.327  1.00 10.00      B   
ATOM   2259  CG  LEU B  36       6.298   4.718 -16.224  1.00 10.00      B   
ATOM   2260  CD1 LEU B  36       7.748   5.031 -16.568  1.00 10.00      B   
ATOM   2261  CD2 LEU B  36       6.188   3.354 -15.563  1.00 10.00      B   
ATOM   2262  C   LEU B  36       4.396   7.942 -15.308  1.00 10.00      B   
ATOM   2263  O   LEU B  36       3.299   7.946 -15.863  1.00 10.00      B   
ATOM   2264  N   GLN B  37       4.630   8.573 -14.165  1.00 10.00      B   
ATOM   2265  HN  GLN B  37       5.525   8.526 -13.763  1.00 10.00      B   
ATOM   2266  CA  GLN B  37       3.582   9.318 -13.488  1.00 10.00      B   
ATOM   2267  CB  GLN B  37       4.080   9.906 -12.167  1.00 10.00      B   
ATOM   2268  CG  GLN B  37       3.016  10.685 -11.406  1.00 10.00      B   
ATOM   2269  CD  GLN B  37       3.592  11.639 -10.376  1.00 10.00      B   
ATOM   2270  OE1 GLN B  37       4.700  12.157 -10.539  1.00 10.00      B   
ATOM   2271  NE2 GLN B  37       2.846  11.886  -9.309  1.00 10.00      B   
ATOM   2272 HE21 GLN B  37       1.975  11.446  -9.241  1.00 10.00      B   
ATOM   2273 HE22 GLN B  37       3.197  12.507  -8.632  1.00 10.00      B   
ATOM   2274  C   GLN B  37       3.052  10.432 -14.383  1.00 10.00      B   
ATOM   2275  O   GLN B  37       1.849  10.518 -14.633  1.00 10.00      B   
ATOM   2276  N   THR B  38       3.955  11.272 -14.882  1.00 10.00      B   
ATOM   2277  HN  THR B  38       4.902  11.147 -14.665  1.00 10.00      B   
ATOM   2278  CA  THR B  38       3.560  12.376 -15.746  1.00 10.00      B   
ATOM   2279  CB  THR B  38       4.705  13.395 -15.980  1.00 10.00      B   
ATOM   2280  OG1 THR B  38       4.185  14.611 -16.537  1.00 10.00      B   
ATOM   2281  HG1 THR B  38       4.172  14.543 -17.502  1.00 10.00      B   
ATOM   2282  CG2 THR B  38       5.779  12.835 -16.905  1.00 10.00      B   
ATOM   2283  C   THR B  38       2.987  11.862 -17.069  1.00 10.00      B   
ATOM   2284  O   THR B  38       2.076  12.470 -17.625  1.00 10.00      B   
ATOM   2285  N   HIS B  39       3.487  10.716 -17.536  1.00 10.00      B   
ATOM   2286  HN  HIS B  39       4.197  10.267 -17.028  1.00 10.00      B   
ATOM   2287  CA  HIS B  39       3.020  10.117 -18.789  1.00 10.00      B   
ATOM   2288  CB  HIS B  39       3.838   8.869 -19.102  1.00 10.00      B   
ATOM   2289  CG  HIS B  39       4.336   8.794 -20.510  1.00 10.00      B   
ATOM   2290  ND1 HIS B  39       5.599   8.334 -20.793  1.00 10.00      B   
ATOM   2291  CD2 HIS B  39       3.715   9.138 -21.667  1.00 10.00      B   
ATOM   2292  CE1 HIS B  39       5.721   8.408 -22.105  1.00 10.00      B   
ATOM   2293  NE2 HIS B  39       4.608   8.890 -22.674  1.00 10.00      B   
ATOM   2294  HE2 HIS B  39       4.537   9.226 -23.593  1.00 10.00      B   
ATOM   2295  C   HIS B  39       1.545   9.748 -18.712  1.00 10.00      B   
ATOM   2296  O   HIS B  39       0.773  10.056 -19.621  1.00 10.00      B   
ATOM   2297  N   CYS B  40       1.164   9.080 -17.627  1.00 10.00      B   
ATOM   2298  HN  CYS B  40       1.835   8.850 -16.947  1.00 10.00      B   
ATOM   2299  CA  CYS B  40      -0.221   8.653 -17.424  1.00 10.00      B   
ATOM   2300  CB  CYS B  40      -0.300   7.596 -16.316  1.00 10.00      B   
ATOM   2301  SG  CYS B  40       0.937   6.279 -16.462  1.00 10.00      B   
ATOM   2302  HG  CYS B  40       2.129   6.811 -16.209  1.00 10.00      B   
ATOM   2303  C   CYS B  40      -1.130   9.842 -17.111  1.00 10.00      B   
ATOM   2304  O   CYS B  40      -2.355   9.711 -17.085  1.00 10.00      B   
ATOM   2305  N   TYR B  41      -0.526  10.995 -16.858  1.00 10.00      B   
ATOM   2306  HN  TYR B  41       0.450  11.039 -16.870  1.00 10.00      B   
ATOM   2307  CA  TYR B  41      -1.285  12.206 -16.565  1.00 10.00      B   
ATOM   2308  CB  TYR B  41      -0.588  13.056 -15.489  1.00 10.00      B   
ATOM   2309  CG  TYR B  41      -0.898  12.640 -14.066  1.00 10.00      B   
ATOM   2310  CD1 TYR B  41      -1.320  11.344 -13.773  1.00 10.00      B   
ATOM   2311  CD2 TYR B  41      -0.767  13.538 -13.021  1.00 10.00      B   
ATOM   2312  CE1 TYR B  41      -1.602  10.962 -12.477  1.00 10.00      B   
ATOM   2313  CE2 TYR B  41      -1.047  13.161 -11.725  1.00 10.00      B   
ATOM   2314  CZ  TYR B  41      -1.465  11.876 -11.456  1.00 10.00      B   
ATOM   2315  OH  TYR B  41      -1.746  11.504 -10.162  1.00 10.00      B   
ATOM   2316  HH  TYR B  41      -2.282  12.187  -9.734  1.00 10.00      B   
ATOM   2317  C   TYR B  41      -1.503  13.029 -17.831  1.00 10.00      B   
ATOM   2318  O   TYR B  41      -2.211  14.030 -17.809  1.00 10.00      B   
ATOM   2319  N   LYS B  42      -0.883  12.611 -18.939  1.00 10.00      B   
ATOM   2320  HN  LYS B  42      -0.332  11.798 -18.904  1.00 10.00      B   
ATOM   2321  CA  LYS B  42      -1.027  13.336 -20.200  1.00 10.00      B   
ATOM   2322  CB  LYS B  42       0.257  13.287 -21.028  1.00 10.00      B   
ATOM   2323  CG  LYS B  42       1.493  13.729 -20.277  1.00 10.00      B   
ATOM   2324  CD  LYS B  42       1.490  15.222 -20.048  1.00 10.00      B   
ATOM   2325  CE  LYS B  42       1.889  15.973 -21.305  1.00 10.00      B   
ATOM   2326  NZ  LYS B  42       1.918  17.423 -21.052  1.00 10.00      B   
ATOM   2327  HZ1 LYS B  42       0.997  17.730 -20.692  1.00 10.00      B   
ATOM   2328  HZ2 LYS B  42       2.129  17.943 -21.928  1.00 10.00      B   
ATOM   2329  HZ3 LYS B  42       2.647  17.643 -20.345  1.00 10.00      B   
ATOM   2330  C   LYS B  42      -2.188  12.764 -20.993  1.00 10.00      B   
ATOM   2331  O   LYS B  42      -2.783  13.445 -21.829  1.00 10.00      B   
ATOM   2332  N   VAL B  43      -2.505  11.504 -20.736  1.00 10.00      B   
ATOM   2333  HN  VAL B  43      -1.976  10.992 -20.081  1.00 10.00      B   
ATOM   2334  CA  VAL B  43      -3.600  10.856 -21.422  1.00 10.00      B   
ATOM   2335  CB  VAL B  43      -3.108   9.834 -22.465  1.00 10.00      B   
ATOM   2336  CG1 VAL B  43      -1.980   8.970 -21.928  1.00 10.00      B   
ATOM   2337  CG2 VAL B  43      -2.686  10.543 -23.738  1.00 10.00      B   
ATOM   2338  C   VAL B  43      -4.549  10.193 -20.438  1.00 10.00      B   
ATOM   2339  O   VAL B  43      -4.118   9.551 -19.484  1.00 10.00      B   
ATOM   2340  N   HIS B  44      -5.837  10.353 -20.688  1.00 10.00      B   
ATOM   2341  HN  HIS B  44      -6.106  10.853 -21.479  1.00 10.00      B   
ATOM   2342  CA  HIS B  44      -6.862   9.785 -19.830  1.00 10.00      B   
ATOM   2343  CB  HIS B  44      -8.247  10.288 -20.268  1.00 10.00      B   
ATOM   2344  CG  HIS B  44      -9.269  10.255 -19.182  1.00 10.00      B   
ATOM   2345  ND1 HIS B  44      -9.641  11.398 -18.518  1.00 10.00      B   
ATOM   2346  CD2 HIS B  44      -9.967   9.199 -18.686  1.00 10.00      B   
ATOM   2347  CE1 HIS B  44     -10.541  11.018 -17.637  1.00 10.00      B   
ATOM   2348  NE2 HIS B  44     -10.769   9.694 -17.701  1.00 10.00      B   
ATOM   2349  HE2 HIS B  44     -11.425   9.193 -17.186  1.00 10.00      B   
ATOM   2350  C   HIS B  44      -6.834   8.260 -19.866  1.00 10.00      B   
ATOM   2351  O   HIS B  44      -7.081   7.604 -18.850  1.00 10.00      B   
ATOM   2352  N   ASN B  47      -8.500  16.373 -15.461  1.00 10.00      B   
ATOM   2353  HN  ASN B  47      -8.444  17.231 -15.950  1.00 10.00      B   
ATOM   2354  CA  ASN B  47      -9.013  16.330 -14.088  1.00 10.00      B   
ATOM   2355  CB  ASN B  47      -9.430  17.712 -13.579  1.00 10.00      B   
ATOM   2356  CG  ASN B  47      -8.323  18.737 -13.657  1.00 10.00      B   
ATOM   2357  OD1 ASN B  47      -8.251  19.500 -14.609  1.00 10.00      B   
ATOM   2358  ND2 ASN B  47      -7.455  18.757 -12.665  1.00 10.00      B   
ATOM   2359 HD21 ASN B  47      -7.570  18.111 -11.936  1.00 10.00      B   
ATOM   2360 HD22 ASN B  47      -6.734  19.421 -12.697  1.00 10.00      B   
ATOM   2361  C   ASN B  47      -8.000  15.713 -13.139  1.00 10.00      B   
ATOM   2362  O   ASN B  47      -8.224  15.672 -11.930  1.00 10.00      B   
ATOM   2363  N   ALA B  48      -6.885  15.244 -13.681  1.00 10.00      B   
ATOM   2364  HN  ALA B  48      -6.759  15.316 -14.652  1.00 10.00      B   
ATOM   2365  CA  ALA B  48      -5.839  14.635 -12.876  1.00 10.00      B   
ATOM   2366  CB  ALA B  48      -4.731  14.084 -13.757  1.00 10.00      B   
ATOM   2367  C   ALA B  48      -5.275  15.628 -11.860  1.00 10.00      B   
ATOM   2368  O   ALA B  48      -4.913  16.751 -12.204  1.00 10.00      B   
ATOM   2369  N   THR B  49      -5.193  15.193 -10.614  1.00 10.00      B   
ATOM   2370  HN  THR B  49      -5.480  14.279 -10.410  1.00 10.00      B   
ATOM   2371  CA  THR B  49      -4.676  16.026  -9.541  1.00 10.00      B   
ATOM   2372  CB  THR B  49      -5.787  16.399  -8.523  1.00 10.00      B   
ATOM   2373  OG1 THR B  49      -5.288  17.327  -7.543  1.00 10.00      B   
ATOM   2374  HG1 THR B  49      -6.003  17.935  -7.287  1.00 10.00      B   
ATOM   2375  CG2 THR B  49      -6.331  15.155  -7.829  1.00 10.00      B   
ATOM   2376  C   THR B  49      -3.513  15.321  -8.840  1.00 10.00      B   
ATOM   2377  O   THR B  49      -3.235  14.144  -9.112  1.00 10.00      B   
ATOM   2378  N   VAL B  50      -2.821  16.043  -7.965  1.00 10.00      B   
ATOM   2379  HN  VAL B  50      -3.095  16.969  -7.790  1.00 10.00      B   
ATOM   2380  CA  VAL B  50      -1.691  15.497  -7.229  1.00 10.00      B   
ATOM   2381  CB  VAL B  50      -0.337  15.935  -7.839  1.00 10.00      B   
ATOM   2382  CG1 VAL B  50      -0.057  15.191  -9.133  1.00 10.00      B   
ATOM   2383  CG2 VAL B  50      -0.304  17.443  -8.062  1.00 10.00      B   
ATOM   2384  C   VAL B  50      -1.739  15.929  -5.770  1.00 10.00      B   
ATOM   2385  O   VAL B  50      -2.157  17.046  -5.458  1.00 10.00      B   
ATOM   2386  N   ASP B  51      -1.341  15.033  -4.882  1.00 10.00      B   
ATOM   2387  HN  ASP B  51      -1.066  14.140  -5.186  1.00 10.00      B   
ATOM   2388  CA  ASP B  51      -1.322  15.323  -3.457  1.00 10.00      B   
ATOM   2389  CB  ASP B  51      -2.260  14.377  -2.687  1.00 10.00      B   
ATOM   2390  CG  ASP B  51      -1.915  12.907  -2.847  1.00 10.00      B   
ATOM   2391  OD1 ASP B  51      -1.706  12.226  -1.819  1.00 10.00      B   
ATOM   2392  OD2 ASP B  51      -1.871  12.423  -4.000  1.00 10.00      B   
ATOM   2393  C   ASP B  51       0.109  15.258  -2.927  1.00 10.00      B   
ATOM   2394  O   ASP B  51       1.065  15.475  -3.676  1.00 10.00      B   
ATOM   2395  N   LYS B  52       0.253  14.973  -1.641  1.00 10.00      B   
ATOM   2396  HN  LYS B  52      -0.544  14.777  -1.112  1.00 10.00      B   
ATOM   2397  CA  LYS B  52       1.565  14.897  -1.010  1.00 10.00      B   
ATOM   2398  CB  LYS B  52       1.453  15.183   0.493  1.00 10.00      B   
ATOM   2399  CG  LYS B  52       2.787  15.450   1.177  1.00 10.00      B   
ATOM   2400  CD  LYS B  52       3.289  16.852   0.884  1.00 10.00      B   
ATOM   2401  CE  LYS B  52       4.743  17.029   1.302  1.00 10.00      B   
ATOM   2402  NZ  LYS B  52       4.987  16.600   2.706  1.00 10.00      B   
ATOM   2403  HZ1 LYS B  52       4.157  16.806   3.298  1.00 10.00      B   
ATOM   2404  HZ2 LYS B  52       5.805  17.108   3.094  1.00 10.00      B   
ATOM   2405  HZ3 LYS B  52       5.186  15.577   2.743  1.00 10.00      B   
ATOM   2406  C   LYS B  52       2.174  13.520  -1.243  1.00 10.00      B   
ATOM   2407  O   LYS B  52       1.474  12.511  -1.173  1.00 10.00      B   
ATOM   2408  N   LEU B  53       3.478  13.478  -1.507  1.00 10.00      B   
ATOM   2409  HN  LEU B  53       3.986  14.315  -1.535  1.00 10.00      B   
ATOM   2410  CA  LEU B  53       4.169  12.217  -1.762  1.00 10.00      B   
ATOM   2411  CB  LEU B  53       5.651  12.454  -2.052  1.00 10.00      B   
ATOM   2412  CG  LEU B  53       6.431  11.258  -2.598  1.00 10.00      B   
ATOM   2413  CD1 LEU B  53       5.856  10.793  -3.931  1.00 10.00      B   
ATOM   2414  CD2 LEU B  53       7.905  11.595  -2.737  1.00 10.00      B   
ATOM   2415  C   LEU B  53       3.992  11.214  -0.619  1.00 10.00      B   
ATOM   2416  O   LEU B  53       3.589  10.074  -0.844  1.00 10.00      B   
ATOM   2417  N   GLU B  54       4.291  11.638   0.607  1.00 10.00      B   
ATOM   2418  HN  GLU B  54       4.629  12.553   0.732  1.00 10.00      B   
ATOM   2419  CA  GLU B  54       4.153  10.764   1.771  1.00 10.00      B   
ATOM   2420  CB  GLU B  54       4.710  11.428   3.031  1.00 10.00      B   
ATOM   2421  CG  GLU B  54       6.113  11.981   2.870  1.00 10.00      B   
ATOM   2422  CD  GLU B  54       6.120  13.471   2.614  1.00 10.00      B   
ATOM   2423  OE1 GLU B  54       5.760  13.889   1.496  1.00 10.00      B   
ATOM   2424  OE2 GLU B  54       6.485  14.232   3.533  1.00 10.00      B   
ATOM   2425  C   GLU B  54       2.701  10.351   1.989  1.00 10.00      B   
ATOM   2426  O   GLU B  54       2.425   9.229   2.420  1.00 10.00      B   
ATOM   2427  N   ASP B  55       1.780  11.260   1.686  1.00 10.00      B   
ATOM   2428  HN  ASP B  55       2.063  12.131   1.341  1.00 10.00      B   
ATOM   2429  CA  ASP B  55       0.354  10.989   1.841  1.00 10.00      B   
ATOM   2430  CB  ASP B  55      -0.475  12.257   1.620  1.00 10.00      B   
ATOM   2431  CG  ASP B  55      -0.690  13.054   2.893  1.00 10.00      B   
ATOM   2432  OD1 ASP B  55      -1.862  13.278   3.271  1.00 10.00      B   
ATOM   2433  OD2 ASP B  55       0.307  13.460   3.525  1.00 10.00      B   
ATOM   2434  C   ASP B  55      -0.076   9.897   0.873  1.00 10.00      B   
ATOM   2435  O   ASP B  55      -0.727   8.929   1.264  1.00 10.00      B   
ATOM   2436  N   PHE B  56       0.318  10.054  -0.387  1.00 10.00      B   
ATOM   2437  HN  PHE B  56       0.817  10.865  -0.631  1.00 10.00      B   
ATOM   2438  CA  PHE B  56       0.005   9.083  -1.428  1.00 10.00      B   
ATOM   2439  CB  PHE B  56       0.581   9.553  -2.768  1.00 10.00      B   
ATOM   2440  CG  PHE B  56       0.207   8.698  -3.946  1.00 10.00      B   
ATOM   2441  CD1 PHE B  56       1.178   8.006  -4.650  1.00 10.00      B   
ATOM   2442  CD2 PHE B  56      -1.112   8.592  -4.352  1.00 10.00      B   
ATOM   2443  CE1 PHE B  56       0.840   7.224  -5.738  1.00 10.00      B   
ATOM   2444  CE2 PHE B  56      -1.458   7.812  -5.438  1.00 10.00      B   
ATOM   2445  CZ  PHE B  56      -0.480   7.126  -6.133  1.00 10.00      B   
ATOM   2446  C   PHE B  56       0.570   7.714  -1.059  1.00 10.00      B   
ATOM   2447  O   PHE B  56      -0.100   6.689  -1.208  1.00 10.00      B   
ATOM   2448  N   ILE B  57       1.804   7.708  -0.561  1.00 10.00      B   
ATOM   2449  HN  ILE B  57       2.285   8.561  -0.474  1.00 10.00      B   
ATOM   2450  CA  ILE B  57       2.462   6.471  -0.151  1.00 10.00      B   
ATOM   2451  CB  ILE B  57       3.919   6.722   0.309  1.00 10.00      B   
ATOM   2452  CG1 ILE B  57       4.783   7.175  -0.872  1.00 10.00      B   
ATOM   2453  CG2 ILE B  57       4.512   5.475   0.954  1.00 10.00      B   
ATOM   2454  CD1 ILE B  57       6.165   7.650  -0.476  1.00 10.00      B   
ATOM   2455  C   ILE B  57       1.675   5.795   0.971  1.00 10.00      B   
ATOM   2456  O   ILE B  57       1.399   4.597   0.915  1.00 10.00      B   
ATOM   2457  N   ASN B  58       1.292   6.579   1.974  1.00 10.00      B   
ATOM   2458  HN  ASN B  58       1.527   7.533   1.950  1.00 10.00      B   
ATOM   2459  CA  ASN B  58       0.531   6.061   3.108  1.00 10.00      B   
ATOM   2460  CB  ASN B  58       0.396   7.116   4.210  1.00 10.00      B   
ATOM   2461  CG  ASN B  58       1.557   7.090   5.185  1.00 10.00      B   
ATOM   2462  OD1 ASN B  58       1.520   6.391   6.198  1.00 10.00      B   
ATOM   2463  ND2 ASN B  58       2.598   7.851   4.887  1.00 10.00      B   
ATOM   2464 HD21 ASN B  58       2.561   8.387   4.063  1.00 10.00      B   
ATOM   2465 HD22 ASN B  58       3.365   7.848   5.499  1.00 10.00      B   
ATOM   2466  C   ASN B  58      -0.844   5.577   2.666  1.00 10.00      B   
ATOM   2467  O   ASN B  58      -1.364   4.590   3.189  1.00 10.00      B   
ATOM   2468  N   ASN B  59      -1.420   6.272   1.692  1.00 10.00      B   
ATOM   2469  HN  ASN B  59      -0.949   7.057   1.325  1.00 10.00      B   
ATOM   2470  CA  ASN B  59      -2.729   5.920   1.150  1.00 10.00      B   
ATOM   2471  CB  ASN B  59      -3.113   6.925   0.056  1.00 10.00      B   
ATOM   2472  CG  ASN B  59      -4.472   6.677  -0.577  1.00 10.00      B   
ATOM   2473  OD1 ASN B  59      -5.377   6.114   0.041  1.00 10.00      B   
ATOM   2474  ND2 ASN B  59      -4.633   7.130  -1.810  1.00 10.00      B   
ATOM   2475 HD21 ASN B  59      -3.877   7.595  -2.236  1.00 10.00      B   
ATOM   2476 HD22 ASN B  59      -5.494   6.985  -2.247  1.00 10.00      B   
ATOM   2477  C   ASN B  59      -2.701   4.497   0.597  1.00 10.00      B   
ATOM   2478  O   ASN B  59      -3.633   3.716   0.797  1.00 10.00      B   
ATOM   2479  N   ILE B  60      -1.610   4.157  -0.076  1.00 10.00      B   
ATOM   2480  HN  ILE B  60      -0.897   4.822  -0.200  1.00 10.00      B   
ATOM   2481  CA  ILE B  60      -1.448   2.825  -0.641  1.00 10.00      B   
ATOM   2482  CB  ILE B  60      -0.426   2.822  -1.798  1.00 10.00      B   
ATOM   2483  CG1 ILE B  60      -0.782   3.898  -2.829  1.00 10.00      B   
ATOM   2484  CG2 ILE B  60      -0.368   1.450  -2.459  1.00 10.00      B   
ATOM   2485  CD1 ILE B  60       0.278   4.104  -3.889  1.00 10.00      B   
ATOM   2486  C   ILE B  60      -0.993   1.844   0.439  1.00 10.00      B   
ATOM   2487  O   ILE B  60      -1.476   0.715   0.510  1.00 10.00      B   
ATOM   2488  N   ASN B  61      -0.076   2.296   1.291  1.00 10.00      B   
ATOM   2489  HN  ASN B  61       0.266   3.213   1.180  1.00 10.00      B   
ATOM   2490  CA  ASN B  61       0.459   1.471   2.376  1.00 10.00      B   
ATOM   2491  CB  ASN B  61       1.472   2.264   3.209  1.00 10.00      B   
ATOM   2492  CG  ASN B  61       2.854   1.640   3.209  1.00 10.00      B   
ATOM   2493  OD1 ASN B  61       3.321   1.133   2.190  1.00 10.00      B   
ATOM   2494  ND2 ASN B  61       3.519   1.668   4.356  1.00 10.00      B   
ATOM   2495 HD21 ASN B  61       3.088   2.083   5.132  1.00 10.00      B   
ATOM   2496 HD22 ASN B  61       4.420   1.269   4.384  1.00 10.00      B   
ATOM   2497  C   ASN B  61      -0.651   0.949   3.284  1.00 10.00      B   
ATOM   2498  O   ASN B  61      -0.573  -0.169   3.790  1.00 10.00      B   
ATOM   2499  N   SER B  62      -1.691   1.758   3.462  1.00 10.00      B   
ATOM   2500  HN  SER B  62      -1.694   2.630   3.013  1.00 10.00      B   
ATOM   2501  CA  SER B  62      -2.821   1.398   4.310  1.00 10.00      B   
ATOM   2502  CB  SER B  62      -3.835   2.546   4.367  1.00 10.00      B   
ATOM   2503  OG  SER B  62      -3.248   3.721   4.909  1.00 10.00      B   
ATOM   2504  HG  SER B  62      -2.552   4.038   4.313  1.00 10.00      B   
ATOM   2505  C   SER B  62      -3.504   0.097   3.871  1.00 10.00      B   
ATOM   2506  O   SER B  62      -4.050  -0.629   4.702  1.00 10.00      B   
ATOM   2507  N   VAL B  63      -3.465  -0.207   2.576  1.00 10.00      B   
ATOM   2508  HN  VAL B  63      -2.999   0.392   1.952  1.00 10.00      B   
ATOM   2509  CA  VAL B  63      -4.094  -1.425   2.071  1.00 10.00      B   
ATOM   2510  CB  VAL B  63      -4.934  -1.183   0.796  1.00 10.00      B   
ATOM   2511  CG1 VAL B  63      -6.035  -0.166   1.061  1.00 10.00      B   
ATOM   2512  CG2 VAL B  63      -4.061  -0.746  -0.372  1.00 10.00      B   
ATOM   2513  C   VAL B  63      -3.073  -2.535   1.829  1.00 10.00      B   
ATOM   2514  O   VAL B  63      -3.438  -3.688   1.601  1.00 10.00      B   
ATOM   2515  N   LEU B  64      -1.795  -2.186   1.895  1.00 10.00      B   
ATOM   2516  HN  LEU B  64      -1.562  -1.255   2.093  1.00 10.00      B   
ATOM   2517  CA  LEU B  64      -0.727  -3.158   1.681  1.00 10.00      B   
ATOM   2518  CB  LEU B  64       0.552  -2.462   1.203  1.00 10.00      B   
ATOM   2519  CG  LEU B  64       0.506  -1.830  -0.191  1.00 10.00      B   
ATOM   2520  CD1 LEU B  64       1.835  -1.168  -0.521  1.00 10.00      B   
ATOM   2521  CD2 LEU B  64       0.147  -2.868  -1.243  1.00 10.00      B   
ATOM   2522  C   LEU B  64      -0.450  -3.959   2.951  1.00 10.00      B   
ATOM   2523  O   LEU B  64       0.151  -5.036   2.903  1.00 10.00      B   
ATOM   2524  N   GLU B  65      -0.912  -3.430   4.080  1.00 10.00      B   
ATOM   2525  HN  GLU B  65      -1.388  -2.574   4.037  1.00 10.00      B   
ATOM   2526  CA  GLU B  65      -0.725  -4.069   5.381  1.00 10.00      B   
ATOM   2527  CB  GLU B  65      -1.373  -3.226   6.482  1.00 10.00      B   
ATOM   2528  CG  GLU B  65      -0.840  -1.804   6.557  1.00 10.00      B   
ATOM   2529  CD  GLU B  65      -1.608  -0.933   7.526  1.00 10.00      B   
ATOM   2530  OE1 GLU B  65      -2.550  -1.437   8.173  1.00 10.00      B   
ATOM   2531  OE2 GLU B  65      -1.275   0.264   7.642  1.00 10.00      B   
ATOM   2532  C   GLU B  65      -1.294  -5.486   5.401  1.00 10.00      B   
ATOM   2533  O   GLU B  65      -0.719  -6.387   6.012  1.00 10.00      B   
ATOM   2534  N   SER B  66      -2.409  -5.680   4.708  1.00 10.00      B   
ATOM   2535  HN  SER B  66      -2.810  -4.925   4.226  1.00 10.00      B   
ATOM   2536  CA  SER B  66      -3.064  -6.982   4.644  1.00 10.00      B   
ATOM   2537  CB  SER B  66      -4.460  -6.817   4.045  1.00 10.00      B   
ATOM   2538  OG  SER B  66      -5.016  -5.565   4.419  1.00 10.00      B   
ATOM   2539  HG  SER B  66      -5.402  -5.634   5.297  1.00 10.00      B   
ATOM   2540  C   SER B  66      -2.248  -7.986   3.824  1.00 10.00      B   
ATOM   2541  O   SER B  66      -2.524  -9.187   3.836  1.00 10.00      B   
ATOM   2542  N   LEU B  67      -1.242  -7.489   3.116  1.00 10.00      B   
ATOM   2543  HN  LEU B  67      -1.064  -6.524   3.148  1.00 10.00      B   
ATOM   2544  CA  LEU B  67      -0.391  -8.339   2.295  1.00 10.00      B   
ATOM   2545  CB  LEU B  67      -0.279  -7.770   0.876  1.00 10.00      B   
ATOM   2546  CG  LEU B  67      -1.592  -7.376   0.191  1.00 10.00      B   
ATOM   2547  CD1 LEU B  67      -1.321  -6.765  -1.175  1.00 10.00      B   
ATOM   2548  CD2 LEU B  67      -2.522  -8.574   0.070  1.00 10.00      B   
ATOM   2549  C   LEU B  67       0.995  -8.476   2.917  1.00 10.00      B   
ATOM   2550  O   LEU B  67       1.870  -9.145   2.365  1.00 10.00      B   
ATOM   2551  N   TYR B  68       1.179  -7.833   4.071  1.00 10.00      B   
ATOM   2552  HN  TYR B  68       0.431  -7.322   4.450  1.00 10.00      B   
ATOM   2553  CA  TYR B  68       2.450  -7.862   4.799  1.00 10.00      B   
ATOM   2554  CB  TYR B  68       2.821  -9.284   5.238  1.00 10.00      B   
ATOM   2555  CG  TYR B  68       2.069  -9.762   6.460  1.00 10.00      B   
ATOM   2556  CD1 TYR B  68       2.549  -9.502   7.737  1.00 10.00      B   
ATOM   2557  CD2 TYR B  68       0.881 -10.471   6.337  1.00 10.00      B   
ATOM   2558  CE1 TYR B  68       1.869  -9.935   8.858  1.00 10.00      B   
ATOM   2559  CE2 TYR B  68       0.194 -10.907   7.453  1.00 10.00      B   
ATOM   2560  CZ  TYR B  68       0.692 -10.637   8.711  1.00 10.00      B   
ATOM   2561  OH  TYR B  68       0.009 -11.071   9.825  1.00 10.00      B   
ATOM   2562  HH  TYR B  68      -0.018 -10.364  10.481  1.00 10.00      B   
ATOM   2563  C   TYR B  68       3.589  -7.211   4.016  1.00 10.00      B   
ATOM   2564  O   TYR B  68       4.758  -7.541   4.210  1.00 10.00      B   
ATOM   2565  N   ILE B  69       3.243  -6.280   3.142  1.00 10.00      B   
ATOM   2566  HN  ILE B  69       2.296  -6.046   3.041  1.00 10.00      B   
ATOM   2567  CA  ILE B  69       4.234  -5.572   2.343  1.00 10.00      B   
ATOM   2568  CB  ILE B  69       4.182  -5.977   0.852  1.00 10.00      B   
ATOM   2569  CG1 ILE B  69       2.770  -5.795   0.286  1.00 10.00      B   
ATOM   2570  CG2 ILE B  69       4.664  -7.409   0.665  1.00 10.00      B   
ATOM   2571  CD1 ILE B  69       2.688  -5.939  -1.219  1.00 10.00      B   
ATOM   2572  C   ILE B  69       4.004  -4.074   2.463  1.00 10.00      B   
ATOM   2573  O   ILE B  69       2.928  -3.648   2.881  1.00 10.00      B   
ATOM   2574  N   GLU B  70       5.006  -3.280   2.117  1.00 10.00      B   
ATOM   2575  HN  GLU B  70       5.853  -3.672   1.808  1.00 10.00      B   
ATOM   2576  CA  GLU B  70       4.878  -1.834   2.195  1.00 10.00      B   
ATOM   2577  CB  GLU B  70       5.027  -1.362   3.646  1.00 10.00      B   
ATOM   2578  CG  GLU B  70       6.441  -1.464   4.197  1.00 10.00      B   
ATOM   2579  CD  GLU B  70       6.717  -0.431   5.267  1.00 10.00      B   
ATOM   2580  OE1 GLU B  70       6.193   0.698   5.157  1.00 10.00      B   
ATOM   2581  OE2 GLU B  70       7.461  -0.740   6.222  1.00 10.00      B   
ATOM   2582  C   GLU B  70       5.914  -1.138   1.322  1.00 10.00      B   
ATOM   2583  O   GLU B  70       6.878  -1.757   0.863  1.00 10.00      B   
ATOM   2584  N   ILE B  71       5.700   0.147   1.087  1.00 10.00      B   
ATOM   2585  HN  ILE B  71       4.896   0.574   1.463  1.00 10.00      B   
ATOM   2586  CA  ILE B  71       6.623   0.948   0.299  1.00 10.00      B   
ATOM   2587  CB  ILE B  71       5.897   2.088  -0.450  1.00 10.00      B   
ATOM   2588  CG1 ILE B  71       4.621   1.561  -1.118  1.00 10.00      B   
ATOM   2589  CG2 ILE B  71       6.822   2.712  -1.489  1.00 10.00      B   
ATOM   2590  CD1 ILE B  71       3.726   2.642  -1.688  1.00 10.00      B   
ATOM   2591  C   ILE B  71       7.667   1.538   1.241  1.00 10.00      B   
ATOM   2592  O   ILE B  71       7.556   2.684   1.676  1.00 10.00      B   
ATOM   2593  N   LYS B  72       8.657   0.725   1.579  1.00 10.00      B   
ATOM   2594  HN  LYS B  72       8.682  -0.176   1.193  1.00 10.00      B   
ATOM   2595  CA  LYS B  72       9.715   1.132   2.491  1.00 10.00      B   
ATOM   2596  CB  LYS B  72      10.546  -0.087   2.913  1.00 10.00      B   
ATOM   2597  CG  LYS B  72      11.432   0.128   4.134  1.00 10.00      B   
ATOM   2598  CD  LYS B  72      12.099  -1.175   4.563  1.00 10.00      B   
ATOM   2599  CE  LYS B  72      12.918  -1.003   5.836  1.00 10.00      B   
ATOM   2600  NZ  LYS B  72      13.487  -2.297   6.309  1.00 10.00      B   
ATOM   2601  HZ1 LYS B  72      13.887  -2.826   5.511  1.00 10.00      B   
ATOM   2602  HZ2 LYS B  72      12.744  -2.875   6.755  1.00 10.00      B   
ATOM   2603  HZ3 LYS B  72      14.245  -2.126   7.013  1.00 10.00      B   
ATOM   2604  C   LYS B  72      10.608   2.196   1.864  1.00 10.00      B   
ATOM   2605  O   LYS B  72      11.168   1.996   0.783  1.00 10.00      B   
ATOM   2606  N   ARG B  73      10.718   3.330   2.540  1.00 10.00      B   
ATOM   2607  HN  ARG B  73      10.227   3.433   3.384  1.00 10.00      B   
ATOM   2608  CA  ARG B  73      11.552   4.423   2.071  1.00 10.00      B   
ATOM   2609  CB  ARG B  73      10.963   5.768   2.508  1.00 10.00      B   
ATOM   2610  CG  ARG B  73      11.548   6.972   1.786  1.00 10.00      B   
ATOM   2611  CD  ARG B  73      10.826   8.253   2.175  1.00 10.00      B   
ATOM   2612  NE  ARG B  73      10.760   9.202   1.062  1.00 10.00      B   
ATOM   2613  HE  ARG B  73      11.218   8.949   0.229  1.00 10.00      B   
ATOM   2614  CZ  ARG B  73      10.105  10.362   1.101  1.00 10.00      B   
ATOM   2615  NH1 ARG B  73       9.481  10.746   2.210  1.00 10.00      B   
ATOM   2616 HH11 ARG B  73       9.497  10.137   3.061  1.00 10.00      B   
ATOM   2617 HH12 ARG B  73       8.972  11.654   2.236  1.00 10.00      B   
ATOM   2618  NH2 ARG B  73      10.065  11.130   0.021  1.00 10.00      B   
ATOM   2619 HH21 ARG B  73       9.566  12.046   0.045  1.00 10.00      B   
ATOM   2620 HH22 ARG B  73      10.518  10.809  -0.869  1.00 10.00      B   
ATOM   2621  C   ARG B  73      12.952   4.253   2.638  1.00 10.00      B   
ATOM   2622  O   ARG B  73      13.145   4.275   3.854  1.00 10.00      B   
ATOM   2623  N   GLY B  74      13.923   4.066   1.763  1.00 10.00      B   
ATOM   2624  HN  GLY B  74      13.717   4.073   0.800  1.00 10.00      B   
ATOM   2625  CA  GLY B  74      15.282   3.871   2.212  1.00 10.00      B   
ATOM   2626  C   GLY B  74      16.229   4.934   1.713  1.00 10.00      B   
ATOM   2627  O   GLY B  74      15.814   5.900   1.072  1.00 10.00      B   
ATOM   2628  N   VAL B  75      17.504   4.744   2.003  1.00 10.00      B   
ATOM   2629  HN  VAL B  75      17.764   3.939   2.498  1.00 10.00      B   
ATOM   2630  CA  VAL B  75      18.540   5.678   1.603  1.00 10.00      B   
ATOM   2631  CB  VAL B  75      18.821   6.696   2.738  1.00 10.00      B   
ATOM   2632  CG1 VAL B  75      19.388   6.014   3.978  1.00 10.00      B   
ATOM   2633  CG2 VAL B  75      19.726   7.820   2.269  1.00 10.00      B   
ATOM   2634  C   VAL B  75      19.811   4.903   1.257  1.00 10.00      B   
ATOM   2635  O   VAL B  75      20.087   3.862   1.857  1.00 10.00      B   
ATOM   2636  N   THR B  76      20.552   5.379   0.269  1.00 10.00      B   
ATOM   2637  HN  THR B  76      20.265   6.191  -0.202  1.00 10.00      B   
ATOM   2638  CA  THR B  76      21.784   4.724  -0.142  1.00 10.00      B   
ATOM   2639  CB  THR B  76      22.165   5.130  -1.576  1.00 10.00      B   
ATOM   2640  OG1 THR B  76      21.531   6.374  -1.898  1.00 10.00      B   
ATOM   2641  HG1 THR B  76      22.019   6.806  -2.626  1.00 10.00      B   
ATOM   2642  CG2 THR B  76      21.713   4.068  -2.566  1.00 10.00      B   
ATOM   2643  C   THR B  76      22.929   5.066   0.813  1.00 10.00      B   
ATOM   2644  O   THR B  76      22.970   6.161   1.376  1.00 10.00      B   
ATOM   2645  N   GLU B  77      23.850   4.123   0.993  1.00 10.00      B   
ATOM   2646  HN  GLU B  77      23.758   3.269   0.525  1.00 10.00      B   
ATOM   2647  CA  GLU B  77      24.990   4.318   1.885  1.00 10.00      B   
ATOM   2648  CB  GLU B  77      25.647   2.973   2.224  1.00 10.00      B   
ATOM   2649  CG  GLU B  77      24.685   1.842   2.558  1.00 10.00      B   
ATOM   2650  CD  GLU B  77      25.410   0.573   2.973  1.00 10.00      B   
ATOM   2651  OE1 GLU B  77      26.431   0.232   2.339  1.00 10.00      B   
ATOM   2652  OE2 GLU B  77      24.967  -0.087   3.936  1.00 10.00      B   
ATOM   2653  C   GLU B  77      26.041   5.226   1.252  1.00 10.00      B   
ATOM   2654  O   GLU B  77      26.854   5.830   1.953  1.00 10.00      B   
ATOM   2655  N   ASP B  78      26.010   5.331  -0.071  1.00 10.00      B   
ATOM   2656  HN  ASP B  78      25.308   4.867  -0.574  1.00 10.00      B   
ATOM   2657  CA  ASP B  78      26.991   6.129  -0.798  1.00 10.00      B   
ATOM   2658  CB  ASP B  78      27.383   5.473  -2.133  1.00 10.00      B   
ATOM   2659  CG  ASP B  78      26.237   5.329  -3.121  1.00 10.00      B   
ATOM   2660  OD1 ASP B  78      26.503   5.298  -4.343  1.00 10.00      B   
ATOM   2661  OD2 ASP B  78      25.069   5.252  -2.685  1.00 10.00      B   
ATOM   2662  C   ASP B  78      26.597   7.596  -0.985  1.00 10.00      B   
ATOM   2663  O   ASP B  78      27.239   8.485  -0.425  1.00 10.00      B   
ATOM   2664  N   ASP B  79      25.557   7.855  -1.767  1.00 10.00      B   
ATOM   2665  HN  ASP B  79      25.064   7.107  -2.177  1.00 10.00      B   
ATOM   2666  CA  ASP B  79      25.132   9.230  -2.030  1.00 10.00      B   
ATOM   2667  CB  ASP B  79      24.707   9.423  -3.494  1.00 10.00      B   
ATOM   2668  CG  ASP B  79      23.255   9.081  -3.768  1.00 10.00      B   
ATOM   2669  OD1 ASP B  79      22.842   7.938  -3.481  1.00 10.00      B   
ATOM   2670  OD2 ASP B  79      22.532   9.951  -4.293  1.00 10.00      B   
ATOM   2671  C   ASP B  79      24.062   9.717  -1.057  1.00 10.00      B   
ATOM   2672  O   ASP B  79      24.070  10.876  -0.646  1.00 10.00      B   
ATOM   2673  N   GLY B  80      23.152   8.831  -0.684  1.00 10.00      B   
ATOM   2674  HN  GLY B  80      23.183   7.927  -1.053  1.00 10.00      B   
ATOM   2675  CA  GLY B  80      22.107   9.201   0.246  1.00 10.00      B   
ATOM   2676  C   GLY B  80      20.832   9.638  -0.445  1.00 10.00      B   
ATOM   2677  O   GLY B  80      20.205  10.618  -0.045  1.00 10.00      B   
ATOM   2678  N   ARG B  81      20.438   8.905  -1.471  1.00 10.00      B   
ATOM   2679  HN  ARG B  81      20.972   8.123  -1.736  1.00 10.00      B   
ATOM   2680  CA  ARG B  81      19.232   9.222  -2.214  1.00 10.00      B   
ATOM   2681  CB  ARG B  81      19.448   8.962  -3.705  1.00 10.00      B   
ATOM   2682  CG  ARG B  81      18.571   9.801  -4.619  1.00 10.00      B   
ATOM   2683  CD  ARG B  81      19.104   9.801  -6.041  1.00 10.00      B   
ATOM   2684  NE  ARG B  81      20.552   9.987  -6.071  1.00 10.00      B   
ATOM   2685  HE  ARG B  81      21.035   9.954  -5.200  1.00 10.00      B   
ATOM   2686  CZ  ARG B  81      21.266  10.177  -7.174  1.00 10.00      B   
ATOM   2687  NH1 ARG B  81      20.672  10.253  -8.359  1.00 10.00      B   
ATOM   2688 HH11 ARG B  81      21.241  10.391  -9.225  1.00 10.00      B   
ATOM   2689 HH12 ARG B  81      19.638  10.187  -8.431  1.00 10.00      B   
ATOM   2690  NH2 ARG B  81      22.579  10.302  -7.077  1.00 10.00      B   
ATOM   2691 HH21 ARG B  81      23.159  10.453  -7.929  1.00 10.00      B   
ATOM   2692 HH22 ARG B  81      23.037  10.247  -6.135  1.00 10.00      B   
ATOM   2693  C   ARG B  81      18.058   8.394  -1.703  1.00 10.00      B   
ATOM   2694  O   ARG B  81      18.157   7.171  -1.582  1.00 10.00      B   
ATOM   2695  N   PRO B  82      16.939   9.055  -1.368  1.00 10.00      B   
ATOM   2696  CA  PRO B  82      15.740   8.373  -0.875  1.00 10.00      B   
ATOM   2697  CB  PRO B  82      14.782   9.517  -0.527  1.00 10.00      B   
ATOM   2698  CG  PRO B  82      15.272  10.684  -1.314  1.00 10.00      B   
ATOM   2699  CD  PRO B  82      16.760  10.515  -1.431  1.00 10.00      B   
ATOM   2700  C   PRO B  82      15.130   7.463  -1.938  1.00 10.00      B   
ATOM   2701  O   PRO B  82      14.569   7.930  -2.930  1.00 10.00      B   
ATOM   2702  N   ILE B  83      15.256   6.164  -1.730  1.00 10.00      B   
ATOM   2703  HN  ILE B  83      15.714   5.853  -0.919  1.00 10.00      B   
ATOM   2704  CA  ILE B  83      14.725   5.187  -2.666  1.00 10.00      B   
ATOM   2705  CB  ILE B  83      15.762   4.106  -3.027  1.00 10.00      B   
ATOM   2706  CG1 ILE B  83      16.481   3.605  -1.770  1.00 10.00      B   
ATOM   2707  CG2 ILE B  83      16.757   4.652  -4.043  1.00 10.00      B   
ATOM   2708  CD1 ILE B  83      17.466   2.488  -2.030  1.00 10.00      B   
ATOM   2709  C   ILE B  83      13.464   4.537  -2.117  1.00 10.00      B   
ATOM   2710  O   ILE B  83      13.209   4.578  -0.911  1.00 10.00      B   
ATOM   2711  N   TYR B  84      12.678   3.946  -3.004  1.00 10.00      B   
ATOM   2712  HN  TYR B  84      12.945   3.936  -3.948  1.00 10.00      B   
ATOM   2713  CA  TYR B  84      11.433   3.298  -2.618  1.00 10.00      B   
ATOM   2714  CB  TYR B  84      10.233   4.108  -3.127  1.00 10.00      B   
ATOM   2715  CG  TYR B  84      10.348   5.601  -2.896  1.00 10.00      B   
ATOM   2716  CD1 TYR B  84      10.968   6.423  -3.831  1.00 10.00      B   
ATOM   2717  CD2 TYR B  84       9.845   6.188  -1.744  1.00 10.00      B   
ATOM   2718  CE1 TYR B  84      11.086   7.782  -3.622  1.00 10.00      B   
ATOM   2719  CE2 TYR B  84       9.956   7.549  -1.530  1.00 10.00      B   
ATOM   2720  CZ  TYR B  84      10.579   8.340  -2.471  1.00 10.00      B   
ATOM   2721  OH  TYR B  84      10.700   9.695  -2.258  1.00 10.00      B   
ATOM   2722  HH  TYR B  84      10.723  10.156  -3.119  1.00 10.00      B   
ATOM   2723  C   TYR B  84      11.376   1.888  -3.189  1.00 10.00      B   
ATOM   2724  O   TYR B  84      11.770   1.662  -4.332  1.00 10.00      B   
ATOM   2725  N   ALA B  85      10.895   0.945  -2.391  1.00 10.00      B   
ATOM   2726  HN  ALA B  85      10.608   1.184  -1.483  1.00 10.00      B   
ATOM   2727  CA  ALA B  85      10.787  -0.439  -2.827  1.00 10.00      B   
ATOM   2728  CB  ALA B  85      12.110  -1.164  -2.620  1.00 10.00      B   
ATOM   2729  C   ALA B  85       9.672  -1.154  -2.076  1.00 10.00      B   
ATOM   2730  O   ALA B  85       9.382  -0.830  -0.923  1.00 10.00      B   
ATOM   2731  N   LEU B  86       9.040  -2.116  -2.738  1.00 10.00      B   
ATOM   2732  HN  LEU B  86       9.310  -2.318  -3.657  1.00 10.00      B   
ATOM   2733  CA  LEU B  86       7.966  -2.889  -2.128  1.00 10.00      B   
ATOM   2734  CB  LEU B  86       7.038  -3.464  -3.202  1.00 10.00      B   
ATOM   2735  CG  LEU B  86       6.270  -2.447  -4.050  1.00 10.00      B   
ATOM   2736  CD1 LEU B  86       5.526  -3.148  -5.176  1.00 10.00      B   
ATOM   2737  CD2 LEU B  86       5.307  -1.645  -3.189  1.00 10.00      B   
ATOM   2738  C   LEU B  86       8.561  -4.010  -1.287  1.00 10.00      B   
ATOM   2739  O   LEU B  86       8.595  -5.170  -1.702  1.00 10.00      B   
ATOM   2740  N   VAL B  87       9.035  -3.644  -0.111  1.00 10.00      B   
ATOM   2741  HN  VAL B  87       8.948  -2.706   0.161  1.00 10.00      B   
ATOM   2742  CA  VAL B  87       9.666  -4.582   0.801  1.00 10.00      B   
ATOM   2743  CB  VAL B  87      10.572  -3.836   1.806  1.00 10.00      B   
ATOM   2744  CG1 VAL B  87      11.274  -4.806   2.744  1.00 10.00      B   
ATOM   2745  CG2 VAL B  87      11.586  -2.977   1.065  1.00 10.00      B   
ATOM   2746  C   VAL B  87       8.638  -5.421   1.558  1.00 10.00      B   
ATOM   2747  O   VAL B  87       7.560  -4.940   1.914  1.00 10.00      B   
ATOM   2748  N   ASN B  88       8.983  -6.683   1.778  1.00 10.00      B   
ATOM   2749  HN  ASN B  88       9.850  -6.998   1.451  1.00 10.00      B   
ATOM   2750  CA  ASN B  88       8.127  -7.609   2.504  1.00 10.00      B   
ATOM   2751  CB  ASN B  88       8.330  -9.030   1.959  1.00 10.00      B   
ATOM   2752  CG  ASN B  88       7.462 -10.078   2.632  1.00 10.00      B   
ATOM   2753  OD1 ASN B  88       6.407  -9.779   3.186  1.00 10.00      B   
ATOM   2754  ND2 ASN B  88       7.898 -11.326   2.573  1.00 10.00      B   
ATOM   2755 HD21 ASN B  88       8.741 -11.500   2.108  1.00 10.00      B   
ATOM   2756 HD22 ASN B  88       7.357 -12.025   2.996  1.00 10.00      B   
ATOM   2757  C   ASN B  88       8.476  -7.552   3.988  1.00 10.00      B   
ATOM   2758  O   ASN B  88       9.652  -7.565   4.353  1.00 10.00      B   
ATOM   2759  N   LEU B  89       7.459  -7.476   4.837  1.00 10.00      B   
ATOM   2760  HN  LEU B  89       6.538  -7.475   4.485  1.00 10.00      B   
ATOM   2761  CA  LEU B  89       7.667  -7.396   6.279  1.00 10.00      B   
ATOM   2762  CB  LEU B  89       6.399  -6.919   6.994  1.00 10.00      B   
ATOM   2763  CG  LEU B  89       6.257  -5.406   7.190  1.00 10.00      B   
ATOM   2764  CD1 LEU B  89       6.048  -4.699   5.860  1.00 10.00      B   
ATOM   2765  CD2 LEU B  89       5.120  -5.095   8.150  1.00 10.00      B   
ATOM   2766  C   LEU B  89       8.134  -8.724   6.862  1.00 10.00      B   
ATOM   2767  O   LEU B  89       8.728  -8.761   7.941  1.00 10.00      B   
ATOM   2768  N   ALA B  90       7.858  -9.810   6.151  1.00 10.00      B   
ATOM   2769  HN  ALA B  90       7.381  -9.716   5.301  1.00 10.00      B   
ATOM   2770  CA  ALA B  90       8.259 -11.135   6.605  1.00 10.00      B   
ATOM   2771  CB  ALA B  90       7.630 -12.217   5.741  1.00 10.00      B   
ATOM   2772  C   ALA B  90       9.781 -11.264   6.617  1.00 10.00      B   
ATOM   2773  O   ALA B  90      10.461 -10.807   5.692  1.00 10.00      B   
ATOM   2774  N   THR B  91      10.301 -11.888   7.669  1.00 10.00      B   
ATOM   2775  HN  THR B  91       9.699 -12.233   8.360  1.00 10.00      B   
ATOM   2776  CA  THR B  91      11.741 -12.081   7.827  1.00 10.00      B   
ATOM   2777  CB  THR B  91      12.079 -12.741   9.187  1.00 10.00      B   
ATOM   2778  OG1 THR B  91      13.466 -13.097   9.253  1.00 10.00      B   
ATOM   2779  HG1 THR B  91      13.929 -12.469   9.839  1.00 10.00      B   
ATOM   2780  CG2 THR B  91      11.215 -13.966   9.440  1.00 10.00      B   
ATOM   2781  C   THR B  91      12.333 -12.877   6.660  1.00 10.00      B   
ATOM   2782  O   THR B  91      13.462 -12.631   6.232  1.00 10.00      B   
ATOM   2783  N   THR B  92      11.555 -13.810   6.126  1.00 10.00      B   
ATOM   2784  HN  THR B  92      10.663 -13.966   6.503  1.00 10.00      B   
ATOM   2785  CA  THR B  92      11.987 -14.621   5.000  1.00 10.00      B   
ATOM   2786  CB  THR B  92      11.196 -15.938   4.975  1.00 10.00      B   
ATOM   2787  OG1 THR B  92      10.033 -15.793   5.806  1.00 10.00      B   
ATOM   2788  HG1 THR B  92       9.361 -16.425   5.529  1.00 10.00      B   
ATOM   2789  CG2 THR B  92      12.049 -17.078   5.508  1.00 10.00      B   
ATOM   2790  C   THR B  92      11.765 -13.861   3.688  1.00 10.00      B   
ATOM   2791  O   THR B  92      11.056 -14.320   2.793  1.00 10.00      B   
ATOM   2792  N   SER B  93      12.388 -12.693   3.583  1.00 10.00      B   
ATOM   2793  HN  SER B  93      12.945 -12.382   4.334  1.00 10.00      B   
ATOM   2794  CA  SER B  93      12.259 -11.845   2.403  1.00 10.00      B   
ATOM   2795  CB  SER B  93      12.679 -10.417   2.754  1.00 10.00      B   
ATOM   2796  OG  SER B  93      12.686 -10.223   4.162  1.00 10.00      B   
ATOM   2797  HG  SER B  93      11.808 -10.421   4.521  1.00 10.00      B   
ATOM   2798  C   SER B  93      13.083 -12.365   1.221  1.00 10.00      B   
ATOM   2799  O   SER B  93      13.049 -11.791   0.132  1.00 10.00      B   
ATOM   2800  N   ILE B  94      13.804 -13.463   1.438  1.00 10.00      B   
ATOM   2801  HN  ILE B  94      13.774 -13.880   2.322  1.00 10.00      B   
ATOM   2802  CA  ILE B  94      14.640 -14.064   0.400  1.00 10.00      B   
ATOM   2803  CB  ILE B  94      15.441 -15.270   0.949  1.00 10.00      B   
ATOM   2804  CG1 ILE B  94      16.352 -15.861  -0.133  1.00 10.00      B   
ATOM   2805  CG2 ILE B  94      14.510 -16.331   1.523  1.00 10.00      B   
ATOM   2806  CD1 ILE B  94      17.198 -17.023   0.337  1.00 10.00      B   
ATOM   2807  C   ILE B  94      13.814 -14.491  -0.820  1.00 10.00      B   
ATOM   2808  O   ILE B  94      14.326 -14.554  -1.941  1.00 10.00      B   
ATOM   2809  N   SER B  95      12.532 -14.757  -0.593  1.00 10.00      B   
ATOM   2810  HN  SER B  95      12.187 -14.683   0.322  1.00 10.00      B   
ATOM   2811  CA  SER B  95      11.622 -15.179  -1.650  1.00 10.00      B   
ATOM   2812  CB  SER B  95      10.212 -15.313  -1.084  1.00 10.00      B   
ATOM   2813  OG  SER B  95      10.253 -15.857   0.227  1.00 10.00      B   
ATOM   2814  HG  SER B  95       9.605 -15.401   0.784  1.00 10.00      B   
ATOM   2815  C   SER B  95      11.628 -14.223  -2.845  1.00 10.00      B   
ATOM   2816  O   SER B  95      11.415 -14.648  -3.982  1.00 10.00      B   
ATOM   2817  N   LYS B  96      11.893 -12.943  -2.590  1.00 10.00      B   
ATOM   2818  HN  LYS B  96      12.076 -12.667  -1.665  1.00 10.00      B   
ATOM   2819  CA  LYS B  96      11.929 -11.938  -3.650  1.00 10.00      B   
ATOM   2820  CB  LYS B  96      12.253 -10.557  -3.077  1.00 10.00      B   
ATOM   2821  CG  LYS B  96      11.077  -9.874  -2.402  1.00 10.00      B   
ATOM   2822  CD  LYS B  96       9.920  -9.684  -3.370  1.00 10.00      B   
ATOM   2823  CE  LYS B  96       8.990  -8.574  -2.911  1.00 10.00      B   
ATOM   2824  NZ  LYS B  96       9.594  -7.231  -3.108  1.00 10.00      B   
ATOM   2825  HZ1 LYS B  96       9.704  -7.033  -4.121  1.00 10.00      B   
ATOM   2826  HZ2 LYS B  96      10.537  -7.187  -2.654  1.00 10.00      B   
ATOM   2827  HZ3 LYS B  96       8.990  -6.497  -2.684  1.00 10.00      B   
ATOM   2828  C   LYS B  96      12.935 -12.306  -4.737  1.00 10.00      B   
ATOM   2829  O   LYS B  96      12.700 -12.074  -5.920  1.00 10.00      B   
ATOM   2830  N   MET B  97      14.047 -12.894  -4.328  1.00 10.00      B   
ATOM   2831  HN  MET B  97      14.175 -13.067  -3.369  1.00 10.00      B   
ATOM   2832  CA  MET B  97      15.081 -13.298  -5.268  1.00 10.00      B   
ATOM   2833  CB  MET B  97      16.471 -13.066  -4.675  1.00 10.00      B   
ATOM   2834  CG  MET B  97      16.779 -11.612  -4.364  1.00 10.00      B   
ATOM   2835  SD  MET B  97      18.518 -11.338  -3.985  1.00 10.00      B   
ATOM   2836  CE  MET B  97      19.274 -11.802  -5.539  1.00 10.00      B   
ATOM   2837  C   MET B  97      14.918 -14.764  -5.639  1.00 10.00      B   
ATOM   2838  O   MET B  97      15.203 -15.168  -6.767  1.00 10.00      B   
ATOM   2839  N   ALA B  98      14.434 -15.551  -4.683  1.00 10.00      B   
ATOM   2840  HN  ALA B  98      14.207 -15.155  -3.813  1.00 10.00      B   
ATOM   2841  CA  ALA B  98      14.237 -16.984  -4.877  1.00 10.00      B   
ATOM   2842  CB  ALA B  98      13.831 -17.647  -3.571  1.00 10.00      B   
ATOM   2843  C   ALA B  98      13.219 -17.289  -5.974  1.00 10.00      B   
ATOM   2844  O   ALA B  98      13.259 -18.354  -6.585  1.00 10.00      B   
ATOM   2845  N   THR B  99      12.318 -16.351  -6.230  1.00 10.00      B   
ATOM   2846  HN  THR B  99      12.335 -15.516  -5.716  1.00 10.00      B   
ATOM   2847  CA  THR B  99      11.299 -16.539  -7.256  1.00 10.00      B   
ATOM   2848  CB  THR B  99       9.918 -16.033  -6.785  1.00 10.00      B   
ATOM   2849  OG1 THR B  99       9.805 -16.186  -5.362  1.00 10.00      B   
ATOM   2850  HG1 THR B  99      10.508 -15.687  -4.926  1.00 10.00      B   
ATOM   2851  CG2 THR B  99       8.801 -16.827  -7.450  1.00 10.00      B   
ATOM   2852  C   THR B  99      11.685 -15.844  -8.567  1.00 10.00      B   
ATOM   2853  O   THR B  99      10.852 -15.665  -9.455  1.00 10.00      B   
ATOM   2854  N   ASP B 100      12.950 -15.456  -8.690  1.00 10.00      B   
ATOM   2855  HN  ASP B 100      13.581 -15.624  -7.958  1.00 10.00      B   
ATOM   2856  CA  ASP B 100      13.422 -14.785  -9.900  1.00 10.00      B   
ATOM   2857  CB  ASP B 100      13.717 -13.304  -9.634  1.00 10.00      B   
ATOM   2858  CG  ASP B 100      14.262 -12.588 -10.858  1.00 10.00      B   
ATOM   2859  OD1 ASP B 100      13.523 -12.455 -11.855  1.00 10.00      B   
ATOM   2860  OD2 ASP B 100      15.432 -12.149 -10.829  1.00 10.00      B   
ATOM   2861  C   ASP B 100      14.657 -15.468 -10.476  1.00 10.00      B   
ATOM   2862  O   ASP B 100      14.649 -15.929 -11.620  1.00 10.00      B   
ATOM   2863  N   PHE B 101      15.709 -15.546  -9.675  1.00 10.00      B   
ATOM   2864  HN  PHE B 101      15.642 -15.192  -8.762  1.00 10.00      B   
ATOM   2865  CA  PHE B 101      16.958 -16.155 -10.110  1.00 10.00      B   
ATOM   2866  CB  PHE B 101      18.139 -15.580  -9.323  1.00 10.00      B   
ATOM   2867  CG  PHE B 101      18.350 -14.111  -9.554  1.00 10.00      B   
ATOM   2868  CD1 PHE B 101      19.094 -13.667 -10.633  1.00 10.00      B   
ATOM   2869  CD2 PHE B 101      17.798 -13.175  -8.695  1.00 10.00      B   
ATOM   2870  CE1 PHE B 101      19.283 -12.317 -10.855  1.00 10.00      B   
ATOM   2871  CE2 PHE B 101      17.985 -11.824  -8.910  1.00 10.00      B   
ATOM   2872  CZ  PHE B 101      18.728 -11.394  -9.992  1.00 10.00      B   
ATOM   2873  C   PHE B 101      16.919 -17.672  -9.982  1.00 10.00      B   
ATOM   2874  O   PHE B 101      16.070 -18.227  -9.279  1.00 10.00      B   
ATOM   2875  N   ALA B 102      17.828 -18.335 -10.683  1.00 10.00      B   
ATOM   2876  HN  ALA B 102      18.461 -17.824 -11.244  1.00 10.00      B   
ATOM   2877  CA  ALA B 102      17.918 -19.790 -10.657  1.00 10.00      B   
ATOM   2878  CB  ALA B 102      18.630 -20.296 -11.903  1.00 10.00      B   
ATOM   2879  C   ALA B 102      18.628 -20.275  -9.395  1.00 10.00      B   
ATOM   2880  O   ALA B 102      19.156 -19.472  -8.625  1.00 10.00      B   
ATOM   2881  N   GLU B 103      18.647 -21.591  -9.199  1.00 10.00      B   
ATOM   2882  HN  GLU B 103      18.223 -22.174  -9.867  1.00 10.00      B   
ATOM   2883  CA  GLU B 103      19.277 -22.203  -8.029  1.00 10.00      B   
ATOM   2884  CB  GLU B 103      19.157 -23.728  -8.109  1.00 10.00      B   
ATOM   2885  CG  GLU B 103      19.564 -24.466  -6.844  1.00 10.00      B   
ATOM   2886  CD  GLU B 103      19.017 -25.877  -6.803  1.00 10.00      B   
ATOM   2887  OE1 GLU B 103      19.658 -26.792  -7.365  1.00 10.00      B   
ATOM   2888  OE2 GLU B 103      17.937 -26.080  -6.214  1.00 10.00      B   
ATOM   2889  C   GLU B 103      20.740 -21.783  -7.888  1.00 10.00      B   
ATOM   2890  O   GLU B 103      21.149 -21.263  -6.848  1.00 10.00      B   
ATOM   2891  N   ASN B 104      21.515 -21.986  -8.946  1.00 10.00      B   
ATOM   2892  HN  ASN B 104      21.128 -22.383  -9.753  1.00 10.00      B   
ATOM   2893  CA  ASN B 104      22.931 -21.625  -8.936  1.00 10.00      B   
ATOM   2894  CB  ASN B 104      23.682 -22.200 -10.146  1.00 10.00      B   
ATOM   2895  CG  ASN B 104      22.904 -22.123 -11.450  1.00 10.00      B   
ATOM   2896  OD1 ASN B 104      22.049 -21.259 -11.636  1.00 10.00      B   
ATOM   2897  ND2 ASN B 104      23.198 -23.034 -12.364  1.00 10.00      B   
ATOM   2898 HD21 ASN B 104      23.895 -23.699 -12.151  1.00 10.00      B   
ATOM   2899 HD22 ASN B 104      22.708 -23.012 -13.214  1.00 10.00      B   
ATOM   2900  C   ASN B 104      23.125 -20.115  -8.843  1.00 10.00      B   
ATOM   2901  O   ASN B 104      24.055 -19.640  -8.191  1.00 10.00      B   
ATOM   2902  N   GLU B 105      22.240 -19.364  -9.486  1.00 10.00      B   
ATOM   2903  HN  GLU B 105      21.526 -19.800  -9.997  1.00 10.00      B   
ATOM   2904  CA  GLU B 105      22.312 -17.910  -9.461  1.00 10.00      B   
ATOM   2905  CB  GLU B 105      21.278 -17.306 -10.411  1.00 10.00      B   
ATOM   2906  CG  GLU B 105      21.394 -17.800 -11.847  1.00 10.00      B   
ATOM   2907  CD  GLU B 105      20.449 -17.082 -12.788  1.00 10.00      B   
ATOM   2908  OE1 GLU B 105      20.815 -16.866 -13.962  1.00 10.00      B   
ATOM   2909  OE2 GLU B 105      19.335 -16.721 -12.357  1.00 10.00      B   
ATOM   2910  C   GLU B 105      22.103 -17.399  -8.037  1.00 10.00      B   
ATOM   2911  O   GLU B 105      22.772 -16.465  -7.590  1.00 10.00      B   
ATOM   2912  N   LEU B 106      21.179 -18.034  -7.326  1.00 10.00      B   
ATOM   2913  HN  LEU B 106      20.674 -18.767  -7.745  1.00 10.00      B   
ATOM   2914  CA  LEU B 106      20.888 -17.672  -5.949  1.00 10.00      B   
ATOM   2915  CB  LEU B 106      19.661 -18.429  -5.441  1.00 10.00      B   
ATOM   2916  CG  LEU B 106      18.310 -17.947  -5.968  1.00 10.00      B   
ATOM   2917  CD1 LEU B 106      17.203 -18.896  -5.542  1.00 10.00      B   
ATOM   2918  CD2 LEU B 106      18.026 -16.535  -5.483  1.00 10.00      B   
ATOM   2919  C   LEU B 106      22.087 -17.972  -5.063  1.00 10.00      B   
ATOM   2920  O   LEU B 106      22.433 -17.184  -4.181  1.00 10.00      B   
ATOM   2921  N   ASP B 107      22.729 -19.108  -5.317  1.00 10.00      B   
ATOM   2922  HN  ASP B 107      22.406 -19.691  -6.038  1.00 10.00      B   
ATOM   2923  CA  ASP B 107      23.898 -19.507  -4.546  1.00 10.00      B   
ATOM   2924  CB  ASP B 107      24.331 -20.933  -4.883  1.00 10.00      B   
ATOM   2925  CG  ASP B 107      24.652 -21.731  -3.637  1.00 10.00      B   
ATOM   2926  OD1 ASP B 107      25.626 -22.511  -3.647  1.00 10.00      B   
ATOM   2927  OD2 ASP B 107      23.925 -21.583  -2.636  1.00 10.00      B   
ATOM   2928  C   ASP B 107      25.039 -18.534  -4.779  1.00 10.00      B   
ATOM   2929  O   ASP B 107      25.810 -18.232  -3.866  1.00 10.00      B   
ATOM   2930  N   LEU B 108      25.131 -18.037  -6.007  1.00 10.00      B   
ATOM   2931  HN  LEU B 108      24.495 -18.338  -6.693  1.00 10.00      B   
ATOM   2932  CA  LEU B 108      26.158 -17.072  -6.365  1.00 10.00      B   
ATOM   2933  CB  LEU B 108      26.108 -16.763  -7.863  1.00 10.00      B   
ATOM   2934  CG  LEU B 108      27.159 -15.781  -8.388  1.00 10.00      B   
ATOM   2935  CD1 LEU B 108      28.559 -16.364  -8.260  1.00 10.00      B   
ATOM   2936  CD2 LEU B 108      26.863 -15.402  -9.830  1.00 10.00      B   
ATOM   2937  C   LEU B 108      25.964 -15.795  -5.557  1.00 10.00      B   
ATOM   2938  O   LEU B 108      26.919 -15.238  -5.014  1.00 10.00      B   
ATOM   2939  N   PHE B 109      24.714 -15.345  -5.468  1.00 10.00      B   
ATOM   2940  HN  PHE B 109      23.994 -15.831  -5.928  1.00 10.00      B   
ATOM   2941  CA  PHE B 109      24.393 -14.145  -4.709  1.00 10.00      B   
ATOM   2942  CB  PHE B 109      22.929 -13.740  -4.894  1.00 10.00      B   
ATOM   2943  CG  PHE B 109      22.583 -12.430  -4.240  1.00 10.00      B   
ATOM   2944  CD1 PHE B 109      21.997 -12.397  -2.985  1.00 10.00      B   
ATOM   2945  CD2 PHE B 109      22.847 -11.230  -4.881  1.00 10.00      B   
ATOM   2946  CE1 PHE B 109      21.682 -11.194  -2.382  1.00 10.00      B   
ATOM   2947  CE2 PHE B 109      22.534 -10.024  -4.284  1.00 10.00      B   
ATOM   2948  CZ  PHE B 109      21.950 -10.005  -3.032  1.00 10.00      B   
ATOM   2949  C   PHE B 109      24.690 -14.367  -3.234  1.00 10.00      B   
ATOM   2950  O   PHE B 109      25.172 -13.467  -2.549  1.00 10.00      B   
ATOM   2951  N   ARG B 110      24.398 -15.571  -2.753  1.00 10.00      B   
ATOM   2952  HN  ARG B 110      23.996 -16.241  -3.352  1.00 10.00      B   
ATOM   2953  CA  ARG B 110      24.652 -15.919  -1.362  1.00 10.00      B   
ATOM   2954  CB  ARG B 110      24.179 -17.344  -1.057  1.00 10.00      B   
ATOM   2955  CG  ARG B 110      22.683 -17.463  -0.822  1.00 10.00      B   
ATOM   2956  CD  ARG B 110      22.316 -18.826  -0.259  1.00 10.00      B   
ATOM   2957  NE  ARG B 110      22.242 -19.858  -1.293  1.00 10.00      B   
ATOM   2958  HE  ARG B 110      23.095 -20.169  -1.687  1.00 10.00      B   
ATOM   2959  CZ  ARG B 110      21.105 -20.404  -1.723  1.00 10.00      B   
ATOM   2960  NH1 ARG B 110      19.940 -20.041  -1.195  1.00 10.00      B   
ATOM   2961 HH11 ARG B 110      19.907 -19.324  -0.436  1.00 10.00      B   
ATOM   2962 HH12 ARG B 110      19.054 -20.481  -1.528  1.00 10.00      B   
ATOM   2963  NH2 ARG B 110      21.141 -21.332  -2.667  1.00 10.00      B   
ATOM   2964 HH21 ARG B 110      22.060 -21.640  -3.060  1.00 10.00      B   
ATOM   2965 HH22 ARG B 110      20.256 -21.754  -3.025  1.00 10.00      B   
ATOM   2966  C   ARG B 110      26.135 -15.780  -1.049  1.00 10.00      B   
ATOM   2967  O   ARG B 110      26.512 -15.101  -0.095  1.00 10.00      B   
ATOM   2968  N   LYS B 111      26.967 -16.402  -1.881  1.00 10.00      B   
ATOM   2969  HN  LYS B 111      26.596 -16.912  -2.635  1.00 10.00      B   
ATOM   2970  CA  LYS B 111      28.416 -16.348  -1.705  1.00 10.00      B   
ATOM   2971  CB  LYS B 111      29.119 -17.250  -2.723  1.00 10.00      B   
ATOM   2972  CG  LYS B 111      29.213 -18.704  -2.291  1.00 10.00      B   
ATOM   2973  CD  LYS B 111      30.203 -18.872  -1.150  1.00 10.00      B   
ATOM   2974  CE  LYS B 111      29.915 -20.125  -0.341  1.00 10.00      B   
ATOM   2975  NZ  LYS B 111      28.616 -20.035   0.376  1.00 10.00      B   
ATOM   2976  HZ1 LYS B 111      27.831 -20.243  -0.273  1.00 10.00      B   
ATOM   2977  HZ2 LYS B 111      28.487 -19.069   0.762  1.00 10.00      B   
ATOM   2978  HZ3 LYS B 111      28.592 -20.712   1.164  1.00 10.00      B   
ATOM   2979  C   LYS B 111      28.926 -14.917  -1.821  1.00 10.00      B   
ATOM   2980  O   LYS B 111      29.827 -14.505  -1.088  1.00 10.00      B   
ATOM   2981  N   ALA B 112      28.346 -14.164  -2.746  1.00 10.00      B   
ATOM   2982  HN  ALA B 112      27.649 -14.558  -3.317  1.00 10.00      B   
ATOM   2983  CA  ALA B 112      28.726 -12.774  -2.943  1.00 10.00      B   
ATOM   2984  CB  ALA B 112      28.059 -12.207  -4.187  1.00 10.00      B   
ATOM   2985  C   ALA B 112      28.356 -11.950  -1.715  1.00 10.00      B   
ATOM   2986  O   ALA B 112      29.170 -11.183  -1.206  1.00 10.00      B   
ATOM   2987  N   LEU B 113      27.129 -12.141  -1.233  1.00 10.00      B   
ATOM   2988  HN  LEU B 113      26.537 -12.788  -1.680  1.00 10.00      B   
ATOM   2989  CA  LEU B 113      26.630 -11.425  -0.063  1.00 10.00      B   
ATOM   2990  CB  LEU B 113      25.188 -11.840   0.241  1.00 10.00      B   
ATOM   2991  CG  LEU B 113      24.507 -11.129   1.414  1.00 10.00      B   
ATOM   2992  CD1 LEU B 113      24.329  -9.647   1.116  1.00 10.00      B   
ATOM   2993  CD2 LEU B 113      23.168 -11.779   1.731  1.00 10.00      B   
ATOM   2994  C   LEU B 113      27.515 -11.676   1.152  1.00 10.00      B   
ATOM   2995  O   LEU B 113      27.816 -10.752   1.910  1.00 10.00      B   
ATOM   2996  N   GLU B 114      27.937 -12.927   1.324  1.00 10.00      B   
ATOM   2997  HN  GLU B 114      27.655 -13.620   0.686  1.00 10.00      B   
ATOM   2998  CA  GLU B 114      28.798 -13.301   2.439  1.00 10.00      B   
ATOM   2999  CB  GLU B 114      29.077 -14.811   2.431  1.00 10.00      B   
ATOM   3000  CG  GLU B 114      27.832 -15.662   2.652  1.00 10.00      B   
ATOM   3001  CD  GLU B 114      28.088 -17.154   2.537  1.00 10.00      B   
ATOM   3002  OE1 GLU B 114      28.396 -17.630   1.423  1.00 10.00      B   
ATOM   3003  OE2 GLU B 114      27.953 -17.863   3.558  1.00 10.00      B   
ATOM   3004  C   GLU B 114      30.098 -12.497   2.406  1.00 10.00      B   
ATOM   3005  O   GLU B 114      30.628 -12.110   3.448  1.00 10.00      B   
ATOM   3006  N   LEU B 115      30.590 -12.224   1.201  1.00 10.00      B   
ATOM   3007  HN  LEU B 115      30.119 -12.557   0.406  1.00 10.00      B   
ATOM   3008  CA  LEU B 115      31.811 -11.447   1.028  1.00 10.00      B   
ATOM   3009  CB  LEU B 115      32.422 -11.697  -0.354  1.00 10.00      B   
ATOM   3010  CG  LEU B 115      32.953 -13.106  -0.620  1.00 10.00      B   
ATOM   3011  CD1 LEU B 115      33.505 -13.204  -2.033  1.00 10.00      B   
ATOM   3012  CD2 LEU B 115      34.020 -13.480   0.400  1.00 10.00      B   
ATOM   3013  C   LEU B 115      31.528  -9.958   1.206  1.00 10.00      B   
ATOM   3014  O   LEU B 115      32.350  -9.223   1.755  1.00 10.00      B   
ATOM   3015  N   ILE B 116      30.357  -9.527   0.743  1.00 10.00      B   
ATOM   3016  HN  ILE B 116      29.750 -10.173   0.318  1.00 10.00      B   
ATOM   3017  CA  ILE B 116      29.944  -8.126   0.840  1.00 10.00      B   
ATOM   3018  CB  ILE B 116      28.524  -7.911   0.256  1.00 10.00      B   
ATOM   3019  CG1 ILE B 116      28.484  -8.247  -1.237  1.00 10.00      B   
ATOM   3020  CG2 ILE B 116      28.036  -6.489   0.492  1.00 10.00      B   
ATOM   3021  CD1 ILE B 116      29.370  -7.371  -2.092  1.00 10.00      B   
ATOM   3022  C   ILE B 116      29.956  -7.657   2.292  1.00 10.00      B   
ATOM   3023  O   ILE B 116      30.505  -6.602   2.610  1.00 10.00      B   
ATOM   3024  N   ILE B 117      29.359  -8.460   3.163  1.00 10.00      B   
ATOM   3025  HN  ILE B 117      28.955  -9.297   2.841  1.00 10.00      B   
ATOM   3026  CA  ILE B 117      29.284  -8.137   4.582  1.00 10.00      B   
ATOM   3027  CB  ILE B 117      28.339  -9.108   5.322  1.00 10.00      B   
ATOM   3028  CG1 ILE B 117      26.995  -9.220   4.594  1.00 10.00      B   
ATOM   3029  CG2 ILE B 117      28.127  -8.650   6.754  1.00 10.00      B   
ATOM   3030  CD1 ILE B 117      26.135 -10.372   5.072  1.00 10.00      B   
ATOM   3031  C   ILE B 117      30.663  -8.195   5.237  1.00 10.00      B   
ATOM   3032  O   ILE B 117      31.011  -7.342   6.056  1.00 10.00      B   
ATOM   3033  N   ASP B 118      31.440  -9.205   4.860  1.00 10.00      B   
ATOM   3034  HN  ASP B 118      31.102  -9.840   4.194  1.00 10.00      B   
ATOM   3035  CA  ASP B 118      32.779  -9.407   5.405  1.00 10.00      B   
ATOM   3036  CB  ASP B 118      33.364 -10.717   4.872  1.00 10.00      B   
ATOM   3037  CG  ASP B 118      34.786 -10.960   5.326  1.00 10.00      B   
ATOM   3038  OD1 ASP B 118      35.022 -11.022   6.548  1.00 10.00      B   
ATOM   3039  OD2 ASP B 118      35.672 -11.109   4.457  1.00 10.00      B   
ATOM   3040  C   ASP B 118      33.712  -8.238   5.086  1.00 10.00      B   
ATOM   3041  O   ASP B 118      34.511  -7.819   5.926  1.00 10.00      B   
ATOM   3042  N   SER B 119      33.596  -7.710   3.879  1.00 10.00      B   
ATOM   3043  HN  SER B 119      32.927  -8.075   3.262  1.00 10.00      B   
ATOM   3044  CA  SER B 119      34.426  -6.594   3.450  1.00 10.00      B   
ATOM   3045  CB  SER B 119      34.244  -6.357   1.950  1.00 10.00      B   
ATOM   3046  OG  SER B 119      34.382  -7.568   1.223  1.00 10.00      B   
ATOM   3047  HG  SER B 119      33.639  -8.155   1.426  1.00 10.00      B   
ATOM   3048  C   SER B 119      34.087  -5.324   4.234  1.00 10.00      B   
ATOM   3049  O   SER B 119      32.918  -4.952   4.363  1.00 10.00      B   
ATOM   3050  N   GLU B 120      35.110  -4.654   4.751  1.00 10.00      B   
ATOM   3051  HN  GLU B 120      36.024  -4.986   4.610  1.00 10.00      B   
ATOM   3052  CA  GLU B 120      34.906  -3.434   5.519  1.00 10.00      B   
ATOM   3053  CB  GLU B 120      36.184  -3.024   6.254  1.00 10.00      B   
ATOM   3054  CG  GLU B 120      35.972  -1.937   7.297  1.00 10.00      B   
ATOM   3055  CD  GLU B 120      34.962  -2.336   8.355  1.00 10.00      B   
ATOM   3056  OE1 GLU B 120      33.746  -2.171   8.116  1.00 10.00      B   
ATOM   3057  OE2 GLU B 120      35.382  -2.825   9.424  1.00 10.00      B   
ATOM   3058  C   GLU B 120      34.425  -2.306   4.615  1.00 10.00      B   
ATOM   3059  O   GLU B 120      33.524  -1.550   4.974  1.00 10.00      B   
ATOM   3060  N   THR B 121      35.010  -2.219   3.431  1.00 10.00      B   
ATOM   3061  HN  THR B 121      35.724  -2.854   3.196  1.00 10.00      B   
ATOM   3062  CA  THR B 121      34.641  -1.194   2.469  1.00 10.00      B   
ATOM   3063  CB  THR B 121      35.727  -1.062   1.394  1.00 10.00      B   
ATOM   3064  OG1 THR B 121      36.539  -2.244   1.410  1.00 10.00      B   
ATOM   3065  HG1 THR B 121      37.315  -2.104   0.856  1.00 10.00      B   
ATOM   3066  CG2 THR B 121      36.594   0.158   1.660  1.00 10.00      B   
ATOM   3067  C   THR B 121      33.319  -1.532   1.789  1.00 10.00      B   
ATOM   3068  O   THR B 121      32.767  -0.720   1.053  1.00 10.00      B   
ATOM   3069  N   GLY B 122      32.822  -2.740   2.038  1.00 10.00      B   
ATOM   3070  HN  GLY B 122      33.301  -3.337   2.648  1.00 10.00      B   
ATOM   3071  CA  GLY B 122      31.575  -3.173   1.439  1.00 10.00      B   
ATOM   3072  C   GLY B 122      31.728  -3.476  -0.037  1.00 10.00      B   
ATOM   3073  O   GLY B 122      30.740  -3.616  -0.755  1.00 10.00      B   
ATOM   3074  N   PHE B 123      32.970  -3.576  -0.489  1.00 10.00      B   
ATOM   3075  HN  PHE B 123      33.716  -3.460   0.135  1.00 10.00      B   
ATOM   3076  CA  PHE B 123      33.255  -3.855  -1.887  1.00 10.00      B   
ATOM   3077  CB  PHE B 123      34.119  -2.746  -2.490  1.00 10.00      B   
ATOM   3078  CG  PHE B 123      33.383  -1.463  -2.744  1.00 10.00      B   
ATOM   3079  CD1 PHE B 123      33.667  -0.330  -2.000  1.00 10.00      B   
ATOM   3080  CD2 PHE B 123      32.412  -1.389  -3.728  1.00 10.00      B   
ATOM   3081  CE1 PHE B 123      32.997   0.855  -2.232  1.00 10.00      B   
ATOM   3082  CE2 PHE B 123      31.736  -0.208  -3.966  1.00 10.00      B   
ATOM   3083  CZ  PHE B 123      32.029   0.915  -3.216  1.00 10.00      B   
ATOM   3084  C   PHE B 123      33.960  -5.193  -2.040  1.00 10.00      B   
ATOM   3085  O   PHE B 123      35.084  -5.370  -1.567  1.00 10.00      B   
ATOM   3086  N   ALA B 124      33.294  -6.128  -2.695  1.00 10.00      B   
ATOM   3087  HN  ALA B 124      32.399  -5.921  -3.049  1.00 10.00      B   
ATOM   3088  CA  ALA B 124      33.857  -7.448  -2.919  1.00 10.00      B   
ATOM   3089  CB  ALA B 124      32.784  -8.517  -2.771  1.00 10.00      B   
ATOM   3090  C   ALA B 124      34.494  -7.515  -4.299  1.00 10.00      B   
ATOM   3091  O   ALA B 124      33.947  -6.982  -5.267  1.00 10.00      B   
ATOM   3092  N   SER B 125      35.650  -8.157  -4.379  1.00 10.00      B   
ATOM   3093  HN  SER B 125      36.038  -8.550  -3.567  1.00 10.00      B   
ATOM   3094  CA  SER B 125      36.366  -8.293  -5.637  1.00 10.00      B   
ATOM   3095  CB  SER B 125      37.766  -8.845  -5.370  1.00 10.00      B   
ATOM   3096  OG  SER B 125      38.141  -8.618  -4.020  1.00 10.00      B   
ATOM   3097  HG  SER B 125      38.496  -7.725  -3.934  1.00 10.00      B   
ATOM   3098  C   SER B 125      35.609  -9.209  -6.596  1.00 10.00      B   
ATOM   3099  O   SER B 125      35.158 -10.292  -6.212  1.00 10.00      B   
ATOM   3100  N   SER B 126      35.480  -8.773  -7.843  1.00 10.00      B   
ATOM   3101  HN  SER B 126      35.874  -7.907  -8.090  1.00 10.00      B   
ATOM   3102  CA  SER B 126      34.775  -9.541  -8.860  1.00 10.00      B   
ATOM   3103  CB  SER B 126      34.764  -8.765 -10.178  1.00 10.00      B   
ATOM   3104  OG  SER B 126      35.707  -7.705 -10.144  1.00 10.00      B   
ATOM   3105  HG  SER B 126      35.248  -6.875  -9.935  1.00 10.00      B   
ATOM   3106  C   SER B 126      35.414 -10.913  -9.059  1.00 10.00      B   
ATOM   3107  O   SER B 126      34.728 -11.936  -9.069  1.00 10.00      B   
ATOM   3108  N   THR B 127      36.732 -10.923  -9.187  1.00 10.00      B   
ATOM   3109  HN  THR B 127      37.223 -10.074  -9.146  1.00 10.00      B   
ATOM   3110  CA  THR B 127      37.482 -12.152  -9.389  1.00 10.00      B   
ATOM   3111  CB  THR B 127      38.957 -11.827  -9.652  1.00 10.00      B   
ATOM   3112  OG1 THR B 127      39.285 -10.605  -8.974  1.00 10.00      B   
ATOM   3113  HG1 THR B 127      40.211 -10.628  -8.705  1.00 10.00      B   
ATOM   3114  CG2 THR B 127      39.195 -11.649 -11.141  1.00 10.00      B   
ATOM   3115  C   THR B 127      37.375 -13.079  -8.183  1.00 10.00      B   
ATOM   3116  O   THR B 127      37.413 -14.302  -8.322  1.00 10.00      B   
ATOM   3117  N   ASN B 128      37.229 -12.488  -7.002  1.00 10.00      B   
ATOM   3118  HN  ASN B 128      37.195 -11.510  -6.959  1.00 10.00      B   
ATOM   3119  CA  ASN B 128      37.114 -13.258  -5.770  1.00 10.00      B   
ATOM   3120  CB  ASN B 128      37.202 -12.342  -4.546  1.00 10.00      B   
ATOM   3121  CG  ASN B 128      37.812 -13.037  -3.345  1.00 10.00      B   
ATOM   3122  OD1 ASN B 128      38.579 -13.988  -3.488  1.00 10.00      B   
ATOM   3123  ND2 ASN B 128      37.498 -12.553  -2.154  1.00 10.00      B   
ATOM   3124 HD21 ASN B 128      36.896 -11.776  -2.111  1.00 10.00      B   
ATOM   3125 HD22 ASN B 128      37.881 -12.986  -1.360  1.00 10.00      B   
ATOM   3126  C   ASN B 128      35.809 -14.044  -5.759  1.00 10.00      B   
ATOM   3127  O   ASN B 128      35.785 -15.223  -5.407  1.00 10.00      B   
ATOM   3128  N   ILE B 129      34.727 -13.387  -6.167  1.00 10.00      B   
ATOM   3129  HN  ILE B 129      34.811 -12.444  -6.433  1.00 10.00      B   
ATOM   3130  CA  ILE B 129      33.418 -14.027  -6.223  1.00 10.00      B   
ATOM   3131  CB  ILE B 129      32.305 -13.005  -6.544  1.00 10.00      B   
ATOM   3132  CG1 ILE B 129      32.354 -11.832  -5.560  1.00 10.00      B   
ATOM   3133  CG2 ILE B 129      30.937 -13.671  -6.510  1.00 10.00      B   
ATOM   3134  CD1 ILE B 129      31.480 -10.661  -5.954  1.00 10.00      B   
ATOM   3135  C   ILE B 129      33.424 -15.119  -7.291  1.00 10.00      B   
ATOM   3136  O   ILE B 129      32.826 -16.183  -7.121  1.00 10.00      B   
ATOM   3137  N   LEU B 130      34.135 -14.857  -8.383  1.00 10.00      B   
ATOM   3138  HN  LEU B 130      34.602 -13.995  -8.452  1.00 10.00      B   
ATOM   3139  CA  LEU B 130      34.231 -15.807  -9.484  1.00 10.00      B   
ATOM   3140  CB  LEU B 130      34.866 -15.156 -10.715  1.00 10.00      B   
ATOM   3141  CG  LEU B 130      34.085 -14.004 -11.355  1.00 10.00      B   
ATOM   3142  CD1 LEU B 130      34.846 -13.435 -12.542  1.00 10.00      B   
ATOM   3143  CD2 LEU B 130      32.696 -14.460 -11.774  1.00 10.00      B   
ATOM   3144  C   LEU B 130      35.011 -17.059  -9.084  1.00 10.00      B   
ATOM   3145  O   LEU B 130      34.934 -18.088  -9.751  1.00 10.00      B   
ATOM   3146  N   ASN B 131      35.756 -16.974  -7.992  1.00 10.00      B   
ATOM   3147  HN  ASN B 131      35.783 -16.128  -7.492  1.00 10.00      B   
ATOM   3148  CA  ASN B 131      36.537 -18.110  -7.518  1.00 10.00      B   
ATOM   3149  CB  ASN B 131      37.844 -17.645  -6.866  1.00 10.00      B   
ATOM   3150  CG  ASN B 131      38.954 -18.677  -6.975  1.00 10.00      B   
ATOM   3151  OD1 ASN B 131      39.642 -18.762  -7.993  1.00 10.00      B   
ATOM   3152  ND2 ASN B 131      39.146 -19.462  -5.927  1.00 10.00      B   
ATOM   3153 HD21 ASN B 131      38.570 -19.341  -5.143  1.00 10.00      B   
ATOM   3154 HD22 ASN B 131      39.861 -20.133  -5.975  1.00 10.00      B   
ATOM   3155  C   ASN B 131      35.719 -18.963  -6.552  1.00 10.00      B   
ATOM   3156  O   ASN B 131      36.217 -19.936  -5.982  1.00 10.00      B   
ATOM   3157  N   LEU B 132      34.457 -18.595  -6.370  1.00 10.00      B   
ATOM   3158  HN  LEU B 132      34.118 -17.796  -6.834  1.00 10.00      B   
ATOM   3159  CA  LEU B 132      33.565 -19.329  -5.482  1.00 10.00      B   
ATOM   3160  CB  LEU B 132      32.930 -18.384  -4.460  1.00 10.00      B   
ATOM   3161  CG  LEU B 132      33.861 -17.841  -3.376  1.00 10.00      B   
ATOM   3162  CD1 LEU B 132      33.146 -16.795  -2.536  1.00 10.00      B   
ATOM   3163  CD2 LEU B 132      34.373 -18.971  -2.498  1.00 10.00      B   
ATOM   3164  C   LEU B 132      32.476 -20.050  -6.269  1.00 10.00      B   
ATOM   3165  O   LEU B 132      31.640 -20.741  -5.691  1.00 10.00      B   
ATOM   3166  N   VAL B 133      32.513 -19.905  -7.590  1.00 10.00      B   
ATOM   3167  HN  VAL B 133      33.229 -19.367  -7.988  1.00 10.00      B   
ATOM   3168  CA  VAL B 133      31.520 -20.523  -8.469  1.00 10.00      B   
ATOM   3169  CB  VAL B 133      31.719 -20.097  -9.940  1.00 10.00      B   
ATOM   3170  CG1 VAL B 133      30.595 -20.626 -10.816  1.00 10.00      B   
ATOM   3171  CG2 VAL B 133      31.798 -18.583 -10.046  1.00 10.00      B   
ATOM   3172  C   VAL B 133      31.538 -22.050  -8.359  1.00 10.00      B   
ATOM   3173  O   VAL B 133      30.516 -22.708  -8.541  1.00 10.00      B   
ATOM   3174  N   ASP B 134      32.698 -22.610  -8.042  1.00 10.00      B   
ATOM   3175  HN  ASP B 134      33.483 -22.040  -7.906  1.00 10.00      B   
ATOM   3176  CA  ASP B 134      32.831 -24.057  -7.904  1.00 10.00      B   
ATOM   3177  CB  ASP B 134      34.300 -24.471  -7.806  1.00 10.00      B   
ATOM   3178  CG  ASP B 134      34.813 -25.102  -9.084  1.00 10.00      B   
ATOM   3179  OD1 ASP B 134      35.144 -24.356 -10.026  1.00 10.00      B   
ATOM   3180  OD2 ASP B 134      34.890 -26.345  -9.153  1.00 10.00      B   
ATOM   3181  C   ASP B 134      32.065 -24.572  -6.692  1.00 10.00      B   
ATOM   3182  O   ASP B 134      31.734 -25.755  -6.609  1.00 10.00      B   
ATOM   3183  N   GLN B 135      31.769 -23.674  -5.762  1.00 10.00      B   
ATOM   3184  HN  GLN B 135      32.034 -22.737  -5.898  1.00 10.00      B   
ATOM   3185  CA  GLN B 135      31.047 -24.033  -4.550  1.00 10.00      B   
ATOM   3186  CB  GLN B 135      31.599 -23.256  -3.353  1.00 10.00      B   
ATOM   3187  CG  GLN B 135      33.096 -23.426  -3.133  1.00 10.00      B   
ATOM   3188  CD  GLN B 135      33.483 -24.844  -2.754  1.00 10.00      B   
ATOM   3189  OE1 GLN B 135      32.707 -25.569  -2.136  1.00 10.00      B   
ATOM   3190  NE2 GLN B 135      34.690 -25.247  -3.120  1.00 10.00      B   
ATOM   3191 HE21 GLN B 135      35.258 -24.618  -3.612  1.00 10.00      B   
ATOM   3192 HE22 GLN B 135      34.970 -26.158  -2.878  1.00 10.00      B   
ATOM   3193  C   GLN B 135      29.554 -23.764  -4.706  1.00 10.00      B   
ATOM   3194  O   GLN B 135      28.786 -23.899  -3.753  1.00 10.00      B   
ATOM   3195  N   LEU B 136      29.153 -23.375  -5.913  1.00 10.00      B   
ATOM   3196  HN  LEU B 136      29.817 -23.278  -6.628  1.00 10.00      B   
ATOM   3197  CA  LEU B 136      27.756 -23.089  -6.204  1.00 10.00      B   
ATOM   3198  CB  LEU B 136      27.630 -22.287  -7.500  1.00 10.00      B   
ATOM   3199  CG  LEU B 136      27.365 -20.786  -7.357  1.00 10.00      B   
ATOM   3200  CD1 LEU B 136      28.414 -20.127  -6.474  1.00 10.00      B   
ATOM   3201  CD2 LEU B 136      27.325 -20.127  -8.727  1.00 10.00      B   
ATOM   3202  C   LEU B 136      26.961 -24.380  -6.319  1.00 10.00      B   
ATOM   3203  O   LEU B 136      27.291 -25.256  -7.121  1.00 10.00      B   
ATOM   3204  N   LYS B 137      25.932 -24.499  -5.502  1.00 10.00      B   
ATOM   3205  HN  LYS B 137      25.738 -23.768  -4.866  1.00 10.00      B   
ATOM   3206  CA  LYS B 137      25.082 -25.676  -5.506  1.00 10.00      B   
ATOM   3207  CB  LYS B 137      24.528 -25.929  -4.103  1.00 10.00      B   
ATOM   3208  CG  LYS B 137      25.587 -25.969  -3.012  1.00 10.00      B   
ATOM   3209  CD  LYS B 137      24.962 -26.096  -1.630  1.00 10.00      B   
ATOM   3210  CE  LYS B 137      24.099 -24.889  -1.291  1.00 10.00      B   
ATOM   3211  NZ  LYS B 137      24.904 -23.646  -1.177  1.00 10.00      B   
ATOM   3212  HZ1 LYS B 137      24.292 -22.845  -0.913  1.00 10.00      B   
ATOM   3213  HZ2 LYS B 137      25.357 -23.425  -2.091  1.00 10.00      B   
ATOM   3214  HZ3 LYS B 137      25.641 -23.759  -0.453  1.00 10.00      B   
ATOM   3215  C   LYS B 137      23.932 -25.505  -6.492  1.00 10.00      B   
ATOM   3216  O   LYS B 137      23.241 -24.486  -6.483  1.00 10.00      B   
ATOM   3217  N   GLY B 138      23.740 -26.499  -7.344  1.00 10.00      B   
ATOM   3218  HN  GLY B 138      24.336 -27.277  -7.319  1.00 10.00      B   
ATOM   3219  CA  GLY B 138      22.670 -26.442  -8.317  1.00 10.00      B   
ATOM   3220  C   GLY B 138      23.186 -26.256  -9.724  1.00 10.00      B   
ATOM   3221  O   GLY B 138      22.842 -25.278 -10.388  1.00 10.00      B   
ATOM   3222  N   LYS B 139      24.000 -27.209 -10.175  1.00 10.00      B   
ATOM   3223  HN  LYS B 139      24.206 -27.965  -9.584  1.00 10.00      B   
ATOM   3224  CA  LYS B 139      24.601 -27.181 -11.509  1.00 10.00      B   
ATOM   3225  CB  LYS B 139      23.549 -27.047 -12.616  1.00 10.00      B   
ATOM   3226  CG  LYS B 139      24.051 -27.447 -13.995  1.00 10.00      B   
ATOM   3227  CD  LYS B 139      23.242 -26.782 -15.097  1.00 10.00      B   
ATOM   3228  CE  LYS B 139      23.742 -25.373 -15.378  1.00 10.00      B   
ATOM   3229  NZ  LYS B 139      22.917 -24.686 -16.407  1.00 10.00      B   
ATOM   3230  HZ1 LYS B 139      22.879 -25.255 -17.276  1.00 10.00      B   
ATOM   3231  HZ2 LYS B 139      23.328 -23.759 -16.638  1.00 10.00      B   
ATOM   3232  HZ3 LYS B 139      21.949 -24.543 -16.056  1.00 10.00      B   
ATOM   3233  C   LYS B 139      25.650 -26.080 -11.620  1.00 10.00      B   
ATOM   3234  O   LYS B 139      25.325 -24.906 -11.811  1.00 10.00      B   
ATOM   3235  N   LYS B 140      26.910 -26.473 -11.500  1.00 10.00      B   
ATOM   3236  HN  LYS B 140      27.098 -27.424 -11.363  1.00 10.00      B   
ATOM   3237  CA  LYS B 140      28.021 -25.534 -11.576  1.00 10.00      B   
ATOM   3238  CB  LYS B 140      29.336 -26.249 -11.261  1.00 10.00      B   
ATOM   3239  CG  LYS B 140      30.507 -25.313 -11.005  1.00 10.00      B   
ATOM   3240  CD  LYS B 140      31.835 -25.961 -11.370  1.00 10.00      B   
ATOM   3241  CE  LYS B 140      32.041 -27.274 -10.632  1.00 10.00      B   
ATOM   3242  NZ  LYS B 140      33.416 -27.801 -10.817  1.00 10.00      B   
ATOM   3243  HZ1 LYS B 140      33.471 -28.783 -10.483  1.00 10.00      B   
ATOM   3244  HZ2 LYS B 140      34.095 -27.224 -10.272  1.00 10.00      B   
ATOM   3245  HZ3 LYS B 140      33.683 -27.770 -11.824  1.00 10.00      B   
ATOM   3246  C   LYS B 140      28.107 -24.895 -12.959  1.00 10.00      B   
ATOM   3247  O   LYS B 140      27.829 -25.540 -13.971  1.00 10.00      B   
ATOM   3248  N   MET B 141      28.495 -23.633 -12.992  1.00 10.00      B   
ATOM   3249  HN  MET B 141      28.716 -23.178 -12.152  1.00 10.00      B   
ATOM   3250  CA  MET B 141      28.626 -22.904 -14.244  1.00 10.00      B   
ATOM   3251  CB  MET B 141      27.616 -21.753 -14.306  1.00 10.00      B   
ATOM   3252  CG  MET B 141      27.883 -20.630 -13.315  1.00 10.00      B   
ATOM   3253  SD  MET B 141      26.794 -19.213 -13.551  1.00 10.00      B   
ATOM   3254  CE  MET B 141      25.229 -19.890 -13.006  1.00 10.00      B   
ATOM   3255  C   MET B 141      30.044 -22.368 -14.378  1.00 10.00      B   
ATOM   3256  O   MET B 141      30.842 -22.484 -13.448  1.00 10.00      B   
ATOM   3257  N   ARG B 142      30.358 -21.796 -15.529  1.00 10.00      B   
ATOM   3258  HN  ARG B 142      29.677 -21.742 -16.244  1.00 10.00      B   
ATOM   3259  CA  ARG B 142      31.680 -21.234 -15.755  1.00 10.00      B   
ATOM   3260  CB  ARG B 142      32.009 -21.186 -17.248  1.00 10.00      B   
ATOM   3261  CG  ARG B 142      32.622 -22.464 -17.807  1.00 10.00      B   
ATOM   3262  CD  ARG B 142      31.561 -23.512 -18.129  1.00 10.00      B   
ATOM   3263  NE  ARG B 142      30.466 -22.963 -18.933  1.00 10.00      B   
ATOM   3264  HE  ARG B 142      29.654 -22.666 -18.441  1.00 10.00      B   
ATOM   3265  CZ  ARG B 142      30.491 -22.837 -20.265  1.00 10.00      B   
ATOM   3266  NH1 ARG B 142      31.566 -23.204 -20.952  1.00 10.00      B   
ATOM   3267 HH11 ARG B 142      32.396 -23.612 -20.456  1.00 10.00      B   
ATOM   3268 HH12 ARG B 142      31.600 -23.074 -21.988  1.00 10.00      B   
ATOM   3269  NH2 ARG B 142      29.446 -22.330 -20.900  1.00 10.00      B   
ATOM   3270 HH21 ARG B 142      29.450 -22.243 -21.938  1.00 10.00      B   
ATOM   3271 HH22 ARG B 142      28.606 -22.003 -20.357  1.00 10.00      B   
ATOM   3272  C   ARG B 142      31.761 -19.835 -15.160  1.00 10.00      B   
ATOM   3273  O   ARG B 142      30.736 -19.194 -14.925  1.00 10.00      B   
ATOM   3274  N   LYS B 143      32.979 -19.359 -14.928  1.00 10.00      B   
ATOM   3275  HN  LYS B 143      33.757 -19.913 -15.149  1.00 10.00      B   
ATOM   3276  CA  LYS B 143      33.189 -18.031 -14.357  1.00 10.00      B   
ATOM   3277  CB  LYS B 143      34.675 -17.772 -14.106  1.00 10.00      B   
ATOM   3278  CG  LYS B 143      35.265 -18.610 -12.984  1.00 10.00      B   
ATOM   3279  CD  LYS B 143      36.756 -18.357 -12.831  1.00 10.00      B   
ATOM   3280  CE  LYS B 143      37.319 -19.055 -11.603  1.00 10.00      B   
ATOM   3281  NZ  LYS B 143      37.029 -20.514 -11.600  1.00 10.00      B   
ATOM   3282  HZ1 LYS B 143      37.245 -20.927 -12.529  1.00 10.00      B   
ATOM   3283  HZ2 LYS B 143      36.027 -20.679 -11.383  1.00 10.00      B   
ATOM   3284  HZ3 LYS B 143      37.609 -20.991 -10.880  1.00 10.00      B   
ATOM   3285  C   LYS B 143      32.601 -16.952 -15.258  1.00 10.00      B   
ATOM   3286  O   LYS B 143      32.032 -15.970 -14.783  1.00 10.00      B   
ATOM   3287  N   LYS B 144      32.723 -17.152 -16.563  1.00 10.00      B   
ATOM   3288  HN  LYS B 144      33.194 -17.952 -16.882  1.00 10.00      B   
ATOM   3289  CA  LYS B 144      32.192 -16.204 -17.533  1.00 10.00      B   
ATOM   3290  CB  LYS B 144      32.666 -16.554 -18.940  1.00 10.00      B   
ATOM   3291  CG  LYS B 144      34.163 -16.404 -19.130  1.00 10.00      B   
ATOM   3292  CD  LYS B 144      34.574 -16.768 -20.541  1.00 10.00      B   
ATOM   3293  CE  LYS B 144      36.075 -16.639 -20.718  1.00 10.00      B   
ATOM   3294  NZ  LYS B 144      36.499 -16.956 -22.103  1.00 10.00      B   
ATOM   3295  HZ1 LYS B 144      36.085 -16.275 -22.771  1.00 10.00      B   
ATOM   3296  HZ2 LYS B 144      36.186 -17.912 -22.366  1.00 10.00      B   
ATOM   3297  HZ3 LYS B 144      37.534 -16.911 -22.177  1.00 10.00      B   
ATOM   3298  C   LYS B 144      30.669 -16.161 -17.483  1.00 10.00      B   
ATOM   3299  O   LYS B 144      30.055 -15.130 -17.759  1.00 10.00      B   
ATOM   3300  N   GLU B 145      30.060 -17.287 -17.133  1.00 10.00      B   
ATOM   3301  HN  GLU B 145      30.597 -18.079 -16.929  1.00 10.00      B   
ATOM   3302  CA  GLU B 145      28.611 -17.365 -17.032  1.00 10.00      B   
ATOM   3303  CB  GLU B 145      28.140 -18.819 -17.083  1.00 10.00      B   
ATOM   3304  CG  GLU B 145      28.511 -19.528 -18.376  1.00 10.00      B   
ATOM   3305  CD  GLU B 145      28.104 -20.985 -18.395  1.00 10.00      B   
ATOM   3306  OE1 GLU B 145      28.497 -21.731 -17.478  1.00 10.00      B   
ATOM   3307  OE2 GLU B 145      27.415 -21.406 -19.349  1.00 10.00      B   
ATOM   3308  C   GLU B 145      28.154 -16.687 -15.748  1.00 10.00      B   
ATOM   3309  O   GLU B 145      27.119 -16.022 -15.717  1.00 10.00      B   
ATOM   3310  N   ALA B 146      28.957 -16.838 -14.699  1.00 10.00      B   
ATOM   3311  HN  ALA B 146      29.770 -17.381 -14.795  1.00 10.00      B   
ATOM   3312  CA  ALA B 146      28.659 -16.234 -13.410  1.00 10.00      B   
ATOM   3313  CB  ALA B 146      29.629 -16.732 -12.351  1.00 10.00      B   
ATOM   3314  C   ALA B 146      28.709 -14.717 -13.517  1.00 10.00      B   
ATOM   3315  O   ALA B 146      27.885 -14.016 -12.928  1.00 10.00      B   
ATOM   3316  N   GLU B 147      29.676 -14.215 -14.284  1.00 10.00      B   
ATOM   3317  HN  GLU B 147      30.314 -14.827 -14.712  1.00 10.00      B   
ATOM   3318  CA  GLU B 147      29.822 -12.779 -14.489  1.00 10.00      B   
ATOM   3319  CB  GLU B 147      31.062 -12.478 -15.333  1.00 10.00      B   
ATOM   3320  CG  GLU B 147      31.442 -11.006 -15.366  1.00 10.00      B   
ATOM   3321  CD  GLU B 147      32.306 -10.660 -16.558  1.00 10.00      B   
ATOM   3322  OE1 GLU B 147      31.810 -10.743 -17.696  1.00 10.00      B   
ATOM   3323  OE2 GLU B 147      33.486 -10.303 -16.364  1.00 10.00      B   
ATOM   3324  C   GLU B 147      28.570 -12.227 -15.166  1.00 10.00      B   
ATOM   3325  O   GLU B 147      28.134 -11.108 -14.885  1.00 10.00      B   
ATOM   3326  N   GLN B 148      27.988 -13.035 -16.047  1.00 10.00      B   
ATOM   3327  HN  GLN B 148      28.391 -13.912 -16.226  1.00 10.00      B   
ATOM   3328  CA  GLN B 148      26.774 -12.655 -16.752  1.00 10.00      B   
ATOM   3329  CB  GLN B 148      26.453 -13.667 -17.853  1.00 10.00      B   
ATOM   3330  CG  GLN B 148      27.289 -13.505 -19.113  1.00 10.00      B   
ATOM   3331  CD  GLN B 148      27.192 -14.706 -20.031  1.00 10.00      B   
ATOM   3332  OE1 GLN B 148      26.271 -14.811 -20.844  1.00 10.00      B   
ATOM   3333  NE2 GLN B 148      28.147 -15.616 -19.916  1.00 10.00      B   
ATOM   3334 HE21 GLN B 148      28.855 -15.463 -19.250  1.00 10.00      B   
ATOM   3335 HE22 GLN B 148      28.114 -16.399 -20.504  1.00 10.00      B   
ATOM   3336  C   GLN B 148      25.613 -12.559 -15.768  1.00 10.00      B   
ATOM   3337  O   GLN B 148      24.769 -11.668 -15.867  1.00 10.00      B   
ATOM   3338  N   VAL B 149      25.587 -13.480 -14.808  1.00 10.00      B   
ATOM   3339  HN  VAL B 149      26.289 -14.170 -14.786  1.00 10.00      B   
ATOM   3340  CA  VAL B 149      24.548 -13.495 -13.787  1.00 10.00      B   
ATOM   3341  CB  VAL B 149      24.607 -14.778 -12.930  1.00 10.00      B   
ATOM   3342  CG1 VAL B 149      23.515 -14.776 -11.871  1.00 10.00      B   
ATOM   3343  CG2 VAL B 149      24.490 -16.014 -13.809  1.00 10.00      B   
ATOM   3344  C   VAL B 149      24.695 -12.269 -12.889  1.00 10.00      B   
ATOM   3345  O   VAL B 149      23.706 -11.701 -12.422  1.00 10.00      B   
ATOM   3346  N   LEU B 150      25.942 -11.856 -12.670  1.00 10.00      B   
ATOM   3347  HN  LEU B 150      26.688 -12.365 -13.061  1.00 10.00      B   
ATOM   3348  CA  LEU B 150      26.231 -10.683 -11.852  1.00 10.00      B   
ATOM   3349  CB  LEU B 150      27.742 -10.473 -11.705  1.00 10.00      B   
ATOM   3350  CG  LEU B 150      28.499 -11.529 -10.895  1.00 10.00      B   
ATOM   3351  CD1 LEU B 150      29.999 -11.301 -10.985  1.00 10.00      B   
ATOM   3352  CD2 LEU B 150      28.044 -11.525  -9.443  1.00 10.00      B   
ATOM   3353  C   LEU B 150      25.582  -9.444 -12.458  1.00 10.00      B   
ATOM   3354  O   LEU B 150      25.157  -8.539 -11.742  1.00 10.00      B   
ATOM   3355  N   GLN B 151      25.491  -9.423 -13.785  1.00 10.00      B   
ATOM   3356  HN  GLN B 151      25.841 -10.180 -14.299  1.00 10.00      B   
ATOM   3357  CA  GLN B 151      24.878  -8.304 -14.491  1.00 10.00      B   
ATOM   3358  CB  GLN B 151      25.085  -8.424 -16.004  1.00 10.00      B   
ATOM   3359  CG  GLN B 151      26.534  -8.344 -16.462  1.00 10.00      B   
ATOM   3360  CD  GLN B 151      27.331  -7.290 -15.720  1.00 10.00      B   
ATOM   3361  OE1 GLN B 151      27.226  -6.098 -16.007  1.00 10.00      B   
ATOM   3362  NE2 GLN B 151      28.153  -7.725 -14.778  1.00 10.00      B   
ATOM   3363 HE21 GLN B 151      28.200  -8.692 -14.614  1.00 10.00      B   
ATOM   3364 HE22 GLN B 151      28.687  -7.064 -14.288  1.00 10.00      B   
ATOM   3365  C   GLN B 151      23.389  -8.239 -14.172  1.00 10.00      B   
ATOM   3366  O   GLN B 151      22.811  -7.158 -14.057  1.00 10.00      B   
ATOM   3367  N   LYS B 152      22.777  -9.411 -14.013  1.00 10.00      B   
ATOM   3368  HN  LYS B 152      23.295 -10.238 -14.113  1.00 10.00      B   
ATOM   3369  CA  LYS B 152      21.358  -9.493 -13.688  1.00 10.00      B   
ATOM   3370  CB  LYS B 152      20.865 -10.942 -13.719  1.00 10.00      B   
ATOM   3371  CG  LYS B 152      20.782 -11.558 -15.107  1.00 10.00      B   
ATOM   3372  CD  LYS B 152      19.697 -12.626 -15.175  1.00 10.00      B   
ATOM   3373  CE  LYS B 152      19.971 -13.769 -14.207  1.00 10.00      B   
ATOM   3374  NZ  LYS B 152      18.842 -14.738 -14.149  1.00 10.00      B   
ATOM   3375  HZ1 LYS B 152      18.665 -15.138 -15.089  1.00 10.00      B   
ATOM   3376  HZ2 LYS B 152      17.979 -14.265 -13.817  1.00 10.00      B   
ATOM   3377  HZ3 LYS B 152      19.072 -15.520 -13.490  1.00 10.00      B   
ATOM   3378  C   LYS B 152      21.105  -8.892 -12.312  1.00 10.00      B   
ATOM   3379  O   LYS B 152      20.062  -8.288 -12.068  1.00 10.00      B   
ATOM   3380  N   PHE B 153      22.075  -9.059 -11.419  1.00 10.00      B   
ATOM   3381  HN  PHE B 153      22.883  -9.554 -11.677  1.00 10.00      B   
ATOM   3382  CA  PHE B 153      21.972  -8.525 -10.070  1.00 10.00      B   
ATOM   3383  CB  PHE B 153      23.117  -9.037  -9.188  1.00 10.00      B   
ATOM   3384  CG  PHE B 153      23.096 -10.519  -8.939  1.00 10.00      B   
ATOM   3385  CD1 PHE B 153      21.934 -11.155  -8.535  1.00 10.00      B   
ATOM   3386  CD2 PHE B 153      24.244 -11.277  -9.103  1.00 10.00      B   
ATOM   3387  CE1 PHE B 153      21.916 -12.517  -8.302  1.00 10.00      B   
ATOM   3388  CE2 PHE B 153      24.234 -12.639  -8.872  1.00 10.00      B   
ATOM   3389  CZ  PHE B 153      23.068 -13.260  -8.472  1.00 10.00      B   
ATOM   3390  C   PHE B 153      21.989  -7.002 -10.107  1.00 10.00      B   
ATOM   3391  O   PHE B 153      21.299  -6.345  -9.334  1.00 10.00      B   
ATOM   3392  N   VAL B 154      22.775  -6.449 -11.020  1.00 10.00      B   
ATOM   3393  HN  VAL B 154      23.302  -7.027 -11.612  1.00 10.00      B   
ATOM   3394  CA  VAL B 154      22.876  -5.002 -11.164  1.00 10.00      B   
ATOM   3395  CB  VAL B 154      24.085  -4.599 -12.037  1.00 10.00      B   
ATOM   3396  CG1 VAL B 154      24.225  -3.085 -12.102  1.00 10.00      B   
ATOM   3397  CG2 VAL B 154      25.364  -5.228 -11.506  1.00 10.00      B   
ATOM   3398  C   VAL B 154      21.595  -4.434 -11.773  1.00 10.00      B   
ATOM   3399  O   VAL B 154      21.047  -3.447 -11.284  1.00 10.00      B   
ATOM   3400  N   GLN B 155      21.110  -5.083 -12.827  1.00 10.00      B   
ATOM   3401  HN  GLN B 155      21.584  -5.876 -13.158  1.00 10.00      B   
ATOM   3402  CA  GLN B 155      19.897  -4.641 -13.512  1.00 10.00      B   
ATOM   3403  CB  GLN B 155      19.707  -5.388 -14.834  1.00 10.00      B   
ATOM   3404  CG  GLN B 155      20.121  -4.589 -16.060  1.00 10.00      B   
ATOM   3405  CD  GLN B 155      19.382  -3.268 -16.172  1.00 10.00      B   
ATOM   3406  OE1 GLN B 155      19.835  -2.244 -15.664  1.00 10.00      B   
ATOM   3407  NE2 GLN B 155      18.241  -3.277 -16.844  1.00 10.00      B   
ATOM   3408 HE21 GLN B 155      17.939  -4.129 -17.234  1.00 10.00      B   
ATOM   3409 HE22 GLN B 155      17.740  -2.437 -16.922  1.00 10.00      B   
ATOM   3410  C   GLN B 155      18.655  -4.783 -12.636  1.00 10.00      B   
ATOM   3411  O   GLN B 155      17.710  -4.006 -12.754  1.00 10.00      B   
ATOM   3412  N   ASN B 156      18.660  -5.774 -11.755  1.00 10.00      B   
ATOM   3413  HN  ASN B 156      19.439  -6.370 -11.708  1.00 10.00      B   
ATOM   3414  CA  ASN B 156      17.525  -6.006 -10.864  1.00 10.00      B   
ATOM   3415  CB  ASN B 156      17.381  -7.498 -10.548  1.00 10.00      B   
ATOM   3416  CG  ASN B 156      15.940  -7.932 -10.326  1.00 10.00      B   
ATOM   3417  OD1 ASN B 156      15.066  -7.122 -10.014  1.00 10.00      B   
ATOM   3418  ND2 ASN B 156      15.685  -9.227 -10.468  1.00 10.00      B   
ATOM   3419 HD21 ASN B 156      16.426  -9.827 -10.701  1.00 10.00      B   
ATOM   3420 HD22 ASN B 156      14.763  -9.534 -10.337  1.00 10.00      B   
ATOM   3421  C   ASN B 156      17.661  -5.186  -9.579  1.00 10.00      B   
ATOM   3422  O   ASN B 156      16.862  -5.319  -8.652  1.00 10.00      B   
ATOM   3423  N   LYS B 157      18.683  -4.336  -9.538  1.00 10.00      B   
ATOM   3424  HN  LYS B 157      19.289  -4.290 -10.310  1.00 10.00      B   
ATOM   3425  CA  LYS B 157      18.941  -3.464  -8.392  1.00 10.00      B   
ATOM   3426  CB  LYS B 157      17.796  -2.463  -8.171  1.00 10.00      B   
ATOM   3427  CG  LYS B 157      17.848  -1.231  -9.067  1.00 10.00      B   
ATOM   3428  CD  LYS B 157      17.502  -1.564 -10.511  1.00 10.00      B   
ATOM   3429  CE  LYS B 157      17.502  -0.320 -11.386  1.00 10.00      B   
ATOM   3430  NZ  LYS B 157      16.400   0.612 -11.027  1.00 10.00      B   
ATOM   3431  HZ1 LYS B 157      16.460   1.478 -11.602  1.00 10.00      B   
ATOM   3432  HZ2 LYS B 157      16.470   0.886 -10.019  1.00 10.00      B   
ATOM   3433  HZ3 LYS B 157      15.477   0.162 -11.189  1.00 10.00      B   
ATOM   3434  C   LYS B 157      19.250  -4.239  -7.109  1.00 10.00      B   
ATOM   3435  O   LYS B 157      18.745  -3.912  -6.036  1.00 10.00      B   
ATOM   3436  N   TRP B 158      20.076  -5.268  -7.227  1.00 10.00      B   
ATOM   3437  HN  TRP B 158      20.423  -5.507  -8.116  1.00 10.00      B   
ATOM   3438  CA  TRP B 158      20.473  -6.064  -6.071  1.00 10.00      B   
ATOM   3439  CB  TRP B 158      20.322  -7.563  -6.345  1.00 10.00      B   
ATOM   3440  CG  TRP B 158      18.909  -8.025  -6.536  1.00 10.00      B   
ATOM   3441  CD1 TRP B 158      18.402  -8.650  -7.633  1.00 10.00      B   
ATOM   3442  CD2 TRP B 158      17.823  -7.911  -5.605  1.00 10.00      B   
ATOM   3443  NE1 TRP B 158      17.073  -8.932  -7.449  1.00 10.00      B   
ATOM   3444  HE1 TRP B 158      16.491  -9.379  -8.099  1.00 10.00      B   
ATOM   3445  CE2 TRP B 158      16.692  -8.488  -6.213  1.00 10.00      B   
ATOM   3446  CE3 TRP B 158      17.695  -7.378  -4.320  1.00 10.00      B   
ATOM   3447  CZ2 TRP B 158      15.453  -8.549  -5.582  1.00 10.00      B   
ATOM   3448  CZ3 TRP B 158      16.464  -7.439  -3.695  1.00 10.00      B   
ATOM   3449  CH2 TRP B 158      15.360  -8.020  -4.326  1.00 10.00      B   
ATOM   3450  C   TRP B 158      21.919  -5.758  -5.700  1.00 10.00      B   
ATOM   3451  O   TRP B 158      22.263  -5.653  -4.523  1.00 10.00      B   
ATOM   3452  N   LEU B 159      22.758  -5.598  -6.716  1.00 10.00      B   
ATOM   3453  HN  LEU B 159      22.417  -5.663  -7.633  1.00 10.00      B   
ATOM   3454  CA  LEU B 159      24.169  -5.305  -6.509  1.00 10.00      B   
ATOM   3455  CB  LEU B 159      25.032  -6.524  -6.858  1.00 10.00      B   
ATOM   3456  CG  LEU B 159      24.912  -7.741  -5.936  1.00 10.00      B   
ATOM   3457  CD1 LEU B 159      25.740  -8.897  -6.472  1.00 10.00      B   
ATOM   3458  CD2 LEU B 159      25.344  -7.390  -4.522  1.00 10.00      B   
ATOM   3459  C   LEU B 159      24.596  -4.119  -7.364  1.00 10.00      B   
ATOM   3460  O   LEU B 159      24.023  -3.875  -8.425  1.00 10.00      B   
ATOM   3461  N   ILE B 160      25.592  -3.384  -6.892  1.00 10.00      B   
ATOM   3462  HN  ILE B 160      25.999  -3.631  -6.030  1.00 10.00      B   
ATOM   3463  CA  ILE B 160      26.112  -2.232  -7.614  1.00 10.00      B   
ATOM   3464  CB  ILE B 160      26.095  -0.951  -6.748  1.00 10.00      B   
ATOM   3465  CG1 ILE B 160      24.737  -0.771  -6.067  1.00 10.00      B   
ATOM   3466  CG2 ILE B 160      26.434   0.273  -7.591  1.00 10.00      B   
ATOM   3467  CD1 ILE B 160      24.684   0.388  -5.093  1.00 10.00      B   
ATOM   3468  C   ILE B 160      27.548  -2.510  -8.034  1.00 10.00      B   
ATOM   3469  O   ILE B 160      28.327  -3.069  -7.260  1.00 10.00      B   
ATOM   3470  N   GLU B 161      27.888  -2.134  -9.254  1.00 10.00      B   
ATOM   3471  HN  GLU B 161      27.222  -1.692  -9.824  1.00 10.00      B   
ATOM   3472  CA  GLU B 161      29.229  -2.342  -9.768  1.00 10.00      B   
ATOM   3473  CB  GLU B 161      29.163  -2.950 -11.175  1.00 10.00      B   
ATOM   3474  CG  GLU B 161      30.495  -3.446 -11.717  1.00 10.00      B   
ATOM   3475  CD  GLU B 161      31.233  -2.391 -12.514  1.00 10.00      B   
ATOM   3476  OE1 GLU B 161      30.661  -1.874 -13.499  1.00 10.00      B   
ATOM   3477  OE2 GLU B 161      32.395  -2.087 -12.171  1.00 10.00      B   
ATOM   3478  C   GLU B 161      29.988  -1.020  -9.780  1.00 10.00      B   
ATOM   3479  O   GLU B 161      29.625  -0.092 -10.503  1.00 10.00      B   
ATOM   3480  N   LYS B 162      31.026  -0.930  -8.962  1.00 10.00      B   
ATOM   3481  HN  LYS B 162      31.267  -1.704  -8.399  1.00 10.00      B   
ATOM   3482  CA  LYS B 162      31.828   0.280  -8.884  1.00 10.00      B   
ATOM   3483  CB  LYS B 162      31.551   1.040  -7.583  1.00 10.00      B   
ATOM   3484  CG  LYS B 162      30.215   1.760  -7.540  1.00 10.00      B   
ATOM   3485  CD  LYS B 162      30.192   2.797  -6.429  1.00 10.00      B   
ATOM   3486  CE  LYS B 162      28.822   3.436  -6.295  1.00 10.00      B   
ATOM   3487  NZ  LYS B 162      28.842   4.605  -5.378  1.00 10.00      B   
ATOM   3488  HZ1 LYS B 162      27.869   4.845  -5.079  1.00 10.00      B   
ATOM   3489  HZ2 LYS B 162      29.256   5.430  -5.856  1.00 10.00      B   
ATOM   3490  HZ3 LYS B 162      29.407   4.390  -4.532  1.00 10.00      B   
ATOM   3491  C   LYS B 162      33.312  -0.039  -8.978  1.00 10.00      B   
ATOM   3492  O   LYS B 162      33.870  -0.687  -8.093  1.00 10.00      B   
ATOM   3493  N   GLU B 163      33.937   0.406 -10.067  1.00 10.00      B   
ATOM   3494  HN  GLU B 163      33.416   0.883 -10.747  1.00 10.00      B   
ATOM   3495  CA  GLU B 163      35.370   0.209 -10.294  1.00 10.00      B   
ATOM   3496  CB  GLU B 163      36.192   0.914  -9.210  1.00 10.00      B   
ATOM   3497  CG  GLU B 163      35.717   2.321  -8.881  1.00 10.00      B   
ATOM   3498  CD  GLU B 163      35.960   3.298 -10.008  1.00 10.00      B   
ATOM   3499  OE1 GLU B 163      37.008   3.974  -9.994  1.00 10.00      B   
ATOM   3500  OE2 GLU B 163      35.105   3.398 -10.910  1.00 10.00      B   
ATOM   3501  C   GLU B 163      35.751  -1.269 -10.360  1.00 10.00      B   
ATOM   3502  O   GLU B 163      36.906  -1.628 -10.129  1.00 10.00      B   
ATOM   3503  N   GLY B 164      34.790  -2.118 -10.694  1.00 10.00      B   
ATOM   3504  HN  GLY B 164      33.889  -1.777 -10.898  1.00 10.00      B   
ATOM   3505  CA  GLY B 164      35.054  -3.540 -10.767  1.00 10.00      B   
ATOM   3506  C   GLY B 164      34.677  -4.232  -9.475  1.00 10.00      B   
ATOM   3507  O   GLY B 164      34.522  -5.452  -9.433  1.00 10.00      B   
ATOM   3508  N   GLU B 165      34.525  -3.440  -8.424  1.00 10.00      B   
ATOM   3509  HN  GLU B 165      34.651  -2.473  -8.535  1.00 10.00      B   
ATOM   3510  CA  GLU B 165      34.156  -3.952  -7.117  1.00 10.00      B   
ATOM   3511  CB  GLU B 165      34.698  -3.031  -6.020  1.00 10.00      B   
ATOM   3512  CG  GLU B 165      36.166  -2.662  -6.171  1.00 10.00      B   
ATOM   3513  CD  GLU B 165      37.082  -3.549  -5.355  1.00 10.00      B   
ATOM   3514  OE1 GLU B 165      37.524  -3.115  -4.268  1.00 10.00      B   
ATOM   3515  OE2 GLU B 165      37.370  -4.680  -5.797  1.00 10.00      B   
ATOM   3516  C   GLU B 165      32.638  -4.016  -7.019  1.00 10.00      B   
ATOM   3517  O   GLU B 165      31.939  -3.129  -7.516  1.00 10.00      B   
ATOM   3518  N   PHE B 166      32.128  -5.060  -6.395  1.00 10.00      B   
ATOM   3519  HN  PHE B 166      32.731  -5.738  -6.012  1.00 10.00      B   
ATOM   3520  CA  PHE B 166      30.690  -5.220  -6.252  1.00 10.00      B   
ATOM   3521  CB  PHE B 166      30.258  -6.639  -6.628  1.00 10.00      B   
ATOM   3522  CG  PHE B 166      30.121  -6.858  -8.109  1.00 10.00      B   
ATOM   3523  CD1 PHE B 166      28.903  -6.661  -8.740  1.00 10.00      B   
ATOM   3524  CD2 PHE B 166      31.207  -7.259  -8.868  1.00 10.00      B   
ATOM   3525  CE1 PHE B 166      28.771  -6.860 -10.102  1.00 10.00      B   
ATOM   3526  CE2 PHE B 166      31.083  -7.461 -10.230  1.00 10.00      B   
ATOM   3527  CZ  PHE B 166      29.863  -7.261 -10.848  1.00 10.00      B   
ATOM   3528  C   PHE B 166      30.240  -4.888  -4.838  1.00 10.00      B   
ATOM   3529  O   PHE B 166      30.899  -5.254  -3.866  1.00 10.00      B   
ATOM   3530  N   THR B 167      29.128  -4.181  -4.733  1.00 10.00      B   
ATOM   3531  HN  THR B 167      28.660  -3.899  -5.551  1.00 10.00      B   
ATOM   3532  CA  THR B 167      28.576  -3.808  -3.442  1.00 10.00      B   
ATOM   3533  CB  THR B 167      28.889  -2.338  -3.080  1.00 10.00      B   
ATOM   3534  OG1 THR B 167      28.626  -2.112  -1.691  1.00 10.00      B   
ATOM   3535  HG1 THR B 167      29.381  -2.419  -1.171  1.00 10.00      B   
ATOM   3536  CG2 THR B 167      28.066  -1.370  -3.917  1.00 10.00      B   
ATOM   3537  C   THR B 167      27.070  -4.063  -3.435  1.00 10.00      B   
ATOM   3538  O   THR B 167      26.479  -4.320  -4.485  1.00 10.00      B   
ATOM   3539  N   LEU B 168      26.456  -3.994  -2.266  1.00 10.00      B   
ATOM   3540  HN  LEU B 168      26.971  -3.742  -1.469  1.00 10.00      B   
ATOM   3541  CA  LEU B 168      25.027  -4.242  -2.139  1.00 10.00      B   
ATOM   3542  CB  LEU B 168      24.697  -4.719  -0.721  1.00 10.00      B   
ATOM   3543  CG  LEU B 168      23.408  -5.530  -0.557  1.00 10.00      B   
ATOM   3544  CD1 LEU B 168      23.461  -6.796  -1.399  1.00 10.00      B   
ATOM   3545  CD2 LEU B 168      23.173  -5.872   0.905  1.00 10.00      B   
ATOM   3546  C   LEU B 168      24.221  -2.995  -2.487  1.00 10.00      B   
ATOM   3547  O   LEU B 168      24.543  -1.894  -2.041  1.00 10.00      B   
ATOM   3548  N   HIS B 169      23.183  -3.170  -3.295  1.00 10.00      B   
ATOM   3549  HN  HIS B 169      22.976  -4.074  -3.622  1.00 10.00      B   
ATOM   3550  CA  HIS B 169      22.334  -2.057  -3.696  1.00 10.00      B   
ATOM   3551  CB  HIS B 169      21.561  -2.403  -4.976  1.00 10.00      B   
ATOM   3552  CG  HIS B 169      20.917  -1.228  -5.655  1.00 10.00      B   
ATOM   3553  ND1 HIS B 169      19.726  -0.700  -5.206  1.00 10.00      B   
ATOM   3554  CD2 HIS B 169      21.333  -0.525  -6.738  1.00 10.00      B   
ATOM   3555  CE1 HIS B 169      19.447   0.303  -6.019  1.00 10.00      B   
ATOM   3556  NE2 HIS B 169      20.390   0.445  -6.958  1.00 10.00      B   
ATOM   3557  HE2 HIS B 169      20.376   1.080  -7.706  1.00 10.00      B   
ATOM   3558  C   HIS B 169      21.361  -1.713  -2.576  1.00 10.00      B   
ATOM   3559  O   HIS B 169      20.986  -2.582  -1.786  1.00 10.00      B   
ATOM   3560  N   GLY B 170      20.952  -0.450  -2.522  1.00 10.00      B   
ATOM   3561  HN  GLY B 170      21.280   0.185  -3.193  1.00 10.00      B   
ATOM   3562  CA  GLY B 170      20.029   0.001  -1.499  1.00 10.00      B   
ATOM   3563  C   GLY B 170      18.749  -0.813  -1.466  1.00 10.00      B   
ATOM   3564  O   GLY B 170      18.191  -1.053  -0.397  1.00 10.00      B   
ATOM   3565  N   ARG B 171      18.289  -1.244  -2.638  1.00 10.00      B   
ATOM   3566  HN  ARG B 171      18.783  -1.023  -3.460  1.00 10.00      B   
ATOM   3567  CA  ARG B 171      17.074  -2.042  -2.729  1.00 10.00      B   
ATOM   3568  CB  ARG B 171      16.693  -2.309  -4.189  1.00 10.00      B   
ATOM   3569  CG  ARG B 171      15.340  -2.986  -4.351  1.00 10.00      B   
ATOM   3570  CD  ARG B 171      15.343  -4.007  -5.479  1.00 10.00      B   
ATOM   3571  NE  ARG B 171      14.132  -4.827  -5.455  1.00 10.00      B   
ATOM   3572  HE  ARG B 171      13.574  -4.786  -4.638  1.00 10.00      B   
ATOM   3573  CZ  ARG B 171      13.729  -5.614  -6.451  1.00 10.00      B   
ATOM   3574  NH1 ARG B 171      14.465  -5.746  -7.548  1.00 10.00      B   
ATOM   3575 HH11 ARG B 171      15.374  -5.235  -7.639  1.00 10.00      B   
ATOM   3576 HH12 ARG B 171      14.150  -6.365  -8.327  1.00 10.00      B   
ATOM   3577  NH2 ARG B 171      12.596  -6.292  -6.324  1.00 10.00      B   
ATOM   3578 HH21 ARG B 171      12.258  -6.907  -7.092  1.00 10.00      B   
ATOM   3579 HH22 ARG B 171      12.041  -6.213  -5.437  1.00 10.00      B   
ATOM   3580  C   ARG B 171      17.250  -3.361  -1.988  1.00 10.00      B   
ATOM   3581  O   ARG B 171      16.388  -3.762  -1.210  1.00 10.00      B   
ATOM   3582  N   ALA B 172      18.383  -4.015  -2.215  1.00 10.00      B   
ATOM   3583  HN  ALA B 172      19.042  -3.626  -2.829  1.00 10.00      B   
ATOM   3584  CA  ALA B 172      18.679  -5.290  -1.571  1.00 10.00      B   
ATOM   3585  CB  ALA B 172      19.963  -5.883  -2.132  1.00 10.00      B   
ATOM   3586  C   ALA B 172      18.788  -5.121  -0.061  1.00 10.00      B   
ATOM   3587  O   ALA B 172      18.308  -5.959   0.705  1.00 10.00      B   
ATOM   3588  N   ILE B 173      19.411  -4.024   0.355  1.00 10.00      B   
ATOM   3589  HN  ILE B 173      19.770  -3.398  -0.312  1.00 10.00      B   
ATOM   3590  CA  ILE B 173      19.585  -3.725   1.771  1.00 10.00      B   
ATOM   3591  CB  ILE B 173      20.442  -2.454   1.981  1.00 10.00      B   
ATOM   3592  CG1 ILE B 173      21.800  -2.603   1.293  1.00 10.00      B   
ATOM   3593  CG2 ILE B 173      20.628  -2.165   3.466  1.00 10.00      B   
ATOM   3594  CD1 ILE B 173      22.632  -1.339   1.291  1.00 10.00      B   
ATOM   3595  C   ILE B 173      18.231  -3.532   2.446  1.00 10.00      B   
ATOM   3596  O   ILE B 173      18.034  -3.935   3.586  1.00 10.00      B   
ATOM   3597  N   LEU B 174      17.298  -2.927   1.725  1.00 10.00      B   
ATOM   3598  HN  LEU B 174      17.514  -2.637   0.811  1.00 10.00      B   
ATOM   3599  CA  LEU B 174      15.966  -2.674   2.257  1.00 10.00      B   
ATOM   3600  CB  LEU B 174      15.286  -1.542   1.484  1.00 10.00      B   
ATOM   3601  CG  LEU B 174      15.919  -0.157   1.596  1.00 10.00      B   
ATOM   3602  CD1 LEU B 174      15.213   0.816   0.667  1.00 10.00      B   
ATOM   3603  CD2 LEU B 174      15.874   0.339   3.033  1.00 10.00      B   
ATOM   3604  C   LEU B 174      15.082  -3.916   2.207  1.00 10.00      B   
ATOM   3605  O   LEU B 174      14.486  -4.302   3.214  1.00 10.00      B   
ATOM   3606  N   GLU B 175      15.007  -4.531   1.029  1.00 10.00      B   
ATOM   3607  HN  GLU B 175      15.536  -4.180   0.277  1.00 10.00      B   
ATOM   3608  CA  GLU B 175      14.173  -5.710   0.810  1.00 10.00      B   
ATOM   3609  CB  GLU B 175      14.270  -6.182  -0.643  1.00 10.00      B   
ATOM   3610  CG  GLU B 175      13.606  -5.247  -1.643  1.00 10.00      B   
ATOM   3611  CD  GLU B 175      12.483  -5.916  -2.408  1.00 10.00      B   
ATOM   3612  OE1 GLU B 175      11.801  -6.782  -1.829  1.00 10.00      B   
ATOM   3613  OE2 GLU B 175      12.271  -5.570  -3.591  1.00 10.00      B   
ATOM   3614  C   GLU B 175      14.480  -6.855   1.771  1.00 10.00      B   
ATOM   3615  O   GLU B 175      13.585  -7.366   2.443  1.00 10.00      B   
ATOM   3616  N   MET B 176      15.744  -7.246   1.854  1.00 10.00      B   
ATOM   3617  HN  MET B 176      16.429  -6.777   1.327  1.00 10.00      B   
ATOM   3618  CA  MET B 176      16.138  -8.345   2.726  1.00 10.00      B   
ATOM   3619  CB  MET B 176      16.994  -9.363   1.968  1.00 10.00      B   
ATOM   3620  CG  MET B 176      16.238 -10.127   0.892  1.00 10.00      B   
ATOM   3621  SD  MET B 176      17.115 -11.600   0.329  1.00 10.00      B   
ATOM   3622  CE  MET B 176      18.603 -10.871  -0.351  1.00 10.00      B   
ATOM   3623  C   MET B 176      16.874  -7.849   3.964  1.00 10.00      B   
ATOM   3624  O   MET B 176      17.744  -8.540   4.495  1.00 10.00      B   
ATOM   3625  N   GLU B 177      16.496  -6.665   4.433  1.00 10.00      B   
ATOM   3626  HN  GLU B 177      15.779  -6.181   3.972  1.00 10.00      B   
ATOM   3627  CA  GLU B 177      17.116  -6.056   5.607  1.00 10.00      B   
ATOM   3628  CB  GLU B 177      16.382  -4.765   5.970  1.00 10.00      B   
ATOM   3629  CG  GLU B 177      17.180  -3.830   6.858  1.00 10.00      B   
ATOM   3630  CD  GLU B 177      16.341  -3.238   7.965  1.00 10.00      B   
ATOM   3631  OE1 GLU B 177      15.752  -2.156   7.759  1.00 10.00      B   
ATOM   3632  OE2 GLU B 177      16.268  -3.857   9.045  1.00 10.00      B   
ATOM   3633  C   GLU B 177      17.106  -7.003   6.804  1.00 10.00      B   
ATOM   3634  O   GLU B 177      18.156  -7.322   7.372  1.00 10.00      B   
ATOM   3635  N   GLN B 178      15.915  -7.459   7.171  1.00 10.00      B   
ATOM   3636  HN  GLN B 178      15.122  -7.173   6.673  1.00 10.00      B   
ATOM   3637  CA  GLN B 178      15.755  -8.364   8.301  1.00 10.00      B   
ATOM   3638  CB  GLN B 178      14.273  -8.560   8.656  1.00 10.00      B   
ATOM   3639  CG  GLN B 178      13.365  -8.865   7.472  1.00 10.00      B   
ATOM   3640  CD  GLN B 178      12.792  -7.615   6.826  1.00 10.00      B   
ATOM   3641  OE1 GLN B 178      12.543  -6.610   7.494  1.00 10.00      B   
ATOM   3642  NE2 GLN B 178      12.584  -7.668   5.520  1.00 10.00      B   
ATOM   3643 HE21 GLN B 178      12.808  -8.501   5.043  1.00 10.00      B   
ATOM   3644 HE22 GLN B 178      12.207  -6.879   5.077  1.00 10.00      B   
ATOM   3645  C   GLN B 178      16.441  -9.707   8.059  1.00 10.00      B   
ATOM   3646  O   GLN B 178      17.148 -10.211   8.928  1.00 10.00      B   
ATOM   3647  N   TYR B 179      16.264 -10.258   6.860  1.00 10.00      B   
ATOM   3648  HN  TYR B 179      15.729  -9.783   6.193  1.00 10.00      B   
ATOM   3649  CA  TYR B 179      16.854 -11.549   6.513  1.00 10.00      B   
ATOM   3650  CB  TYR B 179      16.488 -11.963   5.082  1.00 10.00      B   
ATOM   3651  CG  TYR B 179      17.027 -13.322   4.681  1.00 10.00      B   
ATOM   3652  CD1 TYR B 179      18.036 -13.440   3.732  1.00 10.00      B   
ATOM   3653  CD2 TYR B 179      16.532 -14.486   5.257  1.00 10.00      B   
ATOM   3654  CE1 TYR B 179      18.535 -14.676   3.368  1.00 10.00      B   
ATOM   3655  CE2 TYR B 179      17.026 -15.727   4.898  1.00 10.00      B   
ATOM   3656  CZ  TYR B 179      18.027 -15.816   3.954  1.00 10.00      B   
ATOM   3657  OH  TYR B 179      18.525 -17.050   3.597  1.00 10.00      B   
ATOM   3658  HH  TYR B 179      17.825 -17.710   3.670  1.00 10.00      B   
ATOM   3659  C   TYR B 179      18.368 -11.552   6.697  1.00 10.00      B   
ATOM   3660  O   TYR B 179      18.920 -12.451   7.331  1.00 10.00      B   
ATOM   3661  N   ILE B 180      19.034 -10.541   6.155  1.00 10.00      B   
ATOM   3662  HN  ILE B 180      18.535  -9.842   5.672  1.00 10.00      B   
ATOM   3663  CA  ILE B 180      20.485 -10.440   6.256  1.00 10.00      B   
ATOM   3664  CB  ILE B 180      21.038  -9.268   5.413  1.00 10.00      B   
ATOM   3665  CG1 ILE B 180      20.707  -9.481   3.932  1.00 10.00      B   
ATOM   3666  CG2 ILE B 180      22.543  -9.122   5.606  1.00 10.00      B   
ATOM   3667  CD1 ILE B 180      20.960  -8.268   3.063  1.00 10.00      B   
ATOM   3668  C   ILE B 180      20.932 -10.290   7.711  1.00 10.00      B   
ATOM   3669  O   ILE B 180      21.824 -11.008   8.174  1.00 10.00      B   
ATOM   3670  N   ARG B 181      20.287  -9.380   8.435  1.00 10.00      B   
ATOM   3671  HN  ARG B 181      19.559  -8.866   8.019  1.00 10.00      B   
ATOM   3672  CA  ARG B 181      20.628  -9.125   9.833  1.00 10.00      B   
ATOM   3673  CB  ARG B 181      19.885  -7.897  10.373  1.00 10.00      B   
ATOM   3674  CG  ARG B 181      20.414  -6.569   9.853  1.00 10.00      B   
ATOM   3675  CD  ARG B 181      20.241  -5.457  10.879  1.00 10.00      B   
ATOM   3676  NE  ARG B 181      19.051  -4.643  10.628  1.00 10.00      B   
ATOM   3677  HE  ARG B 181      18.475  -4.908   9.876  1.00 10.00      B   
ATOM   3678  CZ  ARG B 181      18.712  -3.567  11.345  1.00 10.00      B   
ATOM   3679  NH1 ARG B 181      19.441  -3.193  12.391  1.00 10.00      B   
ATOM   3680 HH11 ARG B 181      20.278  -3.746  12.671  1.00 10.00      B   
ATOM   3681 HH12 ARG B 181      19.177  -2.341  12.936  1.00 10.00      B   
ATOM   3682  NH2 ARG B 181      17.631  -2.876  11.021  1.00 10.00      B   
ATOM   3683 HH21 ARG B 181      17.037  -3.174  10.201  1.00 10.00      B   
ATOM   3684 HH22 ARG B 181      17.357  -2.034  11.573  1.00 10.00      B   
ATOM   3685  C   ARG B 181      20.377 -10.336  10.730  1.00 10.00      B   
ATOM   3686  O   ARG B 181      21.037 -10.500  11.757  1.00 10.00      B   
ATOM   3687  N   GLU B 182      19.434 -11.187  10.343  1.00 10.00      B   
ATOM   3688  HN  GLU B 182      18.939 -11.011   9.511  1.00 10.00      B   
ATOM   3689  CA  GLU B 182      19.103 -12.368  11.134  1.00 10.00      B   
ATOM   3690  CB  GLU B 182      17.599 -12.639  11.096  1.00 10.00      B   
ATOM   3691  CG  GLU B 182      16.758 -11.575  11.780  1.00 10.00      B   
ATOM   3692  CD  GLU B 182      15.299 -11.963  11.859  1.00 10.00      B   
ATOM   3693  OE1 GLU B 182      14.948 -12.788  12.731  1.00 10.00      B   
ATOM   3694  OE2 GLU B 182      14.495 -11.451  11.056  1.00 10.00      B   
ATOM   3695  C   GLU B 182      19.866 -13.610  10.680  1.00 10.00      B   
ATOM   3696  O   GLU B 182      19.754 -14.671  11.295  1.00 10.00      B   
ATOM   3697  N   THR B 183      20.635 -13.488   9.608  1.00 10.00      B   
ATOM   3698  HN  THR B 183      20.690 -12.622   9.150  1.00 10.00      B   
ATOM   3699  CA  THR B 183      21.396 -14.620   9.097  1.00 10.00      B   
ATOM   3700  CB  THR B 183      21.341 -14.708   7.556  1.00 10.00      B   
ATOM   3701  OG1 THR B 183      19.974 -14.872   7.147  1.00 10.00      B   
ATOM   3702  HG1 THR B 183      19.513 -14.022   7.222  1.00 10.00      B   
ATOM   3703  CG2 THR B 183      22.152 -15.890   7.047  1.00 10.00      B   
ATOM   3704  C   THR B 183      22.843 -14.603   9.592  1.00 10.00      B   
ATOM   3705  O   THR B 183      23.359 -15.620  10.054  1.00 10.00      B   
ATOM   3706  N   TYR B 184      23.490 -13.448   9.513  1.00 10.00      B   
ATOM   3707  HN  TYR B 184      23.032 -12.661   9.146  1.00 10.00      B   
ATOM   3708  CA  TYR B 184      24.872 -13.326   9.962  1.00 10.00      B   
ATOM   3709  CB  TYR B 184      25.819 -13.184   8.764  1.00 10.00      B   
ATOM   3710  CG  TYR B 184      26.007 -14.457   7.966  1.00 10.00      B   
ATOM   3711  CD1 TYR B 184      25.694 -14.509   6.613  1.00 10.00      B   
ATOM   3712  CD2 TYR B 184      26.499 -15.607   8.568  1.00 10.00      B   
ATOM   3713  CE1 TYR B 184      25.866 -15.673   5.884  1.00 10.00      B   
ATOM   3714  CE2 TYR B 184      26.674 -16.772   7.848  1.00 10.00      B   
ATOM   3715  CZ  TYR B 184      26.357 -16.802   6.508  1.00 10.00      B   
ATOM   3716  OH  TYR B 184      26.529 -17.968   5.792  1.00 10.00      B   
ATOM   3717  HH  TYR B 184      27.071 -17.789   5.000  1.00 10.00      B   
ATOM   3718  C   TYR B 184      25.042 -12.140  10.910  1.00 10.00      B   
ATOM   3719  O   TYR B 184      25.689 -11.155  10.561  1.00 10.00      B   
ATOM   3720  N   PRO B 185      24.487 -12.224  12.133  1.00 10.00      B   
ATOM   3721  CA  PRO B 185      24.569 -11.133  13.117  1.00 10.00      B   
ATOM   3722  CB  PRO B 185      23.652 -11.600  14.250  1.00 10.00      B   
ATOM   3723  CG  PRO B 185      23.642 -13.083  14.134  1.00 10.00      B   
ATOM   3724  CD  PRO B 185      23.748 -13.386  12.666  1.00 10.00      B   
ATOM   3725  C   PRO B 185      25.988 -10.914  13.636  1.00 10.00      B   
ATOM   3726  O   PRO B 185      26.318  -9.839  14.136  1.00 10.00      B   
ATOM   3727  N   ASP B 186      26.822 -11.937  13.513  1.00 10.00      B   
ATOM   3728  HN  ASP B 186      26.494 -12.773  13.120  1.00 10.00      B   
ATOM   3729  CA  ASP B 186      28.205 -11.860  13.968  1.00 10.00      B   
ATOM   3730  CB  ASP B 186      28.726 -13.255  14.320  1.00 10.00      B   
ATOM   3731  CG  ASP B 186      27.829 -13.983  15.293  1.00 10.00      B   
ATOM   3732  OD1 ASP B 186      26.898 -14.682  14.839  1.00 10.00      B   
ATOM   3733  OD2 ASP B 186      28.043 -13.854  16.517  1.00 10.00      B   
ATOM   3734  C   ASP B 186      29.092 -11.250  12.895  1.00 10.00      B   
ATOM   3735  O   ASP B 186      30.241 -10.883  13.152  1.00 10.00      B   
ATOM   3736  N   ALA B 187      28.555 -11.146  11.690  1.00 10.00      B   
ATOM   3737  HN  ALA B 187      27.632 -11.443  11.550  1.00 10.00      B   
ATOM   3738  CA  ALA B 187      29.301 -10.590  10.573  1.00 10.00      B   
ATOM   3739  CB  ALA B 187      29.263 -11.535   9.381  1.00 10.00      B   
ATOM   3740  C   ALA B 187      28.779  -9.215  10.183  1.00 10.00      B   
ATOM   3741  O   ALA B 187      29.563  -8.304   9.914  1.00 10.00      B   
ATOM   3742  N   VAL B 188      27.456  -9.064  10.168  1.00 10.00      B   
ATOM   3743  HN  VAL B 188      26.884  -9.823  10.419  1.00 10.00      B   
ATOM   3744  CA  VAL B 188      26.834  -7.797   9.794  1.00 10.00      B   
ATOM   3745  CB  VAL B 188      25.290  -7.865   9.728  1.00 10.00      B   
ATOM   3746  CG1 VAL B 188      24.832  -8.840   8.654  1.00 10.00      B   
ATOM   3747  CG2 VAL B 188      24.682  -8.210  11.080  1.00 10.00      B   
ATOM   3748  C   VAL B 188      27.264  -6.653  10.699  1.00 10.00      B   
ATOM   3749  O   VAL B 188      27.356  -6.802  11.918  1.00 10.00      B   
ATOM   3750  N   LYS B 189      27.538  -5.518  10.087  1.00 10.00      B   
ATOM   3751  HN  LYS B 189      27.453  -5.469   9.113  1.00 10.00      B   
ATOM   3752  CA  LYS B 189      27.950  -4.338  10.816  1.00 10.00      B   
ATOM   3753  CB  LYS B 189      29.123  -3.666  10.101  1.00 10.00      B   
ATOM   3754  CG  LYS B 189      30.300  -4.598   9.850  1.00 10.00      B   
ATOM   3755  CD  LYS B 189      31.317  -3.979   8.906  1.00 10.00      B   
ATOM   3756  CE  LYS B 189      30.734  -3.761   7.518  1.00 10.00      B   
ATOM   3757  NZ  LYS B 189      31.748  -3.237   6.565  1.00 10.00      B   
ATOM   3758  HZ1 LYS B 189      31.290  -2.628   5.854  1.00 10.00      B   
ATOM   3759  HZ2 LYS B 189      32.217  -4.025   6.074  1.00 10.00      B   
ATOM   3760  HZ3 LYS B 189      32.472  -2.677   7.077  1.00 10.00      B   
ATOM   3761  C   LYS B 189      26.773  -3.383  10.925  1.00 10.00      B   
ATOM   3762  O   LYS B 189      25.901  -3.365  10.055  1.00 10.00      B   
ATOM   3763  N   ILE B 190      26.736  -2.606  11.991  1.00 10.00      B   
ATOM   3764  HN  ILE B 190      27.454  -2.661  12.654  1.00 10.00      B   
ATOM   3765  CA  ILE B 190      25.650  -1.664  12.197  1.00 10.00      B   
ATOM   3766  CB  ILE B 190      24.869  -1.953  13.496  1.00 10.00      B   
ATOM   3767  CG1 ILE B 190      25.818  -2.001  14.698  1.00 10.00      B   
ATOM   3768  CG2 ILE B 190      24.085  -3.253  13.369  1.00 10.00      B   
ATOM   3769  CD1 ILE B 190      25.117  -1.900  16.035  1.00 10.00      B   
ATOM   3770  C   ILE B 190      26.161  -0.232  12.227  1.00 10.00      B   
ATOM   3771  O   ILE B 190      27.289   0.032  12.646  1.00 10.00      B   
ATOM   3772  N   CYS B 191      25.329   0.683  11.763  1.00 10.00      B   
ATOM   3773  HN  CYS B 191      24.451   0.402  11.421  1.00 10.00      B   
ATOM   3774  CA  CYS B 191      25.674   2.090  11.751  1.00 10.00      B   
ATOM   3775  CB  CYS B 191      25.079   2.771  10.518  1.00 10.00      B   
ATOM   3776  SG  CYS B 191      25.179   4.579  10.540  1.00 10.00      B   
ATOM   3777  HG  CYS B 191      24.829   4.994  11.753  1.00 10.00      B   
ATOM   3778  C   CYS B 191      25.139   2.751  13.008  1.00 10.00      B   
ATOM   3779  O   CYS B 191      23.969   2.584  13.352  1.00 10.00      B   
ATOM   3780  N   ASN B 192      25.990   3.492  13.697  1.00 10.00      B   
ATOM   3781  HN  ASN B 192      26.917   3.580  13.379  1.00 10.00      B   
ATOM   3782  CA  ASN B 192      25.582   4.176  14.916  1.00 10.00      B   
ATOM   3783  CB  ASN B 192      26.797   4.762  15.638  1.00 10.00      B   
ATOM   3784  CG  ASN B 192      26.580   4.879  17.135  1.00 10.00      B   
ATOM   3785  OD1 ASN B 192      26.108   5.901  17.627  1.00 10.00      B   
ATOM   3786  ND2 ASN B 192      26.921   3.830  17.867  1.00 10.00      B   
ATOM   3787 HD21 ASN B 192      27.288   3.044  17.409  1.00 10.00      B   
ATOM   3788 HD22 ASN B 192      26.788   3.878  18.839  1.00 10.00      B   
ATOM   3789  C   ASN B 192      24.561   5.267  14.596  1.00 10.00      B   
ATOM   3790  O   ASN B 192      24.371   5.619  13.426  1.00 10.00      B   
ATOM   3791  N   ILE B 193      23.902   5.782  15.632  1.00 10.00      B   
ATOM   3792  HN  ILE B 193      24.105   5.447  16.530  1.00 10.00      B   
ATOM   3793  CA  ILE B 193      22.886   6.831  15.489  1.00 10.00      B   
ATOM   3794  CB  ILE B 193      23.363   8.027  14.625  1.00 10.00      B   
ATOM   3795  CG1 ILE B 193      24.648   8.640  15.198  1.00 10.00      B   
ATOM   3796  CG2 ILE B 193      22.273   9.085  14.502  1.00 10.00      B   
ATOM   3797  CD1 ILE B 193      24.518   9.134  16.624  1.00 10.00      B   
ATOM   3798  C   ILE B 193      21.570   6.267  14.946  1.00 10.00      B   
ATOM   3799  O   ILE B 193      20.540   6.332  15.615  1.00 10.00      B   
ATOM   3800  N   CYS B 194      21.615   5.708  13.742  1.00 10.00      B   
ATOM   3801  HN  CYS B 194      22.469   5.691  13.258  1.00 10.00      B   
ATOM   3802  CA  CYS B 194      20.429   5.134  13.115  1.00 10.00      B   
ATOM   3803  CB  CYS B 194      20.568   5.176  11.593  1.00 10.00      B   
ATOM   3804  SG  CYS B 194      21.103   6.778  10.950  1.00 10.00      B   
ATOM   3805  HG  CYS B 194      20.283   7.701  11.436  1.00 10.00      B   
ATOM   3806  C   CYS B 194      20.198   3.700  13.588  1.00 10.00      B   
ATOM   3807  O   CYS B 194      19.065   3.217  13.605  1.00 10.00      B   
ATOM   3808  N   HIS B 195      21.291   3.029  13.954  1.00 10.00      B   
ATOM   3809  HN  HIS B 195      22.160   3.477  13.892  1.00 10.00      B   
ATOM   3810  CA  HIS B 195      21.254   1.648  14.449  1.00 10.00      B   
ATOM   3811  CB  HIS B 195      20.411   1.529  15.725  1.00 10.00      B   
ATOM   3812  CG  HIS B 195      20.904   2.391  16.848  1.00 10.00      B   
ATOM   3813  ND1 HIS B 195      20.244   3.539  17.213  1.00 10.00      B   
ATOM   3814  CD2 HIS B 195      21.996   2.235  17.636  1.00 10.00      B   
ATOM   3815  CE1 HIS B 195      20.942   4.056  18.207  1.00 10.00      B   
ATOM   3816  NE2 HIS B 195      22.012   3.303  18.500  1.00 10.00      B   
ATOM   3817  HE2 HIS B 195      22.548   3.365  19.319  1.00 10.00      B   
ATOM   3818  C   HIS B 195      20.798   0.654  13.382  1.00 10.00      B   
ATOM   3819  O   HIS B 195      20.365  -0.458  13.692  1.00 10.00      B   
ATOM   3820  N   SER B 196      20.916   1.052  12.125  1.00 10.00      B   
ATOM   3821  HN  SER B 196      21.279   1.940  11.941  1.00 10.00      B   
ATOM   3822  CA  SER B 196      20.524   0.203  11.012  1.00 10.00      B   
ATOM   3823  CB  SER B 196      19.907   1.052   9.897  1.00 10.00      B   
ATOM   3824  OG  SER B 196      18.790   1.785  10.375  1.00 10.00      B   
ATOM   3825  HG  SER B 196      18.045   1.181  10.504  1.00 10.00      B   
ATOM   3826  C   SER B 196      21.724  -0.576  10.480  1.00 10.00      B   
ATOM   3827  O   SER B 196      22.847  -0.400  10.957  1.00 10.00      B   
ATOM   3828  N   LEU B 197      21.478  -1.437   9.499  1.00 10.00      B   
ATOM   3829  HN  LEU B 197      20.561  -1.531   9.167  1.00 10.00      B   
ATOM   3830  CA  LEU B 197      22.532  -2.240   8.893  1.00 10.00      B   
ATOM   3831  CB  LEU B 197      21.915  -3.271   7.938  1.00 10.00      B   
ATOM   3832  CG  LEU B 197      22.886  -4.197   7.199  1.00 10.00      B   
ATOM   3833  CD1 LEU B 197      23.602  -5.119   8.174  1.00 10.00      B   
ATOM   3834  CD2 LEU B 197      22.152  -5.002   6.139  1.00 10.00      B   
ATOM   3835  C   LEU B 197      23.511  -1.345   8.139  1.00 10.00      B   
ATOM   3836  O   LEU B 197      23.125  -0.297   7.619  1.00 10.00      B   
ATOM   3837  N   LEU B 198      24.773  -1.747   8.108  1.00 10.00      B   
ATOM   3838  HN  LEU B 198      25.026  -2.577   8.571  1.00 10.00      B   
ATOM   3839  CA  LEU B 198      25.801  -0.987   7.420  1.00 10.00      B   
ATOM   3840  CB  LEU B 198      26.638  -0.186   8.427  1.00 10.00      B   
ATOM   3841  CG  LEU B 198      27.831   0.593   7.858  1.00 10.00      B   
ATOM   3842  CD1 LEU B 198      27.919   1.967   8.494  1.00 10.00      B   
ATOM   3843  CD2 LEU B 198      29.131  -0.171   8.071  1.00 10.00      B   
ATOM   3844  C   LEU B 198      26.710  -1.901   6.610  1.00 10.00      B   
ATOM   3845  O   LEU B 198      27.378  -2.780   7.164  1.00 10.00      B   
ATOM   3846  N   ILE B 199      26.714  -1.710   5.302  1.00 10.00      B   
ATOM   3847  HN  ILE B 199      26.111  -1.030   4.907  1.00 10.00      B   
ATOM   3848  CA  ILE B 199      27.574  -2.484   4.426  1.00 10.00      B   
ATOM   3849  CB  ILE B 199      26.918  -2.721   3.047  1.00 10.00      B   
ATOM   3850  CG1 ILE B 199      25.649  -3.570   3.188  1.00 10.00      B   
ATOM   3851  CG2 ILE B 199      27.898  -3.363   2.076  1.00 10.00      B   
ATOM   3852  CD1 ILE B 199      25.873  -4.924   3.832  1.00 10.00      B   
ATOM   3853  C   ILE B 199      28.889  -1.733   4.256  1.00 10.00      B   
ATOM   3854  O   ILE B 199      29.965  -2.248   4.581  1.00 10.00      B   
ATOM   3855  N   GLN B 200      28.792  -0.503   3.771  1.00 10.00      B   
ATOM   3856  HN  GLN B 200      27.901  -0.151   3.527  1.00 10.00      B   
ATOM   3857  CA  GLN B 200      29.960   0.341   3.579  1.00 10.00      B   
ATOM   3858  CB  GLN B 200      30.207   0.609   2.093  1.00 10.00      B   
ATOM   3859  CG  GLN B 200      29.208   1.546   1.437  1.00 10.00      B   
ATOM   3860  CD  GLN B 200      28.798   1.064   0.063  1.00 10.00      B   
ATOM   3861  OE1 GLN B 200      29.449   1.367  -0.938  1.00 10.00      B   
ATOM   3862  NE2 GLN B 200      27.707   0.321   0.005  1.00 10.00      B   
ATOM   3863 HE21 GLN B 200      27.224   0.134   0.855  1.00 10.00      B   
ATOM   3864 HE22 GLN B 200      27.430  -0.028  -0.865  1.00 10.00      B   
ATOM   3865  C   GLN B 200      29.797   1.649   4.341  1.00 10.00      B   
ATOM   3866  O   GLN B 200      28.692   2.006   4.746  1.00 10.00      B   
ATOM   3867  N   GLY B 201      30.897   2.355   4.543  1.00 10.00      B   
ATOM   3868  HN  GLY B 201      31.755   2.024   4.205  1.00 10.00      B   
ATOM   3869  CA  GLY B 201      30.845   3.611   5.258  1.00 10.00      B   
ATOM   3870  C   GLY B 201      32.172   3.948   5.897  1.00 10.00      B   
ATOM   3871  O   GLY B 201      33.216   3.469   5.456  1.00 10.00      B   
ATOM   3872  N   GLN B 202      32.133   4.761   6.939  1.00 10.00      B   
ATOM   3873  HN  GLN B 202      31.263   5.092   7.259  1.00 10.00      B   
ATOM   3874  CA  GLN B 202      33.343   5.165   7.635  1.00 10.00      B   
ATOM   3875  CB  GLN B 202      33.426   6.689   7.714  1.00 10.00      B   
ATOM   3876  CG  GLN B 202      33.279   7.373   6.364  1.00 10.00      B   
ATOM   3877  CD  GLN B 202      33.424   8.880   6.438  1.00 10.00      B   
ATOM   3878  OE1 GLN B 202      33.128   9.496   7.460  1.00 10.00      B   
ATOM   3879  NE2 GLN B 202      33.884   9.482   5.353  1.00 10.00      B   
ATOM   3880 HE21 GLN B 202      34.105   8.927   4.573  1.00 10.00      B   
ATOM   3881 HE22 GLN B 202      33.982  10.462   5.370  1.00 10.00      B   
ATOM   3882  C   GLN B 202      33.382   4.547   9.025  1.00 10.00      B   
ATOM   3883  O   GLN B 202      32.344   4.371   9.664  1.00 10.00      B   
ATOM   3884  N   SER B 203      34.572   4.199   9.483  1.00 10.00      B   
ATOM   3885  HN  SER B 203      35.367   4.354   8.929  1.00 10.00      B   
ATOM   3886  CA  SER B 203      34.730   3.590  10.793  1.00 10.00      B   
ATOM   3887  CB  SER B 203      35.142   2.126  10.638  1.00 10.00      B   
ATOM   3888  OG  SER B 203      34.414   1.510   9.587  1.00 10.00      B   
ATOM   3889  HG  SER B 203      34.197   2.173   8.922  1.00 10.00      B   
ATOM   3890  C   SER B 203      35.756   4.339  11.634  1.00 10.00      B   
ATOM   3891  O   SER B 203      36.772   4.804  11.124  1.00 10.00      B   
ATOM   3892  N   CYS B 204      35.472   4.465  12.920  1.00 10.00      B   
ATOM   3893  HN  CYS B 204      34.626   4.097  13.259  1.00 10.00      B   
ATOM   3894  CA  CYS B 204      36.369   5.145  13.841  1.00 10.00      B   
ATOM   3895  CB  CYS B 204      35.637   5.452  15.151  1.00 10.00      B   
ATOM   3896  SG  CYS B 204      36.698   6.000  16.509  1.00 10.00      B   
ATOM   3897  HG  CYS B 204      37.256   7.154  16.161  1.00 10.00      B   
ATOM   3898  C   CYS B 204      37.611   4.298  14.108  1.00 10.00      B   
ATOM   3899  O   CYS B 204      37.524   3.239  14.731  1.00 10.00      B   
ATOM   3900  N   GLU B 205      38.757   4.768  13.621  1.00 10.00      B   
ATOM   3901  HN  GLU B 205      38.747   5.600  13.103  1.00 10.00      B   
ATOM   3902  CA  GLU B 205      40.027   4.068  13.800  1.00 10.00      B   
ATOM   3903  CB  GLU B 205      41.153   4.813  13.082  1.00 10.00      B   
ATOM   3904  CG  GLU B 205      41.538   4.224  11.735  1.00 10.00      B   
ATOM   3905  CD  GLU B 205      40.397   4.227  10.741  1.00 10.00      B   
ATOM   3906  OE1 GLU B 205      40.154   3.177  10.109  1.00 10.00      B   
ATOM   3907  OE2 GLU B 205      39.752   5.281  10.574  1.00 10.00      B   
ATOM   3908  C   GLU B 205      40.385   3.902  15.273  1.00 10.00      B   
ATOM   3909  O   GLU B 205      41.046   2.934  15.652  1.00 10.00      B   
ATOM   3910  N   THR B 206      39.962   4.854  16.095  1.00 10.00      B   
ATOM   3911  HN  THR B 206      39.459   5.614  15.731  1.00 10.00      B   
ATOM   3912  CA  THR B 206      40.236   4.816  17.523  1.00 10.00      B   
ATOM   3913  CB  THR B 206      39.720   6.092  18.204  1.00 10.00      B   
ATOM   3914  OG1 THR B 206      39.611   7.130  17.214  1.00 10.00      B   
ATOM   3915  HG1 THR B 206      40.114   7.911  17.505  1.00 10.00      B   
ATOM   3916  CG2 THR B 206      40.678   6.531  19.302  1.00 10.00      B   
ATOM   3917  C   THR B 206      39.599   3.588  18.175  1.00 10.00      B   
ATOM   3918  O   THR B 206      40.248   2.878  18.942  1.00 10.00      B   
ATOM   3919  N   CYS B 207      38.336   3.337  17.860  1.00 10.00      B   
ATOM   3920  HN  CYS B 207      37.867   3.935  17.242  1.00 10.00      B   
ATOM   3921  CA  CYS B 207      37.630   2.189  18.414  1.00 10.00      B   
ATOM   3922  CB  CYS B 207      36.478   2.643  19.313  1.00 10.00      B   
ATOM   3923  SG  CYS B 207      36.777   4.195  20.192  1.00 10.00      B   
ATOM   3924  HG  CYS B 207      37.738   3.983  21.083  1.00 10.00      B   
ATOM   3925  C   CYS B 207      37.124   1.279  17.293  1.00 10.00      B   
ATOM   3926  O   CYS B 207      37.910   0.577  16.658  1.00 10.00      B   
ATOM   3927  N   GLY B 208      35.819   1.304  17.043  1.00 10.00      B   
ATOM   3928  HN  GLY B 208      35.233   1.868  17.588  1.00 10.00      B   
ATOM   3929  CA  GLY B 208      35.254   0.479  15.992  1.00 10.00      B   
ATOM   3930  C   GLY B 208      33.839   0.891  15.645  1.00 10.00      B   
ATOM   3931  O   GLY B 208      33.011   0.059  15.273  1.00 10.00      B   
ATOM   3932  N   ILE B 209      33.566   2.181  15.758  1.00 10.00      B   
ATOM   3933  HN  ILE B 209      34.274   2.795  16.035  1.00 10.00      B   
ATOM   3934  CA  ILE B 209      32.241   2.710  15.466  1.00 10.00      B   
ATOM   3935  CB  ILE B 209      31.977   4.037  16.213  1.00 10.00      B   
ATOM   3936  CG1 ILE B 209      32.271   3.889  17.707  1.00 10.00      B   
ATOM   3937  CG2 ILE B 209      30.545   4.504  15.998  1.00 10.00      B   
ATOM   3938  CD1 ILE B 209      33.655   4.353  18.105  1.00 10.00      B   
ATOM   3939  C   ILE B 209      32.076   2.940  13.971  1.00 10.00      B   
ATOM   3940  O   ILE B 209      32.832   3.699  13.367  1.00 10.00      B   
ATOM   3941  N   ARG B 210      31.097   2.273  13.381  1.00 10.00      B   
ATOM   3942  HN  ARG B 210      30.537   1.674  13.918  1.00 10.00      B   
ATOM   3943  CA  ARG B 210      30.823   2.411  11.958  1.00 10.00      B   
ATOM   3944  CB  ARG B 210      30.505   1.046  11.335  1.00 10.00      B   
ATOM   3945  CG  ARG B 210      31.722   0.236  10.909  1.00 10.00      B   
ATOM   3946  CD  ARG B 210      32.419  -0.414  12.095  1.00 10.00      B   
ATOM   3947  NE  ARG B 210      33.448  -1.364  11.671  1.00 10.00      B   
ATOM   3948  HE  ARG B 210      33.649  -1.410  10.706  1.00 10.00      B   
ATOM   3949  CZ  ARG B 210      34.115  -2.170  12.499  1.00 10.00      B   
ATOM   3950  NH1 ARG B 210      33.902  -2.122  13.807  1.00 10.00      B   
ATOM   3951 HH11 ARG B 210      33.214  -1.445  14.206  1.00 10.00      B   
ATOM   3952 HH12 ARG B 210      34.426  -2.761  14.447  1.00 10.00      B   
ATOM   3953  NH2 ARG B 210      35.008  -3.018  12.013  1.00 10.00      B   
ATOM   3954 HH21 ARG B 210      35.191  -3.053  10.974  1.00 10.00      B   
ATOM   3955 HH22 ARG B 210      35.537  -3.650  12.653  1.00 10.00      B   
ATOM   3956  C   ARG B 210      29.651   3.362  11.741  1.00 10.00      B   
ATOM   3957  O   ARG B 210      28.676   3.339  12.498  1.00 10.00      B   
ATOM   3958  N   MET B 211      29.754   4.208  10.727  1.00 10.00      B   
ATOM   3959  HN  MET B 211      30.570   4.202  10.172  1.00 10.00      B   
ATOM   3960  CA  MET B 211      28.693   5.155  10.418  1.00 10.00      B   
ATOM   3961  CB  MET B 211      28.909   6.478  11.159  1.00 10.00      B   
ATOM   3962  CG  MET B 211      27.626   7.243  11.450  1.00 10.00      B   
ATOM   3963  SD  MET B 211      27.886   8.695  12.490  1.00 10.00      B   
ATOM   3964  CE  MET B 211      28.654   7.955  13.930  1.00 10.00      B   
ATOM   3965  C   MET B 211      28.594   5.384   8.913  1.00 10.00      B   
ATOM   3966  O   MET B 211      29.608   5.420   8.212  1.00 10.00      B   
ATOM   3967  N   HIS B 212      27.365   5.511   8.426  1.00 10.00      B   
ATOM   3968  HN  HIS B 212      26.604   5.450   9.042  1.00 10.00      B   
ATOM   3969  CA  HIS B 212      27.107   5.729   7.005  1.00 10.00      B   
ATOM   3970  CB  HIS B 212      25.614   5.571   6.704  1.00 10.00      B   
ATOM   3971  CG  HIS B 212      25.146   4.155   6.638  1.00 10.00      B   
ATOM   3972  ND1 HIS B 212      25.765   3.244   5.827  1.00 10.00      B   
ATOM   3973  CD2 HIS B 212      24.122   3.551   7.293  1.00 10.00      B   
ATOM   3974  CE1 HIS B 212      25.116   2.110   5.997  1.00 10.00      B   
ATOM   3975  NE2 HIS B 212      24.115   2.246   6.874  1.00 10.00      B   
ATOM   3976  HE2 HIS B 212      23.557   1.519   7.232  1.00 10.00      B   
ATOM   3977  C   HIS B 212      27.551   7.114   6.564  1.00 10.00      B   
ATOM   3978  O   HIS B 212      27.661   8.031   7.383  1.00 10.00      B   
ATOM   3979  N   LEU B 213      27.783   7.263   5.262  1.00 10.00      B   
ATOM   3980  HN  LEU B 213      27.666   6.492   4.666  1.00 10.00      B   
ATOM   3981  CA  LEU B 213      28.201   8.541   4.693  1.00 10.00      B   
ATOM   3982  CB  LEU B 213      28.538   8.416   3.203  1.00 10.00      B   
ATOM   3983  CG  LEU B 213      29.757   7.556   2.858  1.00 10.00      B   
ATOM   3984  CD1 LEU B 213      29.932   7.455   1.351  1.00 10.00      B   
ATOM   3985  CD2 LEU B 213      31.012   8.120   3.505  1.00 10.00      B   
ATOM   3986  C   LEU B 213      27.167   9.647   4.947  1.00 10.00      B   
ATOM   3987  O   LEU B 213      27.516  10.707   5.466  1.00 10.00      B   
ATOM   3988  N   PRO B 214      25.878   9.434   4.597  1.00 10.00      B   
ATOM   3989  CA  PRO B 214      24.837  10.441   4.836  1.00 10.00      B   
ATOM   3990  CB  PRO B 214      23.566   9.797   4.268  1.00 10.00      B   
ATOM   3991  CG  PRO B 214      24.054   8.753   3.327  1.00 10.00      B   
ATOM   3992  CD  PRO B 214      25.332   8.242   3.919  1.00 10.00      B   
ATOM   3993  C   PRO B 214      24.661  10.713   6.329  1.00 10.00      B   
ATOM   3994  O   PRO B 214      24.243  11.799   6.730  1.00 10.00      B   
ATOM   3995  N   CYS B 215      24.994   9.720   7.148  1.00 10.00      B   
ATOM   3996  HN  CYS B 215      25.332   8.881   6.768  1.00 10.00      B   
ATOM   3997  CA  CYS B 215      24.875   9.849   8.595  1.00 10.00      B   
ATOM   3998  CB  CYS B 215      24.905   8.480   9.274  1.00 10.00      B   
ATOM   3999  SG  CYS B 215      23.593   7.363   8.726  1.00 10.00      B   
ATOM   4000  HG  CYS B 215      22.750   7.189   9.737  1.00 10.00      B   
ATOM   4001  C   CYS B 215      25.953  10.768   9.160  1.00 10.00      B   
ATOM   4002  O   CYS B 215      25.652  11.682   9.929  1.00 10.00      B   
ATOM   4003  N   VAL B 216      27.207  10.540   8.772  1.00 10.00      B   
ATOM   4004  HN  VAL B 216      27.402   9.792   8.163  1.00 10.00      B   
ATOM   4005  CA  VAL B 216      28.298  11.386   9.249  1.00 10.00      B   
ATOM   4006  CB  VAL B 216      29.707  10.842   8.915  1.00 10.00      B   
ATOM   4007  CG1 VAL B 216      30.039   9.635   9.771  1.00 10.00      B   
ATOM   4008  CG2 VAL B 216      29.846  10.507   7.441  1.00 10.00      B   
ATOM   4009  C   VAL B 216      28.138  12.805   8.719  1.00 10.00      B   
ATOM   4010  O   VAL B 216      28.493  13.770   9.388  1.00 10.00      B   
ATOM   4011  N   ALA B 217      27.574  12.923   7.522  1.00 10.00      B   
ATOM   4012  HN  ALA B 217      27.315  12.113   7.035  1.00 10.00      B   
ATOM   4013  CA  ALA B 217      27.341  14.223   6.908  1.00 10.00      B   
ATOM   4014  CB  ALA B 217      26.880  14.045   5.470  1.00 10.00      B   
ATOM   4015  C   ALA B 217      26.296  15.001   7.702  1.00 10.00      B   
ATOM   4016  O   ALA B 217      26.317  16.229   7.744  1.00 10.00      B   
ATOM   4017  N   LYS B 218      25.386  14.270   8.334  1.00 10.00      B   
ATOM   4018  HN  LYS B 218      25.423  13.293   8.256  1.00 10.00      B   
ATOM   4019  CA  LYS B 218      24.329  14.875   9.132  1.00 10.00      B   
ATOM   4020  CB  LYS B 218      23.119  13.938   9.197  1.00 10.00      B   
ATOM   4021  CG  LYS B 218      21.818  14.615   9.598  1.00 10.00      B   
ATOM   4022  CD  LYS B 218      20.650  13.644   9.520  1.00 10.00      B   
ATOM   4023  CE  LYS B 218      19.331  14.333   9.833  1.00 10.00      B   
ATOM   4024  NZ  LYS B 218      18.184  13.385   9.775  1.00 10.00      B   
ATOM   4025  HZ1 LYS B 218      18.352  12.581  10.415  1.00 10.00      B   
ATOM   4026  HZ2 LYS B 218      18.063  13.026   8.808  1.00 10.00      B   
ATOM   4027  HZ3 LYS B 218      17.310  13.865  10.065  1.00 10.00      B   
ATOM   4028  C   LYS B 218      24.830  15.193  10.541  1.00 10.00      B   
ATOM   4029  O   LYS B 218      24.538  16.254  11.093  1.00 10.00      B   
ATOM   4030  N   TYR B 219      25.590  14.269  11.118  1.00 10.00      B   
ATOM   4031  HN  TYR B 219      25.786  13.437  10.632  1.00 10.00      B   
ATOM   4032  CA  TYR B 219      26.134  14.455  12.459  1.00 10.00      B   
ATOM   4033  CB  TYR B 219      26.685  13.133  13.009  1.00 10.00      B   
ATOM   4034  CG  TYR B 219      27.511  13.273  14.271  1.00 10.00      B   
ATOM   4035  CD1 TYR B 219      26.942  13.717  15.459  1.00 10.00      B   
ATOM   4036  CD2 TYR B 219      28.864  12.964  14.270  1.00 10.00      B   
ATOM   4037  CE1 TYR B 219      27.701  13.849  16.608  1.00 10.00      B   
ATOM   4038  CE2 TYR B 219      29.628  13.092  15.411  1.00 10.00      B   
ATOM   4039  CZ  TYR B 219      29.045  13.536  16.577  1.00 10.00      B   
ATOM   4040  OH  TYR B 219      29.810  13.664  17.717  1.00 10.00      B   
ATOM   4041  HH  TYR B 219      30.745  13.733  17.471  1.00 10.00      B   
ATOM   4042  C   TYR B 219      27.212  15.539  12.458  1.00 10.00      B   
ATOM   4043  O   TYR B 219      27.323  16.323  13.400  1.00 10.00      B   
ATOM   4044  N   PHE B 220      27.998  15.586  11.392  1.00 10.00      B   
ATOM   4045  HN  PHE B 220      27.863  14.936  10.665  1.00 10.00      B   
ATOM   4046  CA  PHE B 220      29.059  16.576  11.270  1.00 10.00      B   
ATOM   4047  CB  PHE B 220      30.321  15.958  10.667  1.00 10.00      B   
ATOM   4048  CG  PHE B 220      31.009  14.952  11.544  1.00 10.00      B   
ATOM   4049  CD1 PHE B 220      31.635  15.344  12.713  1.00 10.00      B   
ATOM   4050  CD2 PHE B 220      31.040  13.613  11.190  1.00 10.00      B   
ATOM   4051  CE1 PHE B 220      32.278  14.422  13.513  1.00 10.00      B   
ATOM   4052  CE2 PHE B 220      31.680  12.684  11.986  1.00 10.00      B   
ATOM   4053  CZ  PHE B 220      32.301  13.089  13.151  1.00 10.00      B   
ATOM   4054  C   PHE B 220      28.605  17.760  10.420  1.00 10.00      B   
ATOM   4055  O   PHE B 220      29.430  18.521   9.909  1.00 10.00      B   
ATOM   4056  N   GLN B 221      27.293  17.907  10.275  1.00 10.00      B   
ATOM   4057  HN  GLN B 221      26.691  17.265  10.707  1.00 10.00      B   
ATOM   4058  CA  GLN B 221      26.719  18.996   9.498  1.00 10.00      B   
ATOM   4059  CB  GLN B 221      25.198  18.836   9.413  1.00 10.00      B   
ATOM   4060  CG  GLN B 221      24.488  19.905   8.597  1.00 10.00      B   
ATOM   4061  CD  GLN B 221      22.997  19.647   8.472  1.00 10.00      B   
ATOM   4062  OE1 GLN B 221      22.379  19.045   9.351  1.00 10.00      B   
ATOM   4063  NE2 GLN B 221      22.407  20.105   7.380  1.00 10.00      B   
ATOM   4064 HE21 GLN B 221      22.958  20.581   6.719  1.00 10.00      B   
ATOM   4065 HE22 GLN B 221      21.446  19.953   7.276  1.00 10.00      B   
ATOM   4066  C   GLN B 221      27.077  20.334  10.132  1.00 10.00      B   
ATOM   4067  O   GLN B 221      26.652  20.630  11.251  1.00 10.00      B   
ATOM   4068  N   SER B 222      27.890  21.115   9.422  1.00 10.00      B   
ATOM   4069  HN  SER B 222      28.208  20.798   8.551  1.00 10.00      B   
ATOM   4070  CA  SER B 222      28.329  22.424   9.896  1.00 10.00      B   
ATOM   4071  CB  SER B 222      27.134  23.352  10.136  1.00 10.00      B   
ATOM   4072  OG  SER B 222      26.277  23.367   9.004  1.00 10.00      B   
ATOM   4073  HG  SER B 222      26.812  23.376   8.201  1.00 10.00      B   
ATOM   4074  C   SER B 222      29.196  22.298  11.147  1.00 10.00      B   
ATOM   4075  O   SER B 222      29.293  23.224  11.950  1.00 10.00      B   
ATOM   4076  N   ASN B 223      29.828  21.142  11.304  1.00 10.00      B   
ATOM   4077  HN  ASN B 223      29.711  20.435  10.632  1.00 10.00      B   
ATOM   4078  CA  ASN B 223      30.692  20.897  12.448  1.00 10.00      B   
ATOM   4079  CB  ASN B 223      30.760  19.398  12.761  1.00 10.00      B   
ATOM   4080  CG  ASN B 223      31.229  19.108  14.174  1.00 10.00      B   
ATOM   4081  OD1 ASN B 223      32.057  19.827  14.726  1.00 10.00      B   
ATOM   4082  ND2 ASN B 223      30.696  18.055  14.775  1.00 10.00      B   
ATOM   4083 HD21 ASN B 223      30.035  17.525  14.284  1.00 10.00      B   
ATOM   4084 HD22 ASN B 223      30.979  17.854  15.692  1.00 10.00      B   
ATOM   4085  C   ASN B 223      32.084  21.451  12.173  1.00 10.00      B   
ATOM   4086  O   ASN B 223      32.698  21.131  11.155  1.00 10.00      B   
ATOM   4087  N   ALA B 224      32.569  22.290  13.076  1.00 10.00      B   
ATOM   4088  HN  ALA B 224      32.029  22.506  13.865  1.00 10.00      B   
ATOM   4089  CA  ALA B 224      33.885  22.902  12.926  1.00 10.00      B   
ATOM   4090  CB  ALA B 224      33.904  24.280  13.570  1.00 10.00      B   
ATOM   4091  C   ALA B 224      34.983  22.022  13.515  1.00 10.00      B   
ATOM   4092  O   ALA B 224      36.168  22.229  13.247  1.00 10.00      B   
ATOM   4093  N   GLU B 225      34.588  21.036  14.307  1.00 10.00      B   
ATOM   4094  HN  GLU B 225      33.628  20.899  14.461  1.00 10.00      B   
ATOM   4095  CA  GLU B 225      35.540  20.133  14.936  1.00 10.00      B   
ATOM   4096  CB  GLU B 225      35.779  20.540  16.392  1.00 10.00      B   
ATOM   4097  CG  GLU B 225      37.072  20.003  16.983  1.00 10.00      B   
ATOM   4098  CD  GLU B 225      37.412  20.645  18.311  1.00 10.00      B   
ATOM   4099  OE1 GLU B 225      36.980  20.119  19.357  1.00 10.00      B   
ATOM   4100  OE2 GLU B 225      38.110  21.681  18.314  1.00 10.00      B   
ATOM   4101  C   GLU B 225      35.043  18.692  14.849  1.00 10.00      B   
ATOM   4102  O   GLU B 225      34.212  18.259  15.647  1.00 10.00      B   
ATOM   4103  N   PRO B 226      35.537  17.940  13.856  1.00 10.00      B   
ATOM   4104  CA  PRO B 226      35.143  16.545  13.638  1.00 10.00      B   
ATOM   4105  CB  PRO B 226      35.923  16.135  12.380  1.00 10.00      B   
ATOM   4106  CG  PRO B 226      36.326  17.418  11.740  1.00 10.00      B   
ATOM   4107  CD  PRO B 226      36.521  18.392  12.862  1.00 10.00      B   
ATOM   4108  C   PRO B 226      35.521  15.640  14.807  1.00 10.00      B   
ATOM   4109  O   PRO B 226      36.667  15.205  14.923  1.00 10.00      B   
ATOM   4110  N   ARG B 227      34.555  15.375  15.677  1.00 10.00      B   
ATOM   4111  HN  ARG B 227      33.671  15.780  15.545  1.00 10.00      B   
ATOM   4112  CA  ARG B 227      34.769  14.511  16.829  1.00 10.00      B   
ATOM   4113  CB  ARG B 227      34.718  15.309  18.134  1.00 10.00      B   
ATOM   4114  CG  ARG B 227      35.946  16.169  18.386  1.00 10.00      B   
ATOM   4115  CD  ARG B 227      35.923  16.767  19.783  1.00 10.00      B   
ATOM   4116  NE  ARG B 227      37.157  17.487  20.093  1.00 10.00      B   
ATOM   4117  HE  ARG B 227      37.234  18.416  19.754  1.00 10.00      B   
ATOM   4118  CZ  ARG B 227      38.175  16.965  20.785  1.00 10.00      B   
ATOM   4119  NH1 ARG B 227      38.089  15.739  21.289  1.00 10.00      B   
ATOM   4120 HH11 ARG B 227      37.222  15.168  21.150  1.00 10.00      B   
ATOM   4121 HH12 ARG B 227      38.887  15.338  21.828  1.00 10.00      B   
ATOM   4122  NH2 ARG B 227      39.279  17.674  20.982  1.00 10.00      B   
ATOM   4123 HH21 ARG B 227      40.074  17.268  21.523  1.00 10.00      B   
ATOM   4124 HH22 ARG B 227      39.363  18.640  20.590  1.00 10.00      B   
ATOM   4125  C   ARG B 227      33.740  13.386  16.854  1.00 10.00      B   
ATOM   4126  O   ARG B 227      32.532  13.631  16.787  1.00 10.00      B   
ATOM   4127  N   CYS B 228      34.231  12.159  16.943  1.00 10.00      B   
ATOM   4128  HN  CYS B 228      35.208  12.044  17.007  1.00 10.00      B   
ATOM   4129  CA  CYS B 228      33.382  10.977  16.975  1.00 10.00      B   
ATOM   4130  CB  CYS B 228      34.260   9.723  16.859  1.00 10.00      B   
ATOM   4131  SG  CYS B 228      33.439   8.161  17.253  1.00 10.00      B   
ATOM   4132  HG  CYS B 228      33.721   7.871  18.520  1.00 10.00      B   
ATOM   4133  C   CYS B 228      32.558  10.939  18.262  1.00 10.00      B   
ATOM   4134  O   CYS B 228      33.047  11.328  19.322  1.00 10.00      B   
ATOM   4135  N   PRO B 229      31.288  10.491  18.184  1.00 10.00      B   
ATOM   4136  CA  PRO B 229      30.405  10.403  19.355  1.00 10.00      B   
ATOM   4137  CB  PRO B 229      29.162   9.690  18.813  1.00 10.00      B   
ATOM   4138  CG  PRO B 229      29.169   9.971  17.352  1.00 10.00      B   
ATOM   4139  CD  PRO B 229      30.615  10.047  16.949  1.00 10.00      B   
ATOM   4140  C   PRO B 229      31.037   9.569  20.466  1.00 10.00      B   
ATOM   4141  O   PRO B 229      31.117   9.997  21.616  1.00 10.00      B   
ATOM   4142  N   HIS B 230      31.493   8.380  20.109  1.00 10.00      B   
ATOM   4143  HN  HIS B 230      31.410   8.100  19.175  1.00 10.00      B   
ATOM   4144  CA  HIS B 230      32.130   7.488  21.063  1.00 10.00      B   
ATOM   4145  CB  HIS B 230      31.945   6.034  20.622  1.00 10.00      B   
ATOM   4146  CG  HIS B 230      32.289   5.012  21.663  1.00 10.00      B   
ATOM   4147  ND1 HIS B 230      31.351   4.340  22.413  1.00 10.00      B   
ATOM   4148  HD1 HIS B 230      30.375   4.458  22.360  1.00 10.00      B   
ATOM   4149  CD2 HIS B 230      33.495   4.538  22.064  1.00 10.00      B   
ATOM   4150  CE1 HIS B 230      31.998   3.494  23.222  1.00 10.00      B   
ATOM   4151  NE2 HIS B 230      33.304   3.576  23.052  1.00 10.00      B   
ATOM   4152  C   HIS B 230      33.611   7.833  21.150  1.00 10.00      B   
ATOM   4153  O   HIS B 230      34.253   8.034  20.122  1.00 10.00      B   
ATOM   4154  N   CYS B 231      34.123   7.930  22.376  1.00 10.00      B   
ATOM   4155  HN  CYS B 231      33.528   7.768  23.139  1.00 10.00      B   
ATOM   4156  CA  CYS B 231      35.529   8.261  22.652  1.00 10.00      B   
ATOM   4157  CB  CYS B 231      36.534   7.310  21.980  1.00 10.00      B   
ATOM   4158  SG  CYS B 231      37.065   7.775  20.316  1.00 10.00      B   
ATOM   4159  HG  CYS B 231      36.310   7.112  19.452  1.00 10.00      B   
ATOM   4160  C   CYS B 231      35.858   9.740  22.424  1.00 10.00      B   
ATOM   4161  O   CYS B 231      36.847  10.250  22.950  1.00 10.00      B   
ATOM   4162  N   ASN B 232      35.020  10.416  21.638  1.00 10.00      B   
ATOM   4163  HN  ASN B 232      34.267   9.936  21.232  1.00 10.00      B   
ATOM   4164  CA  ASN B 232      35.177  11.844  21.344  1.00 10.00      B   
ATOM   4165  CB  ASN B 232      35.049  12.687  22.622  1.00 10.00      B   
ATOM   4166  CG  ASN B 232      34.614  14.116  22.352  1.00 10.00      B   
ATOM   4167  OD1 ASN B 232      35.432  15.035  22.323  1.00 10.00      B   
ATOM   4168  ND2 ASN B 232      33.321  14.314  22.154  1.00 10.00      B   
ATOM   4169 HD21 ASN B 232      32.720  13.537  22.193  1.00 10.00      B   
ATOM   4170 HD22 ASN B 232      33.012  15.227  21.981  1.00 10.00      B   
ATOM   4171  C   ASN B 232      36.475  12.161  20.597  1.00 10.00      B   
ATOM   4172  O   ASN B 232      36.922  13.308  20.569  1.00 10.00      B   
ATOM   4173  N   ASP B 233      37.068  11.152  19.973  1.00 10.00      B   
ATOM   4174  HN  ASP B 233      36.664  10.260  20.009  1.00 10.00      B   
ATOM   4175  CA  ASP B 233      38.312  11.348  19.231  1.00 10.00      B   
ATOM   4176  CB  ASP B 233      39.050  10.022  19.023  1.00 10.00      B   
ATOM   4177  CG  ASP B 233      40.461  10.206  18.499  1.00 10.00      B   
ATOM   4178  OD1 ASP B 233      41.146  11.152  18.944  1.00 10.00      B   
ATOM   4179  OD2 ASP B 233      40.893   9.410  17.638  1.00 10.00      B   
ATOM   4180  C   ASP B 233      38.048  12.027  17.892  1.00 10.00      B   
ATOM   4181  O   ASP B 233      36.920  12.014  17.393  1.00 10.00      B   
ATOM   4182  N   TYR B 234      39.087  12.615  17.316  1.00 10.00      B   
ATOM   4183  HN  TYR B 234      39.964  12.567  17.755  1.00 10.00      B   
ATOM   4184  CA  TYR B 234      38.971  13.307  16.041  1.00 10.00      B   
ATOM   4185  CB  TYR B 234      40.260  14.065  15.714  1.00 10.00      B   
ATOM   4186  CG  TYR B 234      40.440  15.343  16.498  1.00 10.00      B   
ATOM   4187  CD1 TYR B 234      41.201  15.369  17.660  1.00 10.00      B   
ATOM   4188  CD2 TYR B 234      39.849  16.526  16.075  1.00 10.00      B   
ATOM   4189  CE1 TYR B 234      41.368  16.538  18.377  1.00 10.00      B   
ATOM   4190  CE2 TYR B 234      40.011  17.698  16.784  1.00 10.00      B   
ATOM   4191  CZ  TYR B 234      40.771  17.699  17.934  1.00 10.00      B   
ATOM   4192  OH  TYR B 234      40.932  18.866  18.643  1.00 10.00      B   
ATOM   4193  HH  TYR B 234      41.820  18.893  19.021  1.00 10.00      B   
ATOM   4194  C   TYR B 234      38.635  12.346  14.909  1.00 10.00      B   
ATOM   4195  O   TYR B 234      39.134  11.220  14.863  1.00 10.00      B   
ATOM   4196  N   TRP B 235      37.779  12.799  14.004  1.00 10.00      B   
ATOM   4197  HN  TRP B 235      37.406  13.700  14.115  1.00 10.00      B   
ATOM   4198  CA  TRP B 235      37.373  12.003  12.856  1.00 10.00      B   
ATOM   4199  CB  TRP B 235      36.011  12.484  12.344  1.00 10.00      B   
ATOM   4200  CG  TRP B 235      35.263  11.466  11.538  1.00 10.00      B   
ATOM   4201  CD1 TRP B 235      34.867  11.581  10.237  1.00 10.00      B   
ATOM   4202  CD2 TRP B 235      34.811  10.180  11.981  1.00 10.00      B   
ATOM   4203  NE1 TRP B 235      34.199  10.448   9.844  1.00 10.00      B   
ATOM   4204  HE1 TRP B 235      33.814  10.289   8.948  1.00 10.00      B   
ATOM   4205  CE2 TRP B 235      34.153   9.572  10.895  1.00 10.00      B   
ATOM   4206  CE3 TRP B 235      34.901   9.482  13.190  1.00 10.00      B   
ATOM   4207  CZ2 TRP B 235      33.587   8.301  10.981  1.00 10.00      B   
ATOM   4208  CZ3 TRP B 235      34.340   8.222  13.272  1.00 10.00      B   
ATOM   4209  CH2 TRP B 235      33.691   7.644  12.176  1.00 10.00      B   
ATOM   4210  C   TRP B 235      38.424  12.120  11.756  1.00 10.00      B   
ATOM   4211  O   TRP B 235      38.644  13.205  11.213  1.00 10.00      B   
ATOM   4212  N   PRO B 236      39.096  11.009  11.421  1.00 10.00      B   
ATOM   4213  CA  PRO B 236      40.144  10.992  10.401  1.00 10.00      B   
ATOM   4214  CB  PRO B 236      40.991   9.793  10.824  1.00 10.00      B   
ATOM   4215  CG  PRO B 236      40.017   8.846  11.445  1.00 10.00      B   
ATOM   4216  CD  PRO B 236      38.898   9.677  12.024  1.00 10.00      B   
ATOM   4217  C   PRO B 236      39.606  10.792   8.984  1.00 10.00      B   
ATOM   4218  O   PRO B 236      40.374  10.717   8.025  1.00 10.00      B   
ATOM   4219  N   HIS B 237      38.290  10.715   8.852  1.00 10.00      B   
ATOM   4220  HN  HIS B 237      37.725  10.806   9.646  1.00 10.00      B   
ATOM   4221  CA  HIS B 237      37.667  10.520   7.549  1.00 10.00      B   
ATOM   4222  CB  HIS B 237      36.590   9.434   7.618  1.00 10.00      B   
ATOM   4223  CG  HIS B 237      37.126   8.068   7.919  1.00 10.00      B   
ATOM   4224  ND1 HIS B 237      37.435   7.181   6.916  1.00 10.00      B   
ATOM   4225  CD2 HIS B 237      37.394   7.495   9.117  1.00 10.00      B   
ATOM   4226  CE1 HIS B 237      37.884   6.096   7.521  1.00 10.00      B   
ATOM   4227  NE2 HIS B 237      37.878   6.240   8.852  1.00 10.00      B   
ATOM   4228  HE2 HIS B 237      38.359   5.662   9.499  1.00 10.00      B   
ATOM   4229  C   HIS B 237      37.077  11.828   7.039  1.00 10.00      B   
ATOM   4230  O   HIS B 237      36.843  12.752   7.819  1.00 10.00      B   
ATOM   4231  N   GLU B 238      36.856  11.914   5.732  1.00 10.00      B   
ATOM   4232  HN  GLU B 238      37.074  11.149   5.157  1.00 10.00      B   
ATOM   4233  CA  GLU B 238      36.301  13.120   5.131  1.00 10.00      B   
ATOM   4234  CB  GLU B 238      36.601  13.178   3.632  1.00 10.00      B   
ATOM   4235  CG  GLU B 238      36.162  14.478   2.975  1.00 10.00      B   
ATOM   4236  CD  GLU B 238      35.925  14.344   1.486  1.00 10.00      B   
ATOM   4237  OE1 GLU B 238      35.548  13.245   1.032  1.00 10.00      B   
ATOM   4238  OE2 GLU B 238      36.104  15.347   0.761  1.00 10.00      B   
ATOM   4239  C   GLU B 238      34.798  13.209   5.361  1.00 10.00      B   
ATOM   4240  O   GLU B 238      34.069  12.237   5.161  1.00 10.00      B   
ATOM   4241  N   ILE B 239      34.345  14.382   5.774  1.00 10.00      B   
ATOM   4242  HN  ILE B 239      34.980  15.116   5.908  1.00 10.00      B   
ATOM   4243  CA  ILE B 239      32.933  14.614   6.028  1.00 10.00      B   
ATOM   4244  CB  ILE B 239      32.734  15.733   7.068  1.00 10.00      B   
ATOM   4245  CG1 ILE B 239      33.513  15.415   8.348  1.00 10.00      B   
ATOM   4246  CG2 ILE B 239      31.255  15.927   7.369  1.00 10.00      B   
ATOM   4247  CD1 ILE B 239      33.695  16.605   9.264  1.00 10.00      B   
ATOM   4248  C   ILE B 239      32.215  15.007   4.740  1.00 10.00      B   
ATOM   4249  O   ILE B 239      32.560  16.009   4.111  1.00 10.00      B   
ATOM   4250  N   PRO B 240      31.221  14.212   4.323  1.00 10.00      B   
ATOM   4251  CA  PRO B 240      30.441  14.477   3.114  1.00 10.00      B   
ATOM   4252  CB  PRO B 240      29.711  13.149   2.849  1.00 10.00      B   
ATOM   4253  CG  PRO B 240      30.267  12.173   3.836  1.00 10.00      B   
ATOM   4254  CD  PRO B 240      30.779  12.985   4.987  1.00 10.00      B   
ATOM   4255  C   PRO B 240      29.427  15.599   3.336  1.00 10.00      B   
ATOM   4256  O   PRO B 240      29.318  16.149   4.434  1.00 10.00      B   
ATOM   4257  N   LYS B 241      28.681  15.928   2.295  1.00 10.00      B   
ATOM   4258  HN  LYS B 241      28.797  15.443   1.449  1.00 10.00      B   
ATOM   4259  CA  LYS B 241      27.683  16.981   2.376  1.00 10.00      B   
ATOM   4260  CB  LYS B 241      27.833  17.934   1.189  1.00 10.00      B   
ATOM   4261  CG  LYS B 241      29.268  18.354   0.916  1.00 10.00      B   
ATOM   4262  CD  LYS B 241      29.442  18.822  -0.517  1.00 10.00      B   
ATOM   4263  CE  LYS B 241      30.857  18.569  -1.013  1.00 10.00      B   
ATOM   4264  NZ  LYS B 241      30.998  18.862  -2.464  1.00 10.00      B   
ATOM   4265  HZ1 LYS B 241      31.863  18.421  -2.837  1.00 10.00      B   
ATOM   4266  HZ2 LYS B 241      31.056  19.889  -2.618  1.00 10.00      B   
ATOM   4267  HZ3 LYS B 241      30.179  18.490  -2.985  1.00 10.00      B   
ATOM   4268  C   LYS B 241      26.286  16.377   2.386  1.00 10.00      B   
ATOM   4269  O   LYS B 241      26.062  15.310   1.811  1.00 10.00      B   
ATOM   4270  N   VAL B 242      25.356  17.052   3.048  1.00 10.00      B   
ATOM   4271  HN  VAL B 242      25.598  17.891   3.489  1.00 10.00      B   
ATOM   4272  CA  VAL B 242      23.980  16.577   3.126  1.00 10.00      B   
ATOM   4273  CB  VAL B 242      23.117  17.436   4.078  1.00 10.00      B   
ATOM   4274  CG1 VAL B 242      23.428  17.095   5.528  1.00 10.00      B   
ATOM   4275  CG2 VAL B 242      23.336  18.922   3.818  1.00 10.00      B   
ATOM   4276  C   VAL B 242      23.341  16.530   1.740  1.00 10.00      B   
ATOM   4277  O   VAL B 242      23.495  17.457   0.940  1.00 10.00      B   
ATOM   4278  N   PHE B 243      22.644  15.437   1.457  1.00 10.00      B   
ATOM   4279  HN  PHE B 243      22.568  14.732   2.131  1.00 10.00      B   
ATOM   4280  CA  PHE B 243      21.992  15.259   0.170  1.00 10.00      B   
ATOM   4281  CB  PHE B 243      21.428  13.841   0.028  1.00 10.00      B   
ATOM   4282  CG  PHE B 243      20.781  13.581  -1.306  1.00 10.00      B   
ATOM   4283  CD1 PHE B 243      19.403  13.639  -1.449  1.00 10.00      B   
ATOM   4284  CD2 PHE B 243      21.553  13.289  -2.419  1.00 10.00      B   
ATOM   4285  CE1 PHE B 243      18.808  13.413  -2.675  1.00 10.00      B   
ATOM   4286  CE2 PHE B 243      20.964  13.060  -3.648  1.00 10.00      B   
ATOM   4287  CZ  PHE B 243      19.590  13.123  -3.776  1.00 10.00      B   
ATOM   4288  C   PHE B 243      20.894  16.291  -0.048  1.00 10.00      B   
ATOM   4289  O   PHE B 243      20.087  16.563   0.843  1.00 10.00      B   
ATOM   4290  N   ASP B 244      20.885  16.870  -1.234  1.00 10.00      B   
ATOM   4291  HN  ASP B 244      21.567  16.619  -1.892  1.00 10.00      B   
ATOM   4292  CA  ASP B 244      19.895  17.866  -1.600  1.00 10.00      B   
ATOM   4293  CB  ASP B 244      20.509  19.268  -1.522  1.00 10.00      B   
ATOM   4294  CG  ASP B 244      19.470  20.368  -1.510  1.00 10.00      B   
ATOM   4295  OD1 ASP B 244      19.048  20.815  -2.597  1.00 10.00      B   
ATOM   4296  OD2 ASP B 244      19.075  20.798  -0.406  1.00 10.00      B   
ATOM   4297  C   ASP B 244      19.433  17.592  -3.020  1.00 10.00      B   
ATOM   4298  O   ASP B 244      20.264  17.328  -3.892  1.00 10.00      B   
ATOM   4299  N   PRO B 245      18.111  17.602  -3.268  1.00 10.00      B   
ATOM   4300  CA  PRO B 245      17.551  17.362  -4.604  1.00 10.00      B   
ATOM   4301  CB  PRO B 245      16.040  17.290  -4.360  1.00 10.00      B   
ATOM   4302  CG  PRO B 245      15.822  18.036  -3.090  1.00 10.00      B   
ATOM   4303  CD  PRO B 245      17.059  17.828  -2.261  1.00 10.00      B   
ATOM   4304  C   PRO B 245      17.890  18.488  -5.587  1.00 10.00      B   
ATOM   4305  O   PRO B 245      17.024  19.264  -5.998  1.00 10.00      B   
ATOM   4306  N   GLU B 246      19.159  18.570  -5.944  1.00 10.00      B   
ATOM   4307  HN  GLU B 246      19.801  17.929  -5.564  1.00 10.00      B   
ATOM   4308  CB  GLU B 246      20.580  20.546  -6.149  1.00 10.00      B   
ATOM   4309  CG  GLU B 246      21.081  21.686  -7.019  1.00 10.00      B   
ATOM   4310  CD  GLU B 246      22.430  22.203  -6.571  1.00 10.00      B   
ATOM   4311  OE1 GLU B 246      23.449  21.542  -6.862  1.00 10.00      B   
ATOM   4312  OE2 GLU B 246      22.480  23.270  -5.929  1.00 10.00      B   
ATOM   4313  CA  GLU B 246      19.646  19.570  -6.869  1.00 10.00      B   
ATOM   4314  C   GLU B 246      20.387  18.878  -8.003  1.00 10.00      B   
ATOM   4315  O   GLU B 246      21.507  18.375  -7.763  1.00 10.00      B   
ATOM   4316  OXT GLU B 246      19.832  18.816  -9.118  1.00 10.00      B   
END
