# Supplementary material for: COZOID: contact zone identifier for visual analysis of protein-protein interactions
Source: BMC Bioinformatics. 2018 Apr 6;19:125. doi: 10.1186/s12859-018-2113-6 (PMC5889581; doi:10.1186/s12859-018-2113-6)
Supplement: Supplementary file 3 — Example data. Testing dataset used in the manuscript. (ZIP 2662 kb) [file 12859_2018_2113_MOESM3_ESM.zip › Test_data_COZOID/cluster9_4.pdb]

REMARK FILENAME="/data/home/enm009/home_crm01_257328624/CREAM257328624/DIRAC_"
REMARK ===============================================================
REMARK HADDOCK run for complex
REMARK final NOE weights: unambig 50 amb: 50
REMARK ===============================================================
REMARK            total,bonds,angles,improper,dihe,vdw,elec,air,cdih,coup,sani,vean,dani
REMARK energies: -18.1272, 0, 0, 0, 0, -23.7597, -41.7834, 47.4159, 0, 0, 0, 0, 0
REMARK ===============================================================
REMARK            bonds,angles,impropers,dihe,air,cdih,coup,sani,vean,dani
REMARK rms-dev.: 0,0,0,0,0.959253,0,0, 0, 0, 0
REMARK ===============================================================
REMARK               air,cdih,coup,sani,vean,dani
REMARK               >0.3,>5,>1,>0,>5,>0.2
REMARK violations.: 1, 0, 0, 0, 0, 0
REMARK ===============================================================
REMARK                        CVpartition#,violations,rms
REMARK AIRs cross-validation: 2, 1, 5.47973
REMARK ===============================================================
REMARK NCS energy: 0
REMARK ===============================================================
REMARK Symmetry energy: 0
REMARK ===============================================================
REMARK Desolvation energy: 0.407956
REMARK Internal energy free molecules: 7378.64
REMARK Internal energy complex: -16979.5
REMARK Binding energy: -24423.3
REMARK ===============================================================
REMARK buried surface area: 923.887
REMARK ===============================================================
REMARK water - chain1: 0 0 0
REMARK water - chain2: 0 0 0
REMARK water - chain3: 0 0 0
REMARK water - chain4: 0 0 0
REMARK water - chain5: 0 0 0
REMARK water - chain6: 0 0 0
REMARK ===============================================================
REMARK water - water: 0 0 0
REMARK ===============================================================
REMARK DATE:08-Dec-2015  19:59:55       created by user: enm009
REMARK VERSION:1.2
ATOM      1  C   GLY A  78     -12.855 -37.110   0.344  1.00 10.00      A   
ATOM      2  O   GLY A  78     -13.634 -36.988   1.290  1.00 10.00      A   
ATOM      3  N   GLY A  78     -14.293 -36.100  -1.415  1.00 10.00      A   
ATOM      4  HT1 GLY A  78     -13.788 -35.198  -1.317  1.00 10.00      A   
ATOM      5  HT2 GLY A  78     -15.117 -36.094  -0.784  1.00 10.00      A   
ATOM      6  HT3 GLY A  78     -14.625 -36.192  -2.396  1.00 10.00      A   
ATOM      7  CA  GLY A  78     -13.391 -37.229  -1.069  1.00 10.00      A   
ATOM      8  N   PRO A  79     -11.524 -37.146   0.520  1.00 10.00      A   
ATOM      9  CA  PRO A  79     -10.892 -37.031   1.839  1.00 10.00      A   
ATOM     10  CB  PRO A  79      -9.394 -37.209   1.548  1.00 10.00      A   
ATOM     11  CG  PRO A  79      -9.331 -37.823   0.191  1.00 10.00      A   
ATOM     12  CD  PRO A  79     -10.530 -37.311  -0.550  1.00 10.00      A   
ATOM     13  C   PRO A  79     -11.139 -35.658   2.456  1.00 10.00      A   
ATOM     14  O   PRO A  79     -10.969 -34.634   1.798  1.00 10.00      A   
ATOM     15  N   ARG A  80     -11.550 -35.641   3.711  1.00 10.00      A   
ATOM     16  HN  ARG A  80     -11.675 -36.492   4.186  1.00 10.00      A   
ATOM     17  CA  ARG A  80     -11.822 -34.392   4.409  1.00 10.00      A   
ATOM     18  CB  ARG A  80     -13.325 -34.222   4.658  1.00 10.00      A   
ATOM     19  CG  ARG A  80     -14.137 -33.974   3.396  1.00 10.00      A   
ATOM     20  CD  ARG A  80     -13.614 -32.762   2.645  1.00 10.00      A   
ATOM     21  NE  ARG A  80     -14.228 -32.608   1.328  1.00 10.00      A   
ATOM     22  HE  ARG A  80     -15.218 -32.538   1.291  1.00 10.00      A   
ATOM     23  CZ  ARG A  80     -13.535 -32.504   0.193  1.00 10.00      A   
ATOM     24  NH1 ARG A  80     -12.217 -32.692   0.190  1.00 10.00      A   
ATOM     25 HH11 ARG A  80     -11.676 -32.595  -0.698  1.00 10.00      A   
ATOM     26 HH12 ARG A  80     -11.717 -32.952   1.069  1.00 10.00      A   
ATOM     27  NH2 ARG A  80     -14.161 -32.247  -0.945  1.00 10.00      A   
ATOM     28 HH21 ARG A  80     -13.617 -32.162  -1.841  1.00 10.00      A   
ATOM     29 HH22 ARG A  80     -15.209 -32.118  -0.956  1.00 10.00      A   
ATOM     30  C   ARG A  80     -11.048 -34.320   5.720  1.00 10.00      A   
ATOM     31  O   ARG A  80     -11.630 -34.366   6.805  1.00 10.00      A   
ATOM     32  N   SER A  81      -9.732 -34.221   5.607  1.00 10.00      A   
ATOM     33  HN  SER A  81      -9.328 -34.199   4.714  1.00 10.00      A   
ATOM     34  CA  SER A  81      -8.865 -34.145   6.773  1.00 10.00      A   
ATOM     35  CB  SER A  81      -7.409 -34.305   6.331  1.00 10.00      A   
ATOM     36  OG  SER A  81      -7.305 -35.266   5.291  1.00 10.00      A   
ATOM     37  HG  SER A  81      -7.659 -36.111   5.602  1.00 10.00      A   
ATOM     38  C   SER A  81      -9.060 -32.818   7.511  1.00 10.00      A   
ATOM     39  O   SER A  81      -9.470 -31.820   6.911  1.00 10.00      A   
ATOM     40  N   GLN A  82      -8.767 -32.813   8.811  1.00 10.00      A   
ATOM     41  HN  GLN A  82      -8.451 -33.643   9.230  1.00 10.00      A   
ATOM     42  CA  GLN A  82      -8.910 -31.614   9.635  1.00 10.00      A   
ATOM     43  CB  GLN A  82      -8.502 -31.900  11.085  1.00 10.00      A   
ATOM     44  CG  GLN A  82      -8.647 -30.709  12.022  1.00 10.00      A   
ATOM     45  CD  GLN A  82     -10.084 -30.254  12.177  1.00 10.00      A   
ATOM     46  OE1 GLN A  82     -11.013 -31.060  12.127  1.00 10.00      A   
ATOM     47  NE2 GLN A  82     -10.278 -28.958  12.363  1.00 10.00      A   
ATOM     48 HE21 GLN A  82      -9.491 -28.371  12.391  1.00 10.00      A   
ATOM     49 HE22 GLN A  82     -11.198 -28.635  12.470  1.00 10.00      A   
ATOM     50  C   GLN A  82      -8.089 -30.455   9.077  1.00 10.00      A   
ATOM     51  O   GLN A  82      -8.562 -29.319   9.020  1.00 10.00      A   
ATOM     52  N   LYS A  83      -6.867 -30.754   8.652  1.00 10.00      A   
ATOM     53  HN  LYS A  83      -6.552 -31.682   8.714  1.00 10.00      A   
ATOM     54  CA  LYS A  83      -5.982 -29.740   8.095  1.00 10.00      A   
ATOM     55  CB  LYS A  83      -4.615 -30.343   7.759  1.00 10.00      A   
ATOM     56  CG  LYS A  83      -3.553 -29.317   7.393  1.00 10.00      A   
ATOM     57  CD  LYS A  83      -2.201 -29.976   7.180  1.00 10.00      A   
ATOM     58  CE  LYS A  83      -1.111 -28.943   6.941  1.00 10.00      A   
ATOM     59  NZ  LYS A  83       0.245 -29.555   6.942  1.00 10.00      A   
ATOM     60  HZ1 LYS A  83       0.362 -30.159   7.781  1.00 10.00      A   
ATOM     61  HZ2 LYS A  83       0.974 -28.812   6.966  1.00 10.00      A   
ATOM     62  HZ3 LYS A  83       0.381 -30.133   6.088  1.00 10.00      A   
ATOM     63  C   LYS A  83      -6.606 -29.105   6.857  1.00 10.00      A   
ATOM     64  O   LYS A  83      -6.495 -27.901   6.644  1.00 10.00      A   
ATOM     65  N   GLN A  84      -7.288 -29.922   6.061  1.00 10.00      A   
ATOM     66  HN  GLN A  84      -7.367 -30.866   6.305  1.00 10.00      A   
ATOM     67  CA  GLN A  84      -7.939 -29.443   4.848  1.00 10.00      A   
ATOM     68  CB  GLN A  84      -8.498 -30.614   4.040  1.00 10.00      A   
ATOM     69  CG  GLN A  84      -7.455 -31.377   3.246  1.00 10.00      A   
ATOM     70  CD  GLN A  84      -8.074 -32.431   2.354  1.00 10.00      A   
ATOM     71  OE1 GLN A  84      -9.225 -32.307   1.933  1.00 10.00      A   
ATOM     72  NE2 GLN A  84      -7.316 -33.469   2.050  1.00 10.00      A   
ATOM     73 HE21 GLN A  84      -6.402 -33.501   2.418  1.00 10.00      A   
ATOM     74 HE22 GLN A  84      -7.688 -34.158   1.463  1.00 10.00      A   
ATOM     75  C   GLN A  84      -9.065 -28.479   5.191  1.00 10.00      A   
ATOM     76  O   GLN A  84      -9.251 -27.465   4.522  1.00 10.00      A   
ATOM     77  N   LEU A  85      -9.802 -28.800   6.249  1.00 10.00      A   
ATOM     78  HN  LEU A  85      -9.589 -29.618   6.747  1.00 10.00      A   
ATOM     79  CA  LEU A  85     -10.914 -27.969   6.689  1.00 10.00      A   
ATOM     80  CB  LEU A  85     -11.677 -28.658   7.827  1.00 10.00      A   
ATOM     81  CG  LEU A  85     -12.124 -30.100   7.574  1.00 10.00      A   
ATOM     82  CD1 LEU A  85     -12.753 -30.694   8.825  1.00 10.00      A   
ATOM     83  CD2 LEU A  85     -13.087 -30.171   6.399  1.00 10.00      A   
ATOM     84  C   LEU A  85     -10.422 -26.599   7.142  1.00 10.00      A   
ATOM     85  O   LEU A  85     -10.945 -25.567   6.716  1.00 10.00      A   
ATOM     86  N   GLU A  86      -9.398 -26.602   7.992  1.00 10.00      A   
ATOM     87  HN  GLU A  86      -9.018 -27.462   8.277  1.00 10.00      A   
ATOM     88  CA  GLU A  86      -8.824 -25.368   8.517  1.00 10.00      A   
ATOM     89  CB  GLU A  86      -7.854 -25.673   9.664  1.00 10.00      A   
ATOM     90  CG  GLU A  86      -8.460 -26.552  10.750  1.00 10.00      A   
ATOM     91  CD  GLU A  86      -7.550 -26.757  11.943  1.00 10.00      A   
ATOM     92  OE1 GLU A  86      -6.370 -27.121  11.751  1.00 10.00      A   
ATOM     93  OE2 GLU A  86      -8.020 -26.580  13.087  1.00 10.00      A   
ATOM     94  C   GLU A  86      -8.145 -24.551   7.414  1.00 10.00      A   
ATOM     95  O   GLU A  86      -8.168 -23.317   7.428  1.00 10.00      A   
ATOM     96  N   LEU A  87      -7.554 -25.243   6.451  1.00 10.00      A   
ATOM     97  HN  LEU A  87      -7.555 -26.224   6.493  1.00 10.00      A   
ATOM     98  CA  LEU A  87      -6.884 -24.581   5.342  1.00 10.00      A   
ATOM     99  CB  LEU A  87      -5.966 -25.561   4.606  1.00 10.00      A   
ATOM    100  CG  LEU A  87      -4.460 -25.332   4.763  1.00 10.00      A   
ATOM    101  CD1 LEU A  87      -4.048 -25.406   6.227  1.00 10.00      A   
ATOM    102  CD2 LEU A  87      -3.677 -26.337   3.932  1.00 10.00      A   
ATOM    103  C   LEU A  87      -7.897 -23.986   4.369  1.00 10.00      A   
ATOM    104  O   LEU A  87      -7.702 -22.885   3.850  1.00 10.00      A   
ATOM    105  N   LYS A  88      -8.987 -24.710   4.138  1.00 10.00      A   
ATOM    106  HN  LYS A  88      -9.098 -25.575   4.595  1.00 10.00      A   
ATOM    107  CA  LYS A  88     -10.019 -24.263   3.215  1.00 10.00      A   
ATOM    108  CB  LYS A  88     -11.021 -25.377   2.922  1.00 10.00      A   
ATOM    109  CG  LYS A  88     -11.522 -25.370   1.489  1.00 10.00      A   
ATOM    110  CD  LYS A  88     -10.358 -25.322   0.512  1.00 10.00      A   
ATOM    111  CE  LYS A  88     -10.814 -24.950  -0.886  1.00 10.00      A   
ATOM    112  NZ  LYS A  88      -9.665 -24.638  -1.775  1.00 10.00      A   
ATOM    113  HZ1 LYS A  88      -9.067 -23.893  -1.344  1.00 10.00      A   
ATOM    114  HZ2 LYS A  88     -10.006 -24.302  -2.699  1.00 10.00      A   
ATOM    115  HZ3 LYS A  88      -9.081 -25.485  -1.920  1.00 10.00      A   
ATOM    116  C   LYS A  88     -10.730 -23.010   3.706  1.00 10.00      A   
ATOM    117  O   LYS A  88     -10.937 -22.072   2.933  1.00 10.00      A   
ATOM    118  N   VAL A  89     -11.096 -22.985   4.986  1.00 10.00      A   
ATOM    119  HN  VAL A  89     -10.912 -23.763   5.560  1.00 10.00      A   
ATOM    120  CA  VAL A  89     -11.777 -21.823   5.551  1.00 10.00      A   
ATOM    121  CB  VAL A  89     -12.301 -22.063   6.987  1.00 10.00      A   
ATOM    122  CG1 VAL A  89     -13.363 -23.150   6.989  1.00 10.00      A   
ATOM    123  CG2 VAL A  89     -11.173 -22.411   7.947  1.00 10.00      A   
ATOM    124  C   VAL A  89     -10.876 -20.590   5.510  1.00 10.00      A   
ATOM    125  O   VAL A  89     -11.355 -19.457   5.441  1.00 10.00      A   
ATOM    126  N   SER A  90      -9.569 -20.825   5.517  1.00 10.00      A   
ATOM    127  HN  SER A  90      -9.253 -21.750   5.550  1.00 10.00      A   
ATOM    128  CA  SER A  90      -8.597 -19.746   5.469  1.00 10.00      A   
ATOM    129  CB  SER A  90      -7.200 -20.276   5.791  1.00 10.00      A   
ATOM    130  OG  SER A  90      -7.132 -20.731   7.134  1.00 10.00      A   
ATOM    131  HG  SER A  90      -7.534 -21.609   7.198  1.00 10.00      A   
ATOM    132  C   SER A  90      -8.615 -19.072   4.099  1.00 10.00      A   
ATOM    133  O   SER A  90      -8.520 -17.848   3.994  1.00 10.00      A   
ATOM    134  N   GLU A  91      -8.757 -19.875   3.052  1.00 10.00      A   
ATOM    135  HN  GLU A  91      -8.830 -20.843   3.195  1.00 10.00      A   
ATOM    136  CA  GLU A  91      -8.806 -19.351   1.697  1.00 10.00      A   
ATOM    137  CB  GLU A  91      -8.593 -20.471   0.680  1.00 10.00      A   
ATOM    138  CG  GLU A  91      -7.263 -21.192   0.815  1.00 10.00      A   
ATOM    139  CD  GLU A  91      -7.082 -22.285  -0.223  1.00 10.00      A   
ATOM    140  OE1 GLU A  91      -8.093 -22.837  -0.697  1.00 10.00      A   
ATOM    141  OE2 GLU A  91      -5.922 -22.604  -0.565  1.00 10.00      A   
ATOM    142  C   GLU A  91     -10.150 -18.677   1.454  1.00 10.00      A   
ATOM    143  O   GLU A  91     -10.238 -17.681   0.735  1.00 10.00      A   
ATOM    144  N   LEU A  92     -11.190 -19.227   2.075  1.00 10.00      A   
ATOM    145  HN  LEU A  92     -11.047 -20.024   2.633  1.00 10.00      A   
ATOM    146  CA  LEU A  92     -12.537 -18.690   1.948  1.00 10.00      A   
ATOM    147  CB  LEU A  92     -13.542 -19.586   2.678  1.00 10.00      A   
ATOM    148  CG  LEU A  92     -13.975 -20.859   1.946  1.00 10.00      A   
ATOM    149  CD1 LEU A  92     -14.727 -21.782   2.891  1.00 10.00      A   
ATOM    150  CD2 LEU A  92     -14.844 -20.514   0.747  1.00 10.00      A   
ATOM    151  C   LEU A  92     -12.614 -17.270   2.494  1.00 10.00      A   
ATOM    152  O   LEU A  92     -13.033 -16.350   1.791  1.00 10.00      A   
ATOM    153  N   VAL A  93     -12.189 -17.088   3.744  1.00 10.00      A   
ATOM    154  HN  VAL A  93     -11.846 -17.856   4.252  1.00 10.00      A   
ATOM    155  CA  VAL A  93     -12.222 -15.771   4.370  1.00 10.00      A   
ATOM    156  CB  VAL A  93     -11.845 -15.798   5.869  1.00 10.00      A   
ATOM    157  CG1 VAL A  93     -12.848 -16.624   6.659  1.00 10.00      A   
ATOM    158  CG2 VAL A  93     -10.431 -16.317   6.081  1.00 10.00      A   
ATOM    159  C   VAL A  93     -11.353 -14.767   3.614  1.00 10.00      A   
ATOM    160  O   VAL A  93     -11.693 -13.585   3.519  1.00 10.00      A   
ATOM    161  N   GLN A  94     -10.245 -15.247   3.051  1.00 10.00      A   
ATOM    162  HN  GLN A  94     -10.031 -16.198   3.150  1.00 10.00      A   
ATOM    163  CA  GLN A  94      -9.343 -14.391   2.293  1.00 10.00      A   
ATOM    164  CB  GLN A  94      -8.063 -15.143   1.924  1.00 10.00      A   
ATOM    165  CG  GLN A  94      -6.932 -14.241   1.451  1.00 10.00      A   
ATOM    166  CD  GLN A  94      -6.186 -14.805   0.255  1.00 10.00      A   
ATOM    167  OE1 GLN A  94      -6.512 -14.508  -0.896  1.00 10.00      A   
ATOM    168  NE2 GLN A  94      -5.185 -15.631   0.519  1.00 10.00      A   
ATOM    169 HE21 GLN A  94      -4.986 -15.833   1.458  1.00 10.00      A   
ATOM    170 HE22 GLN A  94      -4.679 -16.002  -0.236  1.00 10.00      A   
ATOM    171  C   GLN A  94     -10.032 -13.889   1.030  1.00 10.00      A   
ATOM    172  O   GLN A  94      -9.971 -12.703   0.708  1.00 10.00      A   
ATOM    173  N   PHE A  95     -10.692 -14.804   0.326  1.00 10.00      A   
ATOM    174  HN  PHE A  95     -10.697 -15.735   0.643  1.00 10.00      A   
ATOM    175  CA  PHE A  95     -11.404 -14.470  -0.902  1.00 10.00      A   
ATOM    176  CB  PHE A  95     -12.058 -15.725  -1.491  1.00 10.00      A   
ATOM    177  CG  PHE A  95     -12.758 -15.514  -2.805  1.00 10.00      A   
ATOM    178  CD1 PHE A  95     -12.036 -15.390  -3.980  1.00 10.00      A   
ATOM    179  CD2 PHE A  95     -14.140 -15.450  -2.865  1.00 10.00      A   
ATOM    180  CE1 PHE A  95     -12.679 -15.204  -5.190  1.00 10.00      A   
ATOM    181  CE2 PHE A  95     -14.790 -15.264  -4.071  1.00 10.00      A   
ATOM    182  CZ  PHE A  95     -14.058 -15.140  -5.236  1.00 10.00      A   
ATOM    183  C   PHE A  95     -12.460 -13.405  -0.631  1.00 10.00      A   
ATOM    184  O   PHE A  95     -12.584 -12.433  -1.380  1.00 10.00      A   
ATOM    185  N   LEU A  96     -13.207 -13.594   0.453  1.00 10.00      A   
ATOM    186  HN  LEU A  96     -13.053 -14.392   1.004  1.00 10.00      A   
ATOM    187  CA  LEU A  96     -14.252 -12.655   0.841  1.00 10.00      A   
ATOM    188  CB  LEU A  96     -14.969 -13.139   2.108  1.00 10.00      A   
ATOM    189  CG  LEU A  96     -15.460 -14.590   2.109  1.00 10.00      A   
ATOM    190  CD1 LEU A  96     -15.878 -15.014   3.510  1.00 10.00      A   
ATOM    191  CD2 LEU A  96     -16.605 -14.778   1.127  1.00 10.00      A   
ATOM    192  C   LEU A  96     -13.667 -11.267   1.082  1.00 10.00      A   
ATOM    193  O   LEU A  96     -14.126 -10.283   0.504  1.00 10.00      A   
ATOM    194  N   LEU A  97     -12.633 -11.209   1.914  1.00 10.00      A   
ATOM    195  HN  LEU A  97     -12.293 -12.041   2.309  1.00 10.00      A   
ATOM    196  CA  LEU A  97     -11.983  -9.949   2.258  1.00 10.00      A   
ATOM    197  CB  LEU A  97     -10.896 -10.179   3.311  1.00 10.00      A   
ATOM    198  CG  LEU A  97     -11.370 -10.652   4.686  1.00 10.00      A   
ATOM    199  CD1 LEU A  97     -10.184 -11.072   5.541  1.00 10.00      A   
ATOM    200  CD2 LEU A  97     -12.177  -9.566   5.382  1.00 10.00      A   
ATOM    201  C   LEU A  97     -11.383  -9.248   1.039  1.00 10.00      A   
ATOM    202  O   LEU A  97     -11.568  -8.047   0.853  1.00 10.00      A   
ATOM    203  N   ILE A  98     -10.669 -10.002   0.212  1.00 10.00      A   
ATOM    204  HN  ILE A  98     -10.573 -10.963   0.402  1.00 10.00      A   
ATOM    205  CA  ILE A  98     -10.021  -9.443  -0.974  1.00 10.00      A   
ATOM    206  CB  ILE A  98      -9.098 -10.476  -1.667  1.00 10.00      A   
ATOM    207  CG1 ILE A  98      -7.905 -10.824  -0.765  1.00 10.00      A   
ATOM    208  CG2 ILE A  98      -8.614  -9.976  -3.024  1.00 10.00      A   
ATOM    209  CD1 ILE A  98      -7.046  -9.635  -0.384  1.00 10.00      A   
ATOM    210  C   ILE A  98     -11.024  -8.867  -1.979  1.00 10.00      A   
ATOM    211  O   ILE A  98     -10.812  -7.788  -2.532  1.00 10.00      A   
ATOM    212  N   LYS A  99     -12.125  -9.570  -2.197  1.00 10.00      A   
ATOM    213  HN  LYS A  99     -12.271 -10.407  -1.704  1.00 10.00      A   
ATOM    214  CA  LYS A  99     -13.128  -9.113  -3.153  1.00 10.00      A   
ATOM    215  CB  LYS A  99     -13.951 -10.284  -3.689  1.00 10.00      A   
ATOM    216  CG  LYS A  99     -13.122 -11.363  -4.369  1.00 10.00      A   
ATOM    217  CD  LYS A  99     -12.307 -10.800  -5.523  1.00 10.00      A   
ATOM    218  CE  LYS A  99     -11.115 -11.691  -5.830  1.00 10.00      A   
ATOM    219  NZ  LYS A  99     -10.320 -11.192  -6.983  1.00 10.00      A   
ATOM    220  HZ1 LYS A  99     -10.397 -10.157  -7.057  1.00 10.00      A   
ATOM    221  HZ2 LYS A  99     -10.664 -11.618  -7.868  1.00 10.00      A   
ATOM    222  HZ3 LYS A  99      -9.317 -11.446  -6.861  1.00 10.00      A   
ATOM    223  C   LYS A  99     -14.036  -8.033  -2.573  1.00 10.00      A   
ATOM    224  O   LYS A  99     -14.632  -7.246  -3.315  1.00 10.00      A   
ATOM    225  N   ASP A 100     -14.137  -7.991  -1.252  1.00 10.00      A   
ATOM    226  HN  ASP A 100     -13.643  -8.646  -0.712  1.00 10.00      A   
ATOM    227  CA  ASP A 100     -14.976  -7.005  -0.580  1.00 10.00      A   
ATOM    228  CB  ASP A 100     -15.182  -7.375   0.889  1.00 10.00      A   
ATOM    229  CG  ASP A 100     -16.110  -6.412   1.595  1.00 10.00      A   
ATOM    230  OD1 ASP A 100     -17.317  -6.377   1.251  1.00 10.00      A   
ATOM    231  OD2 ASP A 100     -15.644  -5.657   2.471  1.00 10.00      A   
ATOM    232  C   ASP A 100     -14.388  -5.602  -0.699  1.00 10.00      A   
ATOM    233  O   ASP A 100     -15.108  -4.604  -0.593  1.00 10.00      A   
ATOM    234  N   GLN A 101     -13.083  -5.534  -0.945  1.00 10.00      A   
ATOM    235  HN  GLN A 101     -12.571  -6.367  -1.018  1.00 10.00      A   
ATOM    236  CA  GLN A 101     -12.385  -4.258  -1.089  1.00 10.00      A   
ATOM    237  CB  GLN A 101     -10.877  -4.482  -1.238  1.00 10.00      A   
ATOM    238  CG  GLN A 101     -10.262  -5.396  -0.192  1.00 10.00      A   
ATOM    239  CD  GLN A 101      -8.765  -5.570  -0.378  1.00 10.00      A   
ATOM    240  OE1 GLN A 101      -8.240  -5.422  -1.480  1.00 10.00      A   
ATOM    241  NE2 GLN A 101      -8.070  -5.902   0.700  1.00 10.00      A   
ATOM    242 HE21 GLN A 101      -8.553  -6.022   1.543  1.00 10.00      A   
ATOM    243 HE22 GLN A 101      -7.094  -6.007   0.609  1.00 10.00      A   
ATOM    244  C   GLN A 101     -12.897  -3.477  -2.296  1.00 10.00      A   
ATOM    245  O   GLN A 101     -12.795  -2.251  -2.341  1.00 10.00      A   
ATOM    246  N   LYS A 102     -13.449  -4.192  -3.269  1.00 10.00      A   
ATOM    247  HN  LYS A 102     -13.509  -5.166  -3.173  1.00 10.00      A   
ATOM    248  CA  LYS A 102     -13.960  -3.560  -4.474  1.00 10.00      A   
ATOM    249  CB  LYS A 102     -13.474  -4.315  -5.715  1.00 10.00      A   
ATOM    250  CG  LYS A 102     -13.561  -3.515  -7.005  1.00 10.00      A   
ATOM    251  CD  LYS A 102     -12.718  -4.138  -8.107  1.00 10.00      A   
ATOM    252  CE  LYS A 102     -12.730  -3.274  -9.357  1.00 10.00      A   
ATOM    253  NZ  LYS A 102     -11.709  -3.704 -10.349  1.00 10.00      A   
ATOM    254  HZ1 LYS A 102     -11.597  -2.975 -11.084  1.00 10.00      A   
ATOM    255  HZ2 LYS A 102     -11.999  -4.596 -10.799  1.00 10.00      A   
ATOM    256  HZ3 LYS A 102     -10.792  -3.853  -9.881  1.00 10.00      A   
ATOM    257  C   LYS A 102     -15.483  -3.464  -4.465  1.00 10.00      A   
ATOM    258  O   LYS A 102     -16.063  -2.722  -5.256  1.00 10.00      A   
ATOM    259  N   LYS A 103     -16.120  -4.212  -3.559  1.00 10.00      A   
ATOM    260  HN  LYS A 103     -15.589  -4.762  -2.946  1.00 10.00      A   
ATOM    261  CA  LYS A 103     -17.581  -4.224  -3.441  1.00 10.00      A   
ATOM    262  CB  LYS A 103     -18.098  -2.889  -2.890  1.00 10.00      A   
ATOM    263  CG  LYS A 103     -17.787  -2.650  -1.420  1.00 10.00      A   
ATOM    264  CD  LYS A 103     -18.753  -3.405  -0.520  1.00 10.00      A   
ATOM    265  CE  LYS A 103     -18.471  -3.134   0.950  1.00 10.00      A   
ATOM    266  NZ  LYS A 103     -17.191  -3.741   1.391  1.00 10.00      A   
ATOM    267  HZ1 LYS A 103     -16.918  -3.381   2.323  1.00 10.00      A   
ATOM    268  HZ2 LYS A 103     -16.433  -3.530   0.713  1.00 10.00      A   
ATOM    269  HZ3 LYS A 103     -17.292  -4.786   1.457  1.00 10.00      A   
ATOM    270  C   LYS A 103     -18.240  -4.535  -4.784  1.00 10.00      A   
ATOM    271  O   LYS A 103     -18.818  -3.657  -5.423  1.00 10.00      A   
ATOM    272  N   ILE A 104     -18.144  -5.789  -5.209  1.00 10.00      A   
ATOM    273  HN  ILE A 104     -17.676  -6.446  -4.656  1.00 10.00      A   
ATOM    274  CA  ILE A 104     -18.714  -6.202  -6.487  1.00 10.00      A   
ATOM    275  CB  ILE A 104     -18.182  -7.571  -6.973  1.00 10.00      A   
ATOM    276  CG1 ILE A 104     -16.664  -7.673  -6.770  1.00 10.00      A   
ATOM    277  CG2 ILE A 104     -18.551  -7.802  -8.434  1.00 10.00      A   
ATOM    278  CD1 ILE A 104     -15.859  -6.672  -7.573  1.00 10.00      A   
ATOM    279  C   ILE A 104     -20.254  -6.167  -6.512  1.00 10.00      A   
ATOM    280  O   ILE A 104     -20.835  -5.444  -7.322  1.00 10.00      A   
ATOM    281  N   PRO A 105     -20.953  -6.914  -5.623  1.00 10.00      A   
ATOM    282  CA  PRO A 105     -20.353  -7.789  -4.617  1.00 10.00      A   
ATOM    283  CB  PRO A 105     -21.400  -7.749  -3.506  1.00 10.00      A   
ATOM    284  CG  PRO A 105     -22.702  -7.650  -4.231  1.00 10.00      A   
ATOM    285  CD  PRO A 105     -22.424  -6.953  -5.544  1.00 10.00      A   
ATOM    286  C   PRO A 105     -20.165  -9.222  -5.116  1.00 10.00      A   
ATOM    287  O   PRO A 105     -20.438  -9.529  -6.279  1.00 10.00      A   
ATOM    288  N   ILE A 106     -19.710 -10.096  -4.233  1.00 10.00      A   
ATOM    289  HN  ILE A 106     -19.555  -9.805  -3.311  1.00 10.00      A   
ATOM    290  CA  ILE A 106     -19.465 -11.484  -4.585  1.00 10.00      A   
ATOM    291  CB  ILE A 106     -18.491 -12.161  -3.602  1.00 10.00      A   
ATOM    292  CG1 ILE A 106     -18.794 -11.728  -2.162  1.00 10.00      A   
ATOM    293  CG2 ILE A 106     -17.052 -11.841  -3.974  1.00 10.00      A   
ATOM    294  CD1 ILE A 106     -17.947 -12.419  -1.117  1.00 10.00      A   
ATOM    295  C   ILE A 106     -20.752 -12.293  -4.654  1.00 10.00      A   
ATOM    296  O   ILE A 106     -21.693 -12.064  -3.890  1.00 10.00      A   
ATOM    297  N   LYS A 107     -20.784 -13.232  -5.583  1.00 10.00      A   
ATOM    298  HN  LYS A 107     -20.005 -13.354  -6.170  1.00 10.00      A   
ATOM    299  CA  LYS A 107     -21.935 -14.091  -5.761  1.00 10.00      A   
ATOM    300  CB  LYS A 107     -22.379 -14.078  -7.226  1.00 10.00      A   
ATOM    301  CG  LYS A 107     -22.584 -12.678  -7.791  1.00 10.00      A   
ATOM    302  CD  LYS A 107     -22.833 -12.706  -9.290  1.00 10.00      A   
ATOM    303  CE  LYS A 107     -21.747 -11.960 -10.049  1.00 10.00      A   
ATOM    304  NZ  LYS A 107     -20.550 -12.808 -10.287  1.00 10.00      A   
ATOM    305  HZ1 LYS A 107     -20.805 -13.627 -10.869  1.00 10.00      A   
ATOM    306  HZ2 LYS A 107     -20.158 -13.151  -9.379  1.00 10.00      A   
ATOM    307  HZ3 LYS A 107     -19.815 -12.262 -10.784  1.00 10.00      A   
ATOM    308  C   LYS A 107     -21.583 -15.508  -5.327  1.00 10.00      A   
ATOM    309  O   LYS A 107     -20.418 -15.909  -5.379  1.00 10.00      A   
ATOM    310  N   ARG A 108     -22.588 -16.255  -4.891  1.00 10.00      A   
ATOM    311  HN  ARG A 108     -23.489 -15.862  -4.859  1.00 10.00      A   
ATOM    312  CA  ARG A 108     -22.397 -17.630  -4.442  1.00 10.00      A   
ATOM    313  CB  ARG A 108     -23.732 -18.218  -3.971  1.00 10.00      A   
ATOM    314  CG  ARG A 108     -23.684 -19.676  -3.538  1.00 10.00      A   
ATOM    315  CD  ARG A 108     -24.990 -20.082  -2.870  1.00 10.00      A   
ATOM    316  NE  ARG A 108     -25.321 -21.489  -3.104  1.00 10.00      A   
ATOM    317  HE  ARG A 108     -24.604 -22.148  -2.974  1.00 10.00      A   
ATOM    318  CZ  ARG A 108     -26.530 -21.920  -3.470  1.00 10.00      A   
ATOM    319  NH1 ARG A 108     -27.518 -21.054  -3.655  1.00 10.00      A   
ATOM    320 HH11 ARG A 108     -27.353 -20.028  -3.519  1.00 10.00      A   
ATOM    321 HH12 ARG A 108     -28.464 -21.389  -3.939  1.00 10.00      A   
ATOM    322  NH2 ARG A 108     -26.746 -23.218  -3.654  1.00 10.00      A   
ATOM    323 HH21 ARG A 108     -25.971 -23.906  -3.515  1.00 10.00      A   
ATOM    324 HH22 ARG A 108     -27.690 -23.561  -3.936  1.00 10.00      A   
ATOM    325  C   ARG A 108     -21.775 -18.488  -5.542  1.00 10.00      A   
ATOM    326  O   ARG A 108     -20.973 -19.381  -5.263  1.00 10.00      A   
ATOM    327  N   ALA A 109     -22.136 -18.199  -6.790  1.00 10.00      A   
ATOM    328  HN  ALA A 109     -22.780 -17.477  -6.944  1.00 10.00      A   
ATOM    329  CA  ALA A 109     -21.612 -18.934  -7.935  1.00 10.00      A   
ATOM    330  CB  ALA A 109     -22.332 -18.523  -9.210  1.00 10.00      A   
ATOM    331  C   ALA A 109     -20.102 -18.732  -8.082  1.00 10.00      A   
ATOM    332  O   ALA A 109     -19.379 -19.656  -8.459  1.00 10.00      A   
ATOM    333  N   ASP A 110     -19.634 -17.523  -7.768  1.00 10.00      A   
ATOM    334  HN  ASP A 110     -20.259 -16.839  -7.453  1.00 10.00      A   
ATOM    335  CA  ASP A 110     -18.212 -17.196  -7.865  1.00 10.00      A   
ATOM    336  CB  ASP A 110     -17.961 -15.721  -7.519  1.00 10.00      A   
ATOM    337  CG  ASP A 110     -18.495 -14.749  -8.550  1.00 10.00      A   
ATOM    338  OD1 ASP A 110     -18.031 -14.779  -9.709  1.00 10.00      A   
ATOM    339  OD2 ASP A 110     -19.369 -13.929  -8.200  1.00 10.00      A   
ATOM    340  C   ASP A 110     -17.412 -18.062  -6.909  1.00 10.00      A   
ATOM    341  O   ASP A 110     -16.449 -18.721  -7.300  1.00 10.00      A   
ATOM    342  N   ILE A 111     -17.837 -18.062  -5.651  1.00 10.00      A   
ATOM    343  HN  ILE A 111     -18.628 -17.529  -5.420  1.00 10.00      A   
ATOM    344  CA  ILE A 111     -17.177 -18.829  -4.605  1.00 10.00      A   
ATOM    345  CB  ILE A 111     -17.844 -18.584  -3.234  1.00 10.00      A   
ATOM    346  CG1 ILE A 111     -18.032 -17.082  -2.992  1.00 10.00      A   
ATOM    347  CG2 ILE A 111     -17.018 -19.206  -2.116  1.00 10.00      A   
ATOM    348  CD1 ILE A 111     -18.950 -16.754  -1.833  1.00 10.00      A   
ATOM    349  C   ILE A 111     -17.202 -20.324  -4.915  1.00 10.00      A   
ATOM    350  O   ILE A 111     -16.211 -21.026  -4.705  1.00 10.00      A   
ATOM    351  N   LEU A 112     -18.336 -20.795  -5.433  1.00 10.00      A   
ATOM    352  HN  LEU A 112     -19.081 -20.174  -5.593  1.00 10.00      A   
ATOM    353  CA  LEU A 112     -18.508 -22.204  -5.770  1.00 10.00      A   
ATOM    354  CB  LEU A 112     -19.951 -22.485  -6.202  1.00 10.00      A   
ATOM    355  CG  LEU A 112     -20.986 -22.592  -5.080  1.00 10.00      A   
ATOM    356  CD1 LEU A 112     -22.393 -22.647  -5.656  1.00 10.00      A   
ATOM    357  CD2 LEU A 112     -20.714 -23.816  -4.221  1.00 10.00      A   
ATOM    358  C   LEU A 112     -17.546 -22.659  -6.862  1.00 10.00      A   
ATOM    359  O   LEU A 112     -17.116 -23.811  -6.876  1.00 10.00      A   
ATOM    360  N   LYS A 113     -17.210 -21.759  -7.773  1.00 10.00      A   
ATOM    361  HN  LYS A 113     -17.584 -20.854  -7.712  1.00 10.00      A   
ATOM    362  CA  LYS A 113     -16.310 -22.087  -8.872  1.00 10.00      A   
ATOM    363  CB  LYS A 113     -16.680 -21.264 -10.112  1.00 10.00      A   
ATOM    364  CG  LYS A 113     -15.664 -21.338 -11.243  1.00 10.00      A   
ATOM    365  CD  LYS A 113     -15.871 -20.215 -12.245  1.00 10.00      A   
ATOM    366  CE  LYS A 113     -14.724 -20.136 -13.237  1.00 10.00      A   
ATOM    367  NZ  LYS A 113     -14.644 -21.348 -14.090  1.00 10.00      A   
ATOM    368  HZ1 LYS A 113     -15.560 -21.521 -14.552  1.00 10.00      A   
ATOM    369  HZ2 LYS A 113     -14.399 -22.178 -13.514  1.00 10.00      A   
ATOM    370  HZ3 LYS A 113     -13.918 -21.222 -14.824  1.00 10.00      A   
ATOM    371  C   LYS A 113     -14.843 -21.856  -8.513  1.00 10.00      A   
ATOM    372  O   LYS A 113     -13.972 -22.647  -8.876  1.00 10.00      A   
ATOM    373  N   HIS A 114     -14.576 -20.778  -7.797  1.00 10.00      A   
ATOM    374  HN  HIS A 114     -15.316 -20.199  -7.509  1.00 10.00      A   
ATOM    375  CA  HIS A 114     -13.209 -20.424  -7.434  1.00 10.00      A   
ATOM    376  CB  HIS A 114     -13.077 -18.915  -7.194  1.00 10.00      A   
ATOM    377  CG  HIS A 114     -13.037 -18.097  -8.453  1.00 10.00      A   
ATOM    378  ND1 HIS A 114     -11.877 -17.637  -9.036  1.00 10.00      A   
ATOM    379  HD1 HIS A 114     -10.963 -17.781  -8.701  1.00 10.00      A   
ATOM    380  CD2 HIS A 114     -14.048 -17.666  -9.252  1.00 10.00      A   
ATOM    381  CE1 HIS A 114     -12.209 -16.955 -10.139  1.00 10.00      A   
ATOM    382  NE2 HIS A 114     -13.517 -16.943 -10.317  1.00 10.00      A   
ATOM    383  C   HIS A 114     -12.644 -21.215  -6.253  1.00 10.00      A   
ATOM    384  O   HIS A 114     -11.771 -22.066  -6.429  1.00 10.00      A   
ATOM    385  N   VAL A 115     -13.140 -20.943  -5.057  1.00 10.00      A   
ATOM    386  HN  VAL A 115     -13.873 -20.300  -4.977  1.00 10.00      A   
ATOM    387  CA  VAL A 115     -12.621 -21.593  -3.855  1.00 10.00      A   
ATOM    388  CB  VAL A 115     -12.783 -20.705  -2.602  1.00 10.00      A   
ATOM    389  CG1 VAL A 115     -11.943 -21.243  -1.451  1.00 10.00      A   
ATOM    390  CG2 VAL A 115     -12.401 -19.265  -2.911  1.00 10.00      A   
ATOM    391  C   VAL A 115     -13.219 -22.972  -3.586  1.00 10.00      A   
ATOM    392  O   VAL A 115     -12.493 -23.900  -3.229  1.00 10.00      A   
ATOM    393  N   ILE A 116     -14.527 -23.108  -3.762  1.00 10.00      A   
ATOM    394  HN  ILE A 116     -15.049 -22.344  -4.089  1.00 10.00      A   
ATOM    395  CA  ILE A 116     -15.208 -24.373  -3.493  1.00 10.00      A   
ATOM    396  CB  ILE A 116     -16.745 -24.210  -3.505  1.00 10.00      A   
ATOM    397  CG1 ILE A 116     -17.178 -23.178  -2.457  1.00 10.00      A   
ATOM    398  CG2 ILE A 116     -17.440 -25.538  -3.254  1.00 10.00      A   
ATOM    399  CD1 ILE A 116     -16.719 -23.495  -1.047  1.00 10.00      A   
ATOM    400  C   ILE A 116     -14.758 -25.500  -4.430  1.00 10.00      A   
ATOM    401  O   ILE A 116     -13.912 -26.318  -4.056  1.00 10.00      A   
ATOM    402  N   GLY A 117     -15.316 -25.537  -5.637  1.00 10.00      A   
ATOM    403  HN  GLY A 117     -15.979 -24.853  -5.882  1.00 10.00      A   
ATOM    404  CA  GLY A 117     -14.959 -26.565  -6.601  1.00 10.00      A   
ATOM    405  C   GLY A 117     -15.248 -27.980  -6.120  1.00 10.00      A   
ATOM    406  O   GLY A 117     -16.368 -28.481  -6.252  1.00 10.00      A   
ATOM    407  N   ASP A 118     -14.233 -28.622  -5.557  1.00 10.00      A   
ATOM    408  HN  ASP A 118     -13.372 -28.160  -5.472  1.00 10.00      A   
ATOM    409  CA  ASP A 118     -14.355 -29.989  -5.061  1.00 10.00      A   
ATOM    410  CB  ASP A 118     -12.974 -30.651  -4.999  1.00 10.00      A   
ATOM    411  CG  ASP A 118     -12.969 -31.947  -4.213  1.00 10.00      A   
ATOM    412  OD1 ASP A 118     -13.442 -32.971  -4.744  1.00 10.00      A   
ATOM    413  OD2 ASP A 118     -12.488 -31.952  -3.061  1.00 10.00      A   
ATOM    414  C   ASP A 118     -15.014 -30.030  -3.688  1.00 10.00      A   
ATOM    415  O   ASP A 118     -15.730 -30.976  -3.360  1.00 10.00      A   
ATOM    416  N   TYR A 119     -14.805 -28.978  -2.907  1.00 10.00      A   
ATOM    417  HN  TYR A 119     -14.274 -28.228  -3.252  1.00 10.00      A   
ATOM    418  CA  TYR A 119     -15.354 -28.897  -1.554  1.00 10.00      A   
ATOM    419  CB  TYR A 119     -14.536 -27.922  -0.701  1.00 10.00      A   
ATOM    420  CG  TYR A 119     -13.166 -28.437  -0.313  1.00 10.00      A   
ATOM    421  CD1 TYR A 119     -12.925 -28.930   0.963  1.00 10.00      A   
ATOM    422  CD2 TYR A 119     -12.114 -28.429  -1.220  1.00 10.00      A   
ATOM    423  CE1 TYR A 119     -11.677 -29.398   1.325  1.00 10.00      A   
ATOM    424  CE2 TYR A 119     -10.863 -28.897  -0.867  1.00 10.00      A   
ATOM    425  CZ  TYR A 119     -10.650 -29.380   0.406  1.00 10.00      A   
ATOM    426  OH  TYR A 119      -9.405 -29.842   0.763  1.00 10.00      A   
ATOM    427  HH  TYR A 119      -9.488 -30.724   1.157  1.00 10.00      A   
ATOM    428  C   TYR A 119     -16.833 -28.504  -1.546  1.00 10.00      A   
ATOM    429  O   TYR A 119     -17.307 -27.840  -0.622  1.00 10.00      A   
ATOM    430  N   LYS A 120     -17.562 -28.932  -2.566  1.00 10.00      A   
ATOM    431  HN  LYS A 120     -17.136 -29.485  -3.255  1.00 10.00      A   
ATOM    432  CA  LYS A 120     -18.983 -28.623  -2.674  1.00 10.00      A   
ATOM    433  CB  LYS A 120     -19.433 -28.607  -4.139  1.00 10.00      A   
ATOM    434  CG  LYS A 120     -19.093 -29.865  -4.923  1.00 10.00      A   
ATOM    435  CD  LYS A 120     -19.568 -29.758  -6.363  1.00 10.00      A   
ATOM    436  CE  LYS A 120     -19.047 -30.906  -7.213  1.00 10.00      A   
ATOM    437  NZ  LYS A 120     -17.565 -30.878  -7.340  1.00 10.00      A   
ATOM    438  HZ1 LYS A 120     -17.195 -29.957  -7.020  1.00 10.00      A   
ATOM    439  HZ2 LYS A 120     -17.288 -31.025  -8.332  1.00 10.00      A   
ATOM    440  HZ3 LYS A 120     -17.143 -31.633  -6.759  1.00 10.00      A   
ATOM    441  C   LYS A 120     -19.806 -29.619  -1.868  1.00 10.00      A   
ATOM    442  O   LYS A 120     -21.004 -29.435  -1.657  1.00 10.00      A   
ATOM    443  N   ASP A 121     -19.134 -30.659  -1.403  1.00 10.00      A   
ATOM    444  HN  ASP A 121     -18.170 -30.723  -1.587  1.00 10.00      A   
ATOM    445  CA  ASP A 121     -19.758 -31.708  -0.614  1.00 10.00      A   
ATOM    446  CB  ASP A 121     -18.837 -32.936  -0.560  1.00 10.00      A   
ATOM    447  CG  ASP A 121     -17.444 -32.625  -0.034  1.00 10.00      A   
ATOM    448  OD1 ASP A 121     -17.021 -33.252   0.957  1.00 10.00      A   
ATOM    449  OD2 ASP A 121     -16.762 -31.752  -0.616  1.00 10.00      A   
ATOM    450  C   ASP A 121     -20.059 -31.215   0.793  1.00 10.00      A   
ATOM    451  O   ASP A 121     -21.048 -31.612   1.409  1.00 10.00      A   
ATOM    452  N   ILE A 122     -19.208 -30.327   1.291  1.00 10.00      A   
ATOM    453  HN  ILE A 122     -18.444 -30.042   0.745  1.00 10.00      A   
ATOM    454  CA  ILE A 122     -19.372 -29.773   2.629  1.00 10.00      A   
ATOM    455  CB  ILE A 122     -18.131 -30.043   3.504  1.00 10.00      A   
ATOM    456  CG1 ILE A 122     -16.858 -29.572   2.788  1.00 10.00      A   
ATOM    457  CG2 ILE A 122     -18.041 -31.522   3.861  1.00 10.00      A   
ATOM    458  CD1 ILE A 122     -15.622 -29.580   3.661  1.00 10.00      A   
ATOM    459  C   ILE A 122     -19.610 -28.268   2.564  1.00 10.00      A   
ATOM    460  O   ILE A 122     -19.522 -27.577   3.578  1.00 10.00      A   
ATOM    461  N   PHE A 123     -19.936 -27.783   1.369  1.00 10.00      A   
ATOM    462  HN  PHE A 123     -20.026 -28.406   0.618  1.00 10.00      A   
ATOM    463  CA  PHE A 123     -20.171 -26.354   1.133  1.00 10.00      A   
ATOM    464  CB  PHE A 123     -20.681 -26.090  -0.292  1.00 10.00      A   
ATOM    465  CG  PHE A 123     -21.165 -24.681  -0.517  1.00 10.00      A   
ATOM    466  CD1 PHE A 123     -20.276 -23.619  -0.521  1.00 10.00      A   
ATOM    467  CD2 PHE A 123     -22.511 -24.421  -0.721  1.00 10.00      A   
ATOM    468  CE1 PHE A 123     -20.717 -22.325  -0.724  1.00 10.00      A   
ATOM    469  CE2 PHE A 123     -22.959 -23.130  -0.925  1.00 10.00      A   
ATOM    470  CZ  PHE A 123     -22.062 -22.079  -0.926  1.00 10.00      A   
ATOM    471  C   PHE A 123     -21.065 -25.669   2.183  1.00 10.00      A   
ATOM    472  O   PHE A 123     -20.650 -24.669   2.768  1.00 10.00      A   
ATOM    473  N   PRO A 124     -22.290 -26.183   2.442  1.00 10.00      A   
ATOM    474  CA  PRO A 124     -23.212 -25.576   3.419  1.00 10.00      A   
ATOM    475  CB  PRO A 124     -24.312 -26.628   3.562  1.00 10.00      A   
ATOM    476  CG  PRO A 124     -24.318 -27.331   2.252  1.00 10.00      A   
ATOM    477  CD  PRO A 124     -22.887 -27.375   1.803  1.00 10.00      A   
ATOM    478  C   PRO A 124     -22.568 -25.311   4.779  1.00 10.00      A   
ATOM    479  O   PRO A 124     -22.740 -24.239   5.360  1.00 10.00      A   
ATOM    480  N   ASP A 125     -21.815 -26.279   5.273  1.00 10.00      A   
ATOM    481  HN  ASP A 125     -21.683 -27.096   4.750  1.00 10.00      A   
ATOM    482  CA  ASP A 125     -21.167 -26.150   6.569  1.00 10.00      A   
ATOM    483  CB  ASP A 125     -20.910 -27.530   7.175  1.00 10.00      A   
ATOM    484  CG  ASP A 125     -20.705 -27.489   8.676  1.00 10.00      A   
ATOM    485  OD1 ASP A 125     -21.524 -26.863   9.381  1.00 10.00      A   
ATOM    486  OD2 ASP A 125     -19.739 -28.108   9.161  1.00 10.00      A   
ATOM    487  C   ASP A 125     -19.865 -25.361   6.465  1.00 10.00      A   
ATOM    488  O   ASP A 125     -19.536 -24.572   7.350  1.00 10.00      A   
ATOM    489  N   LEU A 126     -19.144 -25.563   5.370  1.00 10.00      A   
ATOM    490  HN  LEU A 126     -19.475 -26.194   4.692  1.00 10.00      A   
ATOM    491  CA  LEU A 126     -17.876 -24.879   5.138  1.00 10.00      A   
ATOM    492  CB  LEU A 126     -17.215 -25.422   3.866  1.00 10.00      A   
ATOM    493  CG  LEU A 126     -15.730 -25.114   3.680  1.00 10.00      A   
ATOM    494  CD1 LEU A 126     -14.900 -25.815   4.745  1.00 10.00      A   
ATOM    495  CD2 LEU A 126     -15.274 -25.522   2.287  1.00 10.00      A   
ATOM    496  C   LEU A 126     -18.077 -23.370   5.021  1.00 10.00      A   
ATOM    497  O   LEU A 126     -17.329 -22.585   5.609  1.00 10.00      A   
ATOM    498  N   PHE A 127     -19.098 -22.975   4.270  1.00 10.00      A   
ATOM    499  HN  PHE A 127     -19.662 -23.656   3.836  1.00 10.00      A   
ATOM    500  CA  PHE A 127     -19.409 -21.566   4.067  1.00 10.00      A   
ATOM    501  CB  PHE A 127     -20.551 -21.420   3.058  1.00 10.00      A   
ATOM    502  CG  PHE A 127     -20.826 -20.005   2.633  1.00 10.00      A   
ATOM    503  CD1 PHE A 127     -19.956 -19.342   1.786  1.00 10.00      A   
ATOM    504  CD2 PHE A 127     -21.960 -19.341   3.075  1.00 10.00      A   
ATOM    505  CE1 PHE A 127     -20.208 -18.043   1.388  1.00 10.00      A   
ATOM    506  CE2 PHE A 127     -22.218 -18.044   2.681  1.00 10.00      A   
ATOM    507  CZ  PHE A 127     -21.341 -17.393   1.835  1.00 10.00      A   
ATOM    508  C   PHE A 127     -19.790 -20.907   5.388  1.00 10.00      A   
ATOM    509  O   PHE A 127     -19.362 -19.791   5.686  1.00 10.00      A   
ATOM    510  N   LYS A 128     -20.579 -21.621   6.184  1.00 10.00      A   
ATOM    511  HN  LYS A 128     -20.875 -22.509   5.889  1.00 10.00      A   
ATOM    512  CA  LYS A 128     -21.020 -21.120   7.480  1.00 10.00      A   
ATOM    513  CB  LYS A 128     -22.000 -22.104   8.121  1.00 10.00      A   
ATOM    514  CG  LYS A 128     -22.485 -21.697   9.502  1.00 10.00      A   
ATOM    515  CD  LYS A 128     -23.297 -22.808  10.142  1.00 10.00      A   
ATOM    516  CE  LYS A 128     -23.575 -22.515  11.606  1.00 10.00      A   
ATOM    517  NZ  LYS A 128     -24.226 -23.666  12.275  1.00 10.00      A   
ATOM    518  HZ1 LYS A 128     -25.117 -23.904  11.791  1.00 10.00      A   
ATOM    519  HZ2 LYS A 128     -24.432 -23.434  13.266  1.00 10.00      A   
ATOM    520  HZ3 LYS A 128     -23.596 -24.495  12.248  1.00 10.00      A   
ATOM    521  C   LYS A 128     -19.830 -20.877   8.405  1.00 10.00      A   
ATOM    522  O   LYS A 128     -19.760 -19.852   9.089  1.00 10.00      A   
ATOM    523  N   ARG A 129     -18.891 -21.819   8.409  1.00 10.00      A   
ATOM    524  HN  ARG A 129     -19.006 -22.611   7.839  1.00 10.00      A   
ATOM    525  CA  ARG A 129     -17.701 -21.710   9.243  1.00 10.00      A   
ATOM    526  CB  ARG A 129     -16.877 -22.997   9.205  1.00 10.00      A   
ATOM    527  CG  ARG A 129     -17.572 -24.191   9.839  1.00 10.00      A   
ATOM    528  CD  ARG A 129     -16.690 -25.430   9.815  1.00 10.00      A   
ATOM    529  NE  ARG A 129     -17.464 -26.653  10.024  1.00 10.00      A   
ATOM    530  HE  ARG A 129     -18.337 -26.720   9.565  1.00 10.00      A   
ATOM    531  CZ  ARG A 129     -17.062 -27.678  10.773  1.00 10.00      A   
ATOM    532  NH1 ARG A 129     -15.907 -27.630  11.425  1.00 10.00      A   
ATOM    533 HH11 ARG A 129     -15.600 -28.441  12.005  1.00 10.00      A   
ATOM    534 HH12 ARG A 129     -15.305 -26.779  11.365  1.00 10.00      A   
ATOM    535  NH2 ARG A 129     -17.832 -28.751  10.871  1.00 10.00      A   
ATOM    536 HH21 ARG A 129     -18.749 -28.780  10.357  1.00 10.00      A   
ATOM    537 HH22 ARG A 129     -17.535 -29.566  11.451  1.00 10.00      A   
ATOM    538  C   ARG A 129     -16.850 -20.515   8.830  1.00 10.00      A   
ATOM    539  O   ARG A 129     -16.214 -19.875   9.665  1.00 10.00      A   
ATOM    540  N   ALA A 130     -16.845 -20.211   7.540  1.00 10.00      A   
ATOM    541  HN  ALA A 130     -17.364 -20.762   6.914  1.00 10.00      A   
ATOM    542  CA  ALA A 130     -16.085 -19.080   7.034  1.00 10.00      A   
ATOM    543  CB  ALA A 130     -15.982 -19.141   5.518  1.00 10.00      A   
ATOM    544  C   ALA A 130     -16.732 -17.770   7.478  1.00 10.00      A   
ATOM    545  O   ALA A 130     -16.051 -16.840   7.913  1.00 10.00      A   
ATOM    546  N   ALA A 131     -18.058 -17.722   7.395  1.00 10.00      A   
ATOM    547  HN  ALA A 131     -18.543 -18.510   7.063  1.00 10.00      A   
ATOM    548  CA  ALA A 131     -18.816 -16.538   7.779  1.00 10.00      A   
ATOM    549  CB  ALA A 131     -20.288 -16.718   7.443  1.00 10.00      A   
ATOM    550  C   ALA A 131     -18.644 -16.208   9.259  1.00 10.00      A   
ATOM    551  O   ALA A 131     -18.459 -15.046   9.626  1.00 10.00      A   
ATOM    552  N   GLU A 132     -18.693 -17.228  10.110  1.00 10.00      A   
ATOM    553  HN  GLU A 132     -18.839 -18.140   9.766  1.00 10.00      A   
ATOM    554  CA  GLU A 132     -18.547 -17.016  11.543  1.00 10.00      A   
ATOM    555  CB  GLU A 132     -18.902 -18.261  12.357  1.00 10.00      A   
ATOM    556  CG  GLU A 132     -17.997 -19.457  12.120  1.00 10.00      A   
ATOM    557  CD  GLU A 132     -18.046 -20.462  13.250  1.00 10.00      A   
ATOM    558  OE1 GLU A 132     -19.139 -20.677  13.810  1.00 10.00      A   
ATOM    559  OE2 GLU A 132     -16.993 -21.040  13.581  1.00 10.00      A   
ATOM    560  C   GLU A 132     -17.162 -16.490  11.905  1.00 10.00      A   
ATOM    561  O   GLU A 132     -17.033 -15.640  12.784  1.00 10.00      A   
ATOM    562  N   ARG A 133     -16.129 -16.978  11.217  1.00 10.00      A   
ATOM    563  HN  ARG A 133     -16.294 -17.651  10.519  1.00 10.00      A   
ATOM    564  CA  ARG A 133     -14.760 -16.539  11.481  1.00 10.00      A   
ATOM    565  CB  ARG A 133     -13.737 -17.460  10.804  1.00 10.00      A   
ATOM    566  CG  ARG A 133     -13.818 -18.917  11.235  1.00 10.00      A   
ATOM    567  CD  ARG A 133     -13.509 -19.092  12.715  1.00 10.00      A   
ATOM    568  NE  ARG A 133     -14.334 -20.136  13.320  1.00 10.00      A   
ATOM    569  HE  ARG A 133     -15.305 -20.106  13.137  1.00 10.00      A   
ATOM    570  CZ  ARG A 133     -13.871 -21.114  14.102  1.00 10.00      A   
ATOM    571  NH1 ARG A 133     -12.574 -21.220  14.363  1.00 10.00      A   
ATOM    572 HH11 ARG A 133     -11.896 -20.540  13.960  1.00 10.00      A   
ATOM    573 HH12 ARG A 133     -12.227 -21.992  14.977  1.00 10.00      A   
ATOM    574  NH2 ARG A 133     -14.717 -21.989  14.618  1.00 10.00      A   
ATOM    575 HH21 ARG A 133     -15.745 -21.910  14.404  1.00 10.00      A   
ATOM    576 HH22 ARG A 133     -14.371 -22.755  15.238  1.00 10.00      A   
ATOM    577  C   ARG A 133     -14.558 -15.101  11.013  1.00 10.00      A   
ATOM    578  O   ARG A 133     -13.787 -14.342  11.606  1.00 10.00      A   
ATOM    579  N   LEU A 134     -15.270 -14.733   9.956  1.00 10.00      A   
ATOM    580  HN  LEU A 134     -15.867 -15.391   9.534  1.00 10.00      A   
ATOM    581  CA  LEU A 134     -15.190 -13.394   9.392  1.00 10.00      A   
ATOM    582  CB  LEU A 134     -16.039 -13.326   8.124  1.00 10.00      A   
ATOM    583  CG  LEU A 134     -15.680 -12.235   7.118  1.00 10.00      A   
ATOM    584  CD1 LEU A 134     -14.301 -12.487   6.528  1.00 10.00      A   
ATOM    585  CD2 LEU A 134     -16.729 -12.175   6.022  1.00 10.00      A   
ATOM    586  C   LEU A 134     -15.674 -12.357  10.403  1.00 10.00      A   
ATOM    587  O   LEU A 134     -15.050 -11.312  10.595  1.00 10.00      A   
ATOM    588  N   GLN A 135     -16.780 -12.664  11.062  1.00 10.00      A   
ATOM    589  HN  GLN A 135     -17.236 -13.511  10.860  1.00 10.00      A   
ATOM    590  CA  GLN A 135     -17.351 -11.773  12.064  1.00 10.00      A   
ATOM    591  CB  GLN A 135     -18.880 -11.951  12.096  1.00 10.00      A   
ATOM    592  CG  GLN A 135     -19.631 -11.073  13.093  1.00 10.00      A   
ATOM    593  CD  GLN A 135     -19.427  -9.591  12.861  1.00 10.00      A   
ATOM    594  OE1 GLN A 135     -20.157  -8.963  12.099  1.00 10.00      A   
ATOM    595  NE2 GLN A 135     -18.443  -9.017  13.533  1.00 10.00      A   
ATOM    596 HE21 GLN A 135     -17.905  -9.578  14.136  1.00 10.00      A   
ATOM    597 HE22 GLN A 135     -18.297  -8.053  13.411  1.00 10.00      A   
ATOM    598  C   GLN A 135     -16.730 -12.055  13.436  1.00 10.00      A   
ATOM    599  O   GLN A 135     -17.055 -11.407  14.432  1.00 10.00      A   
ATOM    600  N   TYR A 136     -15.808 -13.007  13.475  1.00 10.00      A   
ATOM    601  HN  TYR A 136     -15.557 -13.464  12.645  1.00 10.00      A   
ATOM    602  CA  TYR A 136     -15.157 -13.386  14.720  1.00 10.00      A   
ATOM    603  CB  TYR A 136     -14.798 -14.872  14.707  1.00 10.00      A   
ATOM    604  CG  TYR A 136     -14.943 -15.557  16.044  1.00 10.00      A   
ATOM    605  CD1 TYR A 136     -13.913 -15.538  16.975  1.00 10.00      A   
ATOM    606  CD2 TYR A 136     -16.114 -16.227  16.375  1.00 10.00      A   
ATOM    607  CE1 TYR A 136     -14.045 -16.167  18.197  1.00 10.00      A   
ATOM    608  CE2 TYR A 136     -16.256 -16.858  17.595  1.00 10.00      A   
ATOM    609  CZ  TYR A 136     -15.218 -16.824  18.502  1.00 10.00      A   
ATOM    610  OH  TYR A 136     -15.358 -17.451  19.718  1.00 10.00      A   
ATOM    611  HH  TYR A 136     -14.913 -16.930  20.398  1.00 10.00      A   
ATOM    612  C   TYR A 136     -13.911 -12.553  14.995  1.00 10.00      A   
ATOM    613  O   TYR A 136     -13.845 -11.840  15.993  1.00 10.00      A   
ATOM    614  N   VAL A 137     -12.927 -12.640  14.108  1.00 10.00      A   
ATOM    615  HN  VAL A 137     -13.044 -13.203  13.313  1.00 10.00      A   
ATOM    616  CA  VAL A 137     -11.677 -11.911  14.298  1.00 10.00      A   
ATOM    617  CB  VAL A 137     -10.438 -12.809  14.075  1.00 10.00      A   
ATOM    618  CG1 VAL A 137     -10.267 -13.772  15.238  1.00 10.00      A   
ATOM    619  CG2 VAL A 137     -10.542 -13.570  12.760  1.00 10.00      A   
ATOM    620  C   VAL A 137     -11.570 -10.653  13.439  1.00 10.00      A   
ATOM    621  O   VAL A 137     -10.990  -9.656  13.867  1.00 10.00      A   
ATOM    622  N   PHE A 138     -12.131 -10.690  12.239  1.00 10.00      A   
ATOM    623  HN  PHE A 138     -12.604 -11.495  11.954  1.00 10.00      A   
ATOM    624  CA  PHE A 138     -12.060  -9.546  11.338  1.00 10.00      A   
ATOM    625  CB  PHE A 138     -12.226  -9.994   9.882  1.00 10.00      A   
ATOM    626  CG  PHE A 138     -11.286 -11.094   9.475  1.00 10.00      A   
ATOM    627  CD1 PHE A 138      -9.925 -10.862   9.385  1.00 10.00      A   
ATOM    628  CD2 PHE A 138     -11.766 -12.361   9.191  1.00 10.00      A   
ATOM    629  CE1 PHE A 138      -9.058 -11.874   9.019  1.00 10.00      A   
ATOM    630  CE2 PHE A 138     -10.908 -13.377   8.822  1.00 10.00      A   
ATOM    631  CZ  PHE A 138      -9.550 -13.135   8.736  1.00 10.00      A   
ATOM    632  C   PHE A 138     -13.085  -8.476  11.704  1.00 10.00      A   
ATOM    633  O   PHE A 138     -12.743  -7.304  11.871  1.00 10.00      A   
ATOM    634  N   GLY A 139     -14.337  -8.887  11.831  1.00 10.00      A   
ATOM    635  HN  GLY A 139     -14.548  -9.835  11.680  1.00 10.00      A   
ATOM    636  CA  GLY A 139     -15.392  -7.953  12.177  1.00 10.00      A   
ATOM    637  C   GLY A 139     -16.237  -7.583  10.977  1.00 10.00      A   
ATOM    638  O   GLY A 139     -16.690  -6.444  10.849  1.00 10.00      A   
ATOM    639  N   TYR A 140     -16.438  -8.546  10.091  1.00 10.00      A   
ATOM    640  HN  TYR A 140     -16.043  -9.433  10.247  1.00 10.00      A   
ATOM    641  CA  TYR A 140     -17.233  -8.328   8.892  1.00 10.00      A   
ATOM    642  CB  TYR A 140     -16.358  -8.421   7.638  1.00 10.00      A   
ATOM    643  CG  TYR A 140     -15.271  -7.369   7.565  1.00 10.00      A   
ATOM    644  CD1 TYR A 140     -15.507  -6.142   6.962  1.00 10.00      A   
ATOM    645  CD2 TYR A 140     -14.011  -7.603   8.101  1.00 10.00      A   
ATOM    646  CE1 TYR A 140     -14.519  -5.178   6.894  1.00 10.00      A   
ATOM    647  CE2 TYR A 140     -13.018  -6.645   8.039  1.00 10.00      A   
ATOM    648  CZ  TYR A 140     -13.275  -5.435   7.434  1.00 10.00      A   
ATOM    649  OH  TYR A 140     -12.289  -4.476   7.374  1.00 10.00      A   
ATOM    650  HH  TYR A 140     -12.677  -3.637   7.109  1.00 10.00      A   
ATOM    651  C   TYR A 140     -18.375  -9.334   8.828  1.00 10.00      A   
ATOM    652  O   TYR A 140     -18.149 -10.545   8.810  1.00 10.00      A   
ATOM    653  N   LYS A 141     -19.594  -8.825   8.822  1.00 10.00      A   
ATOM    654  HN  LYS A 141     -19.703  -7.846   8.850  1.00 10.00      A   
ATOM    655  CA  LYS A 141     -20.778  -9.667   8.772  1.00 10.00      A   
ATOM    656  CB  LYS A 141     -21.975  -8.921   9.368  1.00 10.00      A   
ATOM    657  CG  LYS A 141     -23.219  -9.773   9.561  1.00 10.00      A   
ATOM    658  CD  LYS A 141     -24.234  -9.068  10.447  1.00 10.00      A   
ATOM    659  CE  LYS A 141     -23.684  -8.862  11.850  1.00 10.00      A   
ATOM    660  NZ  LYS A 141     -24.669  -8.212  12.751  1.00 10.00      A   
ATOM    661  HZ1 LYS A 141     -24.774  -7.206  12.504  1.00 10.00      A   
ATOM    662  HZ2 LYS A 141     -24.352  -8.282  13.737  1.00 10.00      A   
ATOM    663  HZ3 LYS A 141     -25.596  -8.676  12.664  1.00 10.00      A   
ATOM    664  C   LYS A 141     -21.083 -10.080   7.340  1.00 10.00      A   
ATOM    665  O   LYS A 141     -21.394  -9.240   6.493  1.00 10.00      A   
ATOM    666  N   LEU A 142     -20.985 -11.372   7.076  1.00 10.00      A   
ATOM    667  HN  LEU A 142     -20.725 -11.985   7.792  1.00 10.00      A   
ATOM    668  CA  LEU A 142     -21.254 -11.904   5.750  1.00 10.00      A   
ATOM    669  CB  LEU A 142     -20.316 -13.074   5.442  1.00 10.00      A   
ATOM    670  CG  LEU A 142     -20.418 -13.669   4.035  1.00 10.00      A   
ATOM    671  CD1 LEU A 142     -19.980 -12.655   2.988  1.00 10.00      A   
ATOM    672  CD2 LEU A 142     -19.594 -14.944   3.928  1.00 10.00      A   
ATOM    673  C   LEU A 142     -22.709 -12.350   5.640  1.00 10.00      A   
ATOM    674  O   LEU A 142     -23.075 -13.437   6.096  1.00 10.00      A   
ATOM    675  N   VAL A 143     -23.540 -11.498   5.056  1.00 10.00      A   
ATOM    676  HN  VAL A 143     -23.191 -10.641   4.720  1.00 10.00      A   
ATOM    677  CA  VAL A 143     -24.958 -11.799   4.891  1.00 10.00      A   
ATOM    678  CB  VAL A 143     -25.834 -11.057   5.930  1.00 10.00      A   
ATOM    679  CG1 VAL A 143     -25.660 -11.660   7.317  1.00 10.00      A   
ATOM    680  CG2 VAL A 143     -25.513  -9.569   5.944  1.00 10.00      A   
ATOM    681  C   VAL A 143     -25.427 -11.422   3.491  1.00 10.00      A   
ATOM    682  O   VAL A 143     -24.680 -10.814   2.719  1.00 10.00      A   
ATOM    683  N   GLU A 144     -26.655 -11.799   3.164  1.00 10.00      A   
ATOM    684  HN  GLU A 144     -27.191 -12.295   3.818  1.00 10.00      A   
ATOM    685  CA  GLU A 144     -27.233 -11.488   1.866  1.00 10.00      A   
ATOM    686  CB  GLU A 144     -28.343 -12.485   1.514  1.00 10.00      A   
ATOM    687  CG  GLU A 144     -27.876 -13.740   0.798  1.00 10.00      A   
ATOM    688  CD  GLU A 144     -29.017 -14.483   0.127  1.00 10.00      A   
ATOM    689  OE1 GLU A 144     -29.036 -14.551  -1.122  1.00 10.00      A   
ATOM    690  OE2 GLU A 144     -29.898 -15.007   0.842  1.00 10.00      A   
ATOM    691  C   GLU A 144     -27.824 -10.086   1.882  1.00 10.00      A   
ATOM    692  O   GLU A 144     -28.595  -9.745   2.779  1.00 10.00      A   
ATOM    693  N   LEU A 145     -27.463  -9.272   0.896  1.00 10.00      A   
ATOM    694  HN  LEU A 145     -26.824  -9.587   0.222  1.00 10.00      A   
ATOM    695  CA  LEU A 145     -27.998  -7.916   0.802  1.00 10.00      A   
ATOM    696  CB  LEU A 145     -27.220  -7.085  -0.222  1.00 10.00      A   
ATOM    697  CG  LEU A 145     -26.937  -7.750  -1.572  1.00 10.00      A   
ATOM    698  CD1 LEU A 145     -27.417  -6.867  -2.713  1.00 10.00      A   
ATOM    699  CD2 LEU A 145     -25.454  -8.051  -1.715  1.00 10.00      A   
ATOM    700  C   LEU A 145     -29.476  -7.984   0.432  1.00 10.00      A   
ATOM    701  O   LEU A 145     -30.256  -7.075   0.716  1.00 10.00      A   
ATOM    702  N   GLU A 146     -29.836  -9.085  -0.207  1.00 10.00      A   
ATOM    703  HN  GLU A 146     -29.153  -9.760  -0.396  1.00 10.00      A   
ATOM    704  CA  GLU A 146     -31.202  -9.349  -0.616  1.00 10.00      A   
ATOM    705  CB  GLU A 146     -31.394  -9.039  -2.105  1.00 10.00      A   
ATOM    706  CG  GLU A 146     -31.107  -7.601  -2.511  1.00 10.00      A   
ATOM    707  CD  GLU A 146     -31.451  -7.332  -3.962  1.00 10.00      A   
ATOM    708  OE1 GLU A 146     -32.647  -7.410  -4.314  1.00 10.00      A   
ATOM    709  OE2 GLU A 146     -30.533  -7.040  -4.757  1.00 10.00      A   
ATOM    710  C   GLU A 146     -31.474 -10.828  -0.366  1.00 10.00      A   
ATOM    711  O   GLU A 146     -30.830 -11.681  -0.975  1.00 10.00      A   
ATOM    712  N   PRO A 147     -32.397 -11.150   0.553  1.00 10.00      A   
ATOM    713  CA  PRO A 147     -32.732 -12.541   0.894  1.00 10.00      A   
ATOM    714  CB  PRO A 147     -33.977 -12.398   1.771  1.00 10.00      A   
ATOM    715  CG  PRO A 147     -33.849 -11.044   2.378  1.00 10.00      A   
ATOM    716  CD  PRO A 147     -33.184 -10.185   1.339  1.00 10.00      A   
ATOM    717  C   PRO A 147     -33.051 -13.389  -0.338  1.00 10.00      A   
ATOM    718  O   PRO A 147     -33.942 -13.047  -1.121  1.00 10.00      A   
ATOM    719  N   LYS A 148     -32.301 -14.484  -0.503  1.00 10.00      A   
ATOM    720  HN  LYS A 148     -31.578 -14.665   0.147  1.00 10.00      A   
ATOM    721  CA  LYS A 148     -32.483 -15.415  -1.620  1.00 10.00      A   
ATOM    722  CB  LYS A 148     -33.909 -15.979  -1.667  1.00 10.00      A   
ATOM    723  CG  LYS A 148     -34.233 -16.974  -0.565  1.00 10.00      A   
ATOM    724  CD  LYS A 148     -35.718 -17.296  -0.540  1.00 10.00      A   
ATOM    725  CE  LYS A 148     -36.037 -18.392   0.462  1.00 10.00      A   
ATOM    726  NZ  LYS A 148     -35.693 -19.743  -0.055  1.00 10.00      A   
ATOM    727  HZ1 LYS A 148     -36.262 -19.959  -0.896  1.00 10.00      A   
ATOM    728  HZ2 LYS A 148     -35.885 -20.461   0.672  1.00 10.00      A   
ATOM    729  HZ3 LYS A 148     -34.685 -19.786  -0.310  1.00 10.00      A   
ATOM    730  C   LYS A 148     -32.109 -14.787  -2.959  1.00 10.00      A   
ATOM    731  O   LYS A 148     -32.897 -14.803  -3.907  1.00 10.00      A   
ATOM    732  N   SER A 149     -30.906 -14.238  -3.039  1.00 10.00      A   
ATOM    733  HN  SER A 149     -30.317 -14.245  -2.245  1.00 10.00      A   
ATOM    734  CA  SER A 149     -30.435 -13.617  -4.269  1.00 10.00      A   
ATOM    735  CB  SER A 149     -30.436 -12.098  -4.141  1.00 10.00      A   
ATOM    736  OG  SER A 149     -31.689 -11.645  -3.659  1.00 10.00      A   
ATOM    737  HG  SER A 149     -31.789 -11.921  -2.740  1.00 10.00      A   
ATOM    738  C   SER A 149     -29.055 -14.129  -4.672  1.00 10.00      A   
ATOM    739  O   SER A 149     -28.584 -13.847  -5.775  1.00 10.00      A   
ATOM    740  N   ASN A 150     -28.410 -14.866  -3.761  1.00 10.00      A   
ATOM    741  HN  ASN A 150     -28.836 -15.009  -2.882  1.00 10.00      A   
ATOM    742  CA  ASN A 150     -27.083 -15.450  -4.000  1.00 10.00      A   
ATOM    743  CB  ASN A 150     -27.046 -16.253  -5.306  1.00 10.00      A   
ATOM    744  CG  ASN A 150     -26.969 -17.750  -5.086  1.00 10.00      A   
ATOM    745  OD1 ASN A 150     -27.367 -18.267  -4.040  1.00 10.00      A   
ATOM    746  ND2 ASN A 150     -26.459 -18.463  -6.077  1.00 10.00      A   
ATOM    747 HD21 ASN A 150     -26.164 -17.987  -6.885  1.00 10.00      A   
ATOM    748 HD22 ASN A 150     -26.409 -19.436  -5.974  1.00 10.00      A   
ATOM    749  C   ASN A 150     -25.979 -14.399  -3.979  1.00 10.00      A   
ATOM    750  O   ASN A 150     -24.835 -14.677  -4.342  1.00 10.00      A   
ATOM    751  N   THR A 151     -26.324 -13.197  -3.542  1.00 10.00      A   
ATOM    752  HN  THR A 151     -27.250 -13.041  -3.265  1.00 10.00      A   
ATOM    753  CA  THR A 151     -25.371 -12.101  -3.468  1.00 10.00      A   
ATOM    754  CB  THR A 151     -25.936 -10.840  -4.143  1.00 10.00      A   
ATOM    755  OG1 THR A 151     -27.359 -10.792  -3.952  1.00 10.00      A   
ATOM    756  HG1 THR A 151     -27.554 -10.329  -3.134  1.00 10.00      A   
ATOM    757  CG2 THR A 151     -25.625 -10.849  -5.632  1.00 10.00      A   
ATOM    758  C   THR A 151     -25.032 -11.790  -2.014  1.00 10.00      A   
ATOM    759  O   THR A 151     -25.903 -11.397  -1.232  1.00 10.00      A   
ATOM    760  N   TYR A 152     -23.768 -11.957  -1.655  1.00 10.00      A   
ATOM    761  HN  TYR A 152     -23.108 -12.237  -2.328  1.00 10.00      A   
ATOM    762  CA  TYR A 152     -23.326 -11.710  -0.292  1.00 10.00      A   
ATOM    763  CB  TYR A 152     -22.580 -12.927   0.262  1.00 10.00      A   
ATOM    764  CG  TYR A 152     -23.486 -14.089   0.607  1.00 10.00      A   
ATOM    765  CD1 TYR A 152     -23.855 -15.022  -0.355  1.00 10.00      A   
ATOM    766  CD2 TYR A 152     -23.977 -14.249   1.895  1.00 10.00      A   
ATOM    767  CE1 TYR A 152     -24.689 -16.080  -0.043  1.00 10.00      A   
ATOM    768  CE2 TYR A 152     -24.809 -15.303   2.217  1.00 10.00      A   
ATOM    769  CZ  TYR A 152     -25.163 -16.214   1.246  1.00 10.00      A   
ATOM    770  OH  TYR A 152     -25.993 -17.265   1.566  1.00 10.00      A   
ATOM    771  HH  TYR A 152     -26.666 -16.962   2.186  1.00 10.00      A   
ATOM    772  C   TYR A 152     -22.455 -10.465  -0.205  1.00 10.00      A   
ATOM    773  O   TYR A 152     -21.763 -10.108  -1.159  1.00 10.00      A   
ATOM    774  N   ILE A 153     -22.505  -9.802   0.940  1.00 10.00      A   
ATOM    775  HN  ILE A 153     -23.086 -10.133   1.662  1.00 10.00      A   
ATOM    776  CA  ILE A 153     -21.722  -8.597   1.165  1.00 10.00      A   
ATOM    777  CB  ILE A 153     -22.559  -7.325   0.884  1.00 10.00      A   
ATOM    778  CG1 ILE A 153     -21.673  -6.073   0.874  1.00 10.00      A   
ATOM    779  CG2 ILE A 153     -23.700  -7.183   1.886  1.00 10.00      A   
ATOM    780  CD1 ILE A 153     -22.385  -4.820   0.412  1.00 10.00      A   
ATOM    781  C   ILE A 153     -21.185  -8.576   2.597  1.00 10.00      A   
ATOM    782  O   ILE A 153     -21.806  -9.136   3.505  1.00 10.00      A   
ATOM    783  N   LEU A 154     -20.026  -7.959   2.789  1.00 10.00      A   
ATOM    784  HN  LEU A 154     -19.563  -7.552   2.023  1.00 10.00      A   
ATOM    785  CA  LEU A 154     -19.415  -7.872   4.106  1.00 10.00      A   
ATOM    786  CB  LEU A 154     -17.890  -7.997   4.006  1.00 10.00      A   
ATOM    787  CG  LEU A 154     -17.314  -9.397   3.748  1.00 10.00      A   
ATOM    788  CD1 LEU A 154     -17.605  -9.867   2.329  1.00 10.00      A   
ATOM    789  CD2 LEU A 154     -15.820  -9.403   4.014  1.00 10.00      A   
ATOM    790  C   LEU A 154     -19.778  -6.555   4.787  1.00 10.00      A   
ATOM    791  O   LEU A 154     -19.407  -5.474   4.322  1.00 10.00      A   
ATOM    792  N   ILE A 155     -20.515  -6.647   5.882  1.00 10.00      A   
ATOM    793  HN  ILE A 155     -20.800  -7.535   6.196  1.00 10.00      A   
ATOM    794  CA  ILE A 155     -20.916  -5.464   6.626  1.00 10.00      A   
ATOM    795  CB  ILE A 155     -22.404  -5.525   7.038  1.00 10.00      A   
ATOM    796  CG1 ILE A 155     -23.287  -5.709   5.801  1.00 10.00      A   
ATOM    797  CG2 ILE A 155     -22.806  -4.266   7.798  1.00 10.00      A   
ATOM    798  CD1 ILE A 155     -24.760  -5.867   6.120  1.00 10.00      A   
ATOM    799  C   ILE A 155     -20.048  -5.297   7.865  1.00 10.00      A   
ATOM    800  O   ILE A 155     -20.057  -6.145   8.757  1.00 10.00      A   
ATOM    801  N   ASN A 156     -19.280  -4.218   7.899  1.00 10.00      A   
ATOM    802  HN  ASN A 156     -19.302  -3.594   7.146  1.00 10.00      A   
ATOM    803  CA  ASN A 156     -18.406  -3.935   9.033  1.00 10.00      A   
ATOM    804  CB  ASN A 156     -17.373  -2.866   8.664  1.00 10.00      A   
ATOM    805  CG  ASN A 156     -16.331  -2.637   9.748  1.00 10.00      A   
ATOM    806  OD1 ASN A 156     -15.864  -1.519   9.940  1.00 10.00      A   
ATOM    807  ND2 ASN A 156     -15.945  -3.693  10.453  1.00 10.00      A   
ATOM    808 HD21 ASN A 156     -16.345  -4.567  10.246  1.00 10.00      A   
ATOM    809 HD22 ASN A 156     -15.273  -3.557  11.150  1.00 10.00      A   
ATOM    810  C   ASN A 156     -19.233  -3.484  10.231  1.00 10.00      A   
ATOM    811  O   ASN A 156     -19.898  -2.451  10.184  1.00 10.00      A   
ATOM    812  N   THR A 157     -19.193  -4.267  11.294  1.00 10.00      A   
ATOM    813  HN  THR A 157     -18.642  -5.078  11.271  1.00 10.00      A   
ATOM    814  CA  THR A 157     -19.959  -3.978  12.497  1.00 10.00      A   
ATOM    815  CB  THR A 157     -20.552  -5.284  13.049  1.00 10.00      A   
ATOM    816  OG1 THR A 157     -19.617  -6.352  12.810  1.00 10.00      A   
ATOM    817  HG1 THR A 157     -20.095  -7.151  12.547  1.00 10.00      A   
ATOM    818  CG2 THR A 157     -21.868  -5.602  12.355  1.00 10.00      A   
ATOM    819  C   THR A 157     -19.109  -3.316  13.583  1.00 10.00      A   
ATOM    820  O   THR A 157     -19.471  -3.330  14.764  1.00 10.00      A   
ATOM    821  N   LEU A 158     -17.989  -2.723  13.193  1.00 10.00      A   
ATOM    822  HN  LEU A 158     -17.759  -2.706  12.240  1.00 10.00      A   
ATOM    823  CA  LEU A 158     -17.104  -2.077  14.153  1.00 10.00      A   
ATOM    824  CB  LEU A 158     -15.735  -2.762  14.174  1.00 10.00      A   
ATOM    825  CG  LEU A 158     -15.579  -3.907  15.174  1.00 10.00      A   
ATOM    826  CD1 LEU A 158     -14.355  -4.749  14.840  1.00 10.00      A   
ATOM    827  CD2 LEU A 158     -15.486  -3.365  16.591  1.00 10.00      A   
ATOM    828  C   LEU A 158     -16.956  -0.588  13.874  1.00 10.00      A   
ATOM    829  O   LEU A 158     -16.613  -0.187  12.761  1.00 10.00      A   
ATOM    830  N   GLU A 159     -17.219   0.223  14.893  1.00 10.00      A   
ATOM    831  HN  GLU A 159     -17.501  -0.162  15.752  1.00 10.00      A   
ATOM    832  CA  GLU A 159     -17.110   1.671  14.771  1.00 10.00      A   
ATOM    833  CB  GLU A 159     -16.815   2.307  16.132  1.00 10.00      A   
ATOM    834  CG  GLU A 159     -15.561   1.775  16.806  1.00 10.00      A   
ATOM    835  CD  GLU A 159     -15.481   2.164  18.266  1.00 10.00      A   
ATOM    836  OE1 GLU A 159     -16.382   1.774  19.036  1.00 10.00      A   
ATOM    837  OE2 GLU A 159     -14.514   2.860  18.647  1.00 10.00      A   
ATOM    838  C   GLU A 159     -18.386   2.263  14.185  1.00 10.00      A   
ATOM    839  O   GLU A 159     -19.461   2.155  14.779  1.00 10.00      A   
ATOM    840  N   PRO A 160     -18.286   2.897  13.009  1.00 10.00      A   
ATOM    841  CA  PRO A 160     -17.018   3.044  12.290  1.00 10.00      A   
ATOM    842  CB  PRO A 160     -17.475   3.346  10.864  1.00 10.00      A   
ATOM    843  CG  PRO A 160     -18.769   4.067  11.035  1.00 10.00      A   
ATOM    844  CD  PRO A 160     -19.413   3.500  12.273  1.00 10.00      A   
ATOM    845  C   PRO A 160     -16.174   4.201  12.833  1.00 10.00      A   
ATOM    846  O   PRO A 160     -16.664   5.046  13.587  1.00 10.00      A   
ATOM    847  N   VAL A 161     -14.909   4.227  12.448  1.00 10.00      A   
ATOM    848  HN  VAL A 161     -14.581   3.529  11.837  1.00 10.00      A   
ATOM    849  CA  VAL A 161     -13.991   5.272  12.886  1.00 10.00      A   
ATOM    850  CB  VAL A 161     -12.925   4.724  13.860  1.00 10.00      A   
ATOM    851  CG1 VAL A 161     -12.071   3.655  13.194  1.00 10.00      A   
ATOM    852  CG2 VAL A 161     -12.059   5.849  14.410  1.00 10.00      A   
ATOM    853  C   VAL A 161     -13.308   5.918  11.683  1.00 10.00      A   
ATOM    854  O   VAL A 161     -13.517   7.102  11.404  1.00 10.00      A   
ATOM    855  N   GLU A 166     -21.584  12.511   8.540  1.00 10.00      A   
ATOM    856  HN  GLU A 166     -22.491  12.345   8.878  1.00 10.00      A   
ATOM    857  CA  GLU A 166     -21.401  13.341   7.357  1.00 10.00      A   
ATOM    858  CB  GLU A 166     -20.238  14.316   7.550  1.00 10.00      A   
ATOM    859  CG  GLU A 166     -20.650  15.679   8.080  1.00 10.00      A   
ATOM    860  CD  GLU A 166     -21.273  15.607   9.456  1.00 10.00      A   
ATOM    861  OE1 GLU A 166     -22.515  15.693   9.558  1.00 10.00      A   
ATOM    862  OE2 GLU A 166     -20.524  15.459  10.441  1.00 10.00      A   
ATOM    863  C   GLU A 166     -21.145  12.459   6.142  1.00 10.00      A   
ATOM    864  O   GLU A 166     -21.891  12.491   5.161  1.00 10.00      A   
ATOM    865  N   MET A 167     -20.098  11.650   6.237  1.00 10.00      A   
ATOM    866  HN  MET A 167     -19.573  11.654   7.062  1.00 10.00      A   
ATOM    867  CA  MET A 167     -19.715  10.744   5.165  1.00 10.00      A   
ATOM    868  CB  MET A 167     -18.276  10.252   5.379  1.00 10.00      A   
ATOM    869  CG  MET A 167     -17.705   9.442   4.226  1.00 10.00      A   
ATOM    870  SD  MET A 167     -15.957   9.065   4.445  1.00 10.00      A   
ATOM    871  CE  MET A 167     -15.648   8.031   3.016  1.00 10.00      A   
ATOM    872  C   MET A 167     -20.681   9.564   5.095  1.00 10.00      A   
ATOM    873  O   MET A 167     -21.260   9.167   6.106  1.00 10.00      A   
ATOM    874  N   ARG A 168     -20.858   9.022   3.899  1.00 10.00      A   
ATOM    875  HN  ARG A 168     -20.367   9.383   3.131  1.00 10.00      A   
ATOM    876  CA  ARG A 168     -21.748   7.891   3.685  1.00 10.00      A   
ATOM    877  CB  ARG A 168     -23.195   8.379   3.527  1.00 10.00      A   
ATOM    878  CG  ARG A 168     -23.403   9.382   2.402  1.00 10.00      A   
ATOM    879  CD  ARG A 168     -24.539  10.342   2.723  1.00 10.00      A   
ATOM    880  NE  ARG A 168     -24.215  11.213   3.856  1.00 10.00      A   
ATOM    881  HE  ARG A 168     -23.270  11.251   4.135  1.00 10.00      A   
ATOM    882  CZ  ARG A 168     -25.112  11.939   4.526  1.00 10.00      A   
ATOM    883  NH1 ARG A 168     -26.393  11.935   4.162  1.00 10.00      A   
ATOM    884 HH11 ARG A 168     -26.702  11.366   3.346  1.00 10.00      A   
ATOM    885 HH12 ARG A 168     -27.093  12.495   4.694  1.00 10.00      A   
ATOM    886  NH2 ARG A 168     -24.723  12.681   5.557  1.00 10.00      A   
ATOM    887 HH21 ARG A 168     -25.417  13.242   6.096  1.00 10.00      A   
ATOM    888 HH22 ARG A 168     -23.715  12.711   5.829  1.00 10.00      A   
ATOM    889  C   ARG A 168     -21.308   7.128   2.444  1.00 10.00      A   
ATOM    890  O   ARG A 168     -20.534   7.652   1.639  1.00 10.00      A   
ATOM    891  N   GLY A 169     -21.782   5.898   2.299  1.00 10.00      A   
ATOM    892  HN  GLY A 169     -22.382   5.521   2.992  1.00 10.00      A   
ATOM    893  CA  GLY A 169     -21.421   5.094   1.146  1.00 10.00      A   
ATOM    894  C   GLY A 169     -19.989   4.600   1.209  1.00 10.00      A   
ATOM    895  O   GLY A 169     -19.587   3.933   2.170  1.00 10.00      A   
ATOM    896  N   GLN A 171      -8.584  13.758   3.223  1.00 10.00      A   
ATOM    897  HN  GLN A 171      -8.527  14.280   4.052  1.00 10.00      A   
ATOM    898  CA  GLN A 171      -7.895  12.476   3.142  1.00 10.00      A   
ATOM    899  CB  GLN A 171      -7.394  12.050   4.525  1.00 10.00      A   
ATOM    900  CG  GLN A 171      -6.200  11.108   4.487  1.00 10.00      A   
ATOM    901  CD  GLN A 171      -5.791  10.626   5.864  1.00 10.00      A   
ATOM    902  OE1 GLN A 171      -6.624  10.467   6.755  1.00 10.00      A   
ATOM    903  NE2 GLN A 171      -4.502  10.394   6.049  1.00 10.00      A   
ATOM    904 HE21 GLN A 171      -3.890  10.548   5.293  1.00 10.00      A   
ATOM    905 HE22 GLN A 171      -4.209  10.081   6.929  1.00 10.00      A   
ATOM    906  C   GLN A 171      -8.823  11.412   2.564  1.00 10.00      A   
ATOM    907  O   GLN A 171      -8.435  10.257   2.380  1.00 10.00      A   
ATOM    908  N   GLY A 172     -10.053  11.819   2.277  1.00 10.00      A   
ATOM    909  HN  GLY A 172     -10.296  12.756   2.437  1.00 10.00      A   
ATOM    910  CA  GLY A 172     -11.031  10.904   1.725  1.00 10.00      A   
ATOM    911  C   GLY A 172     -10.917  10.788   0.215  1.00 10.00      A   
ATOM    912  O   GLY A 172     -10.499  11.736  -0.452  1.00 10.00      A   
ATOM    913  N   THR A 173     -11.295   9.633  -0.320  1.00 10.00      A   
ATOM    914  HN  THR A 173     -11.635   8.923   0.266  1.00 10.00      A   
ATOM    915  CA  THR A 173     -11.231   9.378  -1.751  1.00 10.00      A   
ATOM    916  CB  THR A 173     -11.642   7.926  -2.040  1.00 10.00      A   
ATOM    917  OG1 THR A 173     -11.609   7.183  -0.809  1.00 10.00      A   
ATOM    918  HG1 THR A 173     -10.792   6.676  -0.763  1.00 10.00      A   
ATOM    919  CG2 THR A 173     -10.683   7.292  -3.036  1.00 10.00      A   
ATOM    920  C   THR A 173     -12.148  10.324  -2.528  1.00 10.00      A   
ATOM    921  O   THR A 173     -13.364  10.323  -2.334  1.00 10.00      A   
ATOM    922  N   PRO A 174     -11.570  11.135  -3.430  1.00 10.00      A   
ATOM    923  CA  PRO A 174     -12.326  12.104  -4.240  1.00 10.00      A   
ATOM    924  CB  PRO A 174     -11.250  12.764  -5.108  1.00 10.00      A   
ATOM    925  CG  PRO A 174      -9.971  12.519  -4.384  1.00 10.00      A   
ATOM    926  CD  PRO A 174     -10.127  11.181  -3.728  1.00 10.00      A   
ATOM    927  C   PRO A 174     -13.379  11.440  -5.128  1.00 10.00      A   
ATOM    928  O   PRO A 174     -14.383  12.058  -5.482  1.00 10.00      A   
ATOM    929  N   THR A 175     -13.147  10.180  -5.475  1.00 10.00      A   
ATOM    930  HN  THR A 175     -12.328   9.739  -5.159  1.00 10.00      A   
ATOM    931  CA  THR A 175     -14.065   9.429  -6.321  1.00 10.00      A   
ATOM    932  CB  THR A 175     -13.535   8.006  -6.563  1.00 10.00      A   
ATOM    933  OG1 THR A 175     -12.229   7.895  -5.977  1.00 10.00      A   
ATOM    934  HG1 THR A 175     -11.583   8.330  -6.547  1.00 10.00      A   
ATOM    935  CG2 THR A 175     -13.446   7.716  -8.054  1.00 10.00      A   
ATOM    936  C   THR A 175     -15.467   9.352  -5.713  1.00 10.00      A   
ATOM    937  O   THR A 175     -16.467   9.457  -6.424  1.00 10.00      A   
ATOM    938  N   THR A 176     -15.537   9.195  -4.395  1.00 10.00      A   
ATOM    939  HN  THR A 176     -14.709   9.144  -3.869  1.00 10.00      A   
ATOM    940  CA  THR A 176     -16.820   9.103  -3.714  1.00 10.00      A   
ATOM    941  CB  THR A 176     -16.701   8.452  -2.311  1.00 10.00      A   
ATOM    942  OG1 THR A 176     -17.976   7.939  -1.909  1.00 10.00      A   
ATOM    943  HG1 THR A 176     -18.667   8.555  -2.177  1.00 10.00      A   
ATOM    944  CG2 THR A 176     -16.214   9.451  -1.271  1.00 10.00      A   
ATOM    945  C   THR A 176     -17.492  10.473  -3.623  1.00 10.00      A   
ATOM    946  O   THR A 176     -18.706  10.569  -3.442  1.00 10.00      A   
ATOM    947  N   GLY A 177     -16.695  11.529  -3.771  1.00 10.00      A   
ATOM    948  HN  GLY A 177     -15.736  11.390  -3.926  1.00 10.00      A   
ATOM    949  CA  GLY A 177     -17.227  12.873  -3.715  1.00 10.00      A   
ATOM    950  C   GLY A 177     -18.104  13.160  -4.912  1.00 10.00      A   
ATOM    951  O   GLY A 177     -19.200  13.703  -4.775  1.00 10.00      A   
ATOM    952  N   LEU A 178     -17.625  12.772  -6.089  1.00 10.00      A   
ATOM    953  HN  LEU A 178     -16.746  12.340  -6.126  1.00 10.00      A   
ATOM    954  CA  LEU A 178     -18.372  12.975  -7.327  1.00 10.00      A   
ATOM    955  CB  LEU A 178     -17.542  12.555  -8.547  1.00 10.00      A   
ATOM    956  CG  LEU A 178     -16.570  13.594  -9.120  1.00 10.00      A   
ATOM    957  CD1 LEU A 178     -17.283  14.906  -9.416  1.00 10.00      A   
ATOM    958  CD2 LEU A 178     -15.384  13.812  -8.193  1.00 10.00      A   
ATOM    959  C   LEU A 178     -19.673  12.187  -7.287  1.00 10.00      A   
ATOM    960  O   LEU A 178     -20.728  12.687  -7.676  1.00 10.00      A   
ATOM    961  N   LEU A 179     -19.586  10.956  -6.794  1.00 10.00      A   
ATOM    962  HN  LEU A 179     -18.712  10.623  -6.498  1.00 10.00      A   
ATOM    963  CA  LEU A 179     -20.748  10.087  -6.684  1.00 10.00      A   
ATOM    964  CB  LEU A 179     -20.325   8.710  -6.160  1.00 10.00      A   
ATOM    965  CG  LEU A 179     -21.427   7.651  -6.056  1.00 10.00      A   
ATOM    966  CD1 LEU A 179     -21.971   7.303  -7.433  1.00 10.00      A   
ATOM    967  CD2 LEU A 179     -20.908   6.407  -5.350  1.00 10.00      A   
ATOM    968  C   LEU A 179     -21.790  10.704  -5.757  1.00 10.00      A   
ATOM    969  O   LEU A 179     -22.985  10.683  -6.052  1.00 10.00      A   
ATOM    970  N   MET A 180     -21.320  11.271  -4.647  1.00 10.00      A   
ATOM    971  HN  MET A 180     -20.352  11.257  -4.477  1.00 10.00      A   
ATOM    972  CA  MET A 180     -22.198  11.906  -3.670  1.00 10.00      A   
ATOM    973  CB  MET A 180     -21.388  12.414  -2.473  1.00 10.00      A   
ATOM    974  CG  MET A 180     -22.205  13.188  -1.449  1.00 10.00      A   
ATOM    975  SD  MET A 180     -23.361  12.147  -0.533  1.00 10.00      A   
ATOM    976  CE  MET A 180     -24.380  13.395   0.247  1.00 10.00      A   
ATOM    977  C   MET A 180     -22.977  13.055  -4.306  1.00 10.00      A   
ATOM    978  O   MET A 180     -24.164  13.238  -4.036  1.00 10.00      A   
ATOM    979  N   ILE A 181     -22.302  13.820  -5.157  1.00 10.00      A   
ATOM    980  HN  ILE A 181     -21.355  13.625  -5.331  1.00 10.00      A   
ATOM    981  CA  ILE A 181     -22.936  14.944  -5.837  1.00 10.00      A   
ATOM    982  CB  ILE A 181     -21.916  15.765  -6.658  1.00 10.00      A   
ATOM    983  CG1 ILE A 181     -20.777  16.255  -5.761  1.00 10.00      A   
ATOM    984  CG2 ILE A 181     -22.597  16.943  -7.344  1.00 10.00      A   
ATOM    985  CD1 ILE A 181     -19.614  16.855  -6.523  1.00 10.00      A   
ATOM    986  C   ILE A 181     -24.039  14.441  -6.763  1.00 10.00      A   
ATOM    987  O   ILE A 181     -25.150  14.971  -6.764  1.00 10.00      A   
ATOM    988  N   VAL A 182     -23.723  13.402  -7.532  1.00 10.00      A   
ATOM    989  HN  VAL A 182     -22.822  13.019  -7.468  1.00 10.00      A   
ATOM    990  CA  VAL A 182     -24.676  12.816  -8.469  1.00 10.00      A   
ATOM    991  CB  VAL A 182     -24.046  11.680  -9.305  1.00 10.00      A   
ATOM    992  CG1 VAL A 182     -25.064  11.094 -10.274  1.00 10.00      A   
ATOM    993  CG2 VAL A 182     -22.823  12.180 -10.057  1.00 10.00      A   
ATOM    994  C   VAL A 182     -25.924  12.300  -7.752  1.00 10.00      A   
ATOM    995  O   VAL A 182     -27.045  12.669  -8.108  1.00 10.00      A   
ATOM    996  N   LEU A 183     -25.729  11.465  -6.729  1.00 10.00      A   
ATOM    997  HN  LEU A 183     -24.812  11.222  -6.472  1.00 10.00      A   
ATOM    998  CA  LEU A 183     -26.856  10.910  -5.981  1.00 10.00      A   
ATOM    999  CB  LEU A 183     -26.421   9.789  -5.020  1.00 10.00      A   
ATOM   1000  CG  LEU A 183     -25.470  10.162  -3.877  1.00 10.00      A   
ATOM   1001  CD1 LEU A 183     -26.243  10.528  -2.618  1.00 10.00      A   
ATOM   1002  CD2 LEU A 183     -24.506   9.017  -3.593  1.00 10.00      A   
ATOM   1003  C   LEU A 183     -27.637  12.006  -5.261  1.00 10.00      A   
ATOM   1004  O   LEU A 183     -28.860  11.922  -5.115  1.00 10.00      A   
ATOM   1005  N   GLY A 184     -26.922  13.039  -4.828  1.00 10.00      A   
ATOM   1006  HN  GLY A 184     -25.949  13.041  -4.963  1.00 10.00      A   
ATOM   1007  CA  GLY A 184     -27.557  14.147  -4.152  1.00 10.00      A   
ATOM   1008  C   GLY A 184     -28.495  14.891  -5.078  1.00 10.00      A   
ATOM   1009  O   GLY A 184     -29.627  15.200  -4.705  1.00 10.00      A   
ATOM   1010  N   LEU A 185     -28.027  15.156  -6.296  1.00 10.00      A   
ATOM   1011  HN  LEU A 185     -27.116  14.868  -6.529  1.00 10.00      A   
ATOM   1012  CA  LEU A 185     -28.821  15.862  -7.294  1.00 10.00      A   
ATOM   1013  CB  LEU A 185     -28.003  16.096  -8.566  1.00 10.00      A   
ATOM   1014  CG  LEU A 185     -26.816  17.054  -8.438  1.00 10.00      A   
ATOM   1015  CD1 LEU A 185     -25.960  17.016  -9.694  1.00 10.00      A   
ATOM   1016  CD2 LEU A 185     -27.297  18.471  -8.159  1.00 10.00      A   
ATOM   1017  C   LEU A 185     -30.095  15.090  -7.621  1.00 10.00      A   
ATOM   1018  O   LEU A 185     -31.151  15.685  -7.847  1.00 10.00      A   
ATOM   1019  N   ILE A 186     -29.987  13.763  -7.635  1.00 10.00      A   
ATOM   1020  HN  ILE A 186     -29.114  13.353  -7.452  1.00 10.00      A   
ATOM   1021  CA  ILE A 186     -31.130  12.903  -7.920  1.00 10.00      A   
ATOM   1022  CB  ILE A 186     -30.737  11.406  -7.919  1.00 10.00      A   
ATOM   1023  CG1 ILE A 186     -29.654  11.124  -8.965  1.00 10.00      A   
ATOM   1024  CG2 ILE A 186     -31.957  10.528  -8.170  1.00 10.00      A   
ATOM   1025  CD1 ILE A 186     -29.070   9.728  -8.892  1.00 10.00      A   
ATOM   1026  C   ILE A 186     -32.234  13.133  -6.888  1.00 10.00      A   
ATOM   1027  O   ILE A 186     -33.378  13.433  -7.236  1.00 10.00      A   
ATOM   1028  N   PHE A 187     -31.876  13.016  -5.615  1.00 10.00      A   
ATOM   1029  HN  PHE A 187     -30.942  12.794  -5.399  1.00 10.00      A   
ATOM   1030  CA  PHE A 187     -32.837  13.203  -4.535  1.00 10.00      A   
ATOM   1031  CB  PHE A 187     -32.270  12.710  -3.203  1.00 10.00      A   
ATOM   1032  CG  PHE A 187     -33.320  12.467  -2.155  1.00 10.00      A   
ATOM   1033  CD1 PHE A 187     -34.389  11.623  -2.411  1.00 10.00      A   
ATOM   1034  CD2 PHE A 187     -33.240  13.079  -0.917  1.00 10.00      A   
ATOM   1035  CE1 PHE A 187     -35.357  11.394  -1.451  1.00 10.00      A   
ATOM   1036  CE2 PHE A 187     -34.204  12.855   0.049  1.00 10.00      A   
ATOM   1037  CZ  PHE A 187     -35.264  12.011  -0.219  1.00 10.00      A   
ATOM   1038  C   PHE A 187     -33.285  14.660  -4.429  1.00 10.00      A   
ATOM   1039  O   PHE A 187     -34.398  14.944  -3.979  1.00 10.00      A   
ATOM   1040  N   MET A 188     -32.419  15.573  -4.859  1.00 10.00      A   
ATOM   1041  HN  MET A 188     -31.548  15.277  -5.206  1.00 10.00      A   
ATOM   1042  CA  MET A 188     -32.718  17.003  -4.821  1.00 10.00      A   
ATOM   1043  CB  MET A 188     -31.513  17.827  -5.279  1.00 10.00      A   
ATOM   1044  CG  MET A 188     -30.525  18.163  -4.177  1.00 10.00      A   
ATOM   1045  SD  MET A 188     -29.185  19.225  -4.752  1.00 10.00      A   
ATOM   1046  CE  MET A 188     -28.243  19.420  -3.242  1.00 10.00      A   
ATOM   1047  C   MET A 188     -33.926  17.345  -5.685  1.00 10.00      A   
ATOM   1048  O   MET A 188     -34.660  18.285  -5.393  1.00 10.00      A   
ATOM   1049  N   LYS A 189     -34.125  16.586  -6.751  1.00 10.00      A   
ATOM   1050  HN  LYS A 189     -33.500  15.854  -6.946  1.00 10.00      A   
ATOM   1051  CA  LYS A 189     -35.247  16.823  -7.648  1.00 10.00      A   
ATOM   1052  CB  LYS A 189     -34.802  16.763  -9.110  1.00 10.00      A   
ATOM   1053  CG  LYS A 189     -34.250  18.075  -9.645  1.00 10.00      A   
ATOM   1054  CD  LYS A 189     -34.244  18.088 -11.165  1.00 10.00      A   
ATOM   1055  CE  LYS A 189     -34.177  19.504 -11.713  1.00 10.00      A   
ATOM   1056  NZ  LYS A 189     -32.782  19.934 -11.993  1.00 10.00      A   
ATOM   1057  HZ1 LYS A 189     -32.475  19.575 -12.928  1.00 10.00      A   
ATOM   1058  HZ2 LYS A 189     -32.138  19.568 -11.264  1.00 10.00      A   
ATOM   1059  HZ3 LYS A 189     -32.720  20.972 -11.996  1.00 10.00      A   
ATOM   1060  C   LYS A 189     -36.390  15.847  -7.392  1.00 10.00      A   
ATOM   1061  O   LYS A 189     -37.217  15.596  -8.269  1.00 10.00      A   
ATOM   1062  N   GLY A 190     -36.435  15.301  -6.183  1.00 10.00      A   
ATOM   1063  HN  GLY A 190     -35.746  15.536  -5.525  1.00 10.00      A   
ATOM   1064  CA  GLY A 190     -37.485  14.369  -5.827  1.00 10.00      A   
ATOM   1065  C   GLY A 190     -37.203  12.960  -6.304  1.00 10.00      A   
ATOM   1066  O   GLY A 190     -38.107  12.264  -6.765  1.00 10.00      A   
ATOM   1067  N   ASN A 191     -35.937  12.554  -6.206  1.00 10.00      A   
ATOM   1068  HN  ASN A 191     -35.270  13.178  -5.854  1.00 10.00      A   
ATOM   1069  CA  ASN A 191     -35.496  11.216  -6.618  1.00 10.00      A   
ATOM   1070  CB  ASN A 191     -36.235  10.118  -5.843  1.00 10.00      A   
ATOM   1071  CG  ASN A 191     -35.399   8.863  -5.678  1.00 10.00      A   
ATOM   1072  OD1 ASN A 191     -34.193   8.933  -5.450  1.00 10.00      A   
ATOM   1073  ND2 ASN A 191     -36.035   7.708  -5.794  1.00 10.00      A   
ATOM   1074 HD21 ASN A 191     -36.998   7.724  -5.975  1.00 10.00      A   
ATOM   1075 HD22 ASN A 191     -35.513   6.880  -5.701  1.00 10.00      A   
ATOM   1076  C   ASN A 191     -35.644  11.015  -8.126  1.00 10.00      A   
ATOM   1077  O   ASN A 191     -35.808   9.893  -8.606  1.00 10.00      A   
ATOM   1078  N   THR A 192     -35.568  12.112  -8.866  1.00 10.00      A   
ATOM   1079  HN  THR A 192     -35.412  12.972  -8.424  1.00 10.00      A   
ATOM   1080  CA  THR A 192     -35.694  12.082 -10.316  1.00 10.00      A   
ATOM   1081  CB  THR A 192     -37.065  12.635 -10.757  1.00 10.00      A   
ATOM   1082  OG1 THR A 192     -38.097  12.072  -9.936  1.00 10.00      A   
ATOM   1083  HG1 THR A 192     -37.823  11.195  -9.635  1.00 10.00      A   
ATOM   1084  CG2 THR A 192     -37.341  12.292 -12.212  1.00 10.00      A   
ATOM   1085  C   THR A 192     -34.595  12.932 -10.952  1.00 10.00      A   
ATOM   1086  O   THR A 192     -34.326  14.044 -10.504  1.00 10.00      A   
ATOM   1087  N   LEU A 193     -33.959  12.404 -11.987  1.00 10.00      A   
ATOM   1088  HN  LEU A 193     -34.206  11.506 -12.300  1.00 10.00      A   
ATOM   1089  CA  LEU A 193     -32.900  13.124 -12.674  1.00 10.00      A   
ATOM   1090  CB  LEU A 193     -31.567  12.947 -11.940  1.00 10.00      A   
ATOM   1091  CG  LEU A 193     -30.528  14.047 -12.159  1.00 10.00      A   
ATOM   1092  CD1 LEU A 193     -31.000  15.360 -11.551  1.00 10.00      A   
ATOM   1093  CD2 LEU A 193     -29.182  13.635 -11.583  1.00 10.00      A   
ATOM   1094  C   LEU A 193     -32.779  12.650 -14.118  1.00 10.00      A   
ATOM   1095  O   LEU A 193     -33.286  11.585 -14.470  1.00 10.00      A   
ATOM   1096  N   LYS A 194     -32.113  13.445 -14.947  1.00 10.00      A   
ATOM   1097  HN  LYS A 194     -31.722  14.274 -14.601  1.00 10.00      A   
ATOM   1098  CA  LYS A 194     -31.926  13.108 -16.351  1.00 10.00      A   
ATOM   1099  CB  LYS A 194     -32.478  14.221 -17.242  1.00 10.00      A   
ATOM   1100  CG  LYS A 194     -33.929  14.576 -16.976  1.00 10.00      A   
ATOM   1101  CD  LYS A 194     -34.361  15.760 -17.820  1.00 10.00      A   
ATOM   1102  CE  LYS A 194     -35.828  16.081 -17.610  1.00 10.00      A   
ATOM   1103  NZ  LYS A 194     -36.296  17.171 -18.508  1.00 10.00      A   
ATOM   1104  HZ1 LYS A 194     -35.838  17.093 -19.439  1.00 10.00      A   
ATOM   1105  HZ2 LYS A 194     -36.073  18.100 -18.099  1.00 10.00      A   
ATOM   1106  HZ3 LYS A 194     -37.324  17.102 -18.637  1.00 10.00      A   
ATOM   1107  C   LYS A 194     -30.445  12.910 -16.638  1.00 10.00      A   
ATOM   1108  O   LYS A 194     -29.599  13.433 -15.911  1.00 10.00      A   
ATOM   1109  N   GLU A 195     -30.136  12.173 -17.699  1.00 10.00      A   
ATOM   1110  HN  GLU A 195     -30.860  11.803 -18.255  1.00 10.00      A   
ATOM   1111  CA  GLU A 195     -28.751  11.903 -18.066  1.00 10.00      A   
ATOM   1112  CB  GLU A 195     -28.689  10.925 -19.242  1.00 10.00      A   
ATOM   1113  CG  GLU A 195     -27.285  10.443 -19.579  1.00 10.00      A   
ATOM   1114  CD  GLU A 195     -26.797  10.921 -20.935  1.00 10.00      A   
ATOM   1115  OE1 GLU A 195     -27.247  11.992 -21.399  1.00 10.00      A   
ATOM   1116  OE2 GLU A 195     -25.950  10.232 -21.544  1.00 10.00      A   
ATOM   1117  C   GLU A 195     -28.008  13.191 -18.410  1.00 10.00      A   
ATOM   1118  O   GLU A 195     -27.087  13.596 -17.698  1.00 10.00      A   
ATOM   1119  N   THR A 196     -28.435  13.844 -19.481  1.00 10.00      A   
ATOM   1120  HN  THR A 196     -29.184  13.477 -19.997  1.00 10.00      A   
ATOM   1121  CA  THR A 196     -27.806  15.078 -19.932  1.00 10.00      A   
ATOM   1122  CB  THR A 196     -28.359  15.497 -21.303  1.00 10.00      A   
ATOM   1123  OG1 THR A 196     -28.677  14.310 -22.051  1.00 10.00      A   
ATOM   1124  HG1 THR A 196     -28.087  13.585 -21.777  1.00 10.00      A   
ATOM   1125  CG2 THR A 196     -27.325  16.304 -22.073  1.00 10.00      A   
ATOM   1126  C   THR A 196     -27.959  16.212 -18.913  1.00 10.00      A   
ATOM   1127  O   THR A 196     -27.173  17.159 -18.906  1.00 10.00      A   
ATOM   1128  N   GLU A 197     -28.962  16.098 -18.049  1.00 10.00      A   
ATOM   1129  HN  GLU A 197     -29.552  15.321 -18.105  1.00 10.00      A   
ATOM   1130  CA  GLU A 197     -29.207  17.098 -17.016  1.00 10.00      A   
ATOM   1131  CB  GLU A 197     -30.453  16.714 -16.204  1.00 10.00      A   
ATOM   1132  CG  GLU A 197     -30.597  17.414 -14.861  1.00 10.00      A   
ATOM   1133  CD  GLU A 197     -31.219  18.788 -14.971  1.00 10.00      A   
ATOM   1134  OE1 GLU A 197     -30.582  19.689 -15.552  1.00 10.00      A   
ATOM   1135  OE2 GLU A 197     -32.347  18.976 -14.471  1.00 10.00      A   
ATOM   1136  C   GLU A 197     -27.993  17.196 -16.097  1.00 10.00      A   
ATOM   1137  O   GLU A 197     -27.439  18.277 -15.892  1.00 10.00      A   
ATOM   1138  N   ALA A 198     -27.574  16.053 -15.570  1.00 10.00      A   
ATOM   1139  HN  ALA A 198     -28.052  15.225 -15.783  1.00 10.00      A   
ATOM   1140  CA  ALA A 198     -26.424  16.000 -14.681  1.00 10.00      A   
ATOM   1141  CB  ALA A 198     -26.473  14.742 -13.829  1.00 10.00      A   
ATOM   1142  C   ALA A 198     -25.129  16.050 -15.475  1.00 10.00      A   
ATOM   1143  O   ALA A 198     -24.121  16.561 -14.995  1.00 10.00      A   
ATOM   1144  N   TRP A 199     -25.169  15.520 -16.697  1.00 10.00      A   
ATOM   1145  HN  TRP A 199     -26.012  15.128 -17.018  1.00 10.00      A   
ATOM   1146  CA  TRP A 199     -23.999  15.491 -17.567  1.00 10.00      A   
ATOM   1147  CB  TRP A 199     -24.345  14.824 -18.900  1.00 10.00      A   
ATOM   1148  CG  TRP A 199     -23.178  14.157 -19.561  1.00 10.00      A   
ATOM   1149  CD1 TRP A 199     -22.666  12.928 -19.268  1.00 10.00      A   
ATOM   1150  CD2 TRP A 199     -22.375  14.681 -20.625  1.00 10.00      A   
ATOM   1151  NE1 TRP A 199     -21.596  12.651 -20.082  1.00 10.00      A   
ATOM   1152  HE1 TRP A 199     -21.061  11.824 -20.062  1.00 10.00      A   
ATOM   1153  CE2 TRP A 199     -21.396  13.712 -20.926  1.00 10.00      A   
ATOM   1154  CE3 TRP A 199     -22.388  15.875 -21.354  1.00 10.00      A   
ATOM   1155  CZ2 TRP A 199     -20.441  13.900 -21.922  1.00 10.00      A   
ATOM   1156  CZ3 TRP A 199     -21.440  16.059 -22.341  1.00 10.00      A   
ATOM   1157  CH2 TRP A 199     -20.479  15.077 -22.617  1.00 10.00      A   
ATOM   1158  C   TRP A 199     -23.450  16.894 -17.809  1.00 10.00      A   
ATOM   1159  O   TRP A 199     -22.263  17.149 -17.605  1.00 10.00      A   
ATOM   1160  N   ASP A 200     -24.319  17.803 -18.228  1.00 10.00      A   
ATOM   1161  HN  ASP A 200     -25.254  17.542 -18.364  1.00 10.00      A   
ATOM   1162  CA  ASP A 200     -23.915  19.181 -18.493  1.00 10.00      A   
ATOM   1163  CB  ASP A 200     -25.078  19.984 -19.083  1.00 10.00      A   
ATOM   1164  CG  ASP A 200     -24.783  21.471 -19.155  1.00 10.00      A   
ATOM   1165  OD1 ASP A 200     -25.365  22.236 -18.353  1.00 10.00      A   
ATOM   1166  OD2 ASP A 200     -23.968  21.881 -20.003  1.00 10.00      A   
ATOM   1167  C   ASP A 200     -23.411  19.855 -17.222  1.00 10.00      A   
ATOM   1168  O   ASP A 200     -22.380  20.531 -17.227  1.00 10.00      A   
ATOM   1169  N   PHE A 201     -24.137  19.656 -16.135  1.00 10.00      A   
ATOM   1170  HN  PHE A 201     -24.948  19.108 -16.200  1.00 10.00      A   
ATOM   1171  CA  PHE A 201     -23.776  20.242 -14.852  1.00 10.00      A   
ATOM   1172  CB  PHE A 201     -24.836  19.902 -13.801  1.00 10.00      A   
ATOM   1173  CG  PHE A 201     -24.597  20.542 -12.464  1.00 10.00      A   
ATOM   1174  CD1 PHE A 201     -24.033  19.819 -11.426  1.00 10.00      A   
ATOM   1175  CD2 PHE A 201     -24.939  21.865 -12.243  1.00 10.00      A   
ATOM   1176  CE1 PHE A 201     -23.814  20.403 -10.193  1.00 10.00      A   
ATOM   1177  CE2 PHE A 201     -24.723  22.456 -11.012  1.00 10.00      A   
ATOM   1178  CZ  PHE A 201     -24.161  21.724  -9.986  1.00 10.00      A   
ATOM   1179  C   PHE A 201     -22.399  19.766 -14.385  1.00 10.00      A   
ATOM   1180  O   PHE A 201     -21.550  20.575 -14.009  1.00 10.00      A   
ATOM   1181  N   LEU A 202     -22.180  18.456 -14.425  1.00 10.00      A   
ATOM   1182  HN  LEU A 202     -22.894  17.862 -14.747  1.00 10.00      A   
ATOM   1183  CA  LEU A 202     -20.912  17.874 -13.994  1.00 10.00      A   
ATOM   1184  CB  LEU A 202     -21.020  16.352 -13.847  1.00 10.00      A   
ATOM   1185  CG  LEU A 202     -21.316  15.814 -12.444  1.00 10.00      A   
ATOM   1186  CD1 LEU A 202     -20.274  16.295 -11.444  1.00 10.00      A   
ATOM   1187  CD2 LEU A 202     -22.714  16.204 -11.995  1.00 10.00      A   
ATOM   1188  C   LEU A 202     -19.774  18.233 -14.944  1.00 10.00      A   
ATOM   1189  O   LEU A 202     -18.614  18.253 -14.540  1.00 10.00      A   
ATOM   1190  N   ARG A 203     -20.112  18.521 -16.196  1.00 10.00      A   
ATOM   1191  HN  ARG A 203     -21.059  18.478 -16.455  1.00 10.00      A   
ATOM   1192  CA  ARG A 203     -19.117  18.880 -17.204  1.00 10.00      A   
ATOM   1193  CB  ARG A 203     -19.775  19.060 -18.575  1.00 10.00      A   
ATOM   1194  CG  ARG A 203     -18.790  19.217 -19.722  1.00 10.00      A   
ATOM   1195  CD  ARG A 203     -17.962  17.956 -19.904  1.00 10.00      A   
ATOM   1196  NE  ARG A 203     -16.539  18.252 -20.082  1.00 10.00      A   
ATOM   1197  HE  ARG A 203     -16.153  18.963 -19.514  1.00 10.00      A   
ATOM   1198  CZ  ARG A 203     -15.741  17.619 -20.945  1.00 10.00      A   
ATOM   1199  NH1 ARG A 203     -16.230  16.670 -21.744  1.00 10.00      A   
ATOM   1200 HH11 ARG A 203     -15.606  16.174 -22.417  1.00 10.00      A   
ATOM   1201 HH12 ARG A 203     -17.241  16.421 -21.708  1.00 10.00      A   
ATOM   1202  NH2 ARG A 203     -14.455  17.945 -21.014  1.00 10.00      A   
ATOM   1203 HH21 ARG A 203     -13.822  17.457 -21.686  1.00 10.00      A   
ATOM   1204 HH22 ARG A 203     -14.070  18.696 -20.397  1.00 10.00      A   
ATOM   1205  C   ARG A 203     -18.349  20.140 -16.808  1.00 10.00      A   
ATOM   1206  O   ARG A 203     -17.158  20.270 -17.093  1.00 10.00      A   
ATOM   1207  N   ARG A 204     -19.033  21.062 -16.138  1.00 10.00      A   
ATOM   1208  HN  ARG A 204     -19.974  20.897 -15.926  1.00 10.00      A   
ATOM   1209  CA  ARG A 204     -18.409  22.311 -15.699  1.00 10.00      A   
ATOM   1210  CB  ARG A 204     -19.327  23.515 -15.940  1.00 10.00      A   
ATOM   1211  CG  ARG A 204     -20.626  23.488 -15.151  1.00 10.00      A   
ATOM   1212  CD  ARG A 204     -21.466  24.718 -15.434  1.00 10.00      A   
ATOM   1213  NE  ARG A 204     -22.793  24.599 -14.843  1.00 10.00      A   
ATOM   1214  HE  ARG A 204     -22.914  24.925 -13.923  1.00 10.00      A   
ATOM   1215  CZ  ARG A 204     -23.835  24.062 -15.475  1.00 10.00      A   
ATOM   1216  NH1 ARG A 204     -23.712  23.631 -16.724  1.00 10.00      A   
ATOM   1217 HH11 ARG A 204     -22.803  23.727 -17.227  1.00 10.00      A   
ATOM   1218 HH12 ARG A 204     -24.522  23.170 -17.212  1.00 10.00      A   
ATOM   1219  NH2 ARG A 204     -25.007  23.954 -14.859  1.00 10.00      A   
ATOM   1220 HH21 ARG A 204     -25.118  24.292 -13.877  1.00 10.00      A   
ATOM   1221 HH22 ARG A 204     -25.820  23.527 -15.351  1.00 10.00      A   
ATOM   1222  C   ARG A 204     -18.018  22.234 -14.231  1.00 10.00      A   
ATOM   1223  O   ARG A 204     -17.712  23.250 -13.606  1.00 10.00      A   
ATOM   1224  N   LEU A 205     -18.044  21.020 -13.685  1.00 10.00      A   
ATOM   1225  HN  LEU A 205     -18.290  20.248 -14.243  1.00 10.00      A   
ATOM   1226  CA  LEU A 205     -17.697  20.789 -12.293  1.00 10.00      A   
ATOM   1227  CB  LEU A 205     -18.922  20.331 -11.495  1.00 10.00      A   
ATOM   1228  CG  LEU A 205     -18.731  20.168  -9.985  1.00 10.00      A   
ATOM   1229  CD1 LEU A 205     -18.288  21.484  -9.360  1.00 10.00      A   
ATOM   1230  CD2 LEU A 205     -20.016  19.672  -9.339  1.00 10.00      A   
ATOM   1231  C   LEU A 205     -16.572  19.766 -12.178  1.00 10.00      A   
ATOM   1232  O   LEU A 205     -15.609  19.805 -12.956  1.00 10.00      A   
ATOM   1233  N   VAL A 207      -9.535  17.171 -14.557  1.00 10.00      A   
ATOM   1234  HN  VAL A 207      -9.072  17.639 -15.285  1.00 10.00      A   
ATOM   1235  CA  VAL A 207      -8.915  15.989 -13.963  1.00 10.00      A   
ATOM   1236  CB  VAL A 207      -7.660  16.368 -13.141  1.00 10.00      A   
ATOM   1237  CG1 VAL A 207      -6.619  17.067 -14.018  1.00 10.00      A   
ATOM   1238  CG2 VAL A 207      -8.050  17.271 -11.976  1.00 10.00      A   
ATOM   1239  C   VAL A 207      -9.903  15.261 -13.072  1.00 10.00      A   
ATOM   1240  O   VAL A 207      -9.552  14.258 -12.439  1.00 10.00      A   
ATOM   1241  N   TYR A 208     -11.142  15.767 -13.040  1.00 10.00      A   
ATOM   1242  HN  TYR A 208     -11.332  16.561 -13.591  1.00 10.00      A   
ATOM   1243  CA  TYR A 208     -12.204  15.188 -12.224  1.00 10.00      A   
ATOM   1244  CB  TYR A 208     -12.637  13.814 -12.745  1.00 10.00      A   
ATOM   1245  CG  TYR A 208     -13.883  13.856 -13.585  1.00 10.00      A   
ATOM   1246  CD1 TYR A 208     -15.108  14.157 -13.014  1.00 10.00      A   
ATOM   1247  CD2 TYR A 208     -13.841  13.583 -14.944  1.00 10.00      A   
ATOM   1248  CE1 TYR A 208     -16.266  14.188 -13.771  1.00 10.00      A   
ATOM   1249  CE2 TYR A 208     -14.991  13.612 -15.715  1.00 10.00      A   
ATOM   1250  CZ  TYR A 208     -16.203  13.913 -15.126  1.00 10.00      A   
ATOM   1251  OH  TYR A 208     -17.355  13.937 -15.890  1.00 10.00      A   
ATOM   1252  HH  TYR A 208     -17.855  14.728 -15.686  1.00 10.00      A   
ATOM   1253  C   TYR A 208     -11.793  15.094 -10.753  1.00 10.00      A   
ATOM   1254  O   TYR A 208     -11.716  16.102 -10.043  1.00 10.00      A   
ATOM   1255  N   PRO A 219     -15.184   9.678 -28.069  1.00 10.00      A   
ATOM   1256  CA  PRO A 219     -14.717   8.431 -27.452  1.00 10.00      A   
ATOM   1257  CB  PRO A 219     -13.222   8.433 -27.762  1.00 10.00      A   
ATOM   1258  CG  PRO A 219     -13.123   9.172 -29.053  1.00 10.00      A   
ATOM   1259  CD  PRO A 219     -14.211  10.212 -29.035  1.00 10.00      A   
ATOM   1260  C   PRO A 219     -14.940   8.443 -25.944  1.00 10.00      A   
ATOM   1261  O   PRO A 219     -14.969   7.391 -25.308  1.00 10.00      A   
ATOM   1262  N   LYS A 220     -15.119   9.641 -25.393  1.00 10.00      A   
ATOM   1263  HN  LYS A 220     -15.122  10.435 -25.969  1.00 10.00      A   
ATOM   1264  CA  LYS A 220     -15.332   9.799 -23.961  1.00 10.00      A   
ATOM   1265  CB  LYS A 220     -15.431  11.283 -23.605  1.00 10.00      A   
ATOM   1266  CG  LYS A 220     -15.088  11.594 -22.159  1.00 10.00      A   
ATOM   1267  CD  LYS A 220     -13.652  11.207 -21.846  1.00 10.00      A   
ATOM   1268  CE  LYS A 220     -13.312  11.483 -20.393  1.00 10.00      A   
ATOM   1269  NZ  LYS A 220     -11.981  10.940 -20.027  1.00 10.00      A   
ATOM   1270  HZ1 LYS A 220     -11.241  11.413 -20.579  1.00 10.00      A   
ATOM   1271  HZ2 LYS A 220     -11.941   9.919 -20.228  1.00 10.00      A   
ATOM   1272  HZ3 LYS A 220     -11.797  11.089 -19.015  1.00 10.00      A   
ATOM   1273  C   LYS A 220     -16.595   9.071 -23.510  1.00 10.00      A   
ATOM   1274  O   LYS A 220     -16.558   8.247 -22.598  1.00 10.00      A   
ATOM   1275  N   LYS A 221     -17.708   9.364 -24.167  1.00 10.00      A   
ATOM   1276  HN  LYS A 221     -17.676  10.016 -24.902  1.00 10.00      A   
ATOM   1277  CA  LYS A 221     -18.976   8.734 -23.835  1.00 10.00      A   
ATOM   1278  CB  LYS A 221     -20.138   9.517 -24.449  1.00 10.00      A   
ATOM   1279  CG  LYS A 221     -21.511   9.079 -23.966  1.00 10.00      A   
ATOM   1280  CD  LYS A 221     -21.781   9.569 -22.554  1.00 10.00      A   
ATOM   1281  CE  LYS A 221     -22.931   8.810 -21.913  1.00 10.00      A   
ATOM   1282  NZ  LYS A 221     -24.144   8.796 -22.772  1.00 10.00      A   
ATOM   1283  HZ1 LYS A 221     -24.022   9.442 -23.576  1.00 10.00      A   
ATOM   1284  HZ2 LYS A 221     -24.978   9.105 -22.220  1.00 10.00      A   
ATOM   1285  HZ3 LYS A 221     -24.318   7.830 -23.137  1.00 10.00      A   
ATOM   1286  C   LYS A 221     -18.991   7.298 -24.343  1.00 10.00      A   
ATOM   1287  O   LYS A 221     -19.559   6.405 -23.711  1.00 10.00      A   
ATOM   1288  N   LEU A 222     -18.330   7.091 -25.478  1.00 10.00      A   
ATOM   1289  HN  LEU A 222     -17.882   7.848 -25.908  1.00 10.00      A   
ATOM   1290  CA  LEU A 222     -18.253   5.778 -26.105  1.00 10.00      A   
ATOM   1291  CB  LEU A 222     -17.429   5.844 -27.393  1.00 10.00      A   
ATOM   1292  CG  LEU A 222     -17.994   6.722 -28.510  1.00 10.00      A   
ATOM   1293  CD1 LEU A 222     -17.050   6.744 -29.702  1.00 10.00      A   
ATOM   1294  CD2 LEU A 222     -19.375   6.235 -28.924  1.00 10.00      A   
ATOM   1295  C   LEU A 222     -17.668   4.732 -25.161  1.00 10.00      A   
ATOM   1296  O   LEU A 222     -18.306   3.718 -24.879  1.00 10.00      A   
ATOM   1297  N   ILE A 223     -16.464   4.991 -24.657  1.00 10.00      A   
ATOM   1298  HN  ILE A 223     -16.006   5.828 -24.898  1.00 10.00      A   
ATOM   1299  CA  ILE A 223     -15.806   4.054 -23.757  1.00 10.00      A   
ATOM   1300  CB  ILE A 223     -14.328   4.421 -23.480  1.00 10.00      A   
ATOM   1301  CG1 ILE A 223     -13.595   3.234 -22.849  1.00 10.00      A   
ATOM   1302  CG2 ILE A 223     -14.207   5.658 -22.603  1.00 10.00      A   
ATOM   1303  CD1 ILE A 223     -12.090   3.390 -22.822  1.00 10.00      A   
ATOM   1304  C   ILE A 223     -16.580   3.891 -22.450  1.00 10.00      A   
ATOM   1305  O   ILE A 223     -16.610   2.808 -21.871  1.00 10.00      A   
ATOM   1306  N   THR A 224     -17.240   4.960 -22.012  1.00 10.00      A   
ATOM   1307  HN  THR A 224     -17.207   5.790 -22.533  1.00 10.00      A   
ATOM   1308  CA  THR A 224     -18.016   4.923 -20.778  1.00 10.00      A   
ATOM   1309  CB  THR A 224     -18.594   6.314 -20.439  1.00 10.00      A   
ATOM   1310  OG1 THR A 224     -17.529   7.270 -20.352  1.00 10.00      A   
ATOM   1311  HG1 THR A 224     -17.229   7.510 -21.240  1.00 10.00      A   
ATOM   1312  CG2 THR A 224     -19.350   6.286 -19.116  1.00 10.00      A   
ATOM   1313  C   THR A 224     -19.154   3.903 -20.881  1.00 10.00      A   
ATOM   1314  O   THR A 224     -19.436   3.169 -19.930  1.00 10.00      A   
ATOM   1315  N   GLU A 225     -19.781   3.837 -22.047  1.00 10.00      A   
ATOM   1316  HN  GLU A 225     -19.499   4.426 -22.779  1.00 10.00      A   
ATOM   1317  CA  GLU A 225     -20.882   2.910 -22.264  1.00 10.00      A   
ATOM   1318  CB  GLU A 225     -21.888   3.485 -23.255  1.00 10.00      A   
ATOM   1319  CG  GLU A 225     -22.573   4.741 -22.745  1.00 10.00      A   
ATOM   1320  CD  GLU A 225     -23.783   5.130 -23.564  1.00 10.00      A   
ATOM   1321  OE1 GLU A 225     -24.009   6.343 -23.752  1.00 10.00      A   
ATOM   1322  OE2 GLU A 225     -24.516   4.226 -24.017  1.00 10.00      A   
ATOM   1323  C   GLU A 225     -20.385   1.535 -22.706  1.00 10.00      A   
ATOM   1324  O   GLU A 225     -21.092   0.534 -22.578  1.00 10.00      A   
ATOM   1325  N   ASP A 226     -19.165   1.492 -23.223  1.00 10.00      A   
ATOM   1326  HN  ASP A 226     -18.660   2.327 -23.328  1.00 10.00      A   
ATOM   1327  CA  ASP A 226     -18.562   0.235 -23.659  1.00 10.00      A   
ATOM   1328  CB  ASP A 226     -17.372   0.488 -24.590  1.00 10.00      A   
ATOM   1329  CG  ASP A 226     -16.664  -0.791 -24.995  1.00 10.00      A   
ATOM   1330  OD1 ASP A 226     -15.718  -1.205 -24.289  1.00 10.00      A   
ATOM   1331  OD2 ASP A 226     -17.053  -1.398 -26.017  1.00 10.00      A   
ATOM   1332  C   ASP A 226     -18.108  -0.554 -22.438  1.00 10.00      A   
ATOM   1333  O   ASP A 226     -18.124  -1.788 -22.426  1.00 10.00      A   
ATOM   1334  N   PHE A 227     -17.726   0.183 -21.396  1.00 10.00      A   
ATOM   1335  HN  PHE A 227     -17.730   1.163 -21.486  1.00 10.00      A   
ATOM   1336  CA  PHE A 227     -17.273  -0.407 -20.141  1.00 10.00      A   
ATOM   1337  CB  PHE A 227     -16.906   0.682 -19.129  1.00 10.00      A   
ATOM   1338  CG  PHE A 227     -15.438   0.995 -19.062  1.00 10.00      A   
ATOM   1339  CD1 PHE A 227     -14.512  -0.003 -18.805  1.00 10.00      A   
ATOM   1340  CD2 PHE A 227     -14.988   2.289 -19.245  1.00 10.00      A   
ATOM   1341  CE1 PHE A 227     -13.162   0.286 -18.737  1.00 10.00      A   
ATOM   1342  CE2 PHE A 227     -13.641   2.587 -19.178  1.00 10.00      A   
ATOM   1343  CZ  PHE A 227     -12.726   1.584 -18.923  1.00 10.00      A   
ATOM   1344  C   PHE A 227     -18.329  -1.332 -19.539  1.00 10.00      A   
ATOM   1345  O   PHE A 227     -18.004  -2.217 -18.749  1.00 10.00      A   
ATOM   1346  N   VAL A 228     -19.586  -1.122 -19.919  1.00 10.00      A   
ATOM   1347  HN  VAL A 228     -19.774  -0.396 -20.553  1.00 10.00      A   
ATOM   1348  CA  VAL A 228     -20.692  -1.941 -19.428  1.00 10.00      A   
ATOM   1349  CB  VAL A 228     -22.052  -1.436 -19.965  1.00 10.00      A   
ATOM   1350  CG1 VAL A 228     -23.197  -2.293 -19.446  1.00 10.00      A   
ATOM   1351  CG2 VAL A 228     -22.268   0.022 -19.589  1.00 10.00      A   
ATOM   1352  C   VAL A 228     -20.497  -3.402 -19.836  1.00 10.00      A   
ATOM   1353  O   VAL A 228     -20.755  -4.321 -19.059  1.00 10.00      A   
ATOM   1354  N   ARG A 229     -20.012  -3.610 -21.051  1.00 10.00      A   
ATOM   1355  HN  ARG A 229     -19.801  -2.839 -21.621  1.00 10.00      A   
ATOM   1356  CA  ARG A 229     -19.776  -4.958 -21.558  1.00 10.00      A   
ATOM   1357  CB  ARG A 229     -19.591  -4.927 -23.078  1.00 10.00      A   
ATOM   1358  CG  ARG A 229     -20.669  -4.147 -23.809  1.00 10.00      A   
ATOM   1359  CD  ARG A 229     -20.319  -3.931 -25.271  1.00 10.00      A   
ATOM   1360  NE  ARG A 229     -21.249  -3.001 -25.904  1.00 10.00      A   
ATOM   1361  HE  ARG A 229     -21.077  -2.039 -25.781  1.00 10.00      A   
ATOM   1362  CZ  ARG A 229     -22.324  -3.373 -26.597  1.00 10.00      A   
ATOM   1363  NH1 ARG A 229     -22.557  -4.662 -26.828  1.00 10.00      A   
ATOM   1364 HH11 ARG A 229     -21.897  -5.389 -26.471  1.00 10.00      A   
ATOM   1365 HH12 ARG A 229     -23.403  -4.954 -27.367  1.00 10.00      A   
ATOM   1366  NH2 ARG A 229     -23.158  -2.452 -27.064  1.00 10.00      A   
ATOM   1367 HH21 ARG A 229     -24.003  -2.735 -27.606  1.00 10.00      A   
ATOM   1368 HH22 ARG A 229     -22.974  -1.438 -26.887  1.00 10.00      A   
ATOM   1369  C   ARG A 229     -18.541  -5.556 -20.899  1.00 10.00      A   
ATOM   1370  O   ARG A 229     -18.395  -6.774 -20.801  1.00 10.00      A   
ATOM   1371  N   GLN A 230     -17.667  -4.681 -20.427  1.00 10.00      A   
ATOM   1372  HN  GLN A 230     -17.860  -3.725 -20.515  1.00 10.00      A   
ATOM   1373  CA  GLN A 230     -16.432  -5.098 -19.784  1.00 10.00      A   
ATOM   1374  CB  GLN A 230     -15.379  -3.992 -19.875  1.00 10.00      A   
ATOM   1375  CG  GLN A 230     -15.099  -3.502 -21.288  1.00 10.00      A   
ATOM   1376  CD  GLN A 230     -13.931  -2.538 -21.340  1.00 10.00      A   
ATOM   1377  OE1 GLN A 230     -12.999  -2.633 -20.541  1.00 10.00      A   
ATOM   1378  NE2 GLN A 230     -13.971  -1.603 -22.274  1.00 10.00      A   
ATOM   1379 HE21 GLN A 230     -14.749  -1.580 -22.885  1.00 10.00      A   
ATOM   1380 HE22 GLN A 230     -13.225  -0.967 -22.326  1.00 10.00      A   
ATOM   1381  C   GLN A 230     -16.650  -5.497 -18.326  1.00 10.00      A   
ATOM   1382  O   GLN A 230     -16.491  -6.665 -17.967  1.00 10.00      A   
ATOM   1383  N   ARG A 231     -17.022  -4.534 -17.483  1.00 10.00      A   
ATOM   1384  HN  ARG A 231     -17.178  -3.624 -17.824  1.00 10.00      A   
ATOM   1385  CA  ARG A 231     -17.222  -4.813 -16.062  1.00 10.00      A   
ATOM   1386  CB  ARG A 231     -15.863  -4.931 -15.359  1.00 10.00      A   
ATOM   1387  CG  ARG A 231     -15.023  -3.662 -15.401  1.00 10.00      A   
ATOM   1388  CD  ARG A 231     -13.538  -3.978 -15.472  1.00 10.00      A   
ATOM   1389  NE  ARG A 231     -13.005  -3.812 -16.827  1.00 10.00      A   
ATOM   1390  HE  ARG A 231     -13.624  -3.954 -17.576  1.00 10.00      A   
ATOM   1391  CZ  ARG A 231     -11.742  -3.483 -17.094  1.00 10.00      A   
ATOM   1392  NH1 ARG A 231     -10.879  -3.277 -16.105  1.00 10.00      A   
ATOM   1393 HH11 ARG A 231     -11.185  -3.363 -15.112  1.00 10.00      A   
ATOM   1394 HH12 ARG A 231      -9.885  -3.041 -16.317  1.00 10.00      A   
ATOM   1395  NH2 ARG A 231     -11.343  -3.342 -18.354  1.00 10.00      A   
ATOM   1396 HH21 ARG A 231     -10.350  -3.098 -18.568  1.00 10.00      A   
ATOM   1397 HH22 ARG A 231     -12.024  -3.462 -19.141  1.00 10.00      A   
ATOM   1398  C   ARG A 231     -18.083  -3.749 -15.376  1.00 10.00      A   
ATOM   1399  O   ARG A 231     -17.925  -3.491 -14.185  1.00 10.00      A   
ATOM   1400  N   TYR A 232     -18.990  -3.139 -16.123  1.00 10.00      A   
ATOM   1401  HN  TYR A 232     -19.092  -3.393 -17.065  1.00 10.00      A   
ATOM   1402  CA  TYR A 232     -19.863  -2.109 -15.563  1.00 10.00      A   
ATOM   1403  CB  TYR A 232     -19.466  -0.721 -16.069  1.00 10.00      A   
ATOM   1404  CG  TYR A 232     -18.264  -0.133 -15.367  1.00 10.00      A   
ATOM   1405  CD1 TYR A 232     -16.981  -0.336 -15.854  1.00 10.00      A   
ATOM   1406  CD2 TYR A 232     -18.415   0.628 -14.214  1.00 10.00      A   
ATOM   1407  CE1 TYR A 232     -15.881   0.203 -15.216  1.00 10.00      A   
ATOM   1408  CE2 TYR A 232     -17.320   1.170 -13.570  1.00 10.00      A   
ATOM   1409  CZ  TYR A 232     -16.055   0.955 -14.075  1.00 10.00      A   
ATOM   1410  OH  TYR A 232     -14.962   1.493 -13.437  1.00 10.00      A   
ATOM   1411  HH  TYR A 232     -14.892   1.114 -12.548  1.00 10.00      A   
ATOM   1412  C   TYR A 232     -21.325  -2.395 -15.883  1.00 10.00      A   
ATOM   1413  O   TYR A 232     -21.638  -3.404 -16.515  1.00 10.00      A   
ATOM   1414  N   LEU A 233     -22.212  -1.509 -15.451  1.00 10.00      A   
ATOM   1415  HN  LEU A 233     -21.902  -0.718 -14.958  1.00 10.00      A   
ATOM   1416  CA  LEU A 233     -23.638  -1.674 -15.694  1.00 10.00      A   
ATOM   1417  CB  LEU A 233     -24.298  -2.431 -14.534  1.00 10.00      A   
ATOM   1418  CG  LEU A 233     -23.997  -1.923 -13.120  1.00 10.00      A   
ATOM   1419  CD1 LEU A 233     -25.109  -1.011 -12.618  1.00 10.00      A   
ATOM   1420  CD2 LEU A 233     -23.784  -3.088 -12.168  1.00 10.00      A   
ATOM   1421  C   LEU A 233     -24.315  -0.326 -15.911  1.00 10.00      A   
ATOM   1422  O   LEU A 233     -23.887   0.686 -15.360  1.00 10.00      A   
ATOM   1423  N   GLU A 234     -25.359  -0.316 -16.726  1.00 10.00      A   
ATOM   1424  HN  GLU A 234     -25.642  -1.152 -17.154  1.00 10.00      A   
ATOM   1425  CA  GLU A 234     -26.096   0.906 -17.008  1.00 10.00      A   
ATOM   1426  CB  GLU A 234     -25.845   1.365 -18.447  1.00 10.00      A   
ATOM   1427  CG  GLU A 234     -26.126   0.308 -19.504  1.00 10.00      A   
ATOM   1428  CD  GLU A 234     -27.402   0.578 -20.278  1.00 10.00      A   
ATOM   1429  OE1 GLU A 234     -28.350  -0.232 -20.177  1.00 10.00      A   
ATOM   1430  OE2 GLU A 234     -27.462   1.602 -20.990  1.00 10.00      A   
ATOM   1431  C   GLU A 234     -27.584   0.697 -16.760  1.00 10.00      A   
ATOM   1432  O   GLU A 234     -28.074  -0.432 -16.808  1.00 10.00      A   
ATOM   1433  N   TYR A 235     -28.297   1.782 -16.488  1.00 10.00      A   
ATOM   1434  HN  TYR A 235     -27.850   2.657 -16.468  1.00 10.00      A   
ATOM   1435  CA  TYR A 235     -29.730   1.715 -16.232  1.00 10.00      A   
ATOM   1436  CB  TYR A 235     -30.013   1.481 -14.743  1.00 10.00      A   
ATOM   1437  CG  TYR A 235     -29.957   0.031 -14.324  1.00 10.00      A   
ATOM   1438  CD1 TYR A 235     -30.855  -0.897 -14.840  1.00 10.00      A   
ATOM   1439  CD2 TYR A 235     -29.009  -0.413 -13.413  1.00 10.00      A   
ATOM   1440  CE1 TYR A 235     -30.809  -2.224 -14.461  1.00 10.00      A   
ATOM   1441  CE2 TYR A 235     -28.956  -1.739 -13.028  1.00 10.00      A   
ATOM   1442  CZ  TYR A 235     -29.858  -2.639 -13.555  1.00 10.00      A   
ATOM   1443  OH  TYR A 235     -29.809  -3.961 -13.174  1.00 10.00      A   
ATOM   1444  HH  TYR A 235     -29.729  -4.518 -13.960  1.00 10.00      A   
ATOM   1445  C   TYR A 235     -30.423   2.988 -16.695  1.00 10.00      A   
ATOM   1446  O   TYR A 235     -29.882   4.084 -16.553  1.00 10.00      A   
ATOM   1447  N   ARG A 236     -31.608   2.831 -17.265  1.00 10.00      A   
ATOM   1448  HN  ARG A 236     -31.973   1.925 -17.366  1.00 10.00      A   
ATOM   1449  CA  ARG A 236     -32.400   3.960 -17.742  1.00 10.00      A   
ATOM   1450  CB  ARG A 236     -32.227   4.149 -19.255  1.00 10.00      A   
ATOM   1451  CG  ARG A 236     -30.836   4.589 -19.686  1.00 10.00      A   
ATOM   1452  CD  ARG A 236     -30.238   3.628 -20.702  1.00 10.00      A   
ATOM   1453  NE  ARG A 236     -30.991   3.613 -21.956  1.00 10.00      A   
ATOM   1454  HE  ARG A 236     -31.009   4.447 -22.480  1.00 10.00      A   
ATOM   1455  CZ  ARG A 236     -31.641   2.547 -22.419  1.00 10.00      A   
ATOM   1456  NH1 ARG A 236     -31.637   1.415 -21.730  1.00 10.00      A   
ATOM   1457 HH11 ARG A 236     -31.117   1.351 -20.829  1.00 10.00      A   
ATOM   1458 HH12 ARG A 236     -32.165   0.584 -22.081  1.00 10.00      A   
ATOM   1459  NH2 ARG A 236     -32.299   2.615 -23.570  1.00 10.00      A   
ATOM   1460 HH21 ARG A 236     -32.812   1.781 -23.934  1.00 10.00      A   
ATOM   1461 HH22 ARG A 236     -32.308   3.503 -24.119  1.00 10.00      A   
ATOM   1462  C   ARG A 236     -33.868   3.708 -17.429  1.00 10.00      A   
ATOM   1463  O   ARG A 236     -34.249   2.586 -17.089  1.00 10.00      A   
ATOM   1464  N   TYR A 246     -26.875   4.604 -16.629  1.00 10.00      A   
ATOM   1465  HN  TYR A 246     -26.343   4.809 -17.427  1.00 10.00      A   
ATOM   1466  CA  TYR A 246     -26.178   4.522 -15.350  1.00 10.00      A   
ATOM   1467  CB  TYR A 246     -24.832   5.247 -15.436  1.00 10.00      A   
ATOM   1468  CG  TYR A 246     -23.705   4.423 -16.025  1.00 10.00      A   
ATOM   1469  CD1 TYR A 246     -22.744   3.842 -15.205  1.00 10.00      A   
ATOM   1470  CD2 TYR A 246     -23.597   4.231 -17.397  1.00 10.00      A   
ATOM   1471  CE1 TYR A 246     -21.710   3.094 -15.734  1.00 10.00      A   
ATOM   1472  CE2 TYR A 246     -22.564   3.482 -17.934  1.00 10.00      A   
ATOM   1473  CZ  TYR A 246     -21.625   2.917 -17.098  1.00 10.00      A   
ATOM   1474  OH  TYR A 246     -20.598   2.169 -17.629  1.00 10.00      A   
ATOM   1475  HH  TYR A 246     -20.217   2.634 -18.387  1.00 10.00      A   
ATOM   1476  C   TYR A 246     -27.003   5.088 -14.192  1.00 10.00      A   
ATOM   1477  O   TYR A 246     -26.450   5.707 -13.282  1.00 10.00      A   
ATOM   1478  N   GLU A 247     -28.321   4.897 -14.234  1.00 10.00      A   
ATOM   1479  HN  GLU A 247     -28.718   4.443 -15.009  1.00 10.00      A   
ATOM   1480  CA  GLU A 247     -29.190   5.374 -13.156  1.00 10.00      A   
ATOM   1481  CB  GLU A 247     -30.669   5.137 -13.476  1.00 10.00      A   
ATOM   1482  CG  GLU A 247     -31.285   6.171 -14.403  1.00 10.00      A   
ATOM   1483  CD  GLU A 247     -32.793   6.257 -14.262  1.00 10.00      A   
ATOM   1484  OE1 GLU A 247     -33.283   7.242 -13.673  1.00 10.00      A   
ATOM   1485  OE2 GLU A 247     -33.500   5.347 -14.748  1.00 10.00      A   
ATOM   1486  C   GLU A 247     -28.827   4.686 -11.844  1.00 10.00      A   
ATOM   1487  O   GLU A 247     -28.788   3.457 -11.765  1.00 10.00      A   
ATOM   1488  N   PHE A 248     -28.561   5.481 -10.820  1.00 10.00      A   
ATOM   1489  HN  PHE A 248     -28.628   6.450 -10.939  1.00 10.00      A   
ATOM   1490  CA  PHE A 248     -28.182   4.949  -9.520  1.00 10.00      A   
ATOM   1491  CB  PHE A 248     -27.142   5.850  -8.850  1.00 10.00      A   
ATOM   1492  CG  PHE A 248     -25.878   6.012  -9.646  1.00 10.00      A   
ATOM   1493  CD1 PHE A 248     -25.533   7.241 -10.182  1.00 10.00      A   
ATOM   1494  CD2 PHE A 248     -25.036   4.935  -9.859  1.00 10.00      A   
ATOM   1495  CE1 PHE A 248     -24.372   7.392 -10.916  1.00 10.00      A   
ATOM   1496  CE2 PHE A 248     -23.874   5.078 -10.593  1.00 10.00      A   
ATOM   1497  CZ  PHE A 248     -23.541   6.309 -11.123  1.00 10.00      A   
ATOM   1498  C   PHE A 248     -29.392   4.765  -8.612  1.00 10.00      A   
ATOM   1499  O   PHE A 248     -30.467   5.305  -8.872  1.00 10.00      A   
ATOM   1500  N   GLN A 249     -29.202   3.996  -7.548  1.00 10.00      A   
ATOM   1501  HN  GLN A 249     -28.316   3.610  -7.394  1.00 10.00      A   
ATOM   1502  CA  GLN A 249     -30.265   3.723  -6.591  1.00 10.00      A   
ATOM   1503  CB  GLN A 249     -30.597   2.228  -6.578  1.00 10.00      A   
ATOM   1504  CG  GLN A 249     -31.104   1.690  -7.908  1.00 10.00      A   
ATOM   1505  CD  GLN A 249     -32.544   2.075  -8.196  1.00 10.00      A   
ATOM   1506  OE1 GLN A 249     -33.034   3.109  -7.744  1.00 10.00      A   
ATOM   1507  NE2 GLN A 249     -33.230   1.240  -8.959  1.00 10.00      A   
ATOM   1508 HE21 GLN A 249     -32.775   0.437  -9.290  1.00 10.00      A   
ATOM   1509 HE22 GLN A 249     -34.164   1.459  -9.165  1.00 10.00      A   
ATOM   1510  C   GLN A 249     -29.852   4.183  -5.196  1.00 10.00      A   
ATOM   1511  O   GLN A 249     -28.847   4.877  -5.041  1.00 10.00      A   
ATOM   1512  N   TRP A 250     -30.627   3.791  -4.191  1.00 10.00      A   
ATOM   1513  HN  TRP A 250     -31.412   3.240  -4.382  1.00 10.00      A   
ATOM   1514  CA  TRP A 250     -30.343   4.168  -2.812  1.00 10.00      A   
ATOM   1515  CB  TRP A 250     -31.616   4.133  -1.964  1.00 10.00      A   
ATOM   1516  CG  TRP A 250     -32.359   5.434  -1.960  1.00 10.00      A   
ATOM   1517  CD1 TRP A 250     -33.006   6.014  -3.013  1.00 10.00      A   
ATOM   1518  CD2 TRP A 250     -32.526   6.319  -0.847  1.00 10.00      A   
ATOM   1519  NE1 TRP A 250     -33.565   7.204  -2.624  1.00 10.00      A   
ATOM   1520  HE1 TRP A 250     -34.080   7.806  -3.204  1.00 10.00      A   
ATOM   1521  CE2 TRP A 250     -33.286   7.415  -1.297  1.00 10.00      A   
ATOM   1522  CE3 TRP A 250     -32.110   6.289   0.488  1.00 10.00      A   
ATOM   1523  CZ2 TRP A 250     -33.636   8.472  -0.464  1.00 10.00      A   
ATOM   1524  CZ3 TRP A 250     -32.458   7.340   1.313  1.00 10.00      A   
ATOM   1525  CH2 TRP A 250     -33.215   8.417   0.835  1.00 10.00      A   
ATOM   1526  C   TRP A 250     -29.259   3.292  -2.192  1.00 10.00      A   
ATOM   1527  O   TRP A 250     -28.319   3.799  -1.584  1.00 10.00      A   
ATOM   1528  N   GLY A 251     -29.389   1.981  -2.353  1.00 10.00      A   
ATOM   1529  HN  GLY A 251     -30.154   1.628  -2.856  1.00 10.00      A   
ATOM   1530  CA  GLY A 251     -28.410   1.066  -1.797  1.00 10.00      A   
ATOM   1531  C   GLY A 251     -28.885   0.423  -0.506  1.00 10.00      A   
ATOM   1532  O   GLY A 251     -29.385   1.115   0.383  1.00 10.00      A   
ATOM   1533  N   PRO A 252     -28.742  -0.909  -0.375  1.00 10.00      A   
ATOM   1534  CA  PRO A 252     -29.165  -1.638   0.828  1.00 10.00      A   
ATOM   1535  CB  PRO A 252     -28.988  -3.111   0.439  1.00 10.00      A   
ATOM   1536  CG  PRO A 252     -27.969  -3.096  -0.650  1.00 10.00      A   
ATOM   1537  CD  PRO A 252     -28.173  -1.807  -1.396  1.00 10.00      A   
ATOM   1538  C   PRO A 252     -28.299  -1.304   2.042  1.00 10.00      A   
ATOM   1539  O   PRO A 252     -28.761  -1.367   3.181  1.00 10.00      A   
ATOM   1540  N   ARG A 253     -27.048  -0.937   1.788  1.00 10.00      A   
ATOM   1541  HN  ARG A 253     -26.748  -0.891   0.856  1.00 10.00      A   
ATOM   1542  CA  ARG A 253     -26.113  -0.595   2.856  1.00 10.00      A   
ATOM   1543  CB  ARG A 253     -24.678  -0.595   2.319  1.00 10.00      A   
ATOM   1544  CG  ARG A 253     -23.626  -1.062   3.315  1.00 10.00      A   
ATOM   1545  CD  ARG A 253     -23.088   0.088   4.153  1.00 10.00      A   
ATOM   1546  NE  ARG A 253     -21.632   0.013   4.308  1.00 10.00      A   
ATOM   1547  HE  ARG A 253     -21.269  -0.795   4.725  1.00 10.00      A   
ATOM   1548  CZ  ARG A 253     -20.789   0.970   3.904  1.00 10.00      A   
ATOM   1549  NH1 ARG A 253     -21.250   2.096   3.377  1.00 10.00      A   
ATOM   1550 HH11 ARG A 253     -22.292   2.258   3.284  1.00 10.00      A   
ATOM   1551 HH12 ARG A 253     -20.588   2.838   3.054  1.00 10.00      A   
ATOM   1552  NH2 ARG A 253     -19.476   0.809   4.047  1.00 10.00      A   
ATOM   1553 HH21 ARG A 253     -18.820   1.556   3.726  1.00 10.00      A   
ATOM   1554 HH22 ARG A 253     -19.096  -0.054   4.483  1.00 10.00      A   
ATOM   1555  C   ARG A 253     -26.456   0.769   3.443  1.00 10.00      A   
ATOM   1556  O   ARG A 253     -26.467   0.948   4.662  1.00 10.00      A   
ATOM   1557  N   THR A 254     -26.766   1.710   2.563  1.00 10.00      A   
ATOM   1558  HN  THR A 254     -26.752   1.494   1.609  1.00 10.00      A   
ATOM   1559  CA  THR A 254     -27.110   3.067   2.954  1.00 10.00      A   
ATOM   1560  CB  THR A 254     -27.299   3.933   1.699  1.00 10.00      A   
ATOM   1561  OG1 THR A 254     -26.894   3.171   0.549  1.00 10.00      A   
ATOM   1562  HG1 THR A 254     -27.349   3.511  -0.238  1.00 10.00      A   
ATOM   1563  CG2 THR A 254     -26.453   5.195   1.789  1.00 10.00      A   
ATOM   1564  C   THR A 254     -28.384   3.101   3.799  1.00 10.00      A   
ATOM   1565  O   THR A 254     -28.586   4.014   4.602  1.00 10.00      A   
ATOM   1566  N   ASN A 255     -29.233   2.091   3.623  1.00 10.00      A   
ATOM   1567  HN  ASN A 255     -29.011   1.396   2.968  1.00 10.00      A   
ATOM   1568  CA  ASN A 255     -30.484   1.993   4.373  1.00 10.00      A   
ATOM   1569  CB  ASN A 255     -31.341   0.840   3.839  1.00 10.00      A   
ATOM   1570  CG  ASN A 255     -32.818   1.001   4.156  1.00 10.00      A   
ATOM   1571  OD1 ASN A 255     -33.267   0.720   5.267  1.00 10.00      A   
ATOM   1572  ND2 ASN A 255     -33.589   1.444   3.174  1.00 10.00      A   
ATOM   1573 HD21 ASN A 255     -33.172   1.641   2.309  1.00 10.00      A   
ATOM   1574 HD22 ASN A 255     -34.548   1.545   3.349  1.00 10.00      A   
ATOM   1575  C   ASN A 255     -30.202   1.784   5.857  1.00 10.00      A   
ATOM   1576  O   ASN A 255     -31.020   2.120   6.715  1.00 10.00      A   
ATOM   1577  N   LEU A 256     -29.035   1.224   6.150  1.00 10.00      A   
ATOM   1578  HN  LEU A 256     -28.431   0.970   5.417  1.00 10.00      A   
ATOM   1579  CA  LEU A 256     -28.619   0.977   7.523  1.00 10.00      A   
ATOM   1580  CB  LEU A 256     -27.864  -0.352   7.626  1.00 10.00      A   
ATOM   1581  CG  LEU A 256     -28.646  -1.611   7.242  1.00 10.00      A   
ATOM   1582  CD1 LEU A 256     -27.741  -2.833   7.277  1.00 10.00      A   
ATOM   1583  CD2 LEU A 256     -29.843  -1.804   8.162  1.00 10.00      A   
ATOM   1584  C   LEU A 256     -27.734   2.116   8.010  1.00 10.00      A   
ATOM   1585  O   LEU A 256     -27.675   2.410   9.206  1.00 10.00      A   
ATOM   1586  N   GLU A 257     -27.040   2.750   7.068  1.00 10.00      A   
ATOM   1587  HN  GLU A 257     -27.122   2.454   6.137  1.00 10.00      A   
ATOM   1588  CA  GLU A 257     -26.159   3.866   7.376  1.00 10.00      A   
ATOM   1589  CB  GLU A 257     -25.398   4.306   6.124  1.00 10.00      A   
ATOM   1590  CG  GLU A 257     -24.374   3.306   5.623  1.00 10.00      A   
ATOM   1591  CD  GLU A 257     -23.742   3.743   4.321  1.00 10.00      A   
ATOM   1592  OE1 GLU A 257     -23.251   4.887   4.250  1.00 10.00      A   
ATOM   1593  OE2 GLU A 257     -23.723   2.936   3.367  1.00 10.00      A   
ATOM   1594  C   GLU A 257     -26.960   5.045   7.907  1.00 10.00      A   
ATOM   1595  O   GLU A 257     -26.580   5.679   8.894  1.00 10.00      A   
ATOM   1596  N   LEU A 258     -28.075   5.329   7.252  1.00 10.00      A   
ATOM   1597  HN  LEU A 258     -28.332   4.774   6.477  1.00 10.00      A   
ATOM   1598  CA  LEU A 258     -28.931   6.438   7.643  1.00 10.00      A   
ATOM   1599  CB  LEU A 258     -28.391   7.755   7.074  1.00 10.00      A   
ATOM   1600  CG  LEU A 258     -27.605   7.663   5.762  1.00 10.00      A   
ATOM   1601  CD1 LEU A 258     -28.543   7.530   4.571  1.00 10.00      A   
ATOM   1602  CD2 LEU A 258     -26.694   8.869   5.602  1.00 10.00      A   
ATOM   1603  C   LEU A 258     -30.371   6.216   7.196  1.00 10.00      A   
ATOM   1604  O   LEU A 258     -30.755   5.102   6.848  1.00 10.00      A   
ATOM   1605  N   SER A 259     -31.156   7.280   7.218  1.00 10.00      A   
ATOM   1606  HN  SER A 259     -30.790   8.138   7.512  1.00 10.00      A   
ATOM   1607  CA  SER A 259     -32.551   7.224   6.819  1.00 10.00      A   
ATOM   1608  CB  SER A 259     -33.430   7.284   8.070  1.00 10.00      A   
ATOM   1609  OG  SER A 259     -32.929   8.250   8.987  1.00 10.00      A   
ATOM   1610  HG  SER A 259     -32.437   7.802   9.684  1.00 10.00      A   
ATOM   1611  C   SER A 259     -32.855   8.406   5.908  1.00 10.00      A   
ATOM   1612  O   SER A 259     -31.980   9.243   5.670  1.00 10.00      A   
ATOM   1613  N   LYS A 260     -34.085   8.487   5.407  1.00 10.00      A   
ATOM   1614  HN  LYS A 260     -34.754   7.798   5.644  1.00 10.00      A   
ATOM   1615  CA  LYS A 260     -34.472   9.587   4.531  1.00 10.00      A   
ATOM   1616  CB  LYS A 260     -35.909   9.407   4.031  1.00 10.00      A   
ATOM   1617  CG  LYS A 260     -36.130   8.192   3.143  1.00 10.00      A   
ATOM   1618  CD  LYS A 260     -37.564   8.147   2.635  1.00 10.00      A   
ATOM   1619  CE  LYS A 260     -37.886   6.811   1.983  1.00 10.00      A   
ATOM   1620  NZ  LYS A 260     -39.314   6.727   1.578  1.00 10.00      A   
ATOM   1621  HZ1 LYS A 260     -39.517   7.424   0.823  1.00 10.00      A   
ATOM   1622  HZ2 LYS A 260     -39.929   6.927   2.390  1.00 10.00      A   
ATOM   1623  HZ3 LYS A 260     -39.533   5.776   1.221  1.00 10.00      A   
ATOM   1624  C   LYS A 260     -34.357  10.908   5.280  1.00 10.00      A   
ATOM   1625  O   LYS A 260     -33.953  11.927   4.718  1.00 10.00      A   
ATOM   1626  N   MET A 261     -34.700  10.869   6.562  1.00 10.00      A   
ATOM   1627  HN  MET A 261     -35.001  10.019   6.946  1.00 10.00      A   
ATOM   1628  CA  MET A 261     -34.645  12.046   7.412  1.00 10.00      A   
ATOM   1629  CB  MET A 261     -35.233  11.731   8.788  1.00 10.00      A   
ATOM   1630  CG  MET A 261     -35.410  12.949   9.674  1.00 10.00      A   
ATOM   1631  SD  MET A 261     -36.608  14.125   9.016  1.00 10.00      A   
ATOM   1632  CE  MET A 261     -38.125  13.190   9.200  1.00 10.00      A   
ATOM   1633  C   MET A 261     -33.214  12.551   7.555  1.00 10.00      A   
ATOM   1634  O   MET A 261     -32.960  13.753   7.473  1.00 10.00      A   
ATOM   1635  N   LYS A 262     -32.280  11.627   7.766  1.00 10.00      A   
ATOM   1636  HN  LYS A 262     -32.546  10.685   7.830  1.00 10.00      A   
ATOM   1637  CA  LYS A 262     -30.872  11.986   7.910  1.00 10.00      A   
ATOM   1638  CB  LYS A 262     -30.030  10.785   8.345  1.00 10.00      A   
ATOM   1639  CG  LYS A 262     -30.190  10.410   9.810  1.00 10.00      A   
ATOM   1640  CD  LYS A 262     -29.227   9.301  10.203  1.00 10.00      A   
ATOM   1641  CE  LYS A 262     -29.294   9.000  11.692  1.00 10.00      A   
ATOM   1642  NZ  LYS A 262     -28.372   7.895  12.068  1.00 10.00      A   
ATOM   1643  HZ1 LYS A 262     -27.403   8.116  11.760  1.00 10.00      A   
ATOM   1644  HZ2 LYS A 262     -28.671   7.010  11.615  1.00 10.00      A   
ATOM   1645  HZ3 LYS A 262     -28.372   7.760  13.099  1.00 10.00      A   
ATOM   1646  C   LYS A 262     -30.326  12.590   6.619  1.00 10.00      A   
ATOM   1647  O   LYS A 262     -29.464  13.468   6.646  1.00 10.00      A   
ATOM   1648  N   VAL A 263     -30.838  12.118   5.488  1.00 10.00      A   
ATOM   1649  HN  VAL A 263     -31.515  11.409   5.526  1.00 10.00      A   
ATOM   1650  CA  VAL A 263     -30.416  12.631   4.192  1.00 10.00      A   
ATOM   1651  CB  VAL A 263     -30.930  11.756   3.025  1.00 10.00      A   
ATOM   1652  CG1 VAL A 263     -30.545  12.361   1.681  1.00 10.00      A   
ATOM   1653  CG2 VAL A 263     -30.385  10.340   3.140  1.00 10.00      A   
ATOM   1654  C   VAL A 263     -30.916  14.061   4.018  1.00 10.00      A   
ATOM   1655  O   VAL A 263     -30.149  14.959   3.663  1.00 10.00      A   
ATOM   1656  N   LEU A 264     -32.198  14.266   4.305  1.00 10.00      A   
ATOM   1657  HN  LEU A 264     -32.749  13.508   4.606  1.00 10.00      A   
ATOM   1658  CA  LEU A 264     -32.813  15.582   4.182  1.00 10.00      A   
ATOM   1659  CB  LEU A 264     -34.324  15.514   4.418  1.00 10.00      A   
ATOM   1660  CG  LEU A 264     -35.176  15.051   3.233  1.00 10.00      A   
ATOM   1661  CD1 LEU A 264     -36.654  15.224   3.545  1.00 10.00      A   
ATOM   1662  CD2 LEU A 264     -34.803  15.810   1.970  1.00 10.00      A   
ATOM   1663  C   LEU A 264     -32.174  16.594   5.126  1.00 10.00      A   
ATOM   1664  O   LEU A 264     -31.889  17.721   4.730  1.00 10.00      A   
ATOM   1665  N   LYS A 265     -31.942  16.189   6.370  1.00 10.00      A   
ATOM   1666  HN  LYS A 265     -32.191  15.274   6.633  1.00 10.00      A   
ATOM   1667  CA  LYS A 265     -31.335  17.077   7.358  1.00 10.00      A   
ATOM   1668  CB  LYS A 265     -31.260  16.398   8.730  1.00 10.00      A   
ATOM   1669  CG  LYS A 265     -32.583  16.366   9.480  1.00 10.00      A   
ATOM   1670  CD  LYS A 265     -32.455  15.613  10.793  1.00 10.00      A   
ATOM   1671  CE  LYS A 265     -33.789  15.543  11.517  1.00 10.00      A   
ATOM   1672  NZ  LYS A 265     -33.752  14.601  12.667  1.00 10.00      A   
ATOM   1673  HZ1 LYS A 265     -33.293  13.710  12.388  1.00 10.00      A   
ATOM   1674  HZ2 LYS A 265     -34.718  14.393  12.988  1.00 10.00      A   
ATOM   1675  HZ3 LYS A 265     -33.221  15.018  13.458  1.00 10.00      A   
ATOM   1676  C   LYS A 265     -29.947  17.533   6.912  1.00 10.00      A   
ATOM   1677  O   LYS A 265     -29.569  18.691   7.105  1.00 10.00      A   
ATOM   1678  N   PHE A 266     -29.207  16.622   6.296  1.00 10.00      A   
ATOM   1679  HN  PHE A 266     -29.574  15.722   6.160  1.00 10.00      A   
ATOM   1680  CA  PHE A 266     -27.864  16.922   5.823  1.00 10.00      A   
ATOM   1681  CB  PHE A 266     -27.128  15.638   5.430  1.00 10.00      A   
ATOM   1682  CG  PHE A 266     -25.686  15.855   5.064  1.00 10.00      A   
ATOM   1683  CD1 PHE A 266     -24.756  16.198   6.032  1.00 10.00      A   
ATOM   1684  CD2 PHE A 266     -25.261  15.712   3.754  1.00 10.00      A   
ATOM   1685  CE1 PHE A 266     -23.429  16.396   5.700  1.00 10.00      A   
ATOM   1686  CE2 PHE A 266     -23.935  15.910   3.414  1.00 10.00      A   
ATOM   1687  CZ  PHE A 266     -23.019  16.252   4.389  1.00 10.00      A   
ATOM   1688  C   PHE A 266     -27.886  17.903   4.655  1.00 10.00      A   
ATOM   1689  O   PHE A 266     -27.174  18.909   4.668  1.00 10.00      A   
ATOM   1690  N   VAL A 267     -28.712  17.622   3.653  1.00 10.00      A   
ATOM   1691  HN  VAL A 267     -29.276  16.820   3.702  1.00 10.00      A   
ATOM   1692  CA  VAL A 267     -28.798  18.492   2.483  1.00 10.00      A   
ATOM   1693  CB  VAL A 267     -29.519  17.840   1.282  1.00 10.00      A   
ATOM   1694  CG1 VAL A 267     -28.724  16.652   0.763  1.00 10.00      A   
ATOM   1695  CG2 VAL A 267     -30.937  17.426   1.642  1.00 10.00      A   
ATOM   1696  C   VAL A 267     -29.425  19.841   2.825  1.00 10.00      A   
ATOM   1697  O   VAL A 267     -29.093  20.860   2.221  1.00 10.00      A   
ATOM   1698  N   ALA A 268     -30.315  19.844   3.809  1.00 10.00      A   
ATOM   1699  HN  ALA A 268     -30.545  18.997   4.253  1.00 10.00      A   
ATOM   1700  CA  ALA A 268     -30.973  21.070   4.240  1.00 10.00      A   
ATOM   1701  CB  ALA A 268     -32.154  20.756   5.140  1.00 10.00      A   
ATOM   1702  C   ALA A 268     -29.993  21.974   4.967  1.00 10.00      A   
ATOM   1703  O   ALA A 268     -30.183  23.180   5.023  1.00 10.00      A   
ATOM   1704  N   LYS A 269     -28.944  21.383   5.518  1.00 10.00      A   
ATOM   1705  HN  LYS A 269     -28.847  20.408   5.441  1.00 10.00      A   
ATOM   1706  CA  LYS A 269     -27.934  22.140   6.242  1.00 10.00      A   
ATOM   1707  CB  LYS A 269     -27.144  21.207   7.168  1.00 10.00      A   
ATOM   1708  CG  LYS A 269     -26.165  21.918   8.091  1.00 10.00      A   
ATOM   1709  CD  LYS A 269     -25.345  20.923   8.895  1.00 10.00      A   
ATOM   1710  CE  LYS A 269     -24.317  21.624   9.768  1.00 10.00      A   
ATOM   1711  NZ  LYS A 269     -23.595  20.665  10.645  1.00 10.00      A   
ATOM   1712  HZ1 LYS A 269     -23.157  19.916  10.072  1.00 10.00      A   
ATOM   1713  HZ2 LYS A 269     -24.258  20.224  11.314  1.00 10.00      A   
ATOM   1714  HZ3 LYS A 269     -22.853  21.158  11.179  1.00 10.00      A   
ATOM   1715  C   LYS A 269     -26.988  22.841   5.274  1.00 10.00      A   
ATOM   1716  O   LYS A 269     -26.310  23.801   5.636  1.00 10.00      A   
ATOM   1717  N   VAL A 270     -26.962  22.367   4.035  1.00 10.00      A   
ATOM   1718  HN  VAL A 270     -27.551  21.616   3.798  1.00 10.00      A   
ATOM   1719  CA  VAL A 270     -26.089  22.939   3.017  1.00 10.00      A   
ATOM   1720  CB  VAL A 270     -26.078  22.089   1.726  1.00 10.00      A   
ATOM   1721  CG1 VAL A 270     -25.174  22.712   0.670  1.00 10.00      A   
ATOM   1722  CG2 VAL A 270     -25.632  20.666   2.030  1.00 10.00      A   
ATOM   1723  C   VAL A 270     -26.483  24.376   2.685  1.00 10.00      A   
ATOM   1724  O   VAL A 270     -25.653  25.283   2.742  1.00 10.00      A   
ATOM   1725  N   HIS A 271     -27.746  24.582   2.344  1.00 10.00      A   
ATOM   1726  HN  HIS A 271     -28.370  23.823   2.315  1.00 10.00      A   
ATOM   1727  CA  HIS A 271     -28.231  25.914   1.998  1.00 10.00      A   
ATOM   1728  CB  HIS A 271     -29.000  25.882   0.672  1.00 10.00      A   
ATOM   1729  CG  HIS A 271     -30.274  25.098   0.727  1.00 10.00      A   
ATOM   1730  ND1 HIS A 271     -30.271  23.727   0.730  1.00 10.00      A   
ATOM   1731  CD2 HIS A 271     -31.550  25.541   0.803  1.00 10.00      A   
ATOM   1732  CE1 HIS A 271     -31.536  23.369   0.812  1.00 10.00      A   
ATOM   1733  NE2 HIS A 271     -32.350  24.429   0.860  1.00 10.00      A   
ATOM   1734  HE2 HIS A 271     -33.273  24.419   1.183  1.00 10.00      A   
ATOM   1735  C   HIS A 271     -29.093  26.510   3.110  1.00 10.00      A   
ATOM   1736  O   HIS A 271     -29.517  27.663   3.019  1.00 10.00      A   
ATOM   1737  N   ASN A 272     -29.348  25.707   4.144  1.00 10.00      A   
ATOM   1738  HN  ASN A 272     -28.993  24.798   4.125  1.00 10.00      A   
ATOM   1739  CA  ASN A 272     -30.156  26.115   5.301  1.00 10.00      A   
ATOM   1740  CB  ASN A 272     -29.689  27.455   5.890  1.00 10.00      A   
ATOM   1741  CG  ASN A 272     -30.590  27.965   6.997  1.00 10.00      A   
ATOM   1742  OD1 ASN A 272     -30.535  27.486   8.128  1.00 10.00      A   
ATOM   1743  ND2 ASN A 272     -31.419  28.946   6.682  1.00 10.00      A   
ATOM   1744 HD21 ASN A 272     -31.407  29.287   5.762  1.00 10.00      A   
ATOM   1745 HD22 ASN A 272     -32.015  29.291   7.380  1.00 10.00      A   
ATOM   1746  C   ASN A 272     -31.655  26.114   4.988  1.00 10.00      A   
ATOM   1747  O   ASN A 272     -32.059  26.433   3.869  1.00 10.00      A   
ATOM   1748  N   GLN A 273     -32.460  25.734   5.986  1.00 10.00      A   
ATOM   1749  HN  GLN A 273     -32.054  25.478   6.840  1.00 10.00      A   
ATOM   1750  CA  GLN A 273     -33.922  25.676   5.867  1.00 10.00      A   
ATOM   1751  CB  GLN A 273     -34.513  26.954   5.259  1.00 10.00      A   
ATOM   1752  CG  GLN A 273     -36.032  26.989   5.240  1.00 10.00      A   
ATOM   1753  CD  GLN A 273     -36.585  28.213   4.535  1.00 10.00      A   
ATOM   1754  OE1 GLN A 273     -37.660  28.704   4.873  1.00 10.00      A   
ATOM   1755  NE2 GLN A 273     -35.857  28.711   3.547  1.00 10.00      A   
ATOM   1756 HE21 GLN A 273     -35.008  28.266   3.324  1.00 10.00      A   
ATOM   1757 HE22 GLN A 273     -36.190  29.505   3.076  1.00 10.00      A   
ATOM   1758  C   GLN A 273     -34.402  24.429   5.124  1.00 10.00      A   
ATOM   1759  O   GLN A 273     -34.238  24.301   3.909  1.00 10.00      A   
ATOM   1760  N   ASP A 274     -35.006  23.513   5.868  1.00 10.00      A   
ATOM   1761  HN  ASP A 274     -35.105  23.673   6.833  1.00 10.00      A   
ATOM   1762  CA  ASP A 274     -35.522  22.271   5.294  1.00 10.00      A   
ATOM   1763  CB  ASP A 274     -35.464  21.088   6.276  1.00 10.00      A   
ATOM   1764  CG  ASP A 274     -36.259  21.304   7.544  1.00 10.00      A   
ATOM   1765  OD1 ASP A 274     -37.364  20.735   7.666  1.00 10.00      A   
ATOM   1766  OD2 ASP A 274     -35.776  22.043   8.431  1.00 10.00      A   
ATOM   1767  C   ASP A 274     -36.903  22.403   4.627  1.00 10.00      A   
ATOM   1768  O   ASP A 274     -37.114  21.825   3.561  1.00 10.00      A   
ATOM   1769  N   PRO A 275     -37.871  23.168   5.199  1.00 10.00      A   
ATOM   1770  CA  PRO A 275     -39.204  23.314   4.591  1.00 10.00      A   
ATOM   1771  CB  PRO A 275     -40.040  23.914   5.720  1.00 10.00      A   
ATOM   1772  CG  PRO A 275     -39.064  24.694   6.522  1.00 10.00      A   
ATOM   1773  CD  PRO A 275     -37.775  23.926   6.465  1.00 10.00      A   
ATOM   1774  C   PRO A 275     -39.199  24.252   3.382  1.00 10.00      A   
ATOM   1775  O   PRO A 275     -40.223  24.836   3.031  1.00 10.00      A   
ATOM   1776  N   LYS A 276     -38.044  24.390   2.748  1.00 10.00      A   
ATOM   1777  HN  LYS A 276     -37.261  23.896   3.072  1.00 10.00      A   
ATOM   1778  CA  LYS A 276     -37.913  25.252   1.583  1.00 10.00      A   
ATOM   1779  CB  LYS A 276     -36.552  25.958   1.578  1.00 10.00      A   
ATOM   1780  CG  LYS A 276     -36.271  26.775   0.322  1.00 10.00      A   
ATOM   1781  CD  LYS A 276     -37.267  27.914   0.154  1.00 10.00      A   
ATOM   1782  CE  LYS A 276     -37.177  28.532  -1.234  1.00 10.00      A   
ATOM   1783  NZ  LYS A 276     -37.656  27.603  -2.293  1.00 10.00      A   
ATOM   1784  HZ1 LYS A 276     -37.587  28.059  -3.227  1.00 10.00      A   
ATOM   1785  HZ2 LYS A 276     -38.647  27.345  -2.121  1.00 10.00      A   
ATOM   1786  HZ3 LYS A 276     -37.079  26.731  -2.302  1.00 10.00      A   
ATOM   1787  C   LYS A 276     -38.104  24.462   0.295  1.00 10.00      A   
ATOM   1788  O   LYS A 276     -39.013  24.740  -0.485  1.00 10.00      A   
ATOM   1789  N   ASP A 277     -37.255  23.466   0.080  1.00 10.00      A   
ATOM   1790  HN  ASP A 277     -36.560  23.270   0.742  1.00 10.00      A   
ATOM   1791  CA  ASP A 277     -37.336  22.661  -1.133  1.00 10.00      A   
ATOM   1792  CB  ASP A 277     -36.200  23.000  -2.099  1.00 10.00      A   
ATOM   1793  CG  ASP A 277     -36.555  24.160  -3.007  1.00 10.00      A   
ATOM   1794  OD1 ASP A 277     -37.146  23.918  -4.080  1.00 10.00      A   
ATOM   1795  OD2 ASP A 277     -36.262  25.320  -2.643  1.00 10.00      A   
ATOM   1796  C   ASP A 277     -37.378  21.171  -0.840  1.00 10.00      A   
ATOM   1797  O   ASP A 277     -37.183  20.348  -1.731  1.00 10.00      A   
ATOM   1798  N   TRP A 278     -37.637  20.824   0.412  1.00 10.00      A   
ATOM   1799  HN  TRP A 278     -37.765  21.518   1.088  1.00 10.00      A   
ATOM   1800  CA  TRP A 278     -37.727  19.426   0.800  1.00 10.00      A   
ATOM   1801  CB  TRP A 278     -36.612  19.067   1.799  1.00 10.00      A   
ATOM   1802  CG  TRP A 278     -35.273  19.672   1.491  1.00 10.00      A   
ATOM   1803  CD1 TRP A 278     -34.602  20.595   2.240  1.00 10.00      A   
ATOM   1804  CD2 TRP A 278     -34.440  19.398   0.358  1.00 10.00      A   
ATOM   1805  NE1 TRP A 278     -33.408  20.915   1.645  1.00 10.00      A   
ATOM   1806  HE1 TRP A 278     -32.752  21.555   1.994  1.00 10.00      A   
ATOM   1807  CE2 TRP A 278     -33.283  20.191   0.488  1.00 10.00      A   
ATOM   1808  CE3 TRP A 278     -34.557  18.554  -0.749  1.00 10.00      A   
ATOM   1809  CZ2 TRP A 278     -32.256  20.171  -0.453  1.00 10.00      A   
ATOM   1810  CZ3 TRP A 278     -33.539  18.535  -1.680  1.00 10.00      A   
ATOM   1811  CH2 TRP A 278     -32.402  19.333  -1.525  1.00 10.00      A   
ATOM   1812  C   TRP A 278     -39.101  19.017   1.393  1.00 10.00      A   
ATOM   1813  O   TRP A 278     -39.178  17.970   2.029  1.00 10.00      A   
ATOM   1814  N   PRO A 279     -40.223  19.778   1.207  1.00 10.00      A   
ATOM   1815  CA  PRO A 279     -41.513  19.390   1.787  1.00 10.00      A   
ATOM   1816  CB  PRO A 279     -42.370  20.664   1.697  1.00 10.00      A   
ATOM   1817  CG  PRO A 279     -41.453  21.732   1.203  1.00 10.00      A   
ATOM   1818  CD  PRO A 279     -40.368  21.028   0.448  1.00 10.00      A   
ATOM   1819  C   PRO A 279     -42.175  18.256   1.010  1.00 10.00      A   
ATOM   1820  O   PRO A 279     -42.842  17.401   1.592  1.00 10.00      A   
ATOM   1821  N   ALA A 280     -41.960  18.240  -0.303  1.00 10.00      A   
ATOM   1822  HN  ALA A 280     -41.392  18.932  -0.699  1.00 10.00      A   
ATOM   1823  CA  ALA A 280     -42.538  17.220  -1.169  1.00 10.00      A   
ATOM   1824  CB  ALA A 280     -42.348  17.599  -2.631  1.00 10.00      A   
ATOM   1825  C   ALA A 280     -41.927  15.853  -0.887  1.00 10.00      A   
ATOM   1826  O   ALA A 280     -42.521  14.819  -1.189  1.00 10.00      A   
ATOM   1827  N   GLN A 281     -40.735  15.857  -0.313  1.00 10.00      A   
ATOM   1828  HN  GLN A 281     -40.302  16.715  -0.124  1.00 10.00      A   
ATOM   1829  CA  GLN A 281     -40.043  14.625   0.021  1.00 10.00      A   
ATOM   1830  CB  GLN A 281     -38.573  14.697  -0.412  1.00 10.00      A   
ATOM   1831  CG  GLN A 281     -38.368  15.128  -1.858  1.00 10.00      A   
ATOM   1832  CD  GLN A 281     -38.152  16.625  -2.005  1.00 10.00      A   
ATOM   1833  OE1 GLN A 281     -39.103  17.402  -2.035  1.00 10.00      A   
ATOM   1834  NE2 GLN A 281     -36.901  17.038  -2.109  1.00 10.00      A   
ATOM   1835 HE21 GLN A 281     -36.186  16.368  -2.089  1.00 10.00      A   
ATOM   1836 HE22 GLN A 281     -36.740  18.004  -2.207  1.00 10.00      A   
ATOM   1837  C   GLN A 281     -40.138  14.357   1.517  1.00 10.00      A   
ATOM   1838  O   GLN A 281     -39.895  13.242   1.981  1.00 10.00      A   
ATOM   1839  N   TYR A 282     -40.512  15.388   2.266  1.00 10.00      A   
ATOM   1840  HN  TYR A 282     -40.707  16.243   1.833  1.00 10.00      A   
ATOM   1841  CA  TYR A 282     -40.634  15.284   3.714  1.00 10.00      A   
ATOM   1842  CB  TYR A 282     -40.794  16.664   4.358  1.00 10.00      A   
ATOM   1843  CG  TYR A 282     -40.963  16.618   5.861  1.00 10.00      A   
ATOM   1844  CD1 TYR A 282     -42.188  16.905   6.449  1.00 10.00      A   
ATOM   1845  CD2 TYR A 282     -39.902  16.278   6.691  1.00 10.00      A   
ATOM   1846  CE1 TYR A 282     -42.349  16.855   7.820  1.00 10.00      A   
ATOM   1847  CE2 TYR A 282     -40.055  16.227   8.063  1.00 10.00      A   
ATOM   1848  CZ  TYR A 282     -41.282  16.517   8.620  1.00 10.00      A   
ATOM   1849  OH  TYR A 282     -41.442  16.464   9.986  1.00 10.00      A   
ATOM   1850  HH  TYR A 282     -42.275  16.024  10.192  1.00 10.00      A   
ATOM   1851  C   TYR A 282     -41.781  14.368   4.128  1.00 10.00      A   
ATOM   1852  O   TYR A 282     -41.697  13.699   5.158  1.00 10.00      A   
ATOM   1853  N   CYS A 283     -42.843  14.334   3.327  1.00 10.00      A   
ATOM   1854  HN  CYS A 283     -42.856  14.894   2.520  1.00 10.00      A   
ATOM   1855  CA  CYS A 283     -43.997  13.494   3.625  1.00 10.00      A   
ATOM   1856  CB  CYS A 283     -45.039  13.592   2.512  1.00 10.00      A   
ATOM   1857  SG  CYS A 283     -44.557  14.665   1.139  1.00 10.00      A   
ATOM   1858  HG  CYS A 283     -43.965  13.911   0.219  1.00 10.00      A   
ATOM   1859  C   CYS A 283     -43.581  12.042   3.849  1.00 10.00      A   
ATOM   1860  O   CYS A 283     -43.971  11.421   4.838  1.00 10.00      A   
ATOM   1861  N   GLU A 284     -42.767  11.514   2.942  1.00 10.00      A   
ATOM   1862  HN  GLU A 284     -42.480  12.057   2.176  1.00 10.00      A   
ATOM   1863  CA  GLU A 284     -42.302  10.142   3.061  1.00 10.00      A   
ATOM   1864  CB  GLU A 284     -42.011   9.525   1.695  1.00 10.00      A   
ATOM   1865  CG  GLU A 284     -40.818  10.121   0.975  1.00 10.00      A   
ATOM   1866  CD  GLU A 284     -40.564   9.438  -0.346  1.00 10.00      A   
ATOM   1867  OE1 GLU A 284     -39.781   8.468  -0.373  1.00 10.00      A   
ATOM   1868  OE2 GLU A 284     -41.163   9.856  -1.358  1.00 10.00      A   
ATOM   1869  C   GLU A 284     -41.083  10.048   3.972  1.00 10.00      A   
ATOM   1870  O   GLU A 284     -40.739   8.968   4.450  1.00 10.00      A   
ATOM   1871  N   ALA A 285     -40.425  11.182   4.204  1.00 10.00      A   
ATOM   1872  HN  ALA A 285     -40.726  12.011   3.770  1.00 10.00      A   
ATOM   1873  CA  ALA A 285     -39.260  11.216   5.078  1.00 10.00      A   
ATOM   1874  CB  ALA A 285     -38.512  12.530   4.939  1.00 10.00      A   
ATOM   1875  C   ALA A 285     -39.707  11.000   6.514  1.00 10.00      A   
ATOM   1876  O   ALA A 285     -39.087  10.245   7.264  1.00 10.00      A   
ATOM   1877  N   LEU A 286     -40.801  11.662   6.884  1.00 10.00      A   
ATOM   1878  HN  LEU A 286     -41.242  12.262   6.238  1.00 10.00      A   
ATOM   1879  CA  LEU A 286     -41.360  11.524   8.218  1.00 10.00      A   
ATOM   1880  CB  LEU A 286     -42.482  12.551   8.430  1.00 10.00      A   
ATOM   1881  CG  LEU A 286     -42.839  12.911   9.882  1.00 10.00      A   
ATOM   1882  CD1 LEU A 286     -43.784  11.887  10.492  1.00 10.00      A   
ATOM   1883  CD2 LEU A 286     -41.585  13.060  10.731  1.00 10.00      A   
ATOM   1884  C   LEU A 286     -41.896  10.108   8.367  1.00 10.00      A   
ATOM   1885  O   LEU A 286     -41.768   9.484   9.421  1.00 10.00      A   
ATOM   1886  N   ALA A 287     -42.483   9.604   7.285  1.00 10.00      A   
ATOM   1887  HN  ALA A 287     -42.560  10.161   6.481  1.00 10.00      A   
ATOM   1888  CA  ALA A 287     -43.020   8.252   7.267  1.00 10.00      A   
ATOM   1889  CB  ALA A 287     -43.771   7.994   5.971  1.00 10.00      A   
ATOM   1890  C   ALA A 287     -41.892   7.242   7.443  1.00 10.00      A   
ATOM   1891  O   ALA A 287     -42.054   6.233   8.118  1.00 10.00      A   
ATOM   1892  N   ASP A 288     -40.739   7.539   6.845  1.00 10.00      A   
ATOM   1893  HN  ASP A 288     -40.676   8.363   6.315  1.00 10.00      A   
ATOM   1894  CA  ASP A 288     -39.570   6.670   6.944  1.00 10.00      A   
ATOM   1895  CB  ASP A 288     -38.440   7.185   6.046  1.00 10.00      A   
ATOM   1896  CG  ASP A 288     -37.186   6.330   6.105  1.00 10.00      A   
ATOM   1897  OD1 ASP A 288     -37.291   5.098   5.934  1.00 10.00      A   
ATOM   1898  OD2 ASP A 288     -36.088   6.892   6.297  1.00 10.00      A   
ATOM   1899  C   ASP A 288     -39.095   6.591   8.387  1.00 10.00      A   
ATOM   1900  O   ASP A 288     -38.839   5.504   8.910  1.00 10.00      A   
ATOM   1901  N   GLU A 289     -39.001   7.751   9.032  1.00 10.00      A   
ATOM   1902  HN  GLU A 289     -39.217   8.584   8.554  1.00 10.00      A   
ATOM   1903  CA  GLU A 289     -38.577   7.821  10.425  1.00 10.00      A   
ATOM   1904  CB  GLU A 289     -38.434   9.277  10.879  1.00 10.00      A   
ATOM   1905  CG  GLU A 289     -37.827   9.436  12.264  1.00 10.00      A   
ATOM   1906  CD  GLU A 289     -37.722  10.883  12.696  1.00 10.00      A   
ATOM   1907  OE1 GLU A 289     -38.475  11.299  13.604  1.00 10.00      A   
ATOM   1908  OE2 GLU A 289     -36.879  11.609  12.139  1.00 10.00      A   
ATOM   1909  C   GLU A 289     -39.572   7.083  11.318  1.00 10.00      A   
ATOM   1910  O   GLU A 289     -39.183   6.369  12.245  1.00 10.00      A   
ATOM   1911  N   GLU A 290     -40.858   7.257  11.030  1.00 10.00      A   
ATOM   1912  HN  GLU A 290     -41.105   7.856  10.290  1.00 10.00      A   
ATOM   1913  CA  GLU A 290     -41.911   6.598  11.791  1.00 10.00      A   
ATOM   1914  CB  GLU A 290     -43.278   7.170  11.404  1.00 10.00      A   
ATOM   1915  CG  GLU A 290     -44.343   7.028  12.478  1.00 10.00      A   
ATOM   1916  CD  GLU A 290     -45.738   7.296  11.955  1.00 10.00      A   
ATOM   1917  OE1 GLU A 290     -46.025   8.450  11.569  1.00 10.00      A   
ATOM   1918  OE2 GLU A 290     -46.558   6.352  11.928  1.00 10.00      A   
ATOM   1919  C   GLU A 290     -41.878   5.092  11.534  1.00 10.00      A   
ATOM   1920  O   GLU A 290     -42.127   4.289  12.430  1.00 10.00      A   
ATOM   1921  N   ASN A 291     -41.538   4.719  10.304  1.00 10.00      A   
ATOM   1922  HN  ASN A 291     -41.343   5.411   9.634  1.00 10.00      A   
ATOM   1923  CA  ASN A 291     -41.461   3.315   9.911  1.00 10.00      A   
ATOM   1924  CB  ASN A 291     -41.217   3.190   8.400  1.00 10.00      A   
ATOM   1925  CG  ASN A 291     -41.741   1.890   7.814  1.00 10.00      A   
ATOM   1926  OD1 ASN A 291     -41.715   0.843   8.461  1.00 10.00      A   
ATOM   1927  ND2 ASN A 291     -42.236   1.954   6.584  1.00 10.00      A   
ATOM   1928 HD21 ASN A 291     -42.242   2.826   6.127  1.00 10.00      A   
ATOM   1929 HD22 ASN A 291     -42.574   1.129   6.178  1.00 10.00      A   
ATOM   1930  C   ASN A 291     -40.365   2.593  10.690  1.00 10.00      A   
ATOM   1931  O   ASN A 291     -40.469   1.399  10.967  1.00 10.00      A   
ATOM   1932  N   ARG A 292     -39.323   3.332  11.065  1.00 10.00      A   
ATOM   1933  HN  ARG A 292     -39.299   4.284  10.820  1.00 10.00      A   
ATOM   1934  CA  ARG A 292     -38.213   2.761  11.823  1.00 10.00      A   
ATOM   1935  CB  ARG A 292     -37.005   3.703  11.830  1.00 10.00      A   
ATOM   1936  CG  ARG A 292     -36.583   4.207  10.460  1.00 10.00      A   
ATOM   1937  CD  ARG A 292     -36.126   3.078   9.552  1.00 10.00      A   
ATOM   1938  NE  ARG A 292     -35.985   3.529   8.169  1.00 10.00      A   
ATOM   1939  HE  ARG A 292     -36.694   4.119   7.812  1.00 10.00      A   
ATOM   1940  CZ  ARG A 292     -34.971   3.203   7.368  1.00 10.00      A   
ATOM   1941  NH1 ARG A 292     -33.988   2.414   7.800  1.00 10.00      A   
ATOM   1942 HH11 ARG A 292     -33.196   2.163   7.167  1.00 10.00      A   
ATOM   1943 HH12 ARG A 292     -34.003   2.040   8.774  1.00 10.00      A   
ATOM   1944  NH2 ARG A 292     -34.946   3.675   6.131  1.00 10.00      A   
ATOM   1945 HH21 ARG A 292     -35.725   4.302   5.798  1.00 10.00      A   
ATOM   1946 HH22 ARG A 292     -34.164   3.433   5.491  1.00 10.00      A   
ATOM   1947  C   ARG A 292     -38.631   2.453  13.261  1.00 10.00      A   
ATOM   1948  O   ARG A 292     -37.929   1.744  13.985  1.00 10.00      A   
ATOM   1949  N   ALA A 293     -39.777   2.985  13.671  1.00 10.00      A   
ATOM   1950  HN  ALA A 293     -40.299   3.538  13.050  1.00 10.00      A   
ATOM   1951  CA  ALA A 293     -40.282   2.766  15.018  1.00 10.00      A   
ATOM   1952  CB  ALA A 293     -41.216   3.896  15.428  1.00 10.00      A   
ATOM   1953  C   ALA A 293     -40.989   1.421  15.122  1.00 10.00      A   
ATOM   1954  O   ALA A 293     -41.097   0.848  16.206  1.00 10.00      A   
ATOM   1955  N   ARG A 294     -41.454   0.915  13.988  1.00 10.00      A   
ATOM   1956  HN  ARG A 294     -41.314   1.405  13.152  1.00 10.00      A   
ATOM   1957  CB  ARG A 294     -43.668  -0.131  13.850  1.00 10.00      A   
ATOM   1958  CG  ARG A 294     -44.503  -1.403  13.859  1.00 10.00      A   
ATOM   1959  CD  ARG A 294     -45.362  -1.497  12.609  1.00 10.00      A   
ATOM   1960  NE  ARG A 294     -45.787  -2.867  12.332  1.00 10.00      A   
ATOM   1961  HE  ARG A 294     -46.652  -3.152  12.705  1.00 10.00      A   
ATOM   1962  CZ  ARG A 294     -45.084  -3.728  11.595  1.00 10.00      A   
ATOM   1963  NH1 ARG A 294     -43.903  -3.375  11.099  1.00 10.00      A   
ATOM   1964 HH11 ARG A 294     -43.509  -2.419  11.294  1.00 10.00      A   
ATOM   1965 HH12 ARG A 294     -43.358  -4.044  10.512  1.00 10.00      A   
ATOM   1966  NH2 ARG A 294     -45.552  -4.948  11.370  1.00 10.00      A   
ATOM   1967 HH21 ARG A 294     -45.003  -5.620  10.790  1.00 10.00      A   
ATOM   1968 HH22 ARG A 294     -46.465  -5.247  11.777  1.00 10.00      A   
ATOM   1969  CA  ARG A 294     -42.153  -0.359  13.950  1.00 10.00      A   
ATOM   1970  C   ARG A 294     -41.646  -1.199  12.782  1.00 10.00      A   
ATOM   1971  O   ARG A 294     -42.336  -1.279  11.746  1.00 10.00      A   
ATOM   1972  OXT ARG A 294     -40.537  -1.757  12.897  1.00 10.00      A   
ATOM   1973  C   GLY B   9     -10.513  -2.764   4.314  1.00 10.00      B   
ATOM   1974  O   GLY B   9     -11.313  -2.506   5.217  1.00 10.00      B   
ATOM   1975  N   GLY B   9     -10.169  -0.443   3.525  1.00 10.00      B   
ATOM   1976  HT1 GLY B   9     -10.996  -0.094   4.047  1.00 10.00      B   
ATOM   1977  HT2 GLY B   9     -10.020   0.157   2.690  1.00 10.00      B   
ATOM   1978  HT3 GLY B   9      -9.333  -0.373   4.139  1.00 10.00      B   
ATOM   1979  CA  GLY B   9     -10.384  -1.850   3.116  1.00 10.00      B   
ATOM   1980  N   VAL B  10      -9.713  -3.820   4.330  1.00 10.00      B   
ATOM   1981  HN  VAL B  10      -9.078  -3.948   3.593  1.00 10.00      B   
ATOM   1982  CA  VAL B  10      -9.727  -4.783   5.423  1.00 10.00      B   
ATOM   1983  CB  VAL B  10      -9.277  -6.178   4.945  1.00 10.00      B   
ATOM   1984  CG1 VAL B  10      -9.346  -7.188   6.082  1.00 10.00      B   
ATOM   1985  CG2 VAL B  10     -10.117  -6.638   3.766  1.00 10.00      B   
ATOM   1986  C   VAL B  10      -8.794  -4.316   6.531  1.00 10.00      B   
ATOM   1987  O   VAL B  10      -7.588  -4.178   6.321  1.00 10.00      B   
ATOM   1988  N   MET B  11      -9.353  -4.066   7.704  1.00 10.00      B   
ATOM   1989  HN  MET B  11     -10.320  -4.213   7.816  1.00 10.00      B   
ATOM   1990  CA  MET B  11      -8.563  -3.597   8.832  1.00 10.00      B   
ATOM   1991  CB  MET B  11      -8.753  -2.088   9.044  1.00 10.00      B   
ATOM   1992  CG  MET B  11      -7.856  -1.208   8.182  1.00 10.00      B   
ATOM   1993  SD  MET B  11      -8.565  -0.829   6.564  1.00 10.00      B   
ATOM   1994  CE  MET B  11      -7.270   0.201   5.875  1.00 10.00      B   
ATOM   1995  C   MET B  11      -8.893  -4.357  10.113  1.00 10.00      B   
ATOM   1996  O   MET B  11      -9.807  -3.982  10.853  1.00 10.00      B   
ATOM   1997  N   THR B  12      -8.155  -5.431  10.360  1.00 10.00      B   
ATOM   1998  HN  THR B  12      -7.472  -5.700   9.709  1.00 10.00      B   
ATOM   1999  CA  THR B  12      -8.341  -6.238  11.560  1.00 10.00      B   
ATOM   2000  CB  THR B  12      -7.599  -7.579  11.417  1.00 10.00      B   
ATOM   2001  OG1 THR B  12      -7.445  -7.883  10.026  1.00 10.00      B   
ATOM   2002  HG1 THR B  12      -6.552  -7.646   9.745  1.00 10.00      B   
ATOM   2003  CG2 THR B  12      -8.375  -8.699  12.092  1.00 10.00      B   
ATOM   2004  C   THR B  12      -7.789  -5.488  12.773  1.00 10.00      B   
ATOM   2005  O   THR B  12      -6.892  -4.654  12.632  1.00 10.00      B   
ATOM   2006  N   ASP B  13      -8.315  -5.787  13.962  1.00 10.00      B   
ATOM   2007  HN  ASP B  13      -9.013  -6.471  14.017  1.00 10.00      B   
ATOM   2008  CA  ASP B  13      -7.873  -5.112  15.185  1.00 10.00      B   
ATOM   2009  CB  ASP B  13      -8.671  -5.572  16.406  1.00 10.00      B   
ATOM   2010  CG  ASP B  13      -8.654  -4.542  17.520  1.00 10.00      B   
ATOM   2011  OD1 ASP B  13      -9.180  -3.423  17.308  1.00 10.00      B   
ATOM   2012  OD2 ASP B  13      -8.125  -4.846  18.606  1.00 10.00      B   
ATOM   2013  C   ASP B  13      -6.377  -5.280  15.417  1.00 10.00      B   
ATOM   2014  O   ASP B  13      -5.697  -4.343  15.835  1.00 10.00      B   
ATOM   2015  N   VAL B  14      -5.867  -6.469  15.118  1.00 10.00      B   
ATOM   2016  HN  VAL B  14      -6.461  -7.172  14.792  1.00 10.00      B   
ATOM   2017  CA  VAL B  14      -4.445  -6.759  15.277  1.00 10.00      B   
ATOM   2018  CB  VAL B  14      -4.118  -8.226  14.923  1.00 10.00      B   
ATOM   2019  CG1 VAL B  14      -4.544  -9.157  16.044  1.00 10.00      B   
ATOM   2020  CG2 VAL B  14      -4.787  -8.629  13.616  1.00 10.00      B   
ATOM   2021  C   VAL B  14      -3.599  -5.831  14.405  1.00 10.00      B   
ATOM   2022  O   VAL B  14      -2.538  -5.371  14.819  1.00 10.00      B   
ATOM   2023  N   HIS B  15      -4.092  -5.544  13.205  1.00 10.00      B   
ATOM   2024  HN  HIS B  15      -4.958  -5.919  12.942  1.00 10.00      B   
ATOM   2025  CA  HIS B  15      -3.385  -4.677  12.274  1.00 10.00      B   
ATOM   2026  CB  HIS B  15      -3.888  -4.889  10.842  1.00 10.00      B   
ATOM   2027  CG  HIS B  15      -3.643  -6.277  10.334  1.00 10.00      B   
ATOM   2028  ND1 HIS B  15      -4.664  -7.054   9.849  1.00 10.00      B   
ATOM   2029  CD2 HIS B  15      -2.484  -6.983  10.283  1.00 10.00      B   
ATOM   2030  CE1 HIS B  15      -4.110  -8.210   9.517  1.00 10.00      B   
ATOM   2031  NE2 HIS B  15      -2.794  -8.216   9.764  1.00 10.00      B   
ATOM   2032  HE2 HIS B  15      -2.227  -9.021   9.825  1.00 10.00      B   
ATOM   2033  C   HIS B  15      -3.510  -3.221  12.698  1.00 10.00      B   
ATOM   2034  O   HIS B  15      -2.623  -2.410  12.436  1.00 10.00      B   
ATOM   2035  N   ARG B  16      -4.612  -2.900  13.371  1.00 10.00      B   
ATOM   2036  HN  ARG B  16      -5.290  -3.592  13.537  1.00 10.00      B   
ATOM   2037  CA  ARG B  16      -4.840  -1.546  13.863  1.00 10.00      B   
ATOM   2038  CB  ARG B  16      -6.243  -1.411  14.461  1.00 10.00      B   
ATOM   2039  CG  ARG B  16      -7.374  -1.672  13.480  1.00 10.00      B   
ATOM   2040  CD  ARG B  16      -8.698  -1.864  14.202  1.00 10.00      B   
ATOM   2041  NE  ARG B  16      -9.662  -2.598  13.385  1.00 10.00      B   
ATOM   2042  HE  ARG B  16      -9.518  -2.599  12.410  1.00 10.00      B   
ATOM   2043  CZ  ARG B  16     -10.706  -3.263  13.875  1.00 10.00      B   
ATOM   2044  NH1 ARG B  16     -10.907  -3.333  15.187  1.00 10.00      B   
ATOM   2045 HH11 ARG B  16     -10.230  -2.884  15.853  1.00 10.00      B   
ATOM   2046 HH12 ARG B  16     -11.738  -3.831  15.566  1.00 10.00      B   
ATOM   2047  NH2 ARG B  16     -11.525  -3.899  13.047  1.00 10.00      B   
ATOM   2048 HH21 ARG B  16     -11.341  -3.885  12.015  1.00 10.00      B   
ATOM   2049 HH22 ARG B  16     -12.349  -4.419  13.415  1.00 10.00      B   
ATOM   2050  C   ARG B  16      -3.794  -1.222  14.918  1.00 10.00      B   
ATOM   2051  O   ARG B  16      -3.336  -0.087  15.033  1.00 10.00      B   
ATOM   2052  N   ARG B  17      -3.418  -2.238  15.685  1.00 10.00      B   
ATOM   2053  HN  ARG B  17      -3.837  -3.118  15.554  1.00 10.00      B   
ATOM   2054  CA  ARG B  17      -2.409  -2.083  16.720  1.00 10.00      B   
ATOM   2055  CB  ARG B  17      -2.487  -3.226  17.733  1.00 10.00      B   
ATOM   2056  CG  ARG B  17      -3.519  -3.017  18.828  1.00 10.00      B   
ATOM   2057  CD  ARG B  17      -3.171  -1.808  19.685  1.00 10.00      B   
ATOM   2058  NE  ARG B  17      -4.161  -1.570  20.735  1.00 10.00      B   
ATOM   2059  HE  ARG B  17      -5.027  -2.038  20.653  1.00 10.00      B   
ATOM   2060  CZ  ARG B  17      -3.958  -0.767  21.783  1.00 10.00      B   
ATOM   2061  NH1 ARG B  17      -2.800  -0.128  21.924  1.00 10.00      B   
ATOM   2062 HH11 ARG B  17      -2.043  -0.249  21.219  1.00 10.00      B   
ATOM   2063 HH12 ARG B  17      -2.644   0.502  22.743  1.00 10.00      B   
ATOM   2064  NH2 ARG B  17      -4.911  -0.601  22.687  1.00 10.00      B   
ATOM   2065 HH21 ARG B  17      -4.752   0.019  23.511  1.00 10.00      B   
ATOM   2066 HH22 ARG B  17      -5.828  -1.091  22.581  1.00 10.00      B   
ATOM   2067  C   ARG B  17      -1.018  -2.023  16.102  1.00 10.00      B   
ATOM   2068  O   ARG B  17      -0.171  -1.245  16.539  1.00 10.00      B   
ATOM   2069  N   PHE B  18      -0.800  -2.846  15.075  1.00 10.00      B   
ATOM   2070  HN  PHE B  18      -1.518  -3.448  14.787  1.00 10.00      B   
ATOM   2071  CA  PHE B  18       0.481  -2.892  14.375  1.00 10.00      B   
ATOM   2072  CB  PHE B  18       0.446  -3.939  13.256  1.00 10.00      B   
ATOM   2073  CG  PHE B  18       1.769  -4.147  12.568  1.00 10.00      B   
ATOM   2074  CD1 PHE B  18       2.026  -3.570  11.335  1.00 10.00      B   
ATOM   2075  CD2 PHE B  18       2.757  -4.918  13.156  1.00 10.00      B   
ATOM   2076  CE1 PHE B  18       3.241  -3.758  10.703  1.00 10.00      B   
ATOM   2077  CE2 PHE B  18       3.974  -5.111  12.529  1.00 10.00      B   
ATOM   2078  CZ  PHE B  18       4.217  -4.530  11.301  1.00 10.00      B   
ATOM   2079  C   PHE B  18       0.832  -1.521  13.807  1.00 10.00      B   
ATOM   2080  O   PHE B  18       1.968  -1.063  13.924  1.00 10.00      B   
ATOM   2081  N   LEU B  19      -0.158  -0.863  13.210  1.00 10.00      B   
ATOM   2082  HN  LEU B  19      -1.043  -1.286  13.148  1.00 10.00      B   
ATOM   2083  CA  LEU B  19       0.044   0.462  12.635  1.00 10.00      B   
ATOM   2084  CB  LEU B  19      -1.218   0.943  11.916  1.00 10.00      B   
ATOM   2085  CG  LEU B  19      -1.572   0.226  10.612  1.00 10.00      B   
ATOM   2086  CD1 LEU B  19      -2.885   0.754  10.054  1.00 10.00      B   
ATOM   2087  CD2 LEU B  19      -0.453   0.381   9.593  1.00 10.00      B   
ATOM   2088  C   LEU B  19       0.451   1.463  13.708  1.00 10.00      B   
ATOM   2089  O   LEU B  19       1.290   2.327  13.471  1.00 10.00      B   
ATOM   2090  N   GLN B  20      -0.139   1.330  14.891  1.00 10.00      B   
ATOM   2091  HN  GLN B  20      -0.797   0.614  15.018  1.00 10.00      B   
ATOM   2092  CA  GLN B  20       0.168   2.219  16.005  1.00 10.00      B   
ATOM   2093  CB  GLN B  20      -0.805   1.992  17.164  1.00 10.00      B   
ATOM   2094  CG  GLN B  20      -2.254   2.312  16.834  1.00 10.00      B   
ATOM   2095  CD  GLN B  20      -3.204   1.942  17.955  1.00 10.00      B   
ATOM   2096  OE1 GLN B  20      -2.853   2.001  19.132  1.00 10.00      B   
ATOM   2097  NE2 GLN B  20      -4.415   1.546  17.599  1.00 10.00      B   
ATOM   2098 HE21 GLN B  20      -4.626   1.513  16.641  1.00 10.00      B   
ATOM   2099 HE22 GLN B  20      -5.052   1.306  18.304  1.00 10.00      B   
ATOM   2100  C   GLN B  20       1.600   2.007  16.479  1.00 10.00      B   
ATOM   2101  O   GLN B  20       2.322   2.962  16.769  1.00 10.00      B   
ATOM   2102  N   LEU B  21       2.011   0.747  16.542  1.00 10.00      B   
ATOM   2103  HN  LEU B  21       1.390   0.029  16.291  1.00 10.00      B   
ATOM   2104  CA  LEU B  21       3.358   0.402  16.975  1.00 10.00      B   
ATOM   2105  CB  LEU B  21       3.485  -1.107  17.196  1.00 10.00      B   
ATOM   2106  CG  LEU B  21       2.447  -1.737  18.127  1.00 10.00      B   
ATOM   2107  CD1 LEU B  21       2.725  -3.220  18.316  1.00 10.00      B   
ATOM   2108  CD2 LEU B  21       2.409  -1.017  19.467  1.00 10.00      B   
ATOM   2109  C   LEU B  21       4.378   0.878  15.949  1.00 10.00      B   
ATOM   2110  O   LEU B  21       5.486   1.278  16.293  1.00 10.00      B   
ATOM   2111  N   LEU B  22       3.980   0.853  14.684  1.00 10.00      B   
ATOM   2112  HN  LEU B  22       3.080   0.522  14.474  1.00 10.00      B   
ATOM   2113  CA  LEU B  22       4.844   1.293  13.601  1.00 10.00      B   
ATOM   2114  CB  LEU B  22       4.333   0.758  12.260  1.00 10.00      B   
ATOM   2115  CG  LEU B  22       5.341   0.749  11.104  1.00 10.00      B   
ATOM   2116  CD1 LEU B  22       6.500  -0.189  11.408  1.00 10.00      B   
ATOM   2117  CD2 LEU B  22       4.659   0.362   9.801  1.00 10.00      B   
ATOM   2118  C   LEU B  22       4.923   2.819  13.572  1.00 10.00      B   
ATOM   2119  O   LEU B  22       5.733   3.397  12.854  1.00 10.00      B   
ATOM   2120  N   MET B  23       4.065   3.465  14.357  1.00 10.00      B   
ATOM   2121  HN  MET B  23       3.426   2.948  14.893  1.00 10.00      B   
ATOM   2122  CA  MET B  23       4.047   4.918  14.439  1.00 10.00      B   
ATOM   2123  CB  MET B  23       2.622   5.433  14.662  1.00 10.00      B   
ATOM   2124  CG  MET B  23       1.758   5.447  13.413  1.00 10.00      B   
ATOM   2125  SD  MET B  23       0.067   5.980  13.749  1.00 10.00      B   
ATOM   2126  CE  MET B  23      -0.657   5.846  12.116  1.00 10.00      B   
ATOM   2127  C   MET B  23       4.946   5.394  15.574  1.00 10.00      B   
ATOM   2128  O   MET B  23       5.540   6.472  15.503  1.00 10.00      B   
ATOM   2129  N   THR B  24       5.037   4.588  16.625  1.00 10.00      B   
ATOM   2130  HN  THR B  24       4.524   3.749  16.635  1.00 10.00      B   
ATOM   2131  CA  THR B  24       5.863   4.923  17.776  1.00 10.00      B   
ATOM   2132  CB  THR B  24       5.436   4.125  19.021  1.00 10.00      B   
ATOM   2133  OG1 THR B  24       5.147   2.768  18.652  1.00 10.00      B   
ATOM   2134  HG1 THR B  24       5.894   2.399  18.157  1.00 10.00      B   
ATOM   2135  CG2 THR B  24       4.198   4.749  19.650  1.00 10.00      B   
ATOM   2136  C   THR B  24       7.339   4.665  17.497  1.00 10.00      B   
ATOM   2137  O   THR B  24       8.217   5.125  18.230  1.00 10.00      B   
ATOM   2138  N   HIS B  25       7.605   3.930  16.431  1.00 10.00      B   
ATOM   2139  HN  HIS B  25       6.864   3.604  15.876  1.00 10.00      B   
ATOM   2140  CA  HIS B  25       8.969   3.597  16.054  1.00 10.00      B   
ATOM   2141  CB  HIS B  25       9.147   2.076  15.999  1.00 10.00      B   
ATOM   2142  CG  HIS B  25       9.098   1.411  17.345  1.00 10.00      B   
ATOM   2143  ND1 HIS B  25       7.957   1.423  18.114  1.00 10.00      B   
ATOM   2144  CD2 HIS B  25      10.073   0.745  18.012  1.00 10.00      B   
ATOM   2145  CE1 HIS B  25       8.257   0.771  19.220  1.00 10.00      B   
ATOM   2146  NE2 HIS B  25       9.526   0.341  19.205  1.00 10.00      B   
ATOM   2147  HE2 HIS B  25      10.024  -0.010  19.974  1.00 10.00      B   
ATOM   2148  C   HIS B  25       9.319   4.227  14.714  1.00 10.00      B   
ATOM   2149  O   HIS B  25       8.455   4.383  13.857  1.00 10.00      B   
ATOM   2150  N   GLY B  26      10.581   4.598  14.546  1.00 10.00      B   
ATOM   2151  HN  GLY B  26      11.222   4.453  15.272  1.00 10.00      B   
ATOM   2152  CA  GLY B  26      11.018   5.220  13.309  1.00 10.00      B   
ATOM   2153  C   GLY B  26      11.267   4.219  12.197  1.00 10.00      B   
ATOM   2154  O   GLY B  26      10.895   4.453  11.048  1.00 10.00      B   
ATOM   2155  N   VAL B  27      11.901   3.106  12.535  1.00 10.00      B   
ATOM   2156  HN  VAL B  27      12.168   2.973  13.469  1.00 10.00      B   
ATOM   2157  CA  VAL B  27      12.204   2.070  11.556  1.00 10.00      B   
ATOM   2158  CB  VAL B  27      13.339   2.509  10.589  1.00 10.00      B   
ATOM   2159  CG1 VAL B  27      14.665   2.685  11.319  1.00 10.00      B   
ATOM   2160  CG2 VAL B  27      13.478   1.545   9.417  1.00 10.00      B   
ATOM   2161  C   VAL B  27      12.581   0.767  12.258  1.00 10.00      B   
ATOM   2162  O   VAL B  27      13.206   0.784  13.319  1.00 10.00      B   
ATOM   2163  N   LEU B  28      12.183  -0.355  11.679  1.00 10.00      B   
ATOM   2164  HN  LEU B  28      11.686  -0.309  10.835  1.00 10.00      B   
ATOM   2165  CA  LEU B  28      12.481  -1.660  12.251  1.00 10.00      B   
ATOM   2166  CB  LEU B  28      11.236  -2.249  12.923  1.00 10.00      B   
ATOM   2167  CG  LEU B  28      10.783  -1.584  14.226  1.00 10.00      B   
ATOM   2168  CD1 LEU B  28       9.387  -2.054  14.606  1.00 10.00      B   
ATOM   2169  CD2 LEU B  28      11.765  -1.883  15.349  1.00 10.00      B   
ATOM   2170  C   LEU B  28      12.985  -2.606  11.170  1.00 10.00      B   
ATOM   2171  O   LEU B  28      12.758  -2.375   9.985  1.00 10.00      B   
ATOM   2172  N   GLU B  29      13.674  -3.660  11.584  1.00 10.00      B   
ATOM   2173  HN  GLU B  29      13.834  -3.780  12.543  1.00 10.00      B   
ATOM   2174  CA  GLU B  29      14.208  -4.642  10.647  1.00 10.00      B   
ATOM   2175  CB  GLU B  29      15.337  -5.443  11.300  1.00 10.00      B   
ATOM   2176  CG  GLU B  29      16.576  -4.623  11.619  1.00 10.00      B   
ATOM   2177  CD  GLU B  29      17.221  -4.038  10.379  1.00 10.00      B   
ATOM   2178  OE1 GLU B  29      17.457  -2.813  10.345  1.00 10.00      B   
ATOM   2179  OE2 GLU B  29      17.501  -4.803   9.433  1.00 10.00      B   
ATOM   2180  C   GLU B  29      13.115  -5.588  10.155  1.00 10.00      B   
ATOM   2181  O   GLU B  29      12.011  -5.618  10.705  1.00 10.00      B   
ATOM   2182  N   GLU B  30      13.438  -6.366   9.125  1.00 10.00      B   
ATOM   2183  HN  GLU B  30      14.336  -6.291   8.737  1.00 10.00      B   
ATOM   2184  CA  GLU B  30      12.499  -7.322   8.543  1.00 10.00      B   
ATOM   2185  CB  GLU B  30      13.172  -8.070   7.393  1.00 10.00      B   
ATOM   2186  CG  GLU B  30      12.366  -9.239   6.851  1.00 10.00      B   
ATOM   2187  CD  GLU B  30      13.240 -10.276   6.183  1.00 10.00      B   
ATOM   2188  OE1 GLU B  30      12.708 -11.103   5.416  1.00 10.00      B   
ATOM   2189  OE2 GLU B  30      14.468 -10.269   6.418  1.00 10.00      B   
ATOM   2190  C   GLU B  30      11.997  -8.315   9.590  1.00 10.00      B   
ATOM   2191  O   GLU B  30      10.793  -8.501   9.762  1.00 10.00      B   
ATOM   2192  N   TRP B  31      12.928  -8.942  10.296  1.00 10.00      B   
ATOM   2193  HN  TRP B  31      13.870  -8.752  10.117  1.00 10.00      B   
ATOM   2194  CA  TRP B  31      12.579  -9.912  11.324  1.00 10.00      B   
ATOM   2195  CB  TRP B  31      13.803 -10.730  11.755  1.00 10.00      B   
ATOM   2196  CG  TRP B  31      15.015  -9.903  12.066  1.00 10.00      B   
ATOM   2197  CD1 TRP B  31      15.936  -9.425  11.177  1.00 10.00      B   
ATOM   2198  CD2 TRP B  31      15.440  -9.463  13.359  1.00 10.00      B   
ATOM   2199  NE1 TRP B  31      16.899  -8.704  11.835  1.00 10.00      B   
ATOM   2200  HE1 TRP B  31      17.666  -8.255  11.413  1.00 10.00      B   
ATOM   2201  CE2 TRP B  31      16.618  -8.712  13.177  1.00 10.00      B   
ATOM   2202  CE3 TRP B  31      14.933  -9.622  14.652  1.00 10.00      B   
ATOM   2203  CZ2 TRP B  31      17.300  -8.131  14.242  1.00 10.00      B   
ATOM   2204  CZ3 TRP B  31      15.612  -9.045  15.707  1.00 10.00      B   
ATOM   2205  CH2 TRP B  31      16.779  -8.305  15.495  1.00 10.00      B   
ATOM   2206  C   TRP B  31      11.909  -9.234  12.518  1.00 10.00      B   
ATOM   2207  O   TRP B  31      11.099  -9.845  13.216  1.00 10.00      B   
ATOM   2208  N   ASP B  32      12.234  -7.962  12.728  1.00 10.00      B   
ATOM   2209  HN  ASP B  32      12.868  -7.528  12.124  1.00 10.00      B   
ATOM   2210  CA  ASP B  32      11.663  -7.193  13.827  1.00 10.00      B   
ATOM   2211  CB  ASP B  32      12.335  -5.823  13.939  1.00 10.00      B   
ATOM   2212  CG  ASP B  32      13.263  -5.707  15.131  1.00 10.00      B   
ATOM   2213  OD1 ASP B  32      12.767  -5.630  16.277  1.00 10.00      B   
ATOM   2214  OD2 ASP B  32      14.493  -5.669  14.926  1.00 10.00      B   
ATOM   2215  C   ASP B  32      10.166  -7.015  13.628  1.00 10.00      B   
ATOM   2216  O   ASP B  32       9.369  -7.354  14.505  1.00 10.00      B   
ATOM   2217  N   VAL B  33       9.784  -6.501  12.459  1.00 10.00      B   
ATOM   2218  HN  VAL B  33      10.467  -6.261  11.792  1.00 10.00      B   
ATOM   2219  CA  VAL B  33       8.374  -6.286  12.151  1.00 10.00      B   
ATOM   2220  CB  VAL B  33       8.143  -5.438  10.877  1.00 10.00      B   
ATOM   2221  CG1 VAL B  33       8.684  -4.029  11.059  1.00 10.00      B   
ATOM   2222  CG2 VAL B  33       8.750  -6.094   9.646  1.00 10.00      B   
ATOM   2223  C   VAL B  33       7.621  -7.609  12.053  1.00 10.00      B   
ATOM   2224  O   VAL B  33       6.432  -7.674  12.356  1.00 10.00      B   
ATOM   2225  N   LYS B  34       8.318  -8.669  11.650  1.00 10.00      B   
ATOM   2226  HN  LYS B  34       9.266  -8.562  11.416  1.00 10.00      B   
ATOM   2227  CA  LYS B  34       7.696  -9.982  11.540  1.00 10.00      B   
ATOM   2228  CB  LYS B  34       8.617 -10.978  10.829  1.00 10.00      B   
ATOM   2229  CG  LYS B  34       7.928 -12.273  10.421  1.00 10.00      B   
ATOM   2230  CD  LYS B  34       6.626 -11.990   9.687  1.00 10.00      B   
ATOM   2231  CE  LYS B  34       5.901 -13.270   9.303  1.00 10.00      B   
ATOM   2232  NZ  LYS B  34       4.556 -12.993   8.729  1.00 10.00      B   
ATOM   2233  HZ1 LYS B  34       4.032 -13.882   8.593  1.00 10.00      B   
ATOM   2234  HZ2 LYS B  34       4.647 -12.512   7.811  1.00 10.00      B   
ATOM   2235  HZ3 LYS B  34       4.010 -12.380   9.374  1.00 10.00      B   
ATOM   2236  C   LYS B  34       7.304 -10.493  12.923  1.00 10.00      B   
ATOM   2237  O   LYS B  34       6.186 -10.975  13.127  1.00 10.00      B   
ATOM   2238  N   ARG B  35       8.221 -10.364  13.877  1.00 10.00      B   
ATOM   2239  HN  ARG B  35       9.096  -9.975  13.654  1.00 10.00      B   
ATOM   2240  CA  ARG B  35       7.954 -10.793  15.244  1.00 10.00      B   
ATOM   2241  CB  ARG B  35       9.235 -10.813  16.083  1.00 10.00      B   
ATOM   2242  CG  ARG B  35      10.278 -11.808  15.595  1.00 10.00      B   
ATOM   2243  CD  ARG B  35      11.144 -12.315  16.738  1.00 10.00      B   
ATOM   2244  NE  ARG B  35      10.452 -13.319  17.548  1.00 10.00      B   
ATOM   2245  HE  ARG B  35       9.519 -13.528  17.307  1.00 10.00      B   
ATOM   2246  CZ  ARG B  35      11.009 -13.966  18.573  1.00 10.00      B   
ATOM   2247  NH1 ARG B  35      12.264 -13.710  18.929  1.00 10.00      B   
ATOM   2248 HH11 ARG B  35      12.694 -14.214  19.732  1.00 10.00      B   
ATOM   2249 HH12 ARG B  35      12.828 -13.003  18.403  1.00 10.00      B   
ATOM   2250  NH2 ARG B  35      10.309 -14.874  19.240  1.00 10.00      B   
ATOM   2251 HH21 ARG B  35       9.324 -15.083  18.965  1.00 10.00      B   
ATOM   2252 HH22 ARG B  35      10.739 -15.384  20.044  1.00 10.00      B   
ATOM   2253  C   ARG B  35       6.912  -9.879  15.879  1.00 10.00      B   
ATOM   2254  O   ARG B  35       6.110 -10.312  16.704  1.00 10.00      B   
ATOM   2255  N   LEU B  36       6.930  -8.612  15.479  1.00 10.00      B   
ATOM   2256  HN  LEU B  36       7.614  -8.323  14.835  1.00 10.00      B   
ATOM   2257  CA  LEU B  36       5.974  -7.638  15.987  1.00 10.00      B   
ATOM   2258  CB  LEU B  36       6.364  -6.223  15.551  1.00 10.00      B   
ATOM   2259  CG  LEU B  36       5.613  -5.073  16.229  1.00 10.00      B   
ATOM   2260  CD1 LEU B  36       5.964  -4.997  17.708  1.00 10.00      B   
ATOM   2261  CD2 LEU B  36       5.909  -3.752  15.535  1.00 10.00      B   
ATOM   2262  C   LEU B  36       4.571  -7.978  15.489  1.00 10.00      B   
ATOM   2263  O   LEU B  36       3.592  -7.877  16.232  1.00 10.00      B   
ATOM   2264  N   GLN B  37       4.488  -8.399  14.230  1.00 10.00      B   
ATOM   2265  HN  GLN B  37       5.306  -8.448  13.689  1.00 10.00      B   
ATOM   2266  CA  GLN B  37       3.220  -8.776  13.625  1.00 10.00      B   
ATOM   2267  CB  GLN B  37       3.407  -9.104  12.140  1.00 10.00      B   
ATOM   2268  CG  GLN B  37       2.111  -9.417  11.406  1.00 10.00      B   
ATOM   2269  CD  GLN B  37       2.294 -10.438  10.300  1.00 10.00      B   
ATOM   2270  OE1 GLN B  37       3.206 -11.265  10.344  1.00 10.00      B   
ATOM   2271  NE2 GLN B  37       1.419 -10.393   9.306  1.00 10.00      B   
ATOM   2272 HE21 GLN B  37       0.718  -9.711   9.338  1.00 10.00      B   
ATOM   2273 HE22 GLN B  37       1.495 -11.061   8.581  1.00 10.00      B   
ATOM   2274  C   GLN B  37       2.636  -9.979  14.356  1.00 10.00      B   
ATOM   2275  O   GLN B  37       1.459  -9.991  14.717  1.00 10.00      B   
ATOM   2276  N   THR B  38       3.473 -10.984  14.588  1.00 10.00      B   
ATOM   2277  HN  THR B  38       4.404 -10.917  14.279  1.00 10.00      B   
ATOM   2278  CA  THR B  38       3.037 -12.184  15.285  1.00 10.00      B   
ATOM   2279  CB  THR B  38       4.059 -13.343  15.153  1.00 10.00      B   
ATOM   2280  OG1 THR B  38       3.374 -14.602  15.139  1.00 10.00      B   
ATOM   2281  HG1 THR B  38       3.016 -14.762  14.258  1.00 10.00      B   
ATOM   2282  CG2 THR B  38       5.082 -13.336  16.279  1.00 10.00      B   
ATOM   2283  C   THR B  38       2.721 -11.872  16.752  1.00 10.00      B   
ATOM   2284  O   THR B  38       1.880 -12.523  17.372  1.00 10.00      B   
ATOM   2285  N   HIS B  39       3.384 -10.846  17.288  1.00 10.00      B   
ATOM   2286  HN  HIS B  39       4.041 -10.366  16.739  1.00 10.00      B   
ATOM   2287  CA  HIS B  39       3.170 -10.423  18.667  1.00 10.00      B   
ATOM   2288  CB  HIS B  39       4.196  -9.351  19.064  1.00 10.00      B   
ATOM   2289  CG  HIS B  39       4.209  -9.013  20.525  1.00 10.00      B   
ATOM   2290  ND1 HIS B  39       4.127  -7.711  20.958  1.00 10.00      B   
ATOM   2291  CD2 HIS B  39       4.300  -9.835  21.600  1.00 10.00      B   
ATOM   2292  CE1 HIS B  39       4.167  -7.768  22.276  1.00 10.00      B   
ATOM   2293  NE2 HIS B  39       4.273  -9.030  22.712  1.00 10.00      B   
ATOM   2294  HE2 HIS B  39       4.536  -9.299  23.621  1.00 10.00      B   
ATOM   2295  C   HIS B  39       1.750  -9.889  18.822  1.00 10.00      B   
ATOM   2296  O   HIS B  39       1.087 -10.134  19.829  1.00 10.00      B   
ATOM   2297  N   CYS B  40       1.287  -9.177  17.801  1.00 10.00      B   
ATOM   2298  HN  CYS B  40       1.869  -9.018  17.026  1.00 10.00      B   
ATOM   2299  CA  CYS B  40      -0.058  -8.622  17.801  1.00 10.00      B   
ATOM   2300  CB  CYS B  40      -0.245  -7.679  16.611  1.00 10.00      B   
ATOM   2301  SG  CYS B  40       0.989  -6.362  16.498  1.00 10.00      B   
ATOM   2302  HG  CYS B  40       2.191  -6.928  16.476  1.00 10.00      B   
ATOM   2303  C   CYS B  40      -1.090  -9.747  17.755  1.00 10.00      B   
ATOM   2304  O   CYS B  40      -2.135  -9.678  18.403  1.00 10.00      B   
ATOM   2305  N   TYR B  41      -0.777 -10.795  16.999  1.00 10.00      B   
ATOM   2306  HN  TYR B  41       0.073 -10.793  16.512  1.00 10.00      B   
ATOM   2307  CA  TYR B  41      -1.667 -11.945  16.874  1.00 10.00      B   
ATOM   2308  CB  TYR B  41      -1.188 -12.898  15.773  1.00 10.00      B   
ATOM   2309  CG  TYR B  41      -1.237 -12.315  14.375  1.00 10.00      B   
ATOM   2310  CD1 TYR B  41      -2.320 -11.555  13.953  1.00 10.00      B   
ATOM   2311  CD2 TYR B  41      -0.199 -12.526  13.473  1.00 10.00      B   
ATOM   2312  CE1 TYR B  41      -2.371 -11.022  12.678  1.00 10.00      B   
ATOM   2313  CE2 TYR B  41      -0.242 -11.997  12.194  1.00 10.00      B   
ATOM   2314  CZ  TYR B  41      -1.331 -11.245  11.802  1.00 10.00      B   
ATOM   2315  OH  TYR B  41      -1.379 -10.710  10.531  1.00 10.00      B   
ATOM   2316  HH  TYR B  41      -1.037 -11.355   9.898  1.00 10.00      B   
ATOM   2317  C   TYR B  41      -1.782 -12.686  18.204  1.00 10.00      B   
ATOM   2318  O   TYR B  41      -2.800 -13.311  18.493  1.00 10.00      B   
ATOM   2319  N   LYS B  42      -0.730 -12.598  19.012  1.00 10.00      B   
ATOM   2320  HN  LYS B  42       0.053 -12.086  18.718  1.00 10.00      B   
ATOM   2321  CA  LYS B  42      -0.705 -13.246  20.320  1.00 10.00      B   
ATOM   2322  CB  LYS B  42       0.727 -13.301  20.871  1.00 10.00      B   
ATOM   2323  CG  LYS B  42       1.682 -14.189  20.081  1.00 10.00      B   
ATOM   2324  CD  LYS B  42       3.103 -14.080  20.618  1.00 10.00      B   
ATOM   2325  CE  LYS B  42       4.096 -14.834  19.743  1.00 10.00      B   
ATOM   2326  NZ  LYS B  42       3.919 -16.309  19.827  1.00 10.00      B   
ATOM   2327  HZ1 LYS B  42       3.022 -16.589  19.381  1.00 10.00      B   
ATOM   2328  HZ2 LYS B  42       3.912 -16.617  20.819  1.00 10.00      B   
ATOM   2329  HZ3 LYS B  42       4.698 -16.790  19.337  1.00 10.00      B   
ATOM   2330  C   LYS B  42      -1.611 -12.513  21.306  1.00 10.00      B   
ATOM   2331  O   LYS B  42      -2.024 -13.074  22.321  1.00 10.00      B   
ATOM   2332  N   VAL B  43      -1.913 -11.254  21.006  1.00 10.00      B   
ATOM   2333  HN  VAL B  43      -1.554 -10.857  20.184  1.00 10.00      B   
ATOM   2334  CA  VAL B  43      -2.772 -10.450  21.867  1.00 10.00      B   
ATOM   2335  CB  VAL B  43      -2.628  -8.939  21.571  1.00 10.00      B   
ATOM   2336  CG1 VAL B  43      -3.394  -8.112  22.593  1.00 10.00      B   
ATOM   2337  CG2 VAL B  43      -1.165  -8.529  21.549  1.00 10.00      B   
ATOM   2338  C   VAL B  43      -4.232 -10.863  21.689  1.00 10.00      B   
ATOM   2339  O   VAL B  43      -5.015 -10.873  22.645  1.00 10.00      B   
ATOM   2340  N   HIS B  44      -4.586 -11.204  20.461  1.00 10.00      B   
ATOM   2341  HN  HIS B  44      -3.914 -11.173  19.749  1.00 10.00      B   
ATOM   2342  CA  HIS B  44      -5.944 -11.624  20.140  1.00 10.00      B   
ATOM   2343  CB  HIS B  44      -6.486 -10.850  18.930  1.00 10.00      B   
ATOM   2344  CG  HIS B  44      -6.533  -9.360  19.113  1.00 10.00      B   
ATOM   2345  ND1 HIS B  44      -5.382  -8.616  19.215  1.00 10.00      B   
ATOM   2346  CD2 HIS B  44      -7.603  -8.530  19.194  1.00 10.00      B   
ATOM   2347  CE1 HIS B  44      -5.767  -7.364  19.351  1.00 10.00      B   
ATOM   2348  NE2 HIS B  44      -7.102  -7.257  19.346  1.00 10.00      B   
ATOM   2349  HE2 HIS B  44      -7.608  -6.418  19.197  1.00 10.00      B   
ATOM   2350  C   HIS B  44      -5.975 -13.122  19.859  1.00 10.00      B   
ATOM   2351  O   HIS B  44      -5.754 -13.935  20.762  1.00 10.00      B   
ATOM   2352  N   ASN B  47      -6.559 -14.142  16.551  1.00 10.00      B   
ATOM   2353  HN  ASN B  47      -6.722 -13.462  15.864  1.00 10.00      B   
ATOM   2354  CA  ASN B  47      -6.594 -15.550  16.167  1.00 10.00      B   
ATOM   2355  CB  ASN B  47      -7.491 -16.359  17.109  1.00 10.00      B   
ATOM   2356  CG  ASN B  47      -7.034 -17.801  17.257  1.00 10.00      B   
ATOM   2357  OD1 ASN B  47      -6.978 -18.558  16.284  1.00 10.00      B   
ATOM   2358  ND2 ASN B  47      -6.695 -18.191  18.476  1.00 10.00      B   
ATOM   2359 HD21 ASN B  47      -6.753 -17.538  19.207  1.00 10.00      B   
ATOM   2360 HD22 ASN B  47      -6.398 -19.118  18.601  1.00 10.00      B   
ATOM   2361  C   ASN B  47      -7.058 -15.694  14.720  1.00 10.00      B   
ATOM   2362  O   ASN B  47      -7.977 -16.452  14.412  1.00 10.00      B   
ATOM   2363  N   ALA B  48      -6.419 -14.943  13.837  1.00 10.00      B   
ATOM   2364  HN  ALA B  48      -5.693 -14.365  14.143  1.00 10.00      B   
ATOM   2365  CA  ALA B  48      -6.751 -14.977  12.420  1.00 10.00      B   
ATOM   2366  CB  ALA B  48      -6.540 -13.603  11.797  1.00 10.00      B   
ATOM   2367  C   ALA B  48      -5.900 -16.025  11.713  1.00 10.00      B   
ATOM   2368  O   ALA B  48      -5.163 -16.772  12.359  1.00 10.00      B   
ATOM   2369  N   THR B  49      -6.002 -16.081  10.395  1.00 10.00      B   
ATOM   2370  HN  THR B  49      -6.596 -15.459   9.933  1.00 10.00      B   
ATOM   2371  CA  THR B  49      -5.232 -17.038   9.619  1.00 10.00      B   
ATOM   2372  CB  THR B  49      -6.006 -17.532   8.373  1.00 10.00      B   
ATOM   2373  OG1 THR B  49      -5.369 -18.698   7.836  1.00 10.00      B   
ATOM   2374  HG1 THR B  49      -6.030 -19.395   7.700  1.00 10.00      B   
ATOM   2375  CG2 THR B  49      -6.087 -16.453   7.304  1.00 10.00      B   
ATOM   2376  C   THR B  49      -3.879 -16.440   9.226  1.00 10.00      B   
ATOM   2377  O   THR B  49      -3.605 -15.273   9.512  1.00 10.00      B   
ATOM   2378  N   VAL B  50      -3.044 -17.241   8.584  1.00 10.00      B   
ATOM   2379  HN  VAL B  50      -3.333 -18.152   8.361  1.00 10.00      B   
ATOM   2380  CA  VAL B  50      -1.724 -16.791   8.166  1.00 10.00      B   
ATOM   2381  CB  VAL B  50      -0.701 -17.946   8.116  1.00 10.00      B   
ATOM   2382  CG1 VAL B  50      -0.217 -18.282   9.518  1.00 10.00      B   
ATOM   2383  CG2 VAL B  50      -1.298 -19.176   7.445  1.00 10.00      B   
ATOM   2384  C   VAL B  50      -1.779 -16.091   6.813  1.00 10.00      B   
ATOM   2385  O   VAL B  50      -2.379 -16.592   5.858  1.00 10.00      B   
ATOM   2386  N   ASP B  51      -1.155 -14.928   6.743  1.00 10.00      B   
ATOM   2387  HN  ASP B  51      -0.697 -14.582   7.538  1.00 10.00      B   
ATOM   2388  CA  ASP B  51      -1.123 -14.144   5.518  1.00 10.00      B   
ATOM   2389  CB  ASP B  51      -1.000 -12.648   5.839  1.00 10.00      B   
ATOM   2390  CG  ASP B  51       0.374 -12.257   6.360  1.00 10.00      B   
ATOM   2391  OD1 ASP B  51       1.191 -11.754   5.565  1.00 10.00      B   
ATOM   2392  OD2 ASP B  51       0.636 -12.449   7.567  1.00 10.00      B   
ATOM   2393  C   ASP B  51       0.026 -14.588   4.620  1.00 10.00      B   
ATOM   2394  O   ASP B  51       0.808 -15.472   4.981  1.00 10.00      B   
ATOM   2395  N   LYS B  52       0.105 -13.996   3.441  1.00 10.00      B   
ATOM   2396  HN  LYS B  52      -0.553 -13.311   3.206  1.00 10.00      B   
ATOM   2397  CA  LYS B  52       1.163 -14.314   2.499  1.00 10.00      B   
ATOM   2398  CB  LYS B  52       0.611 -15.016   1.258  1.00 10.00      B   
ATOM   2399  CG  LYS B  52       1.379 -16.273   0.884  1.00 10.00      B   
ATOM   2400  CD  LYS B  52       1.116 -16.688  -0.553  1.00 10.00      B   
ATOM   2401  CE  LYS B  52       1.892 -17.945  -0.913  1.00 10.00      B   
ATOM   2402  NZ  LYS B  52       3.340 -17.814  -0.597  1.00 10.00      B   
ATOM   2403  HZ1 LYS B  52       3.871 -18.606  -1.010  1.00 10.00      B   
ATOM   2404  HZ2 LYS B  52       3.483 -17.819   0.432  1.00 10.00      B   
ATOM   2405  HZ3 LYS B  52       3.716 -16.917  -0.985  1.00 10.00      B   
ATOM   2406  C   LYS B  52       1.876 -13.034   2.108  1.00 10.00      B   
ATOM   2407  O   LYS B  52       1.236 -12.074   1.687  1.00 10.00      B   
ATOM   2408  N   LEU B  53       3.195 -13.034   2.243  1.00 10.00      B   
ATOM   2409  HN  LEU B  53       3.636 -13.854   2.551  1.00 10.00      B   
ATOM   2410  CA  LEU B  53       4.014 -11.863   1.940  1.00 10.00      B   
ATOM   2411  CB  LEU B  53       5.504 -12.204   2.064  1.00 10.00      B   
ATOM   2412  CG  LEU B  53       6.479 -11.024   2.038  1.00 10.00      B   
ATOM   2413  CD1 LEU B  53       6.220 -10.086   3.209  1.00 10.00      B   
ATOM   2414  CD2 LEU B  53       7.918 -11.518   2.054  1.00 10.00      B   
ATOM   2415  C   LEU B  53       3.711 -11.267   0.563  1.00 10.00      B   
ATOM   2416  O   LEU B  53       3.462 -10.067   0.441  1.00 10.00      B   
ATOM   2417  N   GLU B  54       3.706 -12.115  -0.462  1.00 10.00      B   
ATOM   2418  HN  GLU B  54       3.878 -13.066  -0.295  1.00 10.00      B   
ATOM   2419  CA  GLU B  54       3.450 -11.666  -1.828  1.00 10.00      B   
ATOM   2420  CB  GLU B  54       3.537 -12.840  -2.805  1.00 10.00      B   
ATOM   2421  CG  GLU B  54       4.822 -13.643  -2.702  1.00 10.00      B   
ATOM   2422  CD  GLU B  54       4.552 -15.114  -2.467  1.00 10.00      B   
ATOM   2423  OE1 GLU B  54       4.395 -15.509  -1.294  1.00 10.00      B   
ATOM   2424  OE2 GLU B  54       4.476 -15.878  -3.453  1.00 10.00      B   
ATOM   2425  C   GLU B  54       2.088 -10.980  -1.961  1.00 10.00      B   
ATOM   2426  O   GLU B  54       1.986  -9.880  -2.512  1.00 10.00      B   
ATOM   2427  N   ASP B  55       1.049 -11.624  -1.441  1.00 10.00      B   
ATOM   2428  HN  ASP B  55       1.196 -12.480  -0.987  1.00 10.00      B   
ATOM   2429  CA  ASP B  55      -0.307 -11.086  -1.519  1.00 10.00      B   
ATOM   2430  CB  ASP B  55      -1.340 -12.151  -1.137  1.00 10.00      B   
ATOM   2431  CG  ASP B  55      -1.535 -13.193  -2.220  1.00 10.00      B   
ATOM   2432  OD1 ASP B  55      -0.871 -14.248  -2.163  1.00 10.00      B   
ATOM   2433  OD2 ASP B  55      -2.357 -12.963  -3.135  1.00 10.00      B   
ATOM   2434  C   ASP B  55      -0.470  -9.855  -0.637  1.00 10.00      B   
ATOM   2435  O   ASP B  55      -1.122  -8.885  -1.024  1.00 10.00      B   
ATOM   2436  N   PHE B  56       0.136  -9.901   0.543  1.00 10.00      B   
ATOM   2437  HN  PHE B  56       0.644 -10.710   0.788  1.00 10.00      B   
ATOM   2438  CA  PHE B  56       0.066  -8.802   1.499  1.00 10.00      B   
ATOM   2439  CB  PHE B  56       0.833  -9.161   2.775  1.00 10.00      B   
ATOM   2440  CG  PHE B  56       0.404  -8.392   3.993  1.00 10.00      B   
ATOM   2441  CD1 PHE B  56       1.346  -7.904   4.884  1.00 10.00      B   
ATOM   2442  CD2 PHE B  56      -0.938  -8.160   4.250  1.00 10.00      B   
ATOM   2443  CE1 PHE B  56       0.959  -7.201   6.008  1.00 10.00      B   
ATOM   2444  CE2 PHE B  56      -1.332  -7.457   5.373  1.00 10.00      B   
ATOM   2445  CZ  PHE B  56      -0.382  -6.976   6.252  1.00 10.00      B   
ATOM   2446  C   PHE B  56       0.614  -7.512   0.897  1.00 10.00      B   
ATOM   2447  O   PHE B  56      -0.039  -6.467   0.950  1.00 10.00      B   
ATOM   2448  N   ILE B  57       1.802  -7.596   0.309  1.00 10.00      B   
ATOM   2449  HN  ILE B  57       2.271  -8.463   0.295  1.00 10.00      B   
ATOM   2450  CA  ILE B  57       2.433  -6.434  -0.309  1.00 10.00      B   
ATOM   2451  CB  ILE B  57       3.858  -6.756  -0.804  1.00 10.00      B   
ATOM   2452  CG1 ILE B  57       4.734  -7.214   0.362  1.00 10.00      B   
ATOM   2453  CG2 ILE B  57       4.480  -5.543  -1.485  1.00 10.00      B   
ATOM   2454  CD1 ILE B  57       6.054  -7.814  -0.067  1.00 10.00      B   
ATOM   2455  C   ILE B  57       1.587  -5.916  -1.470  1.00 10.00      B   
ATOM   2456  O   ILE B  57       1.395  -4.710  -1.617  1.00 10.00      B   
ATOM   2457  N   ASN B  58       1.067  -6.840  -2.272  1.00 10.00      B   
ATOM   2458  HN  ASN B  58       1.245  -7.786  -2.088  1.00 10.00      B   
ATOM   2459  CA  ASN B  58       0.231  -6.483  -3.416  1.00 10.00      B   
ATOM   2460  CB  ASN B  58      -0.193  -7.737  -4.187  1.00 10.00      B   
ATOM   2461  CG  ASN B  58       0.716  -8.049  -5.362  1.00 10.00      B   
ATOM   2462  OD1 ASN B  58       0.511  -7.553  -6.469  1.00 10.00      B   
ATOM   2463  ND2 ASN B  58       1.722  -8.878  -5.133  1.00 10.00      B   
ATOM   2464 HD21 ASN B  58       1.827  -9.243  -4.225  1.00 10.00      B   
ATOM   2465 HD22 ASN B  58       2.325  -9.092  -5.879  1.00 10.00      B   
ATOM   2466  C   ASN B  58      -1.001  -5.715  -2.954  1.00 10.00      B   
ATOM   2467  O   ASN B  58      -1.372  -4.700  -3.545  1.00 10.00      B   
ATOM   2468  N   ASN B  59      -1.616  -6.200  -1.883  1.00 10.00      B   
ATOM   2469  HN  ASN B  59      -1.262  -7.012  -1.456  1.00 10.00      B   
ATOM   2470  CA  ASN B  59      -2.804  -5.569  -1.322  1.00 10.00      B   
ATOM   2471  CB  ASN B  59      -3.393  -6.447  -0.206  1.00 10.00      B   
ATOM   2472  CG  ASN B  59      -4.154  -5.672   0.860  1.00 10.00      B   
ATOM   2473  OD1 ASN B  59      -5.328  -5.340   0.694  1.00 10.00      B   
ATOM   2474  ND2 ASN B  59      -3.493  -5.404   1.978  1.00 10.00      B   
ATOM   2475 HD21 ASN B  59      -2.567  -5.714   2.053  1.00 10.00      B   
ATOM   2476 HD22 ASN B  59      -3.959  -4.910   2.684  1.00 10.00      B   
ATOM   2477  C   ASN B  59      -2.497  -4.162  -0.812  1.00 10.00      B   
ATOM   2478  O   ASN B  59      -3.215  -3.213  -1.118  1.00 10.00      B   
ATOM   2479  N   ILE B  60      -1.409  -4.028  -0.060  1.00 10.00      B   
ATOM   2480  HN  ILE B  60      -0.855  -4.818   0.130  1.00 10.00      B   
ATOM   2481  CA  ILE B  60      -1.020  -2.732   0.494  1.00 10.00      B   
ATOM   2482  CB  ILE B  60       0.115  -2.861   1.530  1.00 10.00      B   
ATOM   2483  CG1 ILE B  60      -0.308  -3.796   2.663  1.00 10.00      B   
ATOM   2484  CG2 ILE B  60       0.489  -1.494   2.087  1.00 10.00      B   
ATOM   2485  CD1 ILE B  60       0.808  -4.131   3.629  1.00 10.00      B   
ATOM   2486  C   ILE B  60      -0.615  -1.752  -0.605  1.00 10.00      B   
ATOM   2487  O   ILE B  60      -1.040  -0.595  -0.603  1.00 10.00      B   
ATOM   2488  N   ASN B  61       0.184  -2.230  -1.553  1.00 10.00      B   
ATOM   2489  HN  ASN B  61       0.475  -3.167  -1.503  1.00 10.00      B   
ATOM   2490  CA  ASN B  61       0.650  -1.402  -2.663  1.00 10.00      B   
ATOM   2491  CB  ASN B  61       1.588  -2.193  -3.583  1.00 10.00      B   
ATOM   2492  CG  ASN B  61       3.050  -1.835  -3.384  1.00 10.00      B   
ATOM   2493  OD1 ASN B  61       3.479  -1.504  -2.278  1.00 10.00      B   
ATOM   2494  ND2 ASN B  61       3.829  -1.905  -4.455  1.00 10.00      B   
ATOM   2495 HD21 ASN B  61       3.428  -2.186  -5.303  1.00 10.00      B   
ATOM   2496 HD22 ASN B  61       4.777  -1.653  -4.361  1.00 10.00      B   
ATOM   2497  C   ASN B  61      -0.518  -0.835  -3.462  1.00 10.00      B   
ATOM   2498  O   ASN B  61      -0.510   0.334  -3.835  1.00 10.00      B   
ATOM   2499  N   SER B  62      -1.532  -1.662  -3.694  1.00 10.00      B   
ATOM   2500  HN  SER B  62      -1.486  -2.581  -3.354  1.00 10.00      B   
ATOM   2501  CA  SER B  62      -2.710  -1.238  -4.446  1.00 10.00      B   
ATOM   2502  CB  SER B  62      -3.653  -2.420  -4.678  1.00 10.00      B   
ATOM   2503  OG  SER B  62      -2.971  -3.496  -5.308  1.00 10.00      B   
ATOM   2504  HG  SER B  62      -2.441  -3.973  -4.650  1.00 10.00      B   
ATOM   2505  C   SER B  62      -3.440  -0.086  -3.751  1.00 10.00      B   
ATOM   2506  O   SER B  62      -4.041   0.769  -4.403  1.00 10.00      B   
ATOM   2507  N   VAL B  63      -3.376  -0.056  -2.428  1.00 10.00      B   
ATOM   2508  HN  VAL B  63      -2.877  -0.756  -1.955  1.00 10.00      B   
ATOM   2509  CA  VAL B  63      -4.024   0.996  -1.661  1.00 10.00      B   
ATOM   2510  CB  VAL B  63      -4.304   0.546  -0.209  1.00 10.00      B   
ATOM   2511  CG1 VAL B  63      -5.008   1.644   0.577  1.00 10.00      B   
ATOM   2512  CG2 VAL B  63      -5.133  -0.731  -0.197  1.00 10.00      B   
ATOM   2513  C   VAL B  63      -3.153   2.253  -1.646  1.00 10.00      B   
ATOM   2514  O   VAL B  63      -3.656   3.376  -1.724  1.00 10.00      B   
ATOM   2515  N   LEU B  64      -1.844   2.049  -1.590  1.00 10.00      B   
ATOM   2516  HN  LEU B  64      -1.509   1.125  -1.581  1.00 10.00      B   
ATOM   2517  CA  LEU B  64      -0.884   3.148  -1.545  1.00 10.00      B   
ATOM   2518  CB  LEU B  64       0.471   2.656  -1.029  1.00 10.00      B   
ATOM   2519  CG  LEU B  64       0.497   2.083   0.391  1.00 10.00      B   
ATOM   2520  CD1 LEU B  64       1.919   1.720   0.794  1.00 10.00      B   
ATOM   2521  CD2 LEU B  64      -0.113   3.059   1.385  1.00 10.00      B   
ATOM   2522  C   LEU B  64      -0.718   3.836  -2.901  1.00 10.00      B   
ATOM   2523  O   LEU B  64      -0.129   4.916  -2.985  1.00 10.00      B   
ATOM   2524  N   GLU B  65      -1.238   3.213  -3.957  1.00 10.00      B   
ATOM   2525  HN  GLU B  65      -1.677   2.346  -3.826  1.00 10.00      B   
ATOM   2526  CA  GLU B  65      -1.151   3.772  -5.307  1.00 10.00      B   
ATOM   2527  CB  GLU B  65      -1.865   2.872  -6.314  1.00 10.00      B   
ATOM   2528  CG  GLU B  65      -1.070   1.647  -6.726  1.00 10.00      B   
ATOM   2529  CD  GLU B  65      -1.784   0.825  -7.779  1.00 10.00      B   
ATOM   2530  OE1 GLU B  65      -2.511  -0.119  -7.412  1.00 10.00      B   
ATOM   2531  OE2 GLU B  65      -1.624   1.121  -8.983  1.00 10.00      B   
ATOM   2532  C   GLU B  65      -1.738   5.179  -5.371  1.00 10.00      B   
ATOM   2533  O   GLU B  65      -1.218   6.049  -6.066  1.00 10.00      B   
ATOM   2534  N   SER B  66      -2.809   5.398  -4.620  1.00 10.00      B   
ATOM   2535  HN  SER B  66      -3.160   4.668  -4.066  1.00 10.00      B   
ATOM   2536  CA  SER B  66      -3.481   6.690  -4.594  1.00 10.00      B   
ATOM   2537  CB  SER B  66      -4.858   6.537  -3.946  1.00 10.00      B   
ATOM   2538  OG  SER B  66      -5.499   5.355  -4.409  1.00 10.00      B   
ATOM   2539  HG  SER B  66      -5.502   5.354  -5.372  1.00 10.00      B   
ATOM   2540  C   SER B  66      -2.658   7.752  -3.860  1.00 10.00      B   
ATOM   2541  O   SER B  66      -2.983   8.939  -3.900  1.00 10.00      B   
ATOM   2542  N   LEU B  67      -1.586   7.322  -3.200  1.00 10.00      B   
ATOM   2543  HN  LEU B  67      -1.363   6.365  -3.217  1.00 10.00      B   
ATOM   2544  CA  LEU B  67      -0.724   8.238  -2.461  1.00 10.00      B   
ATOM   2545  CB  LEU B  67      -0.598   7.792  -1.001  1.00 10.00      B   
ATOM   2546  CG  LEU B  67      -1.893   7.780  -0.184  1.00 10.00      B   
ATOM   2547  CD1 LEU B  67      -1.666   7.127   1.171  1.00 10.00      B   
ATOM   2548  CD2 LEU B  67      -2.436   9.192  -0.012  1.00 10.00      B   
ATOM   2549  C   LEU B  67       0.652   8.322  -3.111  1.00 10.00      B   
ATOM   2550  O   LEU B  67       1.539   9.026  -2.627  1.00 10.00      B   
ATOM   2551  N   TYR B  68       0.812   7.590  -4.210  1.00 10.00      B   
ATOM   2552  HN  TYR B  68       0.054   7.056  -4.533  1.00 10.00      B   
ATOM   2553  CA  TYR B  68       2.067   7.554  -4.960  1.00 10.00      B   
ATOM   2554  CB  TYR B  68       2.384   8.903  -5.610  1.00 10.00      B   
ATOM   2555  CG  TYR B  68       1.608   9.142  -6.885  1.00 10.00      B   
ATOM   2556  CD1 TYR B  68       2.056   8.630  -8.096  1.00 10.00      B   
ATOM   2557  CD2 TYR B  68       0.423   9.862  -6.876  1.00 10.00      B   
ATOM   2558  CE1 TYR B  68       1.345   8.830  -9.262  1.00 10.00      B   
ATOM   2559  CE2 TYR B  68      -0.296  10.070  -8.038  1.00 10.00      B   
ATOM   2560  CZ  TYR B  68       0.170   9.550  -9.227  1.00 10.00      B   
ATOM   2561  OH  TYR B  68      -0.547   9.745 -10.388  1.00 10.00      B   
ATOM   2562  HH  TYR B  68      -0.668   8.894 -10.832  1.00 10.00      B   
ATOM   2563  C   TYR B  68       3.240   7.028  -4.134  1.00 10.00      B   
ATOM   2564  O   TYR B  68       4.365   7.525  -4.236  1.00 10.00      B   
ATOM   2565  N   ILE B  69       2.967   6.020  -3.320  1.00 10.00      B   
ATOM   2566  HN  ILE B  69       2.048   5.681  -3.274  1.00 10.00      B   
ATOM   2567  CA  ILE B  69       3.987   5.393  -2.490  1.00 10.00      B   
ATOM   2568  CB  ILE B  69       3.890   5.819  -1.006  1.00 10.00      B   
ATOM   2569  CG1 ILE B  69       2.443   5.753  -0.501  1.00 10.00      B   
ATOM   2570  CG2 ILE B  69       4.478   7.206  -0.801  1.00 10.00      B   
ATOM   2571  CD1 ILE B  69       2.300   6.026   0.984  1.00 10.00      B   
ATOM   2572  C   ILE B  69       3.846   3.880  -2.589  1.00 10.00      B   
ATOM   2573  O   ILE B  69       2.772   3.383  -2.926  1.00 10.00      B   
ATOM   2574  N   GLU B  70       4.916   3.149  -2.314  1.00 10.00      B   
ATOM   2575  HN  GLU B  70       5.758   3.591  -2.062  1.00 10.00      B   
ATOM   2576  CA  GLU B  70       4.866   1.699  -2.387  1.00 10.00      B   
ATOM   2577  CB  GLU B  70       5.001   1.227  -3.839  1.00 10.00      B   
ATOM   2578  CG  GLU B  70       6.401   1.369  -4.423  1.00 10.00      B   
ATOM   2579  CD  GLU B  70       6.592   0.531  -5.670  1.00 10.00      B   
ATOM   2580  OE1 GLU B  70       6.136  -0.632  -5.683  1.00 10.00      B   
ATOM   2581  OE2 GLU B  70       7.193   1.028  -6.643  1.00 10.00      B   
ATOM   2582  C   GLU B  70       5.954   1.062  -1.539  1.00 10.00      B   
ATOM   2583  O   GLU B  70       6.914   1.725  -1.133  1.00 10.00      B   
ATOM   2584  N   ILE B  71       5.793  -0.225  -1.268  1.00 10.00      B   
ATOM   2585  HN  ILE B  71       4.990  -0.689  -1.603  1.00 10.00      B   
ATOM   2586  CA  ILE B  71       6.773  -0.969  -0.497  1.00 10.00      B   
ATOM   2587  CB  ILE B  71       6.134  -2.133   0.291  1.00 10.00      B   
ATOM   2588  CG1 ILE B  71       4.857  -1.671   0.996  1.00 10.00      B   
ATOM   2589  CG2 ILE B  71       7.122  -2.690   1.305  1.00 10.00      B   
ATOM   2590  CD1 ILE B  71       4.077  -2.795   1.644  1.00 10.00      B   
ATOM   2591  C   ILE B  71       7.821  -1.518  -1.458  1.00 10.00      B   
ATOM   2592  O   ILE B  71       7.746  -2.667  -1.891  1.00 10.00      B   
ATOM   2593  N   LYS B  72       8.778  -0.672  -1.806  1.00 10.00      B   
ATOM   2594  HN  LYS B  72       8.779   0.228  -1.415  1.00 10.00      B   
ATOM   2595  CA  LYS B  72       9.831  -1.039  -2.738  1.00 10.00      B   
ATOM   2596  CB  LYS B  72      10.671   0.190  -3.100  1.00 10.00      B   
ATOM   2597  CG  LYS B  72      11.704  -0.047  -4.191  1.00 10.00      B   
ATOM   2598  CD  LYS B  72      12.277   1.267  -4.700  1.00 10.00      B   
ATOM   2599  CE  LYS B  72      13.337   1.041  -5.769  1.00 10.00      B   
ATOM   2600  NZ  LYS B  72      13.756   2.316  -6.408  1.00 10.00      B   
ATOM   2601  HZ1 LYS B  72      13.944   3.037  -5.684  1.00 10.00      B   
ATOM   2602  HZ2 LYS B  72      13.003   2.665  -7.035  1.00 10.00      B   
ATOM   2603  HZ3 LYS B  72      14.624   2.173  -6.976  1.00 10.00      B   
ATOM   2604  C   LYS B  72      10.714  -2.150  -2.184  1.00 10.00      B   
ATOM   2605  O   LYS B  72      11.332  -2.005  -1.128  1.00 10.00      B   
ATOM   2606  N   ARG B  73      10.751  -3.263  -2.901  1.00 10.00      B   
ATOM   2607  HN  ARG B  73      10.212  -3.321  -3.717  1.00 10.00      B   
ATOM   2608  CA  ARG B  73      11.564  -4.401  -2.509  1.00 10.00      B   
ATOM   2609  CB  ARG B  73      10.967  -5.687  -3.081  1.00 10.00      B   
ATOM   2610  CG  ARG B  73      11.583  -6.964  -2.534  1.00 10.00      B   
ATOM   2611  CD  ARG B  73      10.932  -8.190  -3.155  1.00 10.00      B   
ATOM   2612  NE  ARG B  73      11.205  -9.405  -2.389  1.00 10.00      B   
ATOM   2613  HE  ARG B  73      10.707  -9.526  -1.540  1.00 10.00      B   
ATOM   2614  CZ  ARG B  73      12.064 -10.350  -2.770  1.00 10.00      B   
ATOM   2615  NH1 ARG B  73      12.763 -10.210  -3.887  1.00 10.00      B   
ATOM   2616 HH11 ARG B  73      12.645  -9.359  -4.478  1.00 10.00      B   
ATOM   2617 HH12 ARG B  73      13.438 -10.953  -4.179  1.00 10.00      B   
ATOM   2618  NH2 ARG B  73      12.231 -11.432  -2.026  1.00 10.00      B   
ATOM   2619 HH21 ARG B  73      12.900 -12.175  -2.324  1.00 10.00      B   
ATOM   2620 HH22 ARG B  73      11.695 -11.547  -1.136  1.00 10.00      B   
ATOM   2621  C   ARG B  73      12.981  -4.207  -3.028  1.00 10.00      B   
ATOM   2622  O   ARG B  73      13.207  -4.155  -4.240  1.00 10.00      B   
ATOM   2623  N   GLY B  74      13.925  -4.077  -2.116  1.00 10.00      B   
ATOM   2624  HN  GLY B  74      13.686  -4.123  -1.160  1.00 10.00      B   
ATOM   2625  CA  GLY B  74      15.302  -3.877  -2.508  1.00 10.00      B   
ATOM   2626  C   GLY B  74      16.215  -4.973  -2.012  1.00 10.00      B   
ATOM   2627  O   GLY B  74      15.769  -5.914  -1.355  1.00 10.00      B   
ATOM   2628  N   VAL B  75      17.493  -4.836  -2.307  1.00 10.00      B   
ATOM   2629  HN  VAL B  75      17.784  -4.045  -2.806  1.00 10.00      B   
ATOM   2630  CA  VAL B  75      18.489  -5.813  -1.905  1.00 10.00      B   
ATOM   2631  CB  VAL B  75      18.837  -6.752  -3.088  1.00 10.00      B   
ATOM   2632  CG1 VAL B  75      19.395  -5.969  -4.269  1.00 10.00      B   
ATOM   2633  CG2 VAL B  75      19.795  -7.855  -2.667  1.00 10.00      B   
ATOM   2634  C   VAL B  75      19.744  -5.094  -1.418  1.00 10.00      B   
ATOM   2635  O   VAL B  75      20.042  -3.987  -1.867  1.00 10.00      B   
ATOM   2636  N   THR B  76      20.452  -5.699  -0.480  1.00 10.00      B   
ATOM   2637  HN  THR B  76      20.158  -6.572  -0.140  1.00 10.00      B   
ATOM   2638  CA  THR B  76      21.670  -5.110   0.047  1.00 10.00      B   
ATOM   2639  CB  THR B  76      22.007  -5.707   1.421  1.00 10.00      B   
ATOM   2640  OG1 THR B  76      21.264  -6.921   1.600  1.00 10.00      B   
ATOM   2641  HG1 THR B  76      20.371  -6.713   1.897  1.00 10.00      B   
ATOM   2642  CG2 THR B  76      21.639  -4.729   2.525  1.00 10.00      B   
ATOM   2643  C   THR B  76      22.825  -5.357  -0.918  1.00 10.00      B   
ATOM   2644  O   THR B  76      23.014  -6.479  -1.382  1.00 10.00      B   
ATOM   2645  N   GLU B  77      23.581  -4.307  -1.226  1.00 10.00      B   
ATOM   2646  HN  GLU B  77      23.374  -3.436  -0.830  1.00 10.00      B   
ATOM   2647  CA  GLU B  77      24.710  -4.412  -2.150  1.00 10.00      B   
ATOM   2648  CB  GLU B  77      25.317  -3.030  -2.408  1.00 10.00      B   
ATOM   2649  CG  GLU B  77      24.316  -1.923  -2.697  1.00 10.00      B   
ATOM   2650  CD  GLU B  77      24.999  -0.612  -3.045  1.00 10.00      B   
ATOM   2651  OE1 GLU B  77      25.952  -0.231  -2.335  1.00 10.00      B   
ATOM   2652  OE2 GLU B  77      24.594   0.033  -4.037  1.00 10.00      B   
ATOM   2653  C   GLU B  77      25.797  -5.329  -1.598  1.00 10.00      B   
ATOM   2654  O   GLU B  77      26.522  -5.978  -2.354  1.00 10.00      B   
ATOM   2655  N   ASP B  78      25.891  -5.384  -0.279  1.00 10.00      B   
ATOM   2656  HN  ASP B  78      25.257  -4.870   0.265  1.00 10.00      B   
ATOM   2657  CA  ASP B  78      26.898  -6.187   0.398  1.00 10.00      B   
ATOM   2658  CB  ASP B  78      27.472  -5.423   1.606  1.00 10.00      B   
ATOM   2659  CG  ASP B  78      26.416  -4.919   2.590  1.00 10.00      B   
ATOM   2660  OD1 ASP B  78      26.792  -4.541   3.720  1.00 10.00      B   
ATOM   2661  OD2 ASP B  78      25.216  -4.891   2.240  1.00 10.00      B   
ATOM   2662  C   ASP B  78      26.366  -7.551   0.832  1.00 10.00      B   
ATOM   2663  O   ASP B  78      26.883  -8.587   0.413  1.00 10.00      B   
ATOM   2664  N   ASP B  79      25.332  -7.542   1.661  1.00 10.00      B   
ATOM   2665  HN  ASP B  79      24.957  -6.674   1.939  1.00 10.00      B   
ATOM   2666  CA  ASP B  79      24.739  -8.771   2.183  1.00 10.00      B   
ATOM   2667  CB  ASP B  79      23.794  -8.462   3.346  1.00 10.00      B   
ATOM   2668  CG  ASP B  79      23.250  -9.711   4.004  1.00 10.00      B   
ATOM   2669  OD1 ASP B  79      22.172 -10.181   3.596  1.00 10.00      B   
ATOM   2670  OD2 ASP B  79      23.891 -10.218   4.950  1.00 10.00      B   
ATOM   2671  C   ASP B  79      24.018  -9.579   1.106  1.00 10.00      B   
ATOM   2672  O   ASP B  79      24.529 -10.596   0.635  1.00 10.00      B   
ATOM   2673  N   GLY B  80      22.834  -9.127   0.721  1.00 10.00      B   
ATOM   2674  HN  GLY B  80      22.469  -8.309   1.130  1.00 10.00      B   
ATOM   2675  CA  GLY B  80      22.070  -9.829  -0.291  1.00 10.00      B   
ATOM   2676  C   GLY B  80      20.631 -10.046   0.129  1.00 10.00      B   
ATOM   2677  O   GLY B  80      19.780 -10.384  -0.696  1.00 10.00      B   
ATOM   2678  N   ARG B  81      20.360  -9.867   1.413  1.00 10.00      B   
ATOM   2679  HN  ARG B  81      21.092  -9.635   2.031  1.00 10.00      B   
ATOM   2680  CA  ARG B  81      19.012 -10.030   1.942  1.00 10.00      B   
ATOM   2681  CB  ARG B  81      19.029 -10.018   3.469  1.00 10.00      B   
ATOM   2682  CG  ARG B  81      19.056 -11.397   4.106  1.00 10.00      B   
ATOM   2683  CD  ARG B  81      19.361 -11.305   5.592  1.00 10.00      B   
ATOM   2684  NE  ARG B  81      20.717 -10.819   5.835  1.00 10.00      B   
ATOM   2685  HE  ARG B  81      21.348 -10.831   5.064  1.00 10.00      B   
ATOM   2686  CZ  ARG B  81      21.154 -10.372   7.010  1.00 10.00      B   
ATOM   2687  NH1 ARG B  81      20.328 -10.299   8.048  1.00 10.00      B   
ATOM   2688 HH11 ARG B  81      20.677  -9.964   8.972  1.00 10.00      B   
ATOM   2689 HH12 ARG B  81      19.326 -10.567   7.940  1.00 10.00      B   
ATOM   2690  NH2 ARG B  81      22.415  -9.988   7.141  1.00 10.00      B   
ATOM   2691 HH21 ARG B  81      22.764  -9.622   8.053  1.00 10.00      B   
ATOM   2692 HH22 ARG B  81      23.076 -10.058   6.321  1.00 10.00      B   
ATOM   2693  C   ARG B  81      18.079  -8.938   1.433  1.00 10.00      B   
ATOM   2694  O   ARG B  81      18.432  -7.752   1.437  1.00 10.00      B   
ATOM   2695  N   PRO B  82      16.881  -9.327   0.969  1.00 10.00      B   
ATOM   2696  CA  PRO B  82      15.878  -8.388   0.464  1.00 10.00      B   
ATOM   2697  CB  PRO B  82      14.781  -9.291  -0.118  1.00 10.00      B   
ATOM   2698  CG  PRO B  82      15.388 -10.651  -0.205  1.00 10.00      B   
ATOM   2699  CD  PRO B  82      16.418 -10.719   0.881  1.00 10.00      B   
ATOM   2700  C   PRO B  82      15.302  -7.527   1.585  1.00 10.00      B   
ATOM   2701  O   PRO B  82      14.914  -8.035   2.639  1.00 10.00      B   
ATOM   2702  N   ILE B  83      15.246  -6.227   1.351  1.00 10.00      B   
ATOM   2703  HN  ILE B  83      15.553  -5.885   0.483  1.00 10.00      B   
ATOM   2704  CA  ILE B  83      14.720  -5.294   2.331  1.00 10.00      B   
ATOM   2705  CB  ILE B  83      15.780  -4.260   2.761  1.00 10.00      B   
ATOM   2706  CG1 ILE B  83      16.534  -3.716   1.543  1.00 10.00      B   
ATOM   2707  CG2 ILE B  83      16.743  -4.876   3.767  1.00 10.00      B   
ATOM   2708  CD1 ILE B  83      17.544  -2.638   1.874  1.00 10.00      B   
ATOM   2709  C   ILE B  83      13.495  -4.579   1.777  1.00 10.00      B   
ATOM   2710  O   ILE B  83      13.343  -4.449   0.562  1.00 10.00      B   
ATOM   2711  N   TYR B  84      12.623  -4.127   2.665  1.00 10.00      B   
ATOM   2712  HN  TYR B  84      12.803  -4.252   3.619  1.00 10.00      B   
ATOM   2713  CA  TYR B  84      11.406  -3.440   2.260  1.00 10.00      B   
ATOM   2714  CB  TYR B  84      10.177  -4.270   2.647  1.00 10.00      B   
ATOM   2715  CG  TYR B  84      10.121  -5.627   1.978  1.00 10.00      B   
ATOM   2716  CD1 TYR B  84      10.752  -6.733   2.541  1.00 10.00      B   
ATOM   2717  CD2 TYR B  84       9.447  -5.801   0.779  1.00 10.00      B   
ATOM   2718  CE1 TYR B  84      10.713  -7.969   1.924  1.00 10.00      B   
ATOM   2719  CE2 TYR B  84       9.400  -7.033   0.158  1.00 10.00      B   
ATOM   2720  CZ  TYR B  84      10.035  -8.113   0.732  1.00 10.00      B   
ATOM   2721  OH  TYR B  84       9.997  -9.341   0.109  1.00 10.00      B   
ATOM   2722  HH  TYR B  84      10.123 -10.040   0.766  1.00 10.00      B   
ATOM   2723  C   TYR B  84      11.330  -2.060   2.897  1.00 10.00      B   
ATOM   2724  O   TYR B  84      11.531  -1.914   4.101  1.00 10.00      B   
ATOM   2725  N   ALA B  85      11.055  -1.051   2.085  1.00 10.00      B   
ATOM   2726  HN  ALA B  85      10.917  -1.223   1.127  1.00 10.00      B   
ATOM   2727  CA  ALA B  85      10.956   0.313   2.577  1.00 10.00      B   
ATOM   2728  CB  ALA B  85      12.277   1.040   2.372  1.00 10.00      B   
ATOM   2729  C   ALA B  85       9.826   1.060   1.879  1.00 10.00      B   
ATOM   2730  O   ALA B  85       9.485   0.753   0.735  1.00 10.00      B   
ATOM   2731  N   LEU B  86       9.242   2.030   2.574  1.00 10.00      B   
ATOM   2732  HN  LEU B  86       9.553   2.219   3.483  1.00 10.00      B   
ATOM   2733  CA  LEU B  86       8.158   2.831   2.019  1.00 10.00      B   
ATOM   2734  CB  LEU B  86       7.281   3.404   3.138  1.00 10.00      B   
ATOM   2735  CG  LEU B  86       6.589   2.381   4.046  1.00 10.00      B   
ATOM   2736  CD1 LEU B  86       5.853   3.078   5.180  1.00 10.00      B   
ATOM   2737  CD2 LEU B  86       5.636   1.510   3.242  1.00 10.00      B   
ATOM   2738  C   LEU B  86       8.732   3.957   1.168  1.00 10.00      B   
ATOM   2739  O   LEU B  86       9.017   5.048   1.669  1.00 10.00      B   
ATOM   2740  N   VAL B  87       8.906   3.686  -0.114  1.00 10.00      B   
ATOM   2741  HN  VAL B  87       8.632   2.806  -0.459  1.00 10.00      B   
ATOM   2742  CA  VAL B  87       9.473   4.658  -1.035  1.00 10.00      B   
ATOM   2743  CB  VAL B  87      10.423   3.969  -2.041  1.00 10.00      B   
ATOM   2744  CG1 VAL B  87      11.142   4.989  -2.911  1.00 10.00      B   
ATOM   2745  CG2 VAL B  87      11.426   3.093  -1.306  1.00 10.00      B   
ATOM   2746  C   VAL B  87       8.380   5.411  -1.790  1.00 10.00      B   
ATOM   2747  O   VAL B  87       7.298   4.876  -2.037  1.00 10.00      B   
ATOM   2748  N   ASN B  88       8.667   6.662  -2.129  1.00 10.00      B   
ATOM   2749  HN  ASN B  88       9.544   7.026  -1.895  1.00 10.00      B   
ATOM   2750  CA  ASN B  88       7.731   7.500  -2.866  1.00 10.00      B   
ATOM   2751  CB  ASN B  88       7.873   8.962  -2.425  1.00 10.00      B   
ATOM   2752  CG  ASN B  88       6.699   9.824  -2.851  1.00 10.00      B   
ATOM   2753  OD1 ASN B  88       6.635  10.288  -3.988  1.00 10.00      B   
ATOM   2754  ND2 ASN B  88       5.769  10.058  -1.938  1.00 10.00      B   
ATOM   2755 HD21 ASN B  88       5.884   9.671  -1.043  1.00 10.00      B   
ATOM   2756 HD22 ASN B  88       4.994  10.599  -2.197  1.00 10.00      B   
ATOM   2757  C   ASN B  88       8.010   7.370  -4.362  1.00 10.00      B   
ATOM   2758  O   ASN B  88       9.154   7.151  -4.762  1.00 10.00      B   
ATOM   2759  N   LEU B  89       6.976   7.509  -5.179  1.00 10.00      B   
ATOM   2760  HN  LEU B  89       6.086   7.700  -4.799  1.00 10.00      B   
ATOM   2761  CA  LEU B  89       7.114   7.379  -6.627  1.00 10.00      B   
ATOM   2762  CB  LEU B  89       5.791   6.933  -7.260  1.00 10.00      B   
ATOM   2763  CG  LEU B  89       5.592   5.423  -7.433  1.00 10.00      B   
ATOM   2764  CD1 LEU B  89       5.634   4.704  -6.094  1.00 10.00      B   
ATOM   2765  CD2 LEU B  89       4.290   5.130  -8.160  1.00 10.00      B   
ATOM   2766  C   LEU B  89       7.624   8.658  -7.293  1.00 10.00      B   
ATOM   2767  O   LEU B  89       7.953   8.652  -8.480  1.00 10.00      B   
ATOM   2768  N   ALA B  90       7.679   9.751  -6.543  1.00 10.00      B   
ATOM   2769  HN  ALA B  90       7.398   9.705  -5.604  1.00 10.00      B   
ATOM   2770  CA  ALA B  90       8.159  11.018  -7.081  1.00 10.00      B   
ATOM   2771  CB  ALA B  90       7.493  12.191  -6.378  1.00 10.00      B   
ATOM   2772  C   ALA B  90       9.679  11.108  -6.967  1.00 10.00      B   
ATOM   2773  O   ALA B  90      10.288  10.432  -6.138  1.00 10.00      B   
ATOM   2774  N   THR B  91      10.286  11.944  -7.799  1.00 10.00      B   
ATOM   2775  HN  THR B  91       9.749  12.458  -8.436  1.00 10.00      B   
ATOM   2776  CA  THR B  91      11.736  12.111  -7.795  1.00 10.00      B   
ATOM   2777  CB  THR B  91      12.247  12.673  -9.150  1.00 10.00      B   
ATOM   2778  OG1 THR B  91      13.289  11.831  -9.669  1.00 10.00      B   
ATOM   2779  HG1 THR B  91      14.135  12.285  -9.588  1.00 10.00      B   
ATOM   2780  CG2 THR B  91      12.752  14.106  -9.036  1.00 10.00      B   
ATOM   2781  C   THR B  91      12.203  12.966  -6.609  1.00 10.00      B   
ATOM   2782  O   THR B  91      13.382  12.958  -6.239  1.00 10.00      B   
ATOM   2783  N   THR B  92      11.265  13.681  -6.003  1.00 10.00      B   
ATOM   2784  HN  THR B  92      10.342  13.637  -6.330  1.00 10.00      B   
ATOM   2785  CA  THR B  92      11.561  14.535  -4.868  1.00 10.00      B   
ATOM   2786  CB  THR B  92      10.495  15.637  -4.754  1.00 10.00      B   
ATOM   2787  OG1 THR B  92       9.404  15.316  -5.633  1.00 10.00      B   
ATOM   2788  HG1 THR B  92       9.303  16.020  -6.285  1.00 10.00      B   
ATOM   2789  CG2 THR B  92      11.079  16.980  -5.157  1.00 10.00      B   
ATOM   2790  C   THR B  92      11.611  13.729  -3.569  1.00 10.00      B   
ATOM   2791  O   THR B  92      10.804  13.935  -2.661  1.00 10.00      B   
ATOM   2792  N   SER B  93      12.569  12.810  -3.490  1.00 10.00      B   
ATOM   2793  HN  SER B  93      13.172  12.678  -4.258  1.00 10.00      B   
ATOM   2794  CA  SER B  93      12.737  11.968  -2.317  1.00 10.00      B   
ATOM   2795  CB  SER B  93      13.580  10.750  -2.684  1.00 10.00      B   
ATOM   2796  OG  SER B  93      13.451  10.443  -4.062  1.00 10.00      B   
ATOM   2797  HG  SER B  93      12.981   9.606  -4.159  1.00 10.00      B   
ATOM   2798  C   SER B  93      13.397  12.731  -1.172  1.00 10.00      B   
ATOM   2799  O   SER B  93      13.321  12.315  -0.016  1.00 10.00      B   
ATOM   2800  N   ILE B  94      14.031  13.856  -1.503  1.00 10.00      B   
ATOM   2801  HN  ILE B  94      14.038  14.135  -2.441  1.00 10.00      B   
ATOM   2802  CA  ILE B  94      14.716  14.689  -0.514  1.00 10.00      B   
ATOM   2803  CB  ILE B  94      15.348  15.943  -1.171  1.00 10.00      B   
ATOM   2804  CG1 ILE B  94      15.921  16.896  -0.111  1.00 10.00      B   
ATOM   2805  CG2 ILE B  94      14.342  16.652  -2.069  1.00 10.00      B   
ATOM   2806  CD1 ILE B  94      16.527  18.165  -0.672  1.00 10.00      B   
ATOM   2807  C   ILE B  94      13.769  15.109   0.615  1.00 10.00      B   
ATOM   2808  O   ILE B  94      14.179  15.219   1.774  1.00 10.00      B   
ATOM   2809  N   SER B  95      12.496  15.300   0.274  1.00 10.00      B   
ATOM   2810  HN  SER B  95      12.230  15.163  -0.660  1.00 10.00      B   
ATOM   2811  CA  SER B  95      11.484  15.712   1.235  1.00 10.00      B   
ATOM   2812  CB  SER B  95      10.144  15.888   0.524  1.00 10.00      B   
ATOM   2813  OG  SER B  95      10.334  16.521  -0.732  1.00 10.00      B   
ATOM   2814  HG  SER B  95       9.483  16.839  -1.060  1.00 10.00      B   
ATOM   2815  C   SER B  95      11.352  14.732   2.404  1.00 10.00      B   
ATOM   2816  O   SER B  95      10.908  15.112   3.485  1.00 10.00      B   
ATOM   2817  N   LYS B  96      11.757  13.481   2.193  1.00 10.00      B   
ATOM   2818  HN  LYS B  96      12.119  13.236   1.312  1.00 10.00      B   
ATOM   2819  CA  LYS B  96      11.684  12.466   3.239  1.00 10.00      B   
ATOM   2820  CB  LYS B  96      12.099  11.102   2.690  1.00 10.00      B   
ATOM   2821  CG  LYS B  96      10.937  10.165   2.409  1.00 10.00      B   
ATOM   2822  CD  LYS B  96      10.399   9.556   3.695  1.00 10.00      B   
ATOM   2823  CE  LYS B  96       9.358   8.488   3.410  1.00 10.00      B   
ATOM   2824  NZ  LYS B  96       9.843   7.507   2.408  1.00 10.00      B   
ATOM   2825  HZ1 LYS B  96      10.847   7.265   2.595  1.00 10.00      B   
ATOM   2826  HZ2 LYS B  96       9.773   7.905   1.455  1.00 10.00      B   
ATOM   2827  HZ3 LYS B  96       9.278   6.634   2.450  1.00 10.00      B   
ATOM   2828  C   LYS B  96      12.565  12.847   4.423  1.00 10.00      B   
ATOM   2829  O   LYS B  96      12.152  12.745   5.578  1.00 10.00      B   
ATOM   2830  N   MET B  97      13.776  13.300   4.127  1.00 10.00      B   
ATOM   2831  HN  MET B  97      14.047  13.368   3.185  1.00 10.00      B   
ATOM   2832  CA  MET B  97      14.708  13.701   5.168  1.00 10.00      B   
ATOM   2833  CB  MET B  97      16.151  13.458   4.731  1.00 10.00      B   
ATOM   2834  CG  MET B  97      16.755  12.175   5.274  1.00 10.00      B   
ATOM   2835  SD  MET B  97      18.507  12.016   4.889  1.00 10.00      B   
ATOM   2836  CE  MET B  97      19.165  13.479   5.684  1.00 10.00      B   
ATOM   2837  C   MET B  97      14.513  15.163   5.537  1.00 10.00      B   
ATOM   2838  O   MET B  97      14.812  15.578   6.657  1.00 10.00      B   
ATOM   2839  N   ALA B  98      13.992  15.941   4.591  1.00 10.00      B   
ATOM   2840  HN  ALA B  98      13.768  15.546   3.720  1.00 10.00      B   
ATOM   2841  CA  ALA B  98      13.756  17.366   4.802  1.00 10.00      B   
ATOM   2842  CB  ALA B  98      13.410  18.050   3.489  1.00 10.00      B   
ATOM   2843  C   ALA B  98      12.664  17.614   5.839  1.00 10.00      B   
ATOM   2844  O   ALA B  98      12.525  18.725   6.350  1.00 10.00      B   
ATOM   2845  N   THR B  99      11.893  16.580   6.143  1.00 10.00      B   
ATOM   2846  HN  THR B  99      12.046  15.721   5.694  1.00 10.00      B   
ATOM   2847  CA  THR B  99      10.820  16.686   7.121  1.00 10.00      B   
ATOM   2848  CB  THR B  99       9.507  16.111   6.551  1.00 10.00      B   
ATOM   2849  OG1 THR B  99       9.406  16.457   5.161  1.00 10.00      B   
ATOM   2850  HG1 THR B  99       9.970  15.866   4.640  1.00 10.00      B   
ATOM   2851  CG2 THR B  99       8.304  16.684   7.283  1.00 10.00      B   
ATOM   2852  C   THR B  99      11.198  15.954   8.412  1.00 10.00      B   
ATOM   2853  O   THR B  99      10.337  15.585   9.217  1.00 10.00      B   
ATOM   2854  N   ASP B 100      12.496  15.753   8.610  1.00 10.00      B   
ATOM   2855  HN  ASP B 100      13.138  16.078   7.942  1.00 10.00      B   
ATOM   2856  CA  ASP B 100      12.990  15.064   9.801  1.00 10.00      B   
ATOM   2857  CB  ASP B 100      13.208  13.574   9.518  1.00 10.00      B   
ATOM   2858  CG  ASP B 100      13.689  12.811  10.738  1.00 10.00      B   
ATOM   2859  OD1 ASP B 100      12.881  12.587  11.665  1.00 10.00      B   
ATOM   2860  OD2 ASP B 100      14.874  12.435  10.781  1.00 10.00      B   
ATOM   2861  C   ASP B 100      14.275  15.698  10.328  1.00 10.00      B   
ATOM   2862  O   ASP B 100      14.376  16.027  11.512  1.00 10.00      B   
ATOM   2863  N   PHE B 101      15.248  15.878   9.447  1.00 10.00      B   
ATOM   2864  HN  PHE B 101      15.103  15.613   8.513  1.00 10.00      B   
ATOM   2865  CA  PHE B 101      16.529  16.464   9.827  1.00 10.00      B   
ATOM   2866  CB  PHE B 101      17.673  15.801   9.052  1.00 10.00      B   
ATOM   2867  CG  PHE B 101      17.914  14.365   9.419  1.00 10.00      B   
ATOM   2868  CD1 PHE B 101      18.746  14.036  10.476  1.00 10.00      B   
ATOM   2869  CD2 PHE B 101      17.313  13.343   8.700  1.00 10.00      B   
ATOM   2870  CE1 PHE B 101      18.975  12.716  10.811  1.00 10.00      B   
ATOM   2871  CE2 PHE B 101      17.536  12.021   9.029  1.00 10.00      B   
ATOM   2872  CZ  PHE B 101      18.369  11.706  10.086  1.00 10.00      B   
ATOM   2873  C   PHE B 101      16.540  17.967   9.579  1.00 10.00      B   
ATOM   2874  O   PHE B 101      15.814  18.467   8.715  1.00 10.00      B   
ATOM   2875  N   ALA B 102      17.358  18.683  10.343  1.00 10.00      B   
ATOM   2876  HN  ALA B 102      17.903  18.222  11.029  1.00 10.00      B   
ATOM   2877  CA  ALA B 102      17.473  20.129  10.199  1.00 10.00      B   
ATOM   2878  CB  ALA B 102      18.055  20.747  11.462  1.00 10.00      B   
ATOM   2879  C   ALA B 102      18.330  20.480   8.987  1.00 10.00      B   
ATOM   2880  O   ALA B 102      18.915  19.596   8.361  1.00 10.00      B   
ATOM   2881  N   GLU B 103      18.417  21.772   8.675  1.00 10.00      B   
ATOM   2882  HN  GLU B 103      17.940  22.426   9.229  1.00 10.00      B   
ATOM   2883  CA  GLU B 103      19.195  22.248   7.532  1.00 10.00      B   
ATOM   2884  CB  GLU B 103      19.181  23.778   7.479  1.00 10.00      B   
ATOM   2885  CG  GLU B 103      19.070  24.350   6.074  1.00 10.00      B   
ATOM   2886  CD  GLU B 103      17.657  24.283   5.527  1.00 10.00      B   
ATOM   2887  OE1 GLU B 103      17.018  23.216   5.632  1.00 10.00      B   
ATOM   2888  OE2 GLU B 103      17.176  25.302   4.989  1.00 10.00      B   
ATOM   2889  C   GLU B 103      20.633  21.741   7.578  1.00 10.00      B   
ATOM   2890  O   GLU B 103      21.128  21.170   6.606  1.00 10.00      B   
ATOM   2891  N   ASN B 104      21.287  21.939   8.716  1.00 10.00      B   
ATOM   2892  HN  ASN B 104      20.830  22.393   9.453  1.00 10.00      B   
ATOM   2893  CA  ASN B 104      22.671  21.504   8.898  1.00 10.00      B   
ATOM   2894  CB  ASN B 104      23.229  21.956  10.255  1.00 10.00      B   
ATOM   2895  CG  ASN B 104      22.186  21.972  11.356  1.00 10.00      B   
ATOM   2896  OD1 ASN B 104      21.837  20.934  11.916  1.00 10.00      B   
ATOM   2897  ND2 ASN B 104      21.688  23.153  11.680  1.00 10.00      B   
ATOM   2898 HD21 ASN B 104      22.018  23.948  11.193  1.00 10.00      B   
ATOM   2899 HD22 ASN B 104      21.015  23.194  12.394  1.00 10.00      B   
ATOM   2900  C   ASN B 104      22.813  19.994   8.732  1.00 10.00      B   
ATOM   2901  O   ASN B 104      23.727  19.520   8.059  1.00 10.00      B   
ATOM   2902  N   GLU B 105      21.902  19.244   9.345  1.00 10.00      B   
ATOM   2903  HN  GLU B 105      21.207  19.679   9.880  1.00 10.00      B   
ATOM   2904  CA  GLU B 105      21.920  17.787   9.249  1.00 10.00      B   
ATOM   2905  CB  GLU B 105      20.835  17.174  10.135  1.00 10.00      B   
ATOM   2906  CG  GLU B 105      20.987  17.488  11.615  1.00 10.00      B   
ATOM   2907  CD  GLU B 105      19.847  16.934  12.442  1.00 10.00      B   
ATOM   2908  OE1 GLU B 105      20.064  15.962  13.194  1.00 10.00      B   
ATOM   2909  OE2 GLU B 105      18.725  17.470  12.342  1.00 10.00      B   
ATOM   2910  C   GLU B 105      21.723  17.351   7.800  1.00 10.00      B   
ATOM   2911  O   GLU B 105      22.369  16.418   7.321  1.00 10.00      B   
ATOM   2912  N   LEU B 106      20.828  18.046   7.107  1.00 10.00      B   
ATOM   2913  HN  LEU B 106      20.342  18.777   7.554  1.00 10.00      B   
ATOM   2914  CA  LEU B 106      20.542  17.759   5.711  1.00 10.00      B   
ATOM   2915  CB  LEU B 106      19.362  18.601   5.220  1.00 10.00      B   
ATOM   2916  CG  LEU B 106      17.971  18.097   5.610  1.00 10.00      B   
ATOM   2917  CD1 LEU B 106      16.934  19.194   5.425  1.00 10.00      B   
ATOM   2918  CD2 LEU B 106      17.605  16.872   4.788  1.00 10.00      B   
ATOM   2919  C   LEU B 106      21.767  18.023   4.849  1.00 10.00      B   
ATOM   2920  O   LEU B 106      22.131  17.198   4.011  1.00 10.00      B   
ATOM   2921  N   ASP B 107      22.403  19.172   5.068  1.00 10.00      B   
ATOM   2922  HN  ASP B 107      22.055  19.788   5.752  1.00 10.00      B   
ATOM   2923  CA  ASP B 107      23.595  19.546   4.317  1.00 10.00      B   
ATOM   2924  CB  ASP B 107      24.043  20.969   4.659  1.00 10.00      B   
ATOM   2925  CG  ASP B 107      25.289  21.384   3.903  1.00 10.00      B   
ATOM   2926  OD1 ASP B 107      25.216  21.558   2.668  1.00 10.00      B   
ATOM   2927  OD2 ASP B 107      26.348  21.553   4.541  1.00 10.00      B   
ATOM   2928  C   ASP B 107      24.721  18.555   4.580  1.00 10.00      B   
ATOM   2929  O   ASP B 107      25.433  18.156   3.661  1.00 10.00      B   
ATOM   2930  N   LEU B 108      24.860  18.146   5.837  1.00 10.00      B   
ATOM   2931  HN  LEU B 108      24.264  18.515   6.525  1.00 10.00      B   
ATOM   2932  CA  LEU B 108      25.882  17.180   6.227  1.00 10.00      B   
ATOM   2933  CB  LEU B 108      25.812  16.902   7.729  1.00 10.00      B   
ATOM   2934  CG  LEU B 108      26.860  15.939   8.289  1.00 10.00      B   
ATOM   2935  CD1 LEU B 108      28.257  16.521   8.150  1.00 10.00      B   
ATOM   2936  CD2 LEU B 108      26.558  15.602   9.739  1.00 10.00      B   
ATOM   2937  C   LEU B 108      25.704  15.883   5.445  1.00 10.00      B   
ATOM   2938  O   LEU B 108      26.676  15.286   4.980  1.00 10.00      B   
ATOM   2939  N   PHE B 109      24.453  15.465   5.287  1.00 10.00      B   
ATOM   2940  HN  PHE B 109      23.722  15.982   5.693  1.00 10.00      B   
ATOM   2941  CA  PHE B 109      24.141  14.255   4.542  1.00 10.00      B   
ATOM   2942  CB  PHE B 109      22.652  13.925   4.651  1.00 10.00      B   
ATOM   2943  CG  PHE B 109      22.268  12.601   4.047  1.00 10.00      B   
ATOM   2944  CD1 PHE B 109      21.653  12.540   2.807  1.00 10.00      B   
ATOM   2945  CD2 PHE B 109      22.520  11.418   4.723  1.00 10.00      B   
ATOM   2946  CE1 PHE B 109      21.297  11.324   2.252  1.00 10.00      B   
ATOM   2947  CE2 PHE B 109      22.167  10.200   4.174  1.00 10.00      B   
ATOM   2948  CZ  PHE B 109      21.554  10.152   2.937  1.00 10.00      B   
ATOM   2949  C   PHE B 109      24.537  14.428   3.080  1.00 10.00      B   
ATOM   2950  O   PHE B 109      25.072  13.512   2.464  1.00 10.00      B   
ATOM   2951  N   ARG B 110      24.286  15.619   2.540  1.00 10.00      B   
ATOM   2952  HN  ARG B 110      23.856  16.309   3.091  1.00 10.00      B   
ATOM   2953  CA  ARG B 110      24.634  15.925   1.156  1.00 10.00      B   
ATOM   2954  CB  ARG B 110      24.124  17.317   0.770  1.00 10.00      B   
ATOM   2955  CG  ARG B 110      22.645  17.534   1.032  1.00 10.00      B   
ATOM   2956  CD  ARG B 110      21.791  17.078  -0.139  1.00 10.00      B   
ATOM   2957  NE  ARG B 110      21.308  18.208  -0.932  1.00 10.00      B   
ATOM   2958  HE  ARG B 110      21.765  18.383  -1.788  1.00 10.00      B   
ATOM   2959  CZ  ARG B 110      20.292  18.995  -0.569  1.00 10.00      B   
ATOM   2960  NH1 ARG B 110      19.660  18.786   0.578  1.00 10.00      B   
ATOM   2961 HH11 ARG B 110      19.950  18.004   1.198  1.00 10.00      B   
ATOM   2962 HH12 ARG B 110      18.870  19.407   0.865  1.00 10.00      B   
ATOM   2963  NH2 ARG B 110      19.912  19.994  -1.354  1.00 10.00      B   
ATOM   2964 HH21 ARG B 110      20.407  20.172  -2.255  1.00 10.00      B   
ATOM   2965 HH22 ARG B 110      19.110  20.604  -1.078  1.00 10.00      B   
ATOM   2966  C   ARG B 110      26.145  15.879   0.984  1.00 10.00      B   
ATOM   2967  O   ARG B 110      26.656  15.291   0.029  1.00 10.00      B   
ATOM   2968  N   LYS B 111      26.847  16.497   1.928  1.00 10.00      B   
ATOM   2969  HN  LYS B 111      26.366  16.952   2.657  1.00 10.00      B   
ATOM   2970  CA  LYS B 111      28.302  16.535   1.915  1.00 10.00      B   
ATOM   2971  CB  LYS B 111      28.828  17.296   3.137  1.00 10.00      B   
ATOM   2972  CG  LYS B 111      28.447  18.768   3.193  1.00 10.00      B   
ATOM   2973  CD  LYS B 111      29.147  19.567   2.109  1.00 10.00      B   
ATOM   2974  CE  LYS B 111      29.435  20.989   2.565  1.00 10.00      B   
ATOM   2975  NZ  LYS B 111      28.198  21.797   2.730  1.00 10.00      B   
ATOM   2976  HZ1 LYS B 111      27.629  21.435   3.530  1.00 10.00      B   
ATOM   2977  HZ2 LYS B 111      27.620  21.750   1.869  1.00 10.00      B   
ATOM   2978  HZ3 LYS B 111      28.441  22.791   2.918  1.00 10.00      B   
ATOM   2979  C   LYS B 111      28.866  15.118   1.914  1.00 10.00      B   
ATOM   2980  O   LYS B 111      29.748  14.786   1.118  1.00 10.00      B   
ATOM   2981  N   ALA B 112      28.341  14.285   2.806  1.00 10.00      B   
ATOM   2982  HN  ALA B 112      27.640  14.617   3.413  1.00 10.00      B   
ATOM   2983  CA  ALA B 112      28.781  12.901   2.917  1.00 10.00      B   
ATOM   2984  CB  ALA B 112      28.195  12.258   4.164  1.00 10.00      B   
ATOM   2985  C   ALA B 112      28.402  12.099   1.675  1.00 10.00      B   
ATOM   2986  O   ALA B 112      29.208  11.323   1.161  1.00 10.00      B   
ATOM   2987  N   LEU B 113      27.182  12.310   1.186  1.00 10.00      B   
ATOM   2988  HN  LEU B 113      26.595  12.959   1.638  1.00 10.00      B   
ATOM   2989  CA  LEU B 113      26.679  11.611   0.006  1.00 10.00      B   
ATOM   2990  CB  LEU B 113      25.279  12.112  -0.357  1.00 10.00      B   
ATOM   2991  CG  LEU B 113      24.559  11.364  -1.480  1.00 10.00      B   
ATOM   2992  CD1 LEU B 113      24.298   9.918  -1.084  1.00 10.00      B   
ATOM   2993  CD2 LEU B 113      23.260  12.069  -1.845  1.00 10.00      B   
ATOM   2994  C   LEU B 113      27.622  11.782  -1.182  1.00 10.00      B   
ATOM   2995  O   LEU B 113      27.880  10.830  -1.920  1.00 10.00      B   
ATOM   2996  N   GLU B 114      28.146  12.994  -1.347  1.00 10.00      B   
ATOM   2997  HN  GLU B 114      27.898  13.711  -0.722  1.00 10.00      B   
ATOM   2998  CA  GLU B 114      29.070  13.288  -2.434  1.00 10.00      B   
ATOM   2999  CB  GLU B 114      29.549  14.737  -2.360  1.00 10.00      B   
ATOM   3000  CG  GLU B 114      28.488  15.777  -2.676  1.00 10.00      B   
ATOM   3001  CD  GLU B 114      29.093  17.146  -2.902  1.00 10.00      B   
ATOM   3002  OE1 GLU B 114      29.162  17.939  -1.939  1.00 10.00      B   
ATOM   3003  OE2 GLU B 114      29.521  17.427  -4.041  1.00 10.00      B   
ATOM   3004  C   GLU B 114      30.276  12.356  -2.387  1.00 10.00      B   
ATOM   3005  O   GLU B 114      30.700  11.822  -3.412  1.00 10.00      B   
ATOM   3006  N   LEU B 115      30.806  12.149  -1.185  1.00 10.00      B   
ATOM   3007  HN  LEU B 115      30.401  12.585  -0.405  1.00 10.00      B   
ATOM   3008  CA  LEU B 115      31.964  11.286  -0.993  1.00 10.00      B   
ATOM   3009  CB  LEU B 115      32.544  11.462   0.411  1.00 10.00      B   
ATOM   3010  CG  LEU B 115      32.990  12.875   0.796  1.00 10.00      B   
ATOM   3011  CD1 LEU B 115      33.535  12.890   2.215  1.00 10.00      B   
ATOM   3012  CD2 LEU B 115      34.029  13.400  -0.183  1.00 10.00      B   
ATOM   3013  C   LEU B 115      31.609   9.822  -1.228  1.00 10.00      B   
ATOM   3014  O   LEU B 115      32.429   9.050  -1.723  1.00 10.00      B   
ATOM   3015  N   ILE B 116      30.383   9.449  -0.873  1.00 10.00      B   
ATOM   3016  HN  ILE B 116      29.777  10.116  -0.482  1.00 10.00      B   
ATOM   3017  CA  ILE B 116      29.913   8.078  -1.051  1.00 10.00      B   
ATOM   3018  CB  ILE B 116      28.474   7.901  -0.512  1.00 10.00      B   
ATOM   3019  CG1 ILE B 116      28.369   8.355   0.948  1.00 10.00      B   
ATOM   3020  CG2 ILE B 116      28.008   6.460  -0.657  1.00 10.00      B   
ATOM   3021  CD1 ILE B 116      29.263   7.594   1.900  1.00 10.00      B   
ATOM   3022  C   ILE B 116      29.937   7.701  -2.530  1.00 10.00      B   
ATOM   3023  O   ILE B 116      30.304   6.583  -2.896  1.00 10.00      B   
ATOM   3024  N   ILE B 117      29.554   8.652  -3.371  1.00 10.00      B   
ATOM   3025  HN  ILE B 117      29.283   9.525  -3.010  1.00 10.00      B   
ATOM   3026  CA  ILE B 117      29.522   8.440  -4.810  1.00 10.00      B   
ATOM   3027  CB  ILE B 117      28.546   9.420  -5.492  1.00 10.00      B   
ATOM   3028  CG1 ILE B 117      27.225   9.485  -4.720  1.00 10.00      B   
ATOM   3029  CG2 ILE B 117      28.297   9.001  -6.930  1.00 10.00      B   
ATOM   3030  CD1 ILE B 117      26.337  10.646  -5.118  1.00 10.00      B   
ATOM   3031  C   ILE B 117      30.913   8.613  -5.419  1.00 10.00      B   
ATOM   3032  O   ILE B 117      31.319   7.849  -6.295  1.00 10.00      B   
ATOM   3033  N   ASP B 118      31.640   9.616  -4.935  1.00 10.00      B   
ATOM   3034  HN  ASP B 118      31.261  10.178  -4.226  1.00 10.00      B   
ATOM   3035  CA  ASP B 118      32.985   9.911  -5.428  1.00 10.00      B   
ATOM   3036  CB  ASP B 118      33.518  11.205  -4.801  1.00 10.00      B   
ATOM   3037  CG  ASP B 118      34.958  11.497  -5.173  1.00 10.00      B   
ATOM   3038  OD1 ASP B 118      35.231  11.789  -6.356  1.00 10.00      B   
ATOM   3039  OD2 ASP B 118      35.825  11.444  -4.281  1.00 10.00      B   
ATOM   3040  C   ASP B 118      33.950   8.756  -5.176  1.00 10.00      B   
ATOM   3041  O   ASP B 118      34.830   8.478  -5.995  1.00 10.00      B   
ATOM   3042  N   SER B 119      33.790   8.090  -4.042  1.00 10.00      B   
ATOM   3043  HN  SER B 119      33.082   8.368  -3.418  1.00 10.00      B   
ATOM   3044  CA  SER B 119      34.636   6.961  -3.693  1.00 10.00      B   
ATOM   3045  CB  SER B 119      34.484   6.633  -2.201  1.00 10.00      B   
ATOM   3046  OG  SER B 119      35.027   5.361  -1.881  1.00 10.00      B   
ATOM   3047  HG  SER B 119      35.629   5.453  -1.132  1.00 10.00      B   
ATOM   3048  C   SER B 119      34.267   5.746  -4.537  1.00 10.00      B   
ATOM   3049  O   SER B 119      33.107   5.331  -4.561  1.00 10.00      B   
ATOM   3050  N   GLU B 120      35.253   5.180  -5.232  1.00 10.00      B   
ATOM   3051  HN  GLU B 120      36.156   5.568  -5.186  1.00 10.00      B   
ATOM   3052  CA  GLU B 120      35.027   4.001  -6.066  1.00 10.00      B   
ATOM   3053  CB  GLU B 120      36.315   3.597  -6.794  1.00 10.00      B   
ATOM   3054  CG  GLU B 120      36.183   2.379  -7.700  1.00 10.00      B   
ATOM   3055  CD  GLU B 120      35.238   2.601  -8.866  1.00 10.00      B   
ATOM   3056  OE1 GLU B 120      34.395   1.721  -9.130  1.00 10.00      B   
ATOM   3057  OE2 GLU B 120      35.337   3.657  -9.526  1.00 10.00      B   
ATOM   3058  C   GLU B 120      34.504   2.846  -5.214  1.00 10.00      B   
ATOM   3059  O   GLU B 120      33.605   2.112  -5.629  1.00 10.00      B   
ATOM   3060  N   THR B 121      35.044   2.717  -4.009  1.00 10.00      B   
ATOM   3061  HN  THR B 121      35.748   3.339  -3.728  1.00 10.00      B   
ATOM   3062  CA  THR B 121      34.632   1.667  -3.095  1.00 10.00      B   
ATOM   3063  CB  THR B 121      35.622   1.565  -1.924  1.00 10.00      B   
ATOM   3064  OG1 THR B 121      36.873   2.140  -2.329  1.00 10.00      B   
ATOM   3065  HG1 THR B 121      37.429   1.455  -2.720  1.00 10.00      B   
ATOM   3066  CG2 THR B 121      35.840   0.111  -1.537  1.00 10.00      B   
ATOM   3067  C   THR B 121      33.229   1.942  -2.555  1.00 10.00      B   
ATOM   3068  O   THR B 121      32.471   1.017  -2.273  1.00 10.00      B   
ATOM   3069  N   GLY B 122      32.886   3.221  -2.431  1.00 10.00      B   
ATOM   3070  HN  GLY B 122      33.529   3.919  -2.686  1.00 10.00      B   
ATOM   3071  CA  GLY B 122      31.576   3.592  -1.930  1.00 10.00      B   
ATOM   3072  C   GLY B 122      31.568   3.802  -0.431  1.00 10.00      B   
ATOM   3073  O   GLY B 122      30.524   3.711   0.212  1.00 10.00      B   
ATOM   3074  N   PHE B 123      32.737   4.080   0.127  1.00 10.00      B   
ATOM   3075  HN  PHE B 123      33.535   4.145  -0.440  1.00 10.00      B   
ATOM   3076  CA  PHE B 123      32.868   4.305   1.559  1.00 10.00      B   
ATOM   3077  CB  PHE B 123      33.642   3.161   2.224  1.00 10.00      B   
ATOM   3078  CG  PHE B 123      33.043   1.800   2.002  1.00 10.00      B   
ATOM   3079  CD1 PHE B 123      33.602   0.922   1.088  1.00 10.00      B   
ATOM   3080  CD2 PHE B 123      31.922   1.398   2.707  1.00 10.00      B   
ATOM   3081  CE1 PHE B 123      33.055  -0.330   0.880  1.00 10.00      B   
ATOM   3082  CE2 PHE B 123      31.369   0.148   2.503  1.00 10.00      B   
ATOM   3083  CZ  PHE B 123      31.936  -0.717   1.588  1.00 10.00      B   
ATOM   3084  C   PHE B 123      33.578   5.628   1.820  1.00 10.00      B   
ATOM   3085  O   PHE B 123      34.586   5.937   1.182  1.00 10.00      B   
ATOM   3086  N   ALA B 124      33.045   6.407   2.746  1.00 10.00      B   
ATOM   3087  HN  ALA B 124      32.227   6.111   3.211  1.00 10.00      B   
ATOM   3088  CA  ALA B 124      33.633   7.693   3.091  1.00 10.00      B   
ATOM   3089  CB  ALA B 124      32.677   8.822   2.743  1.00 10.00      B   
ATOM   3090  C   ALA B 124      33.995   7.739   4.568  1.00 10.00      B   
ATOM   3091  O   ALA B 124      33.118   7.710   5.430  1.00 10.00      B   
ATOM   3092  N   SER B 125      35.287   7.801   4.853  1.00 10.00      B   
ATOM   3093  HN  SER B 125      35.939   7.816   4.118  1.00 10.00      B   
ATOM   3094  CA  SER B 125      35.776   7.850   6.223  1.00 10.00      B   
ATOM   3095  CB  SER B 125      37.303   7.859   6.200  1.00 10.00      B   
ATOM   3096  OG  SER B 125      37.773   7.505   4.906  1.00 10.00      B   
ATOM   3097  HG  SER B 125      37.744   6.540   4.802  1.00 10.00      B   
ATOM   3098  C   SER B 125      35.241   9.085   6.951  1.00 10.00      B   
ATOM   3099  O   SER B 125      35.226  10.185   6.389  1.00 10.00      B   
ATOM   3100  N   SER B 126      34.801   8.893   8.194  1.00 10.00      B   
ATOM   3101  HN  SER B 126      34.839   7.987   8.579  1.00 10.00      B   
ATOM   3102  CA  SER B 126      34.245   9.970   9.010  1.00 10.00      B   
ATOM   3103  CB  SER B 126      33.951   9.453  10.418  1.00 10.00      B   
ATOM   3104  OG  SER B 126      33.585   8.086  10.378  1.00 10.00      B   
ATOM   3105  HG  SER B 126      33.618   7.720  11.271  1.00 10.00      B   
ATOM   3106  C   SER B 126      35.168  11.182   9.085  1.00 10.00      B   
ATOM   3107  O   SER B 126      34.707  12.324   9.078  1.00 10.00      B   
ATOM   3108  N   THR B 127      36.468  10.925   9.138  1.00 10.00      B   
ATOM   3109  HN  THR B 127      36.772   9.992   9.130  1.00 10.00      B   
ATOM   3110  CA  THR B 127      37.461  11.987   9.219  1.00 10.00      B   
ATOM   3111  CB  THR B 127      38.878  11.396   9.295  1.00 10.00      B   
ATOM   3112  OG1 THR B 127      38.818   9.992   8.991  1.00 10.00      B   
ATOM   3113  HG1 THR B 127      38.650   9.496   9.804  1.00 10.00      B   
ATOM   3114  CG2 THR B 127      39.445  11.582  10.694  1.00 10.00      B   
ATOM   3115  C   THR B 127      37.364  12.942   8.031  1.00 10.00      B   
ATOM   3116  O   THR B 127      37.537  14.150   8.181  1.00 10.00      B   
ATOM   3117  N   ASN B 128      37.052  12.398   6.861  1.00 10.00      B   
ATOM   3118  HN  ASN B 128      36.889  11.432   6.810  1.00 10.00      B   
ATOM   3119  CA  ASN B 128      36.935  13.207   5.655  1.00 10.00      B   
ATOM   3120  CB  ASN B 128      37.069  12.344   4.401  1.00 10.00      B   
ATOM   3121  CG  ASN B 128      38.492  12.288   3.884  1.00 10.00      B   
ATOM   3122  OD1 ASN B 128      38.934  11.262   3.373  1.00 10.00      B   
ATOM   3123  ND2 ASN B 128      39.221  13.387   4.015  1.00 10.00      B   
ATOM   3124 HD21 ASN B 128      38.809  14.175   4.438  1.00 10.00      B   
ATOM   3125 HD22 ASN B 128      40.143  13.374   3.681  1.00 10.00      B   
ATOM   3126  C   ASN B 128      35.619  13.965   5.634  1.00 10.00      B   
ATOM   3127  O   ASN B 128      35.532  15.064   5.089  1.00 10.00      B   
ATOM   3128  N   ILE B 129      34.595  13.374   6.236  1.00 10.00      B   
ATOM   3129  HN  ILE B 129      34.726  12.493   6.650  1.00 10.00      B   
ATOM   3130  CA  ILE B 129      33.284  14.003   6.296  1.00 10.00      B   
ATOM   3131  CB  ILE B 129      32.211  13.034   6.838  1.00 10.00      B   
ATOM   3132  CG1 ILE B 129      32.219  11.728   6.036  1.00 10.00      B   
ATOM   3133  CG2 ILE B 129      30.832  13.678   6.788  1.00 10.00      B   
ATOM   3134  CD1 ILE B 129      31.331  10.648   6.612  1.00 10.00      B   
ATOM   3135  C   ILE B 129      33.349  15.241   7.189  1.00 10.00      B   
ATOM   3136  O   ILE B 129      32.691  16.249   6.928  1.00 10.00      B   
ATOM   3137  N   LEU B 130      34.178  15.161   8.227  1.00 10.00      B   
ATOM   3138  HN  LEU B 130      34.679  14.328   8.374  1.00 10.00      B   
ATOM   3139  CA  LEU B 130      34.352  16.266   9.163  1.00 10.00      B   
ATOM   3140  CB  LEU B 130      35.210  15.837  10.355  1.00 10.00      B   
ATOM   3141  CG  LEU B 130      34.642  14.715  11.227  1.00 10.00      B   
ATOM   3142  CD1 LEU B 130      35.615  14.349  12.335  1.00 10.00      B   
ATOM   3143  CD2 LEU B 130      33.290  15.109  11.804  1.00 10.00      B   
ATOM   3144  C   LEU B 130      34.960  17.490   8.480  1.00 10.00      B   
ATOM   3145  O   LEU B 130      34.803  18.615   8.953  1.00 10.00      B   
ATOM   3146  N   ASN B 131      35.645  17.267   7.362  1.00 10.00      B   
ATOM   3147  HN  ASN B 131      35.741  16.345   7.036  1.00 10.00      B   
ATOM   3148  CA  ASN B 131      36.267  18.358   6.610  1.00 10.00      B   
ATOM   3149  CB  ASN B 131      37.189  17.807   5.515  1.00 10.00      B   
ATOM   3150  CG  ASN B 131      38.347  16.978   6.043  1.00 10.00      B   
ATOM   3151  OD1 ASN B 131      38.736  15.981   5.433  1.00 10.00      B   
ATOM   3152  ND2 ASN B 131      38.922  17.393   7.160  1.00 10.00      B   
ATOM   3153 HD21 ASN B 131      38.581  18.207   7.586  1.00 10.00      B   
ATOM   3154 HD22 ASN B 131      39.665  16.861   7.522  1.00 10.00      B   
ATOM   3155  C   ASN B 131      35.199  19.225   5.958  1.00 10.00      B   
ATOM   3156  O   ASN B 131      35.396  20.417   5.723  1.00 10.00      B   
ATOM   3157  N   LEU B 132      34.060  18.614   5.678  1.00 10.00      B   
ATOM   3158  HN  LEU B 132      33.957  17.666   5.914  1.00 10.00      B   
ATOM   3159  CA  LEU B 132      32.957  19.304   5.036  1.00 10.00      B   
ATOM   3160  CB  LEU B 132      32.150  18.316   4.202  1.00 10.00      B   
ATOM   3161  CG  LEU B 132      32.949  17.531   3.162  1.00 10.00      B   
ATOM   3162  CD1 LEU B 132      32.243  16.236   2.810  1.00 10.00      B   
ATOM   3163  CD2 LEU B 132      33.181  18.374   1.918  1.00 10.00      B   
ATOM   3164  C   LEU B 132      32.065  20.008   6.052  1.00 10.00      B   
ATOM   3165  O   LEU B 132      31.295  20.897   5.697  1.00 10.00      B   
ATOM   3166  N   VAL B 133      32.186  19.617   7.317  1.00 10.00      B   
ATOM   3167  HN  VAL B 133      32.823  18.904   7.536  1.00 10.00      B   
ATOM   3168  CA  VAL B 133      31.393  20.218   8.390  1.00 10.00      B   
ATOM   3169  CB  VAL B 133      31.593  19.472   9.732  1.00 10.00      B   
ATOM   3170  CG1 VAL B 133      30.673  20.029  10.810  1.00 10.00      B   
ATOM   3171  CG2 VAL B 133      31.356  17.981   9.551  1.00 10.00      B   
ATOM   3172  C   VAL B 133      31.760  21.691   8.563  1.00 10.00      B   
ATOM   3173  O   VAL B 133      30.941  22.508   8.976  1.00 10.00      B   
ATOM   3174  N   ASP B 134      32.995  22.030   8.211  1.00 10.00      B   
ATOM   3175  HN  ASP B 134      33.602  21.338   7.871  1.00 10.00      B   
ATOM   3176  CA  ASP B 134      33.466  23.407   8.322  1.00 10.00      B   
ATOM   3177  CB  ASP B 134      34.988  23.478   8.185  1.00 10.00      B   
ATOM   3178  CG  ASP B 134      35.576  24.647   8.950  1.00 10.00      B   
ATOM   3179  OD1 ASP B 134      35.648  24.571  10.198  1.00 10.00      B   
ATOM   3180  OD2 ASP B 134      35.962  25.647   8.317  1.00 10.00      B   
ATOM   3181  C   ASP B 134      32.784  24.296   7.282  1.00 10.00      B   
ATOM   3182  O   ASP B 134      32.778  25.522   7.396  1.00 10.00      B   
ATOM   3183  N   GLN B 135      32.192  23.660   6.281  1.00 10.00      B   
ATOM   3184  HN  GLN B 135      32.220  22.680   6.261  1.00 10.00      B   
ATOM   3185  CA  GLN B 135      31.485  24.365   5.218  1.00 10.00      B   
ATOM   3186  CB  GLN B 135      32.102  24.042   3.854  1.00 10.00      B   
ATOM   3187  CG  GLN B 135      33.550  24.481   3.714  1.00 10.00      B   
ATOM   3188  CD  GLN B 135      33.730  25.975   3.908  1.00 10.00      B   
ATOM   3189  OE1 GLN B 135      32.848  26.767   3.579  1.00 10.00      B   
ATOM   3190  NE2 GLN B 135      34.874  26.370   4.447  1.00 10.00      B   
ATOM   3191 HE21 GLN B 135      35.534  25.684   4.687  1.00 10.00      B   
ATOM   3192 HE22 GLN B 135      35.017  27.330   4.584  1.00 10.00      B   
ATOM   3193  C   GLN B 135      30.007  23.979   5.236  1.00 10.00      B   
ATOM   3194  O   GLN B 135      29.321  24.022   4.211  1.00 10.00      B   
ATOM   3195  N   LEU B 136      29.532  23.595   6.414  1.00 10.00      B   
ATOM   3196  HN  LEU B 136      30.135  23.571   7.184  1.00 10.00      B   
ATOM   3197  CA  LEU B 136      28.144  23.196   6.596  1.00 10.00      B   
ATOM   3198  CB  LEU B 136      27.936  22.627   8.000  1.00 10.00      B   
ATOM   3199  CG  LEU B 136      27.039  21.393   8.104  1.00 10.00      B   
ATOM   3200  CD1 LEU B 136      27.658  20.220   7.362  1.00 10.00      B   
ATOM   3201  CD2 LEU B 136      26.799  21.035   9.561  1.00 10.00      B   
ATOM   3202  C   LEU B 136      27.202  24.373   6.370  1.00 10.00      B   
ATOM   3203  O   LEU B 136      27.515  25.513   6.723  1.00 10.00      B   
ATOM   3204  N   LYS B 137      26.061  24.093   5.765  1.00 10.00      B   
ATOM   3205  HN  LYS B 137      25.877  23.162   5.499  1.00 10.00      B   
ATOM   3206  CA  LYS B 137      25.071  25.121   5.490  1.00 10.00      B   
ATOM   3207  CB  LYS B 137      24.549  25.009   4.056  1.00 10.00      B   
ATOM   3208  CG  LYS B 137      25.639  24.961   2.997  1.00 10.00      B   
ATOM   3209  CD  LYS B 137      25.105  25.349   1.628  1.00 10.00      B   
ATOM   3210  CE  LYS B 137      23.997  24.414   1.166  1.00 10.00      B   
ATOM   3211  NZ  LYS B 137      24.521  23.111   0.681  1.00 10.00      B   
ATOM   3212  HZ1 LYS B 137      23.770  22.583   0.198  1.00 10.00      B   
ATOM   3213  HZ2 LYS B 137      24.870  22.538   1.483  1.00 10.00      B   
ATOM   3214  HZ3 LYS B 137      25.304  23.263   0.013  1.00 10.00      B   
ATOM   3215  C   LYS B 137      23.918  25.044   6.483  1.00 10.00      B   
ATOM   3216  O   LYS B 137      23.448  23.957   6.820  1.00 10.00      B   
ATOM   3217  N   GLY B 138      23.467  26.204   6.945  1.00 10.00      B   
ATOM   3218  HN  GLY B 138      23.878  27.040   6.631  1.00 10.00      B   
ATOM   3219  CA  GLY B 138      22.374  26.246   7.899  1.00 10.00      B   
ATOM   3220  C   GLY B 138      22.867  26.128   9.326  1.00 10.00      B   
ATOM   3221  O   GLY B 138      22.560  25.154  10.013  1.00 10.00      B   
ATOM   3222  N   LYS B 139      23.622  27.133   9.765  1.00 10.00      B   
ATOM   3223  HN  LYS B 139      23.805  27.879   9.158  1.00 10.00      B   
ATOM   3224  CA  LYS B 139      24.198  27.169  11.111  1.00 10.00      B   
ATOM   3225  CB  LYS B 139      23.140  27.026  12.212  1.00 10.00      B   
ATOM   3226  CG  LYS B 139      23.670  27.287  13.614  1.00 10.00      B   
ATOM   3227  CD  LYS B 139      22.678  26.858  14.682  1.00 10.00      B   
ATOM   3228  CE  LYS B 139      22.530  25.346  14.741  1.00 10.00      B   
ATOM   3229  NZ  LYS B 139      21.666  24.922  15.871  1.00 10.00      B   
ATOM   3230  HZ1 LYS B 139      21.494  23.897  15.828  1.00 10.00      B   
ATOM   3231  HZ2 LYS B 139      20.752  25.415  15.827  1.00 10.00      B   
ATOM   3232  HZ3 LYS B 139      22.122  25.149  16.777  1.00 10.00      B   
ATOM   3233  C   LYS B 139      25.306  26.130  11.267  1.00 10.00      B   
ATOM   3234  O   LYS B 139      25.042  24.944  11.471  1.00 10.00      B   
ATOM   3235  N   LYS B 140      26.544  26.591  11.159  1.00 10.00      B   
ATOM   3236  HN  LYS B 140      26.680  27.547  10.991  1.00 10.00      B   
ATOM   3237  CA  LYS B 140      27.710  25.729  11.278  1.00 10.00      B   
ATOM   3238  CB  LYS B 140      28.979  26.520  10.939  1.00 10.00      B   
ATOM   3239  CG  LYS B 140      30.270  25.728  11.063  1.00 10.00      B   
ATOM   3240  CD  LYS B 140      31.487  26.632  10.940  1.00 10.00      B   
ATOM   3241  CE  LYS B 140      32.772  25.838  11.113  1.00 10.00      B   
ATOM   3242  NZ  LYS B 140      33.985  26.678  10.922  1.00 10.00      B   
ATOM   3243  HZ1 LYS B 140      34.815  26.071  10.748  1.00 10.00      B   
ATOM   3244  HZ2 LYS B 140      34.164  27.249  11.771  1.00 10.00      B   
ATOM   3245  HZ3 LYS B 140      33.860  27.317  10.110  1.00 10.00      B   
ATOM   3246  C   LYS B 140      27.823  25.132  12.676  1.00 10.00      B   
ATOM   3247  O   LYS B 140      28.115  25.840  13.644  1.00 10.00      B   
ATOM   3248  N   MET B 141      27.576  23.835  12.771  1.00 10.00      B   
ATOM   3249  HN  MET B 141      27.326  23.338  11.967  1.00 10.00      B   
ATOM   3250  CA  MET B 141      27.670  23.129  14.042  1.00 10.00      B   
ATOM   3251  CB  MET B 141      26.756  21.897  14.050  1.00 10.00      B   
ATOM   3252  CG  MET B 141      27.263  20.737  13.203  1.00 10.00      B   
ATOM   3253  SD  MET B 141      26.336  19.210  13.458  1.00 10.00      B   
ATOM   3254  CE  MET B 141      24.734  19.667  12.802  1.00 10.00      B   
ATOM   3255  C   MET B 141      29.115  22.699  14.276  1.00 10.00      B   
ATOM   3256  O   MET B 141      29.947  22.787  13.367  1.00 10.00      B   
ATOM   3257  N   ARG B 142      29.415  22.234  15.479  1.00 10.00      B   
ATOM   3258  HN  ARG B 142      28.707  22.175  16.166  1.00 10.00      B   
ATOM   3259  CA  ARG B 142      30.764  21.791  15.802  1.00 10.00      B   
ATOM   3260  CB  ARG B 142      30.989  21.762  17.315  1.00 10.00      B   
ATOM   3261  CG  ARG B 142      30.830  23.117  17.983  1.00 10.00      B   
ATOM   3262  CD  ARG B 142      31.312  23.088  19.424  1.00 10.00      B   
ATOM   3263  NE  ARG B 142      30.874  24.272  20.158  1.00 10.00      B   
ATOM   3264  HE  ARG B 142      30.010  24.669  19.895  1.00 10.00      B   
ATOM   3265  CZ  ARG B 142      31.548  24.826  21.167  1.00 10.00      B   
ATOM   3266  NH1 ARG B 142      32.737  24.351  21.519  1.00 10.00      B   
ATOM   3267 HH11 ARG B 142      33.151  23.538  21.015  1.00 10.00      B   
ATOM   3268 HH12 ARG B 142      33.257  24.793  22.311  1.00 10.00      B   
ATOM   3269  NH2 ARG B 142      31.039  25.869  21.806  1.00 10.00      B   
ATOM   3270 HH21 ARG B 142      31.567  26.315  22.588  1.00 10.00      B   
ATOM   3271 HH22 ARG B 142      30.111  26.254  21.525  1.00 10.00      B   
ATOM   3272  C   ARG B 142      31.042  20.427  15.180  1.00 10.00      B   
ATOM   3273  O   ARG B 142      30.117  19.671  14.880  1.00 10.00      B   
ATOM   3274  N   LYS B 143      32.313  20.109  15.002  1.00 10.00      B   
ATOM   3275  HN  LYS B 143      33.008  20.734  15.298  1.00 10.00      B   
ATOM   3276  CA  LYS B 143      32.711  18.843  14.400  1.00 10.00      B   
ATOM   3277  CB  LYS B 143      34.222  18.814  14.128  1.00 10.00      B   
ATOM   3278  CG  LYS B 143      34.660  19.643  12.924  1.00 10.00      B   
ATOM   3279  CD  LYS B 143      34.481  21.134  13.175  1.00 10.00      B   
ATOM   3280  CE  LYS B 143      34.704  21.962  11.919  1.00 10.00      B   
ATOM   3281  NZ  LYS B 143      36.119  22.404  11.783  1.00 10.00      B   
ATOM   3282  HZ1 LYS B 143      36.701  21.625  11.414  1.00 10.00      B   
ATOM   3283  HZ2 LYS B 143      36.496  22.699  12.708  1.00 10.00      B   
ATOM   3284  HZ3 LYS B 143      36.183  23.209  11.124  1.00 10.00      B   
ATOM   3285  C   LYS B 143      32.293  17.664  15.270  1.00 10.00      B   
ATOM   3286  O   LYS B 143      31.893  16.620  14.759  1.00 10.00      B   
ATOM   3287  N   LYS B 144      32.362  17.848  16.583  1.00 10.00      B   
ATOM   3288  HN  LYS B 144      32.686  18.708  16.928  1.00 10.00      B   
ATOM   3289  CA  LYS B 144      31.981  16.802  17.523  1.00 10.00      B   
ATOM   3290  CB  LYS B 144      32.453  17.137  18.939  1.00 10.00      B   
ATOM   3291  CG  LYS B 144      33.947  16.969  19.153  1.00 10.00      B   
ATOM   3292  CD  LYS B 144      34.274  16.861  20.632  1.00 10.00      B   
ATOM   3293  CE  LYS B 144      35.722  16.468  20.850  1.00 10.00      B   
ATOM   3294  NZ  LYS B 144      35.963  16.045  22.253  1.00 10.00      B   
ATOM   3295  HZ1 LYS B 144      35.544  15.109  22.421  1.00 10.00      B   
ATOM   3296  HZ2 LYS B 144      35.533  16.727  22.913  1.00 10.00      B   
ATOM   3297  HZ3 LYS B 144      36.984  15.994  22.443  1.00 10.00      B   
ATOM   3298  C   LYS B 144      30.474  16.571  17.504  1.00 10.00      B   
ATOM   3299  O   LYS B 144      29.995  15.499  17.880  1.00 10.00      B   
ATOM   3300  N   GLU B 145      29.729  17.579  17.068  1.00 10.00      B   
ATOM   3301  HN  GLU B 145      30.162  18.412  16.787  1.00 10.00      B   
ATOM   3302  CA  GLU B 145      28.280  17.469  16.989  1.00 10.00      B   
ATOM   3303  CB  GLU B 145      27.631  18.850  16.957  1.00 10.00      B   
ATOM   3304  CG  GLU B 145      27.825  19.659  18.226  1.00 10.00      B   
ATOM   3305  CD  GLU B 145      27.090  20.979  18.185  1.00 10.00      B   
ATOM   3306  OE1 GLU B 145      27.607  21.928  17.565  1.00 10.00      B   
ATOM   3307  OE2 GLU B 145      25.993  21.073  18.783  1.00 10.00      B   
ATOM   3308  C   GLU B 145      27.896  16.684  15.746  1.00 10.00      B   
ATOM   3309  O   GLU B 145      26.952  15.894  15.764  1.00 10.00      B   
ATOM   3310  N   ALA B 146      28.657  16.888  14.675  1.00 10.00      B   
ATOM   3311  HN  ALA B 146      29.396  17.532  14.731  1.00 10.00      B   
ATOM   3312  CA  ALA B 146      28.414  16.197  13.415  1.00 10.00      B   
ATOM   3313  CB  ALA B 146      29.384  16.677  12.350  1.00 10.00      B   
ATOM   3314  C   ALA B 146      28.533  14.692  13.597  1.00 10.00      B   
ATOM   3315  O   ALA B 146      27.836  13.920  12.937  1.00 10.00      B   
ATOM   3316  N   GLU B 147      29.418  14.284  14.504  1.00 10.00      B   
ATOM   3317  HN  GLU B 147      29.954  14.954  14.982  1.00 10.00      B   
ATOM   3318  CA  GLU B 147      29.624  12.871  14.794  1.00 10.00      B   
ATOM   3319  CB  GLU B 147      30.767  12.681  15.790  1.00 10.00      B   
ATOM   3320  CG  GLU B 147      32.091  13.277  15.341  1.00 10.00      B   
ATOM   3321  CD  GLU B 147      33.195  13.057  16.355  1.00 10.00      B   
ATOM   3322  OE1 GLU B 147      33.030  13.478  17.519  1.00 10.00      B   
ATOM   3323  OE2 GLU B 147      34.229  12.454  15.992  1.00 10.00      B   
ATOM   3324  C   GLU B 147      28.335  12.244  15.328  1.00 10.00      B   
ATOM   3325  O   GLU B 147      28.011  11.096  15.012  1.00 10.00      B   
ATOM   3326  N   GLN B 148      27.592  13.015  16.122  1.00 10.00      B   
ATOM   3327  HN  GLN B 148      27.901  13.921  16.331  1.00 10.00      B   
ATOM   3328  CA  GLN B 148      26.330  12.548  16.680  1.00 10.00      B   
ATOM   3329  CB  GLN B 148      25.814  13.508  17.754  1.00 10.00      B   
ATOM   3330  CG  GLN B 148      26.706  13.625  18.976  1.00 10.00      B   
ATOM   3331  CD  GLN B 148      25.987  14.255  20.152  1.00 10.00      B   
ATOM   3332  OE1 GLN B 148      25.410  13.562  20.987  1.00 10.00      B   
ATOM   3333  NE2 GLN B 148      26.019  15.576  20.224  1.00 10.00      B   
ATOM   3334 HE21 GLN B 148      26.499  16.066  19.526  1.00 10.00      B   
ATOM   3335 HE22 GLN B 148      25.547  16.011  20.966  1.00 10.00      B   
ATOM   3336  C   GLN B 148      25.296  12.421  15.571  1.00 10.00      B   
ATOM   3337  O   GLN B 148      24.518  11.473  15.541  1.00 10.00      B   
ATOM   3338  N   VAL B 149      25.302  13.383  14.654  1.00 10.00      B   
ATOM   3339  HN  VAL B 149      25.947  14.119  14.735  1.00 10.00      B   
ATOM   3340  CA  VAL B 149      24.375  13.371  13.535  1.00 10.00      B   
ATOM   3341  CB  VAL B 149      24.445  14.677  12.717  1.00 10.00      B   
ATOM   3342  CG1 VAL B 149      23.366  14.698  11.646  1.00 10.00      B   
ATOM   3343  CG2 VAL B 149      24.311  15.886  13.632  1.00 10.00      B   
ATOM   3344  C   VAL B 149      24.670  12.175  12.633  1.00 10.00      B   
ATOM   3345  O   VAL B 149      23.756  11.502  12.160  1.00 10.00      B   
ATOM   3346  N   LEU B 150      25.957  11.906  12.418  1.00 10.00      B   
ATOM   3347  HN  LEU B 150      26.640  12.494  12.814  1.00 10.00      B   
ATOM   3348  CA  LEU B 150      26.380  10.776  11.598  1.00 10.00      B   
ATOM   3349  CB  LEU B 150      27.902  10.766  11.432  1.00 10.00      B   
ATOM   3350  CG  LEU B 150      28.493  11.859  10.535  1.00 10.00      B   
ATOM   3351  CD1 LEU B 150      30.012  11.828  10.588  1.00 10.00      B   
ATOM   3352  CD2 LEU B 150      28.004  11.702   9.103  1.00 10.00      B   
ATOM   3353  C   LEU B 150      25.909   9.469  12.227  1.00 10.00      B   
ATOM   3354  O   LEU B 150      25.458   8.558  11.536  1.00 10.00      B   
ATOM   3355  N   GLN B 151      26.004   9.399  13.550  1.00 10.00      B   
ATOM   3356  HN  GLN B 151      26.378  10.161  14.040  1.00 10.00      B   
ATOM   3357  CA  GLN B 151      25.577   8.224  14.294  1.00 10.00      B   
ATOM   3358  CB  GLN B 151      25.984   8.370  15.760  1.00 10.00      B   
ATOM   3359  CG  GLN B 151      26.075   7.062  16.524  1.00 10.00      B   
ATOM   3360  CD  GLN B 151      27.128   6.129  15.964  1.00 10.00      B   
ATOM   3361  OE1 GLN B 151      26.826   5.228  15.181  1.00 10.00      B   
ATOM   3362  NE2 GLN B 151      28.371   6.340  16.361  1.00 10.00      B   
ATOM   3363 HE21 GLN B 151      28.538   7.075  16.990  1.00 10.00      B   
ATOM   3364 HE22 GLN B 151      29.076   5.760  16.004  1.00 10.00      B   
ATOM   3365  C   GLN B 151      24.061   8.084  14.185  1.00 10.00      B   
ATOM   3366  O   GLN B 151      23.528   6.980  14.064  1.00 10.00      B   
ATOM   3367  N   LYS B 152      23.384   9.225  14.210  1.00 10.00      B   
ATOM   3368  HN  LYS B 152      23.879  10.067  14.319  1.00 10.00      B   
ATOM   3369  CA  LYS B 152      21.935   9.274  14.097  1.00 10.00      B   
ATOM   3370  CB  LYS B 152      21.451  10.721  14.245  1.00 10.00      B   
ATOM   3371  CG  LYS B 152      19.956  10.874  14.467  1.00 10.00      B   
ATOM   3372  CD  LYS B 152      19.525  12.330  14.375  1.00 10.00      B   
ATOM   3373  CE  LYS B 152      20.228  13.195  15.411  1.00 10.00      B   
ATOM   3374  NZ  LYS B 152      19.720  14.592  15.403  1.00 10.00      B   
ATOM   3375  HZ1 LYS B 152      20.194  15.148  16.144  1.00 10.00      B   
ATOM   3376  HZ2 LYS B 152      18.695  14.603  15.577  1.00 10.00      B   
ATOM   3377  HZ3 LYS B 152      19.908  15.042  14.474  1.00 10.00      B   
ATOM   3378  C   LYS B 152      21.501   8.706  12.748  1.00 10.00      B   
ATOM   3379  O   LYS B 152      20.469   8.040  12.647  1.00 10.00      B   
ATOM   3380  N   PHE B 153      22.310   8.962  11.718  1.00 10.00      B   
ATOM   3381  HN  PHE B 153      23.116   9.505  11.868  1.00 10.00      B   
ATOM   3382  CA  PHE B 153      22.029   8.468  10.376  1.00 10.00      B   
ATOM   3383  CB  PHE B 153      23.061   8.986   9.370  1.00 10.00      B   
ATOM   3384  CG  PHE B 153      22.909  10.437   9.009  1.00 10.00      B   
ATOM   3385  CD1 PHE B 153      21.677  10.952   8.644  1.00 10.00      B   
ATOM   3386  CD2 PHE B 153      24.005  11.284   9.025  1.00 10.00      B   
ATOM   3387  CE1 PHE B 153      21.541  12.285   8.304  1.00 10.00      B   
ATOM   3388  CE2 PHE B 153      23.875  12.618   8.687  1.00 10.00      B   
ATOM   3389  CZ  PHE B 153      22.640  13.119   8.326  1.00 10.00      B   
ATOM   3390  C   PHE B 153      22.012   6.944  10.360  1.00 10.00      B   
ATOM   3391  O   PHE B 153      21.200   6.333   9.671  1.00 10.00      B   
ATOM   3392  N   VAL B 154      22.905   6.336  11.132  1.00 10.00      B   
ATOM   3393  HN  VAL B 154      23.531   6.879  11.661  1.00 10.00      B   
ATOM   3394  CA  VAL B 154      22.982   4.881  11.213  1.00 10.00      B   
ATOM   3395  CB  VAL B 154      24.257   4.412  11.950  1.00 10.00      B   
ATOM   3396  CG1 VAL B 154      24.421   2.903  11.841  1.00 10.00      B   
ATOM   3397  CG2 VAL B 154      25.484   5.123  11.401  1.00 10.00      B   
ATOM   3398  C   VAL B 154      21.755   4.324  11.930  1.00 10.00      B   
ATOM   3399  O   VAL B 154      21.156   3.343  11.491  1.00 10.00      B   
ATOM   3400  N   GLN B 155      21.369   4.982  13.017  1.00 10.00      B   
ATOM   3401  HN  GLN B 155      21.877   5.774  13.298  1.00 10.00      B   
ATOM   3402  CA  GLN B 155      20.217   4.561  13.807  1.00 10.00      B   
ATOM   3403  CB  GLN B 155      20.138   5.362  15.109  1.00 10.00      B   
ATOM   3404  CG  GLN B 155      21.331   5.162  16.032  1.00 10.00      B   
ATOM   3405  CD  GLN B 155      21.497   3.720  16.467  1.00 10.00      B   
ATOM   3406  OE1 GLN B 155      22.188   2.934  15.815  1.00 10.00      B   
ATOM   3407  NE2 GLN B 155      20.864   3.358  17.573  1.00 10.00      B   
ATOM   3408 HE21 GLN B 155      20.329   4.033  18.042  1.00 10.00      B   
ATOM   3409 HE22 GLN B 155      20.958   2.432  17.880  1.00 10.00      B   
ATOM   3410  C   GLN B 155      18.919   4.698  13.018  1.00 10.00      B   
ATOM   3411  O   GLN B 155      17.962   3.962  13.249  1.00 10.00      B   
ATOM   3412  N   ASN B 156      18.900   5.640  12.085  1.00 10.00      B   
ATOM   3413  HN  ASN B 156      19.696   6.204  11.963  1.00 10.00      B   
ATOM   3414  CA  ASN B 156      17.725   5.875  11.249  1.00 10.00      B   
ATOM   3415  CB  ASN B 156      17.578   7.373  10.952  1.00 10.00      B   
ATOM   3416  CG  ASN B 156      16.134   7.825  10.793  1.00 10.00      B   
ATOM   3417  OD1 ASN B 156      15.279   7.088  10.302  1.00 10.00      B   
ATOM   3418  ND2 ASN B 156      15.853   9.052  11.207  1.00 10.00      B   
ATOM   3419 HD21 ASN B 156      16.580   9.592  11.590  1.00 10.00      B   
ATOM   3420 HD22 ASN B 156      14.933   9.373  11.118  1.00 10.00      B   
ATOM   3421  C   ASN B 156      17.815   5.065   9.950  1.00 10.00      B   
ATOM   3422  O   ASN B 156      16.954   5.159   9.079  1.00 10.00      B   
ATOM   3423  N   LYS B 157      18.875   4.267   9.838  1.00 10.00      B   
ATOM   3424  HN  LYS B 157      19.527   4.249  10.568  1.00 10.00      B   
ATOM   3425  CA  LYS B 157      19.109   3.411   8.672  1.00 10.00      B   
ATOM   3426  CB  LYS B 157      18.013   2.348   8.511  1.00 10.00      B   
ATOM   3427  CG  LYS B 157      18.382   0.982   9.074  1.00 10.00      B   
ATOM   3428  CD  LYS B 157      18.373   0.970  10.595  1.00 10.00      B   
ATOM   3429  CE  LYS B 157      19.516   0.131  11.150  1.00 10.00      B   
ATOM   3430  NZ  LYS B 157      19.519  -1.255  10.608  1.00 10.00      B   
ATOM   3431  HZ1 LYS B 157      19.788  -1.251   9.606  1.00 10.00      B   
ATOM   3432  HZ2 LYS B 157      18.567  -1.685  10.695  1.00 10.00      B   
ATOM   3433  HZ3 LYS B 157      20.198  -1.843  11.135  1.00 10.00      B   
ATOM   3434  C   LYS B 157      19.330   4.189   7.373  1.00 10.00      B   
ATOM   3435  O   LYS B 157      18.843   3.797   6.313  1.00 10.00      B   
ATOM   3436  N   TRP B 158      20.060   5.293   7.461  1.00 10.00      B   
ATOM   3437  HN  TRP B 158      20.394   5.579   8.340  1.00 10.00      B   
ATOM   3438  CA  TRP B 158      20.372   6.098   6.285  1.00 10.00      B   
ATOM   3439  CB  TRP B 158      20.235   7.596   6.584  1.00 10.00      B   
ATOM   3440  CG  TRP B 158      18.824   8.065   6.772  1.00 10.00      B   
ATOM   3441  CD1 TRP B 158      18.290   8.599   7.906  1.00 10.00      B   
ATOM   3442  CD2 TRP B 158      17.770   8.054   5.800  1.00 10.00      B   
ATOM   3443  NE1 TRP B 158      16.968   8.913   7.709  1.00 10.00      B   
ATOM   3444  HE1 TRP B 158      16.370   9.307   8.380  1.00 10.00      B   
ATOM   3445  CE2 TRP B 158      16.623   8.590   6.421  1.00 10.00      B   
ATOM   3446  CE3 TRP B 158      17.683   7.641   4.467  1.00 10.00      B   
ATOM   3447  CZ2 TRP B 158      15.407   8.725   5.752  1.00 10.00      B   
ATOM   3448  CZ3 TRP B 158      16.477   7.777   3.806  1.00 10.00      B   
ATOM   3449  CH2 TRP B 158      15.355   8.312   4.448  1.00 10.00      B   
ATOM   3450  C   TRP B 158      21.794   5.799   5.830  1.00 10.00      B   
ATOM   3451  O   TRP B 158      22.067   5.650   4.637  1.00 10.00      B   
ATOM   3452  N   LEU B 159      22.693   5.692   6.799  1.00 10.00      B   
ATOM   3453  HN  LEU B 159      22.404   5.793   7.731  1.00 10.00      B   
ATOM   3454  CA  LEU B 159      24.094   5.411   6.523  1.00 10.00      B   
ATOM   3455  CB  LEU B 159      24.960   6.640   6.825  1.00 10.00      B   
ATOM   3456  CG  LEU B 159      24.724   7.882   5.959  1.00 10.00      B   
ATOM   3457  CD1 LEU B 159      25.542   9.053   6.481  1.00 10.00      B   
ATOM   3458  CD2 LEU B 159      25.069   7.602   4.506  1.00 10.00      B   
ATOM   3459  C   LEU B 159      24.569   4.233   7.362  1.00 10.00      B   
ATOM   3460  O   LEU B 159      24.017   3.959   8.427  1.00 10.00      B   
ATOM   3461  N   ILE B 160      25.577   3.531   6.873  1.00 10.00      B   
ATOM   3462  HN  ILE B 160      25.960   3.788   6.003  1.00 10.00      B   
ATOM   3463  CA  ILE B 160      26.134   2.391   7.586  1.00 10.00      B   
ATOM   3464  CB  ILE B 160      26.097   1.105   6.730  1.00 10.00      B   
ATOM   3465  CG1 ILE B 160      24.737   0.931   6.052  1.00 10.00      B   
ATOM   3466  CG2 ILE B 160      26.422  -0.112   7.585  1.00 10.00      B   
ATOM   3467  CD1 ILE B 160      24.699  -0.193   5.036  1.00 10.00      B   
ATOM   3468  C   ILE B 160      27.583   2.676   7.951  1.00 10.00      B   
ATOM   3469  O   ILE B 160      28.348   3.168   7.121  1.00 10.00      B   
ATOM   3470  N   GLU B 161      27.953   2.379   9.185  1.00 10.00      B   
ATOM   3471  HN  GLU B 161      27.294   2.004   9.808  1.00 10.00      B   
ATOM   3472  CA  GLU B 161      29.317   2.586   9.641  1.00 10.00      B   
ATOM   3473  CB  GLU B 161      29.315   2.974  11.126  1.00 10.00      B   
ATOM   3474  CG  GLU B 161      30.641   3.504  11.651  1.00 10.00      B   
ATOM   3475  CD  GLU B 161      31.581   2.398  12.079  1.00 10.00      B   
ATOM   3476  OE1 GLU B 161      31.315   1.755  13.114  1.00 10.00      B   
ATOM   3477  OE2 GLU B 161      32.577   2.154  11.377  1.00 10.00      B   
ATOM   3478  C   GLU B 161      30.124   1.309   9.413  1.00 10.00      B   
ATOM   3479  O   GLU B 161      29.819   0.263   9.990  1.00 10.00      B   
ATOM   3480  N   LYS B 162      31.132   1.388   8.552  1.00 10.00      B   
ATOM   3481  HN  LYS B 162      31.330   2.250   8.117  1.00 10.00      B   
ATOM   3482  CA  LYS B 162      31.964   0.236   8.242  1.00 10.00      B   
ATOM   3483  CB  LYS B 162      31.708  -0.253   6.811  1.00 10.00      B   
ATOM   3484  CG  LYS B 162      30.328  -0.854   6.592  1.00 10.00      B   
ATOM   3485  CD  LYS B 162      30.225  -1.511   5.227  1.00 10.00      B   
ATOM   3486  CE  LYS B 162      28.874  -2.177   5.036  1.00 10.00      B   
ATOM   3487  NZ  LYS B 162      28.772  -2.849   3.717  1.00 10.00      B   
ATOM   3488  HZ1 LYS B 162      29.614  -3.432   3.547  1.00 10.00      B   
ATOM   3489  HZ2 LYS B 162      28.692  -2.143   2.953  1.00 10.00      B   
ATOM   3490  HZ3 LYS B 162      27.927  -3.467   3.697  1.00 10.00      B   
ATOM   3491  C   LYS B 162      33.448   0.536   8.433  1.00 10.00      B   
ATOM   3492  O   LYS B 162      34.098   1.086   7.541  1.00 10.00      B   
ATOM   3493  N   GLU B 163      33.958   0.193   9.613  1.00 10.00      B   
ATOM   3494  HN  GLU B 163      33.357  -0.183  10.290  1.00 10.00      B   
ATOM   3495  CA  GLU B 163      35.370   0.372   9.955  1.00 10.00      B   
ATOM   3496  CB  GLU B 163      36.264  -0.506   9.071  1.00 10.00      B   
ATOM   3497  CG  GLU B 163      35.888  -1.981   9.074  1.00 10.00      B   
ATOM   3498  CD  GLU B 163      36.340  -2.711  10.324  1.00 10.00      B   
ATOM   3499  OE1 GLU B 163      36.747  -3.886  10.213  1.00 10.00      B   
ATOM   3500  OE2 GLU B 163      36.291  -2.121  11.423  1.00 10.00      B   
ATOM   3501  C   GLU B 163      35.825   1.832   9.913  1.00 10.00      B   
ATOM   3502  O   GLU B 163      36.918   2.139   9.429  1.00 10.00      B   
ATOM   3503  N   GLY B 164      34.988   2.729  10.422  1.00 10.00      B   
ATOM   3504  HN  GLY B 164      34.114   2.429  10.785  1.00 10.00      B   
ATOM   3505  CA  GLY B 164      35.331   4.143  10.445  1.00 10.00      B   
ATOM   3506  C   GLY B 164      34.965   4.849   9.159  1.00 10.00      B   
ATOM   3507  O   GLY B 164      35.244   6.038   8.989  1.00 10.00      B   
ATOM   3508  N   GLU B 165      34.348   4.116   8.248  1.00 10.00      B   
ATOM   3509  HN  GLU B 165      34.170   3.170   8.434  1.00 10.00      B   
ATOM   3510  CA  GLU B 165      33.932   4.675   6.977  1.00 10.00      B   
ATOM   3511  CB  GLU B 165      34.667   3.993   5.822  1.00 10.00      B   
ATOM   3512  CG  GLU B 165      36.181   4.083   5.913  1.00 10.00      B   
ATOM   3513  CD  GLU B 165      36.861   3.849   4.583  1.00 10.00      B   
ATOM   3514  OE1 GLU B 165      36.812   2.706   4.075  1.00 10.00      B   
ATOM   3515  OE2 GLU B 165      37.447   4.808   4.035  1.00 10.00      B   
ATOM   3516  C   GLU B 165      32.431   4.522   6.815  1.00 10.00      B   
ATOM   3517  O   GLU B 165      31.884   3.440   7.013  1.00 10.00      B   
ATOM   3518  N   PHE B 166      31.768   5.603   6.465  1.00 10.00      B   
ATOM   3519  HN  PHE B 166      32.262   6.440   6.297  1.00 10.00      B   
ATOM   3520  CA  PHE B 166      30.330   5.581   6.288  1.00 10.00      B   
ATOM   3521  CB  PHE B 166      29.714   6.924   6.688  1.00 10.00      B   
ATOM   3522  CG  PHE B 166      29.532   7.091   8.169  1.00 10.00      B   
ATOM   3523  CD1 PHE B 166      28.314   6.806   8.766  1.00 10.00      B   
ATOM   3524  CD2 PHE B 166      30.578   7.526   8.964  1.00 10.00      B   
ATOM   3525  CE1 PHE B 166      28.146   6.951  10.129  1.00 10.00      B   
ATOM   3526  CE2 PHE B 166      30.415   7.675  10.327  1.00 10.00      B   
ATOM   3527  CZ  PHE B 166      29.198   7.386  10.911  1.00 10.00      B   
ATOM   3528  C   PHE B 166      29.964   5.250   4.853  1.00 10.00      B   
ATOM   3529  O   PHE B 166      30.689   5.596   3.921  1.00 10.00      B   
ATOM   3530  N   THR B 167      28.849   4.559   4.692  1.00 10.00      B   
ATOM   3531  HN  THR B 167      28.342   4.287   5.487  1.00 10.00      B   
ATOM   3532  CA  THR B 167      28.350   4.183   3.381  1.00 10.00      B   
ATOM   3533  CB  THR B 167      28.760   2.743   2.996  1.00 10.00      B   
ATOM   3534  OG1 THR B 167      28.501   2.514   1.605  1.00 10.00      B   
ATOM   3535  HG1 THR B 167      29.241   2.856   1.074  1.00 10.00      B   
ATOM   3536  CG2 THR B 167      28.018   1.708   3.831  1.00 10.00      B   
ATOM   3537  C   THR B 167      26.833   4.337   3.367  1.00 10.00      B   
ATOM   3538  O   THR B 167      26.220   4.504   4.422  1.00 10.00      B   
ATOM   3539  N   LEU B 168      26.234   4.281   2.193  1.00 10.00      B   
ATOM   3540  HN  LEU B 168      26.767   4.100   1.392  1.00 10.00      B   
ATOM   3541  CA  LEU B 168      24.797   4.444   2.067  1.00 10.00      B   
ATOM   3542  CB  LEU B 168      24.446   4.914   0.655  1.00 10.00      B   
ATOM   3543  CG  LEU B 168      23.150   5.708   0.509  1.00 10.00      B   
ATOM   3544  CD1 LEU B 168      23.217   6.992   1.322  1.00 10.00      B   
ATOM   3545  CD2 LEU B 168      22.883   6.014  -0.954  1.00 10.00      B   
ATOM   3546  C   LEU B 168      24.065   3.146   2.390  1.00 10.00      B   
ATOM   3547  O   LEU B 168      24.440   2.076   1.911  1.00 10.00      B   
ATOM   3548  N   HIS B 169      23.028   3.247   3.215  1.00 10.00      B   
ATOM   3549  HN  HIS B 169      22.784   4.128   3.575  1.00 10.00      B   
ATOM   3550  CA  HIS B 169      22.238   2.082   3.590  1.00 10.00      B   
ATOM   3551  CB  HIS B 169      21.510   2.322   4.921  1.00 10.00      B   
ATOM   3552  CG  HIS B 169      20.839   1.105   5.496  1.00 10.00      B   
ATOM   3553  ND1 HIS B 169      19.585   0.715   5.088  1.00 10.00      B   
ATOM   3554  CD2 HIS B 169      21.290   0.236   6.436  1.00 10.00      B   
ATOM   3555  CE1 HIS B 169      19.302  -0.371   5.780  1.00 10.00      B   
ATOM   3556  NE2 HIS B 169      20.302  -0.701   6.608  1.00 10.00      B   
ATOM   3557  HE2 HIS B 169      20.398  -1.558   7.082  1.00 10.00      B   
ATOM   3558  C   HIS B 169      21.227   1.773   2.493  1.00 10.00      B   
ATOM   3559  O   HIS B 169      20.790   2.676   1.776  1.00 10.00      B   
ATOM   3560  N   GLY B 170      20.855   0.502   2.382  1.00 10.00      B   
ATOM   3561  HN  GLY B 170      21.238  -0.159   2.994  1.00 10.00      B   
ATOM   3562  CA  GLY B 170      19.901   0.075   1.375  1.00 10.00      B   
ATOM   3563  C   GLY B 170      18.619   0.888   1.381  1.00 10.00      B   
ATOM   3564  O   GLY B 170      18.030   1.121   0.328  1.00 10.00      B   
ATOM   3565  N   ARG B 171      18.194   1.329   2.564  1.00 10.00      B   
ATOM   3566  HN  ARG B 171      18.717   1.120   3.370  1.00 10.00      B   
ATOM   3567  CA  ARG B 171      16.979   2.128   2.688  1.00 10.00      B   
ATOM   3568  CB  ARG B 171      16.685   2.457   4.155  1.00 10.00      B   
ATOM   3569  CG  ARG B 171      15.376   3.204   4.362  1.00 10.00      B   
ATOM   3570  CD  ARG B 171      15.415   4.095   5.593  1.00 10.00      B   
ATOM   3571  NE  ARG B 171      14.222   4.936   5.666  1.00 10.00      B   
ATOM   3572  HE  ARG B 171      13.626   4.941   4.867  1.00 10.00      B   
ATOM   3573  CZ  ARG B 171      13.882   5.678   6.718  1.00 10.00      B   
ATOM   3574  NH1 ARG B 171      14.668   5.730   7.789  1.00 10.00      B   
ATOM   3575 HH11 ARG B 171      15.564   5.191   7.810  1.00 10.00      B   
ATOM   3576 HH12 ARG B 171      14.402   6.308   8.616  1.00 10.00      B   
ATOM   3577  NH2 ARG B 171      12.756   6.383   6.684  1.00 10.00      B   
ATOM   3578 HH21 ARG B 171      12.474   6.963   7.499  1.00 10.00      B   
ATOM   3579 HH22 ARG B 171      12.153   6.358   5.831  1.00 10.00      B   
ATOM   3580  C   ARG B 171      17.113   3.418   1.886  1.00 10.00      B   
ATOM   3581  O   ARG B 171      16.259   3.743   1.064  1.00 10.00      B   
ATOM   3582  N   ALA B 172      18.209   4.130   2.114  1.00 10.00      B   
ATOM   3583  HN  ALA B 172      18.861   3.803   2.766  1.00 10.00      B   
ATOM   3584  CA  ALA B 172      18.471   5.382   1.417  1.00 10.00      B   
ATOM   3585  CB  ALA B 172      19.699   6.062   2.001  1.00 10.00      B   
ATOM   3586  C   ALA B 172      18.655   5.144  -0.078  1.00 10.00      B   
ATOM   3587  O   ALA B 172      18.214   5.947  -0.900  1.00 10.00      B   
ATOM   3588  N   ILE B 173      19.302   4.032  -0.418  1.00 10.00      B   
ATOM   3589  HN  ILE B 173      19.631   3.435   0.289  1.00 10.00      B   
ATOM   3590  CA  ILE B 173      19.544   3.677  -1.814  1.00 10.00      B   
ATOM   3591  CB  ILE B 173      20.417   2.404  -1.930  1.00 10.00      B   
ATOM   3592  CG1 ILE B 173      21.767   2.615  -1.238  1.00 10.00      B   
ATOM   3593  CG2 ILE B 173      20.628   2.017  -3.389  1.00 10.00      B   
ATOM   3594  CD1 ILE B 173      22.605   1.359  -1.125  1.00 10.00      B   
ATOM   3595  C   ILE B 173      18.226   3.459  -2.553  1.00 10.00      B   
ATOM   3596  O   ILE B 173      18.096   3.803  -3.722  1.00 10.00      B   
ATOM   3597  N   LEU B 174      17.244   2.905  -1.855  1.00 10.00      B   
ATOM   3598  HN  LEU B 174      17.399   2.666  -0.915  1.00 10.00      B   
ATOM   3599  CA  LEU B 174      15.944   2.641  -2.452  1.00 10.00      B   
ATOM   3600  CB  LEU B 174      15.241   1.496  -1.717  1.00 10.00      B   
ATOM   3601  CG  LEU B 174      15.928   0.130  -1.760  1.00 10.00      B   
ATOM   3602  CD1 LEU B 174      15.229  -0.841  -0.821  1.00 10.00      B   
ATOM   3603  CD2 LEU B 174      15.953  -0.416  -3.180  1.00 10.00      B   
ATOM   3604  C   LEU B 174      15.052   3.878  -2.437  1.00 10.00      B   
ATOM   3605  O   LEU B 174      14.468   4.241  -3.460  1.00 10.00      B   
ATOM   3606  N   GLU B 175      14.959   4.518  -1.273  1.00 10.00      B   
ATOM   3607  HN  GLU B 175      15.477   4.188  -0.503  1.00 10.00      B   
ATOM   3608  CA  GLU B 175      14.115   5.698  -1.098  1.00 10.00      B   
ATOM   3609  CB  GLU B 175      14.028   6.103   0.377  1.00 10.00      B   
ATOM   3610  CG  GLU B 175      13.211   5.154   1.241  1.00 10.00      B   
ATOM   3611  CD  GLU B 175      12.703   5.814   2.508  1.00 10.00      B   
ATOM   3612  OE1 GLU B 175      12.353   7.010   2.456  1.00 10.00      B   
ATOM   3613  OE2 GLU B 175      12.629   5.137   3.554  1.00 10.00      B   
ATOM   3614  C   GLU B 175      14.566   6.883  -1.943  1.00 10.00      B   
ATOM   3615  O   GLU B 175      13.746   7.550  -2.576  1.00 10.00      B   
ATOM   3616  N   MET B 176      15.865   7.137  -1.969  1.00 10.00      B   
ATOM   3617  HN  MET B 176      16.483   6.548  -1.480  1.00 10.00      B   
ATOM   3618  CA  MET B 176      16.396   8.265  -2.720  1.00 10.00      B   
ATOM   3619  CB  MET B 176      17.336   9.108  -1.852  1.00 10.00      B   
ATOM   3620  CG  MET B 176      16.674   9.729  -0.634  1.00 10.00      B   
ATOM   3621  SD  MET B 176      17.645  11.072   0.075  1.00 10.00      B   
ATOM   3622  CE  MET B 176      16.682  11.436   1.540  1.00 10.00      B   
ATOM   3623  C   MET B 176      17.109   7.831  -3.993  1.00 10.00      B   
ATOM   3624  O   MET B 176      17.964   8.558  -4.499  1.00 10.00      B   
ATOM   3625  N   GLU B 177      16.740   6.669  -4.523  1.00 10.00      B   
ATOM   3626  HN  GLU B 177      16.037   6.144  -4.084  1.00 10.00      B   
ATOM   3627  CA  GLU B 177      17.355   6.155  -5.746  1.00 10.00      B   
ATOM   3628  CB  GLU B 177      16.685   4.850  -6.183  1.00 10.00      B   
ATOM   3629  CG  GLU B 177      17.390   4.156  -7.340  1.00 10.00      B   
ATOM   3630  CD  GLU B 177      16.427   3.473  -8.284  1.00 10.00      B   
ATOM   3631  OE1 GLU B 177      15.918   2.387  -7.939  1.00 10.00      B   
ATOM   3632  OE2 GLU B 177      16.168   4.025  -9.377  1.00 10.00      B   
ATOM   3633  C   GLU B 177      17.247   7.174  -6.871  1.00 10.00      B   
ATOM   3634  O   GLU B 177      18.253   7.636  -7.410  1.00 10.00      B   
ATOM   3635  N   GLN B 178      16.014   7.528  -7.202  1.00 10.00      B   
ATOM   3636  HN  GLN B 178      15.257   7.123  -6.719  1.00 10.00      B   
ATOM   3637  CA  GLN B 178      15.739   8.487  -8.259  1.00 10.00      B   
ATOM   3638  CB  GLN B 178      14.229   8.595  -8.518  1.00 10.00      B   
ATOM   3639  CG  GLN B 178      13.399   9.064  -7.327  1.00 10.00      B   
ATOM   3640  CD  GLN B 178      12.901   7.930  -6.446  1.00 10.00      B   
ATOM   3641  OE1 GLN B 178      13.563   6.905  -6.283  1.00 10.00      B   
ATOM   3642  NE2 GLN B 178      11.723   8.107  -5.866  1.00 10.00      B   
ATOM   3643 HE21 GLN B 178      11.242   8.952  -6.036  1.00 10.00      B   
ATOM   3644 HE22 GLN B 178      11.369   7.391  -5.295  1.00 10.00      B   
ATOM   3645  C   GLN B 178      16.337   9.857  -7.949  1.00 10.00      B   
ATOM   3646  O   GLN B 178      16.798  10.557  -8.849  1.00 10.00      B   
ATOM   3647  N   TYR B 179      16.341  10.224  -6.672  1.00 10.00      B   
ATOM   3648  HN  TYR B 179      15.975   9.613  -5.998  1.00 10.00      B   
ATOM   3649  CA  TYR B 179      16.881  11.510  -6.250  1.00 10.00      B   
ATOM   3650  CB  TYR B 179      16.601  11.756  -4.765  1.00 10.00      B   
ATOM   3651  CG  TYR B 179      17.311  12.968  -4.202  1.00 10.00      B   
ATOM   3652  CD1 TYR B 179      18.287  12.832  -3.222  1.00 10.00      B   
ATOM   3653  CD2 TYR B 179      17.012  14.245  -4.656  1.00 10.00      B   
ATOM   3654  CE1 TYR B 179      18.944  13.934  -2.712  1.00 10.00      B   
ATOM   3655  CE2 TYR B 179      17.663  15.354  -4.151  1.00 10.00      B   
ATOM   3656  CZ  TYR B 179      18.628  15.192  -3.179  1.00 10.00      B   
ATOM   3657  OH  TYR B 179      19.283  16.292  -2.677  1.00 10.00      B   
ATOM   3658  HH  TYR B 179      18.685  17.048  -2.691  1.00 10.00      B   
ATOM   3659  C   TYR B 179      18.376  11.599  -6.536  1.00 10.00      B   
ATOM   3660  O   TYR B 179      18.837  12.540  -7.180  1.00 10.00      B   
ATOM   3661  N   ILE B 180      19.127  10.610  -6.070  1.00 10.00      B   
ATOM   3662  HN  ILE B 180      18.702   9.876  -5.568  1.00 10.00      B   
ATOM   3663  CA  ILE B 180      20.570  10.584  -6.277  1.00 10.00      B   
ATOM   3664  CB  ILE B 180      21.226   9.409  -5.523  1.00 10.00      B   
ATOM   3665  CG1 ILE B 180      20.920   9.519  -4.026  1.00 10.00      B   
ATOM   3666  CG2 ILE B 180      22.731   9.387  -5.755  1.00 10.00      B   
ATOM   3667  CD1 ILE B 180      21.239   8.269  -3.238  1.00 10.00      B   
ATOM   3668  C   ILE B 180      20.904  10.508  -7.765  1.00 10.00      B   
ATOM   3669  O   ILE B 180      21.807  11.199  -8.248  1.00 10.00      B   
ATOM   3670  N   ARG B 181      20.141   9.699  -8.492  1.00 10.00      B   
ATOM   3671  HN  ARG B 181      19.413   9.206  -8.052  1.00 10.00      B   
ATOM   3672  CA  ARG B 181      20.348   9.523  -9.926  1.00 10.00      B   
ATOM   3673  CB  ARG B 181      19.406   8.455 -10.487  1.00 10.00      B   
ATOM   3674  CG  ARG B 181      19.720   7.035 -10.039  1.00 10.00      B   
ATOM   3675  CD  ARG B 181      18.642   6.059 -10.493  1.00 10.00      B   
ATOM   3676  NE  ARG B 181      18.526   6.019 -11.950  1.00 10.00      B   
ATOM   3677  HE  ARG B 181      19.153   6.575 -12.464  1.00 10.00      B   
ATOM   3678  CZ  ARG B 181      17.637   5.283 -12.619  1.00 10.00      B   
ATOM   3679  NH1 ARG B 181      16.761   4.521 -11.973  1.00 10.00      B   
ATOM   3680 HH11 ARG B 181      16.752   4.487 -10.922  1.00 10.00      B   
ATOM   3681 HH12 ARG B 181      16.072   3.948 -12.511  1.00 10.00      B   
ATOM   3682  NH2 ARG B 181      17.625   5.317 -13.946  1.00 10.00      B   
ATOM   3683 HH21 ARG B 181      18.307   5.915 -14.460  1.00 10.00      B   
ATOM   3684 HH22 ARG B 181      16.934   4.743 -14.482  1.00 10.00      B   
ATOM   3685  C   ARG B 181      20.160  10.837 -10.682  1.00 10.00      B   
ATOM   3686  O   ARG B 181      20.842  11.093 -11.672  1.00 10.00      B   
ATOM   3687  N   GLU B 182      19.240  11.671 -10.202  1.00 10.00      B   
ATOM   3688  HN  GLU B 182      18.733  11.416  -9.401  1.00 10.00      B   
ATOM   3689  CA  GLU B 182      18.965  12.954 -10.839  1.00 10.00      B   
ATOM   3690  CB  GLU B 182      17.496  13.350 -10.647  1.00 10.00      B   
ATOM   3691  CG  GLU B 182      16.499  12.426 -11.329  1.00 10.00      B   
ATOM   3692  CD  GLU B 182      16.543  12.528 -12.838  1.00 10.00      B   
ATOM   3693  OE1 GLU B 182      17.157  11.652 -13.482  1.00 10.00      B   
ATOM   3694  OE2 GLU B 182      15.955  13.481 -13.386  1.00 10.00      B   
ATOM   3695  C   GLU B 182      19.871  14.051 -10.285  1.00 10.00      B   
ATOM   3696  O   GLU B 182      19.882  15.171 -10.795  1.00 10.00      B   
ATOM   3697  N   THR B 183      20.621  13.728  -9.238  1.00 10.00      B   
ATOM   3698  HN  THR B 183      20.572  12.817  -8.878  1.00 10.00      B   
ATOM   3699  CA  THR B 183      21.521  14.692  -8.619  1.00 10.00      B   
ATOM   3700  CB  THR B 183      21.611  14.488  -7.092  1.00 10.00      B   
ATOM   3701  OG1 THR B 183      20.311  14.680  -6.520  1.00 10.00      B   
ATOM   3702  HG1 THR B 183      19.736  13.948  -6.785  1.00 10.00      B   
ATOM   3703  CG2 THR B 183      22.588  15.470  -6.460  1.00 10.00      B   
ATOM   3704  C   THR B 183      22.909  14.631  -9.251  1.00 10.00      B   
ATOM   3705  O   THR B 183      23.471  15.657  -9.632  1.00 10.00      B   
ATOM   3706  N   TYR B 184      23.455  13.431  -9.375  1.00 10.00      B   
ATOM   3707  HN  TYR B 184      22.963  12.640  -9.060  1.00 10.00      B   
ATOM   3708  CA  TYR B 184      24.772  13.255  -9.980  1.00 10.00      B   
ATOM   3709  CB  TYR B 184      25.821  12.922  -8.918  1.00 10.00      B   
ATOM   3710  CG  TYR B 184      26.329  14.120  -8.147  1.00 10.00      B   
ATOM   3711  CD1 TYR B 184      26.100  14.240  -6.782  1.00 10.00      B   
ATOM   3712  CD2 TYR B 184      27.039  15.130  -8.783  1.00 10.00      B   
ATOM   3713  CE1 TYR B 184      26.565  15.334  -6.072  1.00 10.00      B   
ATOM   3714  CE2 TYR B 184      27.508  16.226  -8.081  1.00 10.00      B   
ATOM   3715  CZ  TYR B 184      27.270  16.324  -6.726  1.00 10.00      B   
ATOM   3716  OH  TYR B 184      27.730  17.424  -6.027  1.00 10.00      B   
ATOM   3717  HH  TYR B 184      28.335  17.139  -5.319  1.00 10.00      B   
ATOM   3718  C   TYR B 184      24.729  12.159 -11.041  1.00 10.00      B   
ATOM   3719  O   TYR B 184      25.298  11.085 -10.856  1.00 10.00      B   
ATOM   3720  N   PRO B 185      24.074  12.427 -12.182  1.00 10.00      B   
ATOM   3721  CA  PRO B 185      23.924  11.448 -13.270  1.00 10.00      B   
ATOM   3722  CB  PRO B 185      23.079  12.188 -14.315  1.00 10.00      B   
ATOM   3723  CG  PRO B 185      22.449  13.318 -13.576  1.00 10.00      B   
ATOM   3724  CD  PRO B 185      23.431  13.708 -12.516  1.00 10.00      B   
ATOM   3725  C   PRO B 185      25.249  11.014 -13.890  1.00 10.00      B   
ATOM   3726  O   PRO B 185      25.340   9.941 -14.485  1.00 10.00      B   
ATOM   3727  N   ASP B 186      26.276  11.842 -13.758  1.00 10.00      B   
ATOM   3728  HN  ASP B 186      26.157  12.689 -13.269  1.00 10.00      B   
ATOM   3729  CA  ASP B 186      27.576  11.515 -14.329  1.00 10.00      B   
ATOM   3730  CB  ASP B 186      28.171  12.717 -15.057  1.00 10.00      B   
ATOM   3731  CG  ASP B 186      28.547  12.395 -16.486  1.00 10.00      B   
ATOM   3732  OD1 ASP B 186      27.990  13.032 -17.403  1.00 10.00      B   
ATOM   3733  OD2 ASP B 186      29.391  11.498 -16.703  1.00 10.00      B   
ATOM   3734  C   ASP B 186      28.544  11.013 -13.272  1.00 10.00      B   
ATOM   3735  O   ASP B 186      29.673  10.633 -13.579  1.00 10.00      B   
ATOM   3736  N   ALA B 187      28.102  10.999 -12.029  1.00 10.00      B   
ATOM   3737  HN  ALA B 187      27.182  11.289 -11.841  1.00 10.00      B   
ATOM   3738  CA  ALA B 187      28.950  10.542 -10.939  1.00 10.00      B   
ATOM   3739  CB  ALA B 187      29.006  11.577  -9.826  1.00 10.00      B   
ATOM   3740  C   ALA B 187      28.492   9.191 -10.405  1.00 10.00      B   
ATOM   3741  O   ALA B 187      29.307   8.383  -9.962  1.00 10.00      B   
ATOM   3742  N   VAL B 188      27.185   8.950 -10.451  1.00 10.00      B   
ATOM   3743  HN  VAL B 188      26.584   9.629 -10.824  1.00 10.00      B   
ATOM   3744  CA  VAL B 188      26.624   7.695  -9.961  1.00 10.00      B   
ATOM   3745  CB  VAL B 188      25.079   7.712  -9.917  1.00 10.00      B   
ATOM   3746  CG1 VAL B 188      24.582   8.710  -8.881  1.00 10.00      B   
ATOM   3747  CG2 VAL B 188      24.489   8.016 -11.288  1.00 10.00      B   
ATOM   3748  C   VAL B 188      27.105   6.501 -10.778  1.00 10.00      B   
ATOM   3749  O   VAL B 188      27.294   6.596 -11.990  1.00 10.00      B   
ATOM   3750  N   LYS B 189      27.308   5.383 -10.102  1.00 10.00      B   
ATOM   3751  HN  LYS B 189      27.136   5.367  -9.140  1.00 10.00      B   
ATOM   3752  CA  LYS B 189      27.762   4.173 -10.760  1.00 10.00      B   
ATOM   3753  CB  LYS B 189      28.751   3.418  -9.868  1.00 10.00      B   
ATOM   3754  CG  LYS B 189      29.713   4.305  -9.094  1.00 10.00      B   
ATOM   3755  CD  LYS B 189      30.415   3.520  -7.998  1.00 10.00      B   
ATOM   3756  CE  LYS B 189      30.910   4.433  -6.892  1.00 10.00      B   
ATOM   3757  NZ  LYS B 189      31.363   3.665  -5.703  1.00 10.00      B   
ATOM   3758  HZ1 LYS B 189      30.561   3.159  -5.266  1.00 10.00      B   
ATOM   3759  HZ2 LYS B 189      31.778   4.313  -4.998  1.00 10.00      B   
ATOM   3760  HZ3 LYS B 189      32.088   2.968  -5.981  1.00 10.00      B   
ATOM   3761  C   LYS B 189      26.568   3.281 -11.062  1.00 10.00      B   
ATOM   3762  O   LYS B 189      25.617   3.221 -10.280  1.00 10.00      B   
ATOM   3763  N   ILE B 190      26.614   2.597 -12.194  1.00 10.00      B   
ATOM   3764  HN  ILE B 190      27.390   2.691 -12.780  1.00 10.00      B   
ATOM   3765  CA  ILE B 190      25.532   1.708 -12.588  1.00 10.00      B   
ATOM   3766  CB  ILE B 190      24.955   2.076 -13.971  1.00 10.00      B   
ATOM   3767  CG1 ILE B 190      26.080   2.265 -14.994  1.00 10.00      B   
ATOM   3768  CG2 ILE B 190      24.098   3.330 -13.872  1.00 10.00      B   
ATOM   3769  CD1 ILE B 190      25.596   2.432 -16.418  1.00 10.00      B   
ATOM   3770  C   ILE B 190      25.997   0.255 -12.599  1.00 10.00      B   
ATOM   3771  O   ILE B 190      27.064  -0.064 -13.129  1.00 10.00      B   
ATOM   3772  N   CYS B 191      25.203  -0.613 -11.995  1.00 10.00      B   
ATOM   3773  HN  CYS B 191      24.375  -0.291 -11.572  1.00 10.00      B   
ATOM   3774  CA  CYS B 191      25.523  -2.031 -11.939  1.00 10.00      B   
ATOM   3775  CB  CYS B 191      24.827  -2.700 -10.751  1.00 10.00      B   
ATOM   3776  SG  CYS B 191      25.111  -4.485 -10.625  1.00 10.00      B   
ATOM   3777  HG  CYS B 191      24.767  -5.037 -11.783  1.00 10.00      B   
ATOM   3778  C   CYS B 191      25.121  -2.721 -13.234  1.00 10.00      B   
ATOM   3779  O   CYS B 191      24.002  -2.546 -13.718  1.00 10.00      B   
ATOM   3780  N   ASN B 192      26.041  -3.495 -13.795  1.00 10.00      B   
ATOM   3781  HN  ASN B 192      26.923  -3.576 -13.368  1.00 10.00      B   
ATOM   3782  CA  ASN B 192      25.779  -4.223 -15.031  1.00 10.00      B   
ATOM   3783  CB  ASN B 192      27.078  -4.842 -15.567  1.00 10.00      B   
ATOM   3784  CG  ASN B 192      27.022  -5.188 -17.047  1.00 10.00      B   
ATOM   3785  OD1 ASN B 192      26.534  -6.247 -17.438  1.00 10.00      B   
ATOM   3786  ND2 ASN B 192      27.530  -4.298 -17.886  1.00 10.00      B   
ATOM   3787 HD21 ASN B 192      27.907  -3.473 -17.516  1.00 10.00      B   
ATOM   3788 HD22 ASN B 192      27.515  -4.504 -18.847  1.00 10.00      B   
ATOM   3789  C   ASN B 192      24.743  -5.319 -14.781  1.00 10.00      B   
ATOM   3790  O   ASN B 192      24.487  -5.683 -13.629  1.00 10.00      B   
ATOM   3791  N   ILE B 193      24.137  -5.815 -15.858  1.00 10.00      B   
ATOM   3792  HN  ILE B 193      24.374  -5.450 -16.736  1.00 10.00      B   
ATOM   3793  CA  ILE B 193      23.129  -6.879 -15.791  1.00 10.00      B   
ATOM   3794  CB  ILE B 193      23.598  -8.116 -14.979  1.00 10.00      B   
ATOM   3795  CG1 ILE B 193      24.879  -8.714 -15.578  1.00 10.00      B   
ATOM   3796  CG2 ILE B 193      22.498  -9.171 -14.905  1.00 10.00      B   
ATOM   3797  CD1 ILE B 193      24.731  -9.194 -17.008  1.00 10.00      B   
ATOM   3798  C   ILE B 193      21.784  -6.373 -15.260  1.00 10.00      B   
ATOM   3799  O   ILE B 193      20.785  -6.376 -15.979  1.00 10.00      B   
ATOM   3800  N   CYS B 194      21.767  -5.936 -14.006  1.00 10.00      B   
ATOM   3801  HN  CYS B 194      22.602  -5.949 -13.485  1.00 10.00      B   
ATOM   3802  CA  CYS B 194      20.543  -5.447 -13.379  1.00 10.00      B   
ATOM   3803  CB  CYS B 194      20.668  -5.526 -11.856  1.00 10.00      B   
ATOM   3804  SG  CYS B 194      21.489  -7.023 -11.260  1.00 10.00      B   
ATOM   3805  HG  CYS B 194      20.761  -8.064 -11.640  1.00 10.00      B   
ATOM   3806  C   CYS B 194      20.223  -4.017 -13.804  1.00 10.00      B   
ATOM   3807  O   CYS B 194      19.054  -3.635 -13.880  1.00 10.00      B   
ATOM   3808  N   HIS B 195      21.266  -3.235 -14.078  1.00 10.00      B   
ATOM   3809  HN  HIS B 195      22.170  -3.606 -13.999  1.00 10.00      B   
ATOM   3810  CA  HIS B 195      21.110  -1.841 -14.490  1.00 10.00      B   
ATOM   3811  CB  HIS B 195      20.415  -1.718 -15.850  1.00 10.00      B   
ATOM   3812  CG  HIS B 195      21.292  -2.095 -17.004  1.00 10.00      B   
ATOM   3813  ND1 HIS B 195      21.006  -3.177 -17.801  1.00 10.00      B   
ATOM   3814  CD2 HIS B 195      22.432  -1.505 -17.447  1.00 10.00      B   
ATOM   3815  CE1 HIS B 195      21.969  -3.223 -18.702  1.00 10.00      B   
ATOM   3816  NE2 HIS B 195      22.854  -2.234 -18.529  1.00 10.00      B   
ATOM   3817  HE2 HIS B 195      23.529  -1.948 -19.185  1.00 10.00      B   
ATOM   3818  C   HIS B 195      20.403  -1.020 -13.418  1.00 10.00      B   
ATOM   3819  O   HIS B 195      19.250  -0.616 -13.574  1.00 10.00      B   
ATOM   3820  N   SER B 196      21.101  -0.806 -12.315  1.00 10.00      B   
ATOM   3821  HN  SER B 196      22.008  -1.172 -12.252  1.00 10.00      B   
ATOM   3822  CA  SER B 196      20.574  -0.043 -11.196  1.00 10.00      B   
ATOM   3823  CB  SER B 196      19.900  -0.988 -10.197  1.00 10.00      B   
ATOM   3824  OG  SER B 196      18.985  -1.849 -10.859  1.00 10.00      B   
ATOM   3825  HG  SER B 196      18.741  -1.457 -11.707  1.00 10.00      B   
ATOM   3826  C   SER B 196      21.707   0.727 -10.524  1.00 10.00      B   
ATOM   3827  O   SER B 196      22.854   0.650 -10.972  1.00 10.00      B   
ATOM   3828  N   LEU B 197      21.390   1.466  -9.466  1.00 10.00      B   
ATOM   3829  HN  LEU B 197      20.461   1.482  -9.156  1.00 10.00      B   
ATOM   3830  CA  LEU B 197      22.389   2.249  -8.743  1.00 10.00      B   
ATOM   3831  CB  LEU B 197      21.708   3.148  -7.706  1.00 10.00      B   
ATOM   3832  CG  LEU B 197      22.599   4.177  -7.002  1.00 10.00      B   
ATOM   3833  CD1 LEU B 197      23.164   5.173  -8.004  1.00 10.00      B   
ATOM   3834  CD2 LEU B 197      21.823   4.898  -5.911  1.00 10.00      B   
ATOM   3835  C   LEU B 197      23.410   1.338  -8.065  1.00 10.00      B   
ATOM   3836  O   LEU B 197      23.063   0.264  -7.575  1.00 10.00      B   
ATOM   3837  N   LEU B 198      24.665   1.765  -8.061  1.00 10.00      B   
ATOM   3838  HN  LEU B 198      24.881   2.619  -8.492  1.00 10.00      B   
ATOM   3839  CA  LEU B 198      25.737   0.994  -7.451  1.00 10.00      B   
ATOM   3840  CB  LEU B 198      26.618   0.359  -8.540  1.00 10.00      B   
ATOM   3841  CG  LEU B 198      27.734  -0.583  -8.068  1.00 10.00      B   
ATOM   3842  CD1 LEU B 198      27.833  -1.785  -8.991  1.00 10.00      B   
ATOM   3843  CD2 LEU B 198      29.071   0.141  -8.003  1.00 10.00      B   
ATOM   3844  C   LEU B 198      26.590   1.864  -6.534  1.00 10.00      B   
ATOM   3845  O   LEU B 198      27.285   2.773  -6.997  1.00 10.00      B   
ATOM   3846  N   ILE B 199      26.516   1.603  -5.239  1.00 10.00      B   
ATOM   3847  HN  ILE B 199      25.893   0.900  -4.920  1.00 10.00      B   
ATOM   3848  CA  ILE B 199      27.309   2.339  -4.270  1.00 10.00      B   
ATOM   3849  CB  ILE B 199      26.531   2.606  -2.962  1.00 10.00      B   
ATOM   3850  CG1 ILE B 199      25.316   3.504  -3.223  1.00 10.00      B   
ATOM   3851  CG2 ILE B 199      27.433   3.217  -1.900  1.00 10.00      B   
ATOM   3852  CD1 ILE B 199      25.662   4.857  -3.814  1.00 10.00      B   
ATOM   3853  C   ILE B 199      28.595   1.570  -3.975  1.00 10.00      B   
ATOM   3854  O   ILE B 199      29.692   2.039  -4.294  1.00 10.00      B   
ATOM   3855  N   GLN B 200      28.453   0.385  -3.394  1.00 10.00      B   
ATOM   3856  HN  GLN B 200      27.544   0.064  -3.167  1.00 10.00      B   
ATOM   3857  CA  GLN B 200      29.601  -0.456  -3.077  1.00 10.00      B   
ATOM   3858  CB  GLN B 200      29.709  -0.705  -1.561  1.00 10.00      B   
ATOM   3859  CG  GLN B 200      28.611  -1.582  -0.969  1.00 10.00      B   
ATOM   3860  CD  GLN B 200      28.019  -1.006   0.301  1.00 10.00      B   
ATOM   3861  OE1 GLN B 200      28.489  -1.284   1.411  1.00 10.00      B   
ATOM   3862  NE2 GLN B 200      26.967  -0.219   0.150  1.00 10.00      B   
ATOM   3863 HE21 GLN B 200      26.628  -0.064  -0.773  1.00 10.00      B   
ATOM   3864 HE22 GLN B 200      26.575   0.192   0.944  1.00 10.00      B   
ATOM   3865  C   GLN B 200      29.536  -1.770  -3.857  1.00 10.00      B   
ATOM   3866  O   GLN B 200      28.558  -2.508  -3.771  1.00 10.00      B   
ATOM   3867  N   GLY B 201      30.572  -2.055  -4.637  1.00 10.00      B   
ATOM   3868  HN  GLY B 201      31.330  -1.438  -4.683  1.00 10.00      B   
ATOM   3869  CA  GLY B 201      30.584  -3.276  -5.413  1.00 10.00      B   
ATOM   3870  C   GLY B 201      31.957  -3.610  -5.954  1.00 10.00      B   
ATOM   3871  O   GLY B 201      32.966  -3.115  -5.447  1.00 10.00      B   
ATOM   3872  N   GLN B 202      31.994  -4.448  -6.981  1.00 10.00      B   
ATOM   3873  HN  GLN B 202      31.149  -4.794  -7.348  1.00 10.00      B   
ATOM   3874  CA  GLN B 202      33.251  -4.854  -7.593  1.00 10.00      B   
ATOM   3875  CB  GLN B 202      33.332  -6.379  -7.714  1.00 10.00      B   
ATOM   3876  CG  GLN B 202      33.293  -7.116  -6.384  1.00 10.00      B   
ATOM   3877  CD  GLN B 202      33.420  -8.622  -6.538  1.00 10.00      B   
ATOM   3878  OE1 GLN B 202      33.022  -9.194  -7.552  1.00 10.00      B   
ATOM   3879  NE2 GLN B 202      33.978  -9.273  -5.528  1.00 10.00      B   
ATOM   3880 HE21 GLN B 202      34.274  -8.756  -4.751  1.00 10.00      B   
ATOM   3881 HE22 GLN B 202      34.070 -10.251  -5.598  1.00 10.00      B   
ATOM   3882  C   GLN B 202      33.412  -4.207  -8.964  1.00 10.00      B   
ATOM   3883  O   GLN B 202      32.473  -4.184  -9.766  1.00 10.00      B   
ATOM   3884  N   SER B 203      34.599  -3.681  -9.220  1.00 10.00      B   
ATOM   3885  HN  SER B 203      35.299  -3.736  -8.539  1.00 10.00      B   
ATOM   3886  CA  SER B 203      34.902  -3.027 -10.484  1.00 10.00      B   
ATOM   3887  CB  SER B 203      35.292  -1.566 -10.232  1.00 10.00      B   
ATOM   3888  OG  SER B 203      34.434  -0.973  -9.264  1.00 10.00      B   
ATOM   3889  HG  SER B 203      34.554  -0.008  -9.266  1.00 10.00      B   
ATOM   3890  C   SER B 203      36.033  -3.770 -11.195  1.00 10.00      B   
ATOM   3891  O   SER B 203      37.049  -4.094 -10.582  1.00 10.00      B   
ATOM   3892  N   CYS B 204      35.851  -4.037 -12.484  1.00 10.00      B   
ATOM   3893  HN  CYS B 204      35.026  -3.732 -12.922  1.00 10.00      B   
ATOM   3894  CA  CYS B 204      36.848  -4.761 -13.268  1.00 10.00      B   
ATOM   3895  CB  CYS B 204      36.219  -5.307 -14.556  1.00 10.00      B   
ATOM   3896  SG  CYS B 204      37.313  -6.344 -15.560  1.00 10.00      B   
ATOM   3897  HG  CYS B 204      37.618  -7.423 -14.851  1.00 10.00      B   
ATOM   3898  C   CYS B 204      38.068  -3.897 -13.595  1.00 10.00      B   
ATOM   3899  O   CYS B 204      37.965  -2.677 -13.741  1.00 10.00      B   
ATOM   3900  N   GLU B 205      39.225  -4.543 -13.691  1.00 10.00      B   
ATOM   3901  HN  GLU B 205      39.246  -5.513 -13.505  1.00 10.00      B   
ATOM   3902  CA  GLU B 205      40.471  -3.861 -14.012  1.00 10.00      B   
ATOM   3903  CB  GLU B 205      41.672  -4.648 -13.478  1.00 10.00      B   
ATOM   3904  CG  GLU B 205      41.539  -5.096 -12.030  1.00 10.00      B   
ATOM   3905  CD  GLU B 205      40.988  -6.503 -11.897  1.00 10.00      B   
ATOM   3906  OE1 GLU B 205      41.748  -7.404 -11.487  1.00 10.00      B   
ATOM   3907  OE2 GLU B 205      39.792  -6.711 -12.196  1.00 10.00      B   
ATOM   3908  C   GLU B 205      40.615  -3.659 -15.518  1.00 10.00      B   
ATOM   3909  O   GLU B 205      41.108  -2.625 -15.967  1.00 10.00      B   
ATOM   3910  N   THR B 206      40.187  -4.652 -16.291  1.00 10.00      B   
ATOM   3911  HN  THR B 206      39.807  -5.455 -15.874  1.00 10.00      B   
ATOM   3912  CA  THR B 206      40.275  -4.583 -17.744  1.00 10.00      B   
ATOM   3913  CB  THR B 206      39.917  -5.939 -18.382  1.00 10.00      B   
ATOM   3914  OG1 THR B 206      40.548  -6.992 -17.642  1.00 10.00      B   
ATOM   3915  HG1 THR B 206      40.650  -7.769 -18.217  1.00 10.00      B   
ATOM   3916  CG2 THR B 206      40.382  -5.990 -19.830  1.00 10.00      B   
ATOM   3917  C   THR B 206      39.343  -3.509 -18.301  1.00 10.00      B   
ATOM   3918  O   THR B 206      39.745  -2.675 -19.115  1.00 10.00      B   
ATOM   3919  N   CYS B 207      38.098  -3.533 -17.856  1.00 10.00      B   
ATOM   3920  HN  CYS B 207      37.838  -4.211 -17.195  1.00 10.00      B   
ATOM   3921  CA  CYS B 207      37.108  -2.570 -18.309  1.00 10.00      B   
ATOM   3922  CB  CYS B 207      36.047  -3.273 -19.157  1.00 10.00      B   
ATOM   3923  SG  CYS B 207      36.727  -4.338 -20.447  1.00 10.00      B   
ATOM   3924  HG  CYS B 207      37.523  -3.598 -21.207  1.00 10.00      B   
ATOM   3925  C   CYS B 207      36.454  -1.898 -17.114  1.00 10.00      B   
ATOM   3926  O   CYS B 207      36.304  -2.518 -16.062  1.00 10.00      B   
ATOM   3927  N   GLY B 208      36.064  -0.639 -17.277  1.00 10.00      B   
ATOM   3928  HN  GLY B 208      36.210  -0.199 -18.143  1.00 10.00      B   
ATOM   3929  CA  GLY B 208      35.429   0.092 -16.197  1.00 10.00      B   
ATOM   3930  C   GLY B 208      33.998  -0.350 -15.956  1.00 10.00      B   
ATOM   3931  O   GLY B 208      33.068   0.454 -16.019  1.00 10.00      B   
ATOM   3932  N   ILE B 209      33.818  -1.631 -15.689  1.00 10.00      B   
ATOM   3933  HN  ILE B 209      34.603  -2.225 -15.650  1.00 10.00      B   
ATOM   3934  CA  ILE B 209      32.501  -2.176 -15.431  1.00 10.00      B   
ATOM   3935  CB  ILE B 209      32.204  -3.424 -16.298  1.00 10.00      B   
ATOM   3936  CG1 ILE B 209      30.710  -3.517 -16.613  1.00 10.00      B   
ATOM   3937  CG2 ILE B 209      32.708  -4.705 -15.649  1.00 10.00      B   
ATOM   3938  CD1 ILE B 209      30.198  -2.378 -17.471  1.00 10.00      B   
ATOM   3939  C   ILE B 209      32.356  -2.483 -13.944  1.00 10.00      B   
ATOM   3940  O   ILE B 209      33.326  -2.866 -13.288  1.00 10.00      B   
ATOM   3941  N   ARG B 210      31.156  -2.294 -13.414  1.00 10.00      B   
ATOM   3942  HN  ARG B 210      30.417  -2.005 -13.988  1.00 10.00      B   
ATOM   3943  CA  ARG B 210      30.904  -2.530 -12.001  1.00 10.00      B   
ATOM   3944  CB  ARG B 210      30.688  -1.199 -11.275  1.00 10.00      B   
ATOM   3945  CG  ARG B 210      31.892  -0.270 -11.297  1.00 10.00      B   
ATOM   3946  CD  ARG B 210      31.475   1.176 -11.096  1.00 10.00      B   
ATOM   3947  NE  ARG B 210      32.622   2.077 -11.044  1.00 10.00      B   
ATOM   3948  HE  ARG B 210      33.239   1.983 -10.267  1.00 10.00      B   
ATOM   3949  CZ  ARG B 210      32.884   3.012 -11.951  1.00 10.00      B   
ATOM   3950  NH1 ARG B 210      32.112   3.137 -13.022  1.00 10.00      B   
ATOM   3951 HH11 ARG B 210      31.301   2.504 -13.158  1.00 10.00      B   
ATOM   3952 HH12 ARG B 210      32.323   3.868 -13.738  1.00 10.00      B   
ATOM   3953  NH2 ARG B 210      33.929   3.809 -11.790  1.00 10.00      B   
ATOM   3954 HH21 ARG B 210      34.548   3.700 -10.942  1.00 10.00      B   
ATOM   3955 HH22 ARG B 210      34.143   4.548 -12.494  1.00 10.00      B   
ATOM   3956  C   ARG B 210      29.691  -3.427 -11.801  1.00 10.00      B   
ATOM   3957  O   ARG B 210      28.734  -3.375 -12.580  1.00 10.00      B   
ATOM   3958  N   MET B 211      29.743  -4.251 -10.764  1.00 10.00      B   
ATOM   3959  HN  MET B 211      30.546  -4.251 -10.196  1.00 10.00      B   
ATOM   3960  CA  MET B 211      28.653  -5.160 -10.437  1.00 10.00      B   
ATOM   3961  CB  MET B 211      28.838  -6.514 -11.129  1.00 10.00      B   
ATOM   3962  CG  MET B 211      28.271  -6.573 -12.538  1.00 10.00      B   
ATOM   3963  SD  MET B 211      28.709  -8.088 -13.411  1.00 10.00      B   
ATOM   3964  CE  MET B 211      30.498  -7.980 -13.408  1.00 10.00      B   
ATOM   3965  C   MET B 211      28.560  -5.351  -8.931  1.00 10.00      B   
ATOM   3966  O   MET B 211      29.567  -5.266  -8.225  1.00 10.00      B   
ATOM   3967  N   HIS B 212      27.351  -5.597  -8.444  1.00 10.00      B   
ATOM   3968  HN  HIS B 212      26.588  -5.638  -9.058  1.00 10.00      B   
ATOM   3969  CA  HIS B 212      27.125  -5.796  -7.019  1.00 10.00      B   
ATOM   3970  CB  HIS B 212      25.672  -5.500  -6.651  1.00 10.00      B   
ATOM   3971  CG  HIS B 212      25.384  -4.046  -6.506  1.00 10.00      B   
ATOM   3972  ND1 HIS B 212      26.283  -3.210  -5.900  1.00 10.00      B   
ATOM   3973  CD2 HIS B 212      24.301  -3.334  -6.900  1.00 10.00      B   
ATOM   3974  CE1 HIS B 212      25.738  -2.015  -5.932  1.00 10.00      B   
ATOM   3975  NE2 HIS B 212      24.538  -2.037  -6.527  1.00 10.00      B   
ATOM   3976  HE2 HIS B 212      23.872  -1.312  -6.502  1.00 10.00      B   
ATOM   3977  C   HIS B 212      27.487  -7.210  -6.590  1.00 10.00      B   
ATOM   3978  O   HIS B 212      27.557  -8.122  -7.419  1.00 10.00      B   
ATOM   3979  N   LEU B 213      27.701  -7.384  -5.286  1.00 10.00      B   
ATOM   3980  HN  LEU B 213      27.614  -6.612  -4.682  1.00 10.00      B   
ATOM   3981  CA  LEU B 213      28.053  -8.686  -4.724  1.00 10.00      B   
ATOM   3982  CB  LEU B 213      28.345  -8.602  -3.217  1.00 10.00      B   
ATOM   3983  CG  LEU B 213      29.729  -8.075  -2.816  1.00 10.00      B   
ATOM   3984  CD1 LEU B 213      29.824  -6.571  -3.015  1.00 10.00      B   
ATOM   3985  CD2 LEU B 213      30.052  -8.448  -1.377  1.00 10.00      B   
ATOM   3986  C   LEU B 213      26.999  -9.758  -5.038  1.00 10.00      B   
ATOM   3987  O   LEU B 213      27.336 -10.801  -5.597  1.00 10.00      B   
ATOM   3988  N   PRO B 214      25.706  -9.530  -4.702  1.00 10.00      B   
ATOM   3989  CA  PRO B 214      24.647 -10.506  -4.989  1.00 10.00      B   
ATOM   3990  CB  PRO B 214      23.375  -9.831  -4.462  1.00 10.00      B   
ATOM   3991  CG  PRO B 214      23.861  -8.837  -3.469  1.00 10.00      B   
ATOM   3992  CD  PRO B 214      25.172  -8.344  -4.003  1.00 10.00      B   
ATOM   3993  C   PRO B 214      24.516 -10.764  -6.486  1.00 10.00      B   
ATOM   3994  O   PRO B 214      24.151 -11.861  -6.908  1.00 10.00      B   
ATOM   3995  N   CYS B 215      24.829  -9.749  -7.283  1.00 10.00      B   
ATOM   3996  HN  CYS B 215      25.121  -8.902  -6.882  1.00 10.00      B   
ATOM   3997  CA  CYS B 215      24.751  -9.858  -8.731  1.00 10.00      B   
ATOM   3998  CB  CYS B 215      24.905  -8.488  -9.384  1.00 10.00      B   
ATOM   3999  SG  CYS B 215      23.747  -7.251  -8.761  1.00 10.00      B   
ATOM   4000  HG  CYS B 215      22.789  -7.099  -9.668  1.00 10.00      B   
ATOM   4001  C   CYS B 215      25.793 -10.831  -9.271  1.00 10.00      B   
ATOM   4002  O   CYS B 215      25.457 -11.757 -10.005  1.00 10.00      B   
ATOM   4003  N   VAL B 216      27.056 -10.630  -8.899  1.00 10.00      B   
ATOM   4004  HN  VAL B 216      27.276  -9.871  -8.313  1.00 10.00      B   
ATOM   4005  CA  VAL B 216      28.121 -11.517  -9.358  1.00 10.00      B   
ATOM   4006  CB  VAL B 216      29.542 -10.968  -9.090  1.00 10.00      B   
ATOM   4007  CG1 VAL B 216      29.870  -9.839 -10.055  1.00 10.00      B   
ATOM   4008  CG2 VAL B 216      29.697 -10.501  -7.654  1.00 10.00      B   
ATOM   4009  C   VAL B 216      27.959 -12.915  -8.766  1.00 10.00      B   
ATOM   4010  O   VAL B 216      28.314 -13.908  -9.396  1.00 10.00      B   
ATOM   4011  N   ALA B 217      27.389 -12.980  -7.568  1.00 10.00      B   
ATOM   4012  HN  ALA B 217      27.127 -12.148  -7.117  1.00 10.00      B   
ATOM   4013  CA  ALA B 217      27.155 -14.252  -6.894  1.00 10.00      B   
ATOM   4014  CB  ALA B 217      26.724 -14.012  -5.456  1.00 10.00      B   
ATOM   4015  C   ALA B 217      26.096 -15.064  -7.632  1.00 10.00      B   
ATOM   4016  O   ALA B 217      26.126 -16.289  -7.632  1.00 10.00      B   
ATOM   4017  N   LYS B 218      25.157 -14.362  -8.255  1.00 10.00      B   
ATOM   4018  HN  LYS B 218      25.183 -13.385  -8.204  1.00 10.00      B   
ATOM   4019  CA  LYS B 218      24.084 -15.000  -9.002  1.00 10.00      B   
ATOM   4020  CB  LYS B 218      22.839 -14.109  -8.982  1.00 10.00      B   
ATOM   4021  CG  LYS B 218      21.619 -14.709  -9.664  1.00 10.00      B   
ATOM   4022  CD  LYS B 218      20.482 -13.702  -9.741  1.00 10.00      B   
ATOM   4023  CE  LYS B 218      19.300 -14.253 -10.524  1.00 10.00      B   
ATOM   4024  NZ  LYS B 218      18.223 -13.240 -10.695  1.00 10.00      B   
ATOM   4025  HZ1 LYS B 218      18.586 -12.410 -11.205  1.00 10.00      B   
ATOM   4026  HZ2 LYS B 218      17.865 -12.936  -9.769  1.00 10.00      B   
ATOM   4027  HZ3 LYS B 218      17.432 -13.646 -11.238  1.00 10.00      B   
ATOM   4028  C   LYS B 218      24.518 -15.267 -10.441  1.00 10.00      B   
ATOM   4029  O   LYS B 218      24.133 -16.272 -11.041  1.00 10.00      B   
ATOM   4030  N   TYR B 219      25.316 -14.360 -10.989  1.00 10.00      B   
ATOM   4031  HN  TYR B 219      25.581 -13.575 -10.463  1.00 10.00      B   
ATOM   4032  CA  TYR B 219      25.798 -14.491 -12.357  1.00 10.00      B   
ATOM   4033  CB  TYR B 219      26.374 -13.159 -12.849  1.00 10.00      B   
ATOM   4034  CG  TYR B 219      26.618 -13.100 -14.342  1.00 10.00      B   
ATOM   4035  CD1 TYR B 219      25.577 -12.845 -15.224  1.00 10.00      B   
ATOM   4036  CD2 TYR B 219      27.890 -13.293 -14.867  1.00 10.00      B   
ATOM   4037  CE1 TYR B 219      25.795 -12.785 -16.587  1.00 10.00      B   
ATOM   4038  CE2 TYR B 219      28.117 -13.236 -16.228  1.00 10.00      B   
ATOM   4039  CZ  TYR B 219      27.066 -12.980 -17.083  1.00 10.00      B   
ATOM   4040  OH  TYR B 219      27.288 -12.920 -18.439  1.00 10.00      B   
ATOM   4041  HH  TYR B 219      27.858 -13.652 -18.699  1.00 10.00      B   
ATOM   4042  C   TYR B 219      26.849 -15.589 -12.462  1.00 10.00      B   
ATOM   4043  O   TYR B 219      26.812 -16.414 -13.371  1.00 10.00      B   
ATOM   4044  N   PHE B 220      27.778 -15.606 -11.519  1.00 10.00      B   
ATOM   4045  HN  PHE B 220      27.750 -14.932 -10.802  1.00 10.00      B   
ATOM   4046  CA  PHE B 220      28.836 -16.603 -11.516  1.00 10.00      B   
ATOM   4047  CB  PHE B 220      30.168 -15.974 -11.103  1.00 10.00      B   
ATOM   4048  CG  PHE B 220      30.651 -14.886 -12.020  1.00 10.00      B   
ATOM   4049  CD1 PHE B 220      31.107 -15.186 -13.291  1.00 10.00      B   
ATOM   4050  CD2 PHE B 220      30.656 -13.564 -11.607  1.00 10.00      B   
ATOM   4051  CE1 PHE B 220      31.558 -14.189 -14.133  1.00 10.00      B   
ATOM   4052  CE2 PHE B 220      31.105 -12.562 -12.444  1.00 10.00      B   
ATOM   4053  CZ  PHE B 220      31.557 -12.875 -13.710  1.00 10.00      B   
ATOM   4054  C   PHE B 220      28.495 -17.759 -10.584  1.00 10.00      B   
ATOM   4055  O   PHE B 220      29.382 -18.497 -10.148  1.00 10.00      B   
ATOM   4056  N   GLN B 221      27.208 -17.919 -10.290  1.00 10.00      B   
ATOM   4057  HN  GLN B 221      26.549 -17.306 -10.681  1.00 10.00      B   
ATOM   4058  CA  GLN B 221      26.750 -18.987  -9.411  1.00 10.00      B   
ATOM   4059  CB  GLN B 221      25.237 -18.904  -9.187  1.00 10.00      B   
ATOM   4060  CG  GLN B 221      24.705 -19.948  -8.216  1.00 10.00      B   
ATOM   4061  CD  GLN B 221      23.208 -19.846  -7.994  1.00 10.00      B   
ATOM   4062  OE1 GLN B 221      22.464 -19.406  -8.868  1.00 10.00      B   
ATOM   4063  NE2 GLN B 221      22.754 -20.262  -6.820  1.00 10.00      B   
ATOM   4064 HE21 GLN B 221      23.403 -20.610  -6.166  1.00 10.00      B   
ATOM   4065 HE22 GLN B 221      21.791 -20.210  -6.650  1.00 10.00      B   
ATOM   4066  C   GLN B 221      27.123 -20.352  -9.975  1.00 10.00      B   
ATOM   4067  O   GLN B 221      26.684 -20.727 -11.067  1.00 10.00      B   
ATOM   4068  N   SER B 222      27.966 -21.065  -9.234  1.00 10.00      B   
ATOM   4069  HN  SER B 222      28.301 -20.679  -8.397  1.00 10.00      B   
ATOM   4070  CA  SER B 222      28.421 -22.398  -9.618  1.00 10.00      B   
ATOM   4071  CB  SER B 222      27.236 -23.356  -9.770  1.00 10.00      B   
ATOM   4072  OG  SER B 222      26.287 -23.151  -8.738  1.00 10.00      B   
ATOM   4073  HG  SER B 222      25.416 -23.030  -9.130  1.00 10.00      B   
ATOM   4074  C   SER B 222      29.268 -22.369 -10.892  1.00 10.00      B   
ATOM   4075  O   SER B 222      29.484 -23.401 -11.529  1.00 10.00      B   
ATOM   4076  N   ASN B 223      29.763 -21.192 -11.251  1.00 10.00      B   
ATOM   4077  HN  ASN B 223      29.582 -20.402 -10.693  1.00 10.00      B   
ATOM   4078  CA  ASN B 223      30.580 -21.047 -12.448  1.00 10.00      B   
ATOM   4079  CB  ASN B 223      30.328 -19.697 -13.128  1.00 10.00      B   
ATOM   4080  CG  ASN B 223      30.786 -19.667 -14.577  1.00 10.00      B   
ATOM   4081  OD1 ASN B 223      31.616 -20.474 -14.999  1.00 10.00      B   
ATOM   4082  ND2 ASN B 223      30.256 -18.729 -15.348  1.00 10.00      B   
ATOM   4083 HD21 ASN B 223      29.606 -18.110 -14.952  1.00 10.00      B   
ATOM   4084 HD22 ASN B 223      30.533 -18.694 -16.291  1.00 10.00      B   
ATOM   4085  C   ASN B 223      32.056 -21.195 -12.106  1.00 10.00      B   
ATOM   4086  O   ASN B 223      32.597 -20.440 -11.296  1.00 10.00      B   
ATOM   4087  N   ALA B 224      32.699 -22.176 -12.719  1.00 10.00      B   
ATOM   4088  HN  ALA B 224      32.209 -22.752 -13.346  1.00 10.00      B   
ATOM   4089  CA  ALA B 224      34.113 -22.428 -12.485  1.00 10.00      B   
ATOM   4090  CB  ALA B 224      34.453 -23.880 -12.786  1.00 10.00      B   
ATOM   4091  C   ALA B 224      34.983 -21.486 -13.311  1.00 10.00      B   
ATOM   4092  O   ALA B 224      36.150 -21.260 -12.988  1.00 10.00      B   
ATOM   4093  N   GLU B 225      34.409 -20.929 -14.371  1.00 10.00      B   
ATOM   4094  HN  GLU B 225      33.467 -21.125 -14.567  1.00 10.00      B   
ATOM   4095  CA  GLU B 225      35.134 -20.014 -15.241  1.00 10.00      B   
ATOM   4096  CB  GLU B 225      35.005 -20.453 -16.705  1.00 10.00      B   
ATOM   4097  CG  GLU B 225      35.701 -19.544 -17.713  1.00 10.00      B   
ATOM   4098  CD  GLU B 225      37.206 -19.503 -17.546  1.00 10.00      B   
ATOM   4099  OE1 GLU B 225      37.854 -18.656 -18.197  1.00 10.00      B   
ATOM   4100  OE2 GLU B 225      37.749 -20.321 -16.774  1.00 10.00      B   
ATOM   4101  C   GLU B 225      34.618 -18.589 -15.059  1.00 10.00      B   
ATOM   4102  O   GLU B 225      33.578 -18.218 -15.610  1.00 10.00      B   
ATOM   4103  N   PRO B 226      35.335 -17.776 -14.271  1.00 10.00      B   
ATOM   4104  CA  PRO B 226      34.948 -16.393 -14.006  1.00 10.00      B   
ATOM   4105  CB  PRO B 226      35.794 -16.020 -12.787  1.00 10.00      B   
ATOM   4106  CG  PRO B 226      37.009 -16.879 -12.888  1.00 10.00      B   
ATOM   4107  CD  PRO B 226      36.587 -18.145 -13.580  1.00 10.00      B   
ATOM   4108  C   PRO B 226      35.257 -15.471 -15.183  1.00 10.00      B   
ATOM   4109  O   PRO B 226      36.371 -14.963 -15.322  1.00 10.00      B   
ATOM   4110  N   ARG B 227      34.270 -15.277 -16.041  1.00 10.00      B   
ATOM   4111  HN  ARG B 227      33.410 -15.724 -15.889  1.00 10.00      B   
ATOM   4112  CA  ARG B 227      34.424 -14.416 -17.201  1.00 10.00      B   
ATOM   4113  CB  ARG B 227      34.170 -15.190 -18.496  1.00 10.00      B   
ATOM   4114  CG  ARG B 227      35.289 -16.145 -18.879  1.00 10.00      B   
ATOM   4115  CD  ARG B 227      36.582 -15.399 -19.149  1.00 10.00      B   
ATOM   4116  NE  ARG B 227      37.665 -16.300 -19.540  1.00 10.00      B   
ATOM   4117  HE  ARG B 227      37.746 -17.159 -19.042  1.00 10.00      B   
ATOM   4118  CZ  ARG B 227      38.546 -16.031 -20.503  1.00 10.00      B   
ATOM   4119  NH1 ARG B 227      38.460 -14.901 -21.195  1.00 10.00      B   
ATOM   4120 HH11 ARG B 227      37.691 -14.216 -20.996  1.00 10.00      B   
ATOM   4121 HH12 ARG B 227      39.165 -14.681 -21.933  1.00 10.00      B   
ATOM   4122  NH2 ARG B 227      39.510 -16.899 -20.780  1.00 10.00      B   
ATOM   4123 HH21 ARG B 227      40.199 -16.693 -21.535  1.00 10.00      B   
ATOM   4124 HH22 ARG B 227      39.588 -17.788 -20.238  1.00 10.00      B   
ATOM   4125  C   ARG B 227      33.490 -13.222 -17.104  1.00 10.00      B   
ATOM   4126  O   ARG B 227      32.270 -13.381 -17.068  1.00 10.00      B   
ATOM   4127  N   CYS B 228      34.075 -12.035 -17.055  1.00 10.00      B   
ATOM   4128  HN  CYS B 228      35.058 -11.987 -17.103  1.00 10.00      B   
ATOM   4129  CA  CYS B 228      33.315 -10.796 -16.951  1.00 10.00      B   
ATOM   4130  CB  CYS B 228      34.283  -9.606 -16.903  1.00 10.00      B   
ATOM   4131  SG  CYS B 228      33.518  -7.979 -17.108  1.00 10.00      B   
ATOM   4132  HG  CYS B 228      33.789  -7.564 -18.341  1.00 10.00      B   
ATOM   4133  C   CYS B 228      32.336 -10.650 -18.117  1.00 10.00      B   
ATOM   4134  O   CYS B 228      32.690 -10.912 -19.264  1.00 10.00      B   
ATOM   4135  N   PRO B 229      31.080 -10.252 -17.828  1.00 10.00      B   
ATOM   4136  CA  PRO B 229      30.045 -10.065 -18.855  1.00 10.00      B   
ATOM   4137  CB  PRO B 229      28.923  -9.357 -18.095  1.00 10.00      B   
ATOM   4138  CG  PRO B 229      29.094  -9.794 -16.682  1.00 10.00      B   
ATOM   4139  CD  PRO B 229      30.570  -9.974 -16.473  1.00 10.00      B   
ATOM   4140  C   PRO B 229      30.535  -9.179 -19.997  1.00 10.00      B   
ATOM   4141  O   PRO B 229      30.320  -9.480 -21.172  1.00 10.00      B   
ATOM   4142  N   HIS B 230      31.203  -8.091 -19.638  1.00 10.00      B   
ATOM   4143  HN  HIS B 230      31.352  -7.921 -18.685  1.00 10.00      B   
ATOM   4144  CA  HIS B 230      31.740  -7.162 -20.619  1.00 10.00      B   
ATOM   4145  CB  HIS B 230      31.699  -5.733 -20.069  1.00 10.00      B   
ATOM   4146  CG  HIS B 230      31.597  -4.672 -21.122  1.00 10.00      B   
ATOM   4147  ND1 HIS B 230      30.405  -4.230 -21.651  1.00 10.00      B   
ATOM   4148  HD1 HIS B 230      29.508  -4.559 -21.414  1.00 10.00      B   
ATOM   4149  CD2 HIS B 230      32.568  -3.957 -21.741  1.00 10.00      B   
ATOM   4150  CE1 HIS B 230      30.680  -3.280 -22.552  1.00 10.00      B   
ATOM   4151  NE2 HIS B 230      31.982  -3.077 -22.645  1.00 10.00      B   
ATOM   4152  C   HIS B 230      33.174  -7.558 -20.944  1.00 10.00      B   
ATOM   4153  O   HIS B 230      33.964  -7.788 -20.034  1.00 10.00      B   
ATOM   4154  N   CYS B 231      33.473  -7.677 -22.240  1.00 10.00      B   
ATOM   4155  HN  CYS B 231      32.767  -7.504 -22.898  1.00 10.00      B   
ATOM   4156  CA  CYS B 231      34.804  -8.056 -22.741  1.00 10.00      B   
ATOM   4157  CB  CYS B 231      35.930  -7.129 -22.262  1.00 10.00      B   
ATOM   4158  SG  CYS B 231      36.735  -7.608 -20.716  1.00 10.00      B   
ATOM   4159  HG  CYS B 231      36.896  -6.511 -19.992  1.00 10.00      B   
ATOM   4160  C   CYS B 231      35.130  -9.538 -22.532  1.00 10.00      B   
ATOM   4161  O   CYS B 231      36.010 -10.085 -23.196  1.00 10.00      B   
ATOM   4162  N   ASN B 232      34.414 -10.177 -21.612  1.00 10.00      B   
ATOM   4163  HN  ASN B 232      33.753  -9.669 -21.095  1.00 10.00      B   
ATOM   4164  CA  ASN B 232      34.588 -11.601 -21.321  1.00 10.00      B   
ATOM   4165  CB  ASN B 232      34.165 -12.473 -22.515  1.00 10.00      B   
ATOM   4166  CG  ASN B 232      33.728 -13.871 -22.102  1.00 10.00      B   
ATOM   4167  OD1 ASN B 232      34.527 -14.808 -22.077  1.00 10.00      B   
ATOM   4168  ND2 ASN B 232      32.451 -14.026 -21.786  1.00 10.00      B   
ATOM   4169 HD21 ASN B 232      31.862 -13.241 -21.834  1.00 10.00      B   
ATOM   4170 HD22 ASN B 232      32.148 -14.916 -21.511  1.00 10.00      B   
ATOM   4171  C   ASN B 232      36.004 -11.940 -20.856  1.00 10.00      B   
ATOM   4172  O   ASN B 232      36.524 -13.014 -21.155  1.00 10.00      B   
ATOM   4173  N   ASP B 233      36.627 -11.030 -20.123  1.00 10.00      B   
ATOM   4174  HN  ASP B 233      36.179 -10.181 -19.924  1.00 10.00      B   
ATOM   4175  CA  ASP B 233      37.973 -11.272 -19.612  1.00 10.00      B   
ATOM   4176  CB  ASP B 233      38.762  -9.965 -19.495  1.00 10.00      B   
ATOM   4177  CG  ASP B 233      40.262 -10.181 -19.406  1.00 10.00      B   
ATOM   4178  OD1 ASP B 233      40.724 -11.323 -19.621  1.00 10.00      B   
ATOM   4179  OD2 ASP B 233      40.991  -9.208 -19.123  1.00 10.00      B   
ATOM   4180  C   ASP B 233      37.892 -11.975 -18.260  1.00 10.00      B   
ATOM   4181  O   ASP B 233      36.798 -12.182 -17.727  1.00 10.00      B   
ATOM   4182  N   TYR B 234      39.042 -12.345 -17.716  1.00 10.00      B   
ATOM   4183  HN  TYR B 234      39.881 -12.141 -18.192  1.00 10.00      B   
ATOM   4184  CA  TYR B 234      39.102 -13.030 -16.432  1.00 10.00      B   
ATOM   4185  CB  TYR B 234      40.532 -13.496 -16.135  1.00 10.00      B   
ATOM   4186  CG  TYR B 234      41.044 -14.577 -17.058  1.00 10.00      B   
ATOM   4187  CD1 TYR B 234      41.747 -14.257 -18.213  1.00 10.00      B   
ATOM   4188  CD2 TYR B 234      40.832 -15.918 -16.770  1.00 10.00      B   
ATOM   4189  CE1 TYR B 234      42.224 -15.242 -19.054  1.00 10.00      B   
ATOM   4190  CE2 TYR B 234      41.304 -16.910 -17.607  1.00 10.00      B   
ATOM   4191  CZ  TYR B 234      42.000 -16.568 -18.746  1.00 10.00      B   
ATOM   4192  OH  TYR B 234      42.472 -17.554 -19.581  1.00 10.00      B   
ATOM   4193  HH  TYR B 234      43.344 -17.300 -19.913  1.00 10.00      B   
ATOM   4194  C   TYR B 234      38.617 -12.138 -15.295  1.00 10.00      B   
ATOM   4195  O   TYR B 234      38.874 -10.933 -15.283  1.00 10.00      B   
ATOM   4196  N   TRP B 235      37.908 -12.742 -14.354  1.00 10.00      B   
ATOM   4197  HN  TRP B 235      37.707 -13.698 -14.451  1.00 10.00      B   
ATOM   4198  CA  TRP B 235      37.400 -12.036 -13.189  1.00 10.00      B   
ATOM   4199  CB  TRP B 235      35.905 -12.336 -13.013  1.00 10.00      B   
ATOM   4200  CG  TRP B 235      35.206 -11.458 -12.018  1.00 10.00      B   
ATOM   4201  CD1 TRP B 235      34.817 -11.799 -10.754  1.00 10.00      B   
ATOM   4202  CD2 TRP B 235      34.806 -10.097 -12.207  1.00 10.00      B   
ATOM   4203  NE1 TRP B 235      34.202 -10.731 -10.145  1.00 10.00      B   
ATOM   4204  HE1 TRP B 235      33.835 -10.726  -9.232  1.00 10.00      B   
ATOM   4205  CE2 TRP B 235      34.183  -9.674 -11.016  1.00 10.00      B   
ATOM   4206  CE3 TRP B 235      34.915  -9.190 -13.266  1.00 10.00      B   
ATOM   4207  CZ2 TRP B 235      33.672  -8.388 -10.856  1.00 10.00      B   
ATOM   4208  CZ3 TRP B 235      34.406  -7.916 -13.104  1.00 10.00      B   
ATOM   4209  CH2 TRP B 235      33.794  -7.525 -11.908  1.00 10.00      B   
ATOM   4210  C   TRP B 235      38.183 -12.497 -11.960  1.00 10.00      B   
ATOM   4211  O   TRP B 235      37.855 -13.514 -11.353  1.00 10.00      B   
ATOM   4212  N   PRO B 236      39.243 -11.758 -11.590  1.00 10.00      B   
ATOM   4213  CA  PRO B 236      40.102 -12.093 -10.453  1.00 10.00      B   
ATOM   4214  CB  PRO B 236      41.414 -11.348 -10.761  1.00 10.00      B   
ATOM   4215  CG  PRO B 236      41.196 -10.641 -12.064  1.00 10.00      B   
ATOM   4216  CD  PRO B 236      39.710 -10.540 -12.251  1.00 10.00      B   
ATOM   4217  C   PRO B 236      39.536 -11.631  -9.112  1.00 10.00      B   
ATOM   4218  O   PRO B 236      40.256 -11.571  -8.113  1.00 10.00      B   
ATOM   4219  N   HIS B 237      38.256 -11.299  -9.087  1.00 10.00      B   
ATOM   4220  HN  HIS B 237      37.724 -11.374  -9.905  1.00 10.00      B   
ATOM   4221  CA  HIS B 237      37.617 -10.854  -7.857  1.00 10.00      B   
ATOM   4222  CB  HIS B 237      36.614  -9.728  -8.126  1.00 10.00      B   
ATOM   4223  CG  HIS B 237      37.217  -8.518  -8.772  1.00 10.00      B   
ATOM   4224  ND1 HIS B 237      37.518  -7.388  -8.050  1.00 10.00      B   
ATOM   4225  CD2 HIS B 237      37.566  -8.327 -10.066  1.00 10.00      B   
ATOM   4226  CE1 HIS B 237      38.044  -6.541  -8.916  1.00 10.00      B   
ATOM   4227  NE2 HIS B 237      38.094  -7.066 -10.149  1.00 10.00      B   
ATOM   4228  HE2 HIS B 237      38.645  -6.726 -10.900  1.00 10.00      B   
ATOM   4229  C   HIS B 237      36.927 -12.036  -7.200  1.00 10.00      B   
ATOM   4230  O   HIS B 237      36.437 -12.931  -7.888  1.00 10.00      B   
ATOM   4231  N   GLU B 238      36.892 -12.044  -5.879  1.00 10.00      B   
ATOM   4232  HN  GLU B 238      37.280 -11.292  -5.381  1.00 10.00      B   
ATOM   4233  CA  GLU B 238      36.269 -13.135  -5.151  1.00 10.00      B   
ATOM   4234  CB  GLU B 238      36.583 -13.047  -3.660  1.00 10.00      B   
ATOM   4235  CG  GLU B 238      36.994 -14.372  -3.040  1.00 10.00      B   
ATOM   4236  CD  GLU B 238      37.035 -14.313  -1.531  1.00 10.00      B   
ATOM   4237  OE1 GLU B 238      37.838 -13.531  -0.982  1.00 10.00      B   
ATOM   4238  OE2 GLU B 238      36.259 -15.047  -0.883  1.00 10.00      B   
ATOM   4239  C   GLU B 238      34.765 -13.143  -5.376  1.00 10.00      B   
ATOM   4240  O   GLU B 238      34.080 -12.159  -5.092  1.00 10.00      B   
ATOM   4241  N   ILE B 239      34.267 -14.248  -5.906  1.00 10.00      B   
ATOM   4242  HN  ILE B 239      34.874 -14.989  -6.123  1.00 10.00      B   
ATOM   4243  CA  ILE B 239      32.849 -14.398  -6.177  1.00 10.00      B   
ATOM   4244  CB  ILE B 239      32.596 -15.495  -7.235  1.00 10.00      B   
ATOM   4245  CG1 ILE B 239      33.399 -15.206  -8.511  1.00 10.00      B   
ATOM   4246  CG2 ILE B 239      31.109 -15.603  -7.550  1.00 10.00      B   
ATOM   4247  CD1 ILE B 239      33.470 -16.375  -9.470  1.00 10.00      B   
ATOM   4248  C   ILE B 239      32.102 -14.751  -4.895  1.00 10.00      B   
ATOM   4249  O   ILE B 239      32.372 -15.780  -4.273  1.00 10.00      B   
ATOM   4250  N   PRO B 240      31.171 -13.886  -4.473  1.00 10.00      B   
ATOM   4251  CA  PRO B 240      30.367 -14.101  -3.268  1.00 10.00      B   
ATOM   4252  CB  PRO B 240      29.586 -12.786  -3.109  1.00 10.00      B   
ATOM   4253  CG  PRO B 240      30.274 -11.814  -4.005  1.00 10.00      B   
ATOM   4254  CD  PRO B 240      30.831 -12.623  -5.134  1.00 10.00      B   
ATOM   4255  C   PRO B 240      29.400 -15.264  -3.452  1.00 10.00      B   
ATOM   4256  O   PRO B 240      29.287 -15.827  -4.541  1.00 10.00      B   
ATOM   4257  N   LYS B 241      28.694 -15.616  -2.394  1.00 10.00      B   
ATOM   4258  HN  LYS B 241      28.792 -15.112  -1.557  1.00 10.00      B   
ATOM   4259  CA  LYS B 241      27.746 -16.713  -2.456  1.00 10.00      B   
ATOM   4260  CB  LYS B 241      28.051 -17.758  -1.378  1.00 10.00      B   
ATOM   4261  CG  LYS B 241      29.345 -18.530  -1.594  1.00 10.00      B   
ATOM   4262  CD  LYS B 241      30.541 -17.813  -0.984  1.00 10.00      B   
ATOM   4263  CE  LYS B 241      31.798 -18.665  -1.064  1.00 10.00      B   
ATOM   4264  NZ  LYS B 241      32.949 -18.034  -0.361  1.00 10.00      B   
ATOM   4265  HZ1 LYS B 241      33.804 -18.616  -0.481  1.00 10.00      B   
ATOM   4266  HZ2 LYS B 241      32.746 -17.945   0.654  1.00 10.00      B   
ATOM   4267  HZ3 LYS B 241      33.133 -17.089  -0.750  1.00 10.00      B   
ATOM   4268  C   LYS B 241      26.333 -16.187  -2.294  1.00 10.00      B   
ATOM   4269  O   LYS B 241      26.102 -15.242  -1.537  1.00 10.00      B   
ATOM   4270  N   VAL B 242      25.395 -16.779  -3.022  1.00 10.00      B   
ATOM   4271  HN  VAL B 242      25.648 -17.506  -3.630  1.00 10.00      B   
ATOM   4272  CA  VAL B 242      23.998 -16.368  -2.939  1.00 10.00      B   
ATOM   4273  CB  VAL B 242      23.091 -17.141  -3.923  1.00 10.00      B   
ATOM   4274  CG1 VAL B 242      23.281 -16.624  -5.342  1.00 10.00      B   
ATOM   4275  CG2 VAL B 242      23.360 -18.637  -3.859  1.00 10.00      B   
ATOM   4276  C   VAL B 242      23.477 -16.520  -1.510  1.00 10.00      B   
ATOM   4277  O   VAL B 242      23.437 -17.625  -0.960  1.00 10.00      B   
ATOM   4278  N   PHE B 243      23.103 -15.398  -0.910  1.00 10.00      B   
ATOM   4279  HN  PHE B 243      23.163 -14.554  -1.400  1.00 10.00      B   
ATOM   4280  CA  PHE B 243      22.606 -15.392   0.457  1.00 10.00      B   
ATOM   4281  CB  PHE B 243      22.469 -13.966   0.992  1.00 10.00      B   
ATOM   4282  CG  PHE B 243      22.703 -13.863   2.473  1.00 10.00      B   
ATOM   4283  CD1 PHE B 243      21.666 -14.059   3.372  1.00 10.00      B   
ATOM   4284  CD2 PHE B 243      23.966 -13.580   2.966  1.00 10.00      B   
ATOM   4285  CE1 PHE B 243      21.885 -13.973   4.734  1.00 10.00      B   
ATOM   4286  CE2 PHE B 243      24.192 -13.492   4.326  1.00 10.00      B   
ATOM   4287  CZ  PHE B 243      23.150 -13.689   5.211  1.00 10.00      B   
ATOM   4288  C   PHE B 243      21.287 -16.139   0.574  1.00 10.00      B   
ATOM   4289  O   PHE B 243      20.260 -15.705   0.050  1.00 10.00      B   
ATOM   4290  N   ASP B 244      21.330 -17.267   1.256  1.00 10.00      B   
ATOM   4291  HN  ASP B 244      22.185 -17.559   1.639  1.00 10.00      B   
ATOM   4292  CA  ASP B 244      20.146 -18.087   1.463  1.00 10.00      B   
ATOM   4293  CB  ASP B 244      20.428 -19.529   1.027  1.00 10.00      B   
ATOM   4294  CG  ASP B 244      19.174 -20.373   0.932  1.00 10.00      B   
ATOM   4295  OD1 ASP B 244      18.806 -21.018   1.932  1.00 10.00      B   
ATOM   4296  OD2 ASP B 244      18.554 -20.402  -0.153  1.00 10.00      B   
ATOM   4297  C   ASP B 244      19.767 -18.053   2.937  1.00 10.00      B   
ATOM   4298  O   ASP B 244      20.627 -18.252   3.798  1.00 10.00      B   
ATOM   4299  N   PRO B 245      18.489 -17.768   3.250  1.00 10.00      B   
ATOM   4300  CA  PRO B 245      18.000 -17.697   4.636  1.00 10.00      B   
ATOM   4301  CB  PRO B 245      16.511 -17.366   4.483  1.00 10.00      B   
ATOM   4302  CG  PRO B 245      16.384 -16.794   3.113  1.00 10.00      B   
ATOM   4303  CD  PRO B 245      17.421 -17.485   2.277  1.00 10.00      B   
ATOM   4304  C   PRO B 245      18.172 -19.018   5.384  1.00 10.00      B   
ATOM   4305  O   PRO B 245      17.316 -19.903   5.318  1.00 10.00      B   
ATOM   4306  N   GLU B 246      19.279 -19.142   6.095  1.00 10.00      B   
ATOM   4307  HN  GLU B 246      19.917 -18.397   6.118  1.00 10.00      B   
ATOM   4308  CB  GLU B 246      20.842 -21.006   6.299  1.00 10.00      B   
ATOM   4309  CG  GLU B 246      21.170 -22.345   6.934  1.00 10.00      B   
ATOM   4310  CD  GLU B 246      22.475 -22.920   6.437  1.00 10.00      B   
ATOM   4311  OE1 GLU B 246      22.457 -24.021   5.856  1.00 10.00      B   
ATOM   4312  OE2 GLU B 246      23.527 -22.277   6.630  1.00 10.00      B   
ATOM   4313  CA  GLU B 246      19.576 -20.345   6.847  1.00 10.00      B   
ATOM   4314  C   GLU B 246      19.740 -20.013   8.324  1.00 10.00      B   
ATOM   4315  O   GLU B 246      20.414 -19.010   8.635  1.00 10.00      B   
ATOM   4316  OXT GLU B 246      19.186 -20.751   9.165  1.00 10.00      B   
END
